# Supplementary material for: Biogeographic barriers drive co-diversification within associated eukaryotes of the Sarracenia alata pitcher plant system
Source: PeerJ. 2016 Jan 14;4:e1576. doi: 10.7717/peerj.1576 (PMC4715430; doi:10.7717/peerj.1576)
Supplement: Supplemental Information 2 [file peerj-04-1576-s004.zip]

Archive with 45 entries (40 files):
- DRYAD_Satleretal/
- DRYAD_Satleretal/.DS_Store
- __MACOSX/
- __MACOSX/DRYAD_Satleretal/
- __MACOSX/DRYAD_Satleretal/._.DS_Store
- DRYAD_Satleretal/ACKLT_275trim.fasta
- DRYAD_Satleretal/ACKLT_complete.fasta
- __MACOSX/DRYAD_Satleretal/._ACKLT_complete.fasta
- DRYAD_Satleretal/OTUs/
- DRYAD_Satleretal/OTUs/.DS_Store
- __MACOSX/DRYAD_Satleretal/OTUs/
- __MACOSX/DRYAD_Satleretal/OTUs/._.DS_Store
- DRYAD_Satleretal/OTUs/Alveolata1_OTU_35.nex
- DRYAD_Satleretal/OTUs/Amoebozoa1_OTU_5.nex
- DRYAD_Satleretal/OTUs/Fungi10_OTU_300.nex
- DRYAD_Satleretal/OTUs/Fungi11_OTU_10.nex
- DRYAD_Satleretal/OTUs/Fungi12_OTU_147.nex
- DRYAD_Satleretal/OTUs/Fungi13_OTU_241.nex
- DRYAD_Satleretal/OTUs/Fungi14_OTU_4.nex
- DRYAD_Satleretal/OTUs/Fungi15_OTU_25.nex
- DRYAD_Satleretal/OTUs/Fungi1_OTU_12.nex
- DRYAD_Satleretal/OTUs/Fungi2_OTU_17.nex
- DRYAD_Satleretal/OTUs/Fungi3_OTU_43.nex
- DRYAD_Satleretal/OTUs/Fungi4_OTU_1.nex
- DRYAD_Satleretal/OTUs/Fungi5_OTU_48.nex
- DRYAD_Satleretal/OTUs/Fungi6_OTU_67.nex
- DRYAD_Satleretal/OTUs/Fungi7_OTU_121.nex
- DRYAD_Satleretal/OTUs/Fungi8_OTU_164.nex
- DRYAD_Satleretal/OTUs/Fungi9_OTU_188.nex
- DRYAD_Satleretal/OTUs/Insect1_OTU_8.nex
- DRYAD_Satleretal/OTUs/Insect2_OTU_13.nex
- DRYAD_Satleretal/OTUs/Insect3_OTU_263.nex
- DRYAD_Satleretal/OTUs/Mite1_OTU_3.nex
- DRYAD_Satleretal/OTUs/Mite2_OTU_76.nex
- DRYAD_Satleretal/OTUs/Mite3_OTU_2.nex
- DRYAD_Satleretal/OTUs/Mite4_OTU_105.nex
- DRYAD_Satleretal/OTUs/Mite5_OTU_153.nex
- DRYAD_Satleretal/OTUs/Mite6_OTU_202.nex
- DRYAD_Satleretal/OTUs/Mite7_OTU_323.nex
- DRYAD_Satleretal/OTUs/Nematoda1_OTU_7.nex
- DRYAD_Satleretal/OTUs/Nematoda2_OTU_159.nex
- DRYAD_Satleretal/OTUs/Nematoda3_OTU_291.nex
- DRYAD_Satleretal/OTUs/Unknown_OTU_9.nex
- DRYAD_Satleretal/README.txt
- __MACOSX/DRYAD_Satleretal/._README.txt
