# Supplementary material for: Biogeographic barriers drive co-diversification within associated eukaryotes of the Sarracenia alata pitcher plant system
Source: PeerJ. 2016 Jan 14;4:e1576. doi: 10.7717/peerj.1576 (PMC4715430; doi:10.7717/peerj.1576)
Supplement: Supplemental Information 2 [file peerj-04-1576-s004.zip › DRYAD_Satleretal/ACKLT_275trim.fasta]

>A253_367
GCTGTAATATTTAGCCTTAGATAGAGTTTACCACCTGCTTTAGGCTGCACTCTCAAGCAACCTGACTCTAGAATACGCCTGTCTGCGCCTACCAGACTCACGCCTCCATGGGCCTAGCACCCACTTTGGGAGCCCCTGTCAAGGGAACTTGAGACACGTGTCAGTAGGCGATGCACAAACGCATCAACGCCGCATCTCCTAAACACGTCGAGTGTTAGGACTTGGCGCTGGGCTCATCCCTGTTCGCTTCGCCGTTACTAAGGGAATCCCATTTG
>A253_111
GCTGTAATATTTAGCCTTAGATGGAATTTACCACCCACTTAGAGCTGCATTCCCAAACAACTCGACTCTTCGAAAGCACCTTACATAGAATTGGTCATCTCATCGCACGGGATTCTCACCCTCTGTGACGTTCTGTTCCAAGAAACATAGACAAGAGCCAATCCCAAGGTTACCTTCTTCAAATTACAACTCGAACACCGAAGGTGCTAGATTTCAAATTTGAGCTTTGCCGCTTCACTCGCCGTTACTAAGGCAATCCCTGTTGGTTTCTTTTC
>A253_71
GCTGTAATATTTAGCCTTAGATGGAATTTACCACCCACTTAGAGCTGCATTCCCAAACAACTCGACTCTTCGAAAGCACCTTACATAGAATTGGTCATCTCATCGCACGGGATTCTCACCCTCTGTGACGTTCTGTTCCAAGAAACATAGACAAGAGCCAATCCCAAGGTTACCTTCTTCAAATTACAACTCGAACACCGAAGGTGCTAGATTTCAAATTTGAGCTTTTGCCGCTTCACTCGCCGTTACTAAGGCAATCCCTGTTGGTTTCTTTT
>A253_102
GCTGTAATATTTAGCCTTAGATGGAGTTTACCACCTGCTTTAGGCTGCACTCTCAAACAACCTGACTCTAGAATACGCCTGTCTGCGCCTACCAGACTCACGTCTCCATGGGCCTAGCACCCACTTTGGGAGCCCCTGTCAAGGGAACTTGAGACACGTGTCAGTAGGCGATGCACAAACGCATCAACGCCGCATCTCCTAAACACGTCGAGTGTTAGGACTTGGCGCTGGGCTCATCCCTGTTCGCTCGCCGTTACTAAGGGAATCCCATTTGG
>A253_51
GCTGTAATATTTAGCCTTAGATGGAGTTTACCACCTGCTTTAGGCTGCACTCTCAAGCAACCTGACTCTAGAATACGCCTGTCTGCGCCTACCAGACTCACGCCTCCATGGGCCTAGCACCCACTTTGGGAGCCCCTGTCAAGGGAACTTGAGACACGTGCCAGTAGGCGATGCACAAACGCATCAACGCCGCATCTCCTAAACACGTCGAGTGTTAGGACTTGGCGCTGGCTCATCCCTGTTCGCTCGCCGTTACTAAGGGAATCCCATTTGGT
>A253_231
GCTGTAATATTTAGCCTTAGATGGAGTTTACCACCTGCTTTAGGCTGCACTCTCAAGCAACCTGACTCTAGAATACGCCTGTCTGCGCCTACCAGACTCACGCCTCCATGGGCCTAGCACCCACTTTGGGAGCCCCTGTCAAGGGAACTTGAGACACGTGTCAGTAGGCGATGCACAAACACATCAACGCCGCATCTCCTAAACACGTCGAGTGTTAGGACTTGGCGCTGGGCTCATCCCTGTTCGCTCGCCGTTACTAAGGGAACTCCCATTTG
>A253_70
GCTGTAATATTTAGCCTTAGATGGAGTTTACCACCTGCTTTAGGCTGCACTCTCAAGCAACCTGACTCTAGAATACGCCTGTCTGCGCCTACCAGACTCACGCCTCCATGGGCCTAGCACCCACTTTGGGAGCCCCTGTCAAGGGAACTTGAGACACGTGTCAGTAGGCGATGCACAAACGCATCAACGCCGCATCTCCTAAAACACGTCGAGTGTTAGGACTTGGCGCTGGCTCATCCCTATTCGCTCGCCGTTACTAAGGGAATCCCATTTGG
>A253_208
GCTGTAATATTTAGCCTTAGATGGAGTTTACCACCTGCTTTAGGCTGCACTCTCAAGCAACCTGACTCTAGAATACGCCTGTCTGCGCCTACCAGACTCACGCCTCCATGGGCCTAGCACCCACTTTGGGAGCCCCTGTCAAGGGAACTTGAGACACGTGTCAGTAGGCGATGCACAAACGCATCAACGCCGCATCTCCTAAACACGTCGAGTGTTAGGACTTGGCGCTGGGCTCATCCCTGTTCGCTCGCCGTTACTAACGGGAACTCCCATTT
>A253_347
GCTGTAATATTTAGCCTTAGATGGAGTTTACCACCTGCTTTAGGCTGCACTCTCAAGCAACCTGACTCTAGAATACGCCTGTCTGCGCCTACCAGACTCACGCCTCCATGGGCCTAGCACCCACTTTGGGAGCCCCTGTCAAGGGAACTTGAGACACGTGTCAGTAGGCGATGCACAAACGCATCAACGCCGCATCTCCTAAACACGTCGAGTGTTAGGACTTGGCGCTGGGCTCATCCCTGTTCGCTCGCCGTTACTAAGAGAACTCCCATTTG
>A253_118
GCTGTAATATTTAGCCTTAGATGGAGTTTACCACCTGCTTTAGGCTGCACTCTCAAGCAACCTGACTCTAGAATACGCCTGTCTGCGCCTACCAGACTCACGCCTCCATGGGCCTAGCACCCACTTTGGGAGCCCCTGTCAAGGGAACTTGAGACACGTGTCAGTAGGCGATGCACAAACGCATCAACGCCGCATCTCCTAAACACGTCGAGTGTTAGGACTTGGCGCTGGGCTCATCCCTGTTCGCTCGCCGTTACTAAGAGAATCCCATTTGG
>A253_171
GCTGTAATATTTAGCCTTAGATGGAGTTTACCACCTGCTTTAGGCTGCACTCTCAAGCAACCTGACTCTAGAATACGCCTGTCTGCGCCTACCAGACTCACGCCTCCATGGGCCTAGCACCCACTTTGGGAGCCCCTGTCAAGGGAACTTGAGACACGTGTCAGTAGGCGATGCACAAACGCATCAACGCCGCATCTCCTAAACACGTCGAGTGTTAGGACTTGGCGCTGGGCTCATCCCTGTTCGCTCGCCGTTACTAAGGGAACTCCCATTTG
>A253_180
GCTGTAATATTTAGCCTTAGATGGAGTTTACCACCTGCTTTAGGCTGCACTCTCAAGCAACCTGACTCTAGAATACGCCTGTCTGCGCCTACCAGACTCACGCCTCCATGGGCCTAGCACCCACTTTGGGAGCCCCTGTCAAGGGAACTTGAGACACGTGTCAGTAGGCGATGCACAAACGCATCAACGCCGCATCTCCTAAACACGTCGAGTGTTAGGACTTGGCGCTGGGCTCATCCCTGTTCGCTCGCCGTTACTAAGGGAATCCCATTTGG
>A253_254
GCTGTAATATTTAGCCTTAGATGGAGTTTACCACCTGCTTTAGGCTGCACTCTCAAGCAACCTGACTCTAGAATACGCCTGTCTGCGCCTACCAGACTCACGCCTCCATGGGCCTAGCACCCACTTTGGGAGCCCCTGTCAAGGGAACTTGAGACACGTGTCAGTAGGCGATGCACAAACGCATCAACGCCGCATCTCCTAAACACGTCGAGTGTTAGGACTTGGCGCTGGGCTCATCCCTGTTCGCTCGCCGTTACTAAGGGAATCCCATTTGG
>A253_83
GCTGTAATATTTAGCCTTAGATGGAGTTTACCACCTGCTTTAGGCTGCACTCTCAAGCAACCTGACTCTAGAATACGCCTGTCTGCGCCTACCAGACTCACGCCTCCATGGGCCTAGCACCCACTTTGGGAGCCCCTGTCAAGGGAACTTGAGACACGTGTCAGTAGGCGATGCACAAACGCATCAACGCCGCATCTCCTAAACACGTCGAGTGTTAGGACTTGGCGCTGGGCTCATCCCTGTTCGCTCGCCGTTACTAAGGGAATCCCATTTGG
>A253_370
GCTGTAATATTTAGCCTTAGATGGAGTTTACCACCTGCTTTAGGCTGCACTCTCAAGCAACCTGACTCTAGAATACGCCTGTCTGCGCCTACCAGACTCACGCCTCCATGGGCCTAGCACCCACTTTGGGAGCCCCTGTCAAGGGAACTTGAGACACGTGTCAGTAGGCGATGCACAAACGCATCAACGCCGCATCTCCTAAACACGTCGAGTGTTAGGACTTGGCGCTGGGCTCATCCCTGTTCGCTCGCCGTTACTAAGGGAATCCCATTTGG
>A253_315
GCTGTAATATTTAGCCTTAGATGGAGTTTACCACCTGCTTTAGGCTGCACTCTCAAGCAACCTGACTCTAGAATACGCCTGTCTGCGCCTACCAGACTCACGCCTCCATGGGCCTAGCACCCACTTTGGGAGCCCCTGTCAAGGGAACTTGAGACACGTGTCAGTAGGCGATGCACAAACGCATCAACGCCGCATCTCCTAAACACGTCGAGTGTTAGGACTTGGCGCTGGGCTCATCCCTGTTCGCTCGCCGTTTACTAAGGCAATCCCTGTTG
>A253_185
GCTGTAATATTTAGCCTTAGATGGAGTTTACCACCTGCTTTAGGCTGCACTCTCAAGCAACCTGACTCTAGAATACGCCTGTCTGCGCCTACCAGACTCACGCCTCCATGGGCCTAGCACCCACTTTGGGAGCCCCTGTCAAGGGAACTTGAGACACGTGTCAGTAGGCGATGCACAAACGCATCAACGCCGCATCTCCTAAACACGTCGAGTGTTAGGACTTGGCGCTGGGCTCATCCCTGTTCGCTTCGCCGTTACTAAGGGAATCCCATTTG
>A253_357
GCTGTAATATTTAGCCTTAGATGGAGTTTACCACCTGCTTTAGGCTGCACTCTCAAGCAACCTGACTCTAGAATACGCCTGTCTGCGCCTACCAGACTCACGCCTCCATGGGCCTAGCACCCACTTTGGGAGCCCCTGTCAAGGGAACTTGAGACACGTGTCAGTAGGCGATGCACAAACGCATCAACGCCGCATCTCCTAAACACGTCGAGTGTTAGGACTTGGCGCTGGGTCTCATCCCTGTTCGCTTCGCCGTTACTAAGGGAATCCCATTT
>A253_2
GCTGTAATATTTAGCCTTAGATGGAGTTTACCACCTGCTTTAGGCTGCACTCTCAAGCAACCTGACTCTAGAATACGCCTGTCTGCGCCTACCAGACTCACGCCTCCATGGGCCTAGCACCCACTTTGGGAGCCCCTGTCAAGGGAACTTGAGACACGTGTCAGTAGGCGATGCACAGACGCATCAACGCCGCATCTCCTAAAACACGTCGAGTGTTAGGACTTGGCGCTGGGCTCATCCCTGTTCGCTCGCCGTTACTAAGGCAATCCCTGTTG
>A253_202
GCTGTAATATTTAGCCTTAGATGGAGTTTACCACCTGCTTTAGGCTGCACTCTCAAGCAACCTGACTCTAGAATACGCCTGTCTGCGCCTACCAGACTCACGCCTCCATGGGCCTAGCACCCACTTTGGGAGCCCCTGTCAAGGGAACTTGAGACACGTGTCAGTAGGCGATGCACAGACGCATCAACGCCGCATCTCCTAAACACGTCGAGTGTTAGGACTTGGCGCTGGGCTCATCCCTGTTCGCTCGCCGTTACTAAGGGAACTCCCCATTT
>A253_109
GCTGTAATATTTAGCCTTAGATGGAGTTTACCACCTGCTTTAGGCTGCACTCTCAAGCAACCTGACTCTAGAATACGCCTGTCTGCGCCTACCAGACTCACGCCTCCATGGGCCTAGCACCCACTTTGGGAGCCCCTGTCAAGGGAACTTGAGACACGTGTCAGTAGGCGATGCACAGACGCATCAACGCCGCATCTCCTAAACACGTCGAGTGTTAGGACTTGGCGCTGGGCTCATCCCTGTTCGCTCGCCGTTACTAAGGGAATCCCATTTGG
>A253_156
GCTGTAATATTTAGCCTTAGATGGAGTTTACCACCTGCTTTAGGCTGCACTCTCAAGCAACCTGACTCTAGAATACGCCTGTCTGCGCCTACCAGACTCACGCCTCCATGGGCCTAGCACCCACTTTGGGAGCCCCTGTCAAGGGAACTTGAGACACGTGTCAGTAGGCGATGCACAGACGCATCAACGCCGCATCTCCTAAACACGTCGAGTGTTAGGACTTGGCGCTGGGCTCATCCCTGTTCGCTCGCCGTTACTAAGGGAATCCCATTTGG
>A253_365
GCTGTAATATTTAGCCTTAGATGGAGTTTACCACCTGCTTTAGGCTGCACTCTCAAGCAACCTGACTCTAGAATACGCCTGTCTGCGCCTACCAGACTCACGCCTCTATGGGCCTAGCACCCACTTTGGGAGCCCCTGTCAAGGGAACTTGAGACACGTGTCAGTAGGCGATGCACAAACGCATCAACGCCGCATCTCCTAAACACGTCGAGTGTTAGGACTTGGCGCTGGGCTCATCCCTGTTCGCTCGCCGTTACTAAGGGAATCCCATTTGG
>A253_166
GCTGTAATATTTAGCCTTAGATGGAGTTTACCACCTGCTTTAGGCTGCACTCTCAAGCAACCTGACTCTAGAATACGCCTGTCTGCGCCTACCAGACTCACGCCTCTATGGGCCTAGCACCCACTTTGGGAGCCCCTGTCAAGGGAACTTGAGACACGTGTCAGTAGGCGATGCACAAACGCATCAACGCCGCATCTCCTAAACACGTCGAGTGTTAGGACTTGGCGCTGGGCTCATCCCTGTTCGCTCGCCGTTACTAAGGGAATCCCTATTTG
>A253_195
GCTGTAATATTTAGCCTTAGATGGAGTTTACCACCTGCTTTAGGCTGCACTCTCAAGCAACCTGACTCTAGAATACGCCTGTCTGCGCCTACCAGACTCACGCCTTCATGGGCCTAGCACCCACTTTGGGAGCCCCTGTCAAGGGAACTTGAGACACGTGTCAGTAGGCGATGCACAAACGCATCAACGCCGCATCTCCTAAACACATCGAGTGTTAGGACTTGGCGCTGGGCTCATCCCTGTTCGCTCGCCGTTACTAAGGGAATCCCATTTGG
>A253_241
GCTGTAATATTTAGCCTTAGATGGAGTTTACCACCTGCTTTAGGCTGCACTCTCAAGCAACCTGACTCTAGAATACGCCTGTCTGCGCCTACCAGACTCACGCTCCATGGGCCTAGCACCCACTTTGGGAGCCCCTGTCAAGGGAACTTGAGACACGTGTCAGTAGGCGATGCACAAACGCATCAACGCCGCATCTCCTAAACACGTCGAGTGTTAGGACTTGGCGCTGGGCTCATCCCTGTTCGCTCGCCGTTACTAAGGGAATCCCATTTGGT
>A253_225
GCTGTAATATTTAGCCTTAGATGGAGTTTACCACCTGCTTTAGGCTGCACTCTCAAGCAACCTGACTCTAGAATACGCCTGTCTGCGCCTACCAGACTCACGTCTCCATGGGCCTAGCACCCACTTTGGGAGCCCCTGTCAAGGGAACTTGAGACACGTGTCAGTAGGCGATGCACAAACGCATCAACGCCGCATCTCCTAAACACGTCGAGTGTTAGGACTTGGCGCTGGGCTCATCCCTGTTCGCTCGCCGTTACTAAGGGAATCCCATTTGG
>A253_335
GCTGTAATATTTAGCCTTAGATGGAGTTTACCACCTGCTTTAGGCTGCACTCTCAAGCAACCTGACTCTAGAATACGCCTGTCTGTGCCTACCAGACTCACGCCTCCATGGGCCTAGCACCCACTTTGGGAGCCCCTGTCAAGGGAACTTGAGACACGTGTCAGTAGGCGATGCACAAACGCATCAACGCCGCATCTCCTAAACACGTCGAGTGTTAGGACTTGGCGCTGGGCTCATCCCTGTTCGCTCGCCGTTACTAAGAGAATCCCATTTGG
>A253_272
GCTGTAATATTTAGCCTTAGATGGAGTTTACCACCTGCTTTAGGCTGCACTCTCAAGCAACCTGACTCTAGAATACGCCTGTCTGTGCCTACCAGACTCACGCCTCCATGGGCCTAGCACCCACTTTGGGAGCCCCTGTCAAGGGAACTTGAGACACGTGTCAGTAGGCGATGCACAAACGCATCAACGCCGCATCTCCTAAACACGTCGAGTGTTAGGACTTGGCGCTGGGCTCATCCCTGTTCGCTCGCCGTTACTAAGGGAATCCCATTTGG
>A253_256
GCTGTAATATTTAGCCTTAGATGGAGTTTACCACCTGCTTTAGGCTGCACTCTCAAGCAACCTGACTCTAGAATACGCCTGTCTGTGCCTACCAGACTCACGCCTCCATGGGCCTAGCACCCACTTTGGGAGCCCCTGTCAAGGGAACTTGAGACACTGTCAGTAGGCGATGCACAAACGCATCAACGCCGCATCTCCTAAACACGTCGAGTGTTAGGACTTGGCGCTGGGCTCATCCCTGTTCGCTCGCCGTTACTAAGGGAATCCCATTTGGT
>A253_130
GCTGTAATATTTAGCCTTAGATGGAGTTTACCACCTGCTTTAGGCTGCACTCTCAAGCAACCTGACTCTAGAATACGCCTGTCTGTGCCTACCAGACTCACGCCTCCATGGGCCTAGCACCCACTTTGGGAGCCCCTGTCAAGGGAATTTGAGACACGTGTCAGTAGGCGATGCACAAACGCATCAACGCCGCATCTCCTAAACACGTCGAGTGTTAGGACTTGGCGCTGGGCTCATCCCTGTTCGCTCGCCGTTACTAAGGGAATCCCATTTGG
>A253_91
GCTGTAATATTTAGCCTTAGATGGAGTTTACCACCTGCTTTAGGCTGCATCTCAAGCAACCTGACTCTAGAATACGCCTGTCTGCGCCTACCAGACTCACGCCTCCATGGGCCTAGCACCCACTTTGGGAGCCCCTGTCAAGGGAACTTGAGACACGTGTCAGTAGGCGATGCACAAACGCATCAACGCCGCATCTCCTAAACACGTCGAGTGTTAGGACTTGGCGCTGGGCTCATCCCTGTTCGCTCGCCGTTACTAAGAGAATCCCATTTGGT
>A253_92
GCTGTAATATTTAGCCTTAGATGGAGTTTACCACCTGCTTTAGGCTGCATCTCAAGCAACCTGACTCTAGAATACGCCTGTCTGCGCCTACCAGACTCACGCCTCCATGGGCCTAGCACCCACTTTGGGAGCCCCTGTCAAGGGAACTTGAGACACGTGTCAGTAGGCGATGCACAAACGCATCAACGCCGCATCTCCTAAACACGTCGAGTGTTAGGACTTGGCGCTGGGCTCATCCCTGTTCGCTCGCCGTTACTAAGGGAATCCCATTTGGT
>A253_96
GCTGTAATATTTAGCCTTAGATGGAGTTTACCACCTGCTTTAGGCTGCATCTCAAGCAACCTGACTCTAGAATACGCCTGTCTGCGCCTACCAGACTCACGCCTCCATGGGCCTAGCACCCACTTTGGGAGCCCCTGTCAAGGGAACTTGAGACACGTGTCAGTAGGCGATGCACAGACGCATCAACGCCGCATCTCCTAAACACGTCGAGTGTTAGGACTTGGCGCTGGGCTCATCCCTGTTCGCTCGCCGTTACTAAGGGAATCCCATTTGGT
>A253_90
GCTGTAATATTTAGCCTTAGATGGAGTTTACCACCTGCTTTAGGCTGCATCTCAAGCAACCTGACTCTAGAATACGCCTGTCTGCGCCTACCAGACTCACGCCTCCATGGGCCTAGCACCCACTTTGGGAGCCCCTGTCAAGGGAACTTGAGACACGTGTCAGTAGGCGATGCACAGACGCATCAACGCCGCATCTCCTAAACACGTCGAGTGTTAGGACTTGGCGCTGGGCTCATCCTGTTCGCTCGCCGTTACCTAGGATCCCATTGTTCTTC
>A253_53
GCTGTAATATTTAGCCTTAGATGGAGTTTACCACCTGCTTTAGTCTGCACTCTCAAGCAACCTGACTCTAGAATACGCCTGTCTGCGCCTACCAGACTCACGCCTCCATGGGCCTAGCACCCACTTTGGGAGCCCCTGTCAAGGGAACTTGAGACACGTGTCAGTAGGCGATGCACAAACGCATCAACGCCGCATCTCCTAAACACGTCGAGTGTTAGGACTTGGCGCTGGCTCATCCCTGTTCGCTCGCCGTTACTAAGGGAATCCCATTTGGT
>A253_56
GCTGTAATATTTAGCTTTAGATGGAATTTACCACCCACTTAGAGCTGCATTCCCAAACAACTCGACTCTTCGAAAGCACCTTACATAGAATTGGTCATCTCATCGCACGGGATTCTCACCCTCTGTGACGTTCTGTTCCAAGAAACATAGACAAGAGCCAATCCCAAGGTTACCTTCTTCAAATTACAACTCGAACACCGAAGGTGCTAGATTTCAAATTTGAGCTTTTGCCGCTTCACTCGCCGTTACTAAGGCAATCCCTGTTGGTTTCTTTT
>A253_341
GCTGTAATATTTTAGCCTTAGATGGAGTTTACCACCTGCTTTAGGCTGCACTCTCAAGCAACCTGACTCTAGAATACGCCTGTCTGCGCCTACCAGACTCACGCCTCCATGGGCCTAGCACCCACTTTGGGAGCCCCTGTCAAGGGAACTTGAGACACGTGTCAGTAGGCGATGCACAGACGCATCAACGCCGCATCTCCTAAACACGTCGAGTGTTAGGACTTGGCGCTGGGCTCATCCCTGTTCGCTCGCCGTTTACTAAGGCAATCCCTGTT
>A253_45
GTCGCCAATATTTAGCTTTAGATGGAATTTACCACCCACTTAGAGCTGCATTCCCAAACAACTCGACTCTTCGAAAGCACCTTACATAGAATTGGTCATCTCATCGCACGGGATTCTCACCCTCTGTGACGTTCTGTTCCAAGAAACATAGACAAGAGCCAATCCCAAGGTTACCTTCTTCAAATTACAACTCGAACACCGAAGGTGCTAGATTTCAAATTTGAGCTTTTGCCGCTTCACTCGCCGTTACTAAGGCAATCCCTGTTGGTTTCTTT
>A253_73
TCGCCAAGTATTTAGCTTTAGATGGAATTTACCACCCACTTAGAGCTGCATTCCCAAACAACTCGACTCTTCGAAAGCACCTTACATAGAATTGGTCATCTCATCGCACGGGATTCTCACCCTCTGTGACGTTCTGTTCCAAGAAACATAGACAAGAGCCAATCCCAAGGTTACCTTCTTCAAATTACAACTCGAACACCGAAGGTGCTAGATTTCAAATTTGAGCTTTTGCCGCTTCACTCGCCGTTACTAAGGCAATCCCTGTTAGGTTTCTT
>A253_13
TCGCCAAGTATTTAGCTTTAGATGGAATTTACCACCCACTTAGAGCTGCATTCCCAAACAACTCGACTCTTCGAAAGCACCTTACATAGAATTGGTCATCTCATCGCACGGGATTCTCACCCTCTGTGACGTTCTGTTCCAAGAAACATAGACAAGAGCCAATCCCAAGGTTACCTTCTTCAAATTACAACTCGAACACCGAAGGTGCTAGATTTCAAATTTGAGCTTTTGCCGCTTCACTCGCCGTTACTAAGGCAATCCCTGTTGGTTCTTTC
>A253_52
TCGCCAAGTATTTAGCTTTAGATGGAATTTACCACCCACTTAGAGCTGCATTCCCAAACAACTCGACTCTTCGAAAGCACCTTACATAGAATTGGTCATCTCATCGCACGGGATTCTCACCCTCTGTGACGTTCTGTTCCAAGAAACATAGACAAGAGCCAATCCCAAGGTTACCTTCTTCAAATTACAACTCGAACACCGAAGGTGCTAGATTTCAAATTTGAGCTTTTGCCGCTTCACTCGCCGTTACTAAGGCAATCCCTGTTGGTTTCTTT
>A253_65
TCGCCAAGTATTTAGCTTTAGATGGAATTTACCACCCACTTAGAGCTGCATTCCCAAACAACTCGACTCTTCGAAAGCACCTTACATAGAATTGGTCATCTCATCGCACGGGATTCTCACCCTCTGTGACGTTCTGTTCCAAGAAACATAGACAAGAGCCAATCCCAAGGTTACCTTCTTCAAATTACAACTCGAACACCGAAGGTGCTAGATTTCAAATTTGAGCTTTTGCCGCTTCACTCGCCGTTACTAAGGCAATCCCTGTTGGTTTCTTT
>A253_21
TCGCCAAGTATTTAGCTTTAGGATGGAATTTACCACCCACTTAGAGCTGCATTCCCAAACAACTCGACTCTTCGAAAGCACCTTACATAGAATTGGTCATCTCATCGCACGGGATTCTCACCCTCTGTGACGTTCTGTTCCAAGAAACATAGACAAGAGCCAATCCCAAGGTTACCTTCTTCAAATTACAACTCGAACACCGAAGGTGCTAGATTTCAAATTTGAGCTTTTGCCGCTTCACTCGCCGTTACTAAGGCAATCCCTGTTGGTTTCTT
>A253_302
TCGCCAATATTTAGCCTTAGATGGAGTTTACCACCTGCTTTAGGCTGCACTCTCAAGCAACCTGACTCTAGAATACGCCTGTCTGCGCCTACCAGACTCACGCCTCCATGGGCCTAGCACCCACTTTGGGAGCCCCTGTCAAGGGAACTTGAGACACGTGTCAGTAGGCGATGCACAAACGCATCAACGCCGCATCTCCTAAACACGTCGAGTGTTAGGACTTGGCGCTGGGCTCATCCCTGTTCGCTCGCCGTTACTAACGGGAACTCCCCATT
>A253_149
TCGCCAATATTTAGCTTTAGATGGAATTACCACCCACTTAGAGCTGCATTCCCAAACAACTCGACTCTTCGAAAGCACCTTACATAGAATTGGTCATCTCATCGCACGGGATTCTCACCCTCTGTGACGTTCTGTTCCAAGAAACATAGACAAGAGCCAATCCCAAGGTTACCTTCTTCAAATTACAACTCGAACACCGAAGGTGCTAGATTTCAAATTTGAGCTTTTGCCGCTTCACTCGCCGTTACTAAGGCAATCCCTGTTGGTTTCTTTTC
>A253_106
TCGCCAATATTTAGCTTTAGATGGAATTTACACCCACTTAGAGCTGCATTCCCAAACAACTCGACTCTTCGAAAGCACCTTACATAGAATTGGTCATCTCATCGCACGGGATTCTCACCCTCTGTGACGTTCTGTTCCAAGAAACATAGACAAGAGCCAATCCCAAGGTTACCTTCTTCAAATTACAACTCGAACACCGAAGGTGCTAGATTTCAAATTTGAGCTGTTGCCGCTTCACTCGCCGTTACTAGGGCAATCCCTCGTTCGGTTTCTTT
>A253_128
TCGCCAATATTTAGCTTTAGATGGAATTTACCACCACTTAGAGCTGCATTCCCAAACAACTCGACTCTTCGAAAGCACCTTACATAGAATTGGTCATCTCATCGCACGGGATTCTCACCCTCTGTGACGTTCTGTTCCAAGAAACATAGACAAGAGCCAATCCCAAGGTTACCTTCTTCAAATTACAACTCGAACACCGAAGGTGCTAGATTTCAAATTTGAGCTTTTGCCGCTTCACTCGCCGTTACTAAGGCAATCCCTGTTGGTTTCTTTTC
>A253_283
TCGCCAATATTTAGCTTTAGATGGAATTTACCACCACTTAGAGCTGCATTCCCAAACAACTCGACTCTTCGAAAGCACCTTACATAGAATTGGTCATCTCATCGCACGGGATTCTCACCCTCTGTGACGTTCTGTTCCAAGAAACATAGACAAGAGCCAATCCCAAGGTTACCTTCTTCAAATTACAACTCGAACACCGAAGGTGCTAGATTTCAAATTTGAGCTTTTGCCGCTTCACTCGCCGTTTACTAAGGCAATCCCTGTTTGGTTTCTTT
>A253_16
TCGCCAATATTTAGCTTTAGATGGAATTTACCACCCACTTAGAGCTGCATTCCCAAACAACTCGACTCTTCGAAAGCACCTTACATAGAATTGGTCATATCATCGCACGGGATTCTCACCCTCTGTGACGTTCTGTTCCAAGAAACATAGACAAGAGCCAATCCCAAGGTTACCTTCTTCAAATTACAACTCGAACACCGAAGGTGCTAGATTTCAAATTTGAGCTTTTGCCGCTTCACTCGCCGTTACTAAGGCAATCCCTGTTGGTTTCTTTC
>A253_192
TCGCCAATATTTAGCTTTAGATGGAATTTACCACCCACTTAGAGCTGCATTCCCAAACAACTCGACTCTTCGAAAGCACCTTACATAGAATTGGTCATCTCATCGCACGGGATTCTCACCCTCTGGTGACGTTCTGTTCCAAGAAACATAGACAAGAGCCAATCCCAAGGTTACCTTCTTCAAATTACAACTCGAACACCGAAGGTGCTAGATTTCAAATTTGAGCTTTTGCCGCTTCACTCGCCGTTTACTAAGGCAATCCCTGTTGGTTTCTT
>A253_201
TCGCCAATATTTAGCTTTAGATGGAATTTACCACCCACTTAGAGCTGCATTCCCAAACAACTCGACTCTTCGAAAGCACCTTACATAGAATTGGTCATCTCATCGCACGGGATTCTCACCCTCTGTGACGTTCTGTTACCAAGAAACATAGACAAGAGCCAATCCCAAGGTTACCTTCTTCAAATTACAACTCGAACACCGAAGGTGCTAGATTTCAAATTTGAGCTTTTGCCGTCTTCACTCGCCGTTTACTAAGGCAATCCCTGTTGGTTTCT
>A253_98
TCGCCAATATTTAGCTTTAGATGGAATTTACCACCCACTTAGAGCTGCATTCCCAAACAACTCGACTCTTCGAAAGCACCTTACATAGAATTGGTCATCTCATCGCACGGGATTCTCACCCTCTGTGACGTTCTGTTCCAAGAAACATAGACAAGAGCCAATCCAAGGTTACCTCTTCAAATTACAACTCGAACACCGAAGGTGCTAGATTTCAAATTTGAGCTTTTGCCGCTTCACTCGCCGTTACTAAGGCAATCCCTGTTGGTTTCTTTTCC
>A253_373
TCGCCAATATTTAGCTTTAGATGGAATTTACCACCCACTTAGAGCTGCATTCCCAAACAACTCGACTCTTCGAAAGCACCTTACATAGAATTGGTCATCTCATCGCACGGGATTCTCACCCTCTGTGACGTTCTGTTCCAAGAAACATAGACAAGAGCCAATCCCAAGGTTACCTTCTTACAAATTACAACTCGAACACCGAAGGTGCTAGATTTCAAATTTGAGCTTTTTGCCGCTTCACTCGCCGTTTACTAAGGCAATCCCTGTTGGTTTCT
>A253_354
TCGCCAATATTTAGCTTTAGATGGAATTTACCACCCACTTAGAGCTGCATTCCCAAACAACTCGACTCTTCGAAAGCACCTTACATAGAATTGGTCATCTCATCGCACGGGATTCTCACCCTCTGTGACGTTCTGTTCCAAGAAACATAGACAAGAGCCAATCCCAAGGTTACCTTCTTCAAATTACAACTCGAACACCGAAGGTGCTAGATTTCAAAATTTGAGCTTTTGCCGCTTCACTCGCCGTTACTAAGGGAATCCCATTTTGGTTTCTT
>A253_136
TCGCCAATATTTAGCTTTAGATGGAATTTACCACCCACTTAGAGCTGCATTCCCAAACAACTCGACTCTTCGAAAGCACCTTACATAGAATTGGTCATCTCATCGCACGGGATTCTCACCCTCTGTGACGTTCTGTTCCAAGAAACATAGACAAGAGCCAATCCCAAGGTTACCTTCTTCAAATTACAACTCGAACACCGAAGGTGCTAGATTTCAAATTTGAGCTTTTGCCGCTTCACTCGCCGTTACTAAGGCAATCCCTGTTCGGTTTCTTT
>A253_1
TCGCCAATATTTAGCTTTAGATGGAATTTACCACCCACTTAGAGCTGCATTCCCAAACAACTCGACTCTTCGAAAGCACCTTACATAGAATTGGTCATCTCATCGCACGGGATTCTCACCCTCTGTGACGTTCTGTTCCAAGAAACATAGACAAGAGCCAATCCCAAGGTTACCTTCTTCAAATTACAACTCGAACACCGAAGGTGCTAGATTTCAAATTTGAGCTTTTGCCGCTTCACTCGCCGTTACTAAGGCAATCCCTGTTGGTTTCTTTC
>A253_7
TCGCCAATATTTAGCTTTAGATGGAATTTACCACCCACTTAGAGCTGCATTCCCAAACAACTCGACTCTTCGAAAGCACCTTACATAGAATTGGTCATCTCATCGCACGGGATTCTCACCCTCTGTGACGTTCTGTTCCAAGAAACATAGACAAGAGCCAATCCCAAGGTTACCTTCTTCAAATTACAACTCGAACACCGAAGGTGCTAGATTTCAAATTTGAGCTTTTGCCGCTTCACTCGCCGTTACTAAGGCAATCCCTGTTGGTTTCTTTT
>A253_133
TCGCCAATATTTAGCTTTAGATGGAATTTACCACCCACTTAGAGCTGCATTCCCAAACAACTCGACTCTTCGAAAGCACCTTACATAGAATTGGTCATCTCATCGCACGGGATTCTCACCCTCTGTGACGTTCTGTTCCAAGAAACATAGACAAGAGCCAATCCCAAGGTTACCTTCTTCAAATTACAACTCGAACACCGAAGGTGCTAGATTTCAAATTTGAGCTTTTGCCGCTTCACTCGCCGTTACTAAGGCAATCCCTGTTGGTTTCTTTT
>A253_46
TCGCCAATATTTAGCTTTAGATGGAATTTACCACCCACTTAGAGCTGCATTCCCAAACAACTCGACTCTTCGAAAGCACCTTACATAGAATTGGTCATCTCATCGCACGGGATTCTCACCCTCTGTGACGTTCTGTTCCAAGAAACATAGACAAGAGCCAATCCCAAGGTTACCTTCTTCAAATTACAACTCGAACACCGAAGGTGCTAGATTTCAAATTTGAGCTTTTGCCGCTTCACTCGCCGTTACTAAGGCAATCCCTGTTGGTTTCTTTT
>A253_33
TCGCCAATATTTAGCTTTAGATGGAATTTACCACCCACTTAGAGCTGCATTCCCAAACAACTCGACTCTTCGAAAGCACCTTACATAGAATTGGTCATCTCATCGCACGGGATTCTCACCCTCTGTGACGTTCTGTTCCAAGAAACATAGACAAGAGCCAATCCCAAGGTTACCTTCTTCAAATTACAACTCGAACACCGAAGGTGCTAGATTTCAAATTTGAGCTTTTGCCGCTTCACTCGCCGTTACTAAGGCAATCCCTGTTGGTTTCTTTT
>A253_217
TCGCCAATATTTAGCTTTAGATGGAATTTACCACCCACTTAGAGCTGCATTCCCAAACAACTCGACTCTTCGAAAGCACCTTACATAGAATTGGTCATCTCATCGCACGGGATTCTCACCCTCTGTGACGTTCTGTTCCAAGAAACATAGACAAGAGCCAATCCCAAGGTTACCTTCTTCAAATTACAACTCGAACACCGAAGGTGCTAGATTTCAAATTTGAGCTTTTGCCGCTTCACTCGCCGTTTACTAAGGCAACTCCCCTGTTGGTTCCT
>A253_198
TCGCCAATATTTAGCTTTAGATGGAATTTACCACCCACTTAGAGCTGCATTCCCAAACAACTCGACTCTTCGAAAGCACCTTACATAGAATTGGTCATCTCATCGCACGGGATTCTCACCCTCTGTGACGTTCTGTTCCAAGAAACATAGACAAGAGCCAATCCCAAGGTTACCTTCTTCAAATTACAACTCGAACACCGAAGGTGCTAGATTTCAAATTTGAGCTTTTGCCGCTTCACTCGCCGTTTACTAAGGCAACTCCCCTGTTGGTTTCC
>A253_362
TCGCCAATATTTAGCTTTAGATGGAATTTACCACCCACTTAGAGCTGCATTCCCAAACAACTCGACTCTTCGAAAGCACCTTACATAGAATTGGTCATCTCATCGCACGGGATTCTCACCCTCTGTGACGTTCTGTTCCAAGAAACATAGACAAGAGCCAATCCCAAGGTTACCTTCTTCAAATTACAACTCGAACACCGAAGGTGCTAGATTTCAAATTTGAGCTTTTGCCGCTTCACTCGCCGTTTACTAAGGCAACTCCCCTGTTGGTTTCT
>A253_200
TCGCCAATATTTAGCTTTAGATGGAATTTACCACCCACTTAGAGCTGCATTCCCAAACAACTCGACTCTTCGAAAGCACCTTACATAGAATTGGTCATCTCATCGCACGGGATTCTCACCCTCTGTGACGTTCTGTTCCAAGAAACATAGACAAGAGCCAATCCCAAGGTTACCTTCTTCAAATTACAACTCGAACACCGAAGGTGCTAGATTTCAAATTTGAGCTTTTGCCGCTTCACTCGCCGTTTACTAAGGCAATCCCTCGTTCGGTTTCT
>A253_229
TCGCCAATATTTAGCTTTAGATGGAATTTACCACCCACTTAGAGCTGCATTCCCAAACAACTCGACTCTTCGAAAGCACCTTACATAGAATTGGTCATCTCATCGCACGGGATTCTCACCCTCTGTGACGTTCTGTTCCAAGAAACATAGACAAGAGCCAATCCCAAGGTTACCTTCTTCAAATTACAACTCGAACACCGAAGGTGCTAGATTTCAAATTTGAGCTTTTGCCGCTTCACTCGCCGTTTACTAAGGCAATCCCTCGTTGGTTTCTT
>A253_175
TCGCCAATATTTAGCTTTAGATGGAATTTACCACCCACTTAGAGCTGCATTCCCAAACAACTCGACTCTTCGAAAGCACCTTACATAGAATTGGTCATCTCATCGCACGGGATTCTCACCCTCTGTGACGTTCTGTTCCAAGAAACATAGACAAGAGCCAATCCCAAGGTTACCTTCTTCAAATTACAACTCGAACACCGAAGGTGCTAGATTTCAAATTTGAGCTTTTGCCGCTTCACTCGCCGTTTACTAAGGCAATCCCTCGTTGGTTTCTT
>A253_165
TCGCCAATATTTAGCTTTAGATGGAATTTACCACCCACTTAGAGCTGCATTCCCAAACAACTCGACTCTTCGAAAGCACCTTACATAGAATTGGTCATCTCATCGCACGGGATTCTCACCCTCTGTGACGTTCTGTTCCAAGAAACATAGACAAGAGCCAATCCCAAGGTTACCTTCTTCAAATTACAACTCGAACACCGAAGGTGCTAGATTTCAAATTTGAGCTTTTGCCGCTTCACTCGCCGTTTACTAAGGCAATCCCTGTTCGGTTTCTT
>A253_232
TCGCCAATATTTAGCTTTAGATGGAATTTACCACCCACTTAGAGCTGCATTCCCAAACAACTCGACTCTTCGAAAGCACCTTACATAGAATTGGTCATCTCATCGCACGGGATTCTCACCCTCTGTGACGTTCTGTTCCAAGAAACATAGACAAGAGCCAATCCCAAGGTTACCTTCTTCAAATTACAACTCGAACACCGAAGGTGCTAGATTTCAAATTTGAGCTTTTGCCGCTTCACTCGCCGTTTACTAAGGCAATCCCTGTTCGGTTTCTT
>A253_211
TCGCCAATATTTAGCTTTAGATGGAATTTACCACCCACTTAGAGCTGCATTCCCAAACAACTCGACTCTTCGAAAGCACCTTACATAGAATTGGTCATCTCATCGCACGGGATTCTCACCCTCTGTGACGTTCTGTTCCAAGAAACATAGACAAGAGCCAATCCCAAGGTTACCTTCTTCAAATTACAACTCGAACACCGAAGGTGCTAGATTTCAAATTTGAGCTTTTGCCGCTTCACTCGCCGTTTACTAAGGCAATCCCTGTTGGTTCTTTT
>A253_158
TCGCCAATATTTAGCTTTAGATGGAATTTACCACCCACTTAGAGCTGCATTCCCAAACAACTCGACTCTTCGAAAGCACCTTACATAGAATTGGTCATCTCATCGCACGGGATTCTCACCCTCTGTGACGTTCTGTTCCAAGAAACATAGACAAGAGCCAATCCCAAGGTTACCTTCTTCAAATTACAACTCGAACACCGAAGGTGCTAGATTTCAAATTTGAGCTTTTGCCGCTTCACTCGCCGTTTACTAAGGCAATCCCTGTTGGTTTCTTT
>A253_153
TCGCCAATATTTAGCTTTAGATGGAATTTACCACCCACTTAGAGCTGCATTCCCAAACAACTCGACTCTTCGAAAGCACCTTACATAGAATTGGTCATCTCATCGCACGGGATTCTCACCCTCTGTGACGTTCTGTTCCAAGAAACATAGACAAGAGCCAATCCCAAGGTTACCTTCTTCAAATTACAACTCGAACACCGAAGGTGCTAGATTTCAAATTTGAGCTTTTGCCGCTTCACTCGCCGTTTACTAAGGCAATCCCTGTTGGTTTCTTT
>A253_285
TCGCCAATATTTAGCTTTAGATGGAATTTACCACCCACTTAGAGCTGCATTCCCAAACAACTCGACTCTTCGAAAGCACCTTACATAGAATTGGTCATCTCATCGCACGGGATTCTCACCCTCTGTGACGTTCTGTTCCAAGAAACATAGACAAGAGCCAATCCCAAGGTTACCTTCTTCAAATTACAACTCGAACACCGAAGGTGCTAGATTTCAAATTTGAGCTTTTGCCGCTTCACTCGCCGTTTACTAAGGCAATCCCTGTTTGGTTTCTT
>A253_152
TCGCCAATATTTAGCTTTAGATGGAATTTACCACCCACTTAGAGCTGCATTCCCAAACAACTCGACTCTTCGAAAGCACCTTACATAGAATTGGTCATCTCATCGCACGGGATTCTCACCCTCTGTGACGTTCTGTTCCAAGAAACATAGACAAGAGCCAATCCCAAGGTTACCTTCTTCAAATTACAACTCGAACACCGAAGGTGCTAGATTTCAAATTTGAGCTTTTGTCGCTTCACTCGCCGTTTACTAAGGCAATCCCTGTTGGTTTCTTT
>A253_75
TCGCCAATATTTAGCTTTAGATGGAATTTACCACCCACTTAGAGCTGCATTTCCAAACAACTCGACTCTTCGAAAGCACCTTACATAGAATTGGTCATCTCATCGCACGGGATTCTCACCCTCTGTGACGTTCTGTTCCAAGAAACATAGACAAGAGCCAATCCCAAGGTTACCTTCTTCAAATTACAACTCGAACACCGAAGGTGCTAGATTTCAAATTTGAGCTTTTGCCGCTTCACTCGCCGTTACTAAGGCAATCCCTGTTGGTTTCTTTC
>A253_163
TCGCCAATATTTAGCTTTAGATGGAGTTTACCACCTGCTTTAGGCTGCACTCTCAAGCAACCTGACTCTAGAATACGCCTGTCTGCGCCTACCAGACTCACGCCTCCATGGGCCTAGCACCCACTTTGGGAGCCCCTGTCAAGGGAACTTGAGACACGTGTCAGTAGGCGATGCACAAACGCATCAACGCCGCATCTCCTAAACACGTCGAGTGTTAGGACTTGGCGCTGGGCTCATCCCTGTTCGCTCGCCGTTACTAAGAGAATCCCATTTGG
>A253_293
TCGCCAATATTTAGCTTTAGATGGTAATTTACCACCCACTTAGAGCTGCATTCCCAAACAACTCGACTCTTCGAAAGCACCTTACATAGAATTGGTCATCTCATCGCACGGGATTCTCACCCTCTGTGACGTTCTGTTCCAAGAAACATAGACAAGAGCCAATCCCAAGGTTACCTTCTTCAAATTACAACTCGAACACCGAAGGTGCTAGATTTCAAATTTGAGCTTTTGCCGCTTCACTCGCCGTTTACTAAGGCAATCCCTGTTGGTTTCTT
>A253_121
TCGCCAATATTTAGCTTTTAGATGGAATTTACCACCCACTTAGAGCTGCATTCCCAAACAACTCGACTCTTCGAAAGCACCTTACATAGAATTGGTCATCTCATCGCACGGGATTCTCACCCTCTGTGACGTTCTGTTCCAAGAAACATAGACAAGAGCCAATCCCAAGGTTACCTTCTTCAAATTACAACTCGAACACCGAAGGTGCTAGATTTCAAATTTGAGCTTTTGCCGCTTCACTCGCCGTTACTAAGGCAATCCCTGTTGGTTTCTTT
>A253_141
TCGCCAATATTTAGCTTTTAGATGGAATTTACCACCCACTTAGAGCTGCATTCCCAAACAACTCGACTCTTCGAAAGCACCTTACATAGAATTGGTCATCTCATCGCACGGGATTCTCACCCTCTGTGACGTTCTGTTCCAAGAAACATAGACAAGAGCCAATCCCAAGGTTACCTTCTTCAAATTACAACTCGAACACCGAAGGTGCTAGATTTCAAATTTGAGCTTTTGCCGCTTCACTCGCCGTTACTAAGGCATCCCTGTTGTTCTTTCCT
>A253_359
TCGCCAATATTTTAGCTTTAGATGGAATTTACCACCCACTTAGAGCTGCATTCCCAAACAACTCGACTCTTCGAAAGCACCTTACATAGAATTGGTCATCTCATCGCACGGGATTCTCACCCTCTGTGACGTTCTGTTCCAAGAAACATAGACAAGAGCCAATCCCAAGGTTACCTTCTTCAAATTACAACTCGAACACCGAAGGTGCTAGATTTCAAATTTGAGCTTTTGCCGCTTCACTCGCCGTTTACTAAGGCAATCCCTGTTGGTTTCTT
>A253_84
TCGCCAATATTTTAGCTTTTAGATGGAATTTACCACCCACTTAGAGCTGCATTCCCAAACAACTCGACTCTTCGAAAGCACCTTACATAGAATTGGTCATCTCATCGCACGGGATTCTCACCCTCTGTGACGTTCTGTTCCAAGAAACATAGACAAGAGCCAATCCCAAGGTTACCTTCTTCAAATTACAACTCGAACACCGAAGGTGCTAGATTTCAAATTTGAGCTTTTGCCGCTTCACTCGCCGTTACTAAGGCAATCCCTGTTGGTTTCTT
>A253_279
TCGCCAATTATTTAGCTTTAGATGGAATTTACCACCCACTTAGAGCTGCATTCCCAAACAACTCGACTCTTCGAAAGCACCTTACATAGAATTGGTCATCTCATCGCACGGGATTCTCACCCTCTGTGACGTTCTGTTCCAAGAAACATAGACAAGAGCCAATCCCAAGGTTACCTTCTTCAAATTACAACTCGAACACCGAAGGTGCTAGATTTCAAATTTGAGCTTTTGCCGCTTCACTCGCCGTTTACTAAGGCAATCCCTGTTGGTTTCTT
>A253_150
TCGCCTAATATTTAGCTTTAGATGGAATTTACCACCCACTTAGAGCTGCATTCCCAAACAACTCGACTCTTCGAAAGCACCTTACATAGAATTGGTCATCTCATCGCACGGGATTCTCACCCTCTGTGACGTTCTGTTCCAAGAAACATAGACAAGAGCCAATCCCAAGGTTACCTTCTTCAAATTACAACTCGAACACCGAAGGTGCTAGATTTCAAAATTTGAGCTTTTGCCGCTTCACTCGCCGTTACTAAGGCAATCCCTGTTGGTTTTCT
>A253_325
TCGCCTAATATTTAGCTTTAGATGGAATTTACCACCCACTTAGAGCTGCATTCCCAAACAACTCGACTCTTCGAAAGCACCTTACATAGAATTGGTCATCTCATCGCACGGGATTCTCACCCTCTGTGACGTTCTGTTCCAAGAAACATAGACAAGAGCCAATCCCAAGGTTACCTTCTTCAAATTACAACTCGAACACCGAAGGTGCTAGATTTCAAATTTGAGCTTTTGCCGCTTCACTCGCCGTTTACTAAGGCAATCCCTGTTGGTTTCTT
>A253_22
TGGCCAATATTTAGCTTTAGATGGAATTTACCACCCACTTAGAGCTGCATTCCCAAACAACTCGACTCTTCGAAAGCACCTTACATAGAATTGGTCATCTCATCGCACGGGATTCTCACCCTCTGTGACGTTCTGTTCCAAGAAACATAGACAAGAGCCAATCCCAAGGTTACCTTCTTCAAATTACAACTCGAACACCGAAGGTGCTAGATTTCAAATTTGAGCTTTTGCCGCTTCACTCGCCGTTACTAAGGCAATCCCTGTTGGTTTCTTTT
>A254_386
CCATAGATATTTAGCCTTAGAAGAAGTTTATCTCCCATTTAGGGCTGCAATCCCAAACAACCCGACTCTTAGAAAGCCAACATTCGGTTCGGCTGAAGCTACATACGGGGTTTTCACCCTCTTTGACGTCCTGTTCCAAGGAACTTATGCTTCAGCTTCCCCTTTTGTTAACCCCTTTAGATTACAATTCGGTAGCCGAGACGACTACAGATTCTAAACTTGAGCTATTGCCGCTTCACTCGCCGCTACTGAGGCAATCTTCGTTGATTTCTTTT
>A254_445
GCTGTAATATTTAGCCTTAGATGAAGTTTACCACCTGCTTTAGGCTGCACTCTCAAGCAACCTGACTCTAGAATACGCCTGTCTGCGCCTACCAGACTCACGCCTCCATGGGCCTAGCACCCACTTTGGGAGCCCCTGTCAAGGGAACTTGAGACACGTGTCAGTAGGCGATGCACAAACGCATCAACGCCGCATCTCCTAAACACGTCGAGTGTTAGGACTTGGCGCTGGGCTCATCCCTGTTCGCTCGCCGTTACTAAGGGAATCCCATTTGG
>A254_1
GCTGTAATATTTAGCCTTAGATGAAGTTTACCACCTGCTTTAGGCTGCACTCTCAAGCAACCTGACTCTAGAATACGCCTGTCTGCGCCTACCAGACTCACGCCTCCATGGGCCTAGCACCCACTTTGGGAGCCCCTGTCAAGGGAACTTGAGACACGTGTCAGTAGGCGATGCACAGACGCATCAACGCCGCATCTCCTAAACACGTCGAGTGTTAGGACTTGGCGCTGGGCTCATCCCTGTTCGCTCGCCGTTACTAAGGGAATCCCATTTGG
>A254_253
GCTGTAATATTTAGCCTTAGATGGAATTTACCACCCACTTAGAGCTGCATTCCCAAACAACTCGACTCTTCGAAAGCACCTTACATAGAATTGGTCATCTCATCGCACGGGATTCTCACCCTCTGTGACGTTCTGTTCCAAGAAACATAGACAAGAGCCAATCCCAAGGTTACCTTCTTCAAATTACAACTCGAACACCGAAGGTGCTAGATTTCAAATTTGAGCTGTTGCCGCTTCACTCGCCGTTTACTAGGGCAATCCCTGTTGGTTTCTTT
>A254_81
GCTGTAATATTTAGCCTTAGATGGAGTTTACACCTGCTTTAGGCTGCACTCTCAAGCAACCTGACTCTTTGAAAACATATCACAAAGACAACTACTCAGATCAAAGACGGGATTCTCACCCTCCATGATGCCTTGTTCCAAAGGACTTATTAATCTGGTGTGCCAGGAAAATGTTTCTACAGTTTACAATACGGTTTAGCTAAGCCAAACAGTTTCCAACTTTGAGCTCTTTCCTCTTCACTCGCCGTTACTAGGGAAATCATTGTTTATTTTCT
>A254_403
GCTGTAATATTTAGCCTTAGATGGAGTTTACCACCCAATTTAGGCTGCATTCCCAAACAACCTGACTCTTTGAAAACATATCACAAAAGACAACTACTCAGATCAAAGACGGGATTCTCACCCTCCATGATGCCTTGTTCCAAAGGACTTATTAATCTGGTGTGCCAGGAAAAATGTTTCTACAGTTTACAATACGGTTTAGCTAAGCCAAACAGTTTCCAACTTTGAGCTCTTTCCTCTTCACTCGCCGTTACTAGGGAAACTCCATTGTTATT
>A254_134
GCTGTAATATTTAGCCTTAGATGGAGTTTACCACCCAATTTAGGCTGCATTCCCAAACAACCTGACTCTTTGAAAACATATCACAAAAGACAACTACTCAGATCAAAGACGGGATTCTCACCCTCCATGATGCCTTGTTCCAAAGGACTTATTAATCTGGTGTGCCAGGAAAATGTTTCTACAGTTTACAATACGGTTTAGCTAAGCCAAACAGTTTCCAACTTTGAGCTCTTTCCTCTTCACTCGCCGTTACTAGGGAAATCATTGTTATTTTC
>A254_163
GCTGTAATATTTAGCCTTAGATGGAGTTTACCACCCAATTTAGGCTGCATTCCCAAACAACCTGACTCTTTGAAAACATATCACAAAAGACAACTACTCAGATCAAAGACGGGATTCTCACCCTCCATGATGCCTTGTTCCAAAGGACTTATTAATCTGGTGTGCCAGGAAAATGTTTCTACAGTTTACAATACGGTTTAGCTAAGCCAAACAGTTTCCAACTTTGAGCTCTTTCCTCTTCACTCGCCGTTTACTAGGGAAATCATTGTTATTTC
>A254_162
GCTGTAATATTTAGCCTTAGATGGAGTTTACCACCCACTTAGAGCTGCATTCCCAAACAACTCGACTCTTCGAAAGCACCTTACATAGAATTGGTCATCTCATCGCACGGGATTCTCACCCTCTGTGACGTTCTGTTCCAAGAAACATAGACAAGAGCCAATCCCAAGGTTACCTTCTTCAAATTACAACTCGAACACCGAAGGTGCTAGATTTCAAATTTGAGCTTTTGCCGCTTCACTCGCCGTTTACTAAGGCAATCCCTGTTGGTTTCTTT
>A254_424
GCTGTAATATTTAGCCTTAGATGGAGTTTACCACCTGCTTTAGGCTGCACTCTCAAGCAACCTGACTCTAGAATACGCCTGCTCGCGCCTACCAGACTCGTGTCTCCATGGGCCTAGCACCCACTCTGGGAGCCCCTGTCAAGGGAACTTGAAACACATGTCAGTAGGCGATGCACAGACGCATCAACGCCGCATCTCCTAAACACGTCGAGTGTTAGGACTTGGCGCTGGGCTCATCCCTGTTCGCTCGCCGTTACTAAGGGAATCCCATTTGG
>A254_382
GCTGTAATATTTAGCCTTAGATGGAGTTTACCACCTGCTTTAGGCTGCACTCTCAAGCAACCTGACTCTAGAATACGCCTGCTTGCGCCTACCAGACTCACGCCTCCATGGGCCTAGCACCCACTTTGGGAGCCCCTGTCAAGGGAACTTGAGACACGTGTCAGTAGGCGATGCACAAACGCATCAACGCCGCATCTCCTAAACACGTCGAGTGTTAGGACTTGGCGCTGGGCTCATCCCTGTTCGCTCGCCGTTACTAAGGGAATCCCATTTGG
>A254_201
GCTGTAATATTTAGCCTTAGATGGAGTTTACCACCTGCTTTAGGCTGCACTCTCAAGCAACCTGACTCTAGAATACGCCTGCTTGCGCCTACCAGACTCATGTCTCCATGGGCCTAGCACCCACTCTGGGAGCCCCTGTCAAGGGAACTTGAAACACATGTCAGTAGACGATGCACAAACGCATCAACGCCGCATCTCCTAAACACATCGAGTGTTAGGACTTGGCGCTGGGCTCATCCCTGTTCGCTCGCCGTTTACTAGGGAAATCATTGTTA
>A254_311
GCTGTAATATTTAGCCTTAGATGGAGTTTACCACCTGCTTTAGGCTGCACTCTCAAGCAACCTGACTCTAGAATACGCCTGCTTGCGCCTACCAGACTCGTGTCTCCATGGGCCTAGCACCCACTCTGGGAGCCCCTGTCAAGGGAACTTGAAACACATGTCAGTAGACGATGCACAAACGCATCAACGCCGCATCTCCTAAACACATCGAGTGTTAGGACTTGGCGCTGGGCTCATCCCTGTTCGCTCGCCGTTACTAAGGGAACTCCCATTTG
>A254_199
GCTGTAATATTTAGCCTTAGATGGAGTTTACCACCTGCTTTAGGCTGCACTCTCAAGCAACCTGACTCTAGAATACGCCTGCTTGCGCCTACCAGACTCGTGTCTCCATGGGCCTAGCACCCACTCTGGGAGCCCCTGTCAAGGGAACTTGAAACACATGTCAGTAGACGATGCACAAACGCATCAACGCCGCATCTCCTAAACACATCGAGTGTTAGGACTTGGCGCTGGGCTCATCCCTGTTCGCTCGCCGTTACTAAGGGAATCCCATTTGG
>A254_169
GCTGTAATATTTAGCCTTAGATGGAGTTTACCACCTGCTTTAGGCTGCACTCTCAAGCAACCTGACTCTAGAATACGCCTGCTTGCGCCTACCAGACTCGTGTCTCCATGGGCCTAGCACCCACTCTGGGAGCCCCTGTCAAGGGAACTTGAAACACATGTCAGTAGACGATGCACAAACGCATCAACGCCGCATCTCCTAAACACATCGAGTGTTAGGACTTGGCGCTGGGCTCATCCCTGTTCGCTCGCCGTTACTAAGGGAATCCCATTTGG
>A254_197
GCTGTAATATTTAGCCTTAGATGGAGTTTACCACCTGCTTTAGGCTGCACTCTCAAGCAACCTGACTCTAGAATACGCCTGCTTGCGCCTACCAGACTCGTGTCTCCATGGGCCTAGCACCCACTCTGGGAGCCCCTGTCAAGGGAACTTGAAACACATGTCAGTAGACGATGCACAAACGCATCAACGCCGCATCTCCTAAACACATCGAGTGTTAGGACTTGGCGCTGGGCTCATCCCTGTTCGCTCGCCGTTACTAAGGGAATCCCATTTGG
>A254_193
GCTGTAATATTTAGCCTTAGATGGAGTTTACCACCTGCTTTAGGCTGCACTCTCAAGCAACCTGACTCTAGAATACGCCTGCTTGCGCCTACCAGACTCGTGTCTCCATGGGCCTAGCACCCACTCTGGGAGCCCCTGTCAAGGGAACTTGAAACACATGTCAGTAGACGATGCACAAACGCATCAACGCCGCATCTCCTAAACACATCGAGTGTTAGGACTTGGCGCTGGGCTCATCCCTGTTCGCTCGCCGTTACTAAGGGAATCCCATTTGG
>A254_429
GCTGTAATATTTAGCCTTAGATGGAGTTTACCACCTGCTTTAGGCTGCACTCTCAAGCAACCTGACTCTAGAATACGCCTGCTTGCGCCTACCAGACTCGTGTCTCCATGGGCCTAGCACCCACTCTGGGAGCCCCTGTCAAGGGAACTTGAAACACATGTCAGTAGACGATGCACAAACGCATCAACGCCGCATCTCCTAAACACATCGAGTGTTAGGACTTGGCGCTGGGCTCATCCCTGTTCGCTTCGCCGTTACTAAGGGAATCCCATTTG
>A254_399
GCTGTAATATTTAGCCTTAGATGGAGTTTACCACCTGCTTTAGGCTGCACTCTCAAGCAACCTGACTCTAGAATACGCCTGCTTGCGCCTACCAGACTCGTGTCTCCATGGGCCTAGCACCCACTCTGGGAGCCCCTGTCAAGGGAACTTGAAACACATGTCAGTAGACGATGCACAAACGCATCAACGCCGCATCTCCTAAACACATCGAGTGTTAGGACTTGGCGCTGGGCTCATCCTGTTCGCTCGCCGTTACTAAGGGAATCCCATTTGGT
>A254_422
GCTGTAATATTTAGCCTTAGATGGAGTTTACCACCTGCTTTAGGCTGCACTCTCAAGCAACCTGACTCTAGAATACGCCTGCTTGCGCCTACCAGACTCGTGTCTCCATGGGCCTAGCACCCACTCTGGGAGCCCCTGTCAAGGGAACTTGAAACACATGTCAGTAGACGATGCACAAACGCATCAACGCCGCATCTCCTAAACACGTCGAGTGTTAGGACTTGGCGCTGGGCTCATCCCTGTTCGCTCGCCGTTACTAAGGGAATCCCATTTGG
>A254_243
GCTGTAATATTTAGCCTTAGATGGAGTTTACCACCTGCTTTAGGCTGCACTCTCAAGCAACCTGACTCTAGAATACGCCTGCTTGCGCCTACCAGACTCGTGTCTCCATGGGCCTAGCACCCACTCTGGGAGCCCCTGTCAAGGGAACTTGAAACACATGTCAGTAGACGATGCACAAACGCATCAACGCCGCATCTCCTAAGCACATCGAGTGTTAGGACTTGGCGCTGGGCTCATCCCTGTTCGCTCGCCGTTACTAAGGGAATCCCATTTGG
>A254_413
GCTGTAATATTTAGCCTTAGATGGAGTTTACCACCTGCTTTAGGCTGCACTCTCAAGCAACCTGACTCTAGAATACGCCTGCTTGCGCCTACCAGACTCGTGTCTCCATGGGCCTAGCACCCACTCTGGGAGCCCCTGTCAAGGGAACTTGAAACACATGTCAGTAGACGATGCACAAACGCATCAACGCCGCATCTCCTAAGCACATCGAGTGTTAGGACTTGGCGCTGGGCTCATCCCTGTTCGCTCGCCGTTACTAAGGGAATCCCATTTGG
>A254_417
GCTGTAATATTTAGCCTTAGATGGAGTTTACCACCTGCTTTAGGCTGCACTCTCAAGCAACCTGACTCTAGAATACGCCTGCTTGCGCCTACCAGACTCGTGTCTCCATGGGCCTAGCACCCACTCTGGGAGCCCCTGTCAAGGGAACTTGAGACACGTGTCAGTAGGCGATGCACAAACGCATCAACGCCGCATCTCCTAAACACGTCGAGTGTTAGGACTTGGCGCTGGGCTCATCCCTGTTCGCTCGCCGTTACTAAGGGAATCCCATTTGG
>A254_8
GCTGTAATATTTAGCCTTAGATGGAGTTTACCACCTGCTTTAGGCTGCACTCTCAAGCAACCTGACTCTAGAATACGCCTGCTTGCGCCTACCAGACTCGTGTCTCCATGGGCCTAGCACCCACTCTGGGAGCCCCTGTCAAGGGAACTTGAGACACGTGTCAGTAGGCGATGCACAAACGCATCAACGCCGCATCTCCTAAACACGTCGAGTGTTAGGACTTGGCGCTGGGCTCATCCCTGTTCGCTCGCCGTTACTAAGGGAATCCCATTTGG
>A254_316
GCTGTAATATTTAGCCTTAGATGGAGTTTACCACCTGCTTTAGGCTGCACTCTCAAGCAACCTGACTCTAGAATACGCCTGCTTGCGCCTACCAGACTCGTGTCTCCATGGGCCTAGCACCCACTTTGGGAGCCCCTGTCAAGGGAACTTGAGACACGTGTCAGTAGGCGATGCACAAACGCATCAACGCCGCATCTCCTAAACACATCGAGTGTTAGGACTTGGCGCTGGGCTCATCCCTGTTCGCTCGCCGTTACTAAGGGAATCCCATTTGG
>A254_19
GCTGTAATATTTAGCCTTAGATGGAGTTTACCACCTGCTTTAGGCTGCACTCTCAAGCAACCTGACTCTAGAATACGCCTGTCTGCGCCCACCAGACTCACGCCTCCATGGGCCTAGCACCCACTTTGGGAGCCCCCTGTCAAGGGGAACTTGAGACACGTGTCAGTAGGCGATGCACAAACGCATCAACGCCGCATCTCCTAAACACGTCGAGTGTTAGGACTTGGCGCTGGCTCATCCCTGTTCGCTCGCCGTTACTAAGGGAATCCCATTTG
>A254_26
GCTGTAATATTTAGCCTTAGATGGAGTTTACCACCTGCTTTAGGCTGCACTCTCAAGCAACCTGACTCTAGAATACGCCTGTCTGCGCCCACCAGACTCACGCCTCCATGGGCCTAGCACCCACTTTGGGAGCCCCTGTCAAGGGAACTTGAGACACGTGTCAGTAGGCGATGCACAAACGCATCAACGCCGCATCTCCTAAACACGTCGAGTGTTAGGACTTGGCGCTGGCTCATCCCTGTTCGCTCGCCGTTACTAAGGGAATCCCATTTGGT
>A254_327
GCTGTAATATTTAGCCTTAGATGGAGTTTACCACCTGCTTTAGGCTGCACTCTCAAGCAACCTGACTCTAGAATACGCCTGTCTGCGCCTACCAGACTCACGCCTCCATGGGCCGTAGCACCCACCTTTGGGTAGGCCCCTCGTCAAGGGAACTTGAGACACGTGTCAGTAGGCGATGCACAAACGCATCAACGCCGCATCTCCTAAACACGTCGAGTGTTAGGACTTGGCGCTGGGCTCATCCCTGTTCGCTCGCCGTTACTAAGGGAATCCCA
>A254_357
GCTGTAATATTTAGCCTTAGATGGAGTTTACCACCTGCTTTAGGCTGCACTCTCAAGCAACCTGACTCTAGAATACGCCTGTCTGCGCCTACCAGACTCACGCCTCCATGGGCCTAGCACCCACTCTGGGAGCCCCTGTCAAGGGAACTTGAAACACATGTCAGTAGACGATGCACAAACGCATCAACGCCGCATCTCCTAAACACATCGAGTGTTAGGACTTGGCGCTGGGCTCATCCCTGTTCGCTCGCCGTTACTAAGGGAATCCCATTTGG
>A254_393
GCTGTAATATTTAGCCTTAGATGGAGTTTACCACCTGCTTTAGGCTGCACTCTCAAGCAACCTGACTCTAGAATACGCCTGTCTGCGCCTACCAGACTCACGCCTCCATGGGCCTAGCACCCACTCTGGGAGCCCCTGTCAAGGGAACTTGAGACACGTGTCAGTAGGCGATGCACAAACGCATCAACGCCGCATCTCCTAAACACATCGAGTGTTAGGACTTGGCGCTGGGCTCATCCCTGTTCGCTCGCCGTTACTAAGGGAATCCCATTTGG
>A254_53
GCTGTAATATTTAGCCTTAGATGGAGTTTACCACCTGCTTTAGGCTGCACTCTCAAGCAACCTGACTCTAGAATACGCCTGTCTGCGCCTACCAGACTCACGCCTCCATGGGCCTAGCACCCACTTTGGGAGCCCCCTGTCAAGGGAACTTGAGACACGTGTCAGTAGGCGATGCACAAACGCATCAACGCCGCATCTCCTAAAACACGTCGAGTGTTAGGACTTGGCGCTGGCTCATCCCTGTTCGCTCGCCGTTACTAGGGAATCCCATTTGG
>A254_250
GCTGTAATATTTAGCCTTAGATGGAGTTTACCACCTGCTTTAGGCTGCACTCTCAAGCAACCTGACTCTAGAATACGCCTGTCTGCGCCTACCAGACTCACGCCTCCATGGGCCTAGCACCCACTTTGGGAGCCCCTGTCAAGGGAACTTGAAACACATGTCAGTAGACGATGCACAAACGCATCAACGCCGCATCTCCTAAACACATCGAGTGTTAGGACTTGGCGCTGGGCTCATCCCTGTTCGCTCGCCGTTACTAAGGGAATCCCATTTGG
>A254_189
GCTGTAATATTTAGCCTTAGATGGAGTTTACCACCTGCTTTAGGCTGCACTCTCAAGCAACCTGACTCTAGAATACGCCTGTCTGCGCCTACCAGACTCACGCCTCCATGGGCCTAGCACCCACTTTGGGAGCCCCTGTCAAGGGAACTTGAGACACGTGTCAGTAGACGATGCACAAACGCATCAACGCCGCATCTCCTAAACACATCGAGTGTTAGGACTTGGCGCTGGGCTCATCCCTGTTCGCTCGCCGTTACTAAGGGAATCCCATTTGG
>A254_157
GCTGTAATATTTAGCCTTAGATGGAGTTTACCACCTGCTTTAGGCTGCACTCTCAAGCAACCTGACTCTAGAATACGCCTGTCTGCGCCTACCAGACTCACGCCTCCATGGGCCTAGCACCCACTTTGGGAGCCCCTGTCAAGGGAACTTGAGACACGTGTCAGTAGGCGATACACAAACGCATCAACGCCGCATCTCCTAAACACGTCGAGTGTTAGGACTTGGCGCTGGGCTCATCCCTGTTCGCTCGCCGTTACTAAGGGAATCCCATTTGG
>A254_41
GCTGTAATATTTAGCCTTAGATGGAGTTTACCACCTGCTTTAGGCTGCACTCTCAAGCAACCTGACTCTAGAATACGCCTGTCTGCGCCTACCAGACTCACGCCTCCATGGGCCTAGCACCCACTTTGGGAGCCCCTGTCAAGGGAACTTGAGACACGTGTCAGTAGGCGATGCACAAACGCATCAACGCCGCATCTCCTAAAACACGTCGAGTGTTAGGACTTGGCGCTGGCTCATCCCTGTTCGCTCGCCGTTACTAAGGGAATCCCATTTGG
>A254_221
GCTGTAATATTTAGCCTTAGATGGAGTTTACCACCTGCTTTAGGCTGCACTCTCAAGCAACCTGACTCTAGAATACGCCTGTCTGCGCCTACCAGACTCACGCCTCCATGGGCCTAGCACCCACTTTGGGAGCCCCTGTCAAGGGAACTTGAGACACGTGTCAGTAGGCGATGCACAAACGCATCAACGCCGCATCTCCTAAACACATCGAGTGTTAGGACTTGGCGCTGGGCTCATCCCTGTTCGCTCGCCGTTACTAAGGGAATCCCATTTGG
>A254_246
GCTGTAATATTTAGCCTTAGATGGAGTTTACCACCTGCTTTAGGCTGCACTCTCAAGCAACCTGACTCTAGAATACGCCTGTCTGCGCCTACCAGACTCACGCCTCCATGGGCCTAGCACCCACTTTGGGAGCCCCTGTCAAGGGAACTTGAGACACGTGTCAGTAGGCGATGCACAAACGCATCAACGCCGCATCTCCTAAACACATCGAGTGTTAGGACTTGGCGCTGGGCTCATCCTGTTCGCTTCGCCGTTACTAAGGGAATCCCATTTGG
>A254_60
GCTGTAATATTTAGCCTTAGATGGAGTTTACCACCTGCTTTAGGCTGCACTCTCAAGCAACCTGACTCTAGAATACGCCTGTCTGCGCCTACCAGACTCACGCCTCCATGGGCCTAGCACCCACTTTGGGAGCCCCTGTCAAGGGAACTTGAGACACGTGTCAGTAGGCGATGCACAAACGCATCAACGCCGCATCTCCTAAACACGTCGAGTGTTAGGACTTGGCGCTGGCTCATCCCTGTTCGCTCGCCGTTACTAAGGGAATCCATTGGTTC
>A254_48
GCTGTAATATTTAGCCTTAGATGGAGTTTACCACCTGCTTTAGGCTGCACTCTCAAGCAACCTGACTCTAGAATACGCCTGTCTGCGCCTACCAGACTCACGCCTCCATGGGCCTAGCACCCACTTTGGGAGCCCCTGTCAAGGGAACTTGAGACACGTGTCAGTAGGCGATGCACAAACGCATCAACGCCGCATCTCCTAAACACGTCGAGTGTTAGGACTTGGCGCTGGCTCATCCCTGTTCGCTCGCCGTTACTAAGGGAATCCCATTTGGT
>A254_29
GCTGTAATATTTAGCCTTAGATGGAGTTTACCACCTGCTTTAGGCTGCACTCTCAAGCAACCTGACTCTAGAATACGCCTGTCTGCGCCTACCAGACTCACGCCTCCATGGGCCTAGCACCCACTTTGGGAGCCCCTGTCAAGGGAACTTGAGACACGTGTCAGTAGGCGATGCACAAACGCATCAACGCCGCATCTCCTAAACACGTCGAGTGTTAGGACTTGGCGCTGGCTCATCCCTGTTCGCTCGCCGTTACTAAGGGATCCCATTTGGTT
>A254_160
GCTGTAATATTTAGCCTTAGATGGAGTTTACCACCTGCTTTAGGCTGCACTCTCAAGCAACCTGACTCTAGAATACGCCTGTCTGCGCCTACCAGACTCACGCCTCCATGGGCCTAGCACCCACTTTGGGAGCCCCTGTCAAGGGAACTTGAGACACGTGTCAGTAGGCGATGCACAAACGCATCAACGCCGCATCTCCTAAACACGTCGAGTGTTAGGACTTGGCGCTGGGCTCATCCCTGTTCGCTCGCCGTTACTAACGGGAACTCCCATTT
>A254_267
GCTGTAATATTTAGCCTTAGATGGAGTTTACCACCTGCTTTAGGCTGCACTCTCAAGCAACCTGACTCTAGAATACGCCTGTCTGCGCCTACCAGACTCACGCCTCCATGGGCCTAGCACCCACTTTGGGAGCCCCTGTCAAGGGAACTTGAGACACGTGTCAGTAGGCGATGCACAAACGCATCAACGCCGCATCTCCTAAACACGTCGAGTGTTAGGACTTGGCGCTGGGCTCATCCCTGTTCGCTCGCCGTTACTAAGGGAACTCCCATTTG
>A254_248
GCTGTAATATTTAGCCTTAGATGGAGTTTACCACCTGCTTTAGGCTGCACTCTCAAGCAACCTGACTCTAGAATACGCCTGTCTGCGCCTACCAGACTCACGCCTCCATGGGCCTAGCACCCACTTTGGGAGCCCCTGTCAAGGGAACTTGAGACACGTGTCAGTAGGCGATGCACAAACGCATCAACGCCGCATCTCCTAAACACGTCGAGTGTTAGGACTTGGCGCTGGGCTCATCCCTGTTCGCTCGCCGTTACTAAGGGAACTCCCATTTG
>A254_206
GCTGTAATATTTAGCCTTAGATGGAGTTTACCACCTGCTTTAGGCTGCACTCTCAAGCAACCTGACTCTAGAATACGCCTGTCTGCGCCTACCAGACTCACGCCTCCATGGGCCTAGCACCCACTTTGGGAGCCCCTGTCAAGGGAACTTGAGACACGTGTCAGTAGGCGATGCACAAACGCATCAACGCCGCATCTCCTAAACACGTCGAGTGTTAGGACTTGGCGCTGGGCTCATCCCTGTTCGCTCGCCGTTACTAAGGGAACTCCCCATTG
>A254_71
GCTGTAATATTTAGCCTTAGATGGAGTTTACCACCTGCTTTAGGCTGCACTCTCAAGCAACCTGACTCTAGAATACGCCTGTCTGCGCCTACCAGACTCACGCCTCCATGGGCCTAGCACCCACTTTGGGAGCCCCTGTCAAGGGAACTTGAGACACGTGTCAGTAGGCGATGCACAAACGCATCAACGCCGCATCTCCTAAACACGTCGAGTGTTAGGACTTGGCGCTGGGCTCATCCCTGTTCGCTCGCCGTTACTAAGGGAATCCCATTTCG
>A254_270
GCTGTAATATTTAGCCTTAGATGGAGTTTACCACCTGCTTTAGGCTGCACTCTCAAGCAACCTGACTCTAGAATACGCCTGTCTGCGCCTACCAGACTCACGCCTCCATGGGCCTAGCACCCACTTTGGGAGCCCCTGTCAAGGGAACTTGAGACACGTGTCAGTAGGCGATGCACAAACGCATCAACGCCGCATCTCCTAAACACGTCGAGTGTTAGGACTTGGCGCTGGGCTCATCCCTGTTCGCTCGCCGTTACTAAGGGAATCCCATTTGG
>A254_300
GCTGTAATATTTAGCCTTAGATGGAGTTTACCACCTGCTTTAGGCTGCACTCTCAAGCAACCTGACTCTAGAATACGCCTGTCTGCGCCTACCAGACTCACGCCTCCATGGGCCTAGCACCCACTTTGGGAGCCCCTGTCAAGGGAACTTGAGACACGTGTCAGTAGGCGATGCACAAACGCATCAACGCCGCATCTCCTAAACACGTCGAGTGTTAGGACTTGGCGCTGGGCTCATCCCTGTTCGCTCGCCGTTACTAAGGGAATCCCATTTGG
>A254_348
GCTGTAATATTTAGCCTTAGATGGAGTTTACCACCTGCTTTAGGCTGCACTCTCAAGCAACCTGACTCTAGAATACGCCTGTCTGCGCCTACCAGACTCACGCCTCCATGGGCCTAGCACCCACTTTGGGAGCCCCTGTCAAGGGAACTTGAGACACGTGTCAGTAGGCGATGCACAAACGCATCAACGCCGCATCTCCTAAACACGTCGAGTGTTAGGACTTGGCGCTGGGCTCATCCCTGTTCGCTCGCCGTTACTAAGGGAATCCCATTTGG
>A254_207
GCTGTAATATTTAGCCTTAGATGGAGTTTACCACCTGCTTTAGGCTGCACTCTCAAGCAACCTGACTCTAGAATACGCCTGTCTGCGCCTACCAGACTCACGCCTCCATGGGCCTAGCACCCACTTTGGGAGCCCCTGTCAAGGGAACTTGAGACACGTGTCAGTAGGCGATGCACAAACGCATCAACGCCGCATCTCCTAAACACGTCGAGTGTTAGGACTTGGCGCTGGGCTCATCCCTGTTCGCTCGCCGTTACTAAGGGAATCCCATTTGG
>A254_87
GCTGTAATATTTAGCCTTAGATGGAGTTTACCACCTGCTTTAGGCTGCACTCTCAAGCAACCTGACTCTAGAATACGCCTGTCTGCGCCTACCAGACTCACGCCTCCATGGGCCTAGCACCCACTTTGGGAGCCCCTGTCAAGGGAACTTGAGACACGTGTCAGTAGGCGATGCACAAACGCATCAACGCCGCATCTCCTAAACACGTCGAGTGTTAGGACTTGGCGCTGGGCTCATCCCTGTTCGCTCGCCGTTACTAAGGGAATCCCATTTGG
>A254_231
GCTGTAATATTTAGCCTTAGATGGAGTTTACCACCTGCTTTAGGCTGCACTCTCAAGCAACCTGACTCTAGAATACGCCTGTCTGCGCCTACCAGACTCACGCCTCCATGGGCCTAGCACCCACTTTGGGAGCCCCTGTCAAGGGAACTTGAGACACGTGTCAGTAGGCGATGCACAAACGCATCAACGCCGCATCTCCTAAACACGTCGAGTGTTAGGACTTGGCGCTGGGCTCATCCCTGTTCGCTCGCCGTTACTAGGGAAATCATTGTTAT
>A254_362
GCTGTAATATTTAGCCTTAGATGGAGTTTACCACCTGCTTTAGGCTGCACTCTCAAGCAACCTGACTCTAGAATACGCCTGTCTGCGCCTACCAGACTCACGCCTCCATGGGCCTAGCACCCACTTTGGGAGCCCCTGTCAAGGGAACTTGAGACACGTGTCAGTAGGCGATGCACAAACGCATCAACGCCGCATCTCCTAAACACGTCGAGTGTTAGGACTTGGCGCTGGGCTCATCCCTGTTCGCTCGCCGTTTACTAGGGAAATCATTGTTA
>A254_210
GCTGTAATATTTAGCCTTAGATGGAGTTTACCACCTGCTTTAGGCTGCACTCTCAAGCAACCTGACTCTAGAATACGCCTGTCTGCGCCTACCAGACTCACGCCTCCATGGGCCTAGCACCCACTTTGGGAGCCCCTGTCAAGGGAACTTGAGACACGTGTCAGTAGGCGATGCACAAACGCATCAACGCCGCATCTCCTAAACACGTCGAGTGTTAGGACTTGGCGCTGGGCTCATCCCTGTTCGCTTCGCCGTTACTAAGGGAATCCCATTTG
>A254_371
GCTGTAATATTTAGCCTTAGATGGAGTTTACCACCTGCTTTAGGCTGCACTCTCAAGCAACCTGACTCTAGAATACGCCTGTCTGCGCCTACCAGACTCACGCCTCCATGGGCCTAGCACCCACTTTGGGAGCCCCTGTCAAGGGAACTTGAGACACGTGTCAGTAGGCGATGCACAAACGCATCAACGCCGCATCTCCTAAACACGTCGAGTGTTAGGACTTGGCGCTGGGCTCATCCCTGTTCGCTTCGCCGTTACTAAGGGAATCCCATTTG
>A254_432
GCTGTAATATTTAGCCTTAGATGGAGTTTACCACCTGCTTTAGGCTGCACTCTCAAGCAACCTGACTCTAGAATACGCCTGTCTGCGCCTACCAGACTCACGCCTCCATGGGCCTAGCACCCACTTTGGGAGCCCCTGTCAAGGGAACTTGAGACACGTGTCAGTAGGCGATGCACAAACGCATCAACGCCGCATCTCCTAAACACGTCGAGTGTTAGGACTTGGCGCTGGGCTCATCCTGTTCGCTCGCCGTTACTAAGGGAATCCCATTTGGT
>A254_192
GCTGTAATATTTAGCCTTAGATGGAGTTTACCACCTGCTTTAGGCTGCACTCTCAAGCAACCTGACTCTAGAATACGCCTGTCTGCGCCTACCAGACTCACGCCTCCATGGGCCTAGCACCCACTTTGGGAGCCCCTGTCAAGGGAACTTGAGACACGTGTCAGTAGGCGATGCACAGACGCATCAACGCCGCATCTCCTAAACACGTCGAGTGTTAGGACTTGGCGCTGGGCTCATCCCTGTTCGCTCGCCGTTACTAAGGGAACTCCCATTTG
>A254_208
GCTGTAATATTTAGCCTTAGATGGAGTTTACCACCTGCTTTAGGCTGCACTCTCAAGCAACCTGACTCTAGAATACGCCTGTCTGCGCCTACCAGACTCACGCCTCCATGGGCCTAGCACCCACTTTGGGAGCCCCTGTCAAGGGAACTTGAGACACGTGTCAGTAGGCGATGCACAGACGCATCAACGCCGCATCTCCTAAACACGTCGAGTGTTAGGACTTGGCGCTGGGCTCATCCCTGTTCGCTCGCCGTTACTAAGGGAATCCCACTTTG
>A254_154
GCTGTAATATTTAGCCTTAGATGGAGTTTACCACCTGCTTTAGGCTGCACTCTCAAGCAACCTGACTCTAGAATACGCCTGTCTGCGCCTACCAGACTCACGCCTCCATGGGCCTAGCACCCACTTTGGGAGCCCCTGTCAAGGGAACTTGAGACACGTGTCAGTAGGCGATGCACAGACGCATCAACGCCGCATCTCCTAAACACGTCGAGTGTTAGGACTTGGCGCTGGGCTCATCCCTGTTCGCTCGCCGTTACTAAGGGAATCCCATTTGG
>A254_452
GCTGTAATATTTAGCCTTAGATGGAGTTTACCACCTGCTTTAGGCTGCACTCTCAAGCAACCTGACTCTAGAATACGCCTGTCTGCGCCTACCAGACTCACGCCTCCATGGGCCTAGCACCCACTTTGGGAGCCCCTGTCAAGGGAACTTGAGACACGTGTCAGTAGGCGATGCACAGACGCATCAACGCCGCATCTCCTAAACACGTCGAGTGTTAGGACTTGGCGCTGGGCTCATCCCTGTTCGCTCGCCGTTACTAAGGGAATCCCATTTGG
>A254_230
GCTGTAATATTTAGCCTTAGATGGAGTTTACCACCTGCTTTAGGCTGCACTCTCAAGCAACCTGACTCTAGAATACGCCTGTCTGCGCCTACCAGACTCACGCCTCCATGGGCCTAGCACCCACTTTGGGAGCCCCTGTCAAGGGAACTTGAGACACGTGTCAGTAGGCGATGCACAGACGCATCAACGCCGCATCTCCTAAACACGTCGAGTGTTAGGACTTGGCGCTGGGCTCATCCCTGTTCGCTCGCCGTTACTAAGGGAATCCCATTTGG
>A254_336
GCTGTAATATTTAGCCTTAGATGGAGTTTACCACCTGCTTTAGGCTGCACTCTCAAGCAACCTGACTCTAGAATACGCCTGTCTGCGCCTACCAGACTCACGCCTCCATGGGCCTAGCACCCACTTTGGGAGTCCCTGTCAAGGGAACTTGAGACACGTGTCAGTAGGCGATGCACAGACGCATCAACGCCGCATCTCCTAAACACGTCGAGTGTTAGGACTTGGCGCTGGGCTCATCCTGTTCGCTCGCCGTTACTAAGGGAATCCCATTTGGT
>A254_173
GCTGTAATATTTAGCCTTAGATGGAGTTTACCACCTGCTTTAGGCTGCACTCTCAAGCAACCTGACTCTAGAATACGCCTGTCTGCGCCTACCAGACTCACGCCTTCATGGGCCTAGCACCCACTTTGGGAGCCCCTGTCAAGGGAACTTGAGACACGTGTCAGTAGGCGATGCACAAACGCATCAACGCCGCATCTCCTAAACACATCGAGTGTTAGGACTTGGCGCTGGGCTCATCCCTGTTCGCTCGCCGTTACTAAGGGAATCCCATTTGG
>A254_298
GCTGTAATATTTAGCCTTAGATGGAGTTTACCACCTGCTTTAGGCTGCACTCTCAAGCAACCTGACTCTAGAATACGCCTGTCTGCGCCTACCAGACTCGTGTCTCCATGGGCCTAGCACCCACTCTGGGAGCCCCTGTCAAGGGAACTTGAAACACATGTCAGTAGACGATGCACAAACGCATCAACGCCGCATCTCCTAAACACATCGAGTGTTAGGACTTGGCGCTGGGCTCATCCCTGTTCGCTCGCCGTTACTAAGGGAATCCCATTTGG
>A254_305
GCTGTAATATTTAGCCTTAGATGGAGTTTACCACCTGCTTTAGGCTGCACTCTCAAGCAACCTGACTCTAGAATACGCCTGTCTGCGCCTACCAGACTCGTGTCTCCATGGGCCTAGCACCCACTTTGGGAGCCCCTGTCAAGGGAACTTGAGACACGTGTCAGTAGGCGATGCACAAACGCATCAACGCCGCATCTCCTAAACACGTCGAGTGTTAGGACTTGGCGCTGGGCTCATCCCTGTTCGCTCGCCGTTACTAAGGGAATCCCATTTGG
>A254_175
GCTGTAATATTTAGCCTTAGATGGAGTTTACCACCTGCTTTAGGCTGCACTCTCAAGCAACCTGACTCTAGAATACGCCTGTCTGTGCCTACCAGACTCACGCCTCCATGGGCCTAGCACCCACTTTGGGAGCCCCTGTCAAGGGAACTTGAGACACGTGTCAGTAGGCGATGCACAAACGCATCAACGCCGCATCTCCTAAACACGTCGAGTGTTAGGACTTGGCGCTGGGCTCATCCCTGTTCGCTCGCCGTTACTAAGGGAATCCCATTTGG
>A254_142
GCTGTAATATTTAGCCTTAGATGGAGTTTACCACCTGCTTTAGGCTGCACTCTCAAGCAACCTGACTCTAGAATACGCCTGTCTGTGCCTACCAGACTCACGCCTCCATGGGCCTAGCACCCACTTTGGGAGCCCCTGTCAAGGGAACTTGAGACACGTGTCAGTAGGCGATGCACAAACGCATCAACGCCGCATCTCCTAAACACGTCGAGTGTTAGGACTTGGCGCTGGGCTCATCCCTGTTCGCTCGCCGTTACTAAGGGAATCCCATTTGG
>A254_148
GCTGTAATATTTAGCCTTAGATGGAGTTTACCACCTGCTTTAGGCTGCATCTCAAGCAACCTGACTCTAGAATACGCCTGTCTGCGCCTACCAGACTCACGCCTCCATGGGCCTAGCACCCACTTTGGGAGCCCCTGTCAAGGGAACTTGAAACACATGTCAGTAGACGATGCACAAACGCATCAACGCCGCATCTCCTAAACACATCGAGTGTTAGGACTTGGCGCTGGGCTCATCCCTGTTCGCTCGCCGTTACTAAGGGAATCCCATTTGGT
>A254_73
GCTGTAATATTTAGCCTTAGATGGAGTTTACCACCTGCTTTAGGCTGCATCTCAAGCAACCTGACTCTAGAATACGCCTGTCTGCGCCTACCAGACTCACGCCTCCATGGGCCTAGCACCCACTTTGGGAGCCCCTGTCAAGGGAACTTGAGACACGTGTCAGTAGGCGATGCACAAACGCATCAACGCCGCATCTCCTAAACACATCGAGTGTTAGGACTTGGCGCTGGGCTCATCCCTGTTCGCTCGCCGTTACTAAGGGAATCCCATTTGGT
>A254_78
GCTGTAATATTTAGCCTTAGATGGAGTTTACCACCTGCTTTAGGCTGCATCTCAAGCAACCTGACTCTAGAATACGCCTGTCTGCGCCTACCAGACTCACGCCTCCATGGGCCTAGCACCCACTTTGGGAGCCCCTGTCAAGGGAACTTGAGACACGTGTCAGTAGGCGATGCACAGACGCATCAACGCCGCATCTCCTAAACACGTCGAGTGTTAGGACTTGGCGCTGGGCTCATCCCTGTTCGCTCGCCGTTACTAAGGGAATCCCATTTGGT
>A254_92
GCTGTAATATTTAGCCTTAGATGGAGTTTACCACCTGCTTTAGGCTGCATCTCAAGCAACCTGACTCTAGAATACGCCTGTCTGCGCCTACCAGACTCACGCCTCCATGGGCCTAGCACCCACTTTGGGAGCCCCTGTCAAGGGAACTTGAGACACGTGTCAGTAGGCGATGCACAGACGCATCAACGCCGCATCTCCTAAACACGTCGAGTGTTAGGACTTGGCGCTGGGCTCATCCCTGTTCGCTCGCCGTTACTAAGGGAATCCCATTTGGT
>A254_121
GCTGTAATATTTAGCCTTAGATGGAGTTTACCACCTGCTTTAGGCTGCATCTCAAGCAACCTGACTCTAGAATACGCCTGTCTGCGCCTACCAGACTCACGCCTTCATGGGCCTAGCACCCACTTTGGGAGCCCCTGTCAAGGGAACTTGAGACACGTGTCAGTAGGCGATGCACAAACGCATCAACGCCGCATCTCCTAAACACATCGAGTGTTAGGACTTGGCGCTGGGCTCATCCCTGTTCGCTCGCCGTTACTAAGGGAATCCCATTTGGT
>A254_177
GCTGTAATATTTAGCCTTAGATGGAGTTTACCACCTGCTTTAGGCTGCATTCCCAAACAACCTGACTCTTTGAAAACATATCACAAAAGACAACTACTCAGATCAAAGACGGGATTCTCACCCTCCATGATGCCTTGTTCCAAAGGACTTATTAATCTGGTGTGCCAGGAAAATGTTTCTACAGTTTACAATACGGTTTAGCTAAGCCAAACAGTTTCCAACTTTGAGCTCTTTCCTCTTCACTCGCCGTTTACTAGGGCAATCCCATTTGGTTT
>A254_462
GCTTGTAATATTTAGCCTTAGATGGAGTTTACCACCTGCTTTAGGCTGCACTCTCAAGCAACCTGACTCTAGAATACGCCTGCTTGCGCCTACCAGACTCGTGTCTCCATGGGCCTAGCACCCACTCTGGGAGCCCCTGTCAAGGGAACTTGAAACACATGTCAGTAGACGATGCACAAACGCATCAACGCCGCATCTCCTAAACACATCGAGTGTTAGGACTTGGCGCTGGGTCTCATCCCTGTTCGCTTCGCCGTTACTAAGGGAATCCCTAT
>A254_461
GTGGTTATATTTAGCCTTAGATGGAGTTTACCACCCACTTAGGGCTGCACTCTCAAGCAACCCGACTCTAAGAAGAGATCCTCTAGCAAGCCGCAGCGGTCGCTACGGGCCTGGCACCCTCTATGGGCGATGGCCCCATTCAAGATGGACTTGAACGCGCCGCGAACTCGCCAGATAATGGATCCTTCCAAACACCACATCTCCCGGCGACCGGTTACGATCGCGGGATTCAGTGCTGGGCTAATCCCTGTTCGCTCGCCGCTACTAAGGGAATC
>A254_51
TCCCCAATATTTAGCCTTAGATGGCATTTACCACCCATTTTGAGCTGCATTCCCAAACAACTCGACTCTTAGAAAGCGTATCACAAAGCTTCGGGCGCTCCAAGCCATGTACGGGATTATCACCCTCTATGATGCCCTTTTCCAAGGGACTTAGGCTTGGTCCGAAGCGGAAAACACTTCTTGAGATTACAATGCGGACGCCGAAGACGCCAGCTTTCAATCTTGGGCTCTTCCCTCTTCACTCGCCGTTACTAGGGGAATCCCTGTTGGTTTCT
>A254_279
TCGCAAATATTTAGCCTTAGATGGAGTTTACCACCTGCTTTAGGCTGCACTCTCAAGCAACCTGACTCTAGAATACGCCTGCTTGCGCCTACCAGACTCGTGTCTCCATGGGCCTAGCACCCACTCTGGGAGCCCCTGTCAAGGGAACTTGAAACACATGTCAGTAGACGATGCACAAACGCATCAACGCCGCATCTCCTAAACACATCGAGTGTTAGGACTTGGCGCTGGGCTCATCCCTGTTCGCTCGCCGTTACTAAGGGAATCCCATTTGG
>A254_79
TCGCAAATATTTAGCTTTAGATGGAATTTACCACCCAATTTAGGCTGCATTCCCAAACAACCTGACTCTTTGAAAACATATCACAAAAGACAACTACTCAGATCAAAGACGGGATTCTCACCCTCCATGATGCCTTGTTCCAAAGGACTTATTAATCTGGTGTGCCAGGAAAATGTTTCTACAGTTTACAATACGGTTTAGCTAAGCCAAACAGTTTCCAACTTTGAGCTCTTTCCTCTTCACTCGCCGTTACTAGGGAAATCATTGTTATTTTC
>A254_38
TCGCAAATATTTAGCTTTAGATGGAATTTACCACCCACTTAGAGCTGCATTCCCAAACAACTCGACTCTTCGAAAGCACCTTACATAGAATTGGTCATCTCATCGCACGGGATTCTCACCCTCTGTGACGTTCTGTTCCAAGAAACATAGACAAGAGCCAATCCCAAGGTTACCTTCTTCAAATTACAACTCGAACACCGAAGGTGCTAGATTTCAAATTTGAGCTTTTGCCGCTTCACTCGCCGTTACTAAGGCAATCCCTGTTGGTTTCTTTT
>A254_235
TCGCAAATATTTAGCTTTAGATGGAATTTACCACCCACTTAGAGCTGCATTCCCAAACAACTCGACTCTTCGAAAGCACCTTACATAGAATTGGTCATCTCATCGCACGGGATTCTCACCCTCTGTGACGTTCTGTTCCAAGAAACATAGACAAGAGCCAATCCCAAGGTTACCTTCTTCAAATTACAACTCGAACACCGAAGGTGCTAGATTTCAAATTTGAGCTTTTGCCGCTTCACTCGCCGTTTACTAAGGCAATCCCTGTTGGTTTCTTT
>A254_75
TCGCAAATATTTAGCTTTAGGTGAGATTTACCACCCAATTTAGGCTGCACTCTCAAGCAACCTGACTCTAGAATACGCCTGTCTGCGCCTACCAGACTCACGCCTCCATGGGCCTAGCACCCACTTTGGGAGCCCCTGTCAAGGGAACTTGAGACACGTGTCAGTAGGCGATGCACAGACGCATCAACGCCGCATCTCCTAAACACGTCGAGTGTTAGGACTTGGCGCTGGGCTCATCCCTGTTCGCTCGCCGTTACTAAGGGAATCCCATTTGG
>A254_36
TCGCAAATATTTAGCTTTAGGTGAGATTTACCACCCAATTTAGGCTGCATTCCCAAACAACCTGACTCTTTGAAAACATATCACAAAAGACAACTACTCAGATCAAAGACGGGATTCTCACCCTCCATGATGCCTTGTTCCAAAGGACTTAGACCGCTGCCAACGCCAAAGCGCCCTCTGCAAATTACAACTCGGACTCTGAAAGAGCCAGATTTCAAATTTGAGCTGTTGCCGCTTCACTCGCCGTTACTAGGGCAATCCCTGTTGGTTTCTTT
>A254_263
TCGCAAATATTTAGCTTTAGGTGAGATTTACCACCCAATTTAGGCTGCATTCCCAAACAACCTGACTCTTTGAAAACATATCACAAAAGACAACTACTCAGATCAAAGACGGGATTCTCACCCTCCATGATGCCTTGTTCCAAAGGACTTATTAATCTGGTGTGCCAAGAAAATGTTTCTACAGTTTACAATACGGTTTAGCTAAGCCAAACAGTTTCCAACTTTGAGCTCTTTCCTCTTCACTCGCCGTTTACTAGGGAAATCATTGTTATTTT
>A254_428
TCGCAAATATTTAGCTTTAGGTGAGATTTACCACCCAATTTAGGCTGCATTCCCAAACAACCTGACTCTTTGAAAACATATCACAAAAGACAACTACTCAGATCAAAGACGGGATTCTCACCCTCCATGATGCCTTGTTCCAAAGGACTTATTAATCTGGTGTGCCAGGAAAATGTTTCTACAGTTTACAATACGGTTTAGCTAAGCCAAACAGTTTCCAACTTTGAGCTCTTTCCTCTTCACTCGCCGTTACTAAGGGAATCCCATTTGGTTTC
>A254_102
TCGCAAATATTTAGCTTTAGGTGAGATTTACCACCCAATTTAGGCTGCATTCCCAAACAACCTGACTCTTTGAAAACATATCACAAAAGACAACTACTCAGATCAAAGACGGGATTCTCACCCTCCATGATGCCTTGTTCCAAAGGACTTATTAATCTGGTGTGCCAGGAAAATGTTTCTACAGTTTACAATACGGTTTAGCTAAGCCAAACAGTTTCCAACTTTGAGCTCTTTCCTCTTCACTCGCCGTTACTAGGGAAATCATTGTTATTTCT
>A254_42
TCGCAAATATTTAGCTTTAGGTGAGATTTACCACCCAATTTAGGCTGCATTCCCAAACAACCTGACTCTTTGAAAACATATCACAAAAGACAACTACTCAGATCAAAGACGGGATTCTCACCCTCCATGATGCCTTGTTCCAAAGGACTTATTAATCTGGTGTGCCAGGAAAATGTTTCTACAGTTTACAATACGGTTTAGCTAAGCCAAACAGTTTCCAACTTTGAGCTCTTTCCTCTTCACTCGCCGTTACTAGGGAAATCATTGTTATTTCT
>A254_21
TCGCAAATATTTAGCTTTAGGTGAGATTTACCACCCAATTTAGGCTGCATTCCCAAACAACCTGACTCTTTGAAAACATATCACAAAAGACAACTACTCAGATCAAAGACGGGATTCTCACCCTCCATGATGCCTTGTTCCAAAGGACTTATTAATCTGGTGTGCCAGGAAAATGTTTCTACAGTTTACAATACGGTTTAGCTAAGCCAAACAGTTTCCAACTTTGAGCTCTTTCCTCTTCACTCGCCGTTACTAGGGAAATCATTGTTATTTTC
>A254_52
TCGCAAATATTTAGCTTTAGGTGAGATTTACCACCCAATTTAGGCTGCATTCCCAAACAACCTGACTCTTTGAAAACATATCACAAAAGACAACTACTCAGATCAAAGACGGGATTCTCACCCTCCATGATGCCTTGTTCCAAAGGACTTATTAATCTGGTGTGCCAGGAAAATGTTTCTACAGTTTACAATACGGTTTAGCTAAGCCAAACAGTTTCCAACTTTGAGCTCTTTCCTCTTCACTCGCCGTTACTAGGGAATCATTGTTATTTTCT
>A254_152
TCGCAAATATTTAGCTTTAGGTGAGATTTACCACCCAATTTAGGCTGCATTCCCAAACAACCTGACTCTTTGAAAACATATCACAAAAGACAACTACTCAGATCAAAGACGGGATTCTCACCCTCCATGATGCCTTGTTCCAAAGGACTTATTAATCTGGTGTGCCAGGAAAATGTTTCTACAGTTTACAATACGGTTTAGCTAAGCCAAACAGTTTCCAACTTTGAGCTCTTTCCTCTTCACTCGCCGTTTACTAGGGAAATCACTTCGTTATT
>A254_176
TCGCAAATATTTAGCTTTAGGTGAGATTTACCACCCAATTTAGGCTGCATTCCCAAACAACCTGACTCTTTGAAAACATATCACAAAAGACAACTACTCAGATCAAAGACGGGATTCTCACCCTCCATGATGCCTTGTTCCAAAGGACTTATTAATCTGGTGTGCCAGGAAAATGTTTCTACAGTTTACAATACGGTTTAGCTAAGCCAAACAGTTTCCAACTTTGAGCTCTTTCCTCTTCACTCGCCGTTTACTAGGGAAATCATTGTTATTTT
>A254_391
TCGCAAATATTTAGCTTTAGGTGAGATTTACCACCCAATTTAGGCTGCATTCCCAAACAACCTGACTCTTTGAAAACATATCACAAAAGACAACTACTCAGATCAAAGACGGGATTCTCACCCTCCATGATGCCTTGTTCCAAAGGACTTATTAATCTGGTGTGCCAGGAAAATGTTTCTACAGTTTACAATACGGTTTAGCTAAGCCAAACAGTTTCCAACTTTGAGCTCTTTCCTCTTCACTCGCCGTTTACTAGGGAAATCATTGTTGGTTT
>A254_171
TCGCAAATATTTAGCTTTAGGTGAGATTTACCACCCAATTTAGGCTGCATTCCCAAACAACCTGACTCTTTGAAAACATATCACAAAAGACAACTACTCAGATCAAAGACGGGATTCTCACCCTCCATGATGCCTTGTTCCAAAGGACTTATTAATCTGGTGTGCCAGGAAAATGTTTCTACAGTTTACAATACGGTTTAGCTAAGCCAAACAGTTTCCAACTTTGAGCTCTTTCCTCTTCACTCGCCGTTTACTAGGGAAATCCACTTGTTATT
>A254_166
TCGCAAATATTTAGCTTTAGGTGAGATTTACCACCCAATTTAGGCTGCATTCCCAAACAACCTGACTCTTTGAAAACATATCACAAAAGACAACTACTCAGATCAAAGACGGGATTCTCACCCTCCATGATGCCTTGTTCCAAAGGACTTATTAATCTGGTGTGCCAGGAAAATGTTTCTACAGTTTACAATACGGTTTAGCTAAGCCAAACAGTTTCCAACTTTGAGCTGTTGCCGCTTCACTCGCCGTTTACTAGGGCAATCCCTGTTGGTTT
>A254_62
TCGCAAATATTTAGCTTTAGGTGAGATTTACCACCCAATTTAGGCTGCATTCCCAAACAACCTGACTCTTTGAAAACATATCACAAAAGACAACTACTCAGATCAAAGACGGGATTCTCACCCTCCATGATGCCTTGTTCCAAAGGACTTATTAATCTGGTGTGCCAGGAAATGTTTCTACAGTTTACAATACGGTTTAGCTAAGCCAAACAGTTTCCAACTTTGAGTCTCTTTCCTCTTCACTCGCCGTTACTAGGGAAATCATTGTTATTTTC
>A254_4
TCGCAAATATTTAGCTTTAGGTGAGATTTACCACCCAATTTAGGCTGCATTCCCAAACAACCTGACTCTTTGAAAACATATCACAAAAGACAACTACTCAGATCAAAGACGGGATTCTCACCCTCCATGATGCCTTGTTCCAAAGGACTTATTAATCTGGTGTGCCAGGAAATGTTTCTACAGTTTACAATACGGTTTAGCTAAGCCAAACAGTTTCCAACTTTTGAGCTCTTTCCTCTTCACTCGCCGTTACTAGGGAATCATTGTTATTTCTT
>A254_135
TCGCAAATATTTAGCTTTAGGTGAGATTTACCACCCAATTTAGGCTGCATTCCCAAACAACCTGACTCTTTGAAAACATATCACAAAGACAACTACTCAGATCAAAGACGGGATTCTCACCCTCCATGATGCCTTGTTCCAAAGGACTTATTAATCTGGTGTGCCAGGAAAATGTTTCTACAGTTTACAATACGGTTTAGCTAAGCCAAACAGTTTCCAACTTTGAGCTCTTCCTCTTCACTCGCCGTTACTAGGGAAATCATTGTTATTTTCTT
>A254_343
TCGCAAATATTTAGCTTTAGGTGAGATTTACCACCCAATTTAGGCTGCATTCCCAAACAACTCGACTCGTCGAAGGGGCTTTACACGGCGAAGGCCAGCGACCACATACGGGATTCTCACCCTCTGTGACGTCCTGTTCCAAAGAACTTAGACCGCTGCCAACGCCAAAGCGCCCTCTGCAAATTACAACTCGGACTCTGAAAGAGCCAGATTTCAAATTTGAGCTGTTGCCGCTTCACTCGCCGTTTACTAGGGCAATCCCTGTTGGTTTCTTT
>A254_275
TCGCAAATATTTAGCTTTAGGTGAGATTTACCACCCAATTTAGGCTGCATTCCCAAACAACTCGACTCGTCGAAGGGGCTTTACACGGCGAAGGCCAGCGACCACATACGGGATTCTCACCCTCTGTGACGTTCTGTTCCAAGAAACATAGACAAGAGCCAATCCCAAGGTTACCTTCTTCAAATTACAACTCGAACACCGAAGGTGCTAGATTTCAAATTTGAGCTTTTGCCGCTTCACTCGCCGTTTACTAAGGCAATCCCTGTTGGTTTCTT
>A254_89
TCGCAAATATTTAGCTTTAGGTGAGATTTACCACCCAATTTTAGGCTGCATTCCCAAACAACCTGACTCTTTGAAAACATATCACAAAAGACAACTACTCAGATCAAAGACGGGATTCTCACCCTCCATGATGCCTTGTTCCAAAGGACTTATTAATCTGGTGTGCCAGGAAAATGTTTCTACAGTTTACAATACGGTTTAGCTAAGCCAAACAGTTTCCAACTTTGAGCTCTTCCTCTTCACTCGCCGTTACTAGGGAAATCATTGTTATTTCT
>A254_83
TCGCAAATATTTAGCTTTAGGTGAGATTTACCACCCAATTTTAGGCTGCATTCCCAAACAACCTGACTCTTTGAAAACATATCACAAAAGACAACTACTCAGATCAAAGACGGGATTCTCACCCTCCATGATGCCTTGTTCCAAAGGACTTATTAATCTGGTGTGCCAGGAAAATGTTTCTACAGTTTACAATACGGTTTAGCTAAGCCAAACAGTTTCCAACTTTGAGCTCTTTCCTCTTCACTCGCCGTTACTAGGGAAATCATTGTTATTTC
>A254_146
TCGCAAATATTTAGCTTTAGGTGAGATTTACCACCCAATTTTAGGCTGCATTCCCAAACAACCTGACTCTTTGAAAACATATCACAAAAGACAACTACTCAGATCAAAGACGGGATTCTCACCCTCCATGATGCCTTGTTCCAAAGGACTTATTAATCTGGTGTGCCAGGAAAATGTTTCTACAGTTTACAATACGGTTTAGCTAAGCCAAACAGTTTCCAACTTTGAGCTCTTTCCTCTTCACTCGCCGTTACTAGGGAAATCATTGTTATTTT
>A254_442
TCGCAAATATTTAGCTTTAGGTGAGATTTACCTCCCATTTAGAGCTGCATTCCCAAACAACTCGACTCTTCGAAAGCACCTTACATAGAATTGGTCATCTCATCGCACGGGATTCTCACCCTCTGTGACGTTCTGTTCCAAGAAACATAGACAAGAGCCAATCCCAAGGTTACCTTCTTCAAATTACAACTCGAACACCGAAGGTGCTAGATTTCAAATTTGAGCTTTTTGCCGCTTCACTCGCCGTTTACTAAGGCAATCCCTGTTGGTTTCTT
>A254_5
TCGCCAAGTATTTAGCTTTAGGATGGAATTTACCACCCACTTAGAGCTGCATTCCCAAACAACTCGACTCTTCGAAAGCACCTTACATAGAATTGGTCATCTCATCGCACGGGATTCTCACCCTCTGTGACGTTCTGTTCCAAGAAACATAGACAAGAGCCAATCCCAAGGTTACCTTCTTCAAATTACAACTCGAACACCGAAGGTGCTAGATTTCAAATTTGAGCTTTTGCCGCTTCACTCGCCGTTACTAAGGCAATCCCTGTTGGTTTCTT
>A254_411
TCGCCAATATTTAGCCTTAGATGGAATTCACCACCCATTTTGAGCTGCATTCCCAAACAACTCGACTCGTAGAGAACGTATCACAGAGCACCGGTCGTCGTGTCAAGTACGGGATTGTCACCCTCTTTGATACCCTGTTCCAAGGGACTTGGACACGGTCCGGCACGGAAAACGTTTCTATAGATTACAACTCGGACGCACGGAGCACGCCAGATTCCAAATTTGAGCTTTTGCCGCTTCACTCGCCGTTTACTAAGGCAATCCCTGTTGGTTTC
>A254_187
TCGCCAATATTTAGCCTTAGATGGAGTTTACCACCTGCTTTAGGCTGCACTCTCAAGCAACCTGACTCTAGAATACGCCTGCTTGCGCCTACCAGACTCACGCCTCCATGGGCCTAGCACCCACTTTGGGAGCCCCTGTCAAGGGAACTTGAGACACGTGTCAGTAGGCGATGCACAAACGCATCAACGCCGCATCTCCTAAACACGTCGAGTGTTAGGACTTGGCGCTGGGCTCATCCCTGTTCGCTCGCCGTTACTAAGGGAATCCCATTTGG
>A254_188
TCGCCAATATTTAGCTTTAGAAGAAATTTACCTCCCATTTAGAGCTGCATTCCCAAACAACTCGACTCGTCGAAGGGGCTTTACACGGCGAAGGCCAGCGACCACATACGGGATTCTCACCCTCTGTGACGTCCTGTTCCAAAGAACTTAGACCGCTGCCAACGCCAAAGCGCCCTCTGCAAATTACAACTCGGACTCTGAAAGAGCCAGATTTCAAATTTGAGCTGTTGCCGCTTCACTCGCCGTTTACTAGGGCAATCCCTGTTGGTTTCTTT
>A254_401
TCGCCAATATTTAGCTTTAGAAGAAATTTACCTCCCATTTAGAGCTGCATTCCCAAACAACTCGACTCGTCGAAGGGGCTTTACACGGCGAAGGCCAGCGACCACATACGGGATTCTCACCCTCTGTGACGTTCTGTTCCAAGAAACATAGACAAGAGCCAATCCCAAGGTTACCTTCTTCAAATTACAACTCGAACACCGAAGGTGCTAGATTTCAAATTTGAGCTTTTGCCGCTTCACTCGCCGTTTACTAAGGCAATCCCTGTTGGTTTCTT
>A254_174
TCGCCAATATTTAGCTTTAGATGAAGTTTACCACCCACTTAGAGCTGCATTCCCAAACAACTCGACTCTTCGAAAGCACCTTACATAGAATTGGTCATCTCATCGCACGGGATTCTCACCCTCTGTGACGTTCTGTTCCAAGAAACATAGACAAGAGCCAATCCCAAGGTTACCTTCTTCAAATTACAACTCGAACACCGAAGGTGCTAGATTTCAAATTTGAGCTTTTGCCGCTTCACTCGCCGTTTACTAAGGCAATCCCTGTTGGTTTCTTT
>A254_222
TCGCCAATATTTAGCTTTAGATGGAACTCACCACCCACTTAGAGCTGCATTCCCAAACAACTCGACTCTTCGAAAGCACCTTACATAGAATTGGTCATCTCATCGCACGGGATTCTCACCCTCTGTGACGTTCTGTTCCAAGAAACATAGACAAGAGCCAATCCCAAGGTTACCTTCTTCAAATTACAACTCGAACACCGAAGGTGCTAGATTTCAAATTTGAGCTTTTGCCGCTTCACTCGCCGTTTACTAAGGCAATCCCTGTTGGTTTCTTT
>A254_82
TCGCCAATATTTAGCTTTAGATGGAATTTACACCCACTTAGAGCTGCATTCCCAAACAACTCGACTCTTCGAAAGCACCTTACATAGAATTGGTCATCTCATCGCACGGGATTCTCACCCTCTGTGACGTTCTGTTCCAAGAAACATAGACAAGAGCCAATCCCAAGGTTACCTTCTTCAAATTACAACTCGAACACCGAAGGTGCTAGATTTCAAATTTGAGCTGTTGCCGCTTCACTCGCCGTTACTAGGGCAATCCCTGTTGGTTTCTTTTC
>A254_118
TCGCCAATATTTAGCTTTAGATGGAATTTACCACACTTAGAGCTGCATTCCCAAACAACTCGACTCTTCGAAGGAACTTTACACGAGCCTAGACATCTCATCGCACGGGATTCTCACCCTCTGTGACGTCCTGTTCCAAGGAACATAGACAAGAGCTAGGCCCAAAGATACCTTCTTCAAATTACAACTCGGACACCAAAGGTGCCAGATTTCAAATTTGAGCTTTTGCCGCTTCACTCGCCGCTACTGAGGCAATCCCTGTTGGTTTCTTTTCC
>A254_455
TCGCCAATATTTAGCTTTAGATGGAATTTACCACCACTTAGAGCTGCATTCCCAAACAACTCGACTCTTCGAAAGCACCTTACATAGAATTGGTCATCTCATCGCACGGGATTCTCACCCTCTGTGACGTTCTGTTCCAAGAAACATAGACAAGAGCCAATCCCAAGGTTACCTTCTTCAAATTACAACTCGAACACCGAAGGTGCTAGATTTCAAATTTGAGCTTTTGCCGCTTCACTCGCCGTTTACTAAGGCAATCCCTGTTGGTTTCTTTT
>A254_112
TCGCCAATATTTAGCTTTAGATGGAATTTACCACCACTTAGAGCTGCATTCCCAAACAACTCGACTCTTCGAAGGAACTTTACACGAGCCTAGACATCTCATCGCACGGGATTCTCACCCTCTGTGACGTCCTGTTCCAAGGAACATAGACAAGAGCTAGGCCCAAAGATACCTTCTTCAAATTACAACTCGGACACCAAAGGTGCCAGATTTCAAATTTGAGCTTTTGCCGCTTCACTCGCCGCTACTGAGGCAATCCCTGTTGGTTTCTTTTC
>A254_122
TCGCCAATATTTAGCTTTAGATGGAATTTACCACCCACTTAGAGCTGCATTCCCAAACAACCTGACTCTTTGAAAATGTATCACAAAAGACAACAGCTCTGGCCAATGACGGGATTCTCACCCTCTATGATGCCCTGTTCCAAAGGACTTTTTTACCAGGCGTGTCTGGAAAACACTTCTACAGTTTACAATCCGGTTTAGCTAAGCCAAACAGGTTCCAACTTTGAGCTCTTTCCTCTTCACTCGCCGTTACTAGGGAAATCATTGTTATTTTC
>A254_359
TCGCCAATATTTAGCTTTAGATGGAATTTACCACCCACTTAGAGCTGCATTCCCAAACAACTCGACTCGTCGAAGGAGTTTCACATAGGTCGTGTCGCGGACTCCAGACGGGATTCTCACCCTCTGTGACATTCTGTTCCAAGAAATTTAAGCCCGGACCGTGCCCGAAACATCCTCTCCAAATTACAACTCGGACTCTGAAAGAGCCAGATTTCAAATTTGAGCTGTTGCCGCTTCACTCGCCGTTTACTAGGGCAATCCCTGTTGGTTTCTTT
>A254_137
TCGCCAATATTTAGCTTTAGATGGAATTTACCACCCACTTAGAGCTGCATTCCCAAACAACTCGACTCGTCGAAGGGGCTTTACACGGCGAAGGCCAGCGACCACATACGGGATTCTCACCCTCTGTGACGTCCTGTTCCAAAGAACTTAGACCGCTGCCAACGCCAAAGCGCCCTCTGCAAATTACAACTCGGACTCTGAAAGAGCCAGATTTCAAATTTGAGCTGTTGCCGCTTCACTCGCCGTTACTAGGGCAATCCCTGTTGGTTTCTTTT
>A254_439
TCGCCAATATTTAGCTTTAGATGGAATTTACCACCCACTTAGAGCTGCATTCCCAAACAACTCGACTCGTCGAAGGGGCTTTACACGGCGAAGGCCAGCGACCACATACGGGATTCTCACCCTCTGTGACGTCCTGTTCCAAAGAACTTAGACCGCTGCCAACGCCAAAGCGCCCTCTGCAAATTACAACTCGGACTCTGAAAGAGCCAGATTTCAAATTTGAGCTGTTGCCGCTTCACTCGCCGTTTACTAGGGCAATCCCTGTTGGTTTCTTT
>A254_47
TCGCCAATATTTAGCTTTAGATGGAATTTACCACCCACTTAGAGCTGCATTCCCAAACAACTCGACTCTTCGAAAGCACCTTACATAGAATTGGTCATCTCATCGCACGGGATTCTCACCCTCCATGATGCCTTGTTCCAAAGAACTTAGACCGCTGCCAACGCCAAAGCGCCCTCTGCAAATTACAACTCGGACTCTGAAAGAGCCAGATTTCAAATTTGAGCTGTTGCCGCTTCACTCGCCGTTACTAGGGCAATCCCTGTTGGTTTCTTTTC
>A254_7
TCGCCAATATTTAGCTTTAGATGGAATTTACCACCCACTTAGAGCTGCATTCCCAAACAACTCGACTCTTCGAAAGCACCTTACATAGAATTGGTCATCTCATCGCACGGGATTCTCACCCTCTGTGACGTCCTGTTCCAAAGAACTTAGACCGCTGCCAACGCCAAAGCGCCCTCTGCAAATTACAACTCGGACTCTGAAAGAGCCAGATTTCAAATTTGAGCTGTTGCCGCTTCACTCGCCGTTACTAGGGCAATCCCTGTTGGTTTCTTTTC
>A254_159
TCGCCAATATTTAGCTTTAGATGGAATTTACCACCCACTTAGAGCTGCATTCCCAAACAACTCGACTCTTCGAAAGCACCTTACATAGAATTGGTCATCTCATCGCACGGGATTCTCACCCTCTGTGACGTCCTGTTCCAAAGAACTTAGACCGCTGCCAACGCCAAAGCGCCCTCTGCAAATTACAACTCGGACTCTGAAAGAGCCAGATTTCAAATTTGAGCTGTTGCCGCTTCACTCGCCGTTTACTAGGGCAATCCCTGTTGGTTTCTTTC
>A254_130
TCGCCAATATTTAGCTTTAGATGGAATTTACCACCCACTTAGAGCTGCATTCCCAAACAACTCGACTCTTCGAAAGCACCTTACATAGAATTGGTCATCTCATCGCACGGGATTCTCACCCTCTGTGACGTTCTAGTTCCAAGAAACATAGACAAGAGCCAATCCCAAGGTTACCTTCTTACAAATTACAACTCGAACACCGAAGGTGCTAGTATTTACTAAATTTGAGCTTTTGCCGCTTCACTCGCCGTTACTAAGGCAATCCCTGTTGGTTT
>A254_416
TCGCCAATATTTAGCTTTAGATGGAATTTACCACCCACTTAGAGCTGCATTCCCAAACAACTCGACTCTTCGAAAGCACCTTACATAGAATTGGTCATCTCATCGCACGGGATTCTCACCCTCTGTGACGTTCTATTCCAAGAAACATAGACAAGAGCCAATCCCAAGGTTACCTTCTTCAAATTACAACTCGAACACCGAAGGTGCTAGATTTCAAATTTGAGCTTTTGCCGCTTCACTCGCCGTTTACTAAGGCAATCCCTGTTGGTTTCTTT
>A254_459
TCGCCAATATTTAGCTTTAGATGGAATTTACCACCCACTTAGAGCTGCATTCCCAAACAACTCGACTCTTCGAAAGCACCTTACATAGAATTGGTCATCTCATCGCACGGGATTCTCACCCTCTGTGACGTTCTGTTCCAAAGAAACATAGACAAGAGCCAATCCCAAGGTTACCTTCTTCAAATTACAACTCGAACACCGAAGGTGCTAGATTTCAAATTTGAGCTTTTGCCGCTTCACTCGCCGTTTACTAAGGCAATCCCTGTTGGTTTTCT
>A254_127
TCGCCAATATTTAGCTTTAGATGGAATTTACCACCCACTTAGAGCTGCATTCCCAAACAACTCGACTCTTCGAAAGCACCTTACATAGAATTGGTCATCTCATCGCACGGGATTCTCACCCTCTGTGACGTTCTGTTCCAAGAAACATAGACAAGAGCAATCCAAGTACCTCTCAAATTACAACTCGAACACCGAAGGTGCTAGATTTCAAATTTGAGCTTTTGCCGCTTCACTCGCCGTTACTTAGGCAATCCCTGTTGGTTTCTTTTCCTCCG
>A254_11
TCGCCAATATTTAGCTTTAGATGGAATTTACCACCCACTTAGAGCTGCATTCCCAAACAACTCGACTCTTCGAAAGCACCTTACATAGAATTGGTCATCTCATCGCACGGGATTCTCACCCTCTGTGACGTTCTGTTCCAAGAAACATAGACAAGAGCCAATCCCAAGGTTACCTTCTTCAAATTACAACTCGAACACCGAAGGTGCTAGATTTCAAATTTGAGCTGTTGCCGCTTCACTCGCCGTTACTAGGGCAATCCCTGTTGGTTTCTTTT
>A254_377
TCGCCAATATTTAGCTTTAGATGGAATTTACCACCCACTTAGAGCTGCATTCCCAAACAACTCGACTCTTCGAAAGCACCTTACATAGAATTGGTCATCTCATCGCACGGGATTCTCACCCTCTGTGACGTTCTGTTCCAAGAAACATAGACAAGAGCCAATCCCAAGGTTACCTTCTTCAAATTACAACTCGAACACCGAAGGTGCTAGATTTCAAATTTGAGCTGTTGCCGCTTCACTCGCCGTTTACTAGGGCAATCCCTGTTGGTTTCTTT
>A254_109
TCGCCAATATTTAGCTTTAGATGGAATTTACCACCCACTTAGAGCTGCATTCCCAAACAACTCGACTCTTCGAAAGCACCTTACATAGAATTGGTCATCTCATCGCACGGGATTCTCACCCTCTGTGACGTTCTGTTCCAAGAAACATAGACAAGAGCCAATCCCAAGGTTACCTTCTTCAAATTACAACTCGAACACCGAAGGTGCTAGATTTCAAATTTGAGCTTTTGCCGCTTCACTCGCCGTTACTAAGGCAATCCCTGTTCGGTTTCCTT
>A254_3
TCGCCAATATTTAGCTTTAGATGGAATTTACCACCCACTTAGAGCTGCATTCCCAAACAACTCGACTCTTCGAAAGCACCTTACATAGAATTGGTCATCTCATCGCACGGGATTCTCACCCTCTGTGACGTTCTGTTCCAAGAAACATAGACAAGAGCCAATCCCAAGGTTACCTTCTTCAAATTACAACTCGAACACCGAAGGTGCTAGATTTCAAATTTGAGCTTTTGCCGCTTCACTCGCCGTTACTAAGGCAATCCCTGTTGGTTTCTTTC
>A254_61
TCGCCAATATTTAGCTTTAGATGGAATTTACCACCCACTTAGAGCTGCATTCCCAAACAACTCGACTCTTCGAAAGCACCTTACATAGAATTGGTCATCTCATCGCACGGGATTCTCACCCTCTGTGACGTTCTGTTCCAAGAAACATAGACAAGAGCCAATCCCAAGGTTACCTTCTTCAAATTACAACTCGAACACCGAAGGTGCTAGATTTCAAATTTGAGCTTTTGCCGCTTCACTCGCCGTTACTAAGGCAATCCCTGTTGGTTTCTTTC
>A254_10
TCGCCAATATTTAGCTTTAGATGGAATTTACCACCCACTTAGAGCTGCATTCCCAAACAACTCGACTCTTCGAAAGCACCTTACATAGAATTGGTCATCTCATCGCACGGGATTCTCACCCTCTGTGACGTTCTGTTCCAAGAAACATAGACAAGAGCCAATCCCAAGGTTACCTTCTTCAAATTACAACTCGAACACCGAAGGTGCTAGATTTCAAATTTGAGCTTTTGCCGCTTCACTCGCCGTTACTAAGGCAATCCCTGTTGGTTTCTTTT
>A254_194
TCGCCAATATTTAGCTTTAGATGGAATTTACCACCCACTTAGAGCTGCATTCCCAAACAACTCGACTCTTCGAAAGCACCTTACATAGAATTGGTCATCTCATCGCACGGGATTCTCACCCTCTGTGACGTTCTGTTCCAAGAAACATAGACAAGAGCCAATCCCAAGGTTACCTTCTTCAAATTACAACTCGAACACCGAAGGTGCTAGATTTCAAATTTGAGCTTTTGCCGCTTCACTCGCCGTTACTAAGGCAATCCCTGTTGGTTTCTTTT
>A254_46
TCGCCAATATTTAGCTTTAGATGGAATTTACCACCCACTTAGAGCTGCATTCCCAAACAACTCGACTCTTCGAAAGCACCTTACATAGAATTGGTCATCTCATCGCACGGGATTCTCACCCTCTGTGACGTTCTGTTCCAAGAAACATAGACAAGAGCCAATCCCAAGGTTACCTTCTTCAAATTACAACTCGAACACCGAAGGTGCTAGATTTCAAATTTGAGCTTTTGCCGCTTCACTCGCCGTTACTAAGGCAATCCCTGTTGTTTCTTTTC
>A254_58
TCGCCAATATTTAGCTTTAGATGGAATTTACCACCCACTTAGAGCTGCATTCCCAAACAACTCGACTCTTCGAAAGCACCTTACATAGAATTGGTCATCTCATCGCACGGGATTCTCACCCTCTGTGACGTTCTGTTCCAAGAAACATAGACAAGAGCCAATCCCAAGGTTACCTTCTTCAAATTACAACTCGAACACCGAAGGTGCTAGATTTCAAATTTGAGCTTTTGCCGCTTCACTCGCCGTTACTAGGGAAATCATTGTTATTTTCTTTC
>A254_37
TCGCCAATATTTAGCTTTAGATGGAATTTACCACCCACTTAGAGCTGCATTCCCAAACAACTCGACTCTTCGAAAGCACCTTACATAGAATTGGTCATCTCATCGCACGGGATTCTCACCCTCTGTGACGTTCTGTTCCAAGAAACATAGACAAGAGCCAATCCCAAGGTTACCTTCTTCAAATTACAACTCGAACACCGAAGGTGCTAGATTTCAAATTTGAGCTTTTGCCGCTTCACTCGCCGTTACTAGGGCAATCCCTGTTGGTTTCTTTT
>A254_158
TCGCCAATATTTAGCTTTAGATGGAATTTACCACCCACTTAGAGCTGCATTCCCAAACAACTCGACTCTTCGAAAGCACCTTACATAGAATTGGTCATCTCATCGCACGGGATTCTCACCCTCTGTGACGTTCTGTTCCAAGAAACATAGACAAGAGCCAATCCCAAGGTTACCTTCTTCAAATTACAACTCGAACACCGAAGGTGCTAGATTTCAAATTTGAGCTTTTGCCGCTTCACTCGCCGTTTACTAAGGCAACTCCCCTGTTGGTTCCT
>A254_180
TCGCCAATATTTAGCTTTAGATGGAATTTACCACCCACTTAGAGCTGCATTCCCAAACAACTCGACTCTTCGAAAGCACCTTACATAGAATTGGTCATCTCATCGCACGGGATTCTCACCCTCTGTGACGTTCTGTTCCAAGAAACATAGACAAGAGCCAATCCCAAGGTTACCTTCTTCAAATTACAACTCGAACACCGAAGGTGCTAGATTTCAAATTTGAGCTTTTGCCGCTTCACTCGCCGTTTACTAAGGCAACTCCCCTGTTGGTTTCC
>A254_255
TCGCCAATATTTAGCTTTAGATGGAATTTACCACCCACTTAGAGCTGCATTCCCAAACAACTCGACTCTTCGAAAGCACCTTACATAGAATTGGTCATCTCATCGCACGGGATTCTCACCCTCTGTGACGTTCTGTTCCAAGAAACATAGACAAGAGCCAATCCCAAGGTTACCTTCTTCAAATTACAACTCGAACACCGAAGGTGCTAGATTTCAAATTTGAGCTTTTGCCGCTTCACTCGCCGTTTACTAAGGCAATCCCCTGTTGGTTTCTT
>A254_338
TCGCCAATATTTAGCTTTAGATGGAATTTACCACCCACTTAGAGCTGCATTCCCAAACAACTCGACTCTTCGAAAGCACCTTACATAGAATTGGTCATCTCATCGCACGGGATTCTCACCCTCTGTGACGTTCTGTTCCAAGAAACATAGACAAGAGCCAATCCCAAGGTTACCTTCTTCAAATTACAACTCGAACACCGAAGGTGCTAGATTTCAAATTTGAGCTTTTGCCGCTTCACTCGCCGTTTACTAAGGCAATCCCTCGTTCGGTTTCT
>A254_185
TCGCCAATATTTAGCTTTAGATGGAATTTACCACCCACTTAGAGCTGCATTCCCAAACAACTCGACTCTTCGAAAGCACCTTACATAGAATTGGTCATCTCATCGCACGGGATTCTCACCCTCTGTGACGTTCTGTTCCAAGAAACATAGACAAGAGCCAATCCCAAGGTTACCTTCTTCAAATTACAACTCGAACACCGAAGGTGCTAGATTTCAAATTTGAGCTTTTGCCGCTTCACTCGCCGTTTACTAAGGCAATCCCTGTTCGGTTTCTT
>A254_156
TCGCCAATATTTAGCTTTAGATGGAATTTACCACCCACTTAGAGCTGCATTCCCAAACAACTCGACTCTTCGAAAGCACCTTACATAGAATTGGTCATCTCATCGCACGGGATTCTCACCCTCTGTGACGTTCTGTTCCAAGAAACATAGACAAGAGCCAATCCCAAGGTTACCTTCTTCAAATTACAACTCGAACACCGAAGGTGCTAGATTTCAAATTTGAGCTTTTGCCGCTTCACTCGCCGTTTACTAAGGCAATCCCTGTTGGTTTCTTT
>A254_153
TCGCCAATATTTAGCTTTAGATGGAATTTACCACCCACTTAGAGCTGCATTCCCAAACAACTCGACTCTTCGAAAGCACCTTACATAGAATTGGTCATCTCATCGCACGGGATTCTCACCCTCTGTGACGTTCTGTTCCAAGAAACATAGACAAGAGCCAATCCCAAGGTTACCTTCTTCAAATTACAACTCGAACACCGAAGGTGCTAGATTTCAAATTTGAGCTTTTGCCGCTTCACTCGCCGTTTACTAAGGCAATCCCTGTTGGTTTCTTT
>A254_216
TCGCCAATATTTAGCTTTAGATGGAATTTACCACCCACTTAGAGCTGCATTCCCAAACAACTCGACTCTTCGAAAGCACCTTACATAGAATTGGTCATCTCATCGCACGGGATTCTCACCCTCTGTGACGTTCTGTTCCAAGAAACATAGACAAGAGCCAATCCCAAGGTTACCTTCTTCAAATTACAACTCGAACACCGAAGGTGCTAGATTTCAAATTTGAGCTTTTGCCGCTTCACTCGCCGTTTACTAGGGAAATCATTGTTATTTTCTTT
>A254_240
TCGCCAATATTTAGCTTTAGATGGAATTTACCACCCACTTAGAGCTGCATTCCCAAACAACTCGACTCTTCGAAAGCACCTTACATAGAATTGGTCATCTCATCGCACGGGATTCTCACCCTCTGTGACGTTCTGTTCCAAGAAACATAGACAAGAGCCAATCCCAAGGTTACCTTCTTCAAATTACAACTCGAACACCGAAGGTGCTAGATTTCAAATTTGAGCTTTTGCCGCTTCACTCGCCGTTTACTAGGGCAATCCCTGTTGGTTTCTTT
>A254_458
TCGCCAATATTTAGCTTTAGATGGAATTTACCACCCACTTAGAGCTGCATTCCCAAACAACTCGACTCTTCGAAAGCACCTTACATAGAATTGGTCATCTCATCGCACGGGATTCTCACCCTCTGTGACGTTCTGTTCCAAGAAACATAGACAAGAGCCAATCCCAAGGTTACCTTCTTCAAATTACAACTCGAACACCGAAGGTGCTAGATTTCAAATTTGAGCTTTTTGCCGCTTCACTCGCCGTTTACTAAGGCAATCCCTGTTGGTTTCTT
>A254_282
TCGCCAATATTTAGCTTTAGATGGAATTTACCACCCACTTAGAGCTGCATTCCCAAACAACTCGACTCTTCGAAAGCACCTTACATAGAATTGGTCATCTCATCGCACGGGATTCTCACCCTCTGTGACGTTCTGTTCCAAGAAACATAGACAAGAGCCAATCCCAAGGTTACCTTCTTCAAATTACAACTCGAACACCGAAGGTGCTAGATTTCAAATTTTGAGCTTTTGCCGCTTCACTCGCCGTTACTAAGGGCAATCCCTCGTTGGTTTCT
>A254_276
TCGCCAATATTTAGCTTTAGATGGAATTTACCACCCACTTAGAGCTGCATTCCCAAACAACTCGACTCTTCGAAAGCACCTTACATAGAATTGGTCATCTCATCGCACGGGATTCTCACCCTCTGTGACGTTCTGTTCCAAGAAACATAGACAAGAGCCAATCCCAAGGTTACCTTCTTCAAATTACAACTCGGACTCTGAAAGAGCCAGATTTCAAATTTGAGCTGTTGCCGCTTCACTCGCCGTTTACTAGGGCAATCCCTGTTGGTTTCTTT
>A254_54
TCGCCAATATTTAGCTTTAGATGGAATTTACCACCCACTTAGAGCTGCATTCCCAAACAACTCGACTCTTCGAAAGCACCTTACATAGAATTGGTCATCTCATCGCACGGGATTCTCACCCTCTGTGACGTTCTGTTCCAAGAAACATAGACAAGAGCCAATCCCAAGGTTACCTTCTTCAAATTACAACTCGGGCCCGAGAGCCAGATTTCAAATTTGAGCTGTTGCCGCTTCACTCGCCGTTACTAGGGCAATCCCTGTTGGTTTCTTTTCCT
>A254_68
TCGCCAATATTTAGCTTTAGATGGAATTTACCACCCACTTAGAGCTGCATTCCCAAACAACTCGACTCTTCGAAAGCACCTTACATAGAATTGGTCATCTCATCGCACGGGATTCTCACCCTCTGTGACGTTCTGTTCCAAGAAACATAGACAAGAGCCAATCCCAAGGTTACCTTCTTCAAATTACAACTCGGGCCCGAGAGCCAGATTTCAAATTTGAGCTTTTGCCGCTTCACTCGCCGTTACTAAGGCAATCCCTGTTGGTTTCTTTTCCT
>A254_421
TCGCCAATATTTAGCTTTAGATGGAATTTACCACCCACTTAGAGCTGCATTCCCAAACAACTCGACTCTTCGAAAGCACCTTACATAGAATTGGTCATCTCATCGCACGGGATTCTCACCCTCTGTGACGTTCTGTTCCAAGAAACATAGACAAGAGCCAATCCCAAGGTTTACCTTCTTCAAATTACAACTCGAACACCGAAGGTGCTAGATTTCAAATTTTGAGCTTTTTGCCGCTTCACTCGCCGTTTACTAAGGCAATCCCTGTTGGTTTC
>A254_136
TCGCCAATATTTAGCTTTAGATGGAATTTACCACCCATTAGAGCTGCATTCCCAAACAACTCGACTCTTCGAAAGCACCTTACATAGAATTGGTCATCTCATCGCACGGGATTCTCACCCTCTGTGACGTCCTGTTCCAAAGAACTTAGACCGCTGCCAACGCCAAAGCGCCCTCTGCAAATTACAACTCGGACTCTGAAAGAGCCAGATTTCAAATTTGAGCTGTTGCCGCTTCACTCGCCGTTACTAAGGCAATCCCTGTTGGTTTCTTTTCC
>A254_64
TCGCCAATATTTAGCTTTAGATGGAATTTACCACCCATTTAGAGCTGCATTCCCAAACAACTCGACTCTTCGAAAGCACCTTACATAGAATTGGTCATCTCATCGCACGGGATTCTCACCCTCTGTGACGTTCTGTTCCAAGAAACATAGACAAGAGCCAATCCCAAGGTTACCTTCTTCAAATTACAACTCGAACACCGAAGGTGCTAGATTTCAAATTTGAGCTTTTGCCGCTTCACTCGCCGTTACTAAGGCAATCCCTGTTGGTTTCTTTC
>A254_111
TCGCCAATATTTAGCTTTAGATGGAATTTACCTCCCATTTAGAGCTGCATTCCCAAACAACTCGACTCGTCGAAGGGGCTTTACACGGCGAAGGCCAGCGACCACATACGGGATTCTCACCCTCTGTGACGTCCTGTTCCAAAGAACTTAGACCGCTGCCAACGCCAAAGCGCCCTCTGCAAATTACAACTCGGACTCTGAAAGAGCCAGATTTCAAATTTGAGCTGTTGCCGCTTCACTCGCCGTTACTAAGGCAATCCCTGTTGGTTTCTTTT
>A254_448
TCGCCAATATTTAGCTTTAGATGGAATTTACCTCCCATTTAGAGCTGCATTCCCAAACAACTCGACTCGTCGAAGGGGCTTTACACGGCGAAGGCCAGCGACCACATACGGGATTCTCACCCTCTGTGACGTCCTGTTCCAAAGAACTTAGACCGCTGCCAACGCCAAAGCGCCCTCTGCAAATTACAACTCGGACTCTGAAAGAGCCAGATTTCAAATTTGAGCTGTTGCCGCTTCACTCGCCGTTTACTAGGGCAATCCCTGTTGGTTTCTTT
>A254_344
TCGCCAATATTTAGCTTTAGATGGAGTTTACCACCTGCTTTAGGCTGCACTCTCAAGCAACCTGACTCTAGAATACGCCTGTCTGCGCCTACCAGACTCACGCCTTCATGGGCCTAGCACCCACTTTGGGAGCCCCTGTCAAGGGAACTTGAGACACGTGTCAGTAGGCGATGCACAAACGCATCAACGCCGCATCTCCTAAACACATCGAGTGTTAGGACTTGGCGCTGGGCTCATCCCTGTTCGCTCGCCGTTACTAAGGGAATCCCATTTGG
>A254_86
TCGCCAATATTTAGCTTTAGGTGAGATTTACCACCCAATTTAGGCTGCATTCCCAAACAACCTGACTCTTTGAAAACATATCACAAAAGACAACTACTCAGATCAAAGACGGGATTCTCACCCTCCATGATGCCTTGTTCCAAAGGACTTATTAATCTGGTGTGCCAGGAAAATGTTTCTACAGTTTACAATACGGTTTAGCTAAGCCAAACAGTTTCCAACTTTGAGCTCTTTCCTCTTCACTCGCCGTTACTAGGGAAATCATTGTTATTTTC
>A254_259
TCGCCAATATTTAGCTTTAGGTGAGATTTACCACCCAATTTAGGCTGCATTCCCAAACAACCTGACTCTTTGAAAACATATCACAAAAGACAACTACTCAGATCAAAGACGGGATTCTCACCCTCCATGATGCCTTGTTCCAAAGGACTTATTAATCTGGTGTGCCAGGAAAATGTTTCTACAGTTTACAATACGGTTTAGCTAAGCCAAACAGTTTCCAACTTTGAGCTCTTTCCTCTTCACTCGCCGTTTACTAGGGAAATCATTGTTATTTT
>A254_190
TCGCCAATATTTAGCTTTTAGATGGAATTTACCACCCACTTTAGAGCTGCATTCCCAAACAACTCGACTCTTCGAAAGCACCTTACATAGAATTGGTCATCTCATCGCACGGGATTCTCACCCTCTGTGACGTTCTGTTCCAAGAAACATAGACAAGAGCCAATCCCAAGGTTACCTTCTTCAAATTACAACTCGAACACCGAAGGTGCTAGATTTCAAATTTGAGCTTTTGCCGCTTCACTCGCCGTTTACTAAGGCAATCCCTGTTGGTTTCT
>A254_335
TCGCTAATATTTAGCTTTAGATGGAATTTACCACCCACTTAGAGCTGCATTCCCAAACAACTCGACTCTTCGAAAGCACCTTACATAGAATTGGTCATCTCATCGCACGGGATTCTCACCCTCTGTGACGTTCTGTTCCAAGAAACATAGACAAGAGCCAATCCCAAGGTTACCTTCTTCAAATTACAACTCGAACACCGAAGGTGCTAGATTTCAAATTTGAGCTTTTGCCGCTTCACTCGCCGTTTACTAAGGCAATCCCTGTTGGTTTCTTT
>A254_43
TCGGCCAATATTTAGGCTTTAGATGGAATTTACCACCCACTTAGAGCTGCATTCCCAAACAACTCGACTCTTCGAAAGCACCTTACATAGAATTGGTCATCTCATCGCACGGGATTCTCACCCTCTGTGACGTTCTGTTCCAAGAAACATAGACAAGAGCCAATCCCAAGGTTACCTTCTTCAAATTACAACTCGAACACCGAAGGTGCTAGATTTCAAATTTGAGCTTTTGCCGCTTCACTCGCCGTTACTAAGGCAATCCCTGTTGGTTTCTT
>A254_441
TGCCAATATTTAGCTTTAGATGGAATTTACCACCCACTTAGAGCTGCATTCCCAAACAACTCGACTCTTCGAAAGCACCTTACATAGAATTGGTCATCTCATCGCACGGGATTCTCACCCTCTGTGACGTTCTGTTCCAAGAAACATAGACAAGAGCCAATCCCAAGGTTACCTTCTTCAAATTACAACTCGAACACCGAAGGTGCTAGATTTCAAATTTGAGCTTTTGCCGCTTCACTCGCCGTTTACTAAGGCAATCCCTGTTTGGTTTCTTT
>A254_219
TGGCCAATATTAGTCTTTAGAAGAAATTTACCTCCCATTTAGAGCTGCATTCCCAAACAACTCGACTCGTCGAAGGGGCTTTACACGGCGAAGGCCAGCGACCACATACGGGATTCTCACCCTCTGTGACGTCCTGTTCCAAAGAACTTAGACCGCTGCCAACGCCAAAGCGCCCTCTGCAAATTACAACTCGGACTCTGAAAGAGCCAGATTTCAAATTTGAGCTGTTGCCGCTTCACTCGCCGTTTACTAGGGCAATCCCTGTTGGTTTCTTT
>A254_404
TGGCCAATATTTAGCTTTAGAAGAAACTTTACCTCCCATTTAGAGCTGCATTCCCAAACAACTCGACTCGTCGAAGGGGCTTTACACGGCGAAGGCCAGCGACCACATACGGGATTCTCACCCTCTGTGACGTCCTGTTCCCAAAGAACTTAGACCGCTGCCAACGCCAAAGCGCCCTCTGCAAATTACAACTCGGACTCTGAAAGAGCCAGATTTCAAATTTGAGCTGTTGCCGCTTCACTCGCCGTTTACTAGGGCAATCCCTGTTGGTTTCT
>A254_363
TGGCCAATATTTAGCTTTAGAAGAAATTTACCTCCCATTTAGAGCTGCATTCCCAAACAACCTGACTCTTTGAAAACATATCACAAAAGACAACTACTCAGATCAAAGACGGGATTCTCACCCTCCATGATGCCTTGTTCCAAAGGACTTATTAATCTGGTGTGCCAGGAAAATGTTTCTACAGTTTACAATACGGTTTAGCTAAGCCAAACAGTTTCCAACTTTGAGCTCTTTCCTCTTCACTCGCCGTTTACTAGGGCAATCCCTGTTGGTTT
>A254_34
TGGCCAATATTTAGCTTTAGAAGAAATTTACCTCCCATTTAGAGCTGCATTCCCAAACAACTCGACTCGTCGAAGGGGCTTTACACGGCGAAGGCCAGCGACCACATACGGGATTCTCACCCTCTGTGACGTCCTGTTCCAAAGAACTTAGACCGCTGCCAACGCCAAAGCGCCCTCTGCAAATTACAACTCGGACTCTGAAAGAGCCAGATTTCAAATTTGAGCTGTTGCCGCTTCACTCGCCGTTACTAAGCAATCCCTGTTGGTTTCTTTTC
>A254_6
TGGCCAATATTTAGCTTTAGAAGAAATTTACCTCCCATTTAGAGCTGCATTCCCAAACAACTCGACTCGTCGAAGGGGCTTTACACGGCGAAGGCCAGCGACCACATACGGGATTCTCACCCTCTGTGACGTCCTGTTCCAAAGAACTTAGACCGCTGCCAACGCCAAAGCGCCCTCTGCAAATTACAACTCGGACTCTGAAAGAGCCAGATTTCAAATTTGAGCTGTTGCCGCTTCACTCGCCGTTACTAGGCAATCCCTGTTGGTTTCTTTTC
>A254_55
TGGCCAATATTTAGCTTTAGAAGAAATTTACCTCCCATTTAGAGCTGCATTCCCAAACAACTCGACTCGTCGAAGGGGCTTTACACGGCGAAGGCCAGCGACCACATACGGGATTCTCACCCTCTGTGACGTCCTGTTCCAAAGAACTTAGACCGCTGCCAACGCCAAAGCGCCCTCTGCAAATTACAACTCGGACTCTGAAAGAGCCAGATTTCAAATTTGAGCTGTTGCCGCTTCACTCGCCGTTACTAGGCAATCCCTGTTGGTTTCTTTTC
>A254_35
TGGCCAATATTTAGCTTTAGAAGAAATTTACCTCCCATTTAGAGCTGCATTCCCAAACAACTCGACTCGTCGAAGGGGCTTTACACGGCGAAGGCCAGCGACCACATACGGGATTCTCACCCTCTGTGACGTCCTGTTCCAAAGAACTTAGACCGCTGCCAACGCCAAAGCGCCCTCTGCAAATTACAACTCGGACTCTGAAAGAGCCAGATTTCAAATTTGAGCTGTTGCCGCTTCACTCGCCGTTACTAGGCAATCCCTGTTGGTTTCTTTTC
>A254_84
TGGCCAATATTTAGCTTTAGAAGAAATTTACCTCCCATTTAGAGCTGCATTCCCAAACAACTCGACTCGTCGAAGGGGCTTTACACGGCGAAGGCCAGCGACCACATACGGGATTCTCACCCTCTGTGACGTCCTGTTCCAAAGAACTTAGACCGCTGCCAACGCCAAAGCGCCCTCTGCAAATTACAACTCGGACTCTGAAAGAGCCAGATTTCAAATTTGAGCTGTTGCCGCTTCACTCGCCGTTACTAGGGAAATCACTTGTTAGTTTCCTT
>A254_100
TGGCCAATATTTAGCTTTAGAAGAAATTTACCTCCCATTTAGAGCTGCATTCCCAAACAACTCGACTCGTCGAAGGGGCTTTACACGGCGAAGGCCAGCGACCACATACGGGATTCTCACCCTCTGTGACGTCCTGTTCCAAAGAACTTAGACCGCTGCCAACGCCAAAGCGCCCTCTGCAAATTACAACTCGGACTCTGAAAGAGCCAGATTTCAAATTTGAGCTGTTGCCGCTTCACTCGCCGTTACTAGGGCAATCCCTGTTGGTTTCCTTT
>A254_74
TGGCCAATATTTAGCTTTAGAAGAAATTTACCTCCCATTTAGAGCTGCATTCCCAAACAACTCGACTCGTCGAAGGGGCTTTACACGGCGAAGGCCAGCGACCACATACGGGATTCTCACCCTCTGTGACGTCCTGTTCCAAAGAACTTAGACCGCTGCCAACGCCAAAGCGCCCTCTGCAAATTACAACTCGGACTCTGAAAGAGCCAGATTTCAAATTTGAGCTGTTGCCGCTTCACTCGCCGTTACTAGGGCAATCCCTGTTGGTTTCTTTC
>A254_65
TGGCCAATATTTAGCTTTAGAAGAAATTTACCTCCCATTTAGAGCTGCATTCCCAAACAACTCGACTCGTCGAAGGGGCTTTACACGGCGAAGGCCAGCGACCACATACGGGATTCTCACCCTCTGTGACGTCCTGTTCCAAAGAACTTAGACCGCTGCCAACGCCAAAGCGCCCTCTGCAAATTACAACTCGGACTCTGAAAGAGCCAGATTTCAAATTTGAGCTGTTGCCGCTTCACTCGCCGTTACTAGGGCAATCCCTGTTGGTTTCTTTT
>A254_307
TGGCCAATATTTAGCTTTAGAAGAAATTTACCTCCCATTTAGAGCTGCATTCCCAAACAACTCGACTCGTCGAAGGGGCTTTACACGGCGAAGGCCAGCGACCACATACGGGATTCTCACCCTCTGTGACGTCCTGTTCCAAAGAACTTAGACCGCTGCCAACGCCAAAGCGCCCTCTGCAAATTACAACTCGGACTCTGAAAGAGCCAGATTTCAAATTTGAGCTGTTGCCGCTTCACTCGCCGTTTACTAGGGAAATCATTGTTATTTTCTTT
>A254_347
TGGCCAATATTTAGCTTTAGAAGAAATTTACCTCCCATTTAGAGCTGCATTCCCAAACAACTCGACTCGTCGAAGGGGCTTTACACGGCGAAGGCCAGCGACCACATACGGGATTCTCACCCTCTGTGACGTCCTGTTCCAAAGAACTTAGACCGCTGCCAACGCCAAAGCGCCCTCTGCAAATTACAACTCGGACTCTGAAAGAGCCAGATTTCAAATTTGAGCTGTTGCCGCTTCACTCGCCGTTTACTAGGGCAATCCCTCGTTCGGTTTCT
>A254_372
TGGCCAATATTTAGCTTTAGAAGAAATTTACCTCCCATTTAGAGCTGCATTCCCAAACAACTCGACTCGTCGAAGGGGCTTTACACGGCGAAGGCCAGCGACCACATACGGGATTCTCACCCTCTGTGACGTCCTGTTCCAAAGAACTTAGACCGCTGCCAACGCCAAAGCGCCCTCTGCAAATTACAACTCGGACTCTGAAAGAGCCAGATTTCAAATTTGAGCTGTTGCCGCTTCACTCGCCGTTTACTAGGGCAATCCCTCGTTGGTTTCTT
>A254_299
TGGCCAATATTTAGCTTTAGAAGAAATTTACCTCCCATTTAGAGCTGCATTCCCAAACAACTCGACTCGTCGAAGGGGCTTTACACGGCGAAGGCCAGCGACCACATACGGGATTCTCACCCTCTGTGACGTCCTGTTCCAAAGAACTTAGACCGCTGCCAACGCCAAAGCGCCCTCTGCAAATTACAACTCGGACTCTGAAAGAGCCAGATTTCAAATTTGAGCTGTTGCCGCTTCACTCGCCGTTTACTAGGGCAATCCCTGTTGGTTTCTTT
>A254_170
TGGCCAATATTTAGCTTTAGAAGAAATTTACCTCCCATTTAGAGCTGCATTCCCAAACAACTCGACTCGTCGAAGGGGCTTTACACGGCGAAGGCCAGCGACCACATACGGGATTCTCACCCTCTGTGACGTCCTGTTCCAAAGAACTTAGACCGCTGCCAACGCCAAAGCGCCCTCTGCAAATTACAACTCGGACTCTGAAAGAGCCAGATTTCAAATTTGAGCTGTTGCCGCTTCACTCGCCGTTTACTAGGGCAATCCCTGTTGGTTTCTTT
>A254_397
TGGCCAATATTTAGCTTTAGAAGAAATTTACCTCCCATTTAGAGCTGCATTCCCAAACAACTCGACTCGTCGAAGGGGCTTTACACGGCGAAGGCCAGCGACCACATACGGGATTCTCACCCTCTGTGACGTCCTGTTCCAAAGAACTTAGACCGCTGCCAACGCCAAAGCGCCCTCTGCAAATTACAACTCGGACTCTGAAAGAGCCAGATTTCAAATTTGAGCTGTTGCCGCTTCACTCGCCGTTTACTAGGGCAATCCCTGTTTGGTTTCTT
>A254_27
TGGCCAATATTTAGCTTTAGAAGAAATTTACCTCCCATTTAGAGCTGCATTCCCAAACAACTCGACTCGTCGAAGGGGCTTTACACGGCGAAGGCCAGCGACCACATACGGGATTCTCACCCTCTGTGACGTCCTGTTCCAAAGAACTTAGACCGCTGCCAACGCCAAAGCGCCCTCTGCAAATTACAACTCGGACTCTGAAAGAGCCAGATTTCAAATTTGAGCTTTTGCCGCTTCACTCGCCGTTACTAAGGCAATCCCTGTTGGTTTCTTTT
>A254_28
TGGCCAATATTTAGCTTTAGAAGAAATTTACCTCCCATTTAGAGCTGCATTCCCAAACAACTCGACTCGTCGAAGGGGCTTTACACGGCGAAGGCCAGCGACCACATACGGGATTCTCACCCTCTGTGACGTCCTGTTCCAAAGAACTTAGACCGCTGCCAACGCCAAAGCGCCCTCTGCAAATTACAACTCGGGCCCGAGAGCCAGATTTCAAATTTGAGCTGTTGCCGCTTCACTCGCCGTTACTAAGGCAATCCCTGTTGGTTTCTTTTCCT
>A254_288
TGGCCAATATTTAGCTTTAGAAGAAATTTACCTCCCATTTAGAGCTGCATTCCCAAACAACTCGACTCGTCGAAGGGGCTTTACACGGCGAAGGCCAGCGACCACATACGGGATTCTCACCCTCTGTGACGTTCTGTTCCAAGAAACATAGACAAGAGCCAATCCCAAGGTTACCTTCTTCAAATTACAACTCGAACACCGAAGGTGCTAGATTTCAAATTTGAGCTTTTGCCGCTTCACTCGCCGTTTACTAAGGCAATCCCTGTTGGTTTCTT
>A254_59
TGGCCAATATTTAGCTTTAGAAGAAATTTACCTCCCATTTAGAGCTGCATTCCCAAACAACTCGACTCTTCGAAAGCACCTTACATAGAATTGGTCATCTCATCGCACGGGATTCTCACCCTCTGTGACGTTCTGTTCCAAGAAACATAGACAAGAGCCAATCCCAAGGTTACCTTCTTCAAATTACAACTCGAACACCGAAGGTGCTAGATTTCAAATTTGAGCTTTTGCCGCTTCACTCGCCGTTACTAAGCAATCCCTGTTGGTTTCTTTTC
>A254_69
TGGCCAATATTTAGCTTTAGAAGAAATTTACCTCCCATTTAGAGCTGCATTCCCAAACAACTCGACTCTTCGAAAGCACCTTACATAGAATTGGTCATCTCATCGCACGGGATTCTCACCCTCTGTGACGTTCTGTTCCAAGAAACATAGACAAGAGCCAATCCCAAGGTTACCTTCTTCAAATTACAACTCGAACACCGAAGGTGCTAGATTTCAAATTTGAGCTTTTGCCGCTTCACTCGCCGTTACTAAGGCAATCCCTGTTGGTTTCTTTC
>A254_80
TGGCCAATATTTAGCTTTAGAAGAAATTTACCTCCCATTTAGAGCTGCATTCCCAAACAACTCGACTCTTCGAAAGCACCTTACATAGAATTGGTCATCTCATCGCACGGGATTCTCACCCTCTGTGACGTTCTGTTCCAAGAAACATAGACAAGAGCCAATCCCAAGGTTACCTTCTTCAAATTACAACTCGAACACCGAAGGTGCTAGATTTCAAATTTGAGCTTTTGCCGCTTCACTCGCCGTTACTAAGGCAATCCCTGTTGGTTTCTTTT
>A254_155
TGGCCAATATTTAGCTTTAGAAGAAATTTACCTCCCATTTAGAGCTGCATTCCCAAACAACTCGACTCTTCGAAAGCACCTTACATAGAATTGGTCATCTCATCGCACGGGATTCTCACCCTCTGTGACGTTCTGTTCCAAGAAACATAGACAAGAGCCAATCCCAAGGTTACCTTCTTCAAATTACAACTCGAACACCGAAGGTGCTAGATTTCAAATTTGAGCTTTTGCCGCTTCACTCGCCGTTTACTAAGGCAATCCCTGTTGGTTTCTTT
>A254_427
TGGCCAATATTTAGCTTTAGAAGAAATTTACCTCCCATTTAGAGCTGCATTCCCAAACAACTCGACTCTTCGAAAGCACCTTACATAGAATTGGTCATCTCATCGCACGGGATTCTCACCCTCTGTGACGTTCTGTTCCAAGAAACATAGACAAGAGCCAATCCCAAGGTTACCTTCTTCAAATTACAACTCGAACACCGAAGGTGCTAGATTTCAAATTTGAGCTTTTGCCGCTTCACTCGCCGTTTACTAAGGCAATCCCTGTTGGTTTCTTT
>A254_247
TGGCCAATATTTAGCTTTAGAAGAAGTTTATCTCCCATTTAGGGCTGCAATCCCAAACAACCCGACTCTTAGAAAGCCAACATTCGGTTCGGCTGAAGCTACATACGGGGTTTTCACCCTCTTTGACGTCCTGTTCCAAGGAACTTATGCTTCAGCTTCCCCTTTTGTTAACCCCTTTAGATTACAATTCGGTAGCCGAGACGACTACAGATTCTAAACTTGAGCTATTGCCGCTTCACTCGCCGCTACTGAGGCAATCTTCGTTGATTTCTTTT
>A254_98
TGGCCAATATTTAGCTTTAGAAGAATTTACCTCCCATTTAGAGCTGCATTCCCAAACAACTCGACTCGTCGAAGGGGCTTTACACGGCGAAGGCCAGCGACCACATACGGGATTCTCACCCTCTGTGACGTCCTGTTCCAAAGAACTTAGACCGCTGCCAACGCCAAAGCGCCCTCTGCAAATTACAACTCGGACTCTGAAAGAGCCAGATTTCAAATTTGAGCTGTTGCCGCTTCACTCGCCGTTACTAGGGCAATCCCTGTTGGTTTCTTTTC
>A254_67
TGGCCAATATTTAGCTTTAGATGGAATTTACCACCCACTTAGAGCTGCATTCCCAAACAACTCGACTCTTCGAAAGCACCTTACATAGAATTGGTCATCTCATCGCACGGGATTCTCACCCTCTGTGACGTTCTGTTCCAAGAAACATAGACAAGAGCCAATCCCAAGGTTACCTTCTTCAAATTACAACTCGAACACCGAAGGTGCTAGATTTCAAATTTGAGCTTTTGCCGCTTCACTCGCCGTTACTAAGGCAATCCCTGTTGGTTTCTTTT
>A254_414
TGGCCAATATTTAGCTTTAGATGGAATTTACCACCCACTTAGAGCTGCATTCCCAAACAACTCGACTCTTCGAAAGCACCTTACATAGAATTGGTCATCTCATCGCACGGGATTCTCACCCTCTGTGACGTTCTGTTCCAAGAAACATAGACAAGAGCCAATCCCAAGGTTACCTTCTTCAAATTACAACTCGAACACCGAAGGTGCTAGATTTCAAATTTGAGCTTTTGCCGCTTCACTCGCCGTTTACTAAGGCAATCCCTGTTGGTTTCTTT
>A254_390
TGGCCAATATTTAGCTTTAGATGGAATTTACCACCCACTTAGAGCTGCATTCCCAAACAACTCGACTCTTCGAAAGCACCTTACATAGAATTGGTCATCTCATCGCACGGGATTCTCACCCTCTGTGACGTTCTGTTCCAAGAAACATAGACAAGAGCCAATCCCAAGGTTACCTTCTTCAAATTACAACTCGAACACCGAAGGTGCTAGATTTCAAATTTGAGCTTTTGCCGCTTCACTCGCCGTTTACTAGGGCAATCCCTGTTGGTTTCTTT
>A254_209
TGGCCAATATTTAGCTTTAGATGGAATTTACCACCCACTTAGAGCTGCATTCCCAAACAACTCGACTCTTCGAAAGCACCTTACATAGAATTGGTCATCTCATCGCACGGGATTCTCACCCTCTGTGACGTTCTGTTCCAAGAAACATAGACAAGAGCCAATCCCAAGGTTACCTTCTTCAAATTATAACTCGAACACCGAAGGTGCTAGATTTCAAATTTGAGCTTTTGCCGCTTCACTCGCCGTTTACTAAGGCAATCCCTGTTGGTTTCTTT
>A254_292
TGGCCAATATTTAGCTTTAGATGGAATTTACCACCCACTTAGAGCTGCATTCCCAAACAACTCGACTCTTCGAAAGCACCTTACATAGAATTGGTCATCTCATCGCACGGGATTCTCACCCTCTGTGACGTTCTGTTCCAAGAAACATAGACTAAGAGCCAATCCCAAGGTTACCTTCTTCAAATTACAACTCGAACACCGAAGGTGCTAGATTTCAAATTTGAGCTTTTGCCGCTTCACTCGCCGTTTACTAAGGCAATCCCTGTTGGTTTCTT
>A254_291
TGGCCAATTATTTAGCTTTAGAAGAAATTTACCTCCCATTTAGAGCTGCATTCCCAAACAACTCGACTCGTCGAAGGGGCTTTACACGGCGAAGGCCAGCGACCACATACGGGATTCTCACCCTCTGTGACGTCCTGTTCCAAAGAACTTAGACCGCTGCCAACGCCAAAGCGCCCTCTGCAAATTACAACTCGGACTCTGAAAGAGCCAGATTCAAATTTGAGCTGTTGCCGCTTCACTCGCCGTTTACTAGGGCAATCCCTGTTGGTTTCTTT
>A254_2
TGGCCGAATATTTAGCTTTAGAAGAAATTTACCTCCCATTTAGAGCTGCATTCCCAAACAACTCGACTCGTCGAAGGGGCTTTACACGGCGAAGGCCAGCGACCACATACGGGATTCTCACCCTCTGTGACGTCCTGTTCCAAAGAACTTAGACCGCTGCCAACGCCAAAGCGCCCTCTGCAAATTACAACTCGGACTCTGAAAGAGCCAGATTTCAAATTTGAGCTGTTGCCGCTTCACTCGCCGTTACTAGGCAATCCCTGTTGGTTTCTTTT
>A254_214
TGGCCGGTATTTAGCTTTAGAAGAAATTTACCTCCCATTTAGAGCTGCATTCCCAAACAACTCGACTCGTCGAAGGGGCTTTACACGGCGAAGGCCAGCGACCACATACGGGATTCTCACCCTCTGTGACGTCCTGTTCCAAAGAACTTAGACCGCTGCCAACGCCAAAGCGCCCTCTGCAAATTACAACTCGGACTCTGAAAGAGCCAGATTTCAAATTTGAGCTGTTGCCGCTTCACTCGCCGTTTACTAGGGCAATCCCTGTTGGTTTCTTT
>A254_72
TGGCCGGTATTTAGCTTTAGAAGACATATACCTCCCATTTAGAGCAGCATTCCCAAACTACTCGACTCGTCGAAGGAACTTTACACGGCGAAGGCCAGCGACCACATACGGGATTCTCACCCTCTGTGACGTCCTGTTCCAAAGAACTTAGACCGCTGCCAACGCCAAAGCGCCCTCTGCAAATTACAACTCGGACTCTGAAAGAGCCAGATTTCAAATTTGAGCTGTTGCCGCTTCACTCGCCGTTACTAGGGCAATCCCTGTTGGTTTCTTTT
>A254_161
TGGCCGGTATTTAGCTTTAGAAGACATATACCTCCCATTTAGAGCAGCATTCCCAAACTACTCGACTCGTCGAAGGAACTTTACAGAGATTTGGCATCCAACCAGACGGGGCTCTCACCCTCTATGGCGTCCCGTTCCAGGGAACTCGGAAGGCACCGCATCAAAAGTATCCTCTACAAATTACAACTCGGACTCTGAAAGAGCCAGATTTCAAATTTGAGCTGTTGCCGCTTCACTCGCCGTTTACTAGGGCAATCCCTGTTGGTTTCTTTTCC
>A254_12
TGGCCGGTATTTAGCTTTAGAAGACATATACCTCCCATTTAGAGCAGCATTCCCAAACTACTCGACTCGTCGAAGGAACTTTACAGAGATTTGGCATCCAACCAGACGGGGCTCTCACCCTCTATGGCGTCCCGTTCCAGGGAACTCGGAAGGCACCGCATCAAAAGTATCCTCTACAAATTACAACTCGGGCCCGAGAGCCAGATTTCAAATTTGAGCTGTTGCCGCTTCACTCGCCGTTACTAGGGCAATCCCTGTTGGTTTCTTTTCCTCCG
>A254_457
TGGCCGGTATTTAGCTTTAGAAGACATATACCTCCCATTTAGAGCAGCATTCCCAAACTACTCGACTCGTCGAAGGAACTTTACAGAGATTTGGCATCCAACCAGACGGGGCTCTCACCCTCTATGGCGTCCCGTTCCAGGGAACTCGGAAGGCACCGCATCAAAAGTATCCTCTACAAATTACAACTCGGGCCCGAGAGCCAGATTTCAAATTTGAGCTGTTGCCGCTTCACTCGCCGTTTACTAGGGCAATCCCTGTTGGTTTCTTTTCCTCC
>A254_244
TGGCCGGTATTTAGCTTTAGATGGAATTTACCACCCACTTAGAGCTGCATTCCCAAACAACTCGACTCTTCGAAAGCACCTTACATAGAATTGGTCATCTCATCGCACGGGATTCTCACCCTCTGTGACGTTCTGTTCCAAGAAACATAGACAAGAGCCAATCCCAAGGTTACCTTCTTCAAATTACAACTCGAACACCGAAGGTGCTAGATTTCAAATTTGAGCTTTTGCCGCTTCACTCGCCGTTTACTAAGGCAATCCCTGTTGGTTTCTTT
>A255_16
GCTGTAATATTTAGCCTTAGATGGAGTTTACCACCCACTTAGGGCTGCACTCTCAAGCAACCCGACTCTAAGAAGAGATCCTCTAGCAAGCCGCAGCGGTCGCTACGGGCCTGGCACCCTCTATGGGCGATGGCCCCATTCAAGATGGACTTGAACGCGCCGCGAACTCGCCAGATAATGGATCCTTCCAAACACCACATCTCCCGGCGACCGGTTACGATCGCGGGATTCAGTGCTGGCTAATCCCTGTTCGCTCGCCGCTACTAAGGGAATCC
>A255_310
GCTGTAATATTTAGCCTTAGATGGAGTTTACCACCCACTTAGGGCTGCACTCTCAAGCAACCCGACTCTAAGAAGAGATCCTCTAGCAAGCCGCAGCGGTCGCTACGGGCCTGGCACCCTCTATGGGCGATGGCCCCATTCAAGATGGACTTGAACGCGCCGCGAACTCGCCAGATAATGGATCCTTCCAAACACCACATCTCCCGGCGACCGGTTACGATCGCGGGATTCAGTGCTGGGCTAATCCCTGTTCGCTCGCCGCTACTAACGGGAAC
>A255_191
GCTGTAATATTTAGCCTTAGATGGAGTTTACCACCCACTTAGGGCTGCACTCTCAAGCAACCCGACTCTAAGAAGAGATCCTCTAGCAAGCCGCAGCGGTCGCTACGGGCCTGGCACCCTCTATGGGCGATGGCCCCATTCAAGATGGACTTGAACGCGCCGCGAACTCGCCAGATAATGGATCCTTCCAAACACCACATCTCCCGGCGACCGGTTACGATCGCGGGATTCAGTGCTGGGCTAATCCCTGTTCGCTCGCCGCTACTAAGGGAATC
>A255_73
GCTGTAATATTTAGCCTTAGATGGAGTTTACCACCTGCTTTAGGCTGCACTCTCAAGCAACCTGACTCTAGAATACGCCTGCTTGCGCCTACCAGACTCGTGTCTCCATGGGCCTAGCACCCACTCTGGGAGCCCCTGTCAAGGGAACTTGAAACACATGTCAGTAGACGATGCACAAACGCATCAACGCCGCATCTCCTAAACACATCGAGTGTTAGGACTTGGCGCTGGGCTCATCCCTGTTCGCTCGCCGTTACTAAGGGAATCCCATTTGG
>A255_13
GCTGTAATATTTAGCCTTAGATGGAGTTTACCACCTGCTTTAGGCTGCACTCTCAAGCAACCTGACTCTAGAATACGCCTGTCTGCGCCTACCAGACTCACGCCTCCATGGGCCTAGCACCCACTTTGGGAGCCCCCTGTCAAGGGAACTTGAGACACGTGTCAGTAGGCGATGCACAAACGCATCAACGCCGCATCTCCTAAACACGTCGAGTGTTAGGACTTGGCGCTGGCTCATCCCTGTTCGCTCGCCGTTACTAAGGGAATCCCATTTGG
>A255_151
GCTGTAATATTTAGCCTTAGATGGAGTTTACCACCTGCTTTAGGCTGCACTCTCAAGCAACCTGACTCTAGAATACGCCTGTCTGCGCCTACCAGACTCACGCCTCCATGGGCCTAGCACCCACTTTGGGAGCCCCTGTCAAGGGAACTTGAGACACGTGCCAGTAGGCGATGCACAAACGCATCAACGCCGCATCTCCTAAACACGTCGAGTGTTAGGACTTGGCGCTGGGCTCATCCCTGTTCGCTCGCCGTTTACTAGGGAAATCATTGTTA
>A255_307
GCTGTAATATTTAGCCTTAGATGGAGTTTACCACCTGCTTTAGGCTGCACTCTCAAGCAACCTGACTCTAGAATACGCCTGTCTGCGCCTACCAGACTCACGCCTCCATGGGCCTAGCACCCACTTTGGGAGCCCCTGTCAAGGGAACTTGAGACACGTGTCAGTAGGCGATGCACAAACGCATCAACGCCGCATCTCCTAAACACGTCGAGTGTTAGGACTTGGCGCTGGGCTCATCCCTGTTCGCTCGCCGCTACTAAGGGAATCCTAGTTAG
>A255_220
GCTGTAATATTTAGCCTTAGATGGAGTTTACCACCTGCTTTAGGCTGCACTCTCAAGCAACCTGACTCTAGAATACGCCTGTCTGCGCCTACCAGACTCACGCCTCCATGGGCCTAGCACCCACTTTGGGAGCCCCTGTCAAGGGAACTTGAGACACGTGTCAGTAGGCGATGCACAAACGCATCAACGCCGCATCTCCTAAACACGTCGAGTGTTAGGACTTGGCGCTGGGCTCATCCCTGTTCGCTCGCCGTTACTAAGGGAATCCCATTTGG
>A255_250
GCTGTAATATTTAGCCTTAGATGGAGTTTACCACCTGCTTTAGGCTGCACTCTCAAGCAACCTGACTCTAGAATACGCCTGTCTGCGCCTACCAGACTCACGCCTCCATGGGCCTAGCACCCACTTTGGGAGCCCCTGTCAAGGGAACTTGAGACACGTGTCAGTAGGCGATGCACAAACGCATCAACGCCGCATCTCCTAAACACGTCGAGTGTTAGGACTTGGCGCTGGGCTCATCCCTGTTCGCTCGCCGTTACTAAGGGAATCCCATTTGG
>A255_235
GCTGTAATATTTAGCCTTAGATGGAGTTTACCACCTGCTTTAGGCTGCACTCTCAAGCAACCTGACTCTAGAATACGCCTGTCTGCGCCTACCAGACTCACGCCTCCATGGGCCTAGCACCCACTTTGGGAGCCCCTGTCAAGGGAACTTGAGACACGTGTCAGTAGGCGATGCACAAACGCATCAACGCCGCATCTCCTAAACACGTCGAGTGTTAGGACTTGGCGCTGGGCTCATCCCTGTTCGCTCGCCGTTACTAAGGGAATCCTAGTTAG
>A255_37
GCTGTAATATTTAGCCTTAGATGGAGTTTACCACCTGCTTTAGGCTGCACTCTCAAGCAACCTGACTCTAGAATACGCCTGTCTGCGCCTACCAGACTCACGCCTCCATGGGCCTAGCACCCACTTTGGGAGCCCCTGTCAAGGGGAACTTGAGACACGTGTCAGTAGGCGATGCACAAACGCATCAACGCCGCATCTCCTAAACACGTCGAGTGTTAGGACTTGGCGCTGGCTCATCCCTGTTCGCTCGCCGTTACTAAGGGAATCCTAGTTAG
>A255_100
GCTGTAATATTTAGCCTTAGATGGAGTTTACCACCTGCTTTAGGCTGCATCTCAAGCAACCTGACTCTAGAATACGCCTGTCTGCGCCTACCAGACTCACGCCTCCATGGGCCTAGCACCCACTTTGGGAGCCCCTGTCAAGGGAACTTGAGACACGTGTCAGTAGGCGATGCACAGACGCATCAACGCCGCATCTCCTAAACACGTCGAGTGTTAGGACTTGGCGCTGGGCTCATCCCTGTTCGCTCGCCGTTACTAAGGGAATCCCATTTGGT
>A255_34
GCTGTAATATTTAGCTTTAGGTGAGATTTACCACCCAATTTAGGCTGCATTCCCAAACAACCTGACTCTTTGAAAACATATCACAAAAGACAACTACTCAGATCAAAGACGGGATTCTCACCCTCCATGATGCCTTGTTCCAAAGGACTTATTAATCTGGTGTGCCAGGAAAATGTTTCTACAGTTTACAATACGGTTTAGCTAAGCCAAACAGTTTCCAACTTTGAGCTCTTTCCTCTTCACTCGCCGTTACTAGGGAAATCATTGTTATTTTC
>A255_318
GCTGTAATATTTAGCTTTAGGTGAGATTTACCACCCAATTTAGGCTGCATTCCCAAACAACCTGACTCTTTGAAAACATATCACAAAAGACAACTACTCAGATCAAAGACGGGATTCTCACCCTCCATGATGCCTTGTTCCAAAGGACTTATTAATCTGGTGTGCCAGGAAAATGTTTCTACAGTTTACAATACGGTTTAGCTAAGCCAAACAGTTTCCAACTTTGAGCTCTTTCCTCTTCACTCGCCGTTTACTAGGGAAATCATTGTTATTTT
>A255_5
GTGGTTATATTTAGCCTTAGATGGAGTTTACCACCCACTTAGAGCTGCATTCCCAAACAACTCGACTCGTCGAAGGGGCTTTACACGGCGAAGGCCAGCGACCACATACGGGATTCTCACCCTCTGTGACGTCCTGTTCCAAAGAACTTAGACCGCTGCCAACGCCAAAGCGCCCTCTGCAAATTACAACTCGGACTCTGAAAGAGCCAGATTTCAAATTTGAGCTGTTGCCGCTTCACTCGCCGTTACTAAGCAATCCCTGTTGGTTTCTTTTC
>A255_300
GTGGTTATATTTAGCCTTAGATGGAGTTTACCACCCACTTAGGGCTGCACTCTCAAGCAACCCGACTCTAAGAAGAGATCCTCTAGCAAGCCGCAGCGGTCGCTACGGGCCTGACACCCTCTATGGGCGATGGCCCCATTCAAGATGGACTTGAACGCGCCGCGAACTCGCCAGATAATGGATCCTTCCAAACACCACATCTCCCGGCGACCGGTTACGATCGCGGGATTCAGTGCTGGGCTAATCCCTGTTCGCTCGCCGCTACTAAGGGAATC
>A255_180
GTGGTTATATTTAGCCTTAGATGGAGTTTACCACCCACTTAGGGCTGCACTCTCAAGCAACCCGACTCTAAGAAGAGATCCTCTAGCAAGCCGCAGCGGTCGCTACGGGCCTGGCACCCTCTATGGGCGATGGCCCCATTCAAGATGGACTTGAACGCGCCGCGAACTCGCCAGATAATGGATCCTTCCAAACACCACATCTCCCGGCGACCGGTTACGACTCCGCGGGATTCCAGTGCTGGGCTAATCCCTGTTCGTCTCGCCGCTACTAAGGG
>A255_306
GTGGTTATATTTAGCCTTAGATGGAGTTTACCACCCACTTAGGGCTGCACTCTCAAGCAACCCGACTCTAAGAAGAGATCCTCTAGCAAGCCGCAGCGGTCGCTACGGGCCTGGCACCCTCTATGGGCGATGGCCCCATTCAAGATGGACTTGAACGCGCCGCGAACTCGCCAGATAATGGATCCTTCCAAACACCACATCTCCCGGCGACCGGTTACGATCGCGGGACTTCCAGTGCCTGGGCTAATCCCTGTTCGCTTCGGTCCGTTACTAAG
>A255_237
GTGGTTATATTTAGCCTTAGATGGAGTTTACCACCCACTTAGGGCTGCACTCTCAAGCAACCCGACTCTAAGAAGAGATCCTCTAGCAAGCCGCAGCGGTCGCTACGGGCCTGGCACCCTCTATGGGCGATGGCCCCATTCAAGATGGACTTGAACGCGCCGCGAACTCGCCAGATAATGGATCCTTCCAAACACCACATCTCCCGGCGACCGGTTACGATCGCGGGATTCAGTGCTGGGCTAATCCCTGTTCGCTCGCCCGCTACTAAGGGAAT
>A255_327
GTGGTTATATTTAGCCTTAGATGGAGTTTACCACCCACTTAGGGCTGCACTCTCAAGCAACCCGACTCTAAGAAGAGATCCTCTAGCAAGCCGCAGCGGTCGCTACGGGCCTGGCACCCTCTATGGGCGATGGCCCCATTCAAGATGGACTTGAACGCGCCGCGAACTCGCCAGATAATGGATCCTTCCAAACACCACATCTCCCGGCGACCGGTTACGATCGCGGGATTCAGTGCTGGGCTAATCCCTGTTCGCTCGCCGCTACTAAGGGAACT
>A255_370
GTGGTTATATTTAGCCTTAGATGGAGTTTACCACCCACTTAGGGCTGCACTCTCAAGCAACCCGACTCTAAGAAGAGATCCTCTAGCAAGCCGCAGCGGTCGCTACGGGCCTGGCACCCTCTATGGGCGATGGCCCCATTCAAGATGGACTTGAACGCGCCGCGAACTCGCCAGATAATGGATCCTTCCAAACACCACATCTCCCGGCGACCGGTTACGATCGCGGGATTCAGTGCTGGGCTAATCCCTGTTCGCTCGCCGCTACTAAGGGAACT
>A255_157
GTGGTTATATTTAGCCTTAGATGGAGTTTACCACCCACTTAGGGCTGCACTCTCAAGCAACCCGACTCTAAGAAGAGATCCTCTAGCAAGCCGCAGCGGTCGCTACGGGCCTGGCACCCTCTATGGGCGATGGCCCCATTCAAGATGGACTTGAACGCGCCGCGAACTCGCCAGATAATGGATCCTTCCAAACACCACATCTCCCGGCGACCGGTTACGATCGCGGGATTCAGTGCTGGGCTAATCCCTGTTCGCTCGCCGCTACTAAGGGAATC
>A255_77
GTGGTTATATTTAGCCTTAGATGGAGTTTACCACCCACTTAGGGCTGCACTCTCAAGCAACCCGACTCTAAGAAGAGATCCTCTAGCAAGCCGCAGCGGTCGCTACGGGCCTGGCACCCTCTATGGGCGATGGCCCCATTCAAGATGGACTTGAACGCGCCGCGAACTCGCCAGATAATGGATCCTTCCAAACACCACATCTCCCGGCGACCGGTTACGATCGCGGGATTCAGTGCTGGGCTAATCCCTGTTCGCTCGCCGCTACTAAGGGAATC
>A255_169
GTGGTTATATTTAGCCTTAGATGGAGTTTACCACCCACTTAGGGCTGCACTCTCAAGCAACCCGACTCTAAGAAGAGATCCTCTAGCAAGCCGCAGCGGTCGCTACGGGCCTGGCACCCTCTATGGGCGATGGCCCCATTCAAGATGGACTTGAACGCGCCGCGAACTCGCCAGATAATGGATCCTTCCAAACACCACATCTCCCGGCGACCGGTTACGATCGCGGGATTCAGTGCTGGGCTAATCCCTGTTCGCTCGCCGCTACTAAGGGAATC
>A255_164
GTGGTTATATTTAGCCTTAGATGGAGTTTACCACCCACTTAGGGCTGCACTCTCAAGCAACCCGACTCTAAGAAGAGATCCTCTAGCAAGCCGCAGCGGTCGCTACGGGCCTGGCACCCTCTATGGGCGATGGCCCCATTCAAGATGGACTTGAACGCGCCGCGAACTCGCCAGATAATGGATCCTTCCAAACACCACATCTCCCGGCGACCGGTTACGATCGCGGGATTCAGTGCTGGGCTAATCCCTGTTCGCTCGCCGCTACTAAGGGAATC
>A255_286
GTGGTTATATTTAGCCTTAGATGGAGTTTACCACCCACTTAGGGCTGCACTCTCAAGCAACCCGACTCTAAGAAGAGATCCTCTAGCAAGCCGCAGCGGTCGCTACGGGCCTGGCACCCTCTATGGGCGATGGCCCCATTCAAGATGGACTTGAACGCGCCGCGAACTCGCCAGATAATGGATCCTTCCAAACACCACATCTCCCGGCGACCGGTTACGATCGCGGGATTCAGTGCTGGGCTAATCCCTGTTCGCTCGCCGCTACTAAGGGAATC
>A255_236
GTGGTTATATTTAGCCTTAGATGGAGTTTACCACCCACTTAGGGCTGCACTCTCAAGCAACCCGACTCTAAGAAGAGATCCTCTAGCAAGCCGCAGCGGTCGCTACGGGCCTGGCACCCTCTATGGGCGATGGCCCCATTCAAGATGGACTTGAACGCGCCGCGAACTCGCCAGATAATGGATCCTTCCAAACACCACATCTCCCGGCGACCGGTTACGATCGCGGGATTCAGTGCTGGGCTAATCCCTGTTCGCTCGCCGCTACTAAGGGAATC
>A255_133
GTGGTTATATTTAGCCTTAGATGGAGTTTACCACCCACTTAGGGCTGCACTCTCAAGCAACCCGACTCTAAGAAGAGATCCTCTAGCAAGCCGCAGCGGTCGCTACGGGCCTGGCACCCTCTATGGGCGATGGCCCCATTCAAGATGGACTTGAACGCGCCGCGAACTCGCCAGATAATGGATCCTTCCAAACACCACATCTCCCGGCGACCGGTTACGATCGCGGGATTCAGTGCTGGGCTAATCCCTGTTCGCTCGCCGCTACTAAGGGAATC
>A255_36
GTGGTTATATTTAGCCTTAGATGGAGTTTACCACCCACTTAGGGCTGCACTCTCAAGCAACCCGACTCTAAGAAGAGATCCTCTAGCAAGCCGCAGCGGTCGCTACGGGCCTGGCACCCTCTATGGGCGATGGCCCCATTCAAGATGGACTTGAACGCGCCGCGAACTCGCCAGATAATGGATCCTTCCAAACACCACATCTCCCGGCGACCGGTTACGATCGCGGGATTCAGTGCTGGGCTAATCCCTGTTCGCTCGCCGCTACTAAGGGAATC
>A255_317
GTGGTTATATTTAGCCTTAGATGGAGTTTACCACCCACTTAGGGCTGCACTCTCAAGCAACCCGACTCTAAGAAGAGATCCTCTAGCAAGCCGCAGCGGTCGCTACGGGCCTGGCACCCTCTATGGGCGATGGCCCCATTCAAGATGGACTTGAACGCGCCGCGAACTCGCCAGATAATGGATCCTTCCAAACACCACATCTCCCGGCGACCGGTTACGATCGCGGGATTCAGTGCTGGGCTAATCCCTGTTCGCTCGCCGCTACTAAGGGAATC
>A255_25
GTGGTTATATTTAGCCTTAGATGGAGTTTACCACCCACTTAGGGCTGCACTCTCAAGCAACCCGACTCTAAGAAGAGATCCTCTAGCAAGCCGCAGCGGTCGCTACGGGCCTGGCACCCTCTATGGGCGATGGCCCCATTCAAGATGGACTTGAACGCGCCGCGAACTCGCCAGATAATGGATCCTTCCAAACACCACATCTCCCGGCGACCGGTTACGATCGCGGGATTCAGTGCTGGGCTAATCCCTGTTCGCTCGCCGCTACTAAGGGAATC
>A255_225
GTGGTTATATTTAGCCTTAGATGGAGTTTACCACCCACTTAGGGCTGCACTCTCAAGCAACCCGACTCTAAGAAGAGATCCTCTAGCAAGCCGCAGCGGTCGCTACGGGCCTGGCACCCTCTATGGGCGATGGCCCCATTCAAGATGGACTTGAACGCGCCGCGAACTCGCCAGATAATGGATCCTTCCAAACACCACATCTCCCGGCGACCGGTTACGATCGCGGGATTCAGTGCTGGGCTAATCCCTGTTCGCTCGCCGCTACTAAGGGAATC
>A255_50
GTGGTTATATTTAGCCTTAGATGGAGTTTACCACCCACTTAGGGCTGCACTCTCAAGCAACCCGACTCTAAGAAGAGATCCTCTAGCAAGCCGCAGCGGTCGCTACGGGCCTGGCACCCTCTATGGGCGATGGCCCCATTCAAGATGGACTTGAACGCGCCGCGAACTCGCCAGATAATGGATCCTTCCAAACACCACATCTCCCGGCGACCGGTTACGATCGCGGGATTCAGTGCTGGGCTAATCCCTGTTCGCTCGCCGTTACTAGGGAAATC
>A255_6
GTGGTTATATTTAGCCTTAGATGGAGTTTACCACCCACTTAGGGCTGCACTCTCAAGCAACCCGACTCTAAGAAGAGATCCTCTAGCAAGCCGCAGCGGTCGCTACGGGCCTGGCACCCTCTATGGGCGATGGCCCCATTCAAGATGGACTTGAACGCGCCGCGAACTCGCCAGATAATGGATCCTTCCAAACACCACATCTCCCGGGCGACCGGTTACGATCGCGGGATTCAGTGCTGGGCTAATCCCTGTTCGCTCGCCGCTACTAAGGGAAT
>A255_8
GTGGTTATATTTAGCCTTAGATGGAGTTTACCACCCACTTAGGGCTGCACTCTCAAGCAACCCGACTCTAAGAAGAGATCCTCTAGCAAGCCGCAGCGGTCGCTACGGGCCTGGCACCCTCTATGGGCGATGGCCCCATTCAAGATGGACTTGAACGCGCCGCGAACTCGCCAGATAATGGATCCTTCCGAAACACCACATCTCCCGGCGACCGGTTACGATCGCGGGATTCAGTGCTGGGCTAATCCCTGTTCGCTCGCCGCTACTAAGGGAAT
>A255_29
GTGGTTATATTTAGCCTTAGATGGAGTTTACCACCCACTTAGGGCTGCACTCTCAAGCAACCCGACTCTAAGAAGAGATCCTCTAGCAAGCCGCAGCGGTCGCTACGGGCCTGGCACCCTCTATGGGCGATGGCCCCATTCAAGATGGACTTGAACGCGCCGCGAACTCGCCAGATAATGGATCCTTCCGAAACACCACATCTCCCGGCGACCGGTTACGATCGCGGGATTCAGTGCTGGGCTAATCCCTGTTCGCTCGCCGCTACTAAGGGAAT
>A255_368
GTGGTTATATTTAGCCTTAGATGGAGTTTACCACCCACTTAGGGCTGCACTCTCAAGCAACCCGACTCTAAGAAGAGATCCTCTAGCAAGCCGCAGCGGTCGCTACGGGCCTGGCACCCTCTATGGGCGATGGCCCCATTCAAGATGGACTTGAACGCGCCGCGAACTCGCCAGATAGTGGATCCTTCCAAAACACCACATCTCCCGGCGACCGGTTACGATCGCGGGATTCAGTGCTGGGCTAATCCCTGTTCGCTCGCCGCTACTAAGGGAAT
>A255_12
GTGGTTATATTTAGCCTTAGATGGAGTTTACCACCCACTTAGGGCTGCACTCTCAAGCAACCCGACTCTAAGAAGAGATCCTCTAGCAAGCCGCAGCGGTCGCTACGGGCCTGGCACCCTCTATGGGCGATGGCCCCATTCAAGATGGACTTGAACGTCGCCGCGAACTCGCCAGATAATGGATCCTTCCGAAACACCACATCTCCCGGCGACCGGTTACGATCGCGGGATTCAGTGCTGGGCTAATCCCTGTTCGCTCGCCGCTACTAAGGGAA
>A255_217
GTGGTTATATTTAGCCTTAGATGGAGTTTACCACCCACTTAGGGCTGCACTCTCAAGCAACCTGACTCTAGAATACGCCTGTCTGCGCCTACCAGACTCACGCCTCGATGGGCCTAGCACCCACTCTGGGAGCCCCTGTCAAGGGAACTTGAGACACGTGTCAGTAGGCGATGCACAAACGCATCAACGCCGCATCTCCTAAACACGTCGAGTGTTAGGACTTGGCGCTGGGCTCATCCCTGTTCGCTCGCCGTTACTAAGGGAATCCCATTTGG
>A255_4
GTGGTTATATTTAGCCTTAGATGGAGTTTACCACCCACTTAGGGCTGCACTCTCGAAGCAACCCGACTCTAAGAAGAGATCCTCTAGCAAGCCGCAGCGGTCGCTACGGGCCTGGCACCCTCTATGGGCGATGGCCCCATTCAAGATGGACTTGAACGCGCCGCGAACTCGCCAGATAATGGATCCTTCCAAACACCACATCTCCCGGCGACCGGTTACGATCGCGGGATTCAGTGCTGGGCTAATCCCTGTTCGCTCGCCGCTACTAAGGGAAT
>A255_119
GTGGTTATATTTAGCCTTAGATGGAGTTTACCACCCACTTAGGGCTGCATCTCAAGCAACCCCGACTCTAAGAAGAGATCCTCTAGCAAGCCGCAGCGGTCGCTACGGGCCTGGCACCCTCTATGGGCGATGGCCCCATTCAAGATGGACTTGAACGCGCCGCGAACTCGCCAGATAATGGATCCTTCCAAACACCACATCTCCCGGCGACCGGTTACGATCGCGGGATTCAGTGCTGGGCTAATCCCTGTTCGCTCGCCGCTACTAAGGGAATC
>A255_43
GTGGTTATATTTAGCCTTAGATGGAGTTTACCACCCACTTAGGGCTGCATCTCAAGCAACCCGACTCTAAGAAGAGATCCTCTAGCAAGCCGCAGCGGTCGCTACGGGCCTGGCACCCTCTATGGGCGATGGCCCCATTCAAGATGGACTTGAACGCGCCGCGAACTCGCCAGATAATGGATCCTTCCAAACACCACATCTCCCGGCGACCGGTTACGATCGCGGGATTCAGTGCTGGCTAATCCCTGTTCGCTCGCCGCTACTAAGGGAATCCT
>A255_120
GTGGTTATATTTAGCCTTAGATGGAGTTTACCACCCACTTAGGGCTGCATCTCAAGCAACCCGACTCTAAGAAGAGATCCTCTAGCAAGCCGCAGCGGTCGCTACGGGCCTGGCACCCTCTATGGGCGATGGCCCCATTCAAGATGGACTTGAACGCGCCGCGAACTCGCCAGATAATGGATCCTTCCAAACACCACATCTCCCGGCGACCGGTTACGATCGCGGGATTCAGTGCTGGGCTAATCCCTGTTCGCTCGCCGCTACTAAGGGAACTC
>A255_71
GTGGTTATATTTAGCCTTAGATGGAGTTTACCACCCACTTAGGGCTGCATCTCAAGCAACCCGACTCTAAGAAGAGATCCTCTAGCAAGCCGCAGCGGTCGCTACGGGCCTGGCACCCTCTATGGGCGATGGCCCCATTCAAGATGGACTTGAACGCGCCGCGAACTCGCCAGATAATGGATCCTTCCAAACACCACATCTCCCGGCGACCGGTTACGATCGCGGGATTCAGTGCTGGGCTAATCCCTGTTCGCTCGCCGCTACTAAGGGAATCC
>A255_51
GTGGTTATATTTAGCCTTAGATGGAGTTTACCACCCACTTAGGGCTGCATCTCAAGCAACCCGACTCTAAGAAGAGATCCTCTAGCAAGCCGCAGCGGTCGCTACGGGCCTGGCACCCTCTATGGGCGATGGCCCCATTCAAGATGGACTTGAACGCGCCGCGAACTCGCCAGATAATGGATCCTTCCAAACACCACATCTCCCGGCGACCGGTTACGATCGCGGGATTCAGTGCTGGGCTAATCCCTGTTCGCTCGCCGCTACTAAGGGAATCC
>A255_48
GTGGTTATATTTAGCCTTAGATGGAGTTTACCACCCACTTAGGGCTGCATTCCCAAACAACTCGACTCTTCGAAAGCACCTTACATAGAATTGGTCATCTCATCGCACGGGATTCTCACCCTCTGTGACGTTCTGTTCCAAGAAACATAGACAAGAGCCAATCCCAAGGTTACCTTCTTCAAATTACAACTCGAACACCGAAGGTGCTAGATTTCAAATTTGAGCTTTTGCCGCTTCACTCGCCGTTACTAAGGCAATCCCTGTTGGTTTCTTTT
>A255_352
GTGGTTATATTTAGCCTTAGATGGAGTTTACCACCTGCTTTAGGCTGCACTCTCAAGCAACCTGACTCTAAGAAGAGATCCTCTAGCAAGCCGCAGCGGTCGCTACGGGCCTGGCACCCTCTATGGGCGATGGCCCCATTCAAGATGGACTTGAACGCGCCGCGAACTCGCCAGATAATGGATCCTTCCAAACACCACATCTCCCGGCGACCGGTTACGATCGCGGGATTCAGTGCTGGGCTAATCCCTGTTCGCTCGCCGCTACTAAGGGAATC
>A255_263
GTGGTTATATTTAGCCTTAGATGGAGTTTACCACCTGCTTTAGGCTGCACTCTCAAGCAACCTGACTCTAGAATACGCCTGTCTGCGCCTACCAGACTCACGCCTCCATGGGCCTAGCACCCACTTTGGGAGCCCCTGTCAAGGGAACTTGAGACACGTGTCAGTAGGCGATGCACAAACGCATCAACGCCGCATCTCCTAAACACGTCGAGTGTTAGGACTTGGCGCTGGGCTCATCCCTGTTCGCTCGCCGTTACTAAGGGAATCCTAGTTAG
>A255_373
GTGGTTATATTTAGCTTTAGATGGAATTTACCACCCACTTAGAGCTGCATTCCCAAACAACTCGACTCTTCGAAAGCACCTTACATAGAATTGGTCATCTCATCGCACGGGATTCTCACCCTCTGTGACGTTCTGTTCCAAGAAACATAGACAAGAGCCAATCCCAAGGTTACCTTCTTCAAATTACAACTCGAACACCGAAGGTGCTAGATTTCAAATTTGAGCTTTTGCCGCTTCACTCGCCGTTTACTAAGGCAATCCCTGTTGGTTTCTTT
>A255_142
GTGGTTATATTTAGCTTTAGATGGAATTTACCACCCACTTAGGGCTGCACTCTCAAGCAACCCGACTCTAAGAAGAGATCCTCTAGCAAGCCGCAGCGGTCGCTACGGGCCTGGCACCCTCTATGGGCGATGGCCCCATTCAAGATGGACTTGAACGCGCCGCGAACTCGCCAGATAATGGATCCTTCCAAACACTACATCTCCCGGCGACCGGTTACGATCGCGGGATTCAGTGCTGGGCTAATCCCTGTTCGCTCGCCGCTACTAAGGGAATC
>A255_108
TAAGGAGTATTTAGGGTTGGGAGATGGTCCTCCCGGATTCAAACTGGATTTCGCGTGTCCAGCCCTACTCAGGATACTGCTAGGTATAAGCGCTATTTCGTCTACGGGATTATTACCCTCTTTGATTAACCTTCCCAGGTTATTCGACTATAATGCTTAAGTCCACGTTGCAGTCCTACAACCCCAAGAAGCAAGCTTCTTGGTTTGCCCTTCTTCGCGTTCGCTCGCCGCTACTAAGGGAATCCTAGTTAGTTTCTTTTCCTCCGCTTAATAAT
>A255_32
TCGCAAATATTTAGCTTTAGATGGAATTTACCACCCACTTAGAGCTGCATTCCCAAACAACCTGACTCTTTGAAAACATATCACAAAAGACAACTACTCAGATCAAAGACGGGATTCTCACCCTCCATGATGCCTTGTTCCAAAGGACTTATTAATCTGGTGTGCCAGGAAAATGTTTCTACAGTTTACAATACGGTTTAGCTAAGCCAAACAGTTTCCAACTTTGAGCTCTTTCCTCTTCACTCGCCGTTACTAGGAAATCATTGTTATTTTCT
>A255_178
TCGCAAATATTTAGCTTTAGATGGAATTTACCACCCACTTAGAGCTGCATTCCCAAACAACTCGACTCTTCGAAAGCACCTTACATAGAATTGGTCATCTCATCGCACGGGATTCTCACCCTCTGTGACGTTCTGTTCCAAGAAACATAGACAAGAGCCAATCCCAAGGTTACCTTCTTCAAATTACAACTCGAACACCGAAGGTGCTAGATTTCAAATTTGAGCTTTTGCCGCTTCACTCGCCGTTTACTAAGGCAATCCCTGTTGGTTTCTTT
>A255_298
TCGCAAATATTTAGCTTTAGATGGAATTTACCACCCACTTAGAGCTGCATTCCCAAACAACTCGACTCTTCGAAAGCACCTTACATAGAATTGGTCATCTCATCGCACGGGATTCTCACCCTCTGTGACGTTCTGTTCCAAGAAACATAGACAAGAGCCAATCCCAAGGTTACCTTCTTCAAATTACAACTCGAACACCGAAGGTGCTAGATTTCAAATTTGAGCTTTTGCCGCTTCACTCGCCGTTTACTAAGGGCAATCCCTGTTGGTTTCTT
>A255_196
TCGCAAATATTTAGCTTTAGATGGAATTTACCACCCACTTAGAGTTGCATTCCCAAACAACTCGACTCTTCGAAAGCACCTTACATAGAATTGGTCATCTCATCGCACGGGATTCTCACCCTCTGTGACGTTCTGTTCCAAGAAACATAGACAAGAGCCAATCCCAAGGTTACCTTCTTCAAATTACAACTCGAACACCGAAGGTGCTAGATTTCAAATTTGAGCTTTTGCCGCTTCACTCGCCGTTTACTAAGGCAATCCCTGTTGGTTTCTTT
>A255_232
TCGCAAATATTTAGCTTTAGATGGAGTTTACCACCCACTTAGGGCTGCACTCTCAAGCAACCCGACTCTAAGAAGAGATCCTCTAGCAAGCCGCAGCGGTCGCTACGGGCCTGGCACCCTCTATGGGCGATGGCCCCATTCAAGATGGACTTGAACGCGCCGCGAACTCGCCAGATAATGGATCCTTCCAAACACCACATCTCCCGGCGACCGGTTACGATCGCGGGATTCAGTGCTGGGCTAATCCCTGTTCGCTCGCCGCTACTAAGGGAATC
>A255_130
TCGCAAATATTTAGCTTTAGGTGAGATTTACCACCCAACTTAGGTCTGCATTCCCAAACAACCTGACTCTTTGAAAACATATCACAAAAGACAACTACTCAGATCAAAGACGGGATTCTCACCCTCCATGATGCCTTGTTCCAAAGGACTTATTAATCTGGTGTGCCAGGAAAATGTTTCTACAGTTTACAATACGGTTTAGCTAAGCCAAACAGTTTCCAACTTTGAGCTCTTTCCTCTTCACTCGCCGTTTACTAGGGAAATCATTGTTATTT
>A255_369
TCGCAAATATTTAGCTTTAGGTGAGATTTACCACCCAATTAGGCTGCATTCCCAAACAACCTGACTCTTTGAAAACATATCACAAAAGACAACTACTCAGATCAAAGACGGGATTCTCACCCTCCATGATGCCTTGTTCCAAAGGACTTATTAATCTGGTGTGCCAGGAAAATGTTTCTACAGTTTACAATACGGTTTAGCTAAGCCAAACAGTTTCCAACTTTGAGCTCTTTCCTCTTCACTCGCCGTTTACTAGGGAAATCATTGTTATTTTC
>A255_326
TCGCAAATATTTAGCTTTAGGTGAGATTTACCACCCAATTTAGGCTGCACTCTCAAGCAACCTGACTCTAGAATACGCCTGTCTGCGCCTACCAGACTCACGCCTCCATGGGCCTAGCACCCACTTTGGGAGCCCCTGTCAAGGGAACTTGAGACACGTGTCAGTAGGCGATGCACAGACGCATCAACGCCGCATCTCCTAAACACGTCGAGTGTTAGGACTTGGCGCTGGGCTCATCCCTGTTCGCTCGCCGTTACTAAGGGAATCCCATTTGG
>A255_20
TCGCAAATATTTAGCTTTAGGTGAGATTTACCACCCAATTTAGGCTGCATTCCCAAACAACCTGACTCTTTGAAAACATATCACAAAAAGACAACTACTCAGATCAAAGACGGGATTCTCACCCCTCCATGATGCCTTGTTCCAAAGGACTTATTAATCTGGTGTGCCAGGAAAATGTTTCTACAGTTTACAATACGGTTTAGCTAAGCCAAACAGTTTCCAACTTTTGAGCTCTTTCCTCTTCACTCGCCGTTACTAGGGAAATCATTGTTATT
>A255_35
TCGCAAATATTTAGCTTTAGGTGAGATTTACCACCCAATTTAGGCTGCATTCCCAAACAACCTGACTCTTTGAAAACATATCACAAAAAGACAACTACTCAGATCAAAGACGGGATTCTCACCCTCCATGATGCCTTGTTCCAAAGGACTTATTAATCTGGTGTGCCAAGAAAATGTTTCTACAGTTTACAATACGGTTTAGCTAAGCCAAACAGTTTCCAACTTTGAGCTCTTTCCTCTTCACTCGCCGTTACTAGGGAAATCATTGTTATTTT
>A255_30
TCGCAAATATTTAGCTTTAGGTGAGATTTACCACCCAATTTAGGCTGCATTCCCAAACAACCTGACTCTTTGAAAACATATCACAAAAAGACAACTACTCAGATCAAAGACGGGATTCTCACCCTCCATGATGCCTTGTTCCAAAGGACTTATTAATCTGGTGTGCCAGGAAAATGTTTCTACAGTTTACAATACGGTTTAGCTAAGCCAAACAGTTTCCAACTTTGAGCTCTTTCCTCTTCACTCGCCGTTACTAGGGAAATCATTGTTATTTC
>A255_22
TCGCAAATATTTAGCTTTAGGTGAGATTTACCACCCAATTTAGGCTGCATTCCCAAACAACCTGACTCTTTGAAAACATATCACAAAAAGACAACTACTCAGATCAAAGACGGGATTCTCACCCTCCATGATGCCTTGTTCCAAAGGACTTATTAATCTGGTGTGCCAGGAAAATGTTTCTACAGTTTACAATACGGTTTAGCTAAGCCAAACAGTTTCCAACTTTGAGCTCTTTCCTCTTCACTCGCCGTTACTAGGGAAATCATTGTTATTTC
>A255_193
TCGCAAATATTTAGCTTTAGGTGAGATTTACCACCCAATTTAGGCTGCATTCCCAAACAACCTGACTCTTTGAAAACATATCACAAAAGACAACTACTCAGATCAAAGACGGGATTCTCACCCTCCATGATGCCTTGTTCCAAAGGACTTAGTTAATCTGGTGTGCCAGGAAAATGTTTCTACAGTTTACAATACGGTTTAGCTAAGCCAAACAGTTTCCAACTTTGAGCTCTTTCCTCTTCACTCGCCGTTTACTAGGGAAATCATTGTTATTT
>A255_219
TCGCAAATATTTAGCTTTAGGTGAGATTTACCACCCAATTTAGGCTGCATTCCCAAACAACCTGACTCTTTGAAAACATATCACAAAAGACAACTACTCAGATCAAAGACGGGATTCTCACCCTCCATGATGCCTTGTTCCAAAGGACTTATTAATCTGGTGTGCCAAGAAAATGTTTCTACAGTTTACAATACGGTTTAGCTAAGCCAAACAGTTTCCAACTTTGAGCTCTTTCCTCTTCACTCGCCGTTTACTAGGGAAATCATTGTTATTTT
>A255_256
TCGCAAATATTTAGCTTTAGGTGAGATTTACCACCCAATTTAGGCTGCATTCCCAAACAACCTGACTCTTTGAAAACATATCACAAAAGACAACTACTCAGATCAAAGACGGGATTCTCACCCTCCATGATGCCTTGTTCCAAAGGACTTATTAATCTGGTGTGCCAGGAAAATGTTTCTACAGTTTACAATACGGTTTAGCTAAGCCAAACAGTTTCCAAATTTGAGCTTTTGCCGCTTCACTCGCCGTTTACTAGGGAAATCATTGTTATTTT
>A255_40
TCGCAAATATTTAGCTTTAGGTGAGATTTACCACCCAATTTAGGCTGCATTCCCAAACAACCTGACTCTTTGAAAACATATCACAAAAGACAACTACTCAGATCAAAGACGGGATTCTCACCCTCCATGATGCCTTGTTCCAAAGGACTTATTAATCTGGTGTGCCAGGAAAATGTTTCTACAGTTTACAATACGGTTTAGCTAAGCCAAACAGTTTCCAACTTTGAGCTCTTCCTCTTCACTCGCCGTTACTAGGGAAATCATTGTTATTTCTT
>A255_57
TCGCAAATATTTAGCTTTAGGTGAGATTTACCACCCAATTTAGGCTGCATTCCCAAACAACCTGACTCTTTGAAAACATATCACAAAAGACAACTACTCAGATCAAAGACGGGATTCTCACCCTCCATGATGCCTTGTTCCAAAGGACTTATTAATCTGGTGTGCCAGGAAAATGTTTCTACAGTTTACAATACGGTTTAGCTAAGCCAAACAGTTTCCAACTTTGAGCTCTTCCTCTTCACTCGCCGTTACTAGGGAAATCATTGTTATTTTCT
>A255_56
TCGCAAATATTTAGCTTTAGGTGAGATTTACCACCCAATTTAGGCTGCATTCCCAAACAACCTGACTCTTTGAAAACATATCACAAAAGACAACTACTCAGATCAAAGACGGGATTCTCACCCTCCATGATGCCTTGTTCCAAAGGACTTATTAATCTGGTGTGCCAGGAAAATGTTTCTACAGTTTACAATACGGTTTAGCTAAGCCAAACAGTTTCCAACTTTGAGCTCTTCCTCTTCACTCGCCGTTACTAGGGAAATCCACTTGTTATTTT
>A255_41
TCGCAAATATTTAGCTTTAGGTGAGATTTACCACCCAATTTAGGCTGCATTCCCAAACAACCTGACTCTTTGAAAACATATCACAAAAGACAACTACTCAGATCAAAGACGGGATTCTCACCCTCCATGATGCCTTGTTCCAAAGGACTTATTAATCTGGTGTGCCAGGAAAATGTTTCTACAGTTTACAATACGGTTTAGCTAAGCCAAACAGTTTCCAACTTTGAGCTCTTTCCTCTTCACTCGCCGTTACTAAGGCAATCCCTGTTGGTTTC
>A255_9
TCGCAAATATTTAGCTTTAGGTGAGATTTACCACCCAATTTAGGCTGCATTCCCAAACAACCTGACTCTTTGAAAACATATCACAAAAGACAACTACTCAGATCAAAGACGGGATTCTCACCCTCCATGATGCCTTGTTCCAAAGGACTTATTAATCTGGTGTGCCAGGAAAATGTTTCTACAGTTTACAATACGGTTTAGCTAAGCCAAACAGTTTCCAACTTTGAGCTCTTTCCTCTTCACTCGCCGTTACTAGGGAAATCATTGTATTTCTT
>A255_143
TCGCAAATATTTAGCTTTAGGTGAGATTTACCACCCAATTTAGGCTGCATTCCCAAACAACCTGACTCTTTGAAAACATATCACAAAAGACAACTACTCAGATCAAAGACGGGATTCTCACCCTCCATGATGCCTTGTTCCAAAGGACTTATTAATCTGGTGTGCCAGGAAAATGTTTCTACAGTTTACAATACGGTTTAGCTAAGCCAAACAGTTTCCAACTTTGAGCTCTTTCCTCTTCACTCGCCGTTACTAGGGAAATCATTGTTATTTTC
>A255_3
TCGCAAATATTTAGCTTTAGGTGAGATTTACCACCCAATTTAGGCTGCATTCCCAAACAACCTGACTCTTTGAAAACATATCACAAAAGACAACTACTCAGATCAAAGACGGGATTCTCACCCTCCATGATGCCTTGTTCCAAAGGACTTATTAATCTGGTGTGCCAGGAAAATGTTTCTACAGTTTACAATACGGTTTAGCTAAGCCAAACAGTTTCCAACTTTGAGCTCTTTCCTCTTCACTCGCCGTTACTAGGGAAATCATTGTTATTTTC
>A255_33
TCGCAAATATTTAGCTTTAGGTGAGATTTACCACCCAATTTAGGCTGCATTCCCAAACAACCTGACTCTTTGAAAACATATCACAAAAGACAACTACTCAGATCAAAGACGGGATTCTCACCCTCCATGATGCCTTGTTCCAAAGGACTTATTAATCTGGTGTGCCAGGAAAATGTTTCTACAGTTTACAATACGGTTTAGCTAAGCCAAACAGTTTCCAACTTTGAGCTCTTTCCTCTTCACTCGCCGTTACTAGGGAAATCATTGTTATTTTC
>A255_7
TCGCAAATATTTAGCTTTAGGTGAGATTTACCACCCAATTTAGGCTGCATTCCCAAACAACCTGACTCTTTGAAAACATATCACAAAAGACAACTACTCAGATCAAAGACGGGATTCTCACCCTCCATGATGCCTTGTTCCAAAGGACTTATTAATCTGGTGTGCCAGGAAAATGTTTCTACAGTTTACAATACGGTTTAGCTAAGCCAAACAGTTTCCAACTTTGAGCTCTTTCCTCTTCACTCGCCGTTACTAGGGAATCATTGTTATTTCTT
>A255_24
TCGCAAATATTTAGCTTTAGGTGAGATTTACCACCCAATTTAGGCTGCATTCCCAAACAACCTGACTCTTTGAAAACATATCACAAAAGACAACTACTCAGATCAAAGACGGGATTCTCACCCTCCATGATGCCTTGTTCCAAAGGACTTATTAATCTGGTGTGCCAGGAAAATGTTTCTACAGTTTACAATACGGTTTAGCTAAGCCAAACAGTTTCCAACTTTGAGCTCTTTCCTCTTCACTCGCCGTTACTAGGGAATCATTGTTATTTTCT
>A255_159
TCGCAAATATTTAGCTTTAGGTGAGATTTACCACCCAATTTAGGCTGCATTCCCAAACAACCTGACTCTTTGAAAACATATCACAAAAGACAACTACTCAGATCAAAGACGGGATTCTCACCCTCCATGATGCCTTGTTCCAAAGGACTTATTAATCTGGTGTGCCAGGAAAATGTTTCTACAGTTTACAATACGGTTTAGCTAAGCCAAACAGTTTCCAACTTTGAGCTCTTTCCTCTTCACTCGCCGTTTACTAGGGAAATCATTCGTTACTT
>A255_358
TCGCAAATATTTAGCTTTAGGTGAGATTTACCACCCAATTTAGGCTGCATTCCCAAACAACCTGACTCTTTGAAAACATATCACAAAAGACAACTACTCAGATCAAAGACGGGATTCTCACCCTCCATGATGCCTTGTTCCAAAGGACTTATTAATCTGGTGTGCCAGGAAAATGTTTCTACAGTTTACAATACGGTTTAGCTAAGCCAAACAGTTTCCAACTTTGAGCTCTTTCCTCTTCACTCGCCGTTTACTAGGGAAATCATTCGTTACTT
>A255_278
TCGCAAATATTTAGCTTTAGGTGAGATTTACCACCCAATTTAGGCTGCATTCCCAAACAACCTGACTCTTTGAAAACATATCACAAAAGACAACTACTCAGATCAAAGACGGGATTCTCACCCTCCATGATGCCTTGTTCCAAAGGACTTATTAATCTGGTGTGCCAGGAAAATGTTTCTACAGTTTACAATACGGTTTAGCTAAGCCAAACAGTTTCCAACTTTGAGCTCTTTCCTCTTCACTCGCCGTTTACTAGGGAAATCATTCGTTATTT
>A255_304
TCGCAAATATTTAGCTTTAGGTGAGATTTACCACCCAATTTAGGCTGCATTCCCAAACAACCTGACTCTTTGAAAACATATCACAAAAGACAACTACTCAGATCAAAGACGGGATTCTCACCCTCCATGATGCCTTGTTCCAAAGGACTTATTAATCTGGTGTGCCAGGAAAATGTTTCTACAGTTTACAATACGGTTTAGCTAAGCCAAACAGTTTCCAACTTTGAGCTCTTTCCTCTTCACTCGCCGTTTACTAGGGAAATCATTGTTACTTT
>A255_125
TCGCAAATATTTAGCTTTAGGTGAGATTTACCACCCAATTTAGGCTGCATTCCCAAACAACCTGACTCTTTGAAAACATATCACAAAAGACAACTACTCAGATCAAAGACGGGATTCTCACCCTCCATGATGCCTTGTTCCAAAGGACTTATTAATCTGGTGTGCCAGGAAAATGTTTCTACAGTTTACAATACGGTTTAGCTAAGCCAAACAGTTTCCAACTTTGAGCTCTTTCCTCTTCACTCGCCGTTTACTAGGGAAATCATTGTTATTTC
>A255_144
TCGCAAATATTTAGCTTTAGGTGAGATTTACCACCCAATTTAGGCTGCATTCCCAAACAACCTGACTCTTTGAAAACATATCACAAAAGACAACTACTCAGATCAAAGACGGGATTCTCACCCTCCATGATGCCTTGTTCCAAAGGACTTATTAATCTGGTGTGCCAGGAAAATGTTTCTACAGTTTACAATACGGTTTAGCTAAGCCAAACAGTTTCCAACTTTGAGCTCTTTCCTCTTCACTCGCCGTTTACTAGGGAAATCATTGTTATTTC
>A255_122
TCGCAAATATTTAGCTTTAGGTGAGATTTACCACCCAATTTAGGCTGCATTCCCAAACAACCTGACTCTTTGAAAACATATCACAAAAGACAACTACTCAGATCAAAGACGGGATTCTCACCCTCCATGATGCCTTGTTCCAAAGGACTTATTAATCTGGTGTGCCAGGAAAATGTTTCTACAGTTTACAATACGGTTTAGCTAAGCCAAACAGTTTCCAACTTTGAGCTCTTTCCTCTTCACTCGCCGTTTACTAGGGAAATCATTGTTATTTT
>A255_330
TCGCAAATATTTAGCTTTAGGTGAGATTTACCACCCAATTTAGGCTGCATTCCCAAACAACCTGACTCTTTGAAAACATATCACAAAAGACAACTACTCAGATCAAAGACGGGATTCTCACCCTCCATGATGCCTTGTTCCAAAGGACTTATTAATCTGGTGTGCCAGGAAAATGTTTCTACAGTTTACAATACGGTTTAGCTAAGCCAAACAGTTTCCAACTTTGAGCTCTTTCCTCTTCACTCGCCGTTTACTAGGGAAATCATTGTTTATTT
>A255_127
TCGCAAATATTTAGCTTTAGGTGAGATTTACCACCCAATTTAGGCTGCATTCCCAAACAACCTGACTCTTTGAAAACATATCACAAAAGACAACTACTCAGATCAAAGACGGGATTCTCACCCTCCATGATGCCTTGTTCCAAAGGACTTATTAATCTGGTGTGCCAGGAAAATGTTTCTACAGTTTACAATACGGTTTAGCTAAGCCAAACAGTTTCCAACTTTGAGCTCTTTCCTCTTCACTCGCCGTTTACTAGGGAAATCCACTTGTTATT
>A255_376
TCGCAAATATTTAGCTTTAGGTGAGATTTACCACCCAATTTAGGCTGCATTCCCAAACAACCTGACTCTTTGAAAACATATCACAAAAGACAACTACTCAGATCAAAGACGGGATTCTCACCCTCCATGATGCCTTGTTCCAAAGGACTTATTAATCTGGTGTGCCAGGAAAATGTTTCTACAGTTTACAATACGGTTTAGCTAAGCCAAACAGTTTCCAACTTTGAGCTCTTTCCTCTTCACTCGCCGTTTACTAGGGAAATCCACTTGTTATT
>A255_295
TCGCAAATATTTAGCTTTAGGTGAGATTTACCACCCAATTTAGGCTGCATTCCCAAACAACCTGACTCTTTGAAAACATATCACAAAAGACAACTACTCAGATCAAAGACGGGATTCTCACCCTCCATGATGCCTTGTTCCAAAGGACTTATTAATCTGGTGTGCCAGGAAAATGTTTCTACAGTTTACAATACGGTTTAGCTAAGCCAAACAGTTTTCAACTTTGAGCTCTTTCCTCTTCACTCGCCGTTTACTAGGGAAATCATTGTTATTTT
>A255_349
TCGCAAATATTTAGCTTTAGGTGAGATTTACCACCCAATTTAGGCTGCATTCCCAAACAACCTGACTCTTTGAAAACATATCACAAAAGACAACTACTCAGATCAAAGACGGGATTCTCACCCTCCATGATGCCTTGTTCCAAAGGACTTATTAATCTGGTGTGCCAGGAAAATGTTTCTACAGTTTACAATACGGTTTAGCTAAGCCATACAGTTTCCAACTTTGAGCTCTTTCCTCTTCACTCGCCGTTTACTAGGGAAATCATTGTTATTTT
>A255_1
TCGCAAATATTTAGCTTTAGGTGAGATTTACCACCCAATTTAGGCTGCATTCCCAAACAACCTGACTCTTTGAAACATATCACAAAAGACAACTACTCAGATCAAAGACGGGATTCTCACCCTCCATGATGCCTTGTTCCAAAGGACTTATTAATCTGGTGTGCCAGGAAAATGTTTCTACAGTTTACAATACGGTTTAGCTAAGCCAAACAGTTTCCAACTTTGAGCTCTTTCCTCTTCACTCGCCGTTACTAGGGAAATCATTGTTATTTCTT
>A255_299
TCGCAAATATTTAGCTTTAGGTGAGATTTACCACCCAATTTAGGCTGCATTCCCAAACAACTCGACTCGTCGAAGGGGCTTTACACGGCGAAGGCCAGCGACCACATACGGGATTCTCACCCTCTGTGACGTCCTGTTCCAAAGAACTTAGACCGCTGCCAACGCCAAAGCGCCCTCTGCAAATTACAACTCGGACTCTGAAAGAGCCAGATTTCAAATTTGAGCTGTTGCCGCTTCACTCGCCGTTTACTAGGGCAATCCCTGTTGGTTTCTTT
>A255_301
TCGCAAATATTTAGCTTTAGGTGAGATTTACCACCCAATTTAGGCTGCATTCCCAAACAACTCGACTCGTCGAAGGGGCTTTACACGGCGAAGGCCAGCGACCACATACGGGATTCTCACCCTCTGTGACGTTCTGTTCCAAGAAACATAGACAAGAGCCAATCCCAAGGTTACCTTCTTCAAATTACAACTCGAACACCGAAGGTGCTAGATTTCAAATTTGAGCTTTTGCCGCTTCACTCGCCGTTTACTAAGGCAATCCCTCGTTGGTTCTT
>A255_367
TCGCAAATATTTAGCTTTAGGTGAGATTTACCACCCAATTTAGGCTGCATTCCCAAACAACTCGACTCTTCGAAAGCACCTTACATAGAATTGGTCATCTCATCGCACGGGATTCTCACCCTCTGTGACGTTCTGTTCCAAGAAACATAGACAAGAGCCAATCCCAAGGTTACCTTCTTCAAATTACAACTCGAACACCGAAGGTGCTAGATTTCAAATTTGAGCTTTTGCCGCTTCACTCGCCGTTTACTAGGGAAATCATTGTTATTTTCTTT
>A255_222
TCGCAAATATTTAGCTTTAGGTGAGATTTACCACCCAATTTAGGCTGCATTCCCGAAACAACCTGACTCTTTGAAAACATATCACAAAAGACAACTACTCAGATCAAAGACGGGATTCTCACCCTCCATGATGCCTTGTTCCAAAGGACTTATTAATCTGGTGTGCCAGGAAAATGTTTCTACAGTTTACAATACGGTTTAGCTAAGCCAAACAGTTTCCAACTTTGAGCTCTTTCCTCTTCACTCGCCGTTTACTAGGGAAATCATTGTTATTT
>A255_188
TCGCAAATATTTAGCTTTAGGTGAGATTTACCACCCACTTAGAGCTGCATTCCCAAAACAACTCGACTCTTCGAAAGCACCTTACATAGAATTGGTCATCTCATCGCACGGGATTCTCACCCTCTGTGACGTTCTGTTCCAAGAAACATAGACAAGAGCCAATCCCAAGGTTACCTTCTTCAAATTACAACTCGAACACCGAAGGTGCTAGATTTCAAATTTGAGCTTTTGCCGCTTCACTCGCCGTTTACTAAGGCAATCCCTGTTGGTTTCTT
>A255_207
TCGCAAATATTTAGCTTTAGGTGAGATTTACCACCCACTTAGAGCTGCATTCCCAAACAACCTGACTCTTTGAAAACATATCACAAAAGACAACTACTCAGATCAAAGACGGGATTCTCACCCTCCATGATGCCTTGTTCCAAAGGACTTATTAATCTGGTGTGCCAGGAAAATGTTTCTACAGTTTACAATACGGTTTAGCTAAGCCAAACAGTTTCCAACTTTGAGCTCTTTCCTCTTCACTCGCCGTTTACTAGGGAAATCATTGTTATTTT
>A255_284
TCGCAAATATTTAGCTTTAGGTGAGATTTACCACCCACTTAGAGCTGCATTCCCAAACAACTCGACTCGTCGAAGGGGCTTTACACGGCGAAGGCCAGCGACCACATACGGGATTCTCACCCTCTGTGACGTCCTGTTCCAAAGAACTTAGACCGCTGCCAACGCCAAAGCGCCCTCTGCAAATTACAACTCGGACTCTGAAAGAGCCAGATTTCAAATTTGAGCTGTTGCCGCTTCACTCGCCGTTTACTAGGGCAATCCCTCGTTGGTTTCTT
>A255_253
TCGCAAATATTTAGCTTTAGGTGAGATTTACCACCCACTTAGAGCTGCATTCCCAAACAACTCGACTCTTCGAAAGCACCTTACATAGAATTGGTCATCTCATCGCACGGGATTCTCACCCTCTGTGACGTTCTGTTCCAAGAAACATAGACAAGAGCCAATCCCAAGGTTACCTTCTTCAAATTACAACTCGAACACCGAAGGTGCTAGATTTCAAATTTGAGCTTTTGCCGCTTCACTCGCCGTTACTAAGGCAATCCCTGTTGGTTTCTTTT
>A255_314
TCGCAAATATTTAGCTTTAGGTGAGATTTACCACCCACTTAGAGCTGCATTCCCAAACAACTCGACTCTTCGAAAGCACCTTACATAGAATTGGTCATCTCATCGCACGGGATTCTCACCCTCTGTGACGTTCTGTTCCAAGAAACATAGACAAGAGCCAATCCCAAGGTTACCTTCTTCAAATTACAACTCGAACACCGAAGGTGCTAGATTTCAAATTTGAGCTTTTGCCGCTTCACTCGCCGTTTACTAAGGCAATCCCTGTTGGTTTCTTT
>A255_322
TCGCAAATATTTAGCTTTAGGTGAGATTTACCACCCACTTAGGGCTGCACTCTCAAGCAACCCGACTCTAAGAAGAGATCCTCTAGCAAGCCGCAGCGGTCGCTACGGGCCTGGCACCCTCTATGGGCGATGGCCCCATTCAAGATGGACTTGAACGCGCCGCGAACTCGCCAGATAATGGATCCTTCCAAACACCACATCTCCCGGCGACCGGTTACGATCGCGGGATTCAGTGCTGGGCTAATCCCTGTTCGCTCGCCGCTACTAAGGGAATC
>A255_174
TCGCAAATATTTAGCTTTAGGTGAGATTTACCTCCCATTTAGAGCTGCATTCCCAAACAACCTGACTCTTTGAAAACATATCACAAAAGACAACTACTCAGATCAAAGACGGGATTCTCACCCTCCATGATGCCTTGTTCCAAAGGACTTATTAATCTGGTGTGCCAGGAAAATGTTTCTACAGTTTACAATACGGTTTAGCTAAGCCAAACAGTTTCCAACTTTGAGCTCTTTCCTCTTCACTCGCCGTTTACTAGGGAAATCATTGTTATTTT
>A255_54
TCGCAAATATTTAGCTTTAGGTGTAGATTTACCACCCAATTTAGGCTGCATTCCCAAACAACCTGACTCTTTGAAAACATATCACAAAAGACAACTACTCAGATCAAAGACGGGATTCTCACCCTCCATGATGCCTTGTTCCAAAGGACTTATTAATCTGGTGTGCCAGGAAAATGTTTCTACAGTTTACAATACGGTTTAGCTAAGCCAAACAGTTTCCAACTTTGAGCTCTTCCTCTTCACTCGCCGTTACTAGGGAAATCATTGTTATTTTC
>A255_38
TCGCCAAGTATTTAGCTTTAGGTGAGATTTACCACCCAATTTAGGCTGCATTCCCAAACAACCTGACTCTTTGAAAACATATCACAAAAGACAACTACTCAGATCAAAGACGGGGATTCTCACCCTCCATGATGCCTTGTTCCAAAGGACTTATTAATCTGGTGTGCCAGGAAAATGTTTCTACAGTTTACAATACGGTTTAGCTAAGCCAAACAGTTTCCAACTTTTGAGCTCTTTCCTCTTCACTCGCCGTTACTAGGGAAATCATTGTTATT
>A255_106
TCGCCAATATTTAGCTTTAGATGGAATTTACACCCACTTAGAGCTGCATTCCCAAACAACTCGACTCTTCGAAAGCACCTTACATAGAATTGGTCATCTCATCGCACGGGATTCTCACCCTCTGTGACGTTCTGTTCCAAGAAACATAGACAAGAGCCAATCCCAAGATTACCTTCTTCAAATTACAACTCGAACACCGAAGGTGCTAGATTTCAAATTTGAGCTTTTGCCGCTTCACTCGCCGTTACTAAGGCAATCCCTGTTGGTTTCTTTTC
>A255_66
TCGCCAATATTTAGCTTTAGATGGAATTTACACCCACTTAGAGCTGCATTCCCAAACAACTCGACTCTTCGAAAGCACCTTACATAGAATTGGTCATCTCATCGCACGGGATTCTCACCCTCTGTGACGTTCTGTTCCAAGAAACATAGACAAGAGCCAATCCCAAGGTTACCTTCTTCAAATTACAACTCGAACACCGAAGGTGCTAGATTTCAAATTTGAGCTTTTGCCGCTTCACTCGCCGTTACTAAGGCAATCCCTGTTGGTTTCTTTTC
>A255_246
TCGCCAATATTTAGCTTTAGATGGAATTTACCACCCACTTAGAGCTGCATTCCCAAACAACCTGACTCTTTGAAAACATATCACAAAAGACAACTACTCAGATCAAAGACGGGATTCTCACCCTCCATGATGCCTTGTTCCAAAGGACTTATTAATCTGGTGTGCCAGGAAAATGTTTCTACAGTTTACAATACGGTTTAGCTAAGCCAAACAGTTTCCAACTTTGAGCTCTTTCCTCTTCACTCGCCGTTTACTAGGGAAATCATTGTTATTTT
>A255_131
TCGCCAATATTTAGCTTTAGATGGAATTTACCACCCACTTAGAGCTGCATTCCCAAACAACTCGACTCTAAGAAGAGATCCTCTAGCAAGCCGCAGCGGTCGCTACGGGCCTGGCACCCTCTATGGGCGATGGCCCCATTCAAGATGGACTTGAACGCGCCGCGAACTCGCCAGATAATGGATCCCTTCCAAACACCACATCTCCCGGCGACCGGTTACGATCGCGGGATTCAGTGCTGGGCTAATCCCTGTTCGCTCGCCGCTACTAAGGGAAT
>A255_31
TCGCCAATATTTAGCTTTAGATGGAATTTACCACCCACTTAGAGCTGCATTCCCAAACAACTCGACTCTTCGAAAGCACCTTACATAGAATTGGTCATCTCATCGCACGGGATTCTCACCCTCTGTGACGTCCTGTTCCAAAGAACTTAGACCGCTGCCAACGCCAAAGCGCCCTCTGCAAATTACAACTCGGACTCTGAAAGAGCCAGATTTCAAATTTGAGCTGTTGCCGCTTCACTCGCCGTTACTAGGGCAATCCCTGTTGGTTTCTTTTC
>A255_11
TCGCCAATATTTAGCTTTAGATGGAATTTACCACCCACTTAGAGCTGCATTCCCAAACAACTCGACTCTTCGAAAGCACCTTACATAGAATTGGTCATCTCATCGCACGGGATTCTCACCCTCTGTGACGTTCTGTTCCAAGAAACATAGACAAGAGCCAATCCCAAGGTTACCTTCTTCAAATTACAACTCGAACACCGAAGGTGCTAGATTTCAAATTTGAGCTTTTGCCGCTTCACTCGCCGTTACTAAGGCAATCCCTGTTGGTTTCTTTC
>A255_270
TCGCCAATATTTAGCTTTAGATGGAATTTACCACCCACTTAGAGCTGCATTCCCAAACAACTCGACTCTTCGAAAGCACCTTACATAGAATTGGTCATCTCATCGCACGGGATTCTCACCCTCTGTGACGTTCTGTTCCAAGAAACATAGACAAGAGCCAATCCCAAGGTTACCTTCTTCAAATTACAACTCGAACACCGAAGGTGCTAGATTTCAAATTTGAGCTTTTGCCGCTTCACTCGCCGTTACTAAGGCAATCCCTGTTGGTTTCTTTT
>A255_2
TCGCCAATATTTAGCTTTAGATGGAATTTACCACCCACTTAGAGCTGCATTCCCAAACAACTCGACTCTTCGAAAGCACCTTACATAGAATTGGTCATCTCATCGCACGGGATTCTCACCCTCTGTGACGTTCTGTTCCAAGAAACATAGACAAGAGCCAATCCCAAGGTTACCTTCTTCAAATTACAACTCGAACACCGAAGGTGCTAGATTTCAAATTTGAGCTTTTGCCGCTTCACTCGCCGTTACTAAGGCAATCCCTGTTGGTTTCTTTT
>A255_26
TCGCCAATATTTAGCTTTAGATGGAATTTACCACCCACTTAGAGCTGCATTCCCAAACAACTCGACTCTTCGAAAGCACCTTACATAGAATTGGTCATCTCATCGCACGGGATTCTCACCCTCTGTGACGTTCTGTTCCAAGAAACATAGACAAGAGCCAATCCCAAGGTTACCTTCTTCAAATTACAACTCGAACACCGAAGGTGCTAGATTTCAAATTTGAGCTTTTGCCGCTTCACTCGCCGTTACTAAGGCAATCCCTGTTGGTTTCTTTT
>A255_218
TCGCCAATATTTAGCTTTAGATGGAATTTACCACCCACTTAGAGCTGCATTCCCAAACAACTCGACTCTTCGAAAGCACCTTACATAGAATTGGTCATCTCATCGCACGGGATTCTCACCCTCTGTGACGTTCTGTTCCAAGAAACATAGACAAGAGCCAATCCCAAGGTTACCTTCTTCAAATTACAACTCGAACACCGAAGGTGCTAGATTTCAAATTTGAGCTTTTGCCGCTTCACTCGCCGTTACTAGGGAAATCATTGTTATTTTCTTTT
>A255_18
TCGCCAATATTTAGCTTTAGATGGAATTTACCACCCACTTAGAGCTGCATTCCCAAACAACTCGACTCTTCGAAAGCACCTTACATAGAATTGGTCATCTCATCGCACGGGATTCTCACCCTCTGTGACGTTCTGTTCCAAGAAACATAGACAAGAGCCAATCCCAAGGTTACCTTCTTCAAATTACAACTCGAACACCGAAGGTGCTAGATTTCAAATTTGAGCTTTTGCCGCTTCACTCGCCGTTACTAGGGAAATCATTGTTATTTTCTTTT
>A255_226
TCGCCAATATTTAGCTTTAGATGGAATTTACCACCCACTTAGAGCTGCATTCCCAAACAACTCGACTCTTCGAAAGCACCTTACATAGAATTGGTCATCTCATCGCACGGGATTCTCACCCTCTGTGACGTTCTGTTCCAAGAAACATAGACAAGAGCCAATCCCAAGGTTACCTTCTTCAAATTACAACTCGAACACCGAAGGTGCTAGATTTCAAATTTGAGCTTTTGCCGCTTCACTCGCCGTTTACTAAGGCAATCCCTGTTCGGTTTCCT
>A255_134
TCGCCAATATTTAGCTTTAGATGGAATTTACCACCCACTTAGAGCTGCATTCCCAAACAACTCGACTCTTCGAAAGCACCTTACATAGAATTGGTCATCTCATCGCACGGGATTCTCACCCTCTGTGACGTTCTGTTCCAAGAAACATAGACAAGAGCCAATCCCAAGGTTACCTTCTTCAAATTACAACTCGAACACCGAAGGTGCTAGATTTCAAATTTGAGCTTTTGCCGCTTCACTCGCCGTTTACTAAGGCAATCCCTGTTGGTTTCTTT
>A255_138
TCGCCAATATTTAGCTTTAGATGGAATTTACCACCCACTTAGAGCTGCATTCCCAAACAACTCGACTCTTCGAAAGCACCTTACATAGAATTGGTCATCTCATCGCACGGGATTCTCACCCTCTGTGACGTTCTGTTCCAAGAAACATAGACAAGAGCCAATCCCAAGGTTACCTTCTTCAAATTACAACTCGAACACCGAAGGTGCTAGATTTCAAATTTGAGCTTTTGCCGCTTCACTCGCCGTTTACTAAGGCAATCCCTGTTGGTTTCTTT
>A255_359
TCGCCAATATTTAGCTTTAGATGGAATTTACCACCCACTTAGAGCTGCATTCCCAAACAACTCGACTCTTCGAAAGCACCTTACATAGAATTGGTCATCTCATCGCACGGGATTCTCACCCTCTGTGACGTTCTGTTCCAAGAAACATAGACAAGAGCCAATCCCAAGGTTACCTTCTTCAAATTACAACTCGAACACCGAAGGTGCTAGATTTCAAATTTGAGCTTTTGCCGCTTCACTCGCCGTTTACTAGGGAAATCATTGTTATTTTCTTT
>A255_152
TCGCCAATATTTAGCTTTAGATGGAATTTACCACCCACTTAGAGCTGCATTCCCAAACAACTCGACTCTTCGAAAGCACCTTACATAGAATTGGTCATCTCATCGCACGGGGATTCTCACCCTCTGTGACGTTCTGTTCCAAGAAACATAGACAAGAGCCAATCCCAAGGTTACCTTCTTCAAATTACAACTCGAACACCGAAGGTGCTAGATTTCAAATTTGAGCTTTTGCCGCTTCACTCGCCGTTTACTAAGGCAATCCCTGTTGGTTTCTT
>A255_340
TCGCCAATATTTAGCTTTAGATGGAGTTTACCACCCACTTAGGGCTGCACTCTCAAGCAACCCGACTCTAAGAAGAGATCCTCTAGCAAGCCGCAGCGGTCGCTACGGGCCTGGCACCCTCTATGGGCGATGGCCCCATTCAAGATGGACTTGAACGCGCCGCGAACTCGCCAGATAATGGATCCTTCCAAACACCACATCTCCCGGCGACCGGTTACGATCGCGGGATTCAGTGCTGGGCTAATCCCTGTTCGCTCGCCGCTACTAAGGGAATC
>A255_170
TCGCCAATATTTAGCTTTAGGTGAGATTTACCACCCAATTTAGGCTGCATTCCCAAACAACCTGACTCTTTGAAAACATATCACAAAAGACAACTACTCAGATCAAAGACGGGATTCTCACCCTCCATGATGCCTTGTTCCAAAGGACTTATTAATCTGGTGTGCCAGGAAAATGTTTCTACAGTTTACAATACGGTTTAGCTAAGCCAAACAGTTTCCAACTTTGAGCTCTTTCCTCTTCACTCGCCGTTTACTAGGGAAATCATTGTTACTTT
>A255_265
TCGCCAATATTTAGCTTTAGGTGAGATTTACCACCCAATTTAGGCTGCATTCCCAAACAACCTGACTCTTTGAAAACATATCACAAAAGACAACTACTCAGATCAAAGACGGGATTCTCACCCTCCATGATGCCTTGTTCCAAAGGACTTATTAATCTGGTGTGCCAGGAAAATGTTTCTACAGTTTACAATACGGTTTAGCTAAGCCAAACAGTTTCCAACTTTGAGCTCTTTCCTCTTCACTCGCCGTTTACTAGGGAAATCATTGTTATTTC
>A255_212
TCGCCAATATTTTAGCTTTAGATGGAATTTACCACCCACTTAGAGCTGCATTCCCAAACAACTCGACTCTTCGAAAGCACCTTACATAGAATTGGTCATCTCATCGCACGGGATTCTCACCCTCTGTGACGTTCTGTTCCAAGAAACATAGACAAGAGCCAATCCCAAAGGTTACCTTCTTCAAATTACAACTCGAACACCGAAGGTGCTAGATTTCAAATTTGAGCTTTTGCCGCTTCACTCGCCGTTTACTAAGGCAATCCCTGTTGGTTTCT
>A255_19
TCGCCGAAGTATTTAGGCTTTAGATGGAATTTACCACCCACTTAGAGCTGCATTCCCAAACAACTCGACTCTTCGAAAGCACCTTACATAGAATTGGTCATCTCATCACACGGGATTCTCACCCTCTGTGACGTTCTGTTCCAAGAAACATAGACAAGAGCCAATCCCAAGGTTACCTTCTTCAAATTACAACTCGAACACCGAAGGTGCTAGATTTCAAATTTGAGCTTTTGCCGCTTCACTCGCCGTTACTAAGGCAATCCCTGTTGGTTTCT
>A255_334
TCGCTAAATATTTAGCTTTAGGTGAGATTTACCACCCAATTTAGGCTGCATTCCCAAACAACCTGACTCTTTGAAAACATATCACAAAAGACAACTACTCAGATCAAAGACGGGATTCTCACCCTCCATGATGCCTTGTTCCAAAGGACTTATTAATCTGGTGTGCCAGGAAAATGTTTCTACAGTTTACAATACGGTTTAGCTAAGCCAAACAGTTTCCAACTTTGAGCTCTTTCCTCTTCACTCGCCGTTTACTAGGGAAATCATTGTTATTT
>A255_291
TGGCCAATATTTAGCTTTAGAAGAAATTTACCACCCACTTAGAGCTGCATTCCCAAACAACTCGACTCTTCGAAAGCACCTTACATAGAATTGGTCATCTCATCGCACGGGATTCTCACCCTCTGTGACGTCCTGTTCCAAAGAACTTAGACCGCTGCCAACGCCAAAGCGCCCTCTGCAAATTACAACTCGGACTCTGAAAGAGCCAGATTTCAAATTTGAGCTGTTGCCGCTTCACTCGCCGTTTACTAGGGCAATCCCTGTTGGTTTCTTTT
>A255_14
TGGCCAATATTTAGCTTTAGAAGAAATTTACCTCCCATTTAGAGCTGCATTCCCAAACAACTCGACTCGTCGAAGGGGCTTTACACGGCGAAGGCCAGCGACCACATACGGGATTCTCACCCTCTGTGACGTCCTGTTCCAAAGAACTTAGACCGCTGCCAACGCCAAAGCGCCCTCTGCAAATTACAACTCGGACTCTGAAAGAGCCAGATTTCAAATTTGAGCTGTTGCCGCTTCACTCGCCGTTACTAGGCAATCCCTGTTGGTTTCTTTTC
>A255_105
TGGCCAATATTTAGCTTTAGAAGAAATTTACCTCCCATTTAGAGCTGCATTCCCAAACAACTCGACTCGTCGAAGGGGCTTTACACGGCGAAGGCCAGCGACCACATACGGGATTCTCACCCTCTGTGACGTCCTGTTCCAAAGAACTTAGACCGCTGCCAACGCCAAAGCGCCCTCTGCAAATTACAACTCGGACTCTGAAAGAGCCAGATTTCAAATTTGAGCTGTTGCCGCTTCACTCGCCGTTACTAGGGCAATCCCTGTTGGTTTCTTTT
>A255_329
TGGCCAATATTTAGCTTTAGAAGAAATTTACCTCCCATTTAGAGCTGCATTCCCAAACAACTCGACTCGTCGAAGGGGCTTTACACGGCGAAGGCCAGCGACCACATACGGGATTCTCACCCTCTGTGACGTCCTGTTCCAAAGAACTTAGACCGCTGCCAACGCCAAAGCGCCCTCTGCAAATTACAACTCGGACTCTGAAAGAGCCAGATTTCAAATTTGAGCTGTTGCCGCTTCACTCGCCGTTTACTAGGGAAATCATTGTTATTTTCTTT
>A255_123
TGGCCAATATTTAGCTTTAGAAGAAATTTACCTCCCATTTAGAGCTGCATTCCCAAACAACTCGACTCGTCGAAGGGGCTTTACACGGCGAAGGCCAGCGACCACATACGGGATTCTCACCCTCTGTGACGTCCTGTTCCAAAGAACTTAGACCGCTGCCAACGCCAAAGCGCCCTCTGCAAATTACAACTCGGACTCTGAAAGAGCCAGATTTCAAATTTGAGCTGTTGCCGCTTCACTCGCCGTTTACTAGGGCAATCCCTCGTTGGTTCTTT
>A255_182
TGGCCAATATTTAGCTTTAGAAGAAATTTACCTCCCATTTAGAGCTGCATTCCCAAACAACTCGACTCGTCGAAGGGGCTTTACACGGCGAAGGCCAGCGACCACATACGGGATTCTCACCCTCTGTGACGTCCTGTTCCAAAGAACTTAGACCGCTGCCAACGCCAAAGCGCCCTCTGCAAATTACAACTCGGACTCTGAAAGAGCCAGATTTCAAATTTGAGCTGTTGCCGCTTCACTCGCCGTTTACTAGGGCAATCCCTGTTGGTTTCTTT
>A255_199
TGGCCAATATTTAGCTTTAGAAGACATATACCTCCCATTTTGAGCAGCATTCCCAAACTACTCGACTCGTCGAAGGAGCTTTACAGAGACGCGGTATCCGACCAGACGGGGCTCTCACCCTCTATGGCGTCCCGTTCCAGGGAACTCGGAAGGCACCTTGTCAAAAGCATCCTCTGCAAATTACAACTCGAACACCGAAGGTGCTAGATTTCAAATTTGAGCTTTTGCCGCTTCACTCGCCGTTTACTAGGGAAATCATTGTTATTTTCTTTTCC
>A255_165
TGGCCAATATTTAGCTTTAGATGGAATTTACCACCCACTTAGAGCTGCATTCCCAAACAACTCGACTCTTCGAAAGCACCTTACATAGAATTGGTCATCTCATCGCACGGGATTCTCACCCTCCATGATGCCTTGTTCCAAAGGACTTATTAATCTGGTGTGCCAGGAAAATGTTTCTACAGTTTACAATACGGTTTAGCTAAGCCAAACAGTTTCCAACTTTGAGCTCTTTCCTCTTCACTCGCCGTTTACTAGGGAAATCATTGTTATTTTCT
>A256_405
GCTCTAATATTTAGCCTTAGATGGAGTTTACCACCTGCTTTAGGCTGCACTCTCAAGCAACCTGACTCTAGAATACGCCTGTCTGCGCCTACCAGACTCACGCCTCCATGGGCCTAGCACCCACTTTGGGAGCCCCTGTCAAGGGAACTTGAGACACGTGTCAGTAGGCGATGCACAAACGCATCAACGCCGCATCTCCTAAACACGTCGAGTGTTAGGACTTGGCGCTGGGCTCATCCCTGTTCGCTCGCCGTTACTAAGGGAATCCCATTTGG
>A256_124
GCTCTAATATTTAGCCTTAGATGGAGTTTACCACCTGCTTTAGGCTGCACTCTCAAGCAACCTGACTCTAGAATACGCCTGTCTGCGCCTACCAGACTCACGCCTCCATGGGCCTAGCACCCACTTTGGGAGCCCCTGTCAAGGGAACTTGAGACACGTGTCAGTAGGCGATGCACAAACGCATCAACGCCGCATCTCCTAAACACGTCGAGTGTTAGGACTTGGCGCTGGGCTCATCCCTGTTCGCTCGCCGTTACTAAGGGAATCCCATTTGG
>A256_344
GCTGTAATATTTAGCCTTAGATGGAGTTTACCACCCACTTAGAGCTGCATTCCCAAACAACTCGACTCTTCGAAAGCACCTTACATAGAATTGGTCATCTCATCGCACGGGATTCTCACCCTCTGTGACGTTCTGTTCCAAGAAACATAGACAAGAGCCAATCCCAAGGTTACCTTCTTCAAATTACAACTCGAACACCGAAGGTGCTAGATTTCAAATTTGAGCTTTTGCCGCTTCACTCGCCGTTTACTAAGGCAATCCCTGTTGGTTTCTTT
>A256_14
GCTGTAATATTTAGCCTTAGATGGAGTTTACCACCTGCTTTAGGCTGCACTCTCAAGCAACCTGACTCTAGAATACGCCTGTCTGCGCCTACCAGACTCACGCCTCCATGGGCCTAGCACCCACTTTGGGAGCCCCTGTCAAGGGAACTTGAGACACGTGTCAGTAGGCGATGCACAAACGCATCAACGCCGCATCTCCTAAACACGTCGAGTGTTAGGACTTGGCGCTGGCTCATCCCTGTTCGCTCGCCGTTACTAAGGCAATCCCTGTTGGT
>A256_33
GCTGTAATATTTAGCCTTAGATGGAGTTTACCACCTGCTTTAGGCTGCACTCTCAAGCAACCTGACTCTAGAATACGCCTGTCTGCGCCTACCAGACTCACGCCTCCATGGGCCTAGCACCCACTTTGGGAGCCCCTGTCAAGGGAACTTGAGACACGTGTCAGTAGGCGATGCACAAACGCATCAACGCCGCATCTCCTAAACACGTCGAGTGTTAGGACTTGGCGCTGGCTCATCCCTGTTCGCTCGCCGTTACTAAGGGAATCCCATTTGGT
>A256_77
GCTGTAATATTTAGCCTTAGATGGAGTTTACCACCTGCTTTAGGCTGCACTCTCAAGCAACCTGACTCTAGAATACGCCTGTCTGCGCCTACCAGACTCACGCCTCCATGGGCCTAGCACCCACTTTGGGAGCCCCTGTCAAGGGAACTTGAGACACGTGTCAGTAGGCGATGCACAAACGCATCAACGCCGCATCTCCTAAACACGTCGAGTGTTAGGACTTGGCGCTGGCTCATCCCTGTTCGCTCGCCGTTACTAAGGGAATCCCATTTGGT
>A256_163
GCTGTAATATTTAGCCTTAGATGGAGTTTACCACCTGCTTTAGGCTGCACTCTCAAGCAACCTGACTCTAGAATACGCCTGTCTGCGCCTACCAGACTCACGCCTCCATGGGCCTAGCACCCACTTTGGGAGCCCCTGTCAAGGGAACTTGAGACACGTGTCAGTAGGCGATGCACAAACGCATCAACGCCGCATCTCCTAAACACGTCGAGTGTTAGGACTTGGCGCTGGGCTCATCCCTGTTCGCTCGCCGTTACTAAGGGAATCCCATTTCG
>A256_287
GCTGTAATATTTAGCCTTAGATGGAGTTTACCACCTGCTTTAGGCTGCACTCTCAAGCAACCTGACTCTAGAATACGCCTGTCTGCGCCTACCAGACTCACGCCTCCATGGGCCTAGCACCCACTTTGGGAGCCCCTGTCAAGGGAACTTGAGACACGTGTCAGTAGGCGATGCACAAACGCATCAACGCCGCATCTCCTAAACACGTCGAGTGTTAGGACTTGGCGCTGGGCTCATCCCTGTTCGCTCGCCGTTACTAAGGGAATCCCATTTGG
>A256_145
GCTGTAATATTTAGCCTTAGATGGAGTTTACCACCTGCTTTAGGCTGCACTCTCAAGCAACCTGACTCTAGAATACGCCTGTCTGCGCCTACCAGACTCACGCCTCCATGGGCCTAGCACCCACTTTGGGAGCCCCTGTCAAGGGAACTTGAGACACGTGTCAGTAGGCGATGCACAAACGCATCAACGCCGCATCTCCTAAACACGTCGAGTGTTAGGACTTGGCGCTGGGCTCATCCCTGTTCGCTCGCCGTTACTAAGGGAATCCCATTTGG
>A256_469
GCTGTAATATTTAGCCTTAGATGGAGTTTACCACCTGCTTTAGGCTGCACTCTCAAGCAACCTGACTCTAGAATACGCCTGTCTGCGCCTACCAGACTCACGCCTCCATGGGCCTAGCACCCACTTTGGGAGCCCCTGTCAAGGGAACTTGAGACACGTGTCAGTAGGCGATGCACAAACGCATCAACGCCGCATCTCCTAAACACGTCGAGTGTTAGGACTTGGCGCTGGGCTCATCCCTGTTCGCTCGCCGTTTACTAAGGCAATCCCTGTTG
>A256_92
GCTGTAATATTTAGCCTTAGATGGAGTTTACCACCTGCTTTAGGCTGCACTCTCAAGCAACCTGACTCTAGAATACGCCTGTCTGCGCCTACCAGACTCACGCCTCCATGGGCCTAGCACCCACTTTGGGAGCCCCTGTCAAGGGAACTTGAGACACGTGTCAGTAGGCGATGCACAGACGCATCAACGCCGCATCTCCTAAACACGTCGAGTGTTAGGACTTGGCGCTGGGCTCATCCCTGTTCGCTCGCCGTTACTAAGGGAATCCCATTTGG
>A256_402
GCTGTAATATTTAGCCTTAGATGGAGTTTACCACCTGCTTTAGGCTGCACTCTCAAGCAACCTGACTCTAGAATACGCCTGTCTGCGCCTACCAGACTCACGCCTCCATGGGCCTAGCACCCACTTTGGGAGCCCCTGTCAAGGGAACTTGAGACACGTGTCAGTAGGCGATGCACAGACGCATCAACGCCGCATCTCCTAAACACGTCGAGTGTTAGGACTTGGCGCTGGGCTCATCCCTGTTCGCTCGCCGTTACTAAGGGAATCCCATTTGG
>A256_56
GCTGTAATATTTAGCCTTAGATGGAGTTTACCACCTGCTTTAGGCTGCACTCTCAAGCAACCTGACTCTAGAATACGCCTGTCTGCGCCTACCAGACTCACGCCTCCATGGGCCTAGCACCCACTTTGGGAGCCCCTGTCAAGGGAACTTGAGACACGTGTCAGTAGGCGATGCACAGACGCATCAACGCCGCATCTCCTAAACACGTCGAGTGTTAGGACTTGGCGCTGGGCTCATCCCTGTTCGCTCGCCGTTACTAGGGAATCCCATTTGGT
>A256_281
GCTGTAATATTTAGCCTTAGATGGAGTTTACCACCTGCTTTAGGCTGCACTCTCAAGCAACCTGACTCTAGAATACGCCTGTCTGCGCCTACCAGACTCACGCCTTCATGGGCCTAGCACCCACTTTGGGAGCCCCTGTCAAGGGAACTTGAGACACGTGTCAGTAGGCGATGCACAAACGCATCAACGCCGCATCTCCTAAACACATCGAGTGTTAGGACTTGGCGCTGGGCTCATCCCTGTTCGCTCGCCGTTACTAAGGGAATCCCATTTGG
>A256_113
GCTGTAATATTTAGCCTTAGATGGAGTTTACCACCTGCTTTAGGCTGCATCTCAAGCAACCTGACTCTAGAATACGCCTGTCTGCGCCTACCAGACTCACGCCTCCATGGGCCTAGCACCCACTTTGGGAGCCCCTGTCAAGGGAACTTGAGACACGTGTCAGTAGGCGATGCACAGACGCATCAACGCCGCATCTCCTAAACACGTCGAGTGTTAGGACTTGGCGCTGGGCTCATCCCTGTTCGCTCGCCGTTACTAAGGGAATCCCATTTGGT
>A256_384
GCTGTAATATTTAGCCTTTAGATGGAATTTACCACCCACTTAGAGCTGCATTCCCAAACAACTCGACTCTTCGAAAGCACCTTACATAGAATTGGTCATCTCATCGCACGGGATTCTCACCCTCTGTGACGTTCTGTTCCAAGAAACATAGACAAGAGCCAATCCCAAGGTTACCTTCTTCAAATTACAACTCGAACACCGAAGGTGCTAGATTTCAAATTTGAGCTTTTGCCGCTTCACTCGCCGTTTACTAAGGCAATCCCTGTTGGTTTCCT
>A256_132
GCTGTAATATTTAGCTTTAGATGGAATTTACCACCCACTTAGAGCTGCATTCCCAAACAACTCGACTCTTCGAAAGCACCTTACATAGAATTGGTCATCTCATCGCACGGGATTCTCACCCTCTGTGACGTTCTGTTCCAAGAAACATAGACAAGAGCCAATCCCAAGGTTACCTTCTTCAAATTACAACTCGAACACCGAAGGTGCTAGATTTCAAATTTGAGCTTTTGCCGCTTCACTCGCCGTTACTAAGGCAATCCCTGTTGGTTTCTTTC
>A256_4
GTCGCCAATATTTAGCTTTAGAGTGGAATTTACCACCCGACTTAGAGCTGCATTCCCAAACAACTCGACTCTTCGAAAGCACCTTACATAGAATTGGTCATCTCATCGCACGGGATTCTCACCCTCTGTGACGTTCTGTTCCAAGAAACATAGACAAGAGCCAATCCCAAGGTTACCTTCTTCAAATTACAACTCGAACACCGAAGGTGCTAGATTTCAAATTTGAGCTTTTGCCGCTTCACTCGCCGTTACTAAGGCAATCCCTGTTGGTTTCT
>A256_90
TCGCCAAATATTTAGCTTTAGATGGAATTTACCACCCACTTAGAGCTGCATTCCCAAACAACTCGACTCTTCGAAAGCACCTTACATAGAATTGGTCATCTCATCGCACGGGATTCTCACCCTCTGTGACGTTCTGTTCCAAGAAACATAGACAAGAGCCAATCCCAAGGTTACCTTCTTCAAATTACAACTCGAACACCGAAGGTGCTAGATTTCAAATTTGAGCTTTTGCCGCTTCACTCGCCGTTACTAAGGCAATCCCTGTTAGGTTTCTT
>A256_386
TCGCCAAATATTTAGCTTTAGATGGAATTTACCACCCACTTAGAGCTGCATTCCCAAACAACTCGACTCTTCGAAAGCACCTTACATAGAATTGGTCATCTCATCGCACGGGATTCTCACCCTCTGTGACGTTCTGTTCCAAGAAACATAGACAAGAGCCAATCCCAAGGTTACCTTCTTCAAATTACAACTCGAACACCGAAGGTGCTAGATTTCAAATTTGAGCTTTTGCCGCTTCACTCGCCGTTTACTAAGGCAATCCCTGTTGGTTTCTT
>A256_11
TCGCCAAGTATTTAGCTTTAGATGGAATTTACCACCCACTTAGAGCTGCATTCCCAAACAACTCGACTCTTCGAAAGCACCTTACATAGAATTGGTCATCTCATCGCACGGGATTCTCACCCTCTGTGACGTTCTGTTCCAAGAAACATAGACAAGAGCCAATCCCAAGGTTACCTTCTTCAAATTACAACTCGAACACCGAAGGTGCTAGATTTCAAATTTGAGCTTTTGCCGCTTCACTCGCCGTTACTAAGGCAATCCCTGTTGGTTTCTTT
>A256_86
TCGCCAAGTATTTAGCTTTAGGATGGAATTTACCACCCACTTAGAGCTGCATTCCCAAACAACTCGACTCTTCGAAAGCACCTTACATAGAATTGGTCATCTCATCGCACGGGATTCTCACCCTCTGTGACGTTCTGTTCCAAGAAACATAGACAAGAGCCAATCCCAAGGTTACCTTCTTCAAATTACAACTCGAACACCGAAGGTGCTAGATTTCAAATTTGAGCTTTTGCCGCTTCACTCGCCGTTACTAAGGCAATCCCTGTTGGTTTCTT
>A256_89
TCGCCAATAATTTAGCTTTAGATGGAATTTACCACCCACTTAGAGCTGCATTCCCAAACAACTACGACTCTTCGAAAGCACCTTACATAGAATTGGTCATCTCATCGCACGGGATTCTCACCCTCTGTGACGTTCTGTTCCAAGAAACATAGACAAGAGCCAATCCCAAGGTTACCTTCTTCAAATTACAACTCGAACACCGAAGGTGCTAGATTTCAAATTTGAGCTTTTGCCGCTTCACTCGCCGTTACTAAGGCAATCCCTGTTGGTTTCTT
>A256_374
TCGCCAATATTTAGCCTTAGATGGAATTTACCACCCACTTAGAGCTGCATTCCCAAACAACTCGACTCTTCGAAAGCACCTTACATAGAATTGGTCATCTCATCGCACGGGATTCTCACCCTCTGTGACGTTCTGTTCCAAGAAACATAGACAAGAGCCAATCCCAAGGTTACCTTCTTCAAATTACAACTCGAACACCGAAGGTGCTAGATTTCAAATTTGAGCTTTTGCCGCTTCACTCGCCGTTTACTAAGGCAATCCCTGTTGGTTTCTTT
>A256_433
TCGCCAATATTTAGCCTTAGATGGAGTTTACCACCTGCTTTAGGCTGCACTCTCAAGCAACCTGACTCTAGAATACGCCTGTCTGCGCCTACCAGACTCACGCCTCCATGGGCCTAGCACCCACTTTGGGAGCCCCTGTCAAGGGAACTTGAGACACGTGTCAGTAGGCGATGCACAAACGCATCAACGCCGCATCTCCTAAACACGTCGAGTGTTAGGACTTGGCGCTGGGCTCATCCCTGTTCGCTCGCCGTTACTAAGGGAATCCCATTTGG
>A256_360
TCGCCAATATTTAGCCTTAGATGGAGTTTACCACCTGCTTTAGGCTGCACTCTCAAGCAACCTGACTCTAGAATACGCCTGTCTGCGCCTACCAGACTCACGCCTCCATGGGCCTAGCACCCACTTTGGGAGCCCCTGTCAAGGGAACTTGAGACACGTGTCAGTAGGCGATGCACAAACGCATCAACGCCGCATCTCCTAAACACGTCGAGTGTTAGGACTTGGCGCTGGGCTCATCCCTGTTCGCTCGCCGTTTACTAAGGCAACTCCCCTGT
>A256_420
TCGCCAATATTTAGCCTTAGATGGAGTTTACCACCTGCTTTAGGCTGCACTCTCAAGCAACCTGACTCTAGAATACGCCTGTCTGCGCCTACCAGACTCACGCCTCCATGGGCCTAGCACCCACTTTGGGAGCCCCTGTCAAGGGAACTTGAGACACGTGTCAGTAGGCGATGCACAAACGCATCAACGCCGCATCTCCTAAACACGTCGAGTGTTAGGACTTGGCGCTGGGCTCATCCTGTTCGCTTCGCCGTTACTAAGGGAATCCCATTTGG
>A256_164
TCGCCAATATTTAGCTTTAGACTGGAATTTACCACCCACTTAGAGCTGCATTCCCAAACAACTCGACTCTTCGAAAGCACCTTACATAGAATTGGTCATCTCATCGCACGGGATTCTCACCCTCTGTGACGTTCTGTTCCAAGAAACATAGACAAGAGCCAATCCCAAGGTTACCTTCTTCAAATTACAACTCGAACACCGAAGGTGCTAGATTTCAAATTTGAGCTTTTGCCGCTTCACTCGCCGTTACTAAGGCAATCCCTGTTGGTTTCTTT
>A256_379
TCGCCAATATTTAGCTTTAGATGGAATTTACCACCCACTTAGAGCTACATTCCCAAACAACTCGACTCTTCGAAAGCACCTTACATAGAATTGGTCATCTCATCGCACGGGATTCTCACCCTCTGTGACGTTCTGTTCCAAGAAACATAGACAAGAGCCAATCCCAAGGTTACCTTCTTCAAATTACAACTCGAACACCGAAGGTGCTAGATTTCAAATTTGAGCTTTTGCCGCTTCACTCGCCGTTTACTAAGGCAATCCCTGTTGGTTTCTTT
>A256_68
TCGCCAATATTTAGCTTTAGATGGAATTTACCACCCACTTAGAGCTGCATTCCCAAACAAACTCGACTCTTCAAAGGGGGCACCTTACATAGAATTGGTCATCTCATCGCACGGGATTCTCACCCTCTGTGACGTTCTGTTCCAAGAAACATAGACAAGAGCCAATCCCAAGGTTACCTTCTTCAAATTACAACTCGAACACCGAAGGTGCTAGATTTCAAATTTGAGCTTTTGCCGCTTCACTCGCCGTTACTAAGGGCAATCCCTGTTGGTTT
>A256_70
TCGCCAATATTTAGCTTTAGATGGAATTTACCACCCACTTAGAGCTGCATTCCCAAACAACTCGACTCTTCGAAAGCACCTTACATAGAATTGGTCATCTCATCGCACGGGATTCTCACCCTCTGTGACCGTTCTGTTCCAAGAAACATAGACAAGAGCCAATCCCAAGGTTACCTTCTTCAAATTACAACTCGAACACCGAAGGTGCTAGATTTCAAATTTGAGCTTTTGCCGCTTCACTCGCCGTTACTAAGGCAATCCCTGTTGGTTTCTTT
>A256_279
TCGCCAATATTTAGCTTTAGATGGAATTTACCACCCACTTAGAGCTGCATTCCCAAACAACTCGACTCTTCGAAAGCACCTTACATAGAATTGGTCATCTCATCGCACGGGATTCTCACCCTCTGTGACGTTCTGTTCCAAAGAAACATAGACAAGACGCCAATCCCAAGGTTACCTTCTTCAAATTACAACTCGAACACCGAAGGTGCTAGATTTCAAATTTGAGCTTTTGCCGCTTCACTCGCCGTTTACTAAGGCAATCCCTGTTGGTTTCT
>A256_404
TCGCCAATATTTAGCTTTAGATGGAATTTACCACCCACTTAGAGCTGCATTCCCAAACAACTCGACTCTTCGAAAGCACCTTACATAGAATTGGTCATCTCATCGCACGGGATTCTCACCCTCTGTGACGTTCTGTTCCAAGAAACATAGACAAGAGCCAATCCCAACGGTTACCTTCTTCAAATTAACAACTCGAACACCGAAGGTGCTAGATTTCAAATTTGAGGCTTTTGCCGCTTCACTCGCCGTTTACTAAGGCAATCCCTGTTGGTTTC
>A256_172
TCGCCAATATTTAGCTTTAGATGGAATTTACCACCCACTTAGAGCTGCATTCCCAAACAACTCGACTCTTCGAAAGCACCTTACATAGAATTGGTCATCTCATCGCACGGGATTCTCACCCTCTGTGACGTTCTGTTCCAAGAAACATAGACAAGAGCCAATCCCAAGGTACCTTCTTCAAATTACAACTCGAACACCGAAGGTGCTAGATTTCAAATTTGAGCTTTTGCCGCTTCACTCGCCGTTACTAAGGCAATCCCTGTTGGTTTCTTTTC
>A256_338
TCGCCAATATTTAGCTTTAGATGGAATTTACCACCCACTTAGAGCTGCATTCCCAAACAACTCGACTCTTCGAAAGCACCTTACATAGAATTGGTCATCTCATCGCACGGGATTCTCACCCTCTGTGACGTTCTGTTCCAAGAAACATAGACAAGAGCCAATCCCAAGGTTACCTTCTTACAAATTACAACTCGAACACCGAAGGTGCTAGATTTCAAATTTGAGCTTTTGCCGCTTCACTCGCCGTTTACTAAGGCAATCCCTGTTGGTTTCTT
>A256_198
TCGCCAATATTTAGCTTTAGATGGAATTTACCACCCACTTAGAGCTGCATTCCCAAACAACTCGACTCTTCGAAAGCACCTTACATAGAATTGGTCATCTCATCGCACGGGATTCTCACCCTCTGTGACGTTCTGTTCCAAGAAACATAGACAAGAGCCAATCCCAAGGTTACCTTCTTACAAATTACAACTCGAACACCGAAGGTGCTAGATTTCAAATTTGAGTCTTTTGCCGCTTCACTCGCCGTTTACTAAGGCAATCCCTGTTGGTTTCT
>A256_424
TCGCCAATATTTAGCTTTAGATGGAATTTACCACCCACTTAGAGCTGCATTCCCAAACAACTCGACTCTTCGAAAGCACCTTACATAGAATTGGTCATCTCATCGCACGGGATTCTCACCCTCTGTGACGTTCTGTTCCAAGAAACATAGACAAGAGCCAATCCCAAGGTTACCTTCTTCAAACTACAACTCGAACACCGAAGGTGCTAGATTTCAAATTTGAGCTTTTGCCGCTTCACTCGCCGTTTACTAAGGCAATCCCTGTTGGTTTCTTT
>A256_289
TCGCCAATATTTAGCTTTAGATGGAATTTACCACCCACTTAGAGCTGCATTCCCAAACAACTCGACTCTTCGAAAGCACCTTACATAGAATTGGTCATCTCATCGCACGGGATTCTCACCCTCTGTGACGTTCTGTTCCAAGAAACATAGACAAGAGCCAATCCCAAGGTTACCTTCTTCAAATTAACAACTCGAACACCGAAGGTGCTAGATTTCAAATTTGAGCTTTTGCCGCTTCACTCGCCGTTTACTAAGGCAATCCCTGTTGGTTTCTT
>A256_411
TCGCCAATATTTAGCTTTAGATGGAATTTACCACCCACTTAGAGCTGCATTCCCAAACAACTCGACTCTTCGAAAGCACCTTACATAGAATTGGTCATCTCATCGCACGGGATTCTCACCCTCTGTGACGTTCTGTTCCAAGAAACATAGACAAGAGCCAATCCCAAGGTTACCTTCTTCAAATTACAACTCGAACACCGAAGGTGCTAGATTTCAAATTTGACGCCTTTTGCCGCTTCACTCGCCGTTTACTAAGGCAATCCCTGTTGGTTTCT
>A256_192
TCGCCAATATTTAGCTTTAGATGGAATTTACCACCCACTTAGAGCTGCATTCCCAAACAACTCGACTCTTCGAAAGCACCTTACATAGAATTGGTCATCTCATCGCACGGGATTCTCACCCTCTGTGACGTTCTGTTCCAAGAAACATAGACAAGAGCCAATCCCAAGGTTACCTTCTTCAAATTACAACTCGAACACCGAAGGTGCTAGATTTCAAATTTGAGCTTTTGCCGCTCCACTCGCCGTTACTAAGGCAATCCCTGTTGGTTTCTTTT
>A256_65
TCGCCAATATTTAGCTTTAGATGGAATTTACCACCCACTTAGAGCTGCATTCCCAAACAACTCGACTCTTCGAAAGCACCTTACATAGAATTGGTCATCTCATCGCACGGGATTCTCACCCTCTGTGACGTTCTGTTCCAAGAAACATAGACAAGAGCCAATCCCAAGGTTACCTTCTTCAAATTACAACTCGAACACCGAAGGTGCTAGATTTCAAATTTGAGCTTTTGCCGCTTCACTCGCCGTTACTAAGCAATCCCTGTTGGTTTCTTTTC
>A256_152
TCGCCAATATTTAGCTTTAGATGGAATTTACCACCCACTTAGAGCTGCATTCCCAAACAACTCGACTCTTCGAAAGCACCTTACATAGAATTGGTCATCTCATCGCACGGGATTCTCACCCTCTGTGACGTTCTGTTCCAAGAAACATAGACAAGAGCCAATCCCAAGGTTACCTTCTTCAAATTACAACTCGAACACCGAAGGTGCTAGATTTCAAATTTGAGCTTTTGCCGCTTCACTCGCCGTTACTAAGCGAATCCCTGTTGGTTTCTTTT
>A256_53
TCGCCAATATTTAGCTTTAGATGGAATTTACCACCCACTTAGAGCTGCATTCCCAAACAACTCGACTCTTCGAAAGCACCTTACATAGAATTGGTCATCTCATCGCACGGGATTCTCACCCTCTGTGACGTTCTGTTCCAAGAAACATAGACAAGAGCCAATCCCAAGGTTACCTTCTTCAAATTACAACTCGAACACCGAAGGTGCTAGATTTCAAATTTGAGCTTTTGCCGCTTCACTCGCCGTTACTAAGGACACTCCTGTTGTTTCTTTTC
>A256_115
TCGCCAATATTTAGCTTTAGATGGAATTTACCACCCACTTAGAGCTGCATTCCCAAACAACTCGACTCTTCGAAAGCACCTTACATAGAATTGGTCATCTCATCGCACGGGATTCTCACCCTCTGTGACGTTCTGTTCCAAGAAACATAGACAAGAGCCAATCCCAAGGTTACCTTCTTCAAATTACAACTCGAACACCGAAGGTGCTAGATTTCAAATTTGAGCTTTTGCCGCTTCACTCGCCGTTACTAAGGCAACTCCCCTGTTGGTTCCTT
>A256_159
TCGCCAATATTTAGCTTTAGATGGAATTTACCACCCACTTAGAGCTGCATTCCCAAACAACTCGACTCTTCGAAAGCACCTTACATAGAATTGGTCATCTCATCGCACGGGATTCTCACCCTCTGTGACGTTCTGTTCCAAGAAACATAGACAAGAGCCAATCCCAAGGTTACCTTCTTCAAATTACAACTCGAACACCGAAGGTGCTAGATTTCAAATTTGAGCTTTTGCCGCTTCACTCGCCGTTACTAAGGCAACTCCCCTGTTGGTTTCTT
>A256_149
TCGCCAATATTTAGCTTTAGATGGAATTTACCACCCACTTAGAGCTGCATTCCCAAACAACTCGACTCTTCGAAAGCACCTTACATAGAATTGGTCATCTCATCGCACGGGATTCTCACCCTCTGTGACGTTCTGTTCCAAGAAACATAGACAAGAGCCAATCCCAAGGTTACCTTCTTCAAATTACAACTCGAACACCGAAGGTGCTAGATTTCAAATTTGAGCTTTTGCCGCTTCACTCGCCGTTACTAAGGCAACTCCCTGTTGGTTTCCTT
>A256_109
TCGCCAATATTTAGCTTTAGATGGAATTTACCACCCACTTAGAGCTGCATTCCCAAACAACTCGACTCTTCGAAAGCACCTTACATAGAATTGGTCATCTCATCGCACGGGATTCTCACCCTCTGTGACGTTCTGTTCCAAGAAACATAGACAAGAGCCAATCCCAAGGTTACCTTCTTCAAATTACAACTCGAACACCGAAGGTGCTAGATTTCAAATTTGAGCTTTTGCCGCTTCACTCGCCGTTACTAAGGCAATCCCTCGTTCGGTTTCTT
>A256_123
TCGCCAATATTTAGCTTTAGATGGAATTTACCACCCACTTAGAGCTGCATTCCCAAACAACTCGACTCTTCGAAAGCACCTTACATAGAATTGGTCATCTCATCGCACGGGATTCTCACCCTCTGTGACGTTCTGTTCCAAGAAACATAGACAAGAGCCAATCCCAAGGTTACCTTCTTCAAATTACAACTCGAACACCGAAGGTGCTAGATTTCAAATTTGAGCTTTTGCCGCTTCACTCGCCGTTACTAAGGCAATCCCTCGTTCGGTTTCTT
>A256_106
TCGCCAATATTTAGCTTTAGATGGAATTTACCACCCACTTAGAGCTGCATTCCCAAACAACTCGACTCTTCGAAAGCACCTTACATAGAATTGGTCATCTCATCGCACGGGATTCTCACCCTCTGTGACGTTCTGTTCCAAGAAACATAGACAAGAGCCAATCCCAAGGTTACCTTCTTCAAATTACAACTCGAACACCGAAGGTGCTAGATTTCAAATTTGAGCTTTTGCCGCTTCACTCGCCGTTACTAAGGCAATCCCTCGTTGGTTCTTTC
>A256_99
TCGCCAATATTTAGCTTTAGATGGAATTTACCACCCACTTAGAGCTGCATTCCCAAACAACTCGACTCTTCGAAAGCACCTTACATAGAATTGGTCATCTCATCGCACGGGATTCTCACCCTCTGTGACGTTCTGTTCCAAGAAACATAGACAAGAGCCAATCCCAAGGTTACCTTCTTCAAATTACAACTCGAACACCGAAGGTGCTAGATTTCAAATTTGAGCTTTTGCCGCTTCACTCGCCGTTACTAAGGCAATCCCTCGTTGGTTTCTTT
>A256_176
TCGCCAATATTTAGCTTTAGATGGAATTTACCACCCACTTAGAGCTGCATTCCCAAACAACTCGACTCTTCGAAAGCACCTTACATAGAATTGGTCATCTCATCGCACGGGATTCTCACCCTCTGTGACGTTCTGTTCCAAGAAACATAGACAAGAGCCAATCCCAAGGTTACCTTCTTCAAATTACAACTCGAACACCGAAGGTGCTAGATTTCAAATTTGAGCTTTTGCCGCTTCACTCGCCGTTACTAAGGCAATCCCTCGTTGGTTTCTTT
>A256_1
TCGCCAATATTTAGCTTTAGATGGAATTTACCACCCACTTAGAGCTGCATTCCCAAACAACTCGACTCTTCGAAAGCACCTTACATAGAATTGGTCATCTCATCGCACGGGATTCTCACCCTCTGTGACGTTCTGTTCCAAGAAACATAGACAAGAGCCAATCCCAAGGTTACCTTCTTCAAATTACAACTCGAACACCGAAGGTGCTAGATTTCAAATTTGAGCTTTTGCCGCTTCACTCGCCGTTACTAAGGCAATCCCTGTTGGTTTCTTTC
>A256_91
TCGCCAATATTTAGCTTTAGATGGAATTTACCACCCACTTAGAGCTGCATTCCCAAACAACTCGACTCTTCGAAAGCACCTTACATAGAATTGGTCATCTCATCGCACGGGATTCTCACCCTCTGTGACGTTCTGTTCCAAGAAACATAGACAAGAGCCAATCCCAAGGTTACCTTCTTCAAATTACAACTCGAACACCGAAGGTGCTAGATTTCAAATTTGAGCTTTTGCCGCTTCACTCGCCGTTACTAAGGCAATCCCTGTTGGTTTCTTTC
>A256_2
TCGCCAATATTTAGCTTTAGATGGAATTTACCACCCACTTAGAGCTGCATTCCCAAACAACTCGACTCTTCGAAAGCACCTTACATAGAATTGGTCATCTCATCGCACGGGATTCTCACCCTCTGTGACGTTCTGTTCCAAGAAACATAGACAAGAGCCAATCCCAAGGTTACCTTCTTCAAATTACAACTCGAACACCGAAGGTGCTAGATTTCAAATTTGAGCTTTTGCCGCTTCACTCGCCGTTACTAAGGCAATCCCTGTTGGTTTCTTTT
>A256_410
TCGCCAATATTTAGCTTTAGATGGAATTTACCACCCACTTAGAGCTGCATTCCCAAACAACTCGACTCTTCGAAAGCACCTTACATAGAATTGGTCATCTCATCGCACGGGATTCTCACCCTCTGTGACGTTCTGTTCCAAGAAACATAGACAAGAGCCAATCCCAAGGTTACCTTCTTCAAATTACAACTCGAACACCGAAGGTGCTAGATTTCAAATTTGAGCTTTTGCCGCTTCACTCGCCGTTACTAAGGCAATCCCTGTTGGTTTCTTTT
>A256_31
TCGCCAATATTTAGCTTTAGATGGAATTTACCACCCACTTAGAGCTGCATTCCCAAACAACTCGACTCTTCGAAAGCACCTTACATAGAATTGGTCATCTCATCGCACGGGATTCTCACCCTCTGTGACGTTCTGTTCCAAGAAACATAGACAAGAGCCAATCCCAAGGTTACCTTCTTCAAATTACAACTCGAACACCGAAGGTGCTAGATTTCAAATTTGAGCTTTTGCCGCTTCACTCGCCGTTACTAAGGCAATCCCTGTTGGTTTCTTTT
>A256_235
TCGCCAATATTTAGCTTTAGATGGAATTTACCACCCACTTAGAGCTGCATTCCCAAACAACTCGACTCTTCGAAAGCACCTTACATAGAATTGGTCATCTCATCGCACGGGATTCTCACCCTCTGTGACGTTCTGTTCCAAGAAACATAGACAAGAGCCAATCCCAAGGTTACCTTCTTCAAATTACAACTCGAACACCGAAGGTGCTAGATTTCAAATTTGAGCTTTTGCCGCTTCACTCGCCGTTTACTAACGGCCAATCCCTCGTTGGTTTC
>A256_325
TCGCCAATATTTAGCTTTAGATGGAATTTACCACCCACTTAGAGCTGCATTCCCAAACAACTCGACTCTTCGAAAGCACCTTACATAGAATTGGTCATCTCATCGCACGGGATTCTCACCCTCTGTGACGTTCTGTTCCAAGAAACATAGACAAGAGCCAATCCCAAGGTTACCTTCTTCAAATTACAACTCGAACACCGAAGGTGCTAGATTTCAAATTTGAGCTTTTGCCGCTTCACTCGCCGTTTACTAAGGCAACTCCCCTGTTGGTTTCC
>A256_423
TCGCCAATATTTAGCTTTAGATGGAATTTACCACCCACTTAGAGCTGCATTCCCAAACAACTCGACTCTTCGAAAGCACCTTACATAGAATTGGTCATCTCATCGCACGGGATTCTCACCCTCTGTGACGTTCTGTTCCAAGAAACATAGACAAGAGCCAATCCCAAGGTTACCTTCTTCAAATTACAACTCGAACACCGAAGGTGCTAGATTTCAAATTTGAGCTTTTGCCGCTTCACTCGCCGTTTACTAAGGCAATCCCCTCGTTGGTTTCT
>A256_244
TCGCCAATATTTAGCTTTAGATGGAATTTACCACCCACTTAGAGCTGCATTCCCAAACAACTCGACTCTTCGAAAGCACCTTACATAGAATTGGTCATCTCATCGCACGGGATTCTCACCCTCTGTGACGTTCTGTTCCAAGAAACATAGACAAGAGCCAATCCCAAGGTTACCTTCTTCAAATTACAACTCGAACACCGAAGGTGCTAGATTTCAAATTTGAGCTTTTGCCGCTTCACTCGCCGTTTACTAAGGCAATCCCCTGTTGGTTCTTT
>A256_309
TCGCCAATATTTAGCTTTAGATGGAATTTACCACCCACTTAGAGCTGCATTCCCAAACAACTCGACTCTTCGAAAGCACCTTACATAGAATTGGTCATCTCATCGCACGGGATTCTCACCCTCTGTGACGTTCTGTTCCAAGAAACATAGACAAGAGCCAATCCCAAGGTTACCTTCTTCAAATTACAACTCGAACACCGAAGGTGCTAGATTTCAAATTTGAGCTTTTGCCGCTTCACTCGCCGTTTACTAAGGCAATCCCCTGTTGGTTTCTT
>A256_452
TCGCCAATATTTAGCTTTAGATGGAATTTACCACCCACTTAGAGCTGCATTCCCAAACAACTCGACTCTTCGAAAGCACCTTACATAGAATTGGTCATCTCATCGCACGGGATTCTCACCCTCTGTGACGTTCTGTTCCAAGAAACATAGACAAGAGCCAATCCCAAGGTTACCTTCTTCAAATTACAACTCGAACACCGAAGGTGCTAGATTTCAAATTTGAGCTTTTGCCGCTTCACTCGCCGTTTACTAAGGCAATCCCCTGTTGGTTTCTT
>A256_213
TCGCCAATATTTAGCTTTAGATGGAATTTACCACCCACTTAGAGCTGCATTCCCAAACAACTCGACTCTTCGAAAGCACCTTACATAGAATTGGTCATCTCATCGCACGGGATTCTCACCCTCTGTGACGTTCTGTTCCAAGAAACATAGACAAGAGCCAATCCCAAGGTTACCTTCTTCAAATTACAACTCGAACACCGAAGGTGCTAGATTTCAAATTTGAGCTTTTGCCGCTTCACTCGCCGTTTACTAAGGCAATCCCTCGTTCGGTTTCT
>A256_242
TCGCCAATATTTAGCTTTAGATGGAATTTACCACCCACTTAGAGCTGCATTCCCAAACAACTCGACTCTTCGAAAGCACCTTACATAGAATTGGTCATCTCATCGCACGGGATTCTCACCCTCTGTGACGTTCTGTTCCAAGAAACATAGACAAGAGCCAATCCCAAGGTTACCTTCTTCAAATTACAACTCGAACACCGAAGGTGCTAGATTTCAAATTTGAGCTTTTGCCGCTTCACTCGCCGTTTACTAAGGCAATCCCTCGTTGGTTTCTT
>A256_262
TCGCCAATATTTAGCTTTAGATGGAATTTACCACCCACTTAGAGCTGCATTCCCAAACAACTCGACTCTTCGAAAGCACCTTACATAGAATTGGTCATCTCATCGCACGGGATTCTCACCCTCTGTGACGTTCTGTTCCAAGAAACATAGACAAGAGCCAATCCCAAGGTTACCTTCTTCAAATTACAACTCGAACACCGAAGGTGCTAGATTTCAAATTTGAGCTTTTGCCGCTTCACTCGCCGTTTACTAAGGCAATCCCTCGTTGGTTTCTT
>A256_418
TCGCCAATATTTAGCTTTAGATGGAATTTACCACCCACTTAGAGCTGCATTCCCAAACAACTCGACTCTTCGAAAGCACCTTACATAGAATTGGTCATCTCATCGCACGGGATTCTCACCCTCTGTGACGTTCTGTTCCAAGAAACATAGACAAGAGCCAATCCCAAGGTTACCTTCTTCAAATTACAACTCGAACACCGAAGGTGCTAGATTTCAAATTTGAGCTTTTGCCGCTTCACTCGCCGTTTACTAAGGCAATCCCTGTTCGGTTTCTT
>A256_208
TCGCCAATATTTAGCTTTAGATGGAATTTACCACCCACTTAGAGCTGCATTCCCAAACAACTCGACTCTTCGAAAGCACCTTACATAGAATTGGTCATCTCATCGCACGGGATTCTCACCCTCTGTGACGTTCTGTTCCAAGAAACATAGACAAGAGCCAATCCCAAGGTTACCTTCTTCAAATTACAACTCGAACACCGAAGGTGCTAGATTTCAAATTTGAGCTTTTGCCGCTTCACTCGCCGTTTACTAAGGCAATCCCTGTTGGTTCTTTC
>A256_368
TCGCCAATATTTAGCTTTAGATGGAATTTACCACCCACTTAGAGCTGCATTCCCAAACAACTCGACTCTTCGAAAGCACCTTACATAGAATTGGTCATCTCATCGCACGGGATTCTCACCCTCTGTGACGTTCTGTTCCAAGAAACATAGACAAGAGCCAATCCCAAGGTTACCTTCTTCAAATTACAACTCGAACACCGAAGGTGCTAGATTTCAAATTTGAGCTTTTGCCGCTTCACTCGCCGTTTACTAAGGCAATCCCTGTTGGTTCTTTT
>A256_194
TCGCCAATATTTAGCTTTAGATGGAATTTACCACCCACTTAGAGCTGCATTCCCAAACAACTCGACTCTTCGAAAGCACCTTACATAGAATTGGTCATCTCATCGCACGGGATTCTCACCCTCTGTGACGTTCTGTTCCAAGAAACATAGACAAGAGCCAATCCCAAGGTTACCTTCTTCAAATTACAACTCGAACACCGAAGGTGCTAGATTTCAAATTTGAGCTTTTGCCGCTTCACTCGCCGTTTACTAAGGCAATCCCTGTTGGTTTCTTT
>A256_251
TCGCCAATATTTAGCTTTAGATGGAATTTACCACCCACTTAGAGCTGCATTCCCAAACAACTCGACTCTTCGAAAGCACCTTACATAGAATTGGTCATCTCATCGCACGGGATTCTCACCCTCTGTGACGTTCTGTTCCAAGAAACATAGACAAGAGCCAATCCCAAGGTTACCTTCTTCAAATTACAACTCGAACACCGAAGGTGCTAGATTTCAAATTTGAGCTTTTGCCGCTTCACTCGCCGTTTACTAAGGCAATCCCTGTTGGTTTCTTT
>A256_93
TCGCCAATATTTAGCTTTAGATGGAATTTACCACCCACTTAGAGCTGCATTCCCAAACAACTCGACTCTTCGAAAGCACCTTACATAGAATTGGTCATCTCATCGCACGGGATTCTCACCCTCTGTGACGTTCTGTTCCAAGAAACATAGACAAGAGCCAATCCCAAGGTTACCTTCTTCAAATTACAACTCGAACACCGAAGGTGCTAGATTTCAAATTTGAGCTTTTGCCGCTTCACTCGCCGTTTACTAAGGCAATCCCTGTTGGTTTCTTT
>A256_356
TCGCCAATATTTAGCTTTAGATGGAATTTACCACCCACTTAGAGCTGCATTCCCAAACAACTCGACTCTTCGAAAGCACCTTACATAGAATTGGTCATCTCATCGCACGGGATTCTCACCCTCTGTGACGTTCTGTTCCAAGAAACATAGACAAGAGCCAATCCCAAGGTTACCTTCTTCAAATTACAACTCGAACACCGAAGGTGCTAGATTTCAAATTTGAGCTTTTGCCGCTTCACTCGCCGTTTACTAAGGCCAATCCCTGTTGGTTTCTT
>A256_256
TCGCCAATATTTAGCTTTAGATGGAATTTACCACCCACTTAGAGCTGCATTCCCAAACAACTCGACTCTTCGAAAGCACCTTACATAGAATTGGTCATCTCATCGCACGGGATTCTCACCCTCTGTGACGTTCTGTTCCAAGAAACATAGACAAGAGCCAATCCCAAGGTTACCTTCTTCAAATTACAACTCGAACACCGAAGGTGCTAGATTTCAAATTTGAGCTTTTGCCGCTTCACTCGCCGTTTACTAAGGGCAATCCCTGTTGGTTTCTT
>A256_371
TCGCCAATATTTAGCTTTAGATGGAATTTACCACCCACTTAGAGCTGCATTCCCAAACAACTCGACTCTTCGAAAGCACCTTACATAGAATTGGTCATCTCATCGCACGGGATTCTCACCCTCTGTGACGTTCTGTTCCAAGAAACATAGACAAGAGCCAATCCCAAGGTTACCTTCTTCAAATTACAACTCGAACACCGAAGGTGCTAGATTTCAAATTTGAGCTTTTGCCGCTTCACTCGCCGTTTTACTAAGGCCAATCCCTCGTTGGTTTC
>A256_25
TCGCCAATATTTAGCTTTAGATGGAATTTACCACCCACTTAGAGCTGCATTCCCAAACAACTCGACTCTTCGAAAGCACCTTACATAGAATTGGTCATCTCATCGCACGGGATTCTCACCCTCTGTGACGTTCTGTTCCAAGAAACATAGACAAGAGCCAATCCCAAGGTTACCTTCTTCAAATTACAACTCGAACACCGAAGGTGCTAGATTTCAAATTTGAGCTTTTGCCGCTTCATTCGCCGTTACTAAGGCAATCCCTGTTGGTTTCTTTT
>A256_346
TCGCCAATATTTAGCTTTAGATGGAATTTACCACCCACTTAGAGCTGCATTCCCAAACAACTCGACTCTTCGAAAGCACCTTACATAGAATTGGTCATCTCATCGCACGGGATTCTCACCCTCTGTGACGTTCTGTTCCAAGAAACATAGACAAGAGCCAATCCCAAGGTTACCTTCTTCAAATTACAACTCGAACACCGAAGGTGCTAGATTTCAAATTTGAGCTTTTGCCGTTTCACTCGCCGTTTACTAAGGCAATCCCTGTTGGTTTCTTT
>A256_399
TCGCCAATATTTAGCTTTAGATGGAATTTACCACCCACTTAGAGCTGCATTCCCAAACAACTCGACTCTTCGAAAGCACCTTACATAGAATTGGTCATCTCATCGCACGGGATTCTCACCCTCTGTGACGTTCTGTTCCAAGAAACATAGACAAGAGCCAATCCCAAGGTTACCTTCTTCAAATTACAACTCGAACACCGAAGGTGCTAGATTTCAAATTTGAGCTTTTTGCAGCTTCACTCGCCGTTTACTAAGGCAATCCCTGTTGGTTTCTT
>A256_62
TCGCCAATATTTAGCTTTAGATGGAATTTACCACCCACTTAGAGCTGCATTCCCAAACAACTCGACTCTTCGAAAGCACCTTACATAGAATTGGTCATCTCATCGCACGGGATTCTCACCCTCTGTGACGTTCTGTTCCAAGAAACATAGACAAGAGCCAATCCCAAGGTTACCTTCTTCAAATTACAACTCGAACACCGAAGGTGCTAGATTTCAAATTTGAGCTTTTTGCCGCTTTCACTCGCCGTTACTAAGGCAATCCCTGTTGGTTTCTT
>A256_72
TCGCCAATATTTAGCTTTAGATGGAATTTACCACCCACTTAGAGCTGCATTCCCAAACAACTCGACTCTTCGAAAGCACCTTACATAGAATTGGTCATCTCATCGCACGGGATTCTCACCCTCTGTGACGTTCTGTTCCAAGAAACATAGACAAGAGCCAATCCCAAGGTTACCTTCTTCAAATTACAACTCGAACACCGAAGGTGCTAGATTTCAAATTTGAGTCTTTTGCCGCTTCACTCGCCGTTACTAAGGCAATCCCTGTTGGTTTCTTT
>A256_475
TCGCCAATATTTAGCTTTAGATGGAATTTACCACCCACTTAGAGCTGCATTCCCAAACCAAACTCGACTCTTCGAAAGCACCTTACATAGAATTGGTCATCTCATCGCACGGGATTCTCACCCTCTGTGACGTTCTGTTCCAAGAAACATAGACAAGAGCCAATCCCAAGGTTACCTTCTTCAAATTACAACTCGAACACCGAAGGTGCTAGATTTCAAATTTGAGCTTTTGCCGCTTCACTCGCCGTTTACTAAGGCAATCCCTGTTGGTTTCT
>A256_468
TCGCCAATATTTAGCTTTAGATGGAATTTACCACCCACTTAGAGCTGCATTCCCAACAACTCGACTCTTCGAAAGCACCTTACATAGAATTGGTCATCTCATCGCACGGGATTCTCACCCTCTGTGACGTTCTGTTCCAAGAAACATAGACAAGAGCCAATCCCAAGGTTACCTTCTTCAAATTACAACTCGAACACCGAAGGTGCTAGATTTCAAATTTGAGCTTTTGCCGCTTCACTCGCCGTTTACTAAGGCAATCCCTGTTGGTTTCTTTT
>A256_355
TCGCCAATATTTAGCTTTAGATGGAATTTACCACCCACTTAGAGCTGCATTCTCAAGCAACCTGACTCTAGAATACGCCTGTCTGCGCCTACCAGACTCACGCCTCCATGGGCCTAGCACCCACTTTGGGAGCCCCTGTCAAGGGAACTTGAGACACGTGTCAGTAGGCGATGCACAAACGCATCAACGCCGCATCTCCTAAACACGTCGAGTGTTAGGACTTGGCGCTGGGCTCATCCCTGTTCGCTCGCCGTTTACTAAGGCAATCCCTGTTG
>A256_221
TCGCCAATATTTAGCTTTAGATGGAATTTACCACCCACTTAGAGCTGCATTTCCCAAACAACTCGACTCTTCGAAAGCACCTTACATAGAATTGGTCATCTCATCGCACGGGATTCTCACCCTCTGTGACGTTCTGTTCCAAGAAACATAGACAAGAGCCAATCCCAAGGTTACCTTCTTCAAATTACAACTCGAACACCGAAGGTGCTAGATTTCAAATTTGAGCTTTTGCCGCTTCACTCGCCGTTTACTAAGGCAACTCCCTGTTGGTTTCT
>A256_451
TCGCCAATATTTAGCTTTAGATGGAATTTACCCACCCACTTAGAGCTGCATTCCCAAACAACTCGACTCTTCGAAAGCACCTTACATAGAATTGGTCATCTCATCGCACGGGATTCTCACCCTCTGTGACGTTCTGTTCCAAGAAACATAGACAAGAGCCAATCCCAAGGTTACCTTCTTCAAATTACAACTCGAACACCGAAGGTGCTAGATTTCAAATTTGAGCTTTTGCCGCTTCACTCGCCGTTTACTAAGGCAATCCCTGTTGGTTTCTT
>A256_381
TCGCCAATATTTAGCTTTAGATGGAATTTTACCACCCACTTAGAGCTGCATTCCCAAACAACTCGACTCTTCGAAAGCACCTTACATAGAATTGGTCATCTCATCGCACGGGATTCTCACCCTCTGTGACGTTCTGTTCCAAGAAACATAGACAAGAGCCAATCCCAAGGTTACCTTCTTCAAATTACAACTCGAACACCGAAGGTGCTAGATTTCAAATTTGAGCTTTTGCCGCTTCACTCGCCGTTTACTAAGGCAATCCCTGTTGGTTTCTT
>A256_341
TCGCCAATATTTAGCTTTAGATGGAGTTTACCACCTGCTTTAGGCTGCACTCTCAAGCAACCTGACTCTAGAATACGCCTGTCTGCGCCTACCAGACTCACGCCTCCATGGGCCTAGCACCCACTTTGGGAGCCCCTGTCAAGGGAACTTGAGACACGTGTCAGTAGGCGATGCACAAACGCATCAACGCCGCATCTCCTAAACACGTCGAGTGTTAGGACTTGGCGCTGGGCTCATCCCTGTTCGCTCGCCGTTACTAAGGGAATCCCATTTGG
>A256_193
TCGCCAATATTTAGCTTTTAGATGGAATTTACCACCACTTAGAGCTGCATTCCCAAACAACTCGACTCTTCGAAAGCACCTTACATAGAATTGGTCATCTCATCGCACGGGATTCTCACCCTCTGTGACGTTCTGTTCCAAGAAACATAGACAAGAGCCAATCCCAAGGTTACCTTCTTCAAATTACAACTCGAACACCGAAGGTGCTAGATTTCAAATTTGAGCTTTTGCCGCTTCACTCGCCGTTACTAAGGCAATCCCTGTTGGTTTCTTTT
>A256_445
TCGCCAATATTTAGCTTTTAGATGGAATTTACCACCCACTTAGAGCTGCATTCCCAAACAACTCGACTCTTCGAAAGCACCTTACATAGAATTGGTCATCTCATCGCACGGGATTCTCACCCTCTGTGACGTTCTGTTCCAAGAAACATAGACAAGAGCCAATCCCAAGGTTACCTTCTTCAAATTACAACTCGAACACCGAAGGTGCTAGATTTCAAATTTGAGCTTTTGCCGCTTCACTCGCCGTTTACTAAGGCAATCCCTGTTGGTTTCTT
>A256_357
TCGCCAATATTTTAGCTTTAGATGGAATTTACCACCCACTTAGAGCTGCATTCCCAAACAACTCGACTCTTCGAAAGCACCTTACATAGAATTGGTCATCTCATCGCACGGGATTCTCACCCTCTGTGACGTTCTGTTCCAAGAAACATAGACAAGAGCCAATCCCAAGGTTACCTTCTTCAAATTACAACTCGAACACCGAAGGTGCTAGATTTCAAATTTGAGCTTTTGCCGCTTCACTCGCCGTTTACTAAGGCAATCCCTGTTGGTTTCTT
>A256_372
TCGCCAATATTTTAGCTTTTAGATGGAATTTACCACCCACTTAGAGCTGCATTCCCAAACAACTCGACTCTTCGAAAGCACCTTACATAGAATTGGTCATCTCATCGCACGGGATTCTCACCCTCTGTGACGTTCTGTTCCAAGAAACATAGACAAGAGCCAATCCCAAGGTTACCTTCTTCAAATTACAACTCGAACACCGAAGGTGCTAGATTTCAAATTTGAGCTTTTGCCGCTTCACTCGCCGTTTACTAAGGCAATCCCTGTTGGTTTCT
>A256_84
TGGCCAATATTTAGCTTTAGAAGAAATTTACCTCCCATTTAGAGCTGCATTCCCAAACAACTCGACTCGTCGAAGGGGGCTTTACACGGCGAAGGCCAGCGACCACATACGGGATTCTCACCCTCTGTGACGTCCTGTTCCAAAGAACTTAGACCGCTGCCAACGCCAAAGCGCCCTCTGCAAATTACAACTCGGACTCTGAAAGAGTCAGATTTCAAATTTGAGCTGTTGCCGCTTCACTCGCCGTTACTAGGCAATCCCTGTTGGTTTCTTTT
>A256_210
TGGCCAGTATTTAGCTTTAGAAGAAATATACCTCCCATTTAGAGCAGCATTCCCAAACTACTCGACTCGTCGAAGGAGCTTTACAGAGGCTAGGCGTCCAACCGTACGGGGCTCTCACCCTCTAAGGCGTCCCGTTCCAGGGAACTCGGAAGGCACCGCACCAAAAGCATCCTCTACAAATTACAACTCGGACCCGAGGGCCAGATTTCAAATTTGAGCTGTTCCCGCTTCACTCGCCGTTACTAGGGGAATCCCTGTTGGTTTCTTTTCCTCCG
>A257_99
GCTGTAATATTTAGCCTTAGATGGAGTTTACCACCTGCTTTAGGCTGCACTCTCAAGCAACCTGACTCTAGAATACGCCTGTCTGCGCCTACCAGACTCACGCCTCCATGGGCCTAGCACCCACTTTGGGAGCCCCTGTCAAGGGAACTTGAGACACGTGTCAGTAGGCGATGCACAAACGCATCAACGCCGCATCTCCTAAACACGTCGAGTGTTAGGACTTGGCGCTGGGCTCATCCCTGTTCGCTCGCCGTTACTAAGGGAATCCCATTTGG
>A257_329
GCTGTAATATTTAGCCTTAGATGGAGTTTACCACCTGCTTTAGGCTGCACTCTCAAGCAACCTGACTCTAGAATACGCCTGTCTGCGCCTACCAGACTCACGCCTCCATGGGCCTAGCACCCACTTTGGGAGCCCCTGTCAAGGGAACTTGAGACACGTGTCAGTAGGCGATGCACAAACGCATCAACGCCGCATCTCCTAAACACGTCGAGTGTTAGGACTTGGCGCTGGGCTCATCCCTGTTCGCTCGCCGTTACTAAGGGAATCCCTGTTGG
>A257_216
GCTGTAATATTTAGCCTTAGATGGAGTTTACCACCTGCTTTAGGCTGCACTCTCAAGCAACCTGACTCTAGAATACGCCTGTCTGCGCCTACCAGACTCACGCCTCCATGGGCCTAGCACCCACTTTGGGAGCCCCTGTCAAGGGAACTTGAGACACGTGTCAGTAGGCGATGCACAAACGCATCAACGCCGCATCTCCTAAACACGTCGAGTGTTAGGACTTGGCGCTGGGCTCATCCCTGTTCGCTCGCCGTTTACTAAGGCAATCCCTGTTG
>A257_210
GCTGTAATATTTAGCCTTAGATGGAGTTTACCACCTGCTTTAGGCTGCACTCTCAAGCAACCTGACTCTAGAATACGCCTGTCTGCGCCTACCAGACTCACGCCTCCATGGGCCTAGCACCCACTTTGGGAGCCCCTGTCAAGGGAACTTGAGACACGTGTCAGTAGGCGATGCACAGACGCATCAACGCCGCATCTCCTAAACACGTCGAGTGTTAGGACTTGGCGCTGGGCTCATCCCTGTTCGCTCGCCGTTACTAAGGGAATCCCATTTGG
>A257_259
GCTGTAATATTTAGCCTTAGATGGAGTTTACCACCTGCTTTAGGCTGCACTCTCAAGCAACCTGACTCTAGAATACGCCTGTCTGCGCCTACCAGACTCACGCCTCTATGGGCCTAGCACCCACTTTGGGAGCCCCTGTCAAGGGAACTTGAGACACGTGTCAGTAGGCGATGCACAAACGCATCAACGCCGCATCTCCTAAACACGTCGAGTGTTAGGACTTGGCGCTGGGCTCATCCCTGTTCGCTCGCCGTTTACTAAGGCAATCCCTCGTT
>A257_81
TCGCAAATATTTAGCTTTAGGTGAGATTTACCACCCAATTTAGGCTGCATTCCCAAACAACCTGACTCTTTGAAAACATATCACAAAAGACAACTACTCAGATCAAAGACGGGATTCTCACCCTCCATGATGCCTTGTTCCAAAGGACTTATTAATCTGGTGTGCCAGGAAAATGTTTCTACAGTTTACAATACGGTTTAGCTAAGCCAAACAGTTTCCAACTTTGAGCTCTTCCTCTTCACTCGCCGTTACTAGGGAAATCATTGTTATTTCTT
>A257_446
TCGCAAATATTTAGCTTTAGGTGAGATTTACCACCCAATTTAGGCTGCATTCCCAAACAACCTGACTCTTTGAAAACATATCACAAAAGACAACTACTCAGATCAAAGACGGGATTCTCACCCTCCATGATGCCTTGTTCCAAAGGACTTATTAATCTGGTGTGCCAGGAAAATGTTTCTACAGTTTACAATACGGTTTAGCTAAGCCAAACAGTTTCCAACTTTGAGCTCTTCCTCTTCACTCGCCGTTTACTAGGGAAATCATTGTTATTTTC
>A257_145
TCGCAAATATTTAGCTTTAGGTGAGATTTACCACCCAATTTAGGCTGCATTCCCAAACAACCTGACTCTTTGAAAACATATCACAAAAGACAACTACTCAGATCAAAGACGGGATTCTCACCCTCCATGATGCCTTGTTCCAAAGGACTTATTAATCTGGTGTGCCAGGAAAATGTTTCTACAGTTTACAATACGGTTTAGCTAAGCCAAACAGTTTCCAACTTTGAGCTCTTTCCTCTTCACTCGCCGTTACTAGGGAAATCATTGTTATTTTC
>A257_381
TCGCAAATATTTAGCTTTAGGTGAGATTTACCACCCAATTTAGGCTGCATTCCCAAACAACCTGACTCTTTGAAAACATATCACAAAAGACAACTACTCAGATCAAAGACGGGATTCTCACCCTCCATGATGCCTTGTTCCAAAGGACTTATTAATCTGGTGTGCCAGGAAAATGTTTCTACAGTTTACAATACGGTTTAGCTAAGCCAAACAGTTTCCAACTTTGAGCTCTTTCCTCTTCACTCGCCGTTTACTAGGGAAATCACTTCGTTATT
>A257_182
TCGCAAATATTTAGCTTTAGGTGAGATTTACCACCCAATTTAGGCTGCATTCCCAAACAACCTGACTCTTTGAAAACATATCACAAAAGACAACTACTCAGATCAAAGACGGGATTCTCACCCTCCATGATGCCTTGTTCCAAAGGACTTATTAATCTGGTGTGCCAGGAAAATGTTTCTACAGTTTACAATACGGTTTAGCTAAGCCAAACAGTTTCCAACTTTGAGCTCTTTCCTCTTCACTCGCCGTTTACTAGGGAAATCATTGTTATTTT
>A257_140
TCGCAAATATTTAGCTTTAGGTGAGATTTACCACCCACTTAGAGCTGCATTCCCAAACAACTCGACTCTTCGAAAGCACCTTACATAGAATTGGTCATCTCATCGCACGGGATTCTCACCCTCTGTGACGTTCTGTTCCAAGAAACATAGACAAGAGCCAATCCCAAGGTTACCTTCTTCAAATTACAACTCGAACACCGAAGGTGCTAGATTTCAAATTTGAGCTTTTGCCGCTTCACTCGCCGTTACTAAGGCAATCCCTGTTGGTTTCTTTT
>A257_17
TCGCAAGTATTTAGCTTAGATGGAATTTACCACCCACTTAGAGCTGCATTCCCAAACAACTCGACTCTTCGAAAGCACCTTACATAGAATTGGTCATCTCATCGCACGGGATTCTCACCCTCTGTGACGTTCTGTTCCAAGAAACATAGACAAGAGCCAATCCCAAGATTACCTTCTTCAAATTACAACTCGAACACCGAAGGTGCTAGATTTCAAATTTGAGCTTTTGCCGCTTCACTCGCCTTACTAAGGCAATCCCTGTTGGTTTCTTTTCC
>A257_73
TCGCCAAATATTTAGCTTTAGATGGAATTTACCACCCACTTAGAGCTGCATTCCCAAACAACTCGACTCTTCGAAAGCACCTTACATAGAATTGGTCATCTCATCGCACGGGATTCTCACCCTCTGTGACGTTCTGTTCCAAGAAACATAGACAAGAGCCAATCCCAAGATTACCTTCTTCAAATTACAACTCGAACACCGAAGGTGCTAGATTTCAAATTTGAGCTTTTGCCGCTTCACTCGCCGTTACTAAGGCAATCCCTGTTGGTTTCTTT
>A257_19
TCGCCAAGTATTTAGCTTTAGGATGGAATTTACCACCCACTTAGAGCTGCATTCCCAAACAACTCGACTCTTCGAAAGCACCTTACATAGAATTGGTCATCTCATCGCACGGGATTCTCACCCTCTGTGACGTTCTGTTCCAAGAAACATAGACAAGAGCCAATCCCAAGATTACCTTCTTCAAATTACAACTCGAACACCGAAGGTGCTAGATTTCAAATTTGAGCTTTTGCCGCTTCACTCGCCGTTACTAAGGCAATCCCTGTTGGTTTCTT
>A257_166
TCGCCAATATTTAAGCTTTAGATGGAATTTACACCCACTTAGAGCTGCATTCCCAAACAACTCGACTCTTCGAAAGCACCTTACATAGAATTGGTCATCTCATCGCACGGGATTCTCACCCTCTGTGACGTTCTGTTCCAAGAAACATAGACAAGAGCCAATCCCAAGATTACCTTCTTCAAATTACAACTCGAACACCGAAGGTGCTAGATTTCAAATTTGAGCTTTTGCCGCTTCACTCGCCGTTACTAAGGCAATCCCTGTTGGTTTCTTTT
>A257_376
TCGCCAATATTTAGCCTTAGATGGAGTTTACCACCTGCTTTAGGCTGCACTCTCAAGCAACCTGACTCTAGAATACGCCTGTCTGCGCCTACCAGACTCACGCCTCCATGGGCCTAGCACCCACTTTGGGAGCCCCTGTCAAGGGAACTTGAGACACGTGTCAGTAGGCGATGCACAAACGCATCAACGCCGCATCTCCTAAACACGTCGAGTGTTAGGACTTGGCGCTGGGCTCATCCCTGTTCGCTCGCCGTTACTAAGGGAATCCCATTTGG
>A257_280
TCGCCAATATTTAGCCTTAGATGGAGTTTACCACCTGCTTTAGGCTGCACTCTCAAGCAACCTGACTCTAGAATACGCCTGTCTGCGCCTACCAGACTCACGCCTCCATGGGCCTAGCACCCACTTTGGGAGCCCCTGTCAAGGGAACTTGAGACACGTGTCAGTAGGCGATGCACAAACGCATCAACGCCGCATCTCCTAAACACGTCGAGTGTTAGGACTTGGCGCTGGGCTCATCCCTGTTCGCTCGCCGTTTACTAAGGCAATCCCTGTTG
>A257_191
TCGCCAATATTTAGCTTTAGAAGAAATTTACCTCCCATTTAGAGCTGCATTCCCAAACAACTCGACTCTTCGAAAGCACCTTACATAGAATTGGTCATCTCATCGCACGGGATTCTCACCCTCTGTGACGTTCTGTTCCAAGAAACATAGACAAGAGCCAATCCCAAGATTACCTTCTTCAAATTACAACTCGAACACCGAAGGTGCTAGATTTCAAATTTGAGCTTTTGCCGCTTCACTCGCCGTTTACTAAGGCAATCCCTGTTGGTTTCTTT
>A257_79
TCGCCAATATTTAGCTTTAGATGGAATTTACACCCACTTAGAGCTGCATTCCCAAACAACTCGACTCTTCGAAAGCACCTTACATAGAATTGGTCATCTCATCGCACGGGATTCTCACCCTCTGTCGACGTTCTGTTCCAAGAAACATAGACAAGAGCCAATCCCAAGATTACCTTCTTCAAATTACAACTCGAACACCGAAGGTGCTAGATTTCAAATTTGAGCTTTTGCCGCTTCACTCGCCGTTACTAAGGCAATCCCTGTTGGTTTCTTTT
>A257_95
TCGCCAATATTTAGCTTTAGATGGAATTTACACCCACTTAGAGCTGCATTCCCAAACAACTCGACTCTTCGAAAGCACCTTACATAGAATTGGTCATCTCATCGCACGGGATTCTCACCCTCTGTGACGTTCTGTTCCAAGAAACATAGACAAGAGCCAATCCCAAGATTACCTTCTCAAATTACAACTCGAACACCGAAGGTGCTAGATTTCAAATTTGAGCTTTTGCCGCTTCACTCGCCGTTACTAAGGCAATCCCTGTTGGTTTCTTTTCC
>A257_163
TCGCCAATATTTAGCTTTAGATGGAATTTACACCCACTTAGAGCTGCATTCCCAAACAACTCGACTCTTCGAAAGCACCTTACATAGAATTGGTCATCTCATCGCACGGGATTCTCACCCTCTGTGACGTTCTGTTCCAAGAAACATAGACAAGAGCCAATCCCAAGATTACCTTCTTCAAATTACAACTCGAACACCGAAGGTGCTAGATTTCAAATTTGAGCTTTGCCGCTTCACTCGCCGTTACTAAGGCAATCCCTGTTGGTTTCTTTTCC
>A257_78
TCGCCAATATTTAGCTTTAGATGGAATTTACACCCACTTAGAGCTGCATTCCCAAACAACTCGACTCTTCGAAAGCACCTTACATAGAATTGGTCATCTCATCGCACGGGATTCTCACCCTCTGTGACGTTCTGTTCCAAGAAACATAGACAAGAGCCAATCCCAAGATTACCTTCTTCAAATTACAACTCGAACACCGAAGGTGCTAGATTTCAAATTTGAGCTTTTGCCGCTTCACTCGCCGTTACTAAGGCAATCCCTGTTGGTTTCTTTTC
>A257_457
TCGCCAATATTTAGCTTTAGATGGAATTTACCACCCACTAGAGCTGCATTCCCAAACAACTCGACTCTTCGAAAGCACCTTACATAGAATTGGTCATCTCATCGCACGGGATCTCACCCTCTGTGACGTTCTGTTCCAAGAAACATAGACAAGAGCCAATCCCAAGGTTACCTTCTTCAAATTACAACTCGAACACCGAAGGTGCTAGATTTCAAATTTGAGCTTTTGCCGCTTCACTCGCCGTTTACTAAGGCAATCCCTGTTGGTTTCTTTTC
>A257_150
TCGCCAATATTTAGCTTTAGATGGAATTTACCACCCACTTAGAGCTGCATTCCCAAACAACCCGACTCTTCGAAAGCACCTTACATAGAATTGGTCATCTCATCGCACGGGATTCTCACCCTCTGTGACGTTCTGTTCCAAGAAACATAGACAAGAGCCAATCCCAAGATTACCTTCTTCAAATTACAACTCGAACACCGAAGGTGCTAGATTTCAAATTTGAGCTTTTGCCGCTTCACTCGCCGTTACTAAGGCAATCCCTGTTGGTTTCTTTT
>A257_209
TCGCCAATATTTAGCTTTAGATGGAATTTACCACCCACTTAGAGCTGCATTCCCAAACAACCCGACTCTTCGAAAGCACCTTACATAGAATTGGTCATCTCATCGCACGGGATTCTCACCCTCTGTGACGTTCTGTTCCAAGAAACATAGACAAGAGCCAATCCCAAGGTTACCTTCTTCAAATTACAACTCGAACACCGAAGGTGCTAGATTTCAAATTTGAGCTTTTGCCGCTTCACTCGCCGTTTACTAAGGCAATCCCTGTTGGTTTCTTT
>A257_243
TCGCCAATATTTAGCTTTAGATGGAATTTACCACCCACTTAGAGCTGCATTCCCAAACAACTCGACTCCTTCGAAAGCACCTTACATAGAATTGGTCATCTCATCGCACGGGGATTCTCACCCTCTGTGACGTTCTGTTCCAAGAAACATAGACAAGAGCCAATCCCAAGATTACCTTCTTCAAATTACAACTCGAACACCGAAGGTGCTAGATTTCAAATTTGAGCTTTTGCCGCTTCACTCGCCGTTTACTAAGGCAACTCCCCTGTTGGTTT
>A257_118
TCGCCAATATTTAGCTTTAGATGGAATTTACCACCCACTTAGAGCTGCATTCCCAAACAACTCGACTCGTCGAAGGGGCTTTACACGGCGAAGGCCAGCGACCACATACGGGATTCTCACCCTCTGTGACGTCCTGTTCCAAAGAACTTAGACCGCTGCCAACGCCAAAGCGCCCTCTGCAAATTACAACTCGGACTCTGAAAGAGCCAGATTTCAAATTTGAGCTTTTGCCGCTTCACTCGCCGTTACTAAGGCAATCCCTGTTGGTTTCTTTT
>A257_354
TCGCCAATATTTAGCTTTAGATGGAATTTACCACCCACTTAGAGCTGCATTCCCAAACAACTCGACTCTCGAAAGCACCTTACATAGAATTGGTCATCTCATCGCACGGGATTCTCACCCTCTGTGACGTTCTGTTCCAAGAAACATAGACAAGAGCCAATCCCAAGGTTACCTTCTTCAAATTACAACTCGAACACCGAAGGTGCTAGATTTCAAATTTGAGCTTTTGCCGCTTCACTCGCCGTTTACTAAGGCAATCCCTGTTGGTTTCTTTT
>A257_348
TCGCCAATATTTAGCTTTAGATGGAATTTACCACCCACTTAGAGCTGCATTCCCAAACAACTCGACTCTTCGAAAGCACCTTACATAGAATTGGTCATCTCATCGCACGGGATTCTCACCCTCTGTGACGTTCTATTCCAAGAAACATAGACAAGAGCCAATCCCAAGGTTACCTTCTTCAAATTACAACTCGAACACCGAAGGTGCTAGATTTCAAATTTGAGCTTTTGCCGCTTCACTCGCCGTTTACTAAGGCAATCCCTGTTGGTTTCTTT
>A257_328
TCGCCAATATTTAGCTTTAGATGGAATTTACCACCCACTTAGAGCTGCATTCCCAAACAACTCGACTCTTCGAAAGCACCTTACATAGAATTGGTCATCTCATCGCACGGGATTCTCACCCTCTGTGACGTTCTGTTCCAAGAAACATAGAACAAGAGCCAATCCCAAGATTACCTTCTTCAAATTACAACTCGAACACCGAAGGTGCTAGATTTCAAATTTGAGCTTTTGCCGCTTCACTCGCCGTTTACTAAGGCAATCCCTGTTTGGTTTCT
>A257_314
TCGCCAATATTTAGCTTTAGATGGAATTTACCACCCACTTAGAGCTGCATTCCCAAACAACTCGACTCTTCGAAAGCACCTTACATAGAATTGGTCATCTCATCGCACGGGATTCTCACCCTCTGTGACGTTCTGTTCCAAGAAACATAGACAAGAGCCAATACCCAAGATTACCTTCTTCAAATTACAACTCGAACACCGAAGGTGCTAGATTTCAAATTTGAGCTTTTGCCGCTTCACTCGCCGTTTACTAAGGCAATCCCTGTTGGTTTCTT
>A257_82
TCGCCAATATTTAGCTTTAGATGGAATTTACCACCCACTTAGAGCTGCATTCCCAAACAACTCGACTCTTCGAAAGCACCTTACATAGAATTGGTCATCTCATCGCACGGGATTCTCACCCTCTGTGACGTTCTGTTCCAAGAAACATAGACAAGAGCCAATCCAAGGTTACCTCTCAATTACAACTCGAACACCGAAGGTGCTAGATTTCAAATTTGAGCTTTTGCCGCTTCACTCGCCGTTACTAAGGCAATCCCTGTTGGTTTCTTTTCCTC
>A257_298
TCGCCAATATTTAGCTTTAGATGGAATTTACCACCCACTTAGAGCTGCATTCCCAAACAACTCGACTCTTCGAAAGCACCTTACATAGAATTGGTCATCTCATCGCACGGGATTCTCACCCTCTGTGACGTTCTGTTCCAAGAAACATAGACAAGAGCCAATCCCAAGATTACCTTCTTACAAATTACAACTCGAACACCGAAGGTGCTAGATTTCAAATTTGAGCTTTTGCCGCTTCACTCGCCGTTTACTAAGGCAATCCCTGTTGGTTTCTT
>A257_438
TCGCCAATATTTAGCTTTAGATGGAATTTACCACCCACTTAGAGCTGCATTCCCAAACAACTCGACTCTTCGAAAGCACCTTACATAGAATTGGTCATCTCATCGCACGGGATTCTCACCCTCTGTGACGTTCTGTTCCAAGAAACATAGACAAGAGCCAATCCCAAGATTACCTTCTTCAAAATTACAACTCGAACACCGAAGGTGCTAGATTTCAAATTTGAGCTTTTGCCGCTTCACTCGCCGTTTACTAAGGCAATCCCTGTTGGTTTCTT
>A257_440
TCGCCAATATTTAGCTTTAGATGGAATTTACCACCCACTTAGAGCTGCATTCCCAAACAACTCGACTCTTCGAAAGCACCTTACATAGAATTGGTCATCTCATCGCACGGGATTCTCACCCTCTGTGACGTTCTGTTCCAAGAAACATAGACAAGAGCCAATCCCAAGATTACCTTCTTCAAATTACAACTCGAACACCGAAGGTGCCAGATTTCAAATTTGAGCTTTTGCCGCTTCACTCGCCGTTTACTAAGGCAATCCCTGTTGGTTTCTTT
>A257_12
TCGCCAATATTTAGCTTTAGATGGAATTTACCACCCACTTAGAGCTGCATTCCCAAACAACTCGACTCTTCGAAAGCACCTTACATAGAATTGGTCATCTCATCGCACGGGATTCTCACCCTCTGTGACGTTCTGTTCCAAGAAACATAGACAAGAGCCAATCCCAAGATTACCTTCTTCAAATTACAACTCGAACACCGAAGGTGCTAGATTTCAAATTTGAGCTTTTGCCGCTTCACTCGCCGTTACTAAGGCAATCCCTGTTGGTTTCCTTT
>A257_30
TCGCCAATATTTAGCTTTAGATGGAATTTACCACCCACTTAGAGCTGCATTCCCAAACAACTCGACTCTTCGAAAGCACCTTACATAGAATTGGTCATCTCATCGCACGGGATTCTCACCCTCTGTGACGTTCTGTTCCAAGAAACATAGACAAGAGCCAATCCCAAGATTACCTTCTTCAAATTACAACTCGAACACCGAAGGTGCTAGATTTCAAATTTGAGCTTTTGCCGCTTCACTCGCCGTTACTAAGGCAATCCCTGTTGGTTTCTTTC
>A257_7
TCGCCAATATTTAGCTTTAGATGGAATTTACCACCCACTTAGAGCTGCATTCCCAAACAACTCGACTCTTCGAAAGCACCTTACATAGAATTGGTCATCTCATCGCACGGGATTCTCACCCTCTGTGACGTTCTGTTCCAAGAAACATAGACAAGAGCCAATCCCAAGATTACCTTCTTCAAATTACAACTCGAACACCGAAGGTGCTAGATTTCAAATTTGAGCTTTTGCCGCTTCACTCGCCGTTACTAAGGCAATCCCTGTTGGTTTCTTTT
>A257_263
TCGCCAATATTTAGCTTTAGATGGAATTTACCACCCACTTAGAGCTGCATTCCCAAACAACTCGACTCTTCGAAAGCACCTTACATAGAATTGGTCATCTCATCGCACGGGATTCTCACCCTCTGTGACGTTCTGTTCCAAGAAACATAGACAAGAGCCAATCCCAAGATTACCTTCTTCAAATTACAACTCGAACACCGAAGGTGCTAGATTTCAAATTTGAGCTTTTGCCGCTTCACTCGCCGTTTACTAAGGCAATCCCCTGTTGGTTTCTT
>A257_385
TCGCCAATATTTAGCTTTAGATGGAATTTACCACCCACTTAGAGCTGCATTCCCAAACAACTCGACTCTTCGAAAGCACCTTACATAGAATTGGTCATCTCATCGCACGGGATTCTCACCCTCTGTGACGTTCTGTTCCAAGAAACATAGACAAGAGCCAATCCCAAGATTACCTTCTTCAAATTACAACTCGAACACCGAAGGTGCTAGATTTCAAATTTGAGCTTTTGCCGCTTCACTCGCCGTTTACTAAGGCAATCCCCTGTTGGTTTCTT
>A257_178
TCGCCAATATTTAGCTTTAGATGGAATTTACCACCCACTTAGAGCTGCATTCCCAAACAACTCGACTCTTCGAAAGCACCTTACATAGAATTGGTCATCTCATCGCACGGGATTCTCACCCTCTGTGACGTTCTGTTCCAAGAAACATAGACAAGAGCCAATCCCAAGATTACCTTCTTCAAATTACAACTCGAACACCGAAGGTGCTAGATTTCAAATTTGAGCTTTTGCCGCTTCACTCGCCGTTTACTAAGGCAATCCCTCGTTCGGTTTCT
>A257_196
TCGCCAATATTTAGCTTTAGATGGAATTTACCACCCACTTAGAGCTGCATTCCCAAACAACTCGACTCTTCGAAAGCACCTTACATAGAATTGGTCATCTCATCGCACGGGATTCTCACCCTCTGTGACGTTCTGTTCCAAGAAACATAGACAAGAGCCAATCCCAAGATTACCTTCTTCAAATTACAACTCGAACACCGAAGGTGCTAGATTTCAAATTTGAGCTTTTGCCGCTTCACTCGCCGTTTACTAAGGCAATCCCTCGTTGGTTTCTT
>A257_176
TCGCCAATATTTAGCTTTAGATGGAATTTACCACCCACTTAGAGCTGCATTCCCAAACAACTCGACTCTTCGAAAGCACCTTACATAGAATTGGTCATCTCATCGCACGGGATTCTCACCCTCTGTGACGTTCTGTTCCAAGAAACATAGACAAGAGCCAATCCCAAGATTACCTTCTTCAAATTACAACTCGAACACCGAAGGTGCTAGATTTCAAATTTGAGCTTTTGCCGCTTCACTCGCCGTTTACTAAGGCAATCCCTGTTCGGTTCTTT
>A257_167
TCGCCAATATTTAGCTTTAGATGGAATTTACCACCCACTTAGAGCTGCATTCCCAAACAACTCGACTCTTCGAAAGCACCTTACATAGAATTGGTCATCTCATCGCACGGGATTCTCACCCTCTGTGACGTTCTGTTCCAAGAAACATAGACAAGAGCCAATCCCAAGATTACCTTCTTCAAATTACAACTCGAACACCGAAGGTGCTAGATTTCAAATTTGAGCTTTTGCCGCTTCACTCGCCGTTTACTAAGGCAATCCCTGTTCGGTTTCTT
>A257_277
TCGCCAATATTTAGCTTTAGATGGAATTTACCACCCACTTAGAGCTGCATTCCCAAACAACTCGACTCTTCGAAAGCACCTTACATAGAATTGGTCATCTCATCGCACGGGATTCTCACCCTCTGTGACGTTCTGTTCCAAGAAACATAGACAAGAGCCAATCCCAAGATTACCTTCTTCAAATTACAACTCGAACACCGAAGGTGCTAGATTTCAAATTTGAGCTTTTGCCGCTTCACTCGCCGTTTACTAAGGCAATCCCTGTTGGTTCTTTC
>A257_407
TCGCCAATATTTAGCTTTAGATGGAATTTACCACCCACTTAGAGCTGCATTCCCAAACAACTCGACTCTTCGAAAGCACCTTACATAGAATTGGTCATCTCATCGCACGGGATTCTCACCCTCTGTGACGTTCTGTTCCAAGAAACATAGACAAGAGCCAATCCCAAGATTACCTTCTTCAAATTACAACTCGAACACCGAAGGTGCTAGATTTCAAATTTGAGCTTTTGCCGCTTCACTCGCCGTTTACTAAGGCAATCCCTGTTGGTTTCCTT
>A257_174
TCGCCAATATTTAGCTTTAGATGGAATTTACCACCCACTTAGAGCTGCATTCCCAAACAACTCGACTCTTCGAAAGCACCTTACATAGAATTGGTCATCTCATCGCACGGGATTCTCACCCTCTGTGACGTTCTGTTCCAAGAAACATAGACAAGAGCCAATCCCAAGATTACCTTCTTCAAATTACAACTCGAACACCGAAGGTGCTAGATTTCAAATTTGAGCTTTTGCCGCTTCACTCGCCGTTTACTAAGGCAATCCCTGTTGGTTTCTTT
>A257_169
TCGCCAATATTTAGCTTTAGATGGAATTTACCACCCACTTAGAGCTGCATTCCCAAACAACTCGACTCTTCGAAAGCACCTTACATAGAATTGGTCATCTCATCGCACGGGATTCTCACCCTCTGTGACGTTCTGTTCCAAGAAACATAGACAAGAGCCAATCCCAAGATTACCTTCTTCAAATTACAACTCGAACACCGAAGGTGCTAGATTTCAAATTTGAGCTTTTGCCGCTTCACTCGCCGTTTACTAAGGCAATCCCTGTTGGTTTCTTT
>A257_409
TCGCCAATATTTAGCTTTAGATGGAATTTACCACCCACTTAGAGCTGCATTCCCAAACAACTCGACTCTTCGAAAGCACCTTACATAGAATTGGTCATCTCATCGCACGGGATTCTCACCCTCTGTGACGTTCTGTTCCAAGAAACATAGACAAGAGCCAATCCCAAGATTACCTTCTTCAAATTACAACTCGAACACCGAAGGTGCTAGATTTCAAATTTGAGCTTTTGCCGCTTCACTCGCCGTTTACTAAGGCAATCCCTGTTTGGTTTCTT
>A257_286
TCGCCAATATTTAGCTTTAGATGGAATTTACCACCCACTTAGAGCTGCATTCCCAAACAACTCGACTCTTCGAAAGCACCTTACATAGAATTGGTCATCTCATCGCACGGGATTCTCACCCTCTGTGACGTTCTGTTCCAAGAAACATAGACAAGAGCCAATCCCAAGATTACCTTCTTCAAATTACAACTCGAACACCGAAGGTGCTAGATTTCAAATTTGAGCTTTTGCCGCTTCACTCGCCGTTTACTAAGGCAATTCCCTCGTTCGGTTTC
>A257_215
TCGCCAATATTTAGCTTTAGATGGAATTTACCACCCACTTAGAGCTGCATTCCCAAACAACTCGACTCTTCGAAAGCACCTTACATAGAATTGGTCATCTCATCGCACGGGATTCTCACCCTCTGTGACGTTCTGTTCCAAGAAACATAGACAAGAGCCAATCCCAAGATTACCTTCTTCAAATTACAACTCGAACACCGAAGGTGCTAGATTTCAAATTTGAGCTTTTGCCGCTTCACTCGCCGTTTACTAGGGAAATCATTGTTATTTTCTTT
>A257_6
TCGCCAATATTTAGCTTTAGATGGAATTTACCACCCACTTAGAGCTGCATTCCCAAACAACTCGACTCTTCGAAAGCACCTTACATAGAATTGGTCATCTCATCGCACGGGATTCTCACCCTCTGTGACGTTCTGTTCCAAGAAACATAGACAAGAGCCAATCCCAAGATTACCTTCTTCAAATTACAACTCGAACACCGAAGGTGCTAGATTTCAAATTTGAGCTTTTGCCGCTTCACTCGCCTTACTAAGGCAATCCCTGTTGGTTTCTTTCC
>A257_11
TCGCCAATATTTAGCTTTAGATGGAATTTACCACCCACTTAGAGCTGCATTCCCAAACAACTCGACTCTTCGAAAGCACCTTACATAGAATTGGTCATCTCATCGCACGGGATTCTCACCCTCTGTGACGTTCTGTTCCAAGAAACATAGACAAGAGCCAATCCCAAGATTACCTTCTTCAAATTACAACTCGAACACCGAAGGTGCTAGATTTCAAATTTGAGCTTTTGCCGCTTCACTCGCCTTACTAAGGCAATCCCTGTTGGTTTCTTTTC
>A257_69
TCGCCAATATTTAGCTTTAGATGGAATTTACCACCCACTTAGAGCTGCATTCCCAAACAACTCGACTCTTCGAAAGCACCTTACATAGAATTGGTCATCTCATCGCACGGGATTCTCACCCTCTGTGACGTTCTGTTCCAAGAAACATAGACAAGAGCCAATCCCAAGATTACCTTCTTCAAATTACAACTCGAACACCGAAGGTGCTAGATTTCAAATTTGAGCTTTTGCCGCTTCACTCGCCTTACTAAGGCAATCCCTGTTGGTTTCTTTTC
>A257_170
TCGCCAATATTTAGCTTTAGATGGAATTTACCACCCACTTAGAGCTGCATTCCCAAACAACTCGACTCTTCGAAAGCACCTTACATAGAATTGGTCATCTCATCGCACGGGATTCTCACCCTCTGTGACGTTCTGTTCCAAGAAACATAGACAAGAGCCAATCCCAAGATTACCTTCTTCAAATTACAACTCGAACACCGAAGGTGCTAGATTTCAAATTTGAGCTTTTGTCGCTTCACTCGCCGTTTACTAAGGCAATCCCTGTTGGTTCTTTC
>A257_20
TCGCCAATATTTAGCTTTAGATGGAATTTACCACCCACTTAGAGCTGCATTCCCAAACAACTCGACTCTTCGAAAGCACCTTACATAGAATTGGTCATCTCATCGCACGGGATTCTCACCCTCTGTGACGTTCTGTTCCAAGAAACATAGACAAGAGCCAATCCCAAGATTACCTTCTTCAAATTACAACTCGAACACCGAAGGTGCTAGATTTCAAATTTGAGCTTTTTGCCGCTTCACTCGCCGTTACTAAGGCAATCCCTGTTGGTTTCTTT
>A257_352
TCGCCAATATTTAGCTTTAGATGGAATTTACCACCCACTTAGAGCTGCATTCCCAAACAACTCGACTCTTCGAAAGCACCTTACATAGAATTGGTCATCTCATCGCACGGGATTCTCACCCTCTGTGACGTTCTGTTCCAAGAAACATAGACAAGAGCCAATCCCAAGATTACCTTCTTCAAATTACAACTCGAACACCGAAGGTGCTAGATTTCAAATTTGAGCTTTTTGCCGCTTCACTCGCCGTTTACTAAGGCAATCCCTGTTCGGTTTCT
>A257_436
TCGCCAATATTTAGCTTTAGATGGAATTTACCACCCACTTAGAGCTGCATTCCCAAACAACTCGACTCTTCGAAAGCACCTTACATAGAATTGGTCATCTCATCGCACGGGATTCTCACCCTCTGTGACGTTCTGTTCCAAGAAACATAGACAAGAGCCAATCCCAAGATTACCTTCTTCAAATTACAACTCGAACACCGAAGGTGCTAGATTTCAAATTTGAGCTTTTTGCCGCTTCACTCGCCGTTTACTAAGGCAATCCCTGTTGGTTTCTT
>A257_419
TCGCCAATATTTAGCTTTAGATGGAATTTACCACCCACTTAGAGCTGCATTCCCAAACAACTCGACTCTTCGAAAGCACCTTACATAGAATTGGTCATCTCATCGCACGGGATTCTCACCCTCTGTGACGTTCTGTTCCAAGAAACATAGACAAGAGCCAATCCCAAGGTTACCTTCTTCAAATTACAACTCGAACACCAAAGGTGCTAGATTTCAAATTTGAGCTTTTGCCGCTTCACTCGCCGTTTACTAAGGCAATCCCTGTTGGTTTCTTT
>A257_235
TCGCCAATATTTAGCTTTAGATGGAATTTACCACCCACTTAGAGCTGCATTCCCAAACAACTCGACTCTTCGAAAGCACCTTACATAGAATTGGTCATCTCATCGCACGGGATTCTCACCCTCTGTGACGTTCTGTTCCAAGAAACATAGACAAGAGCCAATCCCAAGGTTACCTTCTTCAAATTACAACTCGAACACCGAAGGTGCTAGATTTCAAATTTGAGCTGTTGCCGCTTCACTCGCCGTTTACTAGGGCAATCCCTGTTGGTTTCTTT
>A257_76
TCGCCAATATTTAGCTTTAGATGGAATTTACCACCCACTTAGAGCTGCATTCCCAAACAACTCGACTCTTCGAAAGCACCTTACATAGAATTGGTCATCTCATCGCACGGGATTCTCACCCTCTGTGACGTTCTGTTCCAAGAAACATAGACAAGAGCCAATCCCAAGGTTACCTTCTTCAAATTACAACTCGAACACCGAAGGTGCTAGATTTCAAATTTGAGCTTTGCCGCTTCACTCGCCGTTACTAAGGCAATCCCTGTTGGTTTCTTTCC
>A257_162
TCGCCAATATTTAGCTTTAGATGGAATTTACCACCCACTTAGAGCTGCATTCCCAAACAACTCGACTCTTCGAAAGCACCTTACATAGAATTGGTCATCTCATCGCACGGGATTCTCACCCTCTGTGACGTTCTGTTCCAAGAAACATAGACAAGAGCCAATCCCAAGGTTACCTTCTTCAAATTACAACTCGAACACCGAAGGTGCTAGATTTCAAATTTGAGCTTTGCCGCTTCACTCGCCGTTACTAAGGCAATCCCTGTTGGTTTCTTTTC
>A257_301
TCGCCAATATTTAGCTTTAGATGGAATTTACCACCCACTTAGAGCTGCATTCCCAAACAACTCGACTCTTCGAAAGCACCTTACATAGAATTGGTCATCTCATCGCACGGGATTCTCACCCTCTGTGACGTTCTGTTCCAAGAAACATAGACAAGAGCCAATCCCAAGGTTACCTTCTTCAAATTACAACTCGAACACCGAAGGTGCTAGATTTCAAATTTGAGCTTTTGCCGCTTCACTCGCCATTTACTAAGGCAATCCCTGTTGGTTTCTTT
>A257_105
TCGCCAATATTTAGCTTTAGATGGAATTTACCACCCACTTAGAGCTGCATTCCCAAACAACTCGACTCTTCGAAAGCACCTTACATAGAATTGGTCATCTCATCGCACGGGATTCTCACCCTCTGTGACGTTCTGTTCCAAGAAACATAGACAAGAGCCAATCCCAAGGTTACCTTCTTCAAATTACAACTCGAACACCGAAGGTGCTAGATTTCAAATTTGAGCTTTTGCCGCTTCACTCGCCGTTACTAAGGCAACTCCCCTCGTTGGTTTCT
>A257_201
TCGCCAATATTTAGCTTTAGATGGAATTTACCACCCACTTAGAGCTGCATTCCCAAACAACTCGACTCTTCGAAAGCACCTTACATAGAATTGGTCATCTCATCGCACGGGATTCTCACCCTCTGTGACGTTCTGTTCCAAGAAACATAGACAAGAGCCAATCCCAAGGTTACCTTCTTCAAATTACAACTCGAACACCGAAGGTGCTAGATTTCAAATTTGAGCTTTTGCCGCTTCACTCGCCGTTACTAAGGCAACTCCCCTGTTGGTTCTTT
>A257_110
TCGCCAATATTTAGCTTTAGATGGAATTTACCACCCACTTAGAGCTGCATTCCCAAACAACTCGACTCTTCGAAAGCACCTTACATAGAATTGGTCATCTCATCGCACGGGATTCTCACCCTCTGTGACGTTCTGTTCCAAGAAACATAGACAAGAGCCAATCCCAAGGTTACCTTCTTCAAATTACAACTCGAACACCGAAGGTGCTAGATTTCAAATTTGAGCTTTTGCCGCTTCACTCGCCGTTACTAAGGCAATCCCTCGTTGGTTTCTTT
>A257_1
TCGCCAATATTTAGCTTTAGATGGAATTTACCACCCACTTAGAGCTGCATTCCCAAACAACTCGACTCTTCGAAAGCACCTTACATAGAATTGGTCATCTCATCGCACGGGATTCTCACCCTCTGTGACGTTCTGTTCCAAGAAACATAGACAAGAGCCAATCCCAAGGTTACCTTCTTCAAATTACAACTCGAACACCGAAGGTGCTAGATTTCAAATTTGAGCTTTTGCCGCTTCACTCGCCGTTACTAAGGCAATCCCTGTTGGTTCTTTCC
>A257_29
TCGCCAATATTTAGCTTTAGATGGAATTTACCACCCACTTAGAGCTGCATTCCCAAACAACTCGACTCTTCGAAAGCACCTTACATAGAATTGGTCATCTCATCGCACGGGATTCTCACCCTCTGTGACGTTCTGTTCCAAGAAACATAGACAAGAGCCAATCCCAAGGTTACCTTCTTCAAATTACAACTCGAACACCGAAGGTGCTAGATTTCAAATTTGAGCTTTTGCCGCTTCACTCGCCGTTACTAAGGCAATCCCTGTTGGTTTCTTTC
>A257_2
TCGCCAATATTTAGCTTTAGATGGAATTTACCACCCACTTAGAGCTGCATTCCCAAACAACTCGACTCTTCGAAAGCACCTTACATAGAATTGGTCATCTCATCGCACGGGATTCTCACCCTCTGTGACGTTCTGTTCCAAGAAACATAGACAAGAGCCAATCCCAAGGTTACCTTCTTCAAATTACAACTCGAACACCGAAGGTGCTAGATTTCAAATTTGAGCTTTTGCCGCTTCACTCGCCGTTACTAAGGCAATCCCTGTTGGTTTCTTTT
>A257_35
TCGCCAATATTTAGCTTTAGATGGAATTTACCACCCACTTAGAGCTGCATTCCCAAACAACTCGACTCTTCGAAAGCACCTTACATAGAATTGGTCATCTCATCGCACGGGATTCTCACCCTCTGTGACGTTCTGTTCCAAGAAACATAGACAAGAGCCAATCCCAAGGTTACCTTCTTCAAATTACAACTCGAACACCGAAGGTGCTAGATTTCAAATTTGAGCTTTTGCCGCTTCACTCGCCGTTACTAAGGCAATCCCTGTTGGTTTCTTTT
>A257_302
TCGCCAATATTTAGCTTTAGATGGAATTTACCACCCACTTAGAGCTGCATTCCCAAACAACTCGACTCTTCGAAAGCACCTTACATAGAATTGGTCATCTCATCGCACGGGATTCTCACCCTCTGTGACGTTCTGTTCCAAGAAACATAGACAAGAGCCAATCCCAAGGTTACCTTCTTCAAATTACAACTCGAACACCGAAGGTGCTAGATTTCAAATTTGAGCTTTTGCCGCTTCACTCGCCGTTTACTAAGGCAACTCCCCTGTTGGTTCCT
>A257_388
TCGCCAATATTTAGCTTTAGATGGAATTTACCACCCACTTAGAGCTGCATTCCCAAACAACTCGACTCTTCGAAAGCACCTTACATAGAATTGGTCATCTCATCGCACGGGATTCTCACCCTCTGTGACGTTCTGTTCCAAGAAACATAGACAAGAGCCAATCCCAAGGTTACCTTCTTCAAATTACAACTCGAACACCGAAGGTGCTAGATTTCAAATTTGAGCTTTTGCCGCTTCACTCGCCGTTTACTAAGGCAACTCCCCTGTTGGTTCTT
>A257_187
TCGCCAATATTTAGCTTTAGATGGAATTTACCACCCACTTAGAGCTGCATTCCCAAACAACTCGACTCTTCGAAAGCACCTTACATAGAATTGGTCATCTCATCGCACGGGATTCTCACCCTCTGTGACGTTCTGTTCCAAGAAACATAGACAAGAGCCAATCCCAAGGTTACCTTCTTCAAATTACAACTCGAACACCGAAGGTGCTAGATTTCAAATTTGAGCTTTTGCCGCTTCACTCGCCGTTTACTAAGGCAACTCCCTGTTGGTTTCTT
>A257_408
TCGCCAATATTTAGCTTTAGATGGAATTTACCACCCACTTAGAGCTGCATTCCCAAACAACTCGACTCTTCGAAAGCACCTTACATAGAATTGGTCATCTCATCGCACGGGATTCTCACCCTCTGTGACGTTCTGTTCCAAGAAACATAGACAAGAGCCAATCCCAAGGTTACCTTCTTCAAATTACAACTCGAACACCGAAGGTGCTAGATTTCAAATTTGAGCTTTTGCCGCTTCACTCGCCGTTTACTAAGGCAATCCCCTCGTTGGTTTCT
>A257_453
TCGCCAATATTTAGCTTTAGATGGAATTTACCACCCACTTAGAGCTGCATTCCCAAACAACTCGACTCTTCGAAAGCACCTTACATAGAATTGGTCATCTCATCGCACGGGATTCTCACCCTCTGTGACGTTCTGTTCCAAGAAACATAGACAAGAGCCAATCCCAAGGTTACCTTCTTCAAATTACAACTCGAACACCGAAGGTGCTAGATTTCAAATTTGAGCTTTTGCCGCTTCACTCGCCGTTTACTAAGGCAATCCCCTCGTTTGGTTTC
>A257_211
TCGCCAATATTTAGCTTTAGATGGAATTTACCACCCACTTAGAGCTGCATTCCCAAACAACTCGACTCTTCGAAAGCACCTTACATAGAATTGGTCATCTCATCGCACGGGATTCTCACCCTCTGTGACGTTCTGTTCCAAGAAACATAGACAAGAGCCAATCCCAAGGTTACCTTCTTCAAATTACAACTCGAACACCGAAGGTGCTAGATTTCAAATTTGAGCTTTTGCCGCTTCACTCGCCGTTTACTAAGGCAATCCCCTGTTCGGTTTCC
>A257_251
TCGCCAATATTTAGCTTTAGATGGAATTTACCACCCACTTAGAGCTGCATTCCCAAACAACTCGACTCTTCGAAAGCACCTTACATAGAATTGGTCATCTCATCGCACGGGATTCTCACCCTCTGTGACGTTCTGTTCCAAGAAACATAGACAAGAGCCAATCCCAAGGTTACCTTCTTCAAATTACAACTCGAACACCGAAGGTGCTAGATTTCAAATTTGAGCTTTTGCCGCTTCACTCGCCGTTTACTAAGGCAATCCCTCGTTCGGTTTCT
>A257_207
TCGCCAATATTTAGCTTTAGATGGAATTTACCACCCACTTAGAGCTGCATTCCCAAACAACTCGACTCTTCGAAAGCACCTTACATAGAATTGGTCATCTCATCGCACGGGATTCTCACCCTCTGTGACGTTCTGTTCCAAGAAACATAGACAAGAGCCAATCCCAAGGTTACCTTCTTCAAATTACAACTCGAACACCGAAGGTGCTAGATTTCAAATTTGAGCTTTTGCCGCTTCACTCGCCGTTTACTAAGGCAATCCCTCGTTGGTTCTTT
>A257_288
TCGCCAATATTTAGCTTTAGATGGAATTTACCACCCACTTAGAGCTGCATTCCCAAACAACTCGACTCTTCGAAAGCACCTTACATAGAATTGGTCATCTCATCGCACGGGATTCTCACCCTCTGTGACGTTCTGTTCCAAGAAACATAGACAAGAGCCAATCCCAAGGTTACCTTCTTCAAATTACAACTCGAACACCGAAGGTGCTAGATTTCAAATTTGAGCTTTTGCCGCTTCACTCGCCGTTTACTAAGGCAATCCCTCGTTGGTTTCTT
>A257_175
TCGCCAATATTTAGCTTTAGATGGAATTTACCACCCACTTAGAGCTGCATTCCCAAACAACTCGACTCTTCGAAAGCACCTTACATAGAATTGGTCATCTCATCGCACGGGATTCTCACCCTCTGTGACGTTCTGTTCCAAGAAACATAGACAAGAGCCAATCCCAAGGTTACCTTCTTCAAATTACAACTCGAACACCGAAGGTGCTAGATTTCAAATTTGAGCTTTTGCCGCTTCACTCGCCGTTTACTAAGGCAATCCCTGTTGGTTCTTTC
>A257_244
TCGCCAATATTTAGCTTTAGATGGAATTTACCACCCACTTAGAGCTGCATTCCCAAACAACTCGACTCTTCGAAAGCACCTTACATAGAATTGGTCATCTCATCGCACGGGATTCTCACCCTCTGTGACGTTCTGTTCCAAGAAACATAGACAAGAGCCAATCCCAAGGTTACCTTCTTCAAATTACAACTCGAACACCGAAGGTGCTAGATTTCAAATTTGAGCTTTTGCCGCTTCACTCGCCGTTTACTAAGGCAATCCCTGTTGGTTTCCTT
>A257_168
TCGCCAATATTTAGCTTTAGATGGAATTTACCACCCACTTAGAGCTGCATTCCCAAACAACTCGACTCTTCGAAAGCACCTTACATAGAATTGGTCATCTCATCGCACGGGATTCTCACCCTCTGTGACGTTCTGTTCCAAGAAACATAGACAAGAGCCAATCCCAAGGTTACCTTCTTCAAATTACAACTCGAACACCGAAGGTGCTAGATTTCAAATTTGAGCTTTTGCCGCTTCACTCGCCGTTTACTAAGGCAATCCCTGTTGGTTTCTTT
>A257_173
TCGCCAATATTTAGCTTTAGATGGAATTTACCACCCACTTAGAGCTGCATTCCCAAACAACTCGACTCTTCGAAAGCACCTTACATAGAATTGGTCATCTCATCGCACGGGATTCTCACCCTCTGTGACGTTCTGTTCCAAGAAACATAGACAAGAGCCAATCCCAAGGTTACCTTCTTCAAATTACAACTCGAACACCGAAGGTGCTAGATTTCAAATTTGAGCTTTTGCCGCTTCACTCGCCGTTTACTAAGGCAATCCCTGTTGGTTTCTTT
>A257_224
TCGCCAATATTTAGCTTTAGATGGAATTTACCACCCACTTAGAGCTGCATTCCCAAACAACTCGACTCTTCGAAAGCACCTTACATAGAATTGGTCATCTCATCGCACGGGATTCTCACCCTCTGTGACGTTCTGTTCCAAGAAACATAGACAAGAGCCAATCCCAAGGTTACCTTCTTCAAATTACAACTCGAACACCGAAGGTGCTAGATTTCAAATTTGAGCTTTTGCCGCTTCACTCGTCGTTTACTAAGGCAATCCCTGTTGGTTTCTTT
>A257_443
TCGCCAATATTTAGCTTTAGATGGAATTTACCACCCACTTAGAGCTGCATTCCCAAACAACTCGACTCTTCGAAAGCACCTTACATAGAATTGGTCATCTCATCGCACGGGATTCTCACCCTCTGTGACGTTCTGTTCCAAGAAACATAGACAAGAGCCAATCCCAAGGTTACCTTCTTCAAATTACAACTCGAACACCGAAGGTGCTAGATTTCAAATTTGAGCTTTTTGCCGCTTCACTCGCCGTTTACTAAGGCAATCCCTGTTGGTTTCTT
>A257_427
TCGCCAATATTTAGCTTTAGATGGAATTTACCACCCACTTAGAGCTGCATTCCCAAACAACTCGACTCTTCGAAAGCACCTTACATAGAATTGGTCATCTCATCGCACGGGATTCTCACCCTCTGTGACGTTCTGTTCCAAGAAACATAGACAAGAGCCAATTCCAAGGTTACCTTCTTCAAATTACAACTCGAACACCGAAGGTGCTAGATTTCAAATTTGAGCTTTTGCCGCTTCACTCGCCGTTTACTAAGGCAATCCCTGTTGGTTTCTTT
>A257_303
TCGCCAATATTTAGCTTTAGATGGAATTTACCACCCACTTAGAGCTGCATTCCCAAACAACTCGACTCTTCGAAAGCACCTTACATAGAATTGGTCATCTCATCGCACGGGATTCTCACCCTCTGTGACGTTCTGTTCCAGGAAACATAGACAAGAGCCAATCCCAAGATTACCTTCTTCAAATTACAACTCGAACACCGAAGGTGCTAGATTTCAAATTTGAGCTTTTGCCGCTTCACTCGCCGTTTACTAAGGCAATCCCTGTTGGTTTCTTT
>A257_257
TCGCCAATATTTAGCTTTAGATGGAATTTACCACCCACTTAGAGCTGCATTCCCAAACAACTCGACTCTTCGAAAGCACCTTACATAGAATTGGTCATCTCATCGCACGGGGATTCTCACCCTCTGTGACGTTCTGTTCCAAGAAACATAGACAAGAGCCAATCCCAAGGTTACCTTCTTCAAATTACAACTCGAACACCGAAGGTGCTAGATTTCAAATTTGAGCTTTTGCCGCTTCACTCGCCGTTTACTAAGGCAATCCCTGTTGGTTTCTT
>A257_195
TCGCCAATATTTAGCTTTAGATGGAATTTACCACCCACTTAGAGCTGCATTCCCAAACAACTCGACTCTTCGAAAGCACCTTACATAGAATTGGTCATCTCATCGCACGTGATTCTCACCCTCTGTGACGTTCTGTTCCAAGAAACATAGACAAGAGCCAATCCCAAGGTTACCTTCTTCAAATTACAACTCGAACACCGAAGGTGCTAGATTTCAAATTTGAGCTTTTGCCGCTTCACTCGCCGTTTACTAAGGCAATCCCTGTTGGTTTCTTT
>A257_305
TCGCCAATATTTAGCTTTAGATGGAATTTACCACCCACTTAGAGCTGCATTCCCAAACAACTCGACTCTTCGAAAGCACCTTACATAGAATTGGTCATCTCATCGCGACGGGATTCTCACCCTCTGTGACGTTCTGTTCCAAGAAACATAGACAAGAGCCAATCCCAAGGTTACCTTCTTCAAATTACAACTCGAACACCGAAGGTGCTAGATTTCAAATTTGAGCTTTTGCCGCTTCACTCGCCGTTTACTAAGGCAATCCCTGTTGGTTTCTT
>A257_14
TCGCCAATATTTAGCTTTAGATGGAATTTACCACCCACTTAGAGCTGCATTCCCAAACAACTCGACTCTTCGTAAAGCACCTTACATAGAATTGGTCATCTCATCGCACGGGATTCTCACCCTCTGTGACGTTCTGTTCCAAGAAACATAGACAAGAGCCGAATCCCAAGATTACCTTCTTCAAATTACAACTCGAACACCGAAGGTGCTAGATTTCAAATTTGAGCTTTTGCCGCTTCACTCGCCGTTACTAAGGCAATCCCTGTTGGTTTCTT
>A257_317
TCGCCAATATTTAGCTTTAGATGGAATTTACCACCCACTTAGAGCTGCATTCCCAAACCAAACTCGACTCTTCGAAAGACACCTTACATAGAATTGGTCATCTCATCGCACGGGATTCTCACCCTCTGTGACGTTCTGTTCCAAGAAACATAGACAAGAGCCAATCCCAAGATTACCTTCTTCAAATTACAACTCGAACACCGAAGGTGCTAGATTTCAAATTTGAGCTTTTGCCGCTTCACTCGCCGTTTACTAAGGCAATCCCTGTTGGTTTC
>A257_133
TCGCCAATATTTAGCTTTAGATGGAATTTACCACCCACTTAGAGCTGCATTCCCAACAACTCGACTCTTCGAAAGCACCTTACATAGAATTGGTCATCTCATCGCACGGGATTCTCACCCTCTGTGACGTTCTGTTCCAAGAAACATAGACAAGAGCCAATCCCAAGGTTACCTTCTTCAAATTACAACTCGAACACCGAAGGTGCTAGATTTCAAATTTGAGCTTTTGCCGCTTCACTCGCCGTTACTAAGGCAATCCCTGTTGGTTTCTTTTC
>A257_221
TCGCCAATATTTAGCTTTAGATGGAATTTACCACCCACTTAGAGCTGCTATTCCCAAACAACTCGACTCTTCGAAAGCACCTTACATAGAATTGGTCATCTCATCGCACGGGATTCTCACCCTCTGTGACGTTCTGTTCCAAGAAACATAGACAAGAGCCAATCCCAAGGTTACCTTCTTCAAATTACAACTCGAACACCGAAGGTGCTAGATTTCAAATTTGAGCTTTTGCCGCTTCACTCGCCGTTTACTAAGGCAATCCCTGTTGGTTTCTT
>A257_366
TCGCCAATATTTAGCTTTAGATGGAATTTACCACCCACTTTAGAGCTGCATTCCCAAACAACTCGACTCTTCGAAAGCACCTTACATAGAATTGGTCATCTCAGTCGCACGGGATTCTCACCCTCTGTGACGTTCTGTTCCAAGAAACATAGACAAGAGCCAACTCCCAAGGTTACCTTCTTCAAATTACAACTCGAACACCGAAGGTGCTAGATTTCAAATTTGAGCTTTTGCCGCTTCACTCGCCGTTTACTAAGGCAATCCCTGTTGGTTTC
>A257_77
TCGCCAATATTTAGCTTTAGATGGAATTTACCACCCACTTTAGAGCTGCATTCCCAAACAACTCGACTCTTCGAAAGCACCTTACATAGAATTGGTCATCTCATCGCACGGGATTCTCACCCTCTGTGACGTTCTGTTCCAAGAAACATAGACAAGAGCCAATCCCAAGGTTACCTTCTTCAAATTACAACTCGAACACCGAAGGTGCTAGATTTCAAATTTGAGCTTTTGCCGCTTCACTCGCCGTTACTAAGGCAATCCCTGTTGGTTTCTTT
>A257_253
TCGCCAATATTTAGCTTTAGATGGAATTTACCACCCACTTTAGAGCTGCATTCCCAAACAACTCGACTCTTCGAAAGCACCTTACATAGAATTGGTCATCTCATCGCACGGGATTCTCACCCTCTGTGACGTTCTGTTCCAAGAAACATAGACAAGAGCCAATCCCAAGGTTACCTTCTTCAAATTACAACTCGAACACCGAAGGTGCTAGATTTCAAATTTGAGCTTTTGCCGCTTCACTCGCCGTTTACTAAGGCAATCCCTGTTGGTTTCTT
>A257_123
TCGCCAATATTTAGCTTTAGATGGAATTTACCTACCCACTTAGAGCTGCATTCCCAAACAAACTCGACTCTTCGAAAGCACCTTACATAGAATTGGTCATCTCATCGCACGGGATTCTCACCCTCTGTGACGTTCTGTTCCAAGAAACATAGACAAGAGCCAATCCCAAGGTTACCTTCTTCAAATTACAACTCGAACACCGAAGGTGCTAGATTTCAAATTTGAGCTTTTGCCGCTTCACTCGCCGTTACTAAGGCAATCCCTGTTGGTTTCTT
>A257_217
TCGCCAATATTTAGCTTTAGATGGAGTTTACCACCTGCTTTAGGCTGCACTCTCAAGCAACCTGACTCTAGAATACGCCTGTCTGCGCCTACCAGACTCACGCCTCCATGGGCCTAGCACCCACTTTGGGAGCCCCTGTCAAGGGAACTTGAGACACGTGTCAGTAGGCGATGCACAAACGCATCAACGCCGCATCTCCTAAACACGTCGAGTGTTAGGACTTGGCGCTGGGCTCATCCCTGTTCGCTCGCCGTTTACTAAGGCAATCCCTGTTG
>A257_5
TCGCCAATATTTAGCTTTAGATGGGTAATTTAACCACCCACTTAGAGCTGCATTCCCGAAACAACTCGACTCTTCGAAAGCACCTTACATAGAATTGGTCATCTCATCGCACGGGATTCTCACCCTCTGTGACGTTCTGTTCCAAGAAACATAGACAAGAGCCAATCCCAAGATTACCTTCTTCAAATTACAACTCGAACACCGAAGGTGCTAGATTTCAAATTTGAGCTTTTGCCGCTTCACTCGCCTTACTAAGGCAATCCCTGTTGGTTTCT
>A257_346
TCGCCAATATTTAGCTTTAGGTGAGATTTACCACCCAATTTAGGCTGCATTCCCAAACAACCTGACTCTTTGAAAACATATCACAAAAGACAACTACTCAGATCAAAGACGGGATTCTCACCCTCCATGATGCCTTGTTCCAAAGGACTTATTAATCTGGTGTGCCAGGAAAATGTTTCTACAGTTTACAATACGGTTTAGCTAAGCCAAACAGTTTCCAACTTTGAGCTCTTTCCTCTTCACTCGCCGTTTACTAGGGAAATCATTCGTTATTT
>A257_452
TCGCCAATATTTAGCTTTTAGATGGAATTTACCACCCACTTAGAGCTGCATTCCCAAACAACTCGACTCTTCGAAAGCACCTTACATAGAATTGGTCATCTCATCGCACGGGATTCTCACCCTCTGGTGACGTTCTGTTCCAAGAAACATAGACAAGAAGCCAATCCCAAGGTTACCTTCTTCAAATTACAACTCGAACACCGAAGGTGCTAGATTTCAAATTTGAGCTTTTGCCGCTTCACTCGCCGTTTACTAAGGCAATCCCTGTTGGTTTC
>A257_43
TCGCCAATATTTTAGCTTTAGATGGAATTTACCACCCACTTAGAGCTGCATTCCCAAACAACTCGACTCTTCGAAAGCACCTTACATAGAATTGGTCATCTCATCGCACGGGATTCTCACCCTCTGTGACGTTCTGTTCCAAGAAACATAGACAAGAGCCAATCCCAAGATTACCTTCTTCAAATTACAACTCGAACACCGAAGGTGCTAGATTTCAAATTTGAGCTTTTGCCGCTTCACTCGCCTTACTAAGGCAATCCCTGTTGGTTTCTTTT
>A257_149
TCGCCAATATTTTAGCTTTTAGATGGAATTTACCACCACTTAGAGCTGCATTCCCAAACAACTCGACTCTTCGAAAGCACCTTACATAGAATTGGTCATCTCATCGCACGGGATTCTCACCCTCTGTGACGTTCTGTTCCAAGAAACATAGACAAGAGCCAATCCCAAGGTTACCTTCTTCAAATTACAACTCGAACACCGAAGGTGCTAGATTTCAAATTTGAGCTTTTGCCGCTTCACTCGCCGTTACTAAGGCAATCCCTCGTTGGTTTCTT
>A257_274
TCGCCAATATTTTAGCTTTTAGATGGAATTTACCACCCACTTAGAGCTGCATTCCCAAACAACTCGACTCTTCGAAAGCACCTTACATAGAATTGGTCATCTCATCGCACGGGATTCTCACCCTCTGTGACGTTCTGTTCCAAGAAACATAGACAAGAGCCAATCCCAAGGTTACCTTCTTCAAATTACAACTCGAACACCGAAGGTGCTAGATTTCAAATTTGAGCTTTTGCCGCTTCACTCGCCGTTTACTAAGGCAATCCCTGTTGGTTTCT
>A257_325
TCGCCAATTTATTTAGCTTTAGATGGAATTTACCACCCACTTAGAGCTGCATTCCCAAACAACTCGACTCTTCGAAAGCACCTTACATAGAATTGGTCATCTCATCGCACGGGATTCTCACCCTCTGTGACGTTCTGTTCCAAGAAACATAGACAAGAGCCAATCCCAAGGTTACCTTCTTCAAATTACAACTCGAACACCGAAGGTGCTAGATTTCAAATTTGAGCTTTTGCCGCTTCACTCGCCGTTTACTAAGGCAATCCCTGTTGGTTTCT
>A257_36
TCGCCGAATAGTTTAGCGTTTAGATGGAATTTACCACCCACTTAGAGCTGCATTCCCAAACAACTCGACTCTTCGAAAGCACCTTACATAGAATTGGTCATCTCATCGCACGGGATTCTCACCCTCTGTGACGTTCTGTTCCAAGAAACATAGACAAGAGCCAATCCCAAGATTACCTTCTTCAAATTACAACTCGAACACCGAAGGTGCTAGATTTCAAATTTGAGCTTTTGCCGCTTCACTCGCCTTACTAAGGCAATCCCTGTTGGTTTCTT
>A257_45
TGGCCAATATTTAGCTTTAGAAGAAATTTACCTCCCATTTAGAGCTGCATTCCCAAACAACTCGACTCGTCGAAGGGGCTTTACACGGCGAAGGCCAGCGACCACATACGGGATTCTCACCCTCTGTGACGTCCTGTTCCAAAGAACTTAGACCGCTGCCAACGCCAAAGCGCCCTCTGCAAATTACAACTCGGACTCTGAAAGAGCCAGATTTCAAATTTGAGCTGTTGCCGCTTCACTCGCCGTTACTAAGCAATCCCTGTTGGTTTCTTTTC
>A257_333
TGGCCAATATTTAGCTTTAGAAGAAATTTACCTCCCATTTAGAGCTGCATTCCCAAACAACTCGACTCGTCGAAGGGGCTTTACACGGCGAAGGCCAGCGACCACATACGGGATTCTCACCCTCTGTGACGTCCTGTTCCAAAGAACTTAGACCGCTGCCAACGCCAAAGCGCCCTCTGCAAATTACAACTCGGACTCTGAAAGAGCCAGATTTCAAATTTGAGCTGTTGCCGCTTCACTCGCCGTTTACTAGGGCAATCCCTGTTGGTTTCTTT
>A257_59
TGGCCAATATTTAGCTTTAGAAGAAATTTACCTCCCATTTAGAGCTGCATTCCCAAACAACTCGACTCGTCGAAGGGGCTTTACACGGCGAAGGCCAGCGACCACATACGGGATTCTCACCCTCTGTGACGTCCTGTTCCAAAGAACTTAGACCGCTGCCAACGCCAAAGCGCCCTCTGCAAATTACAACTCGGACTCTGAAAGAGCCAGATTTCAAATTTGAGCTTTTGCCGCTTCACTCGCCGTTACTAAGGCAATCCCTGTTGGTTTCTTTT
>A328_273
ACAGTAATATTTAGCCTTAGATGGAGTTTACCACCTGCTTTAGGCTGCACTCTCAAGCAACCTGACTCTAGAATACGCCTGTCTGCGCCTACCAGACTCACGCCTCCATGGGCCTAGCACCCACTTTGGGAGCCCCTGTCAAGGGAACTTGAGACACGTGTCAGTAGGCGATGCACAAACGCATCAACGCCGCATCTCCTAAACACGTCGAGTGTTAGGACTTGGCGCTGGGCTCATCCCTGTTCGCTCGCCGTTACTAAGGGAATCCCATTTGG
>A328_85
ACAGTAATATTTAGCCTTAGGTGAGTTTACCACCTTGCTTTAGGCTGCACTCTCAAGCAACCTGACTCTAGAATACGCCTGTCTGCGCCTACCAGACTCACGCCTCCATGGGCCTAGCACCCACTTTGGGAGCCCCTGTCAAGGGAACTTGAGACACGTGTCAGTAGGCGATGCACAAACGCATCAACGCCGCATCTCCTAAACACGTCGAGTGTTAGGACTTGGCGCTGGGCTCATCCCTGTTCGCTCGCCGTTACTAAGGGAATCCCATTTGG
>A328_206
ACAGTAATATTTAGCCTTAGGTGGAGTTTACCACCTGCTTTAGGCTGCACTCTCAAGCAACCTGACTCTAGAATACGCCTGTCTGCGCCTACCAGACTCACGCCTCCATGGGCCTAGCACCCACTTTGGGAGCCCCTGTCAAGGGAACTTGAGACACGTGTCAGTAGGCGATGCACAAACGCATCAACGCCGCATCTCCTAAACACGTCGAGTGTTAGGACTTGGCGCTGGGCTCATCCCTGTTCGCTCGCCGTTACTAACGGGAACTCCCACTT
>A328_345
ACAGTAATATTTAGCCTTAGGTGGAGTTTACCACCTGCTTTAGGCTGCACTCTCAAGCAACCTGACTCTAGAATACGCCTGTCTGCGCCTACCAGACTCACGCCTCCATGGGCCTAGCACCCACTTTGGGAGCCCCTGTCAAGGGAACTTGAGACACGTGTCAGTAGGCGATGCACAAACGCATCAACGCCGCATCTCCTAAACACGTCGAGTGTTAGGACTTGGCGCTGGGCTCATCCCTGTTCGCTCGCCGTTACTAAGGGAATCCCATTTGG
>A328_267
ACAGTAATATTTAGCCTTAGGTGGAGTTTACCACCTGCTTTAGGCTGCACTCTCAAGCAACCTGACTCTAGTATGCAACAGCTTGCCCGCATGTCAAGGCGGCAGCGCTATGGGCCTGTCACCCACTCTGGAAAAGCCCTTTTCAAAGGAACTTGCACTGCCCGACGCACGGGATGCACTGCTACATGCACGCTGCATCTCTCACACGCCAGAAGACGGTGAGACTTAGCGCTGAGCTCATCCCCTTTCGTTCGCCATTACTCAGGGAATCCCTT
>A328_323
ACAGTAATATTTAGCCTTAGGTGGAGTTTACCACCTGCTTTAGGCTGCACTCTCAAGCAACCTGACTCTAGTATGCAACAGCTTGCCCGCATGTCAAGGCGGCAGCGCTATGGGCCTGTCACCCACTCTGGAAAAGCCCTTTTCAAAGGAACTTGCACTGCCCGACGCACGGGATGCACTGCTACATGCACGCTGCATCTCTCACACGCCAGAAGACGGTGAGACTTAGCGCTGAGCTCATCCCCTTTCGTTCGCCATTACTCAGGGAATCCCTT
>A328_250
ACAGTAATATTTAGCCTTAGGTGGAGTTTACCACCTGCTTTAGGCTGCACTCTCAAGCAACCTGACTCTAGTATGCAACAGCTTGCCCGCATGTCAAGGCGGCAGCGCTATGGGCCTGTCACCCACTCTGGAAAAGCCCTTTTCAAAGGAACTTGCACTGCCCGACGCACGGGATGCACTGCTACATGCACGCTGCATCTCTCACACGCCAGAAGACGGTGAGACTTAGCGCTGAGCTCATCCCTTTCGTTCGCCATTACTCAGGGAACTCCCTT
>A328_286
ACAGTAATATTTAGCCTTAGGTGGAGTTTACCACCTGCTTTAGGCTGCACTCTCAAGCAACCTGACTCTAGTATGCAACAGCTTGCCCGCATGTCAAGGCGGCAGCGCTATGGGCCTGTCACCCACTCTGGAAAAGCCCTTTTCAAAGGAACTTGCACTGCCCGACGCACGGGATGCACTGCTACATGCACGCTGCATCTCTCACACGCCAGAAGACGGTGAGACTTAGCGCTGAGCTCATCCCTTTCGTTCGCCATTACTCAGGGAATCCCTTT
>A328_152
ACAGTAATATTTAGCCTTAGGTGGAGTTTACCACCTGCTTTAGGCTGCACTCTCAAGCAACCTGACTCTAGTATGCAACAGCTTGCCCGCATGTCAAGGCGGCAGCGCTATGGGCCTGTCACCCACTCTGGAAAAGCCCTTTTCAAAGGAACTTGCACTGCCCGACGCACGGGATGCACTGCTACATGCACGCTGCATCTCTCACACGCCAGAAGACGGTGAGACTTAGCGCTGAGCTCATCCCTTTCGTTCGCCATTACTCAGGGAATCCCTTT
>A328_10
ACAGTAATATTTAGCCTTAGGTGGAGTTTACCACCTGCTTTAGGCTGCACTCTCAAGCAGCCTGACTCTAGAATACGCCTGTCTGCGCCTACCAGACTCACGCCTCCATGGGCCTAGCACCCACTTTGGGAGCCCCTGTCAAGGGAACTTGAGACACGTGTCAGTAGGCGATGCACAAACGCATCAACGCCGCATCTCCTAAACACGTCGAGTGTTAGGACTTGGCGCTGGGCTCATCCCTGTTCGCTCGCCGTTACTAAGGGAATCCCATTTGG
>A328_262
ACAGTAATATTTTAGCCTTAGGTGGAGTTTACCACCTGCTTTAGGCTGCACTCTCAAGCAACCTGACTCTAGTATGCAACAGCTTGCCCGCATGTCAAGGCGGCAGCGCTATGGGCCTGTCACCCACTCTGGAAAAGCCCTTTTCAAAGGAACTTGCACTGCCCGACGCACGGGATGCACTGCTACATGCACGCTGCATCTCTCACACGCCAGAAGACGGTGAGACTTAGCGCTGAGCTCATCCCTTTCGTTCGCCATTACTCAGGGAATCCCTT
>A328_224
CCATAGATATTTAGCTTTAGAAGAAGTTTATCTCCCATTTAGAGCTGCATTCCCAAACAACTCGACTCGTCGAAGGGGCTTTACACGGCGAAGGCCAGCGACCACATACGGGATTCTCACCCTCTGTGACGTCCTGTTCCAAAGAACTTAGACCGCTGCCAACGCCAAAGCGCCCTCTGCAAATTACAACTCGGACTCTGAAAGAGCCAGATTTCAAATTTGAGCTGTTGCCGCTTCACTCGCCGTTTACTAGGGCAATCCCTGTTGGTTTCTTT
>A328_9
CCATAGATATTTAGCTTTAGAAGAAGTTTATCTCCCATTTAGGGCTGCAATCCCAAACAACCCGACTCTTGGATAAATAACATTCGGTTCAATGGAAGCTACATACGGGATTTTCACCCTCTGTGACGTTCTGTTCCAAGAAACATAGACAAGAGCCAATCCCAAGGTTACCTTCTTCAAATTACAACTCGAACACCGAAGGTGCTAGATTTCAAATTTGAGCTTTTGCCGCTTCACTCGCCGTTACTAAGGCAATCCCTGTTGTTCTTTTCCTC
>A328_198
CCATAGATATTTAGCTTTAGAAGAAGTTTATCTCCCATTTAGGGCTGCAATCCCAAACAACCCGACTCTTGGATAAATAACATTCGGTTCAATGGAAGCTACATACGGGATTTTCACCCTCTGTGATGTCCTGTTCCAAGAAACATAGACAAGAGCCAATCCCAAGGTTACCTTCTTCAAATTACAACTCGAACACCGAAGGTGCTAGATTTCAAATTTGAGCTTTTGCCGCTTCACTCGCCGTTTACTAAGGCAATCCCTGTTGGTTTCTTTTC
>A328_67
CCATAGATATTTAGCTTTAGAAGAAGTTTATCTCCCATTTAGGGCTGCAATCCCAAACAACCCGACTCTTGGATAAATAACATTCGGTTCAATGGAAGCTACATACGGGATTTTCACCCTCTGTGATGTCCTGTTCCAAGGAACTTATGCTTCCAAATCCCCTTTTGTTACTCACTTTAGATTACAATTCGAAAACCGAGACGGCCTCCGATTCTAAACTTGAGCTATTGCCGCTTCACTCGCCGCTACTGAGGCAATCTTCGTTGATTTCTTTC
>A328_73
CCATAGATATTTAGCTTTAGAAGAAGTTTATCTCCCATTTAGGGCTGCAATCCCAAACAACCCGACTCTTGGATAAATAACATTCGGTTCAATGGAAGCTACATACGGGATTTTCACCCTCTGTGATGTCCTGTTCCAAGGAACTTATGCTTCCAAATCCCCTTTTGTTACTCACTTTAGATTACAATTCGAAAACCGAGACGGCCTCCGATTCTAAACTTGAGCTATTGCCGCTTCACTCGCCGCTACTGAGGCAATCTTCGTTGATTTCTTTT
>A328_264
CCATAGATATTTAGCTTTAGAAGAAGTTTATCTCCCATTTAGGGCTGCAATCCCAAACAACCCGACTCTTGGATAAATAACATTCGGTTCAATGGAAGCTACATACGGGATTTTCACCCTCTGTGATGTCCTGTTCCAAGGAACTTATGCTTCCAAATCCCCTTTTGTTACTCACTTTAGATTACAATTCGAAAACCGAGACGGCCTCCGATTCTAAACTTGAGCTATTGCCGCTTCACTCGCCGCTACTGAGGCAATCTTCGTTGATTTCTTTT
>A328_96
CCATAGATATTTAGCTTTAGAAGAAGTTTATCTCCCATTTAGGGCTGCAATCCCAAACAACCCGACTCTTGGATAAATAACATTCGGTTCAATGGAAGCTACATACGGGATTTTCACCCTCTGTGATGTCCTGTTCCAAGGAACTTATGCTTCCAAATCCCCTTTTGTTACTCACTTTAGATTACAATTCGAAAACCGAGACGGCCTCCGATTCTAAACTTGAGCTTTTGCCGCTTCACTCGCCGTTACTAAGGCAATCCCTGTTGGTTTCTTTT
>A328_119
CCATAGATATTTAGCTTTAGAAGAAGTTTATCTCCCATTTAGGGCTGCAATCCCAAACAACCCGACTCTTGGATAAATAACATTCGGTTCAATGGAAGCTACATACGGGATTTTCACCCTCTGTGATGTCCTGTTCCAAGGAACTTATGCTTCCAAATCCCCTTTTGTTACTCACTTTAGATTACAATTCGAAAACCGAGACGGTTTCCTCCGATTCTAAACTTGAGCTATTGCCGCTTCACTCGCCGCTACTGAGGCAATCTTCGTTGATTTCT
>A328_89
CCATAGATATTTAGCTTTAGAAGAAGTTTATCTCCCATTTAGGGCTGCAATCCCAAACAACCCGACTCTTGGATAAATAACATTCGGTTCAATGGAAGCTACATACGGGATTTTCACCCTCTGTGATGTCCTGTTCCAAGGAACTTATGCTTCCAAATCCCTTTGTTACTCACTTTAGATTACAATTCGAAAACCGAGACGGCCTCCGATTCTAAACTTGAGCTATTGCCGCTTCACTCGCCGCTACTGAGGCAATCTTCGTTGATTTCTTTTCC
>A328_181
CCATAGATATTTAGCTTTAGAAGAAGTTTATCTCCCATTTAGGGCTGCAATCCCAAACAACCCGACTCTTGGATAAATAACATTCGGTTCAGTCGAAGCCAAGCACGGGATTTTCACCCTCTTTGACACCCAGTTCCATGGGTACTTATGCTTCGACTTTCCCTTTTGCTAAGCTCTTTAGATTACAATTCGGAGGTGGAACACCCCAGATTTTAAACTTGGACTCTTGCCGCTTCGCTCGCCGCTACTGAGGCAATCTTCGTTAATTTCTTTTC
>A328_88
CCATAGATATTTAGCTTTAGAAGAAGTTTATCTCCCATTTAGGGCTGCATTCCCAAACAACTCGACTCGTAGAAGACGTATCACAGAGCACCGGTGGTCGTGTTAAGTACGGGATTATCACCCTCTTTGATACTCCTTTCCAGGAGACTTGGACACGGTCCGGCACGGAAAACGCCTCTATAGATTACAACTCGGACAATCGAAGACTGCCAGATTTCAAATTTGAGCTCTTCCCGCTTCACTCGCCGTTACTAGGGGAATCCTTGTTAGTTTCT
>A328_93
CCATAGATATTTAGCTTTAGAAGAAGTTTATCTCCCATTTTAGGGCTGCAATCCCAAACAACCCGACTCTTGGATAAATAACATTCGGTTCAATGGAAGCTACATACGGGATTTTCACCCTCTGTGATGTCCTGTTCCAAGGAACTTATGCTTCCAAATCCCCTTTTGTTACTCACTTTAGATTACAATTCGAAAACCGAGACGGCCTCCGATTCTAAACTTGAGCTATTGCCGCTTCACTCGCCGCTACTGAGGCAATCTTCGTTGATTTCTTT
>A328_76
CCATAGATATTTAGCTTTAGATGGAATTTACCACCCACTTAGAGCTGCATTCCCAAACAACTCGACTCTTCGAAAGCACCTTACATAGAATTGGTCATCTCATCGCACGGGATTCTCACCCTCTGTGACGTTCTGTTCCAAGAAACATAGACAAGAGCCAATCCCAAGGTTACCTTCTTCAAATTACAACTCGAACACCGAAGGTGCTAGATTTCAAATTTGAGCTTTTGCCGCTTCACTCGCCGTTACTAAGGCAATCCCTGTTGGTTTCTTTT
>A328_104
CCATAGATATTTAGCTTTTAGAAGAAGTTTATCTCCCATTTAGGGCTGCAATCCCAAACAACCCGACTCTTGGATAAATAACATTCGGTTCAATGGAAGCTACATACGGGATTTTCACCCTCTGTGATGTCCTGTTCCAAGGAACTTATGCTTCCAAATCCCCTTTTGTTACTCACTTTAGATTACAATTCGAAAACCGAGACGGCCTCCGATTCTAAACTTGAGCTATTGCCGCTTCACTCGCCGCTACTGAGGCAATCTTCGTTGATTTCTTT
>A328_75
CCATAGATATTTTAGCTTTAGAAGAAGTTTATCTCCCATTTAGGGCTGCAATCCCAAACAACCCGACTCTTGGATAAATAACATTCGGTTCAATGGAAGCTACATACGGGATTTTCACCCTCTGTGATGTCCTGTTCCAAGGAACTTATGCTTCCAAATCCCCTTTTGTTACTCACTTTAGATTACAATTCGAAAACCGAGACGGCCTCCGATTCTAAACTTGAGCTATTGCCGCTTCACTCGCCGCTACTGAGGCAATCTTCGTTGATTTCTTT
>A328_94
CCATAGATATTTTAGCTTTTAGAAGAAGTTTATCTCCCATTTAGGGCTGCAATCCCAAACAACCCGACTCTTGGATAAATAACATTCGGTTCAATGGAAGCTACATACGGGATTTTCACCCTCTGTGATGTCCTGTTCCAAGGAACTTATGCTTCCAAATCCCCTTTTGTTACTCACTTTAGATTACAATTCGAAAACCGAGACGGCCTCCGATTCTAAACTTGAGCTATTGCCGCTTCACTCGCCGCTACTGAGGCAATCTTCGTTGATTTCTT
>A328_223
CCATCAATATTTAGTCTTAGAAGAAGTTTATCTCCCATTTAGGGCTGCAATCCCAAACAACCCGACTCTTCGAAACTAAGCATTCGGTTCAGTCGAAGCCAAGCACGGGATTTTCACCCTCTTTGACACCCAGTTCCATGGGACTTATGCTTCGACTTTCCCTTTTGCTAAGCTCTTTAGATTACAATTCGAAAACCGAGACGGCCTCCGATTCTAAACTTGAGCTATTGCCGCTTCACTCGCCGCTACTGAGGCAATCTTCGTTGATTTCTTTT
>A328_115
CCATCAATATTTAGTCTTAGAAGAAGTTTATCTCCCATTTAGGGCTGCAATCCCAAACAACCCGACTCTTCGAAACTAAGCATTCGGTTCAGTCGAAGCCAAGCACGGGATTTTCACCCTCTTTGACACCCAGTTCCATGGGACTTATGCTTCGACTTTCCCTTTTGCTAAGCTCTTTAGATTACAATTCGGAGGTGGAACACCCCAGATTTTAAACTTGGACTCTTGCCGCTTCGCTCGCCGCTACTGAGGCAATCCCTGTTGGTTTCTTTTCC
>A328_92
CCATCAATATTTAGTCTTAGAAGAAGTTTATCTCCCATTTAGGGCTGCAATCCCAAACAACCCGACTCTTCGAAACTAAGCATTCGGTTCAGTCGAAGCCAAGCACGGGATTTTCACCCTCTTTGACACCCAGTTCCATGGGACTTATGCTTCGACTTTCCCTTTTGCTAAGCTCTTTAGATTACAATTCGGAGGTGGAACACCCCAGATTTTAAACTTGGACTCTTGCCGCTTCGCTCGCCGCTACTGAGGCAATCTTCGTTAATTTCTTTTCC
>A328_356
CCATCAATATTTAGTCTTAGAAGAAGTTTATCTCCCATTTAGGGCTGCAATCCCAAACAACCCGACTCTTCGAAACTAAGCATTCGGTTCAGTCGAAGCCAAGCACGGGATTTTCACCCTCTTTGACACCCAGTTCCATGGGACTTATGCTTCGACTTTCCCTTTTGCTAAGCTCTTTAGATTACAATTCGGAGGTGGAACACCCCAGATTTTAAACTTGGACTCTTGCCGCTTCGCTCGCCGCTACTGAGGCAATCTTCGTTGATTTCTTTTCC
>A328_213
CCATCAATATTTAGTCTTAGAAGAAGTTTATCTCCCATTTAGGGCTGCAATCCCAAACAACCCGACTCTTCGAAACTAAGCATTCGGTTCAGTCGAAGCCAAGCACGGGATTTTCACCCTCTTTGACACCCAGTTCCATGGGACTTATGCTTCGACTTTCCCTTTTGCTAAGCTCTTTAGATTACAATTCGGAGGTGGAACACCCCAGATTTTAAACTTGGACTCTTGCCGCTTCGCTCGCCGCTACTGAGGCAATCTTCGTTGGTTTCTTTTCC
>A328_218
CCATCAATATTTAGTCTTAGAAGAAGTTTATCTCCCATTTAGGGCTGCAATCCCAAACAACCCGACTCTTGGATAAATAACATTCGGTTCAATGGAAGCTACATACGGGATTTTCACCCTCTGTGATGTCCTGTTCCAAGGAACTTATGCTTCCAAATCCCCTTTTGTTACTCACTTTAGATTACAATTCGAAAACCGAGACGGCCTCCGATTCTAAACTTGAGCTATTGCCGCTTCACTCGCCGCTACTGAGGCAATCTTCGTTGATTTCTTTT
>A328_348
CCATCAATATTTAGTCTTAGAAGAAGTTTATCTCCCCATTTAGGGCTGCAATCCCAAACAACCCCGACTCTTCGAAACTAAGCATTCGGTTCAGTCGAAGCCAAGCACGGGATTTTCACCCTCTTTGACACCCAGTTCCATGGGACTTATGCTTCGACTTTCCCTTTTGCTAAGCTCTTTAGATTACAATTCGGAGGTGGAACACCCCAGATTTTAAACTTGGACTCTTGCCGCTTCGCTCGCCGCTACTGAGGCAATCTTCGTTAATTTCTTTT
>A328_355
GCTCGTAATATTTAGCCTTTAGATGGAGTTTACCACCCACTTAGAGCTGCATTCCCAAACAACTCGACTCTTCGAAAGCACCTTACATAGAATTGGTCATCTCATCGCACGGGATTCTCACCCTCTGTGACGTTCTGTTCCAAGAAACATAGACAAGAGCCAATCCCAAGGTTACCTTCTTCAAATTACAACTCGAACACCGAAGGTGCTAGATTTCAAATTTGAGCTTTTGCCGCTTCACTCGCCGTTTACTAAGGCAATCCCTGTTGGTTTCT
>A328_271
GCTGTAATATTTAGCCTTAGATGAAGTTTACCACCTGCTTTAGGCTGCACTCTCAAGCAACCTGACTCTAGAATACGCCTGTCTGCGCCTACCAGACTCACGCCTCCATGGGCCTAGCACCCACTTTGGGAGCCCCTGTCAAGGGAACTTGAGACACGTGTCAGTAGGCGATGCACAGACGCATCAACGCCGCATCTCCTAAACACGTCGAGTGTTAGGACTTGGCGCTGGGCTCATCCCTGTTCGCTTCGCCGTTACTAAGGGAATCCCATTTG
>A328_316
GCTGTAATATTTAGCCTTAGATGGAGTTTACCACCTGCTTTAGGCTGCACTCTCAAGCAACCTGACTCTAGAATACGCCTGCTTGCGCCTACCAGACTCGTGTCTCCATGGGCCTAGCACCCACTCTGGGAGCCCCTGTCAAGGGAACTTGAAACACATGTCAGTAGACGATGCACAAACGCATCAACGCCGCATCTCCTAAACACATCGAGTGTTAGGACTTGGCGCTGGGCTCATCCCTGTTCGCTCGCCGTTACTAAGGGAATCCCATTTGG
>A328_298
GCTGTAATATTTAGCCTTAGATGGAGTTTACCACCTGCTTTAGGCTGCACTCTCAAGCAACCTGACTCTAGAATACGCCTGTCTGCGCCTACCAGACTCACGCCTCCATGGGCCTAGCACCCACTTTGGGAGCCCCTGTCAAGAGAACTTGAGACACGTGTCAGTAGGCGATGCACAAACGCATCAACGCCGCATCTCCTAAACACGTCGAGTGTTAGGACTTGGCGCTGGGCTCATCCCTGTTCGCTCGCCGTTACTAAGGGAATCCCATTTGG
>A328_257
GCTGTAATATTTAGCCTTAGATGGAGTTTACCACCTGCTTTAGGCTGCACTCTCAAGCAACCTGACTCTAGAATACGCCTGTCTGCGCCTACCAGACTCACGCCTCCATGGGCCTAGCACCCACTTTGGGAGCCCCTGTCAAGGGAACTTGAGACACGTGCCAGTAGGCGATGCACAAACGCATCAACGCCGCATCTCCTAAACACGTCGAGTGTTAGGACTTGGCGCTGGGCTCATCCCTGTTCGCTCGCCGTTACTAAGGGAATCCCATTTGG
>A328_36
GCTGTAATATTTAGCCTTAGATGGAGTTTACCACCTGCTTTAGGCTGCACTCTCAAGCAACCTGACTCTAGAATACGCCTGTCTGCGCCTACCAGACTCACGCCTCCATGGGCCTAGCACCCACTTTGGGAGCCCCTGTCAAGGGAACTTGAGACACGTGTCAGTAGGCGATGCACAAACGCATCAACGCCGCATCTCCTAAAACACGTCGAGTGTTAGGACTTGGCGCTGGGCTCATCCCTGTTCGCTCGCCGTTACTAAGGCAATCCCTGTTG
>A328_41
GCTGTAATATTTAGCCTTAGATGGAGTTTACCACCTGCTTTAGGCTGCACTCTCAAGCAACCTGACTCTAGAATACGCCTGTCTGCGCCTACCAGACTCACGCCTCCATGGGCCTAGCACCCACTTTGGGAGCCCCTGTCAAGGGAACTTGAGACACGTGTCAGTAGGCGATGCACAAACGCATCAACGCCGCATCTCCTAAAACACGTCGAGTGTTAGGACTTGGCGCTGGGCTCATCCCTGTTCGCTCGCCGTTACTAAGGGAATCCCATTTG
>A328_190
GCTGTAATATTTAGCCTTAGATGGAGTTTACCACCTGCTTTAGGCTGCACTCTCAAGCAACCTGACTCTAGAATACGCCTGTCTGCGCCTACCAGACTCACGCCTCCATGGGCCTAGCACCCACTTTGGGAGCCCCTGTCAAGGGAACTTGAGACACGTGTCAGTAGGCGATGCACAAACGCATCAACGCCGCATCTCCTAAACACGTCGAGTGTTAGGACTTGGCGCTGGGCTCATCCCTGTTCGCTCGCCGTTACTAAGGGAACTCCCATTTG
>A328_84
GCTGTAATATTTAGCCTTAGATGGAGTTTACCACCTGCTTTAGGCTGCACTCTCAAGCAACCTGACTCTAGAATACGCCTGTCTGCGCCTACCAGACTCACGCCTCCATGGGCCTAGCACCCACTTTGGGAGCCCCTGTCAAGGGAACTTGAGACACGTGTCAGTAGGCGATGCACAAACGCATCAACGCCGCATCTCCTAAACACGTCGAGTGTTAGGACTTGGCGCTGGGCTCATCCCTGTTCGCTCGCCGTTACTAAGGGAATCCCACTTTC
>A328_163
GCTGTAATATTTAGCCTTAGATGGAGTTTACCACCTGCTTTAGGCTGCACTCTCAAGCAACCTGACTCTAGAATACGCCTGTCTGCGCCTACCAGACTCACGCCTCCATGGGCCTAGCACCCACTTTGGGAGCCCCTGTCAAGGGAACTTGAGACACGTGTCAGTAGGCGATGCACAAACGCATCAACGCCGCATCTCCTAAACACGTCGAGTGTTAGGACTTGGCGCTGGGCTCATCCCTGTTCGCTCGCCGTTACTAAGGGAATCCCACTTTG
>A328_229
GCTGTAATATTTAGCCTTAGATGGAGTTTACCACCTGCTTTAGGCTGCACTCTCAAGCAACCTGACTCTAGAATACGCCTGTCTGCGCCTACCAGACTCACGCCTCCATGGGCCTAGCACCCACTTTGGGAGCCCCTGTCAAGGGAACTTGAGACACGTGTCAGTAGGCGATGCACAAACGCATCAACGCCGCATCTCCTAAACACGTCGAGTGTTAGGACTTGGCGCTGGGCTCATCCCTGTTCGCTCGCCGTTACTAAGGGAATCCCACTTTG
>A328_180
GCTGTAATATTTAGCCTTAGATGGAGTTTACCACCTGCTTTAGGCTGCACTCTCAAGCAACCTGACTCTAGAATACGCCTGTCTGCGCCTACCAGACTCACGCCTCCATGGGCCTAGCACCCACTTTGGGAGCCCCTGTCAAGGGAACTTGAGACACGTGTCAGTAGGCGATGCACAAACGCATCAACGCCGCATCTCCTAAACACGTCGAGTGTTAGGACTTGGCGCTGGGCTCATCCCTGTTCGCTCGCCGTTACTAAGGGAATCCCATTTCG
>A328_65
GCTGTAATATTTAGCCTTAGATGGAGTTTACCACCTGCTTTAGGCTGCACTCTCAAGCAACCTGACTCTAGAATACGCCTGTCTGCGCCTACCAGACTCACGCCTCCATGGGCCTAGCACCCACTTTGGGAGCCCCTGTCAAGGGAACTTGAGACACGTGTCAGTAGGCGATGCACAAACGCATCAACGCCGCATCTCCTAAACACGTCGAGTGTTAGGACTTGGCGCTGGGCTCATCCCTGTTCGCTCGCCGTTACTAAGGGAATCCCATTTGG
>A328_44
GCTGTAATATTTAGCCTTAGATGGAGTTTACCACCTGCTTTAGGCTGCACTCTCAAGCAACCTGACTCTAGAATACGCCTGTCTGCGCCTACCAGACTCACGCCTCCATGGGCCTAGCACCCACTTTGGGAGCCCCTGTCAAGGGAACTTGAGACACGTGTCAGTAGGCGATGCACAAACGCATCAACGCCGCATCTCCTAAACACGTCGAGTGTTAGGACTTGGCGCTGGGCTCATCCCTGTTCGCTCGCCGTTACTAAGGGAATCCCATTTGG
>A328_66
GCTGTAATATTTAGCCTTAGATGGAGTTTACCACCTGCTTTAGGCTGCACTCTCAAGCAACCTGACTCTAGAATACGCCTGTCTGCGCCTACCAGACTCACGCCTCCATGGGCCTAGCACCCACTTTGGGAGCCCCTGTCAAGGGAACTTGAGACACGTGTCAGTAGGCGATGCACAAACGCATCAACGCCGCATCTCCTAAACACGTCGAGTGTTAGGACTTGGCGCTGGGCTCATCCCTGTTCGCTCGCCGTTACTAAGGGAATCCCATTTGG
>A328_215
GCTGTAATATTTAGCCTTAGATGGAGTTTACCACCTGCTTTAGGCTGCACTCTCAAGCAACCTGACTCTAGAATACGCCTGTCTGCGCCTACCAGACTCACGCCTCCATGGGCCTAGCACCCACTTTGGGAGCCCCTGTCAAGGGAACTTGAGACACGTGTCAGTAGGCGATGCACAAACGCATCAACGCCGCATCTCCTAAACACGTCGAGTGTTAGGACTTGGCGCTGGGCTCATCCCTGTTCGCTCGCCGTTTACTAAGGCAATCCCTGTTC
>A328_193
GCTGTAATATTTAGCCTTAGATGGAGTTTACCACCTGCTTTAGGCTGCACTCTCAAGCAACCTGACTCTAGAATACGCCTGTCTGCGCCTACCAGACTCACGCCTCCATGGGCCTAGCACCCACTTTGGGAGCCCCTGTCAAGGGAACTTGAGACACGTGTCAGTAGGCGATGCACAAACGCATCAACGCCGCATCTCCTAAACACGTCGAGTGTTAGGACTTGGCGCTGGGCTCATCCCTGTTCGCTCGCCGTTTACTAGGGCAATCCTTGTTA
>A328_332
GCTGTAATATTTAGCCTTAGATGGAGTTTACCACCTGCTTTAGGCTGCACTCTCAAGCAACCTGACTCTAGAATACGCCTGTCTGCGCCTACCAGACTCACGCCTCCATGGGCCTAGCACCCACTTTGGGAGCCCCTGTCAAGGGAACTTGAGACACGTGTCAGTAGGCGATGCACAAACGCATCAACGCCGCATCTCCTAAACACGTCGAGTGTTAGGACTTGGCGCTGGGCTCATCCCTGTTCGCTTCGCCGTTACTAAGGGAATCCCATTTG
>A328_350
GCTGTAATATTTAGCCTTAGATGGAGTTTACCACCTGCTTTAGGCTGCACTCTCAAGCAACCTGACTCTAGAATACGCCTGTCTGCGCCTACCAGACTCACGCCTCCATGGGCCTAGCACCCACTTTGGGAGCCCCTGTCAAGGGAACTTGAGACACGTGTCAGTAGGCGATGCACAAACGCATCAACGCCGCATCTCCTAAACACGTCGAGTGTTAGGACTTGGCGCTGGGCTCATCCCTGTTCGCTTCGCCGTTACTAAGGGAATCCCATTTG
>A328_156
GCTGTAATATTTAGCCTTAGATGGAGTTTACCACCTGCTTTAGGCTGCACTCTCAAGCAACCTGACTCTAGAATACGCCTGTCTGCGCCTACCAGACTCACGCCTCCATGGGCCTAGCACCCACTTTGGGAGCCCCTGTCAAGGGAACTTGAGACACGTGTCAGTAGGCGATGCACAAACGCATCAACGCCGCATCTCCTAAACACGTCGAGTGTTAGGACTTGGCGCTGGGTCTCATCCCTGTTCGCTTCGCCGTTACTAAGGGAACTCCCATT
>A328_194
GCTGTAATATTTAGCCTTAGATGGAGTTTACCACCTGCTTTAGGCTGCACTCTCAAGCAACCTGACTCTAGAATACGCCTGTCTGCGCCTACCAGACTCACGCCTCCATGGGCCTAGCACCCACTTTGGGAGCCCCTGTCAAGGGAACTTGAGACACGTGTCAGTAGGCGATGCACAGACGCATCAACGCCGCATCTCCTAAACACGTCGAGTGTTAGGACTTGGCGCTGGGCTCATCCCTGTTCGCTCGCCGTTACTAAGGGAATCCCATTTGG
>A328_159
GCTGTAATATTTAGCCTTAGATGGAGTTTACCACCTGCTTTAGGCTGCACTCTCAAGCAACCTGACTCTAGAATACGCCTGTCTGCGCCTACCAGACTCACGCCTCCATGGGCCTAGCACCCACTTTGGGAGCCCCTGTCAAGGGAACTTGAGACACGTGTCAGTAGGCGATGCACAGACGCATCAACGCCGCATCTCCTAAACACGTCGAGTGTTAGGACTTGGCGCTGGGCTCATCCCTGTTCGCTCGCCGTTACTAAGGGAATCCCATTTGG
>A328_13
GCTGTAATATTTAGCCTTAGATGGAGTTTACCACCTGCTTTAGGCTGCACTCTCAAGCAACCTGACTCTAGAATACGCCTGTCTGTGCCTACCAGACTCACGCCTCCATGGGCCTAGCACCCACTTTGGGAGCCCCTGTCAAGGGAACTTGAGACACGTGTCAGTAGGCGATGCACAAACGCATCAACGCCGCATCTCCTAAACACGTCGAGTGTTAGGACTTGGCGCTGGGCTCATCCCTGTTCGCTCGCCGTTACTAAGGGAATCCCATTTGG
>A328_304
GCTGTAATATTTAGCCTTAGATGGAGTTTACCACCTGCTTTAGGCTGCACTCTCAAGCAACCTGACTCTAGAATACGCCTGTCTGTGCCTACCAGACTCACGCCTCCATGGGCCTAGCACCCACTTTGGGAGCCCCTGTCAAGGGAACTTGAGACACGTGTCAGTAGGCGATGCACAAACGCATCAACGCCGCATCTCCTAAACACGTCGAGTGTTAGGACTTGGCGCTGGGCTCATCCCTGTTCGCTCGCCGTTACTAAGGGAATCCCATTTGG
>A328_153
GCTGTAATATTTAGCCTTAGATGGAGTTTACCACCTGCTTTAGGCTGCACTCTCAAGCAACCTGACTCTAGAATACGCCTGTCTGTGCCTACCAGACTCACGCCTCCATGGGCCTAGCACCCACTTTGGGAGCCCCTGTCAAGGGAACTTGAGACACGTGTCAGTAGGCGATGCACAAACGCATCAACGCCGCATCTCCTAAACACGTCGAGTGTTAGGACTTGGCGCTGGGCTCATCCCTGTTCGCTCGCCGTTACTAAGGGAATCCCATTTGG
>A328_245
GCTGTAATATTTAGCCTTAGATGGAGTTTACCACCTGCTTTAGGCTGCACTCTCAAGCAACCTGACTCTAGAATACGCCTGTCTGTGCCTACCAGACTCACGCCTCCATGGGCCTAGCACCCACTTTGGGAGCCCCTGTCAAGGGAACTTGAGACACGTGTCAGTAGGCGATGCACAAACGCATCAACGCCGCATCTCCTAAACACGTCGAGTGTTAGGACTTGGCGCTGGGCTCATCCTGTTCGCTCGCCGTTACTAAGGGAATCCCTATTTGG
>A328_219
GCTGTAATATTTAGCCTTAGGTGGAGTTTACCACCTGCTTTAGGCTGCACTCTCAAGCAACCTGACTCTAGTATGCAACAGCTTGCCCGCATGTCAAGGCGGCAGCGCTATGGGCCTGTCACCCACTCTGGAAAAGCCCTTTTCAAAGGAACTTGCACTGCCCGACGCACGGGATGCACTGCTACATGCACGCTGCATCTCTCACACGCCAGAAGACGGTGAGACTTAGCGCTGAGCTCATCCCTTTCGTTCGCCATTACTCAGGGAATCCCTTT
>A328_252
GCTGTAATATTTAGCCTTAGGTGGAGTTTACCACCTGCTTTAGGCTGCACTCTCAAGCAACCTGACTCTAGTATGCAACAGCTTGCCCGCATGTCAAGGCGGCAGCGCTATGGGCCTGTCACCCACTCTGGAAAAGCCCTTTTCAAAGGAACTTGCACTGCCCGACGCACGGGATGCACTGCTACATGCACGCTGCATCTCTCACACGCCAGAAGACGGTGAGACTTAGCGCTGAGCTCATCCCTTTCGTTCGCCATTACTCAGGGAATCCTTTT
>A328_358
GCTGTAATATTTTAGCCTTAGATGGAGTTTACCACCTGCTTTAGGCTGCACTCTCAAGCAACCTGACTCTAGAATACGCCTGTCTGCGCCTACCAGACTCACGCCTCCATGGGCCTGTCACCCACTCTGGAAAAGCCCTTTTCAAAGGAACTTGCACTGCCCGACGCACGGGATGCACTGCTACATGCACGCTGCATCTCTCACACGCCAGAAGACGGTGAGACTTAGCGCTGAGCTCATCCCCTTTCGTTCGCCATTACTCAGGGAATCCCTTT
>A328_209
GCTGTTAATATTTAGCCTTAGATGGAGTTTACCACCTGCTTTAGGCTGCACTCTCAAGCAACCTGACTCTAGAATACGCCTGTCTGCGCCTACCAGACTCACGCCTCCATGGGCCTAGCACCCACTTTGGGAGCCCCTGTCAAGGGAACTTGAGACACGTGTCAGTAGGCGATGCACAGACGCATCAACGCCGCATCTCCTAAACACGTCGAGTGTTAGGACTTGGCGCTGGGCTCATCCCTGTTCGCTTCGCCGTTACTAAGGGAATCCCATTT
>A328_68
TCAGGAGTATTTAGCCTTACCGGATGGTGCCGGCAAATTCCCACAAGGCGTCTCCGACCTCGCGGTACTCAGGATACCACTATCTTATTATTACTTACGCGTACGCAGCTCTCATGCTCTATGGCCGGCTTTCCCAAACCGTTCCGCTTCATTTTAATAGTCATGTTGTGGTCCTACTACCCCTAATATGCCGTAACATATTAGGTTTGGGCTTCTTCCCTTTCGCTCGCCACTACTCAGGAAATCACTGTTGTTTTCTCTTCCTCCGCTTACTT
>A328_61
TCGCCAAATATTTAGCTTTAGATGGAATTTACCACCCACTTAGAGCTGCATTCCCAAACAACTCGACTCTTCGAAAGCACCTTACATAGAATTGGTCATCTCATCGCACGGGATTCTCACCCTCTGTGACGTTCTGTTCCAAGAAACATAGACAAGAGCCAATCCCAAGGTTACCTTCTTCAAATTACAACTCGAACACCGAAGGTGCTAGATTTCAAATTTGAGCTTTTGCCGCTTCACTCGCCTTACTAAGGCAATCCCTGTTGGTTTCTTTC
>A328_349
TCGCCAATATTTAGCTTTAGAAGAAATTTACCACCCACTTAGAGCTGCATTCCCAAACAACTCGACTCTTCGAAAGCACCTTACATAGAATTGGTCATCTCATCGCACGGGATTCTCACCCTCTGTGACGTTCTGTTCCAAGAAACATAGACAAGAGCCAATCCCAAGGTTACCTTCTTCAAATTACAACTCGAACACCGAAGGTGCTAGATTTCAAATTTGAGCTTTTGCCGCTTCACTCGCCGTTTACTAAGGCAATCCCTGTTGGTTTCTTT
>A328_301
TCGCCAATATTTAGCTTTAGATGAAATTTACCACCCATTTAGAGCTGCATTCCCAAACAACTCGACTCGTCGAAGGAGCTTCACACGGTTGTGGGCACCCCATCCCAGACGGGATTCTCACCCTCTATGACGGCCCGTTCCAGGGCACTTAGATGGGGGCCACTCCCGAAGCATCCTCTGCAAATTACAATGCGGACCCCGAAGGAGCCAGCTTTCAAATTTGAGCTCTTGCCGCTTCACTCGCCGTTACTGAGGCAATCCCTGTTGGTTTCTTT
>A328_87
TCGCCAATATTTAGCTTTAGATGAAATTTACCACCCATTTTGACCTGCATTCCCAAACAAGTCGACTCGTCGAAGGAGTTTTACACAGGCCCTACCGCGGTCCAAGACGGGATTCTCACCCTCTTTGACATTCTGTTCCAAGAAATTTAAACCGTGGCGGTGCCCAAAACATCCTCTACAAATTACAACTCGGGCCGTGAGGCCAGATTTCAAATTTGAGCTGTTGCCGCTTCACTCGCCGTTACTGAGGCAATCCCTGTTGGTTTCTTTTCCTC
>A328_235
TCGCCAATATTTAGCTTTAGATGGAATTCACCACCCATTTTGAGCTGCATTCCCAAACAACTCGACTCGTAGAAGACGTATCACAGAGCACCGGTGGTCGTGTTAAGTACGGGATTATCACCCTCTTTGATACTCCTTTCCAGGAGACTTGGACACGGTCCGGCACGGAAAACGCCTCTATAGATTACAACTCGGACAATCGAAGACTGCCAGATTTCAAATTTGAGCTCTTCCCGCTTCACTCGCCGTTACTAGGGGAATCCTTGTTAGTTTCT
>A328_204
TCGCCAATATTTAGCTTTAGATGGAATTTACCACCCACTTAGAGCTGCAATCCCAAACAACCCGACTCTTCGAAACTAAGCATTCGGTTCAGTCGAAGCCAAGCACGGGATTTTCACCCTCTTTGACACCCAGTTCCATGGGACTTATGCTTCGACTTTCCCTTTTGCTAAGCTCTTTAGATTACAATTCGGAGGTGGAACACCCCAGATTTTAAACTTGGACTCTTGCCGCTTCGCTCGCCGCTACTGAGGCAATCTTCGTTAATTTCTTTCCT
>A328_210
TCGCCAATATTTAGCTTTAGATGGAATTTACCACCCACTTAGAGCTGCATTCCCAAACAACCCGACTCTTCGAAACTAAGCATTCGGTTCAGTCGAAGCCAAGCACGGGATTTTCACCCTCTTTGACACCCAGTTCCATGGGACTTATGCTTCGACTTTCCCTTTTGCTAAGCTCTTTAGATTACAATTCGGAGGTGGAACACCCCAGATTTTAAACTTGGACTCTTGCCGCTTCGCTCGCCGCTACTGAGGCAATCTTCGTTAATTTCTTTTCC
>A328_303
TCGCCAATATTTAGCTTTAGATGGAATTTACCACCCACTTAGAGCTGCATTCCCAAACAACTCGACTCGTCGAAGGGGCTTTACACGGCGAAGGCCAGCGACCACATACGGGATTCTCACCCTCTGTGACGTCCTGTTCCAAAGAACTTAGACCGCTGCCAACGCCAAAGCGCCCTCTGCAAATTACAACTCGAACACCGAAGGTGCTAGATTTCAAATTTGAGCTTTTGCCGCTTCACTCGCCGTTTACTAAGGCAATCCCTGTTGGTTTCTTT
>A328_232
TCGCCAATATTTAGCTTTAGATGGAATTTACCACCCACTTAGAGCTGCATTCCCAAACAACTCGACTCGTCGAAGGGGCTTTACACGGCGAAGGCCAGCGACCACATACGGGATTCTCACCCTCTGTGACGTCCTGTTCCAAAGAACTTAGACCGCTGCCAACGCCAAAGCGCCCTCTGCAAATTACAACTCGGACTCTGAAAGAGTCAGATTTCAAATTTGAGCTGTTGCCGCTTCACTCGCCGTTTACTAGGGCAATCCCTGTTGGTTTCTTT
>A328_277
TCGCCAATATTTAGCTTTAGATGGAATTTACCACCCACTTAGAGCTGCATTCCCAAACAACTCGACTCTTCGAAAGCACCTTACATAGAATTGGTCATCTCATCGCACGGGATTCTCACACTCTGTGACGTTCTGTTCCAAGAAACATAGACAAGAGCCAATCCCAAGGTTACCTTCTTCAAATTACAACTCGAACACCGAAGGTGCTAGATTTCAAATTTGAGCTTTTGCCGCTTCACTCGCCGTTTACTAAGGCAATCCCTGTTGGTTTCTTT
>A328_192
TCGCCAATATTTAGCTTTAGATGGAATTTACCACCCACTTAGAGCTGCATTCCCAAACAACTCGACTCTTCGAAAGCACCTTACATAGAATTGGTCATCTCATCGCACGGGATTCTCACCCGTCTGTGACGTTCTGTTCCAAGAAACATAGACAAGAGCCAATCCCAAGGTTACCTTCTTCAAATTACAACTCGAACACCGAAGGTGCTAGATTTCAAATTTGAGCTTTTGCCGCTTCACTCGCCGTTTACTAAGGCAATCCCTGTTGGTTTCTT
>A328_281
TCGCCAATATTTAGCTTTAGATGGAATTTACCACCCACTTAGAGCTGCATTCCCAAACAACTCGACTCTTCGAAAGCACCTTACATAGAATTGGTCATCTCATCGCACGGGATTCTCACCCTCTGTGACGTTCTGTTCCAAGAAACATAGACAAGAGCCAATCCCAAGGTTACCTTCTTACAAATTACAACTCGAACACCGAAGGTGCTAGATTTCAAATTTGAGCTTTTGCCGCTTCACTCGCCGTTTACTAAGGCAATCCCTGTTGGTTTCTT
>A328_139
TCGCCAATATTTAGCTTTAGATGGAATTTACCACCCACTTAGAGCTGCATTCCCAAACAACTCGACTCTTCGAAAGCACCTTACATAGAATTGGTCATCTCATCGCACGGGATTCTCACCCTCTGTGACGTTCTGTTCCAAGAAACATAGACAAGAGCCAATCCCAAGGTTACCTTCTTACAAATTACAACTCGAACACCGAAGGTGCTAGATTTCAAATTTGAGTCTTTTGCCGCTTCACTCGCCGTTTACTAAGGCAATCCCTGTTGGTTTCT
>A328_186
TCGCCAATATTTAGCTTTAGATGGAATTTACCACCCACTTAGAGCTGCATTCCCAAACAACTCGACTCTTCGAAAGCACCTTACATAGAATTGGTCATCTCATCGCACGGGATTCTCACCCTCTGTGACGTTCTGTTCCAAGAAACATAGACAAGAGCCAATCCCAAGGTTACCTTCTTCAAATTACAACTCGAACACCGAAGGTGCTAAATTTCAAATTTGAGCTTTTGCCGCTTCACTCGCCGTTTACTAAGGCAATCCCTGTTGGTTTCTTT
>A328_135
TCGCCAATATTTAGCTTTAGATGGAATTTACCACCCACTTAGAGCTGCATTCCCAAACAACTCGACTCTTCGAAAGCACCTTACATAGAATTGGTCATCTCATCGCACGGGATTCTCACCCTCTGTGACGTTCTGTTCCAAGAAACATAGACAAGAGCCAATCCCAAGGTTACCTTCTTCAAATTACAACTCGAACACCGAAGGTGCTAGATTTCAAATTTGAGCTTTGCCGCTTCACTCGCCGTTTACTAAGGCAATCCCTGTTGGTTCTTTCC
>A328_338
TCGCCAATATTTAGCTTTAGATGGAATTTACCACCCACTTAGAGCTGCATTCCCAAACAACTCGACTCTTCGAAAGCACCTTACATAGAATTGGTCATCTCATCGCACGGGATTCTCACCCTCTGTGACGTTCTGTTCCAAGAAACATAGACAAGAGCCAATCCCAAGGTTACCTTCTTCAAATTACAACTCGAACACCGAAGGTGCTAGATTTCAAATTTGAGCTTTTGCCGCTTCACTCGCCGTTACTAAGGCAACTCCCCTGTTGGTTTCCT
>A328_91
TCGCCAATATTTAGCTTTAGATGGAATTTACCACCCACTTAGAGCTGCATTCCCAAACAACTCGACTCTTCGAAAGCACCTTACATAGAATTGGTCATCTCATCGCACGGGATTCTCACCCTCTGTGACGTTCTGTTCCAAGAAACATAGACAAGAGCCAATCCCAAGGTTACCTTCTTCAAATTACAACTCGAACACCGAAGGTGCTAGATTTCAAATTTGAGCTTTTGCCGCTTCACTCGCCGTTACTAAGGCAATCCCTCGTTGGTTCTTTC
>A328_99
TCGCCAATATTTAGCTTTAGATGGAATTTACCACCCACTTAGAGCTGCATTCCCAAACAACTCGACTCTTCGAAAGCACCTTACATAGAATTGGTCATCTCATCGCACGGGATTCTCACCCTCTGTGACGTTCTGTTCCAAGAAACATAGACAAGAGCCAATCCCAAGGTTACCTTCTTCAAATTACAACTCGAACACCGAAGGTGCTAGATTTCAAATTTGAGCTTTTGCCGCTTCACTCGCCGTTACTAAGGCAATCCCTCGTTGGTTTCTTT
>A328_63
TCGCCAATATTTAGCTTTAGATGGAATTTACCACCCACTTAGAGCTGCATTCCCAAACAACTCGACTCTTCGAAAGCACCTTACATAGAATTGGTCATCTCATCGCACGGGATTCTCACCCTCTGTGACGTTCTGTTCCAAGAAACATAGACAAGAGCCAATCCCAAGGTTACCTTCTTCAAATTACAACTCGAACACCGAAGGTGCTAGATTTCAAATTTGAGCTTTTGCCGCTTCACTCGCCGTTACTAAGGCAATCCCTGTTGGTTTCTTTC
>A328_29
TCGCCAATATTTAGCTTTAGATGGAATTTACCACCCACTTAGAGCTGCATTCCCAAACAACTCGACTCTTCGAAAGCACCTTACATAGAATTGGTCATCTCATCGCACGGGATTCTCACCCTCTGTGACGTTCTGTTCCAAGAAACATAGACAAGAGCCAATCCCAAGGTTACCTTCTTCAAATTACAACTCGAACACCGAAGGTGCTAGATTTCAAATTTGAGCTTTTGCCGCTTCACTCGCCGTTACTAAGGCAATCCCTGTTGGTTTCTTTT
>A328_1
TCGCCAATATTTAGCTTTAGATGGAATTTACCACCCACTTAGAGCTGCATTCCCAAACAACTCGACTCTTCGAAAGCACCTTACATAGAATTGGTCATCTCATCGCACGGGATTCTCACCCTCTGTGACGTTCTGTTCCAAGAAACATAGACAAGAGCCAATCCCAAGGTTACCTTCTTCAAATTACAACTCGAACACCGAAGGTGCTAGATTTCAAATTTGAGCTTTTGCCGCTTCACTCGCCGTTACTAAGGCAATCCCTGTTGGTTTCTTTT
>A328_50
TCGCCAATATTTAGCTTTAGATGGAATTTACCACCCACTTAGAGCTGCATTCCCAAACAACTCGACTCTTCGAAAGCACCTTACATAGAATTGGTCATCTCATCGCACGGGATTCTCACCCTCTGTGACGTTCTGTTCCAAGAAACATAGACAAGAGCCAATCCCAAGGTTACCTTCTTCAAATTACAACTCGAACACCGAAGGTGCTAGATTTCAAATTTGAGCTTTTGCCGCTTCACTCGCCGTTACTAAGGCAATCCCTGTTGGTTTCTTTT
>A328_105
TCGCCAATATTTAGCTTTAGATGGAATTTACCACCCACTTAGAGCTGCATTCCCAAACAACTCGACTCTTCGAAAGCACCTTACATAGAATTGGTCATCTCATCGCACGGGATTCTCACCCTCTGTGACGTTCTGTTCCAAGAAACATAGACAAGAGCCAATCCCAAGGTTACCTTCTTCAAATTACAACTCGAACACCGAAGGTGCTAGATTTCAAATTTGAGCTTTTGCCGCTTCACTCGCCGTTACTAAGGCAATCCCTTTTGGTTTCTTTT
>A328_260
TCGCCAATATTTAGCTTTAGATGGAATTTACCACCCACTTAGAGCTGCATTCCCAAACAACTCGACTCTTCGAAAGCACCTTACATAGAATTGGTCATCTCATCGCACGGGATTCTCACCCTCTGTGACGTTCTGTTCCAAGAAACATAGACAAGAGCCAATCCCAAGGTTACCTTCTTCAAATTACAACTCGAACACCGAAGGTGCTAGATTTCAAATTTGAGCTTTTGCCGCTTCACTCGCCGTTTACTAAGGCAATCCCCTGTTGGTTTCTT
>A328_140
TCGCCAATATTTAGCTTTAGATGGAATTTACCACCCACTTAGAGCTGCATTCCCAAACAACTCGACTCTTCGAAAGCACCTTACATAGAATTGGTCATCTCATCGCACGGGATTCTCACCCTCTGTGACGTTCTGTTCCAAGAAACATAGACAAGAGCCAATCCCAAGGTTACCTTCTTCAAATTACAACTCGAACACCGAAGGTGCTAGATTTCAAATTTGAGCTTTTGCCGCTTCACTCGCCGTTTACTAAGGCAATCCCTCGTTCGGTTTCT
>A328_199
TCGCCAATATTTAGCTTTAGATGGAATTTACCACCCACTTAGAGCTGCATTCCCAAACAACTCGACTCTTCGAAAGCACCTTACATAGAATTGGTCATCTCATCGCACGGGATTCTCACCCTCTGTGACGTTCTGTTCCAAGAAACATAGACAAGAGCCAATCCCAAGGTTACCTTCTTCAAATTACAACTCGAACACCGAAGGTGCTAGATTTCAAATTTGAGCTTTTGCCGCTTCACTCGCCGTTTACTAAGGCAATCCCTCGTTGGTTTCTT
>A328_294
TCGCCAATATTTAGCTTTAGATGGAATTTACCACCCACTTAGAGCTGCATTCCCAAACAACTCGACTCTTCGAAAGCACCTTACATAGAATTGGTCATCTCATCGCACGGGATTCTCACCCTCTGTGACGTTCTGTTCCAAGAAACATAGACAAGAGCCAATCCCAAGGTTACCTTCTTCAAATTACAACTCGAACACCGAAGGTGCTAGATTTCAAATTTGAGCTTTTGCCGCTTCACTCGCCGTTTACTAAGGCAATCCCTCGTTGGTTTCTT
>A328_167
TCGCCAATATTTAGCTTTAGATGGAATTTACCACCCACTTAGAGCTGCATTCCCAAACAACTCGACTCTTCGAAAGCACCTTACATAGAATTGGTCATCTCATCGCACGGGATTCTCACCCTCTGTGACGTTCTGTTCCAAGAAACATAGACAAGAGCCAATCCCAAGGTTACCTTCTTCAAATTACAACTCGAACACCGAAGGTGCTAGATTTCAAATTTGAGCTTTTGCCGCTTCACTCGCCGTTTACTAAGGCAATCCCTGTTGGTTCTTTC
>A328_134
TCGCCAATATTTAGCTTTAGATGGAATTTACCACCCACTTAGAGCTGCATTCCCAAACAACTCGACTCTTCGAAAGCACCTTACATAGAATTGGTCATCTCATCGCACGGGATTCTCACCCTCTGTGACGTTCTGTTCCAAGAAACATAGACAAGAGCCAATCCCAAGGTTACCTTCTTCAAATTACAACTCGAACACCGAAGGTGCTAGATTTCAAATTTGAGCTTTTGCCGCTTCACTCGCCGTTTACTAAGGCAATCCCTGTTGGTTTCTTT
>A328_143
TCGCCAATATTTAGCTTTAGATGGAATTTACCACCCACTTAGAGCTGCATTCCCAAACAACTCGACTCTTCGAAAGCACCTTACATAGAATTGGTCATCTCATCGCACGGGATTCTCACCCTCTGTGACGTTCTGTTCCAAGAAACATAGACAAGAGCCAATCCCAAGGTTACCTTCTTCAAATTACAACTCGAACACCGAAGGTGCTAGATTTCAAATTTGAGCTTTTGCCGCTTCACTCGCCGTTTACTAAGGCAATCCCTGTTGGTTTCTTT
>A328_220
TCGCCAATATTTAGCTTTAGATGGAATTTACCACCCACTTAGAGCTGCATTCCCAAACAACTCGACTCTTCGAAAGCACCTTACATAGAATTGGTCATCTCATCGCACGGGATTCTCACCCTCTGTGACGTTCTGTTCCAAGAAACATAGACAAGAGCCAATCCCAAGGTTACCTTCTTCAAATTACAACTCGAACACCGAAGGTGCTAGATTTCAAATTTGAGCTTTTGCCGCTTCACTCGCCGTTTACTAAGGCCAATCCCTGTTGGTTTCTT
>A328_11
TCGCCAATATTTAGCTTTAGATGGAATTTACCACCCACTTAGAGCTGCATTCCCAAACAACTCGACTCTTCGAAAGCACCTTACATAGAATTGGTCATCTCATCGCACGGGATTCTCACCCTCTGTGACGTTCTGTTCCAAGAAACATAGACAAGAGCCAATCCCAAGGTTACCTTCTTCAAATTACAACTCGAACACCGAAGGTGCTAGATTTCAAATTTGAGCTTTTGCCGCTTCACTCGCCTTACTAAGGCAATCCCTGTTGGTTTCTTTCC
>A328_2
TCGCCAATATTTAGCTTTAGATGGAATTTACCACCCACTTAGAGCTGCATTCCCAAACAACTCGACTCTTCGAAAGCACCTTACATAGAATTGGTCATCTCATCGCACGGGATTCTCACCCTCTGTGACGTTCTGTTCCAAGAAACATAGACAAGAGCCAATCCCAAGGTTACCTTCTTCAAATTACAACTCGAACACCGAAGGTGCTAGATTTCAAATTTGAGCTTTTGCCGCTTCACTCGCCTTACTAAGGCAATCCCTGTTGGTTTCTTTTC
>A328_15
TCGCCAATATTTAGCTTTAGATGGAATTTACCACCCACTTAGAGCTGCATTCCCAAACAACTCGACTCTTCGAAAGCACCTTACATAGAATTGGTCATCTCATCGCACGGGATTCTCACCCTCTGTGACGTTCTGTTCCAAGAAACATAGACAAGAGCCAATCCCAAGGTTACCTTCTTCAAATTACAACTCGAACACCGAAGGTGCTAGATTTCAAATTTGAGCTTTTGCCGCTTCACTCGCCTTACTAGGGCAATCCCTGTTGGTTTCTTTTC
>A328_48
TCGCCAATATTTAGCTTTAGATGGAATTTACCACCCACTTAGAGCTGCATTCCCAAACAACTCGACTCTTCGAAAGCACCTTACATAGAATTGGTCATCTCATCGCACGGGATTCTCACCCTCTGTGACGTTCTGTTCCAAGAAACATAGACAAGAGCCAATCCCAAGGTTACCTTCTTCAAATTACAACTCGAACACCGAAGGTGCTAGATTTCAAATTTGAGCTTTTTGCCGCTTCACTCGCCGTTACTAAGGCAATCCCTGTTGGTTTCTTT
>A328_42
TCGCCAATATTTAGCTTTAGATGGAATTTACCACCCACTTAGAGCTGCATTCCCAAACAACTCGACTCTTCGAAAGCACCTTACATAGAATTGGTCATCTCATCGCACGGGATTCTCACCCTCTGTGACGTTCTGTTCCAAGAAACATAGACAAGAGCCAATCCCAAGGTTACCTTCTTCAAATTACAACTCGAACACCGAAGGTGCTAGATTTCAAATTTGAGTCTTTTGCCGCTTCACTCGCCGTTACTAAGGCAATCCCTGTTGGTTTCTTT
>A328_324
TCGCCAATATTTAGCTTTAGATGGAATTTACCACCCACTTAGAGCTGCATTCCCAAACAACTCGACTCTTCGAAAGCACCTTACATAGAATTGGTCATCTCATCGCACGGGATTCTCACCCTCTGTGACGTTCTGTTCCAAGAAACATAGACAAGAGCCAATCCCAAGGTTACCTTCTTCAAATTACAACTCGAACACCGAAGGTGCTAGATTTCCAAACTTTGAGCCTTTTGCCGCTTCACTCGCCGTTACTAAGGTCAATCCCTGTTGGTTTC
>A328_53
TCGCCAATATTTAGCTTTAGATGGAATTTACCACCCACTTAGAGCTGCATTCCCAAACAACTCGACTCTTCGAAAGCACCTTACATAGAATTGGTCATCTCATCGCACGGGATTCTCACCCTCTGTGACGTTCTGTTCCAAGAAACATAGACAAGAGCCAATCCCAAGGTTACCTTCTTCAAATTACAACTCGGACACCGAAGGTGCTAGATTTCAAATTTGAGCTTTTGCCGCTTCACTCGCCTTACTAAGGCAATCCCTGTTGGTTTCTTTTC
>A328_39
TCGCCAATATTTAGCTTTAGATGGAATTTACCACCCACTTAGAGCTGCATTCCCAAACAACTCGACTCTTCGAAAGCACCTTACATAGAATTGGTCATCTCATCGCACGGTATTCTCACCCTCTGTGACGTTCTGTTCCAAGAAACATAGACAAGAGCCAATCCCAAGGTTACCTTCTTCAAATTACAACTCGAACACCGAAGGTGCTAGATTTCAAATTTGAGCTTTTGCCGCTTCACTCGCCTTACTAAGGCAATCCCTGTTGGTTTCTTTTC
>A328_28
TCGCCAATATTTAGCTTTAGATGGAATTTACCACCCACTTAGAGCTGCATTCCCAAACAACTCGACTCTTCGGAAAGCACCTTACATAGAATTGGTCATCTCATCGCACGGGATTCTCACCCTCTGTGACGTTCTGTTCCAAGAAACATAGACAAGAGCCAATCCCAAGGTTACCTTCTTCAAATTACAACTCGAACACCGAAGGTGCTAGATTTCAAATTTGAGCTTTTGCCGCTTCACTCGCCGTTACTAAGGCAATCCCTGTTGGTTTCTTT
>A328_221
TCGCCAATATTTAGCTTTAGATGGAATTTACCACCCATTTAGAGCTGCATTCCCAAACAACTCGACTCGTCGAAGGGGCTTTACACGGCGAAGGCCAGCGACCACATACGGGATTCTCACCCTCTGTGACGTCCTGTTCCAAAGAACTTAGACCGCTGCCAACGCCAAAGCGCCCTCTGCAAATTACAACTCGGACTCTGAAAGAGCCAGATTTCAAATTTGAGCTGTTGCCGCTTCACTCGCCGTTACTAGGGCAATCCCTGTTGGTTTCTTTT
>A328_295
TCGCCAATATTTAGCTTTAGATGGAATTTACCACCCATTTAGAGCTGCATTCCCAAACAACTCGACTCGTCGAAGGGGCTTTACACGGCGAAGGCCAGCGACCACATACGGGATTCTCACCCTCTGTGACGTCCTGTTCCAAAGAACTTAGACCGCTGCCAACGCCAAAGCGCCCTCTGCAAATTACAACTCGGACTCTGAAAGAGTCAGATTTCAAATTTGAGCTGTTGCCGCTTCACTCGCCGTTTACTAGGGCAATCCCTGTTGGTTTCTTT
>A328_145
TCGCCAATATTTAGCTTTAGATGGAATTTACCACCCATTTTGAGCTGCATTCCCAAACAACTCGACTCGTAGAGAGCGTATCACAGAGCACTGATGATTGTGTCAAGTACGGGATTGTCACCCTCTTTGATACCCTGTTCCAAGGGACTTAGACACAGTTCAGCACGGAAAACGCTTCTATAGATTACAACTCGGACTATCGAAGACAGCCAGATTTCAAATTTGAGCTCTTCCCGGTTCACTCGCCGTTACTAAGGGAATCCCATTTGGTTTCT
>A328_62
TCGCCAATATTTAGCTTTAGATGGAATTTACCACCCATTTTGAGCTGCATTCCCAAACAACTCGACTCGTAGAGAGCGTATCACAGAGCACTGATGATTGTGTCAAGTACGGGATTGTCACCCTCTTTGATACCCTGTTCCAAGGGACTTAGACACAGTTCAGCACGGAAAACGCTTCTATAGATTACAACTCGGACTATCGAAGACAGCCAGATTTCAAATTTGAGCTCTTCCCGGTTCACTCGCCGTTACTAAGGGAATCCTTGTTAGTTTCT
>A328_7
TCGCCAATATTTAGCTTTAGATGGAATTTACCACCCATTTTGAGCTGCATTCCCAAACAACTCGACTCGTAGAGAGCGTATCACAGAGCACTGATGATTGTGTCAAGTACGGGATTGTCACCCTCTTTGATACCCTGTTCCAAGGGACTTAGACACAGTTCAGCACGGAAAACGCTTCTATAGATTACAACTCGGACTATCGAAGACAGCCAGATTTCAAATTTGAGCTCTTCCCGTTCACTCGCCGTTACTAAGGGAATCCTTGTTAGTTTCTT
>A328_121
TCGCCAATATTTAGCTTTAGATGGAATTTACCACCCATTTTGAGCTGCATTCCCAAACAACTCGACTCTTCGAAAGCACCTTACATAGAATTGGTCATCTCATCGCACGGGATTCTCACCCTCTGTGACGTTCTGTTCCAAGAAACATAGACAAGAGCCAATCCCAAGGTTACCTTCTTCAAATTACAACTCGAACACCGAAGGTGCTAGATTTCAAATTTGAGCTGTTGCCGCTTCACTCGCCGTTACTAGGGCAATCCCTTTTGGTTTCTTTT
>A328_16
TCGCCAATATTTAGCTTTAGATGGAATTTACCACCCATTTTGAGCTGCATTCCCAAACAACTCGACTCTTCGAAAGCACCTTACATAGAATTGGTCATCTCATCGCACGGGATTCTCACCCTCTGTGACGTTCTGTTCCAAGAAACATAGACAAGAGCCAATCCCAAGGTTACCTTCTTCAAATTACAACTCGAACACCGAAGGTGCTAGATTTCAAATTTGAGCTTTTGCCGCTTCACTCGCCGTTACTAAGGCAATCCCTGTTGGTTTCTTTT
>A328_227
TCGCCAATATTTAGCTTTAGATGGAGTTTACCACCTGCTTTAGGCTGCACTCTCAAGCAACCTGACTCTAGAATACGCCTGTCTGCGCCTACCAGACTCACGCCTCCATGGGCCTAGCACCCACTTTGGGAGCCCCTGTCAAGGGAACTTGAGACACGTGTCAGTAGGCGATGCACAAACGCATCAACGCCGCATCTCCTAAACACGTCGAGTGTTAGGACTTGGCGCTGGGCTCATCCCTGTTCGCTCGCCGTTACTAAGGGAATCCCTTTTGG
>A328_173
TCGCCAATATTTAGCTTTTAGATGGAATTTACCACCCACTTAGAGCTGCATTCCCAAACAACTCGACTCTTCGAAAGCACCTTACATAGAATTGGTCATCTCATCGCACGGGATTCTCACCCTCTGTGACGTTCTGTTCCAAGAAACATAGGACAAGAGCCAATCCCAAGGTTACCTTCTTCAAATTACAACTCGAACACCGAAGGGTGCTAGATTTCAAATTTGAGCTTTTGCCGCTTCACTCGCCGTTTACTAAGGGCAATCCCCTGTTGGTT
>A328_340
TCGCCAATATTTAGTCTTTAGATGGAATTTACCACCCACTTAGAGCTGCATTCCCAAACAACTCGACTCTTCGAAAGCACCTTACATAGAATTGGTCATCTCATCGCACGGGATTCTCACCCTTTGTGACGTTCTGTTCCAAGAAACATAGACAAGAGCCAATCCCAAGGTTACCTTCTTCAAATTACAACTCGAACACCGAAGGTGCTAGATTTCAAATTTGAGCTTTTGCCGCTTCACTCGCCGTTTACTAAGGCAATCCCTGTTGGTTTCTT
>A328_291
TCGCCAATATTTTAGCTTTAGATGGAATTTACCACCCACTTAGAGCTGCATTCCCAAACAACTCGACTCTTCGAAAGCACCTTACATAGAATTGGTCATCTCATCGCACGGGATTCTCACCCTCTGTGACGTTCTGTTCCAAGAAACATAGACAAGAGCCAATCCCAAGGTTACCTTCTTCAAATTACAACTCGAACACCGAAGGTGCTAGATTTCAAATTTGAGCTTTTGCCGCTTCACTCGCCGTTTACTAAGGCAATCCCTGTTGGTTTCTT
>A328_154
TCGCCAATATTTTAGCTTTTAGATGGAATTTACCACCCACTTTAGAGCTGCATTCCCAAACAACTCGACTCTTCGAAAGCACCTTACATAGAATTGGTCATCTCATCGCACGGGATTCTCACCCTCTGTGACGTTCTGTTCCAAGAAACATAGACAAGAGCCAATCCCAAGGTTACCTTCTTCAAATTACAACTCGAACACCGAAGGTGCTAGATTTCAAATTTGAGCTTTTGCCGCTTCACTCGCCGTTTACTAAGGCAATCCCTGTTGGTTTC
>A328_157
TCGCCCAATATTTAGCTTTAGATGGAATTTACCACCCACTTAGAGCTGCATTCCCAAACAACTCGACTCTTCGAAAGCACCTTACATAGAATTGGTCATCTCATCGCACGGGATTCTCACCCTCTGTGACGTTCTGTTCCAAGAAACATAGACAAGAGCCAATCCCAAGGTTACCTTCTTCAAATTACAACTCGAACACCGAAGGTGCTAGATTTCAAATTTGAGCTTTTGCCGCTTCACTCGCCGTTTACTAAGGCAATCCCTGTTGGTTTCTT
>A328_45
TCGCCGAATATTTAGGCGTTTAGATGGGAATTTACCACCCACTTAGAGCTGCATTCCCAAACAACTCGACTCTTCGAAAGCACCTTACATAGAATTGGTCATCTCATCGCACGGGATTCTCACCCTCTGTGACGTTCTGTTCCAAGAAACATAGACAAGAGCCAATCCCAAGGTTACCTTCTTCAAATTACAACTCGAACACCGAAGGTGCTAGATTTCAAATTTGAGCTTTTGCCGCTTCACTCGCCTTACTAAGGCAATCCCTGTTGGTTTCT
>A328_108
TGGCCAATATTTAGCCTTAGATGGAGTTTACCACCTGCTTTAGGCTGCACTCTCAAGCAACCTGACTCTAGAATACGCCTGTCTGCGCCTACCAGACTCACGCCTCCATGGGCCTAGCACCCACTCTGGGAGCCCCTGTCAAGGGAACTTGAAACACATGTCAGTAGACGATGCACAAACGCATCAACGCCGCATCTCCTAAACACATCGAGTGTTAGGACTTGGCGCTGGGCTCATCCCTGTTCGCTCGCCGTTACTAAGGGAATCCTTGTTAG
>A328_342
TGGCCAATATTTAGCTTTAGAAGAAATTTACCTCCCATTTAGAGCTGCATTCCCAAACAACTCGACTCGTCGAAGGGGCTTTACACGGCGAAGGCCAGCGACCACATACGGGATTCTCACCCTCTGTGACGTCCTGTTCCAAAGAACTTAGACCGCTGCCAACGCCAAAGCGCCCTCTGCAAAATTACAACTCGGACTCTGAAAGAGTCAGATTTCAAATTTGAGCTGTTGCCGCTTCACTCGCCGTTTACTAGGGCAATCCCTGTTGGTTTCTT
>A328_22
TGGCCAATATTTAGCTTTAGAAGAAATTTACCTCCCATTTAGAGCTGCATTCCCAAACAACTCGACTCGTCGAAGGGGCTTTACACGGCGAAGGCCAGCGACCACATACGGGATTCTCACCCTCTGTGACGTCCTGTTCCAAAGAACTTAGACCGCTGCCAACGCCAAAGCGCCCTCTGCAAATTACAACTCGGACTCTGAAAGAGCCAGATTTCAAATTTGAGCTGTTGCCGCTTCACTCGCCGTTACTAGGGCAATCCCTGTTGGTTTCTTTT
>A328_185
TGGCCAATATTTAGCTTTAGAAGAAATTTACCTCCCATTTAGAGCTGCATTCCCAAACAACTCGACTCGTCGAAGGGGCTTTACACGGCGAAGGCCAGCGACCACATACGGGATTCTCACCCTCTGTGACGTCCTGTTCCAAAGAACTTAGACCGCTGCCAACGCCAAAGCGCCCTCTGCAAATTACAACTCGGACTCTGAAAGAGCCAGATTTCAAATTTGAGCTGTTGCCGCTTCACTCGCCGTTTACTAGGGCAATCCCTGTTGGTTTCTTT
>A328_164
TGGCCAATATTTAGCTTTAGAAGAAATTTACCTCCCATTTAGAGCTGCATTCCCAAACAACTCGACTCGTCGAAGGGGCTTTACACGGCGAAGGCCAGCGACCACATACGGGATTCTCACCCTCTGTGACGTCCTGTTCCAAAGAACTTAGACCGCTGCCAACGCCAAAGCGCCCTCTGCAAATTACAACTCGGACTCTGAAAGAGTCAGATTTCAAATTTGAGCTGTTGCCGCTTCACTCGCCGTTTACTAGGGCAATCCCTGTTGGTTTCTTT
>A328_276
TGGCCAATATTTAGCTTTAGAAGAAATTTACCTCCCATTTAGAGCTGCATTCCCAAACAACTCGACTCTTCGAAAGCACCTTACATAGAATTGGTCATCTCATCGCACGGGATTCTCACCCTCTGTGACGTTCTGTTCCAAGAAACATAGACAAGAGCCAATCCCAAGGTTACCTTCTTCAAATTACAACTCGAACACCGAAGGTGCTAGATTTCAAATTTGAGCTTTTGCCGCTTCACTCGCCGTTTACTAAGGCAATCCCTGTTGGTTTCTTT
>A328_292
TGGCCAATATTTAGCTTTAGAAGAAGTTTATCTCCCATTTAGGGCTGCAATCCCAAACAACCCGACTCTTGGATAAATAACATTCGGTTCAATGGAAGCTACATACGGGATTTTCACCCTCTGTGATGTCCTGTTCCAAGGAACTTATGCTTCCAAATCCCCTTTTGTTACTCACTTTAGATTACAATTCGAAAACCGAGACGGCCTCCGATTCTAAACTTGAGCTATTGCCGCTTCACTCGCCGCTACTGAGGCAATCTTCGTTGACTTTCTTT
>A328_129
TGGCCAATATTTAGCTTTAGAAGAATTTACCTCCCATTTAGAGCTGCATTCCCAAACAACTCGACTCGTCGAAGGGGCTTTACACGGCGAAGGCCAGCGACCACATACGGGATTCTCACCCTCTGTGACGTCCTGTTCCAAAGAACTTAGACCGCTGCCAACGCCAAAGCGCCCTCTGCAAATTACAACTCGGACTCTGAAAGAGCCAGATTTCAAATTTGAGCTGTTGCCGCTTCACTCGCCGTTACTAGGGCAATCCCTGTTGGTTTCTTTTC
>A328_114
TGGCCAATATTTAGCTTTAGATGGAATTTACCACCCACTTAGAGCTGCATTCCCAAACAACTCGACTCTTCGAAAGCACCTTACATAGAATTGGTCATCTCATCGCACGGGATTCTCACCCTCTGTGACGTTCTGTTCCAAGAAACATAGACAAGAGCCAATCCCAAGGTTACCTTCTTCAAATTACAACTCGAACACCGAAGGTGCTAGATTTCAAATTTGAGCTTTTGCCGCTTCACTCGCCGTTACTAAGGCAATCCCTGTTGGTTTCTTTT
>A328_311
TGGCCAATTATTTAGCTTTAGAAGAAATTTACCTCCCATTTAGAGCTGCATTCCCAAACAACTCGACTCGTCGAAGGGCTTTACACGGCGAAGGCCAGCGACCACATACGGGATTCTCACCCTCTGTGACGTCCTGTTCCAAAGAACTTAGACCGCTGCCAACGCCAAAGCGCCCTCTGCAAATTACAACTCGGACTCTGAAAGAGCCAGATTTCAAATTTGAGCTGTTGCCGCTTCACTCGCCGTTTACTAGGGCAATCCCTGTTGGTTTCTTT
>A329_57
ACACCAATATTTAGCTTTAGATGGAATTTACCACCCACTTAGAGCTGCATTCCCAAACAACTCGACTCTTCGAAAGCACCTTACATAGAATTGGTCATCTCATCGCACGGGATTCTCACCCTCTGTGACGTTCTGTTCCAAGAAACATAGACAAGAGCCAATCCCAAGGTTACCTTCTTCAAATTACAACTCGAACACCGAAGGTGCTAGATTTCAAATTTGAGCTTTTGCCGCTTCACTCGCCGTTACTAAGGCAATCCCTGTTGGTTTCTTTT
>A329_51
CACGCTTTCATATTTAGCCTTGGATGGCCAGCACCACCATATTCAGCCAGCACTATCAAGCTGACCTACTCGCGAGGCACGGCTTCGTCCGGCTTCTCTCACCAGGTCGTGTGGAACGCCCTGTGCCCCGGGGTATTAGCCCGTATGCCGTGAGAGTTGCCGGATTGGACCGCGCCCCTTAGACCACATTTCCCACACAGCCGTGAAGCCGTGGGGATTCAGTCTCGGGCTATTCCCTGTTCACTCGCAGTTACTGGGGAATCTCGGTTGATTTC
>A329_49
CACGCTTTCATATTTAGCCTTGGATGGCCAGCACCACCATATTCAGCCAGCACTATCAAGCTGACCTACTCGCGAGGCACGGCTTCGTCCGGCTTCTCTCACCAGGTCGTGTGGAACGCCCTGTGCCCCGGGGTATTAGCCCGTATGCCGTGAGAGTTGCCGGATTGGACCGCGCCCCTTAGACCACATTTCCCACACAGCCGTGAAGCCGTGGGGATTCAGTCTCGGGCTATTCCCTGTTCACTCGCAGTTACTGGGGGAATCTCGGTTGACTT
>A329_54
CACGCTTTCATATTTAGCCTTGGATGGCCAGCACCACCATATTCAGCCAGCACTATCAAGCTGACCTACTCGCGAGGCACGGCTTCGTCCGGCTTCTCTCACCAGGTCGTGTGGAACGCCCTGTGCCCCGGGGTATTAGCCCGTATGCCGTGAGAGTTGCCGGATTGGACCGCGCCCCTTAGACCACATTTCCCACACAGCCGTGAAGCCGTGGGGATTCAGTCTCGGGCTATTCCCTGTTCACTCGCAGTTACTGGGGGAATCTCGGTTGATTT
>A329_157
CACGCTTTCATATTTAGCCTTGGATGGCCAGCACCACCCATATTCAGCCAGCACTATCAAGCTGACCTACTCGCGAGGCACGGCTTCGTCCGGCTTCTCTCACCAGGTCGTGTGGAACGCCCTGTGCCCCGGGGTATTAGCCCGTATGCCGTGAGAGTTGCCGGATTGGACCGCCGCCCCTTAGACCACATTTCCCACACAGCCGTGAAGCCGGTGGGGATTCAGTCTCGGGCTTATTCCCTGTTCACTCGCAGTTTACTGGGGGAATCTCGGTT
>A329_33
CACGCTTTCATATTTAGCCTTGGATGGCCAGCACCACCCATATTCAGCCAGCACTATCAAGCTGACCTACTCGCGAGGCACGGCTTCGTCCGGCTTCTCTCACCAGGTCGTGTGGAACGCCCTGTGCCCCGGGGTATTAGCCCGTATGCCGTGAGAGTTGCCGGATTGGACCGCGCCCCTTAGACCACATTTCCCACACAGCCGTGAAGCCGTGGGGATTCAGTCTCGGGCTATTCCCTGTTCACTCGCAGTTACTGGGGGAATCTCGGTTGATT
>A329_3
CACGCTTTCATATTTAGCCTTGGATGGCCAGCACCACCCATATTCAGCCAGCACTATCAAGCTGACCTACTCGCGAGGCACGGCTTCGTCCGGCTTCTCTCACCAGGTCGTGTGGAACGCCCTGTGCCCCGGGGTATTAGCCCGTATGCCGTGAGAGTTGCCGGATTGGACCGCGCCCCTTAGACCACATTTCCCACACAGCCGTGAAGCCGTGGGGATTCAGTCTCGGGCTATTCCCTGTTCACTCGCAGTTACTGGGGGAATCTCGGTTGATT
>A329_179
CACGCTTTCATATTTAGCCTTGGATGGCCAGCACCACCCATATTCAGCCAGCACTATCAAGCTGACCTACTCGCGAGGCACGGCTTCGTCCGGCTTCTCTCACCAGGTCGTGTGGAACGCCCTGTGCCCCGGGGTATTAGCCCGTATGCCGTGAGAGTTGCCGGATTGGACCGCGCCCCTTAGACCACATTTCCCACACAGCCGTGAAGCCGTGGGGATTCAGTCTCGGGCTATTCCCTGTTCACTCGCAGTTTACTCGGGGGAATCTCGGTTGA
>A329_221
CACGCTTTCATATTTAGCCTTGGATGGCCAGCACCACCCATATTCAGCCAGCACTATCAAGCTGACCTACTCGCGAGGCACGGCTTCGTCCGGCTTCTCTCACCAGGTCGTGTGGAACGCCCTGTGCCCCGGGGTATTAGCCCGTATGCCGTGAGAGTTGCCGGATTGGACCGCGCCCCTTAGACCACATTTCCCACACAGCCGTGAAGCCGTGGGGATTCAGTCTCGGGCTATTCCCTGTTCACTCGCAGTTTACTGGGGGAATCTCGGTTCGA
>A329_141
CACGCTTTCATATTTAGCCTTGGATGGCCAGCACCACCCATATTCAGCCAGCACTATCAAGCTGACCTACTCGCGAGGCACGGCTTCGTCCGGCTTCTCTCACCAGGTCGTGTGGAACGCCCTGTGCCCCGGGGTATTAGCCCGTATGCCGTGAGAGTTGCCGGATTGGACCGCGCCCCTTAGACCACATTTCCCACACAGCCGTGAAGCCGTGGGGATTCAGTCTCGGGCTATTCCCTGTTCACTCGCAGTTTACTGGGGGAATCTCGGTTGAT
>A329_34
CACGCTTTTCATATTTTAGCCTTGGATGGGCCAGCACCACCCATATTCAGCCAGCACTATCAAGCTGACCTACTCGCGAGGCACGGCTTCGTCCGGCTTCTCTCACCAGGTCGTGTGGAACGCCCTGTGCCCCGGGGTATTAGCCCGTATGCCGTGAGAGTTGCCGGATTGGACCGCGCCCCTTAGACCACATTTCCCACACAGCCGTGAAGCCGTGGGGATTCAGTCTCGGGCTATTCCCTGTTCACTCGCAGTTACTGGGGGAATCTCGGTTG
>A329_71
CGGCCAGTATTTAGCTTTAGATGAAATTTACACCCATTTAGAGCTGCATTCCCAAACAACTCGACTCGTCGAAGGAGCTTCACACGGTTGTGGGCACCCCATCCCAGACGGGATTCTCACCCTCTATGACGGCCCGTTCCAGGGCACTTAGATGGGGGCCACTCCCGAAGCATCCTCTGCAAATTACAATGCGGACCCCGAAGGAGCCAGCTTTCAAATTTGAGCTCTTGCCGCTTCACTCGCCGTTACTGAGGCAATCCCTGTTGGTTTCTTTT
>A329_89
GCTGTAATATTAGCCTTAGATGGAGTTTACCACCTGCTTTAGGCTGCACTCTCAAGCAACCTGACTCTAGAATACGCCTGTCTGCGCCTACCAGACTCACGCCTCCATGGGCCTAGCACCCACTTTGGGAGCCCCTGTCAAGGGAACTTGAGACACGTGTCAGTAGGCGATGCACAAACGCATCAACGCCGCATCTCCTAAACACGTCGAGTGTTAGGACTTGGCGCTGGGCTCATCCCTGTTCGCTCGCCGTTACTAAGGGAATCCCACTTTCG
>A329_67
GCTGTAATATTTAGCCTTAGATGGAGTTTACCACCCACTTAGAGCTGCATTCCCAAACAACTCGACTCTTCGAAAGCACCTTACATAGAATTGGTCATCTCATCGCACGGGATTCTCACCCTCTGTGACGTTCTGTTCCAAGAAACATAGACAAGAGCCAATCCCAAGGTTACCTTCTTCAAATTACAACTCGAACACCGAAGGTGCTAGATTTCAAATTTGAGCTTTTGCCGCTTCACTCGCCGTTACTAAGGCAATCCCTGTTGGTTTCTTTT
>A329_124
GCTGTAATATTTAGCCTTAGATGGAGTTTACCACCTGCTTTAGGCTGCACTCTCAAGCAACCTGACTCTAGAATACGCCTGTCTGCGCCTACCAGACTCACGCCTCCATGGGACTAGCACCCACTTTGGGAGCCCCTGTCAAGGGAACTTGAGACACGTGTCAGTAGGCGATGCACAAACGCATCAACGCCGCATCTCCTAAACACGTCGAGTGTTAGGACTTGGCGCTGGGCTCATCCCTGTTCGCTCGCCGTTACTAAGGGAATCCCATTTGG
>A329_10
GCTGTAATATTTAGCCTTAGATGGAGTTTACCACCTGCTTTAGGCTGCACTCTCAAGCAACCTGACTCTAGAATACGCCTGTCTGCGCCTACCAGACTCACGCCTCCATGGGCCTAGCACCCACTTTGGGAGCCCCTGTCAAGGGAACTTGAGACACGTGTCAGTAGGCGATGCACAAACGCATCAACGCCGCATCTACCTAAACACGTCGAGTGTTAGGACTTGGCGCTGGGCTCATCCCTGTTCGCTCGCCGTTACTAAGGGAATCCCATTTG
>A329_145
GCTGTAATATTTAGCCTTAGATGGAGTTTACCACCTGCTTTAGGCTGCACTCTCAAGCAACCTGACTCTAGAATACGCCTGTCTGCGCCTACCAGACTCACGCCTCCATGGGCCTAGCACCCACTTTGGGAGCCCCTGTCAAGGGAACTTGAGACACGTGTCAGTAGGCGATGCACAAACGCATCAACGCCGCATCTCCTAAACACGTCGAGTGTTAGGACTTGGCGCTGGGCTCATCCCTGTTCGCTCGCCGTTACTAACGGGAACTCCCATTT
>A329_23
GCTGTAATATTTAGCCTTAGATGGAGTTTACCACCTGCTTTAGGCTGCACTCTCAAGCAACCTGACTCTAGAATACGCCTGTCTGCGCCTACCAGACTCACGCCTCCATGGGCCTAGCACCCACTTTGGGAGCCCCTGTCAAGGGAACTTGAGACACGTGTCAGTAGGCGATGCACAAACGCATCAACGCCGCATCTCCTAAACACGTCGAGTGTTAGGACTTGGCGCTGGGCTCATCCCTGTTCGCTCGCCGTTACTAAGGATCCCTATTTGGT
>A329_101
GCTGTAATATTTAGCCTTAGATGGAGTTTACCACCTGCTTTAGGCTGCACTCTCAAGCAACCTGACTCTAGAATACGCCTGTCTGCGCCTACCAGACTCACGCCTCCATGGGCCTAGCACCCACTTTGGGAGCCCCTGTCAAGGGAACTTGAGACACGTGTCAGTAGGCGATGCACAAACGCATCAACGCCGCATCTCCTAAACACGTCGAGTGTTAGGACTTGGCGCTGGGCTCATCCCTGTTCGCTCGCCGTTACTAAGGGAACTCCCATTTG
>A329_47
GCTGTAATATTTAGCCTTAGATGGAGTTTACCACCTGCTTTAGGCTGCACTCTCAAGCAACCTGACTCTAGAATACGCCTGTCTGCGCCTACCAGACTCACGCCTCCATGGGCCTAGCACCCACTTTGGGAGCCCCTGTCAAGGGAACTTGAGACACGTGTCAGTAGGCGATGCACAAACGCATCAACGCCGCATCTCCTAAACACGTCGAGTGTTAGGACTTGGCGCTGGGCTCATCCCTGTTCGCTCGCCGTTACTAAGGGAACTCCCATTTG
>A329_136
GCTGTAATATTTAGCCTTAGATGGAGTTTACCACCTGCTTTAGGCTGCACTCTCAAGCAACCTGACTCTAGAATACGCCTGTCTGCGCCTACCAGACTCACGCCTCCATGGGCCTAGCACCCACTTTGGGAGCCCCTGTCAAGGGAACTTGAGACACGTGTCAGTAGGCGATGCACAAACGCATCAACGCCGCATCTCCTAAACACGTCGAGTGTTAGGACTTGGCGCTGGGCTCATCCCTGTTCGCTCGCCGTTACTAAGGGAATCCCACTTTG
>A329_164
GCTGTAATATTTAGCCTTAGATGGAGTTTACCACCTGCTTTAGGCTGCACTCTCAAGCAACCTGACTCTAGAATACGCCTGTCTGCGCCTACCAGACTCACGCCTCCATGGGCCTAGCACCCACTTTGGGAGCCCCTGTCAAGGGAACTTGAGACACGTGTCAGTAGGCGATGCACAAACGCATCAACGCCGCATCTCCTAAACACGTCGAGTGTTAGGACTTGGCGCTGGGCTCATCCCTGTTCGCTCGCCGTTACTAAGGGAATCCCACTTTG
>A329_200
GCTGTAATATTTAGCCTTAGATGGAGTTTACCACCTGCTTTAGGCTGCACTCTCAAGCAACCTGACTCTAGAATACGCCTGTCTGCGCCTACCAGACTCACGCCTCCATGGGCCTAGCACCCACTTTGGGAGCCCCTGTCAAGGGAACTTGAGACACGTGTCAGTAGGCGATGCACAAACGCATCAACGCCGCATCTCCTAAACACGTCGAGTGTTAGGACTTGGCGCTGGGCTCATCCCTGTTCGCTCGCCGTTACTAAGGGAATCCCATTTCG
>A329_119
GCTGTAATATTTAGCCTTAGATGGAGTTTACCACCTGCTTTAGGCTGCACTCTCAAGCAACCTGACTCTAGAATACGCCTGTCTGCGCCTACCAGACTCACGCCTCCATGGGCCTAGCACCCACTTTGGGAGCCCCTGTCAAGGGAACTTGAGACACGTGTCAGTAGGCGATGCACAAACGCATCAACGCCGCATCTCCTAAACACGTCGAGTGTTAGGACTTGGCGCTGGGCTCATCCCTGTTCGCTCGCCGTTACTAAGGGAATCCCATTTGG
>A329_114
GCTGTAATATTTAGCCTTAGATGGAGTTTACCACCTGCTTTAGGCTGCACTCTCAAGCAACCTGACTCTAGAATACGCCTGTCTGCGCCTACCAGACTCACGCCTCCATGGGCCTAGCACCCACTTTGGGAGCCCCTGTCAAGGGAACTTGAGACACGTGTCAGTAGGCGATGCACAAACGCATCAACGCCGCATCTCCTAAACACGTCGAGTGTTAGGACTTGGCGCTGGGCTCATCCCTGTTCGCTCGCCGTTACTAAGGGAATCCCATTTGG
>A329_168
GCTGTAATATTTAGCCTTAGATGGAGTTTACCACCTGCTTTAGGCTGCACTCTCAAGCAACCTGACTCTAGAATACGCCTGTCTGCGCCTACCAGACTCACGCCTCCATGGGCCTAGCACCCACTTTGGGAGCCCCTGTCAAGGGAACTTGAGACACGTGTCAGTAGGCGATGCACAAACGCATCAACGCCGCATCTCCTAAACACGTCGAGTGTTAGGACTTGGCGCTGGGCTCATCCCTGTTCGCTCGCCGTTACTAAGGGAATCCCATTTGG
>A329_68
GCTGTAATATTTAGCCTTAGATGGAGTTTACCACCTGCTTTAGGCTGCACTCTCAAGCAACCTGACTCTAGAATACGCCTGTCTGCGCCTACCAGACTCACGCCTCCATGGGCCTAGCACCCACTTTGGGAGCCCCTGTCAAGGGAACTTGAGACACGTGTCAGTAGGCGATGCACAAACGCATCAACGCCGCATCTCCTAAACACGTCGAGTGTTAGGACTTGGCGCTGGGCTCATCCCTGTTCGCTCGCCGTTACTAAGGGAATCCCATTTGG
>A329_9
GCTGTAATATTTAGCCTTAGATGGAGTTTACCACCTGCTTTAGGCTGCACTCTCAAGCAACCTGACTCTAGAATACGCCTGTCTGCGCCTACCAGACTCACGCCTCCATGGGCCTAGCACCCACTTTGGGAGCCCCTGTCAAGGGAACTTGAGACACGTGTCAGTAGGCGATGCACAAACGCATCAACGCCGCATCTCCTAAACACGTCGAGTGTTAGGACTTGGCGCTGGGCTCATCCCTGTTCGCTCGCCGTTACTAAGGGAATCCCATTTGG
>A329_30
GCTGTAATATTTAGCCTTAGATGGAGTTTACCACCTGCTTTAGGCTGCACTCTCAAGCAACCTGACTCTAGAATACGCCTGTCTGCGCCTACCAGACTCACGCCTCCATGGGCCTAGCACCCACTTTGGGAGCCCCTGTCAAGGGAACTTGAGACACGTGTCAGTAGGCGATGCACAAACGCATCAACGCCGCATCTCCTAAACACGTCGAGTGTTAGGACTTGGCGCTGGGCTCATCCCTGTTCGCTCGCCGTTACTAAGGGAATCCCATTTGG
>A329_117
GCTGTAATATTTAGCCTTAGATGGAGTTTACCACCTGCTTTAGGCTGCACTCTCAAGCAACCTGACTCTAGAATACGCCTGTCTGCGCCTACCAGACTCACGCCTCCATGGGCCTAGCACCCACTTTGGGAGCCCCTGTCAAGGGAACTTGAGACACGTGTCAGTAGGCGATGCACAAACGCATCAACGCCGCATCTCCTAAACACGTCGAGTGTTAGGACTTGGCGCTGGGCTCATCCCTGTTCGCTTCGCCGTTACTAAGGGAATCCCATTTG
>A329_125
GCTGTAATATTTAGCCTTAGATGGAGTTTACCACCTGCTTTAGGCTGCACTCTCAAGCAACCTGACTCTAGAATACGCCTGTCTGCGCCTACCAGACTCACGCCTCCATGGGCCTAGCACCCACTTTGGGAGCCCCTGTCAAGGGAACTTGAGACACGTGTCAGTAGGCGATGCACAAACGCATCAACGCCGCATCTCCTAAACACGTCGAGTGTTAGGACTTGGCGCTGGGCTCATCCTGTTCGCTCGCCGTTACTAAGGGAATCCCATTTGGT
>A329_95
GCTGTAATATTTAGCCTTAGATGGAGTTTACCACCTGCTTTAGGCTGCACTCTCAAGCAACCTGACTCTAGAATACGCCTGTCTGCGCCTACCAGACTCACGCCTCCATGGGCCTAGCACCCACTTTGGGAGCCCCTGTCAAGGGAACTTGAGACACGTGTCAGTAGGCGATGCACAGACGCATCAACGCCGCATCTCCTAAACACGTCGAGTGTTAGGACTTGGCGCTGGGCTCATCCCTGTTCGCTCGCCGTTACTAAGGGAACTCCCATTTG
>A329_120
GCTGTAATATTTAGCCTTAGATGGAGTTTACCACCTGCTTTAGGCTGCACTCTCAAGCAACCTGACTCTAGAATACGCCTGTCTGCGCCTACCAGACTCACGCCTCCATGGGCCTAGCACCCACTTTGGGAGCCCCTGTCAAGGGAACTTGAGACACGTGTCAGTAGGCGATGCACAGACGCATCAACGCCGCATCTCCTAAACACGTCGAGTGTTAGGACTTGGCGCTGGGCTCATCCCTGTTCGCTCGCCGTTACTAAGGGAATCCCACTTTG
>A329_137
GCTGTAATATTTAGCCTTAGATGGAGTTTACCACCTGCTTTAGGCTGCACTCTCAAGCAACCTGACTCTAGAATACGCCTGTCTGCGCCTACCAGACTCACGCCTCCATGGGCCTAGCACCCACTTTGGGAGCCCCTGTCAAGGGAACTTGAGACACGTGTCAGTAGGCGATGCACAGACGCATCAACGCCGCATCTCCTAAACACGTCGAGTGTTAGGACTTGGCGCTGGGCTCATCCCTGTTCGCTCGCCGTTACTAAGGGAATCCCACTTTG
>A329_192
GCTGTAATATTTAGCCTTAGATGGAGTTTACCACCTGCTTTAGGCTGCACTCTCAAGCAACCTGACTCTAGAATACGCCTGTCTGCGCCTACCAGACTCACGCCTCCATGGGCCTAGCACCCACTTTGGGAGCCCCTGTCAAGGGAACTTGAGACACGTGTCAGTAGGCGATGCACAGACGCATCAACGCCGCATCTCCTAAACACGTCGAGTGTTAGGACTTGGCGCTGGGCTCATCCCTGTTCGCTCGCCGTTACTAAGGGAATCCCATTTCG
>A329_94
GCTGTAATATTTAGCCTTAGATGGAGTTTACCACCTGCTTTAGGCTGCACTCTCAAGCAACCTGACTCTAGAATACGCCTGTCTGCGCCTACCAGACTCACGCCTCCATGGGCCTAGCACCCACTTTGGGAGCCCCTGTCAAGGGAACTTGAGACACGTGTCAGTAGGCGATGCACAGACGCATCAACGCCGCATCTCCTAAACACGTCGAGTGTTAGGACTTGGCGCTGGGCTCATCCCTGTTCGCTCGCCGTTACTAAGGGAATCCCATTTGG
>A329_106
GCTGTAATATTTAGCCTTAGATGGAGTTTACCACCTGCTTTAGGCTGCACTCTCAAGCAACCTGACTCTAGAATACGCCTGTCTGCGCCTACCAGACTCACGCCTCCATGGGCCTAGCACCCACTTTGGGAGCCCCTGTCAAGGGAACTTGAGACACGTGTCAGTAGGCGATGCACAGACGCATCAACGCCGCATCTCCTAAACACGTCGAGTGTTAGGACTTGGCGCTGGGCTCATCCCTGTTCGCTCGCCGTTACTAAGGGAATCCCATTTGG
>A329_18
GCTGTAATATTTAGCCTTAGATGGAGTTTACCACCTGCTTTAGGCTGCACTCTCAAGCAACCTGACTCTAGAATACGCCTGTCTGCGCCTACCAGACTCACGCCTCCATGGGCCTAGCACCCACTTTGGGAGCCCCTGTCAAGGGAACTTGAGACACGTGTCAGTAGGCGATGCACAGACGCATCAACGCCGCATCTCCTAAACACGTCGAGTGTTAGGACTTGGCGCTGGGCTCATCCCTGTTCGCTCGCCGTTACTAAGGGAATCCCATTTGG
>A329_158
GCTGTAATATTTAGCCTTAGATGGAGTTTACCACCTGCTTTAGGCTGCACTCTCAAGCAACCTGACTCTAGAATACGCCTGTCTGCGCCTACCAGACTCACGCCTCCATGGGCCTAGCACCCACTTTGGGAGCCCCTGTCAAGGGAACTTGAGACACGTGTCAGTAGGCGATGCACAGACGCATCAACGCCGCATCTCCTAAACACGTCGAGTGTTAGGACTTGGCGCTGGGCTCATCCCTGTTCGCTTCGCCGTTACTAAGGGAATCCCATTTG
>A329_182
GCTGTAATATTTAGCCTTAGATGGAGTTTACCACCTGCTTTAGGCTGCACTCTCAAGCAACCTGACTCTAGAATACGCCTGTCTGCGCCTACCAGACTCACGCCTCTATGGGCCTAGCACCCACTTTGGGAGCCCCTGTCAAGGGAACTTGAGACACGTGTCAGTAGGCGATGCACAGACGCATCAACGCCGCATCTCCTAAACACGTCGAGTGTTAGGACTTGGCGCTGGGCTCATCCCTGTTCGCTCGCCGTTACTAACGGGAACTCCCATTT
>A329_148
GCTGTAATATTTAGCCTTAGATGGAGTTTACCACCTGCTTTAGGCTGCACTCTCAAGCAACCTGACTCTAGAATACGCCTGTCTGCGCCTACCAGACTCACGCTTCCATGGGCCTAGCACCCACTTTGGGAGCCCCTGTCAAGGGAACTTGAGACACGTGTCAGTAGGCGATGCACAGACGCATCAACGCCGCATCTCCTAAACACGTCGAGTGTTAGGACTTGGCGCTGGGCTCATCCCTGTTCGCTCGCCGTTACTAAGGGAATCCCATTTGG
>A329_84
GCTGTAATATTTAGCCTTAGATGGAGTTTACCACCTGCTTTAGGCTGCATCTCAAGCAACCTGACTCTAGAATACGCCTGTCTGCGCCTACCAGACTCACGCCTCCATGGGCCTAGCACCCACTTTGGGAGCCCCTGTCAAGGGAACTTGAGACACGTGTCAGTAGGCGATGCACAGACGCATCAACGCCGCATCTCCTAAACACGTCGAGTGTTAGGACTTGGCGCTGGGCTCATCCCTGTTCGCTCGCCGTTACTAAGGGAATCCCATTTGGT
>A329_44
GCTGTAATATTTAGCCTTTAGATGGAGTTTACCACCTGCTTTAGGCTGCATCTCAAGCAACCTGACTCTAGAATACGCCTGTCTGCGCCTACCAGACTCACGCCTCCATGGGCCTAGCACCCACTTTGGGAGCCCCTGTCAAGGGAACTTGAGACACGTGTCAGTAGGCGATGCACAGACGCATCAACGCCGCATCTCCTAAACACGTCGAGTGTTAGGACTTGGCGCTGGGCTCATCCCTGTTCGCTCGCCGTTACTAAGGGAATCCCATTTGG
>A329_134
GCTGTAATATTTGCCTTAGATGGAGTTTACCACCTGCTTTAGGCTGCACTCTCAAGCAACCTGACTCTAGAATACGCCTGTCTGCGCCTACCAGACTCACGCCTCCATGGGCCTAGCACCCACTTTGGGAGCCCCTGTCAAGGGAACTTGAGACACGTGTCAGTAGGCGATGCACAAACGCATCAACGCCGCATCTCCTAAACACGTCGAGTGTTAGGACTTGGCGCTGGGCTCATCCCTGTTCGCTCGCCGTTACTAAGGGAATCCCATTTGGT
>A329_82
GCTGTAATATTTTAGCCTTAGATGGAGTTTACCACCTGCTTTAGGCTGCACTCTCAAGCAACCTGACTCTAGAATACGCCTGTCTGCGCCTACCAGACTCACGCCTCCATGGGCCTAGCACCCACTTTGGGAGCCCCTGTCAAGGGAACTTGAGACACGTGTCAGTAGGCGATGCACAAACGCATCAACGCCGCATCTCCTAAACACGTCGAGTGTTAGGACTTGGCGCTGGGCTCATCCCTGTTCGCTCGCCGTTACTAAGGGAATCCCATTTG
>A329_65
GCTGTAATATTTTAGCCTTAGATGGAGTTTACCACCTGCTTTTAGGCTGCACTCTCAAGCAACCTGACTCTAGAATACGCCTGTCTGCGCCTACCAGACTCACGCCTCCATGGGCCTAGCACCCACTTTGGGAGCCCCTGTCAAGGGAACTTGAGACACGTGTCAGTAGGCGATGCACAAACGCATCAACGCCGCATCTCCTAAACACGTCGAGTGTTAGGACTTGGCGCTGGGCTCATCCCTGTTCGCTCGCCGTTACTAAGGGAATCCCATTT
>A329_38
GTGGTCGTATTTAGCCTTAGATGGAATTTACCACCCACTTAGAGCTGCATTCCCAAACAACTCGACTCGTCGAAGGGGCTTTACACGGCGAAGGCCAGCGACCACATACGGGATTCTCACCCTCTGTGACGTCCTGTTCCAAAGAACTTAGACCGCTGCCAACGCCAAAGCGCCCTCTGCAAATTACAACTCGGACTCTGAAAGAGTCAGATTTCAAATTTGAGCTGTTGCCGCTTCACTCGCCGTTACTAGGGCAATCCCTGTTGGTTTCTTTC
>A329_167
GTGGTCGTATTTAGCCTTAGATGGAGTTTACCACCCACTTAGAGCTGCACTCTCAAGCAACCCGACTCTAAGGAGAGATCCTCCCGAGACGCGCACCGGTCGCTACGGGCCTGGCACCCTCTGCGGGTAAGTGGCCCCATTCAAGATGGACTTGGACGCGACGCGACGCCTCGGGATAAGCGGACCCTCCCGAACACCACATTTCCCTGCGGCGGAACCGCGGGATTCGGTGCTGGGCTCCTTCCTGTTCGCTCGCCGCTACTAAGGAAATCCTG
>A329_102
TCAGGAGTATTTAGCCTTACCAGATGGTGCTGGCAGATTCCCACAAGGCGTCTCCGACCTCGCGGTACTCAGGATACCACTATCCTAACCTAACTTACACTTACGCAGCTCTCATGCTCTATGGCCGGCTTTCCCACACCGTTCAGTTTCATTCAGTTATTCATGTTGTGGTCCTACAACCCCCATTATGCCGTAACATAATAGGTTTGGGCTTCTTCCCTTTCGCTCGCCACTACTCAGGAAATCACTATTCGTTTCTCTTCCTCCGCTTACTT
>A329_142
TCAGGAGTATTTAGCCTTACCGGATGGTGCCGGCAAATTCCCACAAGGCGTCTCCGACCTCGCGGTACTCAGGATACTACTAGACCATTATTACTTACCCGTACGCAGCTATCATGCTCTATGGCGGGCCTTCCCAGACCCTTCCGGTTCATTTTAATGTATCACATCGTAGTCCTACAACCCCATAATTGCCGTAACAATCATGGTTTGGGCTTCTTCCATTTCGCTCGCCACTACTCTGGAAATCACTATTGTTTTCTCTTCCTCCGCCTACT
>A329_63
TCGCCAATATTTAGCCTTAGATGGAGTTTACCACCTGCTTTAGGCTGCACTCTCAAGCAACCTGACTCTAGAATACGCCTGTCTGCGCCTACCAGACTCACGCCTCCATGGGCCTAGCACCCACTTTGGGAGCCCCTGTCAAGGGAACTTGAGACACGTGTCAGTAGGCGATGCACAAACGCATCAACGCCGCATCTCCTAAACACGTCGAGTGTTAGGACTTGGCGCTGGGCTCATCCCTGTTCGCTCGCCGTTACTAAGGGAATCCCATTTGG
>A329_129
TCGCCAATATTTAGCCTTAGATGGAGTTTACCACCTGCTTTAGGCTGCACTCTCAAGCAACCTGACTCTAGAATACGCCTGTCTGCGCCTACCAGACTCACGCCTCCATGGGCCTAGCACCCACTTTGGGAGCCCCTGTCAAGGGAACTTGAGACACGTGTCAGTAGGCGATGCACAGACGCATCAACGCCGCATCTCCTAAACACGTCGAGTGTTAGGACTTGGCGCTGGGCTCATCCCTGTTCGCTCGCCGTTACTAACGGGAACTCCCATTT
>A329_169
TCGCCAATATTTAGCTTTAGAAGAAATTTACCTCCCATTTAGAGCTGCATTCCCAAACAACTCGACTCGTCGAAGGGGCTTTACACGGCGAAGGCCAGCGACCACATACGGGATTCTCACCCTCTGTGACGTCCTGTTCCAAAGAACTTAGACCGCTGCCAACGCCAAAGCGCCCTCTGCAAATTACAACTCGGACTCTGAAAGAGCCAGATTTCAAATTTGAGCTGTTGCCGCTTCACTCGCCGTTTACTAGGGCAATCCCTGTTGGTTTCTTT
>A329_195
TCGCCAATATTTAGCTTTAGATGAAACTTACCACCCATTTAGAGCTGCAATCCCAAACAACTCGACTCGATGAACGTACATCGTACGCTGGAAGCTTTGGGTCATATACGGGATTCTCACCCTCTATGATGCCTCATTCCAAAGAACTTATACCCAGGTTCCAGCTGATAGTACGTCTCTAGGCTACAACTCGATAACCCGCTTGGGTGATCGATTCTCAAATTGAGCTCTTCCCGCTTCACTCGCCGTTACTAGGGGAATCCTTGTTAGTTTCT
>A329_8
TCGCCAATATTTAGCTTTAGATGAAACTTACCACCCATTTAGAGCTGCAATCCCAAACAACTCGACTCGATGAACGTACATCGTACGCTGGAAGCTTTGGGTCATATACGGGATTCTCACCCTCTATGATGCCTCATTCCAAAGAACTTATACCCAGGTTCCAGCTGATAGTACGTCTCTAGGCTACAACTCGATAACCCGCTTGGGTGATCGATTCTCAAATTGAGCTCTTCCCGCTTCACTCGCCGTTACTAGGGGAATCCTTGTTAGTTTCT
>A329_4
TCGCCAATATTTAGCTTTAGATGAAACTTACCACCCATTTAGAGCTGCAATCCCAAACAACTCGACTCGATGAACGTACATCGTACGCTGGAAGCTTTGGGTCATATACGGGATTCTCACCCTCTATGATGCCTCATTCCAAAGAACTTATACCCAGGTTCCAGCTGATAGTACGTCTCTAGGCTACAACTCGATAACCCGCTTGGGTGATCGATTCTCAAATTGAGCTCTTCCCGCTTCACTCGCCGTTACTAGGGGAATCCTTGTTAGTTTCT
>A329_206
TCGCCAATATTTAGCTTTAGATGGAATTCACCACCCATTTTGAGCTGCATTCCCAAACAACTCGACTCGTAGAAGACGTATCACAGAGCACTGGTTGTCGTGTCAAGTACGGGATTGTCACCCTCTTTGATACCCTGTTCCAAGGGACTTGGACACGGTCCAGCACAGAAAACGCCTCTATAGATTACAATGCGGACGCCCGTAGGACGCCAGCTTTCAAATTTGAGCTCTTCCCGCTTCGCTCGCCGCTACTAAGGGAATCCTTGTTAGTTTCT
>A329_107
TCGCCAATATTTAGCTTTAGATGGAATTTACCACCCACTTAGAGCTGCATTCCCAAACAACTCGACTCGTCGAAGGGGCTTTACACGGCGAAGGCCAGCGACCACATACGGGATTCTCACCCTCTGTGACGTCCTGTTCCAAAGAACTTAGACCGCTGCCAACGCCAAAGCGCCCTCTGCAAATTACAACTCGGACTCTGAAAGAGCCAGATTTCAAATTTGAGCTGTTGCCGCTTCACTCGCCGTTTACTAGGGCAATCCCTGTTGGTTTCTTT
>A329_29
TCGCCAATATTTAGCTTTAGATGGAATTTACCACCCACTTAGAGCTGCATTCCCAAACAACTCGACTCTTCGAAAGCACCTTACATAGAATTGGTCATCTCATCGCACGGGATTCTCACCCTCTATGACCTGGCATCCGAACCAGTTTGACGCGGACCGACACGAGCCATGCTTCTCGAGACTACAACTCGGACGCTGAAAGCGCCAGATTTTAAAGTTGGGCTTTGCCTGCTTCACTCGCCGTTACTAGAGGCATCACTATTGTTTTCTTTCCT
>A329_62
TCGCCAATATTTAGCTTTAGATGGAATTTACCACCCACTTAGAGCTGCATTCCCAAACAACTCGACTCTTCGAAAGCACCTTACATAGAATTGGTCATCTCATCGCACGGGATTCTCACCCTCTGTGACGTTCTGTTCCAAAGAACTTAGACCGCTGCCAACGCCAAAGCGCCCTCTGCAAATTACAACTCGGACTCTGAAAGAGTCAGATTTCAAATTTGAGCTGTTGCCGCTTCACTCGCCGTTACTAGGGCAATCCCTGTTGGTTTCTTTTC
>A329_16
TCGCCAATATTTAGCTTTAGATGGAATTTACCACCCACTTAGAGCTGCATTCCCAAACAACTCGACTCTTCGAAAGCACCTTACATAGAATTGGTCATCTCATCGCACGGGATTCTCACCCTCTGTGACGTTCTGTTCCAAGAAACATAGACAAGAGCCAATCCCAAGGTTACCTTCTTCAAATTACAACTCGAACACCGAAGGTGCTAGATTTCAAATTTGAGCTTTTGCCGCTTCACTCGCCGTTACTAAGGCAATCCCTGTTGGTTTCTTTC
>A329_1
TCGCCAATATTTAGCTTTAGATGGAATTTACCACCCACTTAGAGCTGCATTCCCAAACAACTCGACTCTTCGAAAGCACCTTACATAGAATTGGTCATCTCATCGCACGGGATTCTCACCCTCTGTGACGTTCTGTTCCAAGAAACATAGACAAGAGCCAATCCCAAGGTTACCTTCTTCAAATTACAACTCGAACACCGAAGGTGCTAGATTTCAAATTTGAGCTTTTGCCGCTTCACTCGCCGTTACTAAGGCAATCCCTGTTGGTTTCTTTT
>A329_152
TCGCCAATATTTAGCTTTAGATGGAATTTACCACCCACTTAGAGCTGCATTCCCAAACAACTCGACTCTTCGAAAGCACCTTACATAGAATTGGTCATCTCATCGCACGGGATTCTCACCCTCTGTGACGTTCTGTTCCAAGAAACATAGACAAGAGCCAATCCCAAGGTTACCTTCTTCAAATTACAACTCGAACACCGAAGGTGCTAGATTTCAAATTTGAGCTTTTGCCGCTTCACTCGCCGTTTACTAAGGCAACTCCCCTGTTGGTTCTT
>A329_105
TCGCCAATATTTAGCTTTAGATGGAATTTACCACCCACTTAGAGCTGCATTCCCAAACAACTCGACTCTTCGAAAGCACCTTACATAGAATTGGTCATCTCATCGCACGGGATTCTCACCCTCTGTGACGTTCTGTTCCAAGAAACATAGACAAGAGCCAATCCCAAGGTTACCTTCTTCAAATTACAACTCGAACACCGAAGGTGCTAGATTTCAAATTTGAGCTTTTGCCGCTTCACTCGCCGTTTACTAAGGCAATCCCTCGTTCGGTTTCT
>A329_115
TCGCCAATATTTAGCTTTAGATGGAATTTACCACCCACTTAGAGCTGCATTCCCAAACAACTCGACTCTTCGAAAGCACCTTACATAGAATTGGTCATCTCATCGCACGGGATTCTCACCCTCTGTGACGTTCTGTTCCAAGAAACATAGACAAGAGCCAATCCCAAGGTTACCTTCTTCAAATTACAACTCGAACACCGAAGGTGCTAGATTTCAAATTTGAGCTTTTGCCGCTTCACTCGCCGTTTACTAAGGCAATCCCTGTTCGGTTTCTT
>A329_121
TCGCCAATATTTAGCTTTAGATGGAATTTACCACCCACTTAGAGCTGCATTCCCAAACAACTCGACTCTTCGAAAGCACCTTACATAGAATTGGTCATCTCATCGCACGGGATTCTCACCCTCTGTGACGTTCTGTTCCAAGAAACATAGACAAGAGCCAATCCCAAGGTTACCTTCTTCAAATTACAACTCGAACACCGAAGGTGCTAGATTTCAAATTTGAGCTTTTGCCGCTTCACTCGCCGTTTACTAAGGCAATCCCTGTTGGTTTCCTT
>A329_108
TCGCCAATATTTAGCTTTAGATGGAATTTACCACCCACTTAGAGCTGCATTCCCAAACAACTCGACTCTTCGAAAGCACCTTACATAGAATTGGTCATCTCATCGCACGGGATTCTCACCCTCTGTGACGTTCTGTTCCAAGAAACATAGACAAGAGCCAATCCCAAGGTTACCTTCTTCAAATTACAACTCGAACACCGAAGGTGCTAGATTTCAAATTTGAGCTTTTGCCGCTTCACTCGCCGTTTACTAAGGCAATCCCTGTTGGTTTCTTT
>A329_31
TCGCCAATATTTAGCTTTAGATGGAATTTACCACCCACTTAGAGCTGCATTCCCAAACAACTCGACTCTTCGAAAGCACCTTACATAGAATTGGTCATCTCATCGCACGGGATTCTCACCCTCTGTGACGTTCTGTTCCAAGAAACATAGACAAGAGCCAATCCCAAGGTTACCTTCTTCAAATTACAACTCGAACACCGAAGGTGCTAGATTTCAAATTTGAGCTTTTGCCGCTTCACTCGCCTTACTAAGGCAATCCCTGTTGGTTTCTTTCC
>A329_32
TCGCCAATATTTAGCTTTAGATGGAATTTACCACCCACTTAGAGCTGCATTCCCAAACAACTCGACTCTTCGAAAGCACCTTACATAGAATTGGTCATCTCATCGCACGGGATTCTCACCCTCTGTGACGTTCTGTTCCAAGAAACATAGACAAGAGCCAATCCCAAGGTTACCTTCTTCAAATTACAACTCGAACACCGAAGGTGCTAGATTTCAAATTTGAGCTTTTGCCGCTTCACTCGCCTTACTAAGGCAATCCCTGTTGGTTTCTTTTC
>A329_147
TCGCCAATATTTAGCTTTAGATGGAATTTACCACCCACTTAGAGCTGCATTCCCAAACAACTCGACTCTTCGAAAGCACCTTACATAGAATTGGTCATCTCATCGCACGGGATTCTCACCCTCTGTGACGTTCTGTTCCAAGAAACATAGACAAGAGCCAATCCCAAGGTTACCTTCTTCAAATTACAACTCGGACTCTGAAAGAGCCAGATTTCAAATTTGAGCTTTTGCCGCTTCACTCGCCGTTTACTGGGGAATCTCCGGTTGATTTCTTT
>A329_21
TCGCCAATATTTAGCTTTAGATGGAATTTACCACCCACTTAGAGCTGCATTCCCAAACAACTCGACTCTTCGAAAGCACCTTACATAGAATTGGTCATCTCATCGCACGGGATTCTCACCTCTGTGACGTTCTGTTCCAAGAAACATAGACAAGAGCCAATCCCAAGGTTACCTTCTTCAAATTACAACTCGAACACCGAAGGTGCTAGATTTCAAATTTGAGCTTTTGCCGCTTCACTCGCCGTTACTAAGGCAATCCCTGTTGGTTTCTTTTC
>A329_166
TCGCCAATATTTAGCTTTAGATGGAATTTACCACCCATTTAGAGCTGCATTCCCAAACAACTCGACTCGTCGAAGGGGCTTTACACGGCGAAGGCCAGCGACCACATACGGGATTCTCACCCTCTGTGACGTCCTGTTCCAAAGAACTTAGACCGCTGCCAACGCCAAAGCGCCCTCTGCAAATTACAACTCGGACTCTGAAAGAGCCAGATTTCAAATTTGAGCTGTTGCCGCTTCACTCGCCGTTTACTAGGGCAATCCCTGTTGGTTTCTTT
>A329_72
TCGCCAATATTTAGCTTTAGATGGAATTTACCTCCCATTTAGAGCTACATTCCCAAACAACTCGACTCGTCGAAGGGGCTTTACACGGCGAAGGCCAGCGACCACATACGGGATTCTCACCCTCTGTGACGTCCTGTTCCAAAGAACTTAGACCGCTGCCAACGCCAAAGCGCCCTCTGCAAATTACAACTCGGACTCTGAAAGAGCCAGATTTCAAATTTGAGCTGTTGCCGCTTCACTCGCCGTTACTAGGGCAATCCCTGTTGGTTTCTTTT
>A329_36
TCGCCAATATTTAGCTTTAGATGGAATTTTACCACCCACTTAGAGCTGCATTCCCAAACAACTCGACTCTTCGAAAGCACCTTACATAGAATTGGTCATCTCATCGCACGGGATTCTCACCCTCTGTGACGTTCTGTTCCAAGAAACATAGACAAGAGCCAATCCCAAGGTTACCTTCTTCAAATTACAACTCGAACACCGAAGGTGCTAGATTTCAAATTTGAGCTTTTGCCGCTTCACTCGCCTTACTAAGGCAATCCCTGTTGGTTTCTTTT
>A329_191
TCGCCAATATTTAGCTTTTAGATGGAATTTACCACCCACTTAGAGCTGCATTCCCAAACAACTCGACTCTTCGAAAGCACCTTACATAGAATTGGTCATCTCATCGCACGGGATTCTCACCCTCTGTGACGTTCTGTTCCAAGAAACATAGACAAGAGCCAATCCCAAGGTTACCTTCTTCAAATTACAACTCGAACACCGAAGGTGCTAGATTTCAAATTTGAGCTTTTGCCGCTTCACTCGCCGTTTACTAAGGCAATCCCTGTTGGTTCTTT
>A329_58
TCGCCTGTATTTAGCTTTAGATGGAATTTACCACCCATTTTGAGCTGCATTCCCAAACAACTCGACTCTTTGAAAGTGTATCACAGAGCACCGGGAGTCCGTGTCATGGACGGGATTCTCACCCTCTATGACGCCCTGTTCCAAGGGACTTGTACACGGTCCGGCACGGAAAACACTTCTCTAGATTACAACTCGGACGGCCTGAGACCGCCAGATTTCAAATTTGAGCTCTTCCCTCTTCACTCGCCGTTACTAGGGGAATCCTTGTTAGTTTC
>A329_98
TGATCAATATTTAGCCTTAGATGGAGTTTACCACCTGCTTTAGGCTGCACTCTCAAGCAACCTGACTCTAGAATACGCCTGTCTGCGCCTACCAGACTCACGCCTCCATGGGCCTAGCACCCACTTTGGGAGCCCCTGTCAAGGGAACTTGAGACACGTGTCAGTAGGCGATGCACAGACGCATCAACGCCGCATCTCCTAAACACGTCGAGTGTTAGGACTTGGCGCTGGGCTCATCCCTGTTCGCTCGCCGTTACTAAGGGAATCCCACTTTG
>A329_46
TGATCAATATTTAGCTTTTAGATGGAGTTTACCACCAAATTTAGGCTGCATTCCCAAGCAACCTGACTCTTTGAAATAATGGTATAGAAGCAAGTTAAGAGACTGAACGGGGCTATCACCCTTTCTAGCGCATGCTTTCCAGCAGACTTTAATCTCCACTTACTAACCATTTATTCTATAAATTACAACTCCCAAAAAGGGATTTTAAATTTGAGCACTTCCCACTTCACTCGCCGTTACTAAGGGAATCATGGTTATTTTCTTTTCCACCGCTT
>A329_109
TGGCCAATATTTAGCTTTAGAAGAAATGTACCTCCCATTTAGAGCTGCATTCCCAAACAACTCGACTCGTCGAAGGGGCTTTACACGGCAATAGCCAGCGACCACGTACGGGATTCTCACCCTCTGTGACGTCCTGTTCCAAGGAACTTGGACCGCTGCCAAAGCCAAAGCGCCCTCTGCAAATTACAACTCGGACTCTAAAAGAGCCAGATTTCAAATTTGAGCTGTTGCCGCTTCACTCGCCGTTTACTAGGGCAACTCCCTGTTGGTTTCTT
>A329_213
TGGCCAATATTTAGCTTTAGAAGAAATTTACCTCCCATTTAGAGCAGCATTCCCAAACTACTCGACTCGTCGAAGGAGATTTACAGAGGCTAGGCATTCAACCGTACGGGGCTCTCACCCTCTAAGGCGTCCTGTTCCAAGGAACTCGGAAGATACCGCACCAAAATCATCCTCTACAAATTACAACTCGGGCCCGAGAGCCAGATTTCAAATTTGAGCTGTTGCCGCTTCACTCGCCGTTTACTAGGGCAATCCCTGTTGGTTTCTTTTCCTCC
>A329_212
TGGCCAATATTTAGCTTTAGAAGAAATTTACCTCCCATTTAGAGCAGCATTCCCAAACTACTCGACTCGTCGAAGGAGATTTACAGAGGCTAGGCATTCAACCGTACGGGGCTCTCACCCTCTAAGGCGTCCTGTTCCAAGGAACTCGGAAGATACCGCACCAAAATCATCCTCTACAAATTACAATTCGGACCCAAGGGCCAGATTTCAAATTTGAGCTGTTGCCGCTTCACTCGCCGTTTACTAAGGCAATCCCTGTTGGTTTCTTTTCCTCC
>A329_170
TGGCCAATATTTAGCTTTAGAAGAAATTTACCTCCCATTTAGAGCAGCATTCCCAAACTACTCGACTCGTCGAAGGAGATTTACAGAGGCTAGGCATTCAACCGTACGGGGCTCTCACCCTCTAAGGCGTCCTGTTCCAAGGAACTCGGAAGATACCGCACCAAAATCATCCTCTACAAATTACAATTCGGACCCGAGGGCCAGATTTCAAATTTGAGCTGTTGCCGCTTCACTCGCCGTTACTAAGGCAACTCCCCTGTTGGTTCCTTTCCTCC
>A329_5
TGGCCAATATTTAGCTTTAGAAGAAATTTACCTCCCATTTAGAGCAGCATTCCCAAACTACTCGACTCGTCGAAGGAGATTTACAGAGGCTAGGCATTCAACCGTACGGGGCTCTCACCCTCTAAGGCGTCCTGTTCCAAGGAACTCGGAAGATACCGCACCAAAATCATCCTCTACAAATTACAATTCGGACCCGAGGGCCAGATTTCAAATTTGAGCTGTTGCCGCTTCACTCGCCGTTACTAAGGCAATCCCTGTTGGTTTCTTTTCCTCCG
>A329_104
TGGCCAATATTTAGCTTTAGAAGAAATTTACCTCCCATTTAGAGCTGCATCCCAAACAACTCGACTCGTCGAAGGGGCTTTACACGGCGAAGGCCAGCGACCACATACGGGATTCTCACCCTCTGTGACGTCCTGTTCCAAAGAACTTAGACCGCTGCCAACGCCAAAGCGCCCTCTGCAAATTACAACTCGGACTCTGAAAGAGCCAGATTTCAAATTTGAGCTGTTGCCGCTTCACTCGCCGTTTACTAGGGCAATCCCTGTTGGTTTCTTTT
>A329_214
TGGCCAATATTTAGCTTTAGAAGAAATTTACCTCCCATTTAGAGCTGCATTCCCAAACAACTCGACTCGTCGAAGGGGCTTTACACGGCAATAGCTAGCGACCACGTACGGGATTCTCACCCTCTGTGACGTCCTGTTCCAAGGAACTTGGACCGCTGCCAAAGCCAAAGCGCCCTCTGCAAATTACAACTCGGACCCTAAAAGAGCCAGATTTCAAATTTGAGCTGTTGCCGCTTCACTCGCCGTTTACTAGGGCAATCCCTGTTGGTTTCTTT
>A329_178
TGGCCAATATTTAGCTTTAGAAGAAATTTACCTCCCATTTAGAGCTGCATTCCCAAACAACTCGACTCGTCGAAGGGGCTTTACACGGCGAAGGCCAGCGACCACATACGGGATTCTCACCCTCTGTGACGTCCTGTTCCAAAGAACTTAGACCGCTGCCAACGCCAAAGCGCCCTCTGCAAATTACAACTCGGACTCTGAAAGAGCCAGATTTCAAATTTGAGCTATTGCCGCTTCACTCGCCGTTTACTAGGGCAATCCCTGTTGGTTTCTTT
>A329_11
TGGCCAATATTTAGCTTTAGAAGAAATTTACCTCCCATTTAGAGCTGCATTCCCAAACAACTCGACTCGTCGAAGGGGCTTTACACGGCGAAGGCCAGCGACCACATACGGGATTCTCACCCTCTGTGACGTCCTGTTCCAAAGAACTTAGACCGCTGCCAACGCCAAAGCGCCCTCTGCAAATTACAACTCGGACTCTGAAAGAGCCAGATTTCAAATTTGAGCTGTTGCCGCTTCACTCGCCGTTACTAGGGCAATCCCTGTTGGTTTCTTTT
>A329_22
TGGCCAATATTTAGCTTTAGAAGAAATTTACCTCCCATTTAGAGCTGCATTCCCAAACAACTCGACTCGTCGAAGGGGCTTTACACGGCGAAGGCCAGCGACCACATACGGGATTCTCACCCTCTGTGACGTCCTGTTCCAAAGAACTTAGACCGCTGCCAACGCCAAAGCGCCCTCTGCAAATTACAACTCGGACTCTGAAAGAGCCAGATTTCAAATTTGAGCTGTTGCCGCTTCACTCGCCGTTACTAGGGCAATCCCTGTTGGTTTCTTTT
>A329_127
TGGCCAATATTTAGCTTTAGAAGAAATTTACCTCCCATTTAGAGCTGCATTCCCAAACAACTCGACTCGTCGAAGGGGCTTTACACGGCGAAGGCCAGCGACCACATACGGGATTCTCACCCTCTGTGACGTCCTGTTCCAAAGAACTTAGACCGCTGCCAACGCCAAAGCGCCCTCTGCAAATTACAACTCGGACTCTGAAAGAGCCAGATTTCAAATTTGAGCTGTTGCCGCTTCACTCGCCGTTTACTAGGGCAATCCCTGTTGGTTTCTTT
>A329_122
TGGCCAATATTTAGCTTTAGAAGAAATTTACCTCCCATTTAGAGCTGCATTCCCAAACAACTCGACTCGTCGAAGGGGCTTTACACGGCGAAGGCCAGCGACCACATACGGGATTCTCACCCTCTGTGACGTCCTGTTCCAAAGAACTTAGACCGCTGCCAACGCCAAAGCGCCCTCTGCAAATTACAACTCGGACTCTGAAAGAGCCAGATTTCAAATTTGAGCTGTTGCCGCTTCACTCGCCGTTTACTAGGGCAATCCCTGTTGGTTTCTTT
>A329_111
TGGCCAATATTTAGCTTTAGAAGAAATTTACCTCCCATTTAGAGCTGCATTCCCAAACAACTCGACTCGTCGAAGGGGCTTTACACGGCGAAGGCCAGCGACCACATACGGGATTCTCACCCTCTGTGACGTCCTGTTCCAAAGAACTTAGACCGCTGCCAACGCCAAAGCGCCCTCTGCAAATTACAACTCGGACTCTGAAAGAGCCAGATTTCAAATTTGAGCTTTTGCCGCTTCACTCGCCGTTTACTAAGGCAATCCCTGTTGGTTTCTTT
>A329_190
TGGCCAATATTTAGCTTTAGAAGAAATTTACCTCCCATTTAGAGCTGCATTCCCAAACAACTCGACTCGTCGAAGGGGCTTTACACGGCGAAGGCCAGCGACCACATACGGGATTCTCACCCTCTGTGACGTCCTGTTCCAAAGAACTTAGACCGCTGCCAACGCCAAAGCGCCCTCTGCAAATTACAACTCGGACTCTGAAAGAGTCAGATTTCAAATTTGAGCTGTTGCCGCTTCACTCGCCGTTTACTAGGGCAATCCCTGTTGGTTTCTTT
>A329_64
TGGCCAATATTTAGCTTTAGAAGAATTTACCTCCCATTTAGAGCTGCATTCCCAAACAACTCGACTCGTCGAAGGGGCTTTACACGGCGAAGGCCAGCGACCACATACGGGATTCTCACCCTCTGTGACGTCCTGTTCCAAAGAACTTAGACCGCTGCCAACGCCAAAGCGCCCTCTGCAAATTACAACTCGGACTCTGAAAGAGCCAGATTTCAAATTTGAGCTGTTGCCGCTTCACTCGCCGTTACTAGGGCAATCCCTGTTGGTTTCTTTTC
>A329_231
TGGCCAATATTTAGCTTTAGAAGACATATACCTCCCATTTTGAGCAGCATTCCCAAACTACTCGACTCGTCGAAGGAGCTTTACAGAGATTTGGCATCCGACCAGACGGGGCTCTCACCCTCTATGGCGTCCCGTTCCAGGGAACTCGGAAGGCACCGCATCAAAAGCATCCTCTACAAATTACAACTCGGGCTCTAGGAGCCAGATTTCAAATTTGAGCTGTTGCCGCTTCACTCGCCGTTTACTGGGGCAATCCCTGTTGGTTTCTTTTCCTC
>A329_56
TGGCCAATATTTAGCTTTAGATGAAATTTACCACCCATTTTGAGCTGCATTCCCAAACAACTCGACTCGTCGAAGGAGTTTCACATGGGCCCTACCACCGGTCCAAGACGGGGTTCTCACCCTCTATGACATTCTGTTCCAAGAAATTTAGACCGGAGCGGTGCCCGAAACATCCTCTACAAATTACAACTCGGACCCCCAAAGAGGCCAGATTTCAAATTTGAGCTGTTGCCGCTTCACTCGCCGTTACTGAGGCAATCCCTGTTGGTTTCTTT
>A329_69
TGGCCAATATTTAGCTTTAGATGAAATTTACCACCCATTTTGAGCTGCATTCCCAAACAACTCGACTCGTCGAAGGGGCTTTACACGGCGAAGGCCAGCGACCACATACGGGATTCTCACCCTCTGTGACGTCCTGTTCCAAAGAACTTAGACCGCTGCCAACGCCAAAGCGCCCTCTGCAAATTACAACTCGGACTCTGAAAGAGCCAGATTTCAAATTTGAGCTGTTGCCGCTTCACTCGCCGTTACTAGGGCAATCCCTGTTGGTTTCTTTT
>A329_48
TGGCCAATATTTAGCTTTAGATGGAATTTACCACCCACTTAGAGCTGCATTCCCAAACAACTCGACTCTTCGAAAGCACCTTACATAGAATTGGTCATCTCATCGCACGGGATTCTCACCCTCTGTGACGTTCTGTTCCAAGAAACATAGACAAGAGCCAATCCCAAGGTTACCTTCTTCAAATTACAACTCGAACACCGAAGGTGCTAGATTTCAAATTTGAGCTTTTGCCGCTTCACTCGCCGTTACTAAGGGAATCCCATTTGGTTTCTTTT
>A329_6
TGGCCGAATATTTAGCTTTAGATGGAATTTACCTCCCATTTAGAGCTGCATTCCCAAACAACTCGACTCGTCGAAGGGGCTTTACACGGCGAAGGCCAGCGACCACATACGGGATTCTCACCCTCTGTGACGTCCTGTTCCAAAGAACTTAGACCGCTGCCAACGCCAAAGCGCCCTCTGCAAATTACAACTCGGACTCTGAAAGAGTCAGATTTCAAATTTGAGCTGTTGCCGCTTCACTCGCCGTTACTAGGGCAATCCCTGTTGGTTTCTTT
>A329_40
TGGCCGGTATTTAGCTTTAGAAGAAATTTACCTCCCATTTAGAGCTGCATTCCCAAACAACTCGACTCGTCGAAGGGGCTTTACACGGCGAAGGCAGGCGACCACATACGGGATTCTCACCCTCTGCGATGTCCTGTTCCAAGGAACTTAGACCGCCGCCAACACCAAAGCACCCTCTGCAAATTACAACTCGGACCCTGAAAGAGCCAGATTTCAAATTTGAGCTGTTGCCGCTTCACTCGCCGTTACTAGGGCAATCCCTGTTGGTTTCTTTT
>A329_85
TGGCCGGTATTTAGCTTTAGAAGACATATACCTCCATTTAGAGCAGCATTCCCAAACAACTCGACTCTTCGAAAGCACCTTACATAGAATTGGTCATCTCATCGCACGGGATTCTCACCCTCTGTGACGTTCTGTTCCAAGAAACATAGACAAGAGCCAATCCCAAGGTTACCTTCTTCAAATTACAACTCGGACTCTGAAAGAGTCAGATTTCAAATTTGAGCTGTTGCCGCTTCACTCGCCGTTACTAGGGCAATCCCTGTTGGTTTCTTTTC
>A329_42
TGGCCGGTATTTAGCTTTAGAAGACATATACCTCCCATTTAGAGCAGCATTCCCAAACTACTCGACTCGTCGAAGGAGCTTTACAGAGGTTCGGCGTCCAACCAGACGGGGCTCTCACCCTCTATGGCGTCCCGTTCCAGGGAACTCGGAAGGCACCTCACCAAAAGCATCCTCTACAAATTACAACTCGGGCCCGAGAGCCAGATTTCAAATTTGAGCTGTTGCCGCTTCACTCGCCGTTACTGGGGCAATCCCTGTTGGTTTCTTTTCCTCCG
>A329_99
TGGCCGGTATTTAGCTTTAGAAGACATATACCTCCCATTTAGAGCAGCATTCCCAAACTACTCGACTCGTCGAAGGAGCTTTACAGAGGTTCGGCGTCCAACCAGACGGGGCTCTCACCCTCTATGGCGTCCCGTTCCAGGGAACTCGGAAGGCACCTCACCAAAAGCATCCTCTACAAATTACAACTCGGGCCCGAGAGCCAGATTTCAAATTTGAGCTGTTGCCGCTTCACTCGCCGTTTACTGGGGCAATCCCTGTTGGTTTCTTTTCCTCC
>A329_151
TGGCCGGTATTTAGCTTTAGAAGACATATACCTCCCATTTAGAGCAGCATTCCCAAACTACTCGACTCGTCGAAGGAGCTTTACAGAGGTTCGGCGTCCAACCAGACGGGGCTCTCACCCTCTATGGCGTCCCGTTCCAGGGAACTCGGAAGGCACCTCACCAAAAGCATCCTCTACAAATTACAACTCGGGCCCGAGAGCCAGATTTCAAATTTGAGCTGTTGCCGCTTCACTCGCCGTTTACTGGGGCCAATCCCTGTTGGTTTCTTTTCCTC
>A330_25
GCTGTAATATTTAGCCTTAGATGGAGTTTACCACCTGCTTTAGGCTGCACTCTCAAGCAACCTGACTCTAGAATACGCCTGCTCGCGCCTACCAGACTCGTGTCTCCATGGGCCTAGCACCCACTCTGGGAGCCCCTGTCAAGGGAACTTGAAACACATGTCAGTAGACGATGCACAAACGCATCAACGCCGCATCTCCTAAACACATCGAGTGTTAGGACTTGGCGCTGGGCTCATCCCTGTTCGCTCGCCGTTACTAAGGGAACTCCCATTTG
>A330_56
GCTGTAATATTTAGCCTTAGATGGAGTTTACCACCTGCTTTAGGCTGCACTCTCAAGCAACCTGACTCTAGAATACGCCTGCTTGCGCCTACCAGACTCGTGTCTCCATGGGCCTAGCACCCACTCTGGGAGCCCCTGTCAAGGGAACTTGAAACACATGTCAGTAGACGACGCACAAACGCATCAACGCCGCATCTCCTAAACACATCGAGTGTTAGGACTTGGCGCTGGGCTCATCCCTGTTCGCTTCGCCGTTACTAAGGGAATCCCATTTG
>A330_34
GCTGTAATATTTAGCCTTAGATGGAGTTTACCACCTGCTTTAGGCTGCACTCTCAAGCAACCTGACTCTAGAATACGCCTGCTTGCGCCTACCAGACTCGTGTCTCCATGGGCCTAGCACCCACTCTGGGAGCCCCTGTCAAGGGAACTTGAAACACATGTCAGTAGACGATGCACAAACGCATCAACGCCGCATCTCCTAAACACATCGAGTGTTAGGACTTGGCGCTGGGCTCATCCCTGTTCGCTCCGCCGTTACTAAGGGAACTCCCATTT
>A330_31
GCTGTAATATTTAGCCTTAGATGGAGTTTACCACCTGCTTTAGGCTGCACTCTCAAGCAACCTGACTCTAGAATACGCCTGCTTGCGCCTACCAGACTCGTGTCTCCATGGGCCTAGCACCCACTCTGGGAGCCCCTGTCAAGGGAACTTGAAACACATGTCAGTAGACGATGCACAAACGCATCAACGCCGCATCTCCTAAACACATCGAGTGTTAGGACTTGGCGCTGGGCTCATCCCTGTTCGCTCGCCGTTACTAAGGGAATCCCATTTGG
>A330_43
GCTGTAATATTTAGCCTTAGATGGAGTTTACCACCTGCTTTAGGCTGCACTCTCAAGCAACCTGACTCTAGAATACGCCTGCTTGCGCCTACCAGACTCGTGTCTCCATGGGCCTAGCACCCACTCTGGGAGCCCCTGTCAAGGGAACTTGAAACACATGTCAGTAGACGATGCACAAACGCATCAACGCCGCATCTCCTAAACACATCGAGTGTTAGGACTTGGCGCTGGGCTCATCCCTGTTCGCTCGCCGTTACTAAGGGAATCCCATTTGG
>A330_40
GCTGTAATATTTAGCCTTAGATGGAGTTTACCACCTGCTTTAGGCTGCACTCTCAAGCAACCTGACTCTAGAATACGCCTGCTTGCGCCTACCAGACTCGTGTCTCCATGGGCCTAGCACCCACTCTGGGAGCCCCTGTCAAGGGAACTTGAAACACATGTCAGTAGACGATGCACAAACGCATCAACGCCGCATCTCCTAAACACATCGAGTGTTAGGACTTGGCGCTGGGCTCATCCTGTTCGCTTCGCCGTTACCTAAGGGAATCCCATTTG
>A330_16
GTGCTGTATTTAGCCTTAGATGGGTAATACCACCCACTTTGAGCTGCGATCTCAAACAGCTCGACTCTAGAGACAAACCGATTAGACGTCACCGTTGCATCCGTCTTACGGGACTGGCACCCTCTACGGTCAGCGAGAACGCTGGGGCCTCGTTCAAGAAGAACTTAGATACGAATAGGTAACGCCTAAGACGATCGTCCCGTACACCGCATCTCCCTCTTCGCACGCAGCTGCGCAAAGGGGACTCGGTATGGACTGGCTCCGGTTCGCTCGCC
>A330_4
GTGCTGTATTTAGCCTTAGATGGGTAATACCACCCACTTTGAGCTGCGATCTCAAACAGCTCGACTCTAGAGACAAACCGATTAGACGTCACCGTTGCATCCGTCTTACGGGACTGGCACCCTCTACGGTCAGCGAGAACGCTGGGGGCCTCGTTCAAGAAGAACTTAGATACGAATAGGTAACGCCTAAGACGATCGTCCCGTACACCGCATCTCCCTCTTCGCACGCAGCTGCGCAAAGGGACTCGGTATGGACTGGCTCCGGTTCGCTCGCC
>A330_9
GTGCTGTATTTAGCCTTAGATGGGTAATACCACCCACTTTGAGCTGCGATCTCAAACAGCTCGACTCTAGAGACAAACCGATTAGACGTCACCGTTGCATCCGTCTTACGGGACTGGCACCCTCTACGGTCAGCGAGAACGCTGGGGGCCTCGTTCAAGAAGAACTTAGATACGAATAGGTAACGCCTAAGACGATCGTCCCGTACACCGCATCTCCCTCTTCGCACGCAGCTGCGCAAAGGGACTCGGTATGGACTGGCTCCGGTTCGCTCGCC
>A330_41
GTGCTGTATTTAGCCTTAGATGGGTAATACCACCCACTTTGAGCTGCGATCTCAAACAGCTCGACTCTAGAGACAAACCGATTAGACGTCACCGTTGCATCCGTCTTACGGGACTGGCACCCTCTACGGTCAGCGAGAACGCTGGGGGCCTCGTTCAAGAAGAACTTAGATACGAATAGGTAACGCCTAAGACGATCGTCCCGTACACCGCATCTCCCTCTTCGCACGCAGCTGCGCAAAGGGGACTCGGTATGGACTGGCTCCGGTTCGCTCGC
>A330_38
TCGCAAATATTTAGCTTTAGGTGAGATTTACCACCCAATTTAGGCTGCATTCCCAAACAACCTGACTCTTTGAAAACGTATCGCAAAAGACAACGGCTCAGACCAAAGACGGGATTCTCACCCTCTATGATGCCCTGTTCCAAAGGACTTATTTATCTGACGTGCCAGGAAAACGTTTCTACAGTTTACAATCCGGTTTAGCTAGGCCAAACAGGTTCCAACTTTGAGCTCTTTCCTCTTCACTCGCCGTTTACTGGGGAAATCATTGTTATTTT
>A330_18
TCGCCAATATTTAGCTTTAGATGGAATTTACCACCCACTTAGAGCTGCATTCCCAAACAACTCGACTCTTCGAAAGCACCTTACATAGAATTGGTCATCTCATCGCACGGGATTCTCACCCTCTGTGACGTTCTGTTCCAAGAAACATAGACAAGAGCCAATCCCAAGGTTACCTTCTTCAAATTACAACTCGAACACCGAAGGTGCTAGATTTCAAATTTGAGCTTTTGCCGCTTCACTCGCCGTTACTAAGGCAATCCCTCGTTCGGTTTCTT
>A330_19
TCGCCAATATTTAGCTTTAGATGGAATTTACCACCCACTTAGAGCTGCATTCCCAAACAACTCGACTCTTCGAAAGCACCTTACATAGAATTGGTCATCTCATCGCACGGGATTCTCACCCTCTGTGACGTTCTGTTCCAAGAAACATAGACAAGAGCCAATCCCAAGGTTACCTTCTTCAAATTACAACTCGAACACCGAAGGTGCTAGATTTCAAATTTGAGCTTTTGCCGCTTCACTCGCCGTTACTAAGGCAATCCCTCGTTGGTTTCTTT
>A330_3
TCGCCAATATTTAGCTTTAGATGGAATTTACCACCCACTTAGAGCTGCATTCCCAAACAACTCGACTCTTCGAAAGCACCTTACATAGAATTGGTCATCTCATCGCACGGGATTCTCACCCTCTGTGACGTTCTGTTCCAAGAAACATAGACAAGAGCCAATCCCAAGGTTACCTTCTTCAAATTACAACTCGAACACCGAAGGTGCTAGATTTCAAATTTGAGCTTTTGCCGCTTCACTCGCCGTTACTAAGGCAATCCCTGTTGGTTTCTTTT
>A330_47
TCGCCAATATTTAGCTTTAGATGGAATTTACCACCCACTTAGAGCTGCATTCCCAAACAACTCGACTCTTCGAAAGCACCTTACATAGAATTGGTCATCTCATCGCACGGGATTCTCACCCTCTGTGACGTTCTGTTCCAAGAAACATAGACAAGAGCCAATCCCAAGGTTACCTTCTTCAAATTACAACTCGAACACCGAAGGTGCTAGATTTCAAATTTGAGCTTTTGCCGCTTCACTCGCCGTTTACTAAGGCAACTCCCCTGTTGGTTCCT
>A330_28
TCGCCAATATTTAGCTTTAGATGGAATTTACCACCCACTTAGAGCTGCATTCCCAAACAACTCGACTCTTCGAAAGCACCTTACATAGAATTGGTCATCTCATCGCACGGGATTCTCACCCTCTGTGACGTTCTGTTCCAAGAAACATAGACAAGAGCCAATCCCAAGGTTACCTTCTTCAAATTACAACTCGAACACCGAAGGTGCTAGATTTCAAATTTGAGCTTTTGCCGCTTCACTCGCCGTTTACTAAGGCAATCCCTCGTTGGTTTCTT
>A330_24
TCGCCAATATTTAGCTTTAGATGGAATTTACCACCCACTTAGAGCTGCATTCCCAAACAACTCGACTCTTCGAAAGCACCTTACATAGAATTGGTCATCTCATCGCACGGGATTCTCACCCTCTGTGACGTTCTGTTCCAAGAAACATAGACAAGAGCCAATCCCAAGGTTACCTTCTTCAAATTACAACTCGAACACCGAAGGTGCTAGATTTCAAATTTGAGCTTTTGCCGCTTCACTCGCCGTTTACTAAGGCAATCCCTCGTTGGTTTCTT
>A330_27
TCGCCAATATTTAGCTTTAGATGGAATTTACCACCCACTTAGAGCTGCATTCCCAAACAACTCGACTCTTCGAAAGCACCTTACATAGAATTGGTCATCTCATCGCACGGGATTCTCACCCTCTGTGACGTTCTGTTCCAAGAAACATAGACAAGAGCCAATCCCAAGGTTACCTTCTTCAAATTACAACTCGAACACCGAAGGTGCTAGATTTCAAATTTGAGCTTTTGCCGCTTCACTCGCCGTTTACTAAGGCAATCCCTGTTCGGTTTCCT
>A330_53
TCGCCAATATTTAGCTTTAGATGGAATTTACCACCCACTTAGAGCTGCATTCCCAAACAACTCGACTCTTCGAAAGCACCTTACATAGAATTGGTCATCTCATCGCACGGGATTCTCACCCTCTGTGACGTTCTGTTCCAAGAAACATAGACAAGAGCCAATCCCAAGGTTACCTTCTTCAAATTACAACTCGAACACCGAAGGTGCTAGATTTCAAATTTGAGCTTTTGCCGCTTCACTCGCCGTTTACTAAGGCAATCCCTGTTCGGTTTCTT
>A330_20
TCGCCAATATTTAGCTTTAGATGGAATTTACCACCCACTTAGAGCTGCATTCCCAAACAACTCGACTCTTCGAAAGCACCTTACATAGAATTGGTCATCTCATCGCACGGGATTCTCACCCTCTGTGACGTTCTGTTCCAAGAAACATAGACAAGAGCCAATCCCAAGGTTACCTTCTTCAAATTACAACTCGAACACCGAAGGTGCTAGATTTCAAATTTGAGCTTTTGCCGCTTCACTCGCCGTTTACTAAGGCAATCCCTGTTGGTTTCTTT
>A330_21
TCGCCAATATTTAGCTTTAGATGGAATTTACCACCCACTTAGAGCTGCATTCCCAAACAACTCGACTCTTCGAAAGCACCTTACATAGAATTGGTCATCTCATCGCACGGGATTCTCACCCTCTGTGACGTTCTGTTCCAAGAAACATAGACAAGAGCCAATCCCAAGGTTACCTTCTTCAAATTACAACTCGAACACCGAAGGTGCTAGATTTCAAATTTGAGCTTTTGCCGCTTCACTCGCCGTTTACTAAGGCAATCCCTGTTGGTTTCTTT
>A330_5
TCGCCAATATTTAGCTTTAGATGGAATTTACCACCCACTTAGAGCTGCATTCCCAAACAACTCGACTCTTCGAAAGCACCTTACATAGAATTGGTCATCTCATCGCACGGGATTCTCACCCTCTGTGACGTTCTGTTCCAAGAAACATAGACAAGAGCCAATCCCAAGGTTACCTTCTTCAAATTACAACTCGAACACCGAAGGTGCTAGATTTCAAATTTGAGCTTTTGCCGCTTCACTCGCCTTACTAAGGCAATCCCTGTTGGTTTCTTTTC
>A330_13
TCGCCAATATTTAGCTTTAGATGGAATTTACCACCCACTTAGAGCTGCATTCCCAAACAACTCGACTCTTCGAAAGCACCTTACATAGAATTGGTCATCTCATCGCACGGGATTCTCACCCTCTGTGACGTTCTGTTCCAAGAAACATAGACAAGAGCCAATCCCAAGGTTACCTTCTTCAAATTACAACTCGAACACCGAAGGTGCTAGATTTCAAATTTGAGCTTTTGCCGCTTCACTCGCCTTACTAAGGCAATCCCTGTTGGTTTCTTTTC
>A330_14
TCGCCAATATTTAGCTTTAGATGGAATTTACCACCCACTTAGAGCTGCATTCCCAAACAACTCGACTCTTCGAAAGCACCTTACATAGAATTGGTCATCTCATCGCACGGGATTCTCACCCTCTGTGACGTTCTGTTCCAAGAAACATAGACAAGAGCCAATCCCAAGGTTACCTTCTTCAAATTACAACTCGAACACCGAAGGTGCTAGATTTCAAATTTGAGCTTTTTGCCGCTTCACTCGCCTTACTAAGGCAATCCCTGTTGGTTTCTTTT
>A330_26
TCGCCAATATTTAGCTTTAGATGGAATTTACCACCCACTTAGAGCTGCATTCCCAAACAACTCGACTCTTCGAAAGCACCTTACATAGAATTGGTCATCTCATCGCACGGGATTCTCACCCTCTGTGGCGTTCTGTTCCAAGAAACATAGACAAGAGCCAATCCCAAGGTTACCTTCTTCAAATTACAACTCGAACACCGAAGGTGCTAGATTTCAAATTTGAGCTTTTGCCGCTTCACTCGCCGTTTACTAAGGCAATCCCTGTTGGTTTCTTT
>A330_1
TCGCCAATATTTAGCTTTAGGTGAGATTTACCACCCAATTTAGGCTGCATTCCCAAACAACCTGACTCTTTGAAAACGTATCGCAAAAGACAACGGCTCAGACCAAAGACGGGATTCTCACCCTCTATGATGCCCTGTTCCAAAGGACTTATTTATCTGGCGTGCCAGGAAAACGTTTCTACAGTTTACAATCCGGTTTAGCTAGGCCAAACAGGTTCCAACTTTGAGCTCTTTCCTCTTCACTCGCCGTTACTGGGAATCATGTTATTTCTTTC
>A330_2
TCGCCAATATTTAGCTTTAGGTGAGATTTACCACCCAATTTAGGCTGCATTCCCAAACAACCTGACTCTTTGAAAGCGTATCACAAAAGACAATACTCAAGCCAAAGACGGGATTCTCACCCTCTATGATGCCCTGTTCCAAAGGACTTATTTATCTGGCGTGCCAGGAAAACGTTTCTACAGTTTACAATCCGGTTTAGCTAGGCCAAACAGGTTCCAACTTTGAGCTCTTTCCTCTTCACTCGCCGTTACTGGGGAAATCATTGTTATTTTCT
>A330_23
TCGCCAATATTTAGCTTTAGGTGAGATTTACCACCCAATTTAGGCTGCATTCCCAAACAACCTGACTCTTTGAAAGCGTATCACAAAAGACAATACTCAAGCCAAAGACGGGATTCTCACCCTCTATGATGCCCTGTTCCAAAGGACTTATTTGCTTGGTTTGCCTGGAAAACGCCTCTCCAGTTTACAACTCCAATTACCTAGGGCAACCGGATTCCAACTTTGAGCTTTTCCTCTTCACTCGCCGTTTACTAGGGAAATCATTGTTATTTCTT
>A330_48
TCGCCAATATTTTAGCTTTAGATGGAATTTACCACCCATTTTGAGCTGCATTCCCAAACAACTCGACTCTTTGAGAGCGCATCACAAAGCACTGGTAGTCCGTGTCAAAGACGGGATTCTCACCCTCTATGACGCTCTGTTCCAAGAGACTTGTACACGGTCCAGCGCGGAAGACGCTTCTCCAGACTACAACTCGGGCAACCGAAGGCTACCAGATTTTAAATTTGAGCTTTTCCCGCTTCACTCGCAGTTACTAGGGGAATCCTTGTTTAGTT
>A330_58
TGGCCAATATTTAGCTTTAGAAGAAATTTACCTCCCATTTAGAGCTGCATTCCCAAACAACTCGACTCGTCGAAGGGGCTTTACACGGCGAAGGCCAGCGACCACATACGGGATTCTCACCCTCTGTGACGTCCTGTTCCAAAGAACTTAGACCGCTGCCAACGCCAAAGCGCCCTCTGCAAATTACAACTCGGACTCTGAAAGAGTCAGATTTCAAATTTGAGCTGTTGCCGCTTCACTCGCCGTTTACTAGGGCAATCCCTGTTGGTTTCTTT
>A331_2
ATAGGTTATATTTAGCTTTAGGTGAAGTTTACCACCTGCTTTAGGCTGTGTTTTCAAACAACCCGACTCACAGAGCAATTCAAACTTTGAACGAATGATCGACTTAACAGGTCTATCACCTTCTATGGAACTCTAGTCAAAGAGAACTTAAGTCAACTCATTCAAAGCAACAAATTACTCTATACGCTACACCTCGCCACACCATTACAGCATGGAGATTAAGCGCTGAGCTCTTCCCGTTTCACTCGCAGTTACTAAGGGAATCCTTTTTAGTT
>A331_126
ATAGTTATATTTAGCCTTAGATGGAGTTTACCACCTGCTTTAGGCTGCACTCTCAAGCAACCTGACTCTAGAATACGCCTGTCTGCGCCTACCAGACTCACGCCTCCATGGGCCTAGCACCCACTTTGGGAGCCCCTGTCAAGGGAACTTGAGACACGTGTCAGTAGGCGATGCACAAACGCATCAACGCCGCATCTCCTAAACACGTCGAGTGTTAGGACTTGGCGCTGGGCTCATCCCTGTTCGCTCGCCGTTACTAAGGGAATCCCATTTGG
>A331_61
ATAGTTATATTTAGCTTTAGGTGAAGTTTACCACCCACTTAGAGCTGCATTCCCAAACAACTCGACTCTTCGAAAGCACCTTACATAGAATTGGTCATCTCATCGCACGGGATTCTCACCCTCTGTGACGTTCTGTTCCAAGAAACATAGACAAGAGCCAATCCCAAGGTTACCTTCTTCAAATTACAACTCGAACACCGAAGGTGCTAGATTTCAAATTTGAGCTTTTGCCGCTTCACTCGCCGTTACTAAGGCAATCCCTGTTGGTTTCTTTT
>A331_85
ATAGTTATATTTAGCTTTAGGTGAAGTTTACCACCCTGCTTTAGGCTGTGTTTTCAAACAACCCGACTCACAGAGCAATTCAAACTTTGAACGAATGATCGACTTAACAGGTCTATCACCTTCTATGGAACTCTAGTCAAAGAGAACTTAAGTCAACTCATTCAAAGCAACAAATTACTCTATACGCTACACCTCGCCACACCATTACAGCATGGAGATTAAGCGCTGAGCTCTTCCCGTTTCACTCGCAGTTACTAAGGGAATCCTTTTTAGTT
>A331_197
ATAGTTATATTTAGCTTTAGGTGAAGTTTACCACCTGCTTTAGGCTGCACTCTCAAGCAACCTGACTCTAGAATACGCCTGTCTGCGCCTACCAGACTCACGCCTCCATGGGCCTAGCACCCACTTTGGGAGCCCCTGTCAAGGGAACTTGAGACACGTGTCAGTAGGCGATGCACAAACGCATCAACGCCGCATCTCCTAAACACGTCGAGTGTTAGGACTTGGCGCTGGGCTCATCCCTGTTCGCTCGCCGTTTACTAGGGCAATCCCTGTTG
>A331_131
ATAGTTATATTTAGCTTTAGGTGAAGTTTACCACCTGCTTTAGGCTGTGTTTTCAAACAACCCGACTCACAGAGCAATTCAAACTTTGAACGAATGATCGACTTAACAGGTCTATCACCTTCTATGGAACTCTAGTCAAAGAGAACTTAAGTCAACTCATTCAAAGCAACAAATTACTCTATACGCTACACCTCGCCACACCATTACAGCATGGAGATTAAGCGCTGAGCTCTTCCCGTTTCACTCGCAGTTACTAACGGGAACTCCTTTTAGTT
>A331_43
ATAGTTATATTTAGCTTTAGGTGAAGTTTACCACCTGCTTTAGGCTGTGTTTTCAAACAACCCGACTCACAGAGCAATTCAAACTTTGAACGAATGATCGACTTAACAGGTCTATCACCTTCTATGGAACTCTAGTCAAAGAGAACTTAAGTCAACTCATTCAAAGCAACAAATTACTCTATACGCTACACCTCGCCACACCATTACAGCATGGAGATTAAGCGCTGAGCTCTTCCCGTTTCACTCGCAGTTACTAAGGGAACTCCCTTTTTAGT
>A331_189
ATAGTTATATTTAGCTTTAGGTGAAGTTTACCACCTGCTTTAGGCTGTGTTTTCAAACAACCCGACTCACAGAGCAATTCAAACTTTGAACGAATGATCGACTTAACAGGTCTATCACCTTCTATGGAACTCTAGTCAAAGAGAACTTAAGTCAACTCATTCAAAGCAACAAATTACTCTATACGCTACACCTCGCCACACCATTACAGCATGGAGATTAAGCGCTGAGCTCTTCCCGTTTCACTCGCAGTTACTAAGGGAACTCCTTTTAGTTT
>A331_113
ATAGTTATATTTAGCTTTAGGTGAAGTTTACCACCTGCTTTAGGCTGTGTTTTCAAACAACCCGACTCACAGAGCAATTCAAACTTTGAACGAATGATCGACTTAACAGGTCTATCACCTTCTATGGAACTCTAGTCAAAGAGAACTTAAGTCAACTCATTCAAAGCAACAAATTACTCTATACGCTACACCTCGCCACACCATTACAGCATGGAGATTAAGCGCTGAGCTCTTCCCGTTTCACTCGCAGTTACTAAGGGAATCCTTTTACGTTT
>A331_154
ATAGTTATATTTAGCTTTAGGTGAAGTTTACCACCTGCTTTAGGCTGTGTTTTCAAACAACCCGACTCACAGAGCAATTCAAACTTTGAACGAATGATCGACTTAACAGGTCTATCACCTTCTATGGAACTCTAGTCAAAGAGAACTTAAGTCAACTCATTCAAAGCAACAAATTACTCTATACGCTACACCTCGCCACACCATTACAGCATGGAGATTAAGCGCTGAGCTCTTCCCGTTTCACTCGCAGTTACTAAGGGAATCCTTTTAGTTCT
>A331_28
ATAGTTATATTTAGCTTTAGGTGAAGTTTACCACCTGCTTTAGGCTGTGTTTTCAAACAACCCGACTCACAGAGCAATTCAAACTTTGAACGAATGATCGACTTAACAGGTCTATCACCTTCTATGGAACTCTAGTCAAAGAGAACTTAAGTCAACTCATTCAAAGCAACAAATTACTCTATACGCTACACCTCGCCACACCATTACAGCATGGAGATTAAGCGCTGAGCTCTTCCCGTTTCACTCGCAGTTACTAAGGGAATCCTTTTAGTTTC
>A331_12
ATAGTTATATTTAGCTTTAGGTGAAGTTTACCACCTGCTTTAGGCTGTGTTTTCAAACAACCCGACTCACAGAGCAATTCAAACTTTGAACGAATGATCGACTTAACAGGTCTATCACCTTCTATGGAACTCTAGTCAAAGAGAACTTAAGTCAACTCATTCAAAGCAACAAATTACTCTATACGCTACACCTCGCCACACCATTACAGCATGGAGATTAAGCGCTGAGCTCTTCCCGTTTCACTCGCAGTTACTAAGGGAATCCTTTTAGTTTC
>A331_196
ATAGTTATATTTAGCTTTAGGTGAAGTTTACCACCTGCTTTAGGCTGTGTTTTCAAACAACCCGACTCACAGAGCAATTCAAACTTTGAACGAATGATCGACTTAACAGGTCTATCACCTTCTATGGAACTCTAGTCAAAGAGAACTTAAGTCAACTCATTCAAAGCAACAAATTACTCTATACGCTACACCTCGCCACACCATTACAGCATGGAGATTAAGCGCTGAGCTCTTCCCGTTTCACTCGCAGTTACTAAGGGAATCCTTTTTACGTT
>A331_30
ATAGTTATATTTAGCTTTAGGTGAAGTTTACCACCTGCTTTAGGCTGTGTTTTCAAACAACCCGACTCACAGAGCAATTCAAACTTTGAACGAATGATCGACTTAACAGGTCTATCACCTTCTATGGAACTCTAGTCAAAGAGAACTTAAGTCAACTCATTCAAAGCAACAAATTACTCTATACGCTACACCTCGCCACACCATTACAGCATGGAGATTAAGCGCTGAGCTCTTCCCGTTTCACTCGCAGTTACTAAGGGAATCCTTTTTAGTTC
>A331_3
ATAGTTATATTTAGCTTTAGGTGAAGTTTACCACCTGCTTTAGGCTGTGTTTTCAAACAACCCGACTCACAGAGCAATTCAAACTTTGAACGAATGATCGACTTAACAGGTCTATCACCTTCTATGGAACTCTAGTCAAAGAGAACTTAAGTCAACTCATTCAAAGCAACAAATTACTCTATACGCTACACCTCGCCACACCATTACAGCATGGAGATTAAGCGCTGAGCTCTTCCCGTTTCACTCGCAGTTACTAAGGGAATCCTTTTTAGTTC
>A331_58
ATAGTTATATTTAGCTTTAGGTGAAGTTTACCACCTGCTTTAGGCTGTGTTTTCAAACAACCCGACTCACAGAGCAATTCAAACTTTGAACGAATGATCGACTTAACAGGTCTATCACCTTCTATGGAACTCTAGTCAAAGAGAACTTAAGTCAACTCATTCAAAGCAACAAATTACTCTATACGCTACACCTCGCCACACCATTACAGCATGGAGATTAAGCGCTGAGCTCTTCCCGTTTCACTCGCAGTTACTAAGGGAATCCTTTTTAGTTT
>A331_1
ATAGTTATATTTAGCTTTAGGTGAAGTTTACCACCTGCTTTAGGCTGTGTTTTCAAACAACCCGACTCACAGAGCAATTCAAACTTTGAACGAATGATCGACTTAACAGGTCTATCACCTTCTATGGAACTCTAGTCAAAGAGAACTTAAGTCAACTCATTCAAAGCAACAAATTACTCTATACGCTACACCTCGCCACACCATTACAGCATGGAGATTAAGCGCTGAGCTCTTCCCGTTTCACTCGCAGTTACTAAGGGAATCCTTTTTAGTTT
>A331_25
ATAGTTATATTTAGCTTTAGGTGAAGTTTACCACCTGCTTTAGGCTGTGTTTTCAAACAACCCGACTCACAGAGCAATTCAAACTTTGAACGAATGATCGACTTAACAGGTCTATCACCTTCTATGGAACTCTAGTCAAAGAGAACTTAAGTCAACTCATTCAAAGCAACAAATTACTCTATACGCTACACCTCGCCACACCATTACAGCATGGAGATTAAGCGCTGAGCTCTTCCCGTTTCACTCGCAGTTACTAAGGGAATCCTTTTTTAGTT
>A331_40
ATAGTTATATTTAGCTTTAGGTGAAGTTTACCACCTGCTTTAGGCTGTGTTTTCAAACAACCCGACTCACAGAGCAATTCAAACTTTGAACGAATGATCGACTTAACAGGTCTATCACCTTCTATGGAACTCTAGTCAAAGAGAACTTAAGTCAACTCATTCAAAGCAACAAATTACTCTATACGCTACACCTCGCCACACCATTACAGCATGGAGATTAAGCGCTGAGCTCTTCCCGTTTCACTCGCAGTTACTAAGGGATCCCATTTGGTTTC
>A331_36
ATAGTTATATTTAGCTTTAGGTGAAGTTTACCACCTGCTTTAGGCTGTGTTTTCAAACAACCCGACTCACAGAGCAATTCAAACTTTGAACGAATGATCGACTTAACAGGTCTATCACCTTCTATGGAACTCTAGTCAAAGAGAACTTAAGTCAACTCATTCAAAGCAACAAATTACTCTATACGCTACACCTCGCCACACCATTACAGCATGGAGATTAAGCGCTGAGCTCTTCCCGTTTCACTCGCAGTTACTAAGGGATCCTTTTTAGTTCT
>A331_20
ATAGTTATATTTAGCTTTAGGTGAAGTTTACCACCTGCTTTAGGCTGTGTTTTCAAACAACCCGACTCACAGAGCAATTCAAACTTTGAACGAATGATCGACTTAACAGGTCTATCACCTTCTATGGAACTCTAGTCAAAGAGAACTTAAGTCAACTCATTCAAAGCAACAAATTACTCTATACGCTACACCTCGCCACACCATTACAGCATGGAGATTAAGCGCTGAGCTCTTCCCGTTTCACTCGCAGTTACTAAGGGATCCTTTTTAGTTTC
>A331_290
ATAGTTATATTTAGCTTTAGGTGAAGTTTACCACCTGCTTTAGGCTGTGTTTTCAAACAACCCGACTCACAGAGCAATTCAAACTTTGAACGAATGATCGACTTAACAGGTCTATCACCTTCTATGGAACTCTAGTCAAAGAGAACTTAAGTCAACTCATTCAAAGCAACAAATTACTCTATACGCTACACCTCGCCACACCATTACAGCATGGAGATTAAGCGCTGAGCTCTTCCCGTTTCACTCGGCAGTTACTAAGGGAATCCTTTTTAGTT
>A331_106
ATAGTTATATTTAGCTTTAGGTGAAGTTTACCACCTGCTTTAGGCTGTGTTTTCAAACAACCCGACTCACAGAGCAATTCAAACTTTGAACGAATGATCGACTTAACAGGTCTATCACCTTCTATGGAACTCTAGTCAAAGAGAACTTAAGTCAACTCATTCAAAGCAACAAATTACTCTATACGCTACACCTCGCCACACCATTACAGCATGGAGATTAAGCGCTGAGCTCTTCCGTTCACTCGCAGTTACTAAGGGAATTCCTTTTAGTTTCT
>A331_156
ATAGTTATATTTAGCTTTAGGTGAAGTTTACCACCTGCTTTAGGCTGTGTTTTCAAACAACCCGACTCACAGAGCAATTCAAACTTTGAACGAATGATCGACTTAACAGGTCTATCACCTTCTATGGAACTCTAGTCAAAGAGAACTTAAGTCAACTCATTCAAAGCAACAAATTACTCTATACGCTACACCTCGCCACACCATTACAGCATGGAGATTAAGCGCTGAGCTCTTCCGTTTCACTCGCAGTTACGTAAGGGAACTCCTTTTAGTTT
>A331_168
ATAGTTATATTTAGCTTTAGGTGAAGTTTACCACCTGCTTTAGGCTGTGTTTTCAAACAACCCGACTCACAGAGCAATTCAAACTTTGAACGAATGATCGACTTAACAGGTCTATCACCTTCTATGGAACTCTAGTCAAAGAGAACTTAAGTCAACTCATTCAAAGCAACAAATTACTCTATACGCTACACCTCGCCACACCATTACAGCATGGAGATTAAGCGCTGAGCTCTTCCGTTTCACTCGCAGTTACTAAGGGAACTCCCTTTTAGTTC
>A331_216
ATAGTTATATTTAGCTTTAGGTGAAGTTTACCACCTGCTTTAGGCTGTGTTTTCAAACAACCCGACTCACAGAGCAATTCAAACTTTGAACGAATGATCGACTTAACAGGTCTATCACCTTCTATGGAACTCTAGTCAAAGAGAACTTAAGTCAACTCATTCAAAGCAACAAATTACTCTATACGCTACACCTCGCCACACCATTACAGCATGGAGATTAAGCGCTGAGCTCTTCCGTTTCACTCGCAGTTACTAAGGGAATCCCTTTTAGTTCT
>A331_105
ATAGTTATATTTAGCTTTAGGTGAAGTTTACCACCTGCTTTAGGCTGTGTTTTCAAACAACCCGACTCACAGAGCAATTCAAACTTTGAACGAATGATCGACTTAACAGGTCTATCACCTTCTATGGAACTCTAGTCAAAGAGAACTTAAGTCAACTCATTCAAAGCAACAAATTACTCTATACGCTACACCTCGCCACACCATTACAGCATGGAGATTAAGCGCTGAGCTCTTCCGTTTCACTCGCAGTTACTAAGGGAATCCTTTAGTTCTTT
>A331_109
ATAGTTATATTTAGCTTTAGGTGAAGTTTACCACCTGCTTTAGGCTGTGTTTTCAAACAACCCGACTCACAGAGCAATTCAAACTTTGAACGAATGATCGACTTAACAGGTCTATCACCTTCTATGGAACTCTAGTCAAAGAGAACTTAAGTCAACTCATTCAAAGCAACAAATTACTCTATACGCTACACCTCGCCACACCATTACAGCATGGAGATTAAGCGCTGAGCTCTTCCGTTTCACTCGCAGTTACTAAGGGAATCCTTTTAGTTTCT
>A331_123
ATAGTTATATTTAGCTTTAGGTGAAGTTTACCACCTGCTTTAGGCTGTGTTTTCAAACAACCCGACTCACAGAGCAATTCAAACTTTGAACGAATGATCGACTTAACAGGTCTATCACCTTCTATGGAACTCTAGTCAAAGAGAACTTAAGTCAACTCATTCAAAGCAACAAATTACTCTATACGCTACACCTCGCCACACCATTACAGCATGGAGATTAAGCGCTGAGCTCTTCCGTTTCACTCGCAGTTACTAAGGGAATCCTTTTAGTTTCT
>A331_207
ATAGTTATATTTAGCTTTAGGTGAAGTTTACCACCTGCTTTAGGCTGTGTTTTCAAACAACCCGACTCACAGAGCAATTCAAACTTTGAACGAATGATCGACTTAACAGGTCTATCACCTTCTATGGAACTCTAGTCAAAGAGAACTTAAGTCAACTCATTCAAAGCAACAAATTACTCTATACGCTACACCTCGCCACACCATTACAGCATGGAGATTAAGCGCTGAGCTCTTCCGTTTCACTCGCAGTTACTAAGGGAATCCTTTTTAGTTTC
>A331_239
ATAGTTATATTTAGCTTTAGGTGAAGTTTACCACCTGCTTTAGGCTGTGTTTTCAAACAACCCGACTCACAGAGCAATTCAAACTTTGAACGAATGATCGACTTAACAGGTCTATCACCTTCTATGGAACTCTAGTCAAAGAGAACTTAAGTCAACTCATTCAAAGCAACAAATTACTCTATACGCTACACCTCGCCACACCATTACAGCATGGAGATTAAGCGCTGAGCTCTTCCGTTTCACTCGCAGTTACTAAGGGAATCCTTTTTAGTTTC
>A331_190
ATAGTTATATTTAGCTTTAGGTGAAGTTTACCACCTGCTTTAGGCTGTGTTTTCAAACAACCCGACTCACAGAGCAATTCAAACTTTGAACGAATGATCGACTTAACAGGTCTATCACCTTCTATGGAACTCTAGTCAAAGAGAACTTAAGTCAACTCATTCAAAGCAACAAATTACTCTATACGCTACACCTCGCCACACCATTACAGCATGGAGATTAAGCGCTGAGCTTTTCCCGTTTCACTCGCAGTTACTAAGGGAATCCTTTTTAGTTT
>A331_281
ATAGTTATATTTAGCTTTAGGTGAAGTTTACCACCTGCTTTAGGCTGTGTTTTCAAACAACCCGACTCACAGAGCAATTCAAACTTTGAACGAATGATCGACTTAACAGGTCTATCACCTTCTATGGAACTCTAGTCAAAGAGAACTTAAGTCAACTCATTCAAAGCAACAAATTACTCTATACGCTACACCTCGCCACACCATTACAGCATGGAGATTAAGCGCTGTAGCTCTTCCCGTTTCACTCGCAGTTACTAAGGGAATCCTTTTTAGTT
>A331_118
ATAGTTATATTTAGCTTTAGGTGAAGTTTACCACCTGCTTTAGGCTGTGTTTTCTAAACAACCCGACTCACAGAGCAATTCAAACTTTGAACGAATGATCGACTTAACAGGTCTATCACCTTCTATGGAACTCTAGTCAAAGAGAACTTAAGTCAACTCATTCAAAGCAACAAATTACTCTATACGCTACACCTCGCCACACCATTACAGCATGGAGATTAAGCGCTGAGCTCTTCCCGTTTCACTCGCAGTTACTAAGGGAATCCTTTTAGTTT
>A331_101
ATAGTTATATTTAGCTTTAGGTGAAGTTTACCACTGCTTTAGGCTGTGTTTTCAAACAACCCGACTCACAGAGCAATTCAAACTTTGAACGAATGATCGACTTAACAGGTCTATCACCTTCTATGGAACTCTAGTCAAAGAGAACTTAAGTCAACTCATTCAAAGCAACAAATTACTCTATACGCTACACCTCGCCACACCATTACAGCATGGAGATTAAGCGCTGAGCTCTTCCCGTTTCACTCGCAGTTACTAAGGGAATCCTTTTTAGTTTC
>A331_59
ATAGTTATATTTAGCTTTAGGTGAAGTTTTACCACCTGCTTTAGGCTGTGTTTTCAAACAACCCGACTCACAGAGCAATTCAAACTTTGAACGAATGATCGACTTAACAGGTCTATCACCTTCTATGGAACTCTAGTCAAAGAGAACTTAAGTCAACTCATTCAAAGCAACAAATTACTCTATACGCTACACCTCGCCACACCATTACAGCATGGAGATTAAGCGCTGAGCTCTTCCCGTTTCACTCGCAGTTACTAAGGGAATCCTTTTTAGTT
>A331_107
ATAGTTATATTTAGCTTTTAGGTGAAGTTTACCACCTGCTTTAGGCTGTGTTTTCAAACAACCCGACTCACAGAGCAATTCAAACTTTGAACGAATGATCGACTTAACAGGTCTATCACCTTCTATGGAACTCTAGTCAAAGAGAACTTAAGTCAACTCATTCAAAGCAACAAATTACTCTATACGCTACACCTCGCCACACCATTACAGCATGGAGATTAAGCGCTGAGCTCTTCCCGTTTCACTCGCAGTTACTAAGGGAATCCTTTTAGTTC
>A331_96
ATAGTTATATTTAGCTTTTAGGTGAAGTTTACCACCTGCTTTAGGCTGTGTTTTCAAACAACCCGACTCACAGAGCAATTCAAACTTTGAACGAATGATCGACTTAACAGGTCTATCACCTTCTATGGAACTCTAGTCAAAGAGAACTTAAGTCAACTCATTCAAAGCAACAAATTACTCTATACGCTACACCTCGCCACACCATTACAGCATGGAGATTAAGCGCTGAGCTCTTCCCGTTTCACTCGCAGTTACTAAGGGAATCCTTTTTAGTT
>A331_184
ATAGTTATATTTTAGCTTTAGGTGAAGTTTACCACCTGCTTTAGGCTGTGTTTTCAAACAACCCGACTCACAGAGCAATTCAAACTTTGAACGAATGATCGACTTAACAGGTCTATCACCTTCTATGGAACTCTAGTCAAAGAGAACTTAAGTCAACTCATTCAAAGCAACAAATTACTCTATACGCTACACCTCGCCACACCATTACAGCATGGAGATTAAGCGCTGAGCTCTTCCCGTTTCACTCGCAGTTACTAAGGGAATCCTTTTAGTTT
>A331_272
ATAGTTATATTTTAGCTTTAGGTGAAGTTTACCACCTGCTTTAGGCTGTGTTTTCAAACAACCCGACTCACAGAGCAATTCAAACTTTGAACGAATGATCGACTTAACAGGTCTATCACCTTCTATGGAACTCTAGTCAAAGAGAACTTAAGTCAACTCATTCAAAGCAACAAATTACTCTATACGCTACACCTCGCCACACCATTACAGCATGGAGATTAAGCGCTGAGCTCTTCCCGTTTCACTCGCAGTTACTAAGGGAATCCTTTTTAGTT
>A331_48
ATAGTTATATTTTAGCTTTAGGTGAAGTTTACCACCTGCTTTTAGGCTGTGTTTTTCAAACAACCCGACTCACAGAGCAATTCAAACTTTGAACGAATGATCGACTTAACAGGTCTATCACCTTCTATGGAACTCTAGTCAAAGAGAACTTAAGTCAACTCATTCAAAGCAACAAATTACTCTATACGCTACACCTCGCCACACCATTACAGCATGGAGATTAAGCGCTGAGCTCTTCCCGTTTCACTCGCAGTTACTAAGGGAATCCTTTTAGT
>A331_64
ATAGTTATATTTTAGCTTTAGGTGAAGTTTTACCACCTGCTTTTAGGCTGTGTTTTCAAACAACCCGACTCACAGAGCAATTCAAACTTTGAACGAATGATCGACTTAACAGGTCTATCACCTTCTATGGAACTCTAGTCAAAGAGAACTTAAGTCAACTCATTCAAAGCAACAAATTACTCTATACGCTACACCTCGCCACACCATTACAGCATGGAGATTAAGCGCTGAGCTCTTCCCGTTTCACTCGCAGTTACTAAGGGAATCCTTTTAGT
>A331_202
ATAGTTATATTTTAGCTTTTAGGTGAAGTTTACCACCTGCTTTTAGGCTGTGTTTTCAAACAACCCGACTCACAGAGCAATTCAAACTTTTGAACGAATGATCGACTTAACAGGTCTATCACCTTCTATGGAACTCTAGTCAAAGAGAACTTAAGTCAACTCATTCAAAGCAACAAATTACTCTATACGCTACACCTCGCCACACCATTACAGCATGGAGATTAAAGTCGCTGTAGCTCTTCCCGTTTCACTCGCAGTTACTAAGGGAACTCCTT
>A331_72
CACGCTTTCATATTTAGCCTTGGATGGCCAGCACCACCATATTCAGCCAGCACTATCAAGCTGACCTACTCGCGAGGCACGGCTTCGTCCGGCTTCTCTCACCAGGTCGTGTGGAACGCCCTGTGCCCCGGGGTATTAGCCCGTATGCCGTGAGAGTTGCCGGATTGGACCGCGCCCCTTAGACCACATTTCCCACACAGCCGTGAAGCCGTGGGGATTCAGTCTCGGGCTATTCCCTGTTCACTCGCAGTTACTGGGGAATCTCGGTTGATTCT
>A331_44
CACGCTTTCATATTTAGCCTTGGATGGCCAGCACCACCATATTCAGCCAGCACTATCAAGCTGACCTACTCGCGAGGCACGGCTTCGTCCGGCTTCTCTCACCAGGTCGTGTGGAACGCCCTGTGCCCCGGGGTATTAGCCCGTATGCCGTGAGAGTTGCCGGATTGGACCGCGCCCCTTAGACCACATTTCCCACACAGCCGTGAAGCCGTGGGGATTCAGTCTCGGGCTATTCCCTGTTCACTCGCAGTTACTGGGGAATCTCGGTTGATTTC
>A331_79
CACGCTTTCATATTTAGCCTTGGATGGCCAGCACCACCATATTCAGCCAGCACTATCAAGCTGACCTACTCGCGAGGCACGGCTTCGTCCGGCTTCTCTCACCAGGTCGTGTGGAACGCCCTGTGCCCCGGGGTATTAGCCCGTATGCCGTGAGAGTTGCCGGATTGGACCGCGCCCCTTAGACCACATTTCCCACACAGCCGTGAAGCCGTGGGGATTCAGTCTCGGGCTATTCCCTGTTCACTCGCAGTTACTGGGGAATCTCGGTTGATTTC
>A331_100
CACGCTTTCATATTTAGCCTTGGATGGCCAGCACCACCATATTCAGCCAGCACTATCAAGCTGACCTACTCGCGAGGCACGGCTTCGTCCGGCTTCTCTCACCAGGTCGTGTGGAACGCCCTGTGCCCCGGGGTATTAGCCCGTATGCCGTGAGAGTTGCCGGATTGGACCGCGCCCCTTAGACCACATTTCCCACACAGCCGTGAAGCCGTGGGGATTCAGTCTCGGGCTATTCCCTGTTCACTCGCAGTTACTGGGGGAATCTCGGTTGATTC
>A331_103
CACGCTTTCATATTTAGCCTTGGATGGCCAGCACCACCATATTCAGCCAGCACTATCAAGCTGACCTACTCGCGAGGCACGGCTTCGTCCGGCTTCTCTCACCAGGTCGTGTGGAACGCCCTGTGCCCCGGGGTATTAGCCCGTATGCCGTGAGAGTTGCCGGATTGGACCGCGCCCCTTAGACCACATTTCCCACACAGCCGTGAAGCCGTGGGGATTCAGTCTCGGGCTATTCCCTGTTCACTCGCAGTTACTGGGGGAATCTCGGTTGATTT
>A331_68
CACGCTTTCATATTTAGCCTTGGATGGCCAGCACCACCATATTCAGCCAGCACTATCAAGCTGACCTACTCGCGAGGCACGGCTTCGTCCGGCTTCTCTCACCAGGTCGTGTGGAACGCCCTGTGCCCCGGGGTATTAGCCCGTATGCCGTGAGAGTTGCCGGATTGGACCGCGCCCCTTAGACCACATTTCCCACACAGCCGTGAAGCCGTGGGGATTCAGTCTCGGGCTATTCCCTGTTCACTCGCAGTTACTGGGGGAATCTCGGTTGATTT
>A331_90
CACGCTTTCATATTTAGCCTTGGATGGCCAGCACCACCATATTCAGCCAGCACTATCAAGCTGACCTACTCGCGAGGCACGGCTTCGTCCGGCTTCTCTCACCAGGTCGTGTGGAACGCCCTGTGCCCCGGGGTATTAGCCCGTATGCCGTGAGAGTTGCCGGATTGGACCGCGCCCCTTAGACCACATTTCCCACACAGCCGTGAAGCCGTGGGGATTCAGTCTCGGGCTATTCCCTGTTCACTCGCAGTTACTGGGGGAATCTCGGTTGATTT
>A331_258
CACGCTTTCATATTTAGCCTTGGATGGCCAGCACCACCCATATTCAGCCAGCACTATCAAGCTGACCTACTCGCGAGGCACGGCTTCGTCCGACTTCTCTCACCAGGTCGTGTGGAACGCCCTGTGCCCCGGGGTATTAGCCCGTATGCCGTGAGAGTTGCCGGATTGGACCGCGCCCCTTAGACCACATTTCCCACACAGCCGTGAAGCCGTGGGGATTCAGTCTCGGGCTATTCCCTGTTCACTCGCAGTTTACTGGGGGAATCTCGGTTGAT
>A331_286
CACGCTTTCATATTTAGCCTTGGATGGCCAGCACCACCCATATTCAGCCAGCACTATCAAGCTGACCTACTCGCGAGGCACGGCTTCGTCCGGCTTCTCTCACCAGGTCGTGTGGAACGCCCTCGTGCCCCGGGGTATTAGCCCGTATGCCGTGAGAGTTGCCGGATTGGACCGCGCCCCTTAGACCACATTTCCCACACAGCCGTGAAGCCGTGGGGATTCAGTCTCGGGCTATTCCCTGTTCACTCGCAGTTTACTGGGGGAATCTCGGTTGA
>A331_228
CACGCTTTCATATTTAGCCTTGGATGGCCAGCACCACCCATATTCAGCCAGCACTATCAAGCTGACCTACTCGCGAGGCACGGCTTCGTCCGGCTTCTCTCACCAGGTCGTGTGGAACGCCCTGTGCCCCGGGGTATTAGCCCGTATGCCGTGAGAGTTAGCCGGATTGGACCGCGCCCCTTAGACCACATTTCCCACACAGCCGTGAAGCCGTGGGGATTCAGTCTCGGGCTATTCCCTGTTCACTCGCAGTTTACTGGGGGAATCTCGGTTGA
>A331_144
CACGCTTTCATATTTAGCCTTGGATGGCCAGCACCACCCATATTCAGCCAGCACTATCAAGCTGACCTACTCGCGAGGCACGGCTTCGTCCGGCTTCTCTCACCAGGTCGTGTGGAACGCCCTGTGCCCCGGGGTATTAGCCCGTATGCCGTGAGAGTTGCCGGATTGGACCGCGCCCCTTAGACCACATTTCCCACACAGCCGTGAAGCCGGTGGGGATTCAGTCGTCGGGCTACTTCCCTGTTCACTCGCAGTTTACTGGGGGAATCTCGGTT
>A331_29
CACGCTTTCATATTTAGCCTTGGATGGCCAGCACCACCCATATTCAGCCAGCACTATCAAGCTGACCTACTCGCGAGGCACGGCTTCGTCCGGCTTCTCTCACCAGGTCGTGTGGAACGCCCTGTGCCCCGGGGTATTAGCCCGTATGCCGTGAGAGTTGCCGGATTGGACCGCGCCCCTTAGACCACATTTCCCACACAGCCGTGAAGCCGTGGGGATTCAGTCTCGGGCTATCCCTGTTCACTCGCAGTTACTGGGGGAATCTCGGTTGATTT
>A331_33
CACGCTTTCATATTTAGCCTTGGATGGCCAGCACCACCCATATTCAGCCAGCACTATCAAGCTGACCTACTCGCGAGGCACGGCTTCGTCCGGCTTCTCTCACCAGGTCGTGTGGAACGCCCTGTGCCCCGGGGTATTAGCCCGTATGCCGTGAGAGTTGCCGGATTGGACCGCGCCCCTTAGACCACATTTCCCACACAGCCGTGAAGCCGTGGGGATTCAGTCTCGGGCTATTCCCTGTTCACTCGCAGTTACTGGGGGAATCTCGGTTGATT
>A331_17
CACGCTTTCATATTTAGCCTTGGATGGCCAGCACCACCCATATTCAGCCAGCACTATCAAGCTGACCTACTCGCGAGGCACGGCTTCGTCCGGCTTCTCTCACCAGGTCGTGTGGAACGCCCTGTGCCCCGGGGTATTAGCCCGTATGCCGTGAGAGTTGCCGGATTGGACCGCGCCCCTTAGACCACATTTCCCACACAGCCGTGAAGCCGTGGGGATTCAGTCTCGGGCTATTCCCTGTTCACTCGCAGTTACTGGGGGAATCTCGGTTGATT
>A331_199
CACGCTTTCATATTTAGCCTTGGATGGCCAGCACCACCCATATTCAGCCAGCACTATCAAGCTGACCTACTCGCGAGGCACGGCTTCGTCCGGCTTCTCTCACCAGGTCGTGTGGAACGCCCTGTGCCCCGGGGTATTAGCCCGTATGCCGTGAGAGTTGCCGGATTGGACCGCGCCCCTTAGACCACATTTCCCACACAGCCGTGAAGCCGTGGGGATTCAGTCTCGGGCTATTCCCTGTTCACTCGCAGTTTACTGGGGAATCTCGGTGATTT
>A331_212
CACGCTTTCATATTTAGCCTTGGATGGCCAGCACCACCCATATTCAGCCAGCACTATCAAGCTGACCTACTCGCGAGGCACGGCTTCGTCCGGCTTCTCTCACCAGGTCGTGTGGAACGCCCTGTGCCCCGGGGTATTAGCCCGTATGCCGTGAGAGTTGCCGGATTGGACCGCGCCCCTTAGACCACATTTCCCACACAGCCGTGAAGCCGTGGGGATTCAGTCTCGGGCTATTCCCTGTTCACTCGCAGTTTACTGGGGGAATCTCGGTTGAT
>A331_224
CACGCTTTCATATTTAGCCTTGGATGGCCAGCACCACCCATATTCAGCCAGCACTATCAAGCTGACCTACTCGCGAGGCACGGCTTCGTCCGGCTTCTCTCACCAGGTCGTGTGGAACGCCCTGTGCCCCGGGGTATTAGCCCGTATGCCGTGAGAGTTGCCGGATTGGACCGCGCCCCTTAGACCACATTTCCCACACAGCCGTGAAGCCGTGGGGATTCAGTCTCGGGCTATTCCCTGTTCACTCGCAGTTTACTGGGGGAATCTCGGTTGAT
>A331_242
CACGCTTTCATATTTAGCCTTGGATGGCCAGCACCACCCATATTCAGCCAGCACTATCAAGCTGACCTACTCGCGAGGCACGGCTTCGTCCGGCTTCTCTCACCAGGTCGTGTGGAACGCCCTGTGCCCCGGGGTATTAGCCCGTATGCCGTGAGAGTTGCCGGATTGGACCGCGCCCCTTAGACCACATTTCCCACACAGCCGTGAAGCCGTGGGGATTCAGTCTCGGGCTATTCCCTGTTCACTCGCAGTTTACTGGGGGAATCTCGGTTGAT
>A331_162
CACGCTTTCATATTTAGCCTTGGATGGCCAGCACCACCCATATTCAGCCAGCACTATCAAGCTGACCTACTCGCGAGGCACGGCTTCGTCCGGCTTCTCTCACCAGGTCGTGTGGAACGCCCTGTGCCCCGGGGTATTAGCCCGTATGCCGTGAGAGTTGCCGGATTGGACCGCGCCCCTTAGACCACATTTCCCACACAGCCGTGAAGCCGTGGGGATTCAGTCTCGGGCTTATTCCCTGTTCACTCGCAGTTTACTGGGGGAATCTCGGTTGA
>A331_37
CACGCTTTCATATTTAGCCTTGGATGGCCAGCACCACCCATATTCAGCCAGCACTATCAAGCTGACCTACTCGCGAGGCACGGCTTCGTCCGGCTTCTCTCACCAGGTCGTGTGGAACGCCCTGTGCCCCGGGGTATTAGCCCGTATGCCGTGAGAGTTGCCGGATTGGACCGCGCCCCTTAGACCACATTTCCCACACAGCCGTGAAGCCGTGGGGATTCAGTCTCGGGGCTATTCCCTGTTTCACTCGCAGTTACTGGGGGAATCTCGGTTGA
>A331_4
CACGCTTTCGATATTTAGCCTTGGATGGCCAGCACCACCCATATTCAGCCAGCACTATCAAGCTGACCTACTCGCGAGGCACGGCTTCGTCCGGCTTCTCTCACCAGGTCGTGTGGAACGCCCTGTGCCCCGGGGTATTAGCCCGTATGCCGTGAGAGTTGCCGGATTGGACCGCGCCCCTTAGACCACATTTCCCACACAGCCGTGAAGCCGTGGGGATTCAGTCTCGGGCTATTCCCTGTTCACTCGCAGTTACTGGGGGAATCTCGGTTGAT
>A331_91
GCTGTAATATTTAGCCTTAGATGGAGTTTACACCTGCTTTAGGCTGCATCTCAAGCAACCTGACTCTAGAATACGCCTGTCTGCGCCTACCAGACTCACGCCTCCATGGGCCTAGCACCCACTTTGGGAGCCCCTGTCAAGGGAACTTGAGACACGTGTCAGTAGGCGATGCACAAACGCATCAACGCCGCATCTCCTAAACACGTCGAGTGCTAGGACTTGGCGCTGGGCTCATCCCTGTTCGCTCGCCGTTACTAAGGGAATCCCATTTGGTT
>A331_182
GCTGTAATATTTAGCCTTAGATGGAGTTTACCACCTGCTTTAGGCTGCACTCTCAAGCAACCTGACTCTAGAATACGCCTGTCTGCGCCTACCAGACTCACGCCTCCATGGGCCTAGCACCCACTTTGGGAGCCCCTGTCAAGGGAACTTGAGACACGTGTAAGTAGGCGATGCACAAACGCATCAACGCCGCATCTCCTAAACACGTCGAGTGCTAGGACTTGGCGCTGGGCTCATCCCTGTTCGCTCGCCGTTACTAAGGGAACTCCCCATTG
>A331_247
GCTGTAATATTTAGCCTTAGATGGAGTTTACCACCTGCTTTAGGCTGCACTCTCAAGCAACCTGACTCTAGAATACGCCTGTCTGCGCCTACCAGACTCACGCCTCCATGGGCCTAGCACCCACTTTGGGAGCCCCTGTCAAGGGAACTTGAGACACGTGTCAGTAGGCGATGCACAAACGCATCAACGCCGCATCTCCTAAACACGTCGAGTGCTAGGACTTGGCGCTGGGCTCATCCCTGTTCGCTCGCCGTTACTAAGGGAATCCCATTTGG
>A331_175
GCTGTAATATTTAGCCTTAGATGGAGTTTACCACCTGCTTTAGGCTGCACTCTCAAGCAACCTGACTCTAGAATACGCCTGTCTGCGCCTACCAGACTCACGCCTCCATGGGCCTAGCACCCACTTTGGGAGCCCCTGTCAAGGGAACTTGAGACACGTGTCAGTAGGCGATGCACAAACGCATCAACGCCGCATCTCCTAAACACGTCGAGTGTTAGGACTTGGCGCTGGGCTCATCCCTGTTCGCTCGCAGTTACTAAGGGAATCCTTTTTAG
>A331_124
GCTGTAATATTTAGCCTTAGATGGAGTTTACCACCTGCTTTAGGCTGCACTCTCAAGCAACCTGACTCTAGAATACGCCTGTCTGCGCCTACCAGACTCACGCCTCCATGGGCCTAGCACCCACTTTGGGAGCCCCTGTCAAGGGAACTTGAGACACGTGTCAGTAGGCGATGCACAAACGCATCAACGCCGCATCTCCTAAACACGTCGAGTGTTAGGACTTGGCGCTGGGCTCATCCCTGTTCGCTCGCCGTTACTAAGGGAATCCCATTTCG
>A331_54
GCTGTAATATTTAGCCTTAGATGGAGTTTACCACCTGCTTTAGGCTGCACTCTCAAGCAACCTGACTCTAGAATACGCCTGTCTGCGCCTACCAGACTCACGCCTCCATGGGCCTAGCACCCACTTTGGGAGCCCCTGTCAAGGGAACTTGAGACACGTGTCAGTAGGCGATGCACAAACGCATCAACGCCGCATCTCCTAAACACGTCGAGTGTTAGGACTTGGCGCTGGGCTCATCCCTGTTCGCTCGCCGTTACTAAGGGAATCCCATTTGG
>A331_121
GCTGTAATATTTAGCCTTAGATGGAGTTTACCACCTGCTTTAGGCTGCACTCTCAAGCAACCTGACTCTAGAATACGCCTGTCTGCGCCTACCAGACTCACGCCTCCATGGGCCTAGCACCCACTTTGGGAGCCCCTGTCAAGGGAACTTGAGACACGTGTCAGTAGGCGATGCACAAACGCATCAACGCCGCATCTCCTAAACACGTCGAGTGTTAGGACTTGGCGCTGGGCTCATCCCTGTTCGCTCGCCGTTACTAAGGGAATCCCATTTGG
>A331_270
GCTGTAATATTTAGCCTTAGATGGAGTTTACCACCTGCTTTAGGCTGCACTCTCAAGCAACCTGACTCTAGAATACGCCTGTCTGCGCCTACCAGACTCACGCCTCCATGGGCCTAGCACCCACTTTGGGAGCCCCTGTCAAGGGAACTTGAGACACGTGTCAGTAGGCGATGCACAAACGCATCAACGCCGCATCTCCTAAACACGTCGAGTGTTAGGACTTGGCGCTGGGCTCATCCCTGTTCGCTCGCCGTTACTAAGGGAATCCCTATTTG
>A331_256
GCTGTAATATTTAGCCTTAGATGGAGTTTACCACCTGCTTTAGGCTGCACTCTCAAGCAACCTGACTCTAGAATACGCCTGTCTGCGCCTACCAGACTCACGCCTCCATGGGCCTAGCACCCACTTTGGGAGCCCCTGTCAAGGGAACTTGAGACACGTGTCAGTAGGCGATGCACAAACGCATCAACGCCGCATCTCCTAAACACGTCGAGTGTTAGGACTTGGCGCTGGGCTCATCCCTGTTCGCTCGCCGTTACTAAGGGAATCCTTTTTAG
>A331_157
GCTGTAATATTTAGCCTTAGATGGAGTTTACCACCTGCTTTAGGCTGCACTCTCAAGCAACCTGACTCTAGAATACGCCTGTCTGCGCCTACCAGACTCACGCCTCCATGGGCCTAGCACCCACTTTGGGAGCCCCTGTCAAGGGAACTTGAGACACGTGTCAGTAGGCGATGCACAAACGCATCAACGCCGCATCTCCTAAACACGTCGAGTGTTAGGACTTGGCGCTGGGCTCATCCTGTTCGCTCGCCGTTACTAAGGGAACTCCCTAGTTT
>A331_283
GCTGTAATATTTAGCCTTAGATGGAGTTTACCACCTGCTTTAGGCTGCACTCTCAAGCAACCTGACTCTAGAATACGCCTGTCTGCGCCTACCAGACTCACGCCTCCATGGGCCTAGCACCCACTTTGGGAGCCCCTGTCAAGGGAACTTGAGACACGTGTCAGTAGGCGATGCACAGACGCATCAACGCCGCATCTCCTAAACACGTCGAGTGTTAGGACTTGGCGCTGGGCTCATCCCTGTTCGCTCGCCGTTACTAAGGGAATCCCATTTGG
>A331_146
GCTGTAATATTTAGCCTTAGATGGAGTTTACCACCTGCTTTAGGCTGCACTCTCAAGCAACCTGACTCTAGAATACGCCTGTCTGCGCCTACCAGACTCACGCCTCCATGGGCCTAGCACCCACTTTGGGAGTCCCTGTCAAGGGAACTTGAGACACGTGTCAGTAGGCGATGCACAAACGCATCAACGCCGCATCTCCTAAACACGTCGAGTGTTAGGACTTGGCGCTGGGCTCATCCCTGTTCGCTCGCCGTTACTAAGGGAACTCCCATTTG
>A331_104
GCTGTAATATTTAGCCTTAGATGGAGTTTACCACCTGCTTTAGGCTGCATCTCAAGCAACCTGACTCTAGAATACGCCTGTCTGCGCCTACCAGACTCACGCCTCCATGGGCCTAGCACCCACTTTGGGAGCCCCTGTCAAGGGAACTTGAGACACGTGTCAGTAGGCGATGCACAAACGCATCAACGCCGCATCTCCTAAACACGTCGAGTGTTAGGACTTGGCGCTGGGCTCATCCCTGTTCGCTCGCCGTTACTAAGGGAATCCCATTTGGT
>A331_288
TCGCCAATATTTAGCTTTAGATGGAATTTACCACCCACTTAGAGCTGCATTCCCAAACAACTCGACTCGTCGAAGGGGCTTTACACGGCGAAGGCCAGCGACCACATACGGGATTCTCACCCTCTGTGACGTCCTGTTCCAAAGAACTTAGACCGCTGCCAACGCCAAAGCGCCCTCTGCAAATTACAACTCGGACTCTGAAAGAGCCAGATTTCAAATTTGAGCTGTTGCCGCTTCACTCGCCGTTTACTAGGGCAATCCCTGTTGGTTTCTTT
>A331_130
TCGCCAATATTTAGCTTTAGATGGAATTTACCACCCACTTAGAGCTGCATTCCCAAACAACTCGACTCTTCGAAAGCACCTTACATAGAATTGGTCATCTCATCGCACGGGATTCTCACCCTCTGTGACGTTCTGTTCCAAGAAACATAGACAAGAGCCAATCCCAAGGTTACCTTCTTCAAATTACAACTCGAACACCGAAGGTGCTAGATTTCAAATTTGAGCTTTTGCCGCTTCACTCGCCGTTTACTAAGGCAATCCCTGTTGGTTCTTTC
>A331_117
TCGCCAATATTTAGCTTTAGATGGAATTTACCACCCACTTAGAGCTGCATTCCCAAACAACTCGACTCTTCGAAAGCACCTTACATAGAATTGGTCATCTCATCGCACGGGATTCTCACCCTCTGTGACGTTCTGTTCCAAGAAACATAGACAAGAGCCAATCCCAAGGTTACCTTCTTCAAATTACAACTCGAACACCGAAGGTGCTAGATTTCAAATTTGAGCTTTTGCCGCTTCACTCGCCGTTTACTAAGGCAATCCCTGTTGGTTTCTTT
>A331_173
TCGCCAATATTTAGCTTTAGATGGAATTTACCACCCATTTTGAGCTGCATTCCCAAACAACTCGACTCTTTGAGAGCGCATCACAAAGCACTGGTAGTCCGTGTCAAAGACGGGATTCTCACCCTCTATGACGCTCTGTTCCAAGAGACTTGTACACGGTCCAGCGCGGAAAACACTTCTCTAGACTACAACTCGGGCAGCCAAAGACTACCAGATTTTAAATTTGAGCTTTTCCCGCTTCACTCGCAGTTACTAGGGGAATCCTTGTTAGTTTC
>A331_183
TCGCCTGTTATTTAGTCTTTAGAAGAAATTTACCTCCCATTTAGAGCTGCATTCCCAAACAACTCGACTCGTCGAAGGGGCTTTACACGGCGAAGGCCAGCGACCACATACGGGATTCTCACCCTCTGTGACGTCCTGTTCCAAAGAACTTAGACCGCTGCCAACGCCAAAGCGCCCTCTGCAAATTACAACTCGGACTCTGAAAGAGCCAGATTTCAAATTTGAGCTGTTGCCGCTTCACTCGCCGTTTACTAGGGCAATCCCTGTTGGTTTCT
>A331_67
TGGCAGTATTTAGCTTTTAGAAGAAATATACCTCCCATTTAGAGCAGCATTCCCAAACTACTCGACTCGTCGAAGGAGCTTTACAGAGGCTAGGCGTCCAACCGTACGGGGCTCTCACCCTCTAAGGCGTCCCGTTCCAGGGAACTCGGAAGGCACCGCACCAAAAGCATCCTCTACAAATTACAACTCGGACCCGAGGGCCAGATTTCAAATTTGAGCTGTTCCCGCTTCACTCGCCGTTACTAGGGCAATCCCTGTTGGTTTCTTTTCCTCCG
>A331_158
TGGCCAATATTTAGCTTTAGAAGAAATTTACCACCCATTTTGAGCTGCATTCCCAAACAACTCGACTCGTCGAAGGAGTTTCACATAGGCCCTACCACCGGTCCAAGACGGGATTCTCACCCTCTTTGACATTCTGTTCCAAGAAATTTAGACCGAGGCGGTACCCGAAACATCCTCTACAAATTACAACTCGGACCCCGAGAGGCCAGATTTCAAATTTGAGCTGTTGCCGCTTCACTCGCCGTTACTGAGGCAATCCCTGTTGGTTTCTTTTC
>A331_111
TGGCCAATATTTAGCTTTAGAAGAAATTTACCTCCCATTTAGAGCTGCATTCCCAAACAACTCGACTCGTCGAAGGGCTTTACACGGCGAAGGCCAGCGACCACATACGGGATTCTCACCCTCTGTGACGTCCTGTTCCAAAGAACTTAGACCGCTGCCAACGCCAAAGCGCCCTCTGCAAATTACAACTCGGACTCTGAAAGAGCCAGATTTCAAATTTGAGCTGTTGCCGCTTCACTCGCCGTTTACTAGGGCAATCCCTGTTGGTTCTTTCC
>A331_69
TGGCCAATATTTAGCTTTAGAAGAAATTTACCTCCCATTTAGAGCTGCATTCCCAAACAACTCGACTCGTCGAAGGGGCTTTACACGGCGAAGGCCAGCGACCACATACGGGATTCTCACCCTCTGTGACGTCCTGTTCCAAAGAACTTAGACCGCTGCCAACGCCAAAGCGCCCTCTGCAAATTACAACTCGGACTCTGAAAGAGCCAGATTTCAAATTTGAGCTGTTGCCGCTTCACTCGCCGTTACTAGGGCAATCCCTGTTGGTTTCTTTT
>A331_21
TGGCCAATATTTAGCTTTAGAAGAAATTTACCTCCCATTTAGAGCTGCATTCCCAAACAACTCGACTCGTCGAAGGGGCTTTACACGGCGAAGGCCAGCGACCACATACGGGATTCTCACCCTCTGTGACGTCCTGTTCCAAAGAACTTAGACCGCTGCCAACGCCAAAGCGCCCTCTGCAAATTACAACTCGGACTCTGAAAGAGCCAGATTTCAAATTTGAGCTGTTGCCGCTTCACTCGCCGTTACTAGGGCAATCCCTGTTGGTTTCTTTT
>A331_160
TGGCCAATATTTAGCTTTAGAAGAAATTTACCTCCCATTTAGAGCTGCATTCCCAAACAACTCGACTCGTCGAAGGGGCTTTACACGGCGAAGGCCAGCGACCACATACGGGATTCTCACCCTCTGTGACGTCCTGTTCCAAAGAACTTAGACCGCTGCCAACGCCAAAGCGCCCTCTGCAAATTACAACTCGGACTCTGAAAGAGCCAGATTTCAAATTTGAGCTGTTGCCGCTTCACTCGCCGTTTACTAGGGCAATCCCTGTTGGTTTCTTT
>A331_264
TGGCCAATATTTAGCTTTAGAAGAAATTTACCTCCCATTTAGAGCTGCATTCCCAAACAACTCGACTCGTCGAAGGGGCTTTACACGGCGAAGGCCAGCGACCACATACGGGATTCTCACCCTCTGTGACGTCCTGTTCCAAAGAACTTAGACCGCTGCCAACGCCAAAGCGCCCTCTGCAAATTACAACTCGGACTCTGAAAGAGCCAGATTTCAAATTTGAGCTGTTGCCGCTTCACTCGCCGTTTACTAGGGCAATCCCTGTTGGTTTCTTT
>A331_97
TGGCCAATATTTAGCTTTAGAAGAAATTTACCTCCCATTTAGAGCTGCATTCCCAAACAACTCGACTCGTCGAAGGGGCTTTACACGGCGAAGGCCAGCGACCACATACGGGATTCTCACCCTCTGTGACGTCCTGTTCCAAAGAACTTAGACCGCTGCCAACGCCAAAGCGCCCTCTGCAAATTACAACTCGGACTCTGAAAGAGTCAGATTTCAAATTTGAGCTGTTGCCGCTTCACTCGCCGTTACTAGGGCAATCCCTGTTGGTTTCTTTT
>A331_208
TGGCCAATATTTAGCTTTAGAAGAAATTTACCTCCCATTTAGAGCTGCATTCCCAAACAACTCGACTCGTCGAAGGGGCTTTACACGGCGAAGGCCAGCGACCACATACGGGATTCTCACCCTCTGTGACGTCCTGTTCCAAAGAACTTAGACCGCTGCCAACGCCAAAGCGCCCTCTGCAAATTACAACTCGGACTCTGAAAGAGTCAGATTTCAAATTTGAGCTGTTGCCGCTTCACTCGCCGTTTACTAGGGCAATCCCTGTTGGTTTCTTT
>A331_282
TGGCCAATATTTAGCTTTAGGTGAAGTTTACCACCTGCTTTAGGCTGTGTTTTCAAACAACCCGACTCACAGAGCAATTCAAACTTTGAACGAATGATCGACTTAACAGGTCTATCACCTTCTATGGAACTCTAGTCAAAGAGAACTTAAGTCAACTCATTCAAAGCAACAAATTACTCTATACGCTACACCTCGCCACACCATTACAGCATGGAGATTAAGCGCTGAGCTCTTCCCGTTTCACTCGCAGTTACTAAGGGAATCCTTTTTAGTTT
>A331_201
TGGCCAGTATTTAGCTTTAGAAGAAATATACCTCCCATTTAGAGCAGCATTCCCAAACTACTCGACTCGTCGAAGGAGCTTTACAGAGGCTAGGCGTCCAACCGTACGGGGCTCTCACCCTCTAAGGCGTCCCGTTCCAGGGAACTCGGAAGGCACCGCACCAAAAGCATCCTCTACAAATTACAACTCGGACCCAAGGGCCAGATTTCAAATTTGAGCTGTTCCCGCTTCACTCGCCGTTACTAGGGGAATCCCTGTTGGTTTCTTTTCCTCCG
>A331_231
TGGCCAGTATTTAGCTTTAGAAGAAATATACCTCCCATTTAGAGCAGCATTCCCAAACTACTCGACTCGTCGAAGGAGCTTTACAGAGGCTAGGCGTCCAACCGTACGGGGCTCTCACCCTCTAAGGCGTCCCGTTCCAGGGAACTCGGAAGGCACCGCACCAAAAGCATCCTCTACAAATTACAACTCGGACCCGAGGGCCAGATTTCAAATTTGAGCTGTTCCCGCTTCACTCGCAGTTACTAAGGGAATCCTTTTTAGTTTCTTTTCCTCCG
>A331_14
TGGCCAGTATTTAGCTTTAGAAGAAATATACCTCCCATTTAGAGCAGCATTCCCAAACTACTCGACTCGTCGAAGGAGCTTTACAGAGGCTAGGCGTCCAACCGTACGGGGCTCTCACCCTCTAAGGCGTCCCGTTCCAGGGAACTCGGAAGGCACCGCACCAAAAGCATCCTCTACAAATTACAACTCGGACCCGAGGGCCAGATTTCAAATTTGAGCTGTTCCCGCTTCACTCGCCGTTACTAGGGGAATCCCTGTTGGTTTCTTTTCCTCCG
>A331_53
TGGCCAGTATTTAGCTTTAGAAGAAATATACCTCCCATTTAGAGCTGCATTCCCAAACAACTCGACTCGTCGAAGGGGCTTTACACGGCGAAGGCCAGCGACCACATACGGGATTCTCACCCTCTGTGACGTCCTGTTCCAAAGAACTTAGACCGCTGCCAACGCCAAAGCGCCCTCTACAAATTACAACTCGGACCCGAGGGCCAGATTTCAAATTTGAGCTGTTCCCGCTTCACTCGCCGTTACTAGGGGAATCCCTGTTGGTTTCTTTTCCT
>A331_135
TGGCCAGTATTTAGCTTTAGAAGAAATTTACCTCCCATTTAGAGCTGCATTCCCAAACAACTCGACTCGTCGAAGGGGCTTTACACGGCGAAGGCCAGCGACCACATACGGGATTCTCACCCTCTGTGACGTCCTGTTCCAAAGAACTTAGACCGCTGCCAACGCCAAAGCGCCCTCTGCAAATTACAACTCGGACTCTGAAAGAGCCAGATTTCAAATTTGAGCTGTTGCCGCTTCACTCGCCGTTTACTAGGGCAATCCCTCGTTGGTTTCTT
>A331_205
TGGCCAGTATTTTAGCTTTAGAAGAAATATACCTCCCATTTAGAGCAGCATTCCCAAACTACTCGACTCGTCGAAGGAGCTTTACAGAGGCTAGGCGTCCAACCGTACGGGGCTCTCACCCTCTAAGGCGTCCCGTTCCAGGGAACTCGGAAGGCACCGCACCAAAAGCATCCTCTACAAATTACAACTCGGACCCGAGGGCCAGATTTCAAATTTGAGCTGTTCCCGCTTCACTCGCCGTTACTAGGGGAATCCCTGTTGGTTTCTTTTCCTCC
>A332_80
ATGGTATATTAGTTTAGATGGAGTTTACCACCCTACTTAGTGCTGCACTATCAAGCAACACGACTCTTTGGAAATGTCATCTAGTAATCATTAACGTTATACGGGCCTGGCACCCTCTGTGGGTAAATGGCCTCATTTAAGAAGGACTTAAATCGTTAATTTCTCATACTAGAAATTTGACATTCCATACACTGCATCTCACATTTGCCATAAAGACAAAGTGACTTAGTGCTGAACTATTTTCTTTTCGCTCGCCGCTACTAAGAAAATCCTTG
>A332_54
ATGGTTATATTTAGTTTTAGATGGAGTTTACCACCCACTTAGTGCTGCACTATCAAGCAACACGACTCTTTGGAAATGTCATCTAGTAATCATTAACGTTATACGGGCCTGGCACCCTCTGTGGGTAAATGGCCTCATTTAAGAAGGACTTAAATCGTTAAATTTCTCATACTAGAAATTTGACATTCCATACACTGCATCTCACATTTGCCATAAAGACAAAGTGACTTAGTGCTGAACTATTTTCTTTTCGCTCGCCGCTACTAAGAAAATCC
>A332_83
ATGGTTATATTTAGTTTTAGATGGAGTTTACCACCCACTTAGTGCTGCACTATCAAGCAACACGACTCTTTGGAAATGTCATCTAGTAATCATTAACGTTATACGGGCCTGGCACCCTCTGTGGGTAAATGGCCTCATTTAAGAAGGACTTAAATCGTTAATTTCTCATACTAGAAATTTCACATTCCATACACTGCATCTCACATTTGCCATAAAGACAAAGTGACTTAGTGCTGAACTATTTTCTTTTCGCTCGCCGCTACTAAGAAAATCCT
>A332_28
ATGGTTATATTTAGTTTTAGATGGAGTTTACCACCCACTTAGTGCTGCACTATCAAGCAACACGACTCTTTGGAAATGTCATCTAGTAATCATTAACGTTATACGGGCCTGGCACCCTCTGTGGGTAAATGGCCTCATTTAAGAAGGACTTAAATCGTTAATTTCTCATACTAGAAATTTGACATTCCATACACTGCATCTCACATTTGCCATAAAGACAAAGTGACTTAGTGCTGAACTATTTCTTTTCGCTCGCCGCTACTAAGAAAATCCTT
>A332_25
ATGGTTATATTTAGTTTTAGATGGAGTTTACCACCCACTTAGTGCTGCACTATCAAGCAACACGACTCTTTGGAAATGTCATCTAGTAATCATTAACGTTATACGGGCCTGGCACCCTCTGTGGGTAAATGGCCTCATTTAAGAAGGACTTAAATCGTTAATTTCTCATACTAGAAATTTGACATTCCATACACTGCATCTCACATTTGCCATAAAGACAAAGTGACTTAGTGCTGAACTATTTCTTTTCGCTCGCCGCTACTAAGAAAATCCTT
>A332_49
ATGGTTATATTTAGTTTTAGATGGAGTTTACCACCCACTTAGTGCTGCACTATCAAGCAACACGACTCTTTGGAAATGTCATCTAGTAATCATTAACGTTATACGGGCCTGGCACCCTCTGTGGGTAAATGGCCTCATTTAAGAAGGACTTAAATCGTTAATTTCTCATACTAGAAATTTGACATTCCATACACTGCATCTCACATTTGCCATAAAGACAAAGTGACTTAGTGCTGAACTATTTCTTTTCGCTCGCCGCTACTAAGAAATCCTTG
>A332_55
ATGGTTATATTTAGTTTTAGATGGAGTTTACCACCCACTTAGTGCTGCACTATCAAGCAACACGACTCTTTGGAAATGTCATCTAGTAATCATTAACGTTATACGGGCCTGGCACCCTCTGTGGGTAAATGGCCTCATTTAAGAAGGACTTAAATCGTTAATTTCTCATACTAGAAATTTGACATTCCATACACTGCATCTCACATTTGCCATAAAGACAAAGTGACTTAGTGCTGAACTATTTTCTTTTCGCTCGCCGCTACTAACGAAAACTC
>A332_38
ATGGTTATATTTAGTTTTAGATGGAGTTTACCACCCACTTAGTGCTGCACTATCAAGCAACACGACTCTTTGGAAATGTCATCTAGTAATCATTAACGTTATACGGGCCTGGCACCCTCTGTGGGTAAATGGCCTCATTTAAGAAGGACTTAAATCGTTAATTTCTCATACTAGAAATTTGACATTCCATACACTGCATCTCACATTTGCCATAAAGACAAAGTGACTTAGTGCTGAACTATTTTCTTTTCGCTCGCCGCTACTAAGAAAATCCT
>A332_12
ATGGTTATATTTAGTTTTAGATGGAGTTTACCACCCACTTAGTGCTGCACTATCAAGCAACACGACTCTTTGGAAATGTCATCTAGTAATCATTAACGTTATACGGGCCTGGCACCCTCTGTGGGTAAATGGCCTCATTTAAGAAGGACTTAAATCGTTAATTTCTCATACTAGAAATTTGACATTCCATACACTGCATCTCACATTTGCCATAAAGACAAAGTGACTTAGTGCTGAACTATTTTCTTTTCGCTCGCCGCTACTAAGAAAATCCT
>A332_1
ATGGTTATATTTAGTTTTAGATGGAGTTTACCACCCACTTAGTGCTGCACTATCAAGCAACACGACTCTTTGGAAATGTCATCTAGTAATCATTAACGTTATACGGGCCTGGCACCCTCTGTGGGTAAATGGCCTCATTTAAGAAGGACTTAAATCGTTAATTTCTCATACTAGAAATTTGACATTCCATACACTGCATCTCACATTTGCCATAAAGACAAAGTGACTTAGTGCTGAACTATTTTCTTTTCGCTCGCCGCTACTAAGAAAATCCT
>A332_13
ATGGTTATATTTAGTTTTAGATGGAGTTTACCACCCACTTAGTGCTGCACTATCAAGCAACACGACTCTTTGGAAATGTCATCTAGTAATCATTAACGTTATACGGGCCTGGCACCCTCTGTGGGTAAATGGCCTCATTTAAGAAGGACTTAAATCGTTAATTTCTCATACTAGAAATTTGACATTCCATACACTGCATCTCACATTTGCCATAAAGACAAAGTGACTTAGTGCTGAACTATTTTCTTTTCGCTCGCCGCTACTAAGAAAATCCT
>A332_31
ATGGTTATATTTAGTTTTAGATGGAGTTTACCACCCACTTAGTGCTGCACTATCAAGCAACACGACTCTTTGGAAATGTCATCTAGTAATCATTAACGTTATACGGGCCTGGCACCCTCTGTGGGTAAATGGCCTCATTTAAGAAGGACTTAAATCGTTAATTTCTCATACTAGAAATTTGACATTCCATACACTGCATCTCACATTTGCCATAAAGACAAAGTGACTTAGTGCTGAACTATTTTCTTTTCGCTCGCCGCTACTAAGAAAATCCT
>A332_11
ATGGTTATATTTAGTTTTAGATGGAGTTTACCACCCACTTAGTGCTGCACTATCAAGCAACACGACTCTTTGGAAATGTCATCTAGTAATCATTAACGTTATACGGGCCTGGCACCCTCTGTGGGTAAATGGCCTCATTTAAGAAGGACTTAAATCGTTAATTTCTCATACTAGAAATTTGACATTCCATACACTGCATCTCACATTTGCCATAAAGACAAAGTGACTTAGTGCTGAACTATTTTCTTTTCGCTCGCCGCTACTAAGAAACTCCT
>A332_8
ATGGTTATATTTAGTTTTAGATGGAGTTTACCACCCACTTAGTGCTGCACTATCAAGCAACACGACTCTTTGGAAATGTCATCTAGTAATCATTAACGTTATACGGGCCTGGCACCCTCTGTGGGTAAATGGCCTCATTTAAGAAGGACTTAAATCGTTAATTTCTCATACTAGAAATTTGACATTCCATACACTGCATCTCACATTTGCCATAAAGACAAAGTGACTTAGTGCTGAACTATTTTCTTTTCGCTCGCCGCTACTAAGAAATCCTT
>A332_6
ATGGTTATATTTAGTTTTAGATGGAGTTTACCACCCACTTAGTGCTGCACTATCAAGCAACACGACTCTTTGGAAATGTCATCTAGTAATCATTAACGTTATACGGGCCTGGCACCCTCTGTGGGTAAATGGCCTCATTTAAGAAGGACTTAAATCGTTAATTTCTCATACTAGAAATTTGACATTCCATACACTGCATCTCACATTTGCCATAAAGACAAAGTGACTTAGTGCTGAACTATTTTCTTTTCGCTCGCCGCTACTAAGAAATCCTT
>A332_7
ATGGTTATATTTAGTTTTAGATGGAGTTTACCACCCACTTAGTGCTGCACTATCAAGCAACACGACTCTTTGGAAATGTCATCTAGTAATCATTAACGTTATACGGGCCTGGCACCCTCTGTGGGTAAATGGCCTCATTTAAGAAGGACTTAAATCGTTAATTTCTCATACTAGAAATTTGACATTCCATACACTGCATCTCACATTTGCCATAAAGACAAAGTGACTTAGTGCTGAACTATTTTCTTTTCGCTCGCCGCTACTAAGAAATCCTT
>A332_79
ATGGTTATATTTAGTTTTAGATGGAGTTTACCACCCACTTAGTGCTGCACTATCAAGCAACACGACTCTTTGGAAATGTCATCTAGTAATCATTAACGTTATACGGGCCTGGCACCCTCTGTGGGTAAATGGCCTCGTTTAAGAAGGACTTAAATCGTTAATTTCTCATACTAGAAATTTGACATTCCATACACTGCATCTCACATTTGCCATAAAGACAAAGTGACTTAGTGCTGAACTATTTTCTTTTCGCTCGCCGCTACTAAGAAAATCCT
>A332_19
ATGGTTATATTTAGTTTTTAGATGGAGTTTTACCACCCACTTAGTGCTGCACTATCAAGCAACACGACTCTTTGGAAATGTCATCTAGTAATCATTAACGTTATACGGGCCTGGCACCCTCTGTGGGTAAATGGCCTCATTTAAGAAGGACTTAAATCGTTAATTTCTCATACTAGAAATTTGACATTCCATACACTGCATCTCACATTTGCCATAAAGACAAAGTGACTTAGTGCTGAACTATTTTCTTTTCGCTCGCCGCTACTAAGAAAATC
>A332_15
CACGCTTTCATATTTAGCCTTGGATGGCCAGCACCACCATATTCAGCCAGCACTATCAAGCTGACCTACTCGCGAGGCACGGCTTCGTCCGGCTTCTCTCACCAGGTCGTGTGGAACGCCCTGTGCCCCGGGGTATTAGCCCGTATGCCGTGAGAGTTGCCGGATTGGACCGCGCCCCTTAGACCACATTTCCCACACAGCCGTGAAGCCGTGGGGATTCAGTCTCGGGCTATTCCCTGTTCACTCGCAGTTACTGGGGGAATCTCGGTTGATTT
>A332_46
CACGCTTTCATATTTAGCCTTGGATGGCCAGCACCACCCATATTCAGCCAGCACTATCAAGCTGACCTACTCGCGAGGCACGGCTTCGTCCGGCTTCTCTCACCAGGTCGTGTGGAACGCCCTGTGCCCCGGGGTATTAGCCCGTATGCCGTGAGAGTTGCCGGATTGGACCGCGCCCCTTAGACCACATTTCCCACACAGCCGTGAAGCCGGTGGGGATTCAGTCTCGGGCTATTCCCTGTTCACTCGCAGTTTACTGGGGGAATCTCGGTTGA
>A332_67
CACGCTTTCATATTTAGCCTTGGATGGCCAGCACCACCCATATTCAGCCAGCACTATCAAGCTGACCTACTCGCGAGGCACGGCTTCGTCCGGCTTCTCTCACCAGGTCGTGTGGAACGCCCTGTGCCCCGGGGTATTAGCCCGTATGCCGTGAGAGTTGCCGGATTGGACCGCGCCCCTTAGACCACATTTCCCACACAGCCGTGAAGCCGTGGGGATTCAGTCTCGGGCTATTCCCTGTTCACTCGCAGTTTACTGGGGGAATCTCGGTTGAT
>A332_21
CCATAGATATTTAGCCTTAGAAGAAGTTTATCTCCCATTTAGGGCTGCAATCCCAAACAACCCGACTCTTAGATAAATAACATTCGGTTCAATGGAAGCTACATACGGGATTTTCACCCTCTATGATGTCCTGTTCCAAGGAACTTATGCTTCCAAATCCCCTTTGTTACTCACTTTAGATTACAATTCGAAAGCCGAGACGACCTCCGATTCTAAACTTGAGCTATTGCCGCTTCACTCGCCGCTACTGAGGCAATCTTCGTTGATTTCTTTTC
>A332_17
CCATAGATATTTAGCCTTAGAAGAAGTTTATCTCCCATTTAGGGCTGCAATCCCAAACAACCCGACTCTTAGATAAATAACATTCGGTTCAATGGAAGCTACATACGGGATTTTCACCCTCTATGATGTCCTGTTCCAAGGAACTTATGCTTCCAAATCCCCTTTTGTTACTCACTTTAGATTACAATTCGAAAGCCGAGACGACCTCCGATTCTAAACTTGAGCTATTGCCGCTTCACTCGCCGCTACTGAGGCAATCTTCGTTGATTTCTTTT
>A332_10
CCATAGATATTTAGCCTTAGAAGAAGTTTTATCTCCCATTTTAGGGCTGCAATCCCAAACAACCCGACTCTTAGATAAATAACATTCGGTTCAATGGAAGCTACATACGGGATTTTCACCCTCTATGATGTCCTGTTCCAAGGAACTTATGCTTCCAAATCCCCTTTTGTTACTCACTTTAGATTACAATTCGAAAGCCGAGACGACCTCCGATTCTAAACTTGAGCTATTGCCGCTTCACTCGCCGCTACTGAGGCAATCTTCGTTGATTTCTT
>A332_4
GCTGTAATATTTAGCCTTAGATGGAGTTTACCACCTGCTTAGGCTGCACTCTCAAGCAACCTGACTCTAGAATACGCCTGCTTGCGCCTACCAGACTCGTGTCTCCATGGGCCTAGCACCCACTCTGGGAGCCCCTGTCAAGGGAACTTGAAACACATGTCAGTAGACGATGCACAAACGCATCAACGCCGCATCTCCTAAACACATCGAGTGTTAGGACTTGCGCTGGGCTCATCCCTGTTCGCTCGCCGTTACTAAGGGAATCCCATTTGGTT
>A332_5
GCTGTAATATTTAGCCTTAGATGGAGTTTACCACCTGCTTTAGGCTGCACTCTCAAGCAACCTGACTCTAGAATACGCCTGCTCGCGCCTACCAGACTCGTGTCTCCATGGGCCTAGCACCCACTCTGGGAGCCCCTGTCAAGGGAACTTGAAACACATGTCAGTAGACGATGCACAAACGCATCAACGCCGCATCTCCTAAACACATCGAGTGTTAGGACTTGCGCTGGGCTCATCCCTGTTCGCTCGCCGTTACTAAGGGATCCCATTTGGTT
>A332_64
GCTGTAATATTTAGCCTTAGATGGAGTTTACCACCTGCTTTAGGCTGCACTCTCAAGCAACCTGACTCTAGAATACGCCTGCTCGCGCCTACCAGACTCGTGTCTCCATGGGCCTAGCACCCACTCTGGGAGCCCCTGTCAAGGGAACTTGAAACACATGTCAGTAGACGATGCACAAACGCATCAACGCCGCATCTCCTAAACACATCGAGTGTTAGGACTTGGCGCTGGGCTCATCCCTGTTCGCTCGCCGTTACTAAGGGAATCCCATTTGG
>A332_29
GCTGTAATATTTAGCCTTAGATGGAGTTTACCACCTGCTTTAGGCTGCACTCTCAAGCAACCTGACTCTAGAATACGCCTGCTCGCGCCTACCAGACTCGTGTCTCCATGGGCCTAGCACCCACTCTGGGAGCCCCTGTCAAGGGAACTTGAAACACATGTCAGTAGACGATGCACAAACGCATCAACGCCGCATCTCCTAAACACATCGAGTGTTAGGACTTGGCGCTGGGCTCATCCTGTTCGCTCGCCGTTACTAAGGGAATCCCATTTGGT
>A332_63
GCTGTAATATTTAGCCTTAGATGGAGTTTACCACCTGCTTTAGGCTGCACTCTCAAGCAACCTGACTCTAGAATACGCCTGCTTGCGCCTACCAGACCTCGTGTCTCCATGGGCCTAGCACCCACTCTGGGAGCCCCTGGTCAAAGGGAACTTGAAACAACATGTCAGTAGACGATGCACAAACGCATCAACGCCGCATCTCCTAAACACATCGAGTGTTAGGACTTGGCGCTGGGCTCATCCCTGTTCGCTCGCCGTTACTAAGGGAATCCCAT
>A332_48
GCTGTAATATTTAGCCTTAGATGGAGTTTACCACCTGCTTTAGGCTGCACTCTCAAGCAACCTGACTCTAGAATACGCCTGCTTGCGCCTACCAGACTCGTATCTCCATGGGCCTAGCACCCACTCTGGGAGCCCCTGTCAAGGGAACTTGAAACACATGTCAGTAGACGATGCACAAACGCATCAACGCCGCATCTCCTAAACACATCGAGTGTTAGGACTTGGCGCTGGGCTCATCCCTGTTCGCTCGCCGTTACTAAGGGAATCCCATTTGG
>A332_43
GCTGTAATATTTAGCCTTAGATGGAGTTTACCACCTGCTTTAGGCTGCACTCTCAAGCAACCTGACTCTAGAATACGCCTGCTTGCGCCTACCAGACTCGTGTCTCCATGGGCCTAGCACCCACTCTGGGAGCCCCTGTCAAGGGAACTTGAAACACATGTCAGTAGACGATGCACAAACGCATCAACGCCGCATCTCCTAAACACATCGAGTGTTAGGACTTGGCGCTGGGCTCATCCCTGTTCACTCGCCGTTACTAAGGGAATCCCATTTGG
>A332_23
GCTGTAATATTTAGCCTTAGATGGAGTTTACCACCTGCTTTAGGCTGCACTCTCAAGCAACCTGACTCTAGAATACGCCTGCTTGCGCCTACCAGACTCGTGTCTCCATGGGCCTAGCACCCACTCTGGGAGCCCCTGTCAAGGGAACTTGAAACACATGTCAGTAGACGATGCACAAACGCATCAACGCCGCATCTCCTAAACACATCGAGTGTTAGGACTTGGCGCTGGGCTCATCCCTGTTCGCTCGCCGTTACTAAGGGAATCCCATTTGG
>A332_84
GCTGTAATATTTAGCCTTAGATGGAGTTTACCACCTGCTTTAGGCTGCACTCTCAAGCAACCTGACTCTAGAATACGCCTGCTTGCGCCTACCAGGACTCGTGTCTCCATGGGCCTAGCACCCACTCTGGGAGCCCCTGTCAAGGGAACTTGAAACACATGTCAGTAGACGATGCACAAACGCATCAACGCCGCATCTCCTAAACACATCGAGTGTTAGGACTTGGCGCTGGGCTCATCCCTGTTCGCTTCGCCGTTACTAAGGGAATCCCATTT
>A332_24
GCTGTAATATTTAGCCTTAGATGGAGTTTACCACCTGCTTTAGGCTGCACTCTCAAGCAACCTGACTCTAGAATACGCCTGTCTGCGCCTACCAGACTCACGCCTCCATGGGCCTAGCACCCACTTTGGGAGCCCCTGTCAAGGGAACTTGAGACACGTGCCAGTAGGCGATGCACAAACGCATCAACGCCGCATCTCCTAAACACGTCGAGTGTTAGGACTTGGCGCTGGGCTCATCCCTGTTCGCTCGCCGTTACTAAGGGAATCCCATTTGG
>A332_27
GCTGTAATATTTAGCCTTAGATGGAGTTTACCACCTGCTTTAGGCTGCACTCTCAAGCAACCTGACTCTAGAATACGCCTGTCTGCGCCTACCAGACTCACGCCTCCATGGGCCTAGCACCCACTTTGGGAGCCCCTGTCAAGGGAACTTGAGACACGTGTCAGTAGGCGATGCACAAACGCATCAACGCCGCATCTCCTAAACACGTCGAGTGTTAGGACTTGGCGCTGGGCTCATCCCTGTTCGCTCGCCGTTACTAAGGGAATCCCATTTGG
>A332_56
GCTGTAATATTTAGCCTTAGATGGAGTTTACCACCTGCTTTAGGCTGCACTCTCAAGCAACCTGACTCTAGAATACGCCTGTCTGCGCCTACCAGACTCACGCCTCCATGGGCCTAGCACCCACTTTGGGAGCCCCTGTCAAGGGAACTTGAGACACGTGTCAGTAGGCGATGCACAAACGCATCAACGCCGCATCTCCTAAACACGTCGAGTGTTAGGACTTGGCGCTGGGCTCATCCCTGTTCGCTCGCCGTTACTAAGGGAATCCCATTTGG
>A332_22
GCTGTAATATTTAGCCTTAGATGGAGTTTACCACCTGCTTTAGGCTGCACTCTCAAGCAACCTGACTCTAGAATACGCCTGTCTGCGCCTACCAGACTCACGCCTCCATGGGCCTAGCACCCACTTTGGGAGCCCCTGTCAAGGGAACTTGAGACACGTGTCAGTAGGCGATGCACAAACGCATCAACGCCGCATCTCCTAAACACGTCGAGTGTTAGGACTTTGGCGCTGGGCTCATCCCTGTTCGCTCGCCGTTACTAAGGGAATCCCATTTG
>A332_52
GCTGTAATATTTAGCCTTAGATGGAGTTTACCACCTGCTTTAGGCTGCACTCTCAAGCAACCTGACTCTAGAATACGCCTGTCTGCGCCTACCAGACTCACGCCTCCATGGGCCTAGCACCCACTTTGGGAGCCCCTGTCAAGGGAACTTGAGACACGTGTCAGTAGGCGATGCACAGACGCATCAACGCCGCATCTCCTAAACACGTCGAGTGTTAGGACTTGGCGCTGGGCTCATCCCTGTTCGCTCGCCGTTACTAAGGGAATCCCATTTGG
>A332_26
GCTGTAATATTTTAGCCTTAGATGGAGTTTACCACCTGCTTTAGGCTGTCACTCTCAAGCAACCTGACTCTAGAATACGCCTGCTTGCGCCTACCAGACTCATGTCTCCATGGGCCTAGCACCCACTCTGGGAGCCCCTGTCAAGGGAACTTGAAACACATGTCAGTAGACGATGCACAAACGCATCAACGCCGCATCTCCTAAACACATCGAGTGTTAGGACTTGGCGCTGGGTCTCATCCCTGTTCGCTTCGCCGTTACTAAGGGAATCCCAT
>A332_3
GCTGTTATATTTAGCCTTAGATGGAGTTTACCACCTGCTTTAGGCTGCACTCTCAAGCAACCTGACTCTAGAATACGCCTGCTTGCGCCTACCAGACTCGTGTCTCCATGGGCCTAGCACCCACTCTGGGAGCCCCTGTCAAGGGAACTTGAAACACATGTCAGTAGACGATGCACAAACGCATCAACGCCGCATCTCCTAAACACATCGAGTGTTAGGACTTGCGCTGGGCTCATCCCTGTTCGCTCGCCGTTACTAAGGGAATCCCATTTGGT
>A332_32
GCTGTTATATTTAGCCTTAGATGGAGTTTACCACCTGCTTTAGGCTGCACTCTCAAGCAACCTGACTCTAGAATACGCCTGCTTGCGCCTACCAGACTCGTGTCTCCATGGGCCTAGCACCCACTCTGGGAGCCCCTGTCAAGGGAACTTGAAACACATGTCAGTAGACGATGCACAAACGCATCAACGCCGCATCTCCTAAACACATCGAGTGTTAGGACTTGGCGCTGGGCTCATCCCTGTTCGCTCGCCGTTACTAAGGGAATCCCATTTGG
>A332_82
TCGCCAATATTTAGCTTTAGATGGAATTCACCACCCATTTTGAGCTGCATTCCCAAACAACTCGACTCTTTGAGAGCGCATCACAAAGCACCGGTAGTCCGTGTCAAAGACGGGATTCTCACCCTCTATGACGCTCTGTTCCAAGAGACTTGTACACGGTCCGGCACGGAAAGCACTTCTCCAGACTACAACTCGGACGGCCAAAACCGCCAGATTTTAAATTTGAGCTTTTCCCGCTTCACTCGCAGTTACTAGGGGAATCCTTGTTAGTTTCT
>A332_9
TCGCCCATATTTAGCCTTGGACGGAATTTACCGCCCGATTAGGGCTGCATTCCCAAACAACCCGACTCGTAAACAACGCCTCGTGGTGCGACAGGGTCCGAGCACGACGGGGCTCTCACCCTCTCTGGCGCCCCTTTCCAGGGGACTTGGGCCCGGTCCGCCGCTGAGGACGCTTCTCCAGACTACAATTCACACAACAATGGTCATGTGATTTCAAGCTGGGCTATTCCCGGTTCGCTCGCCGTTACTAGGGGAATCCTTGTAAGTTTCTTTCC
>A332_14
TCGCCCATATTTAGCCTTGGACGGAATTTACCGCCCGATTAGGGCTGCATTCCCAAACAACCCGACTCGTAAACAACGCCTCGTGGTGCGACAGGGTCCGAGCACGACGGGGCTCTCACCCTCTCTGGCGCCCCTTTCCAGGGGACTTGGGCCCGGTCCGCCGCTGAGGACGCTTCTCCAGACTACAATTCACACAACAATGGTCATGTGATTTTCAAGCTGGGCTATTCCCGGTTCGCTCGCCGTTACTAGGGGAATCCTTGTAAGTTTCTTTT
>A332_2
TGGCCAATATTTAGCTTTAGAAGAAATATACCTCCCATTTAGAGCAGCATTCCCAAACTACTCGACTCGTCGAAGGAGCTTTACAGAGGCTAGGCGTCCAACCGTACGGGGCTCTCACCCTCTAAGGCGTCCCGTTCCAGGGAACTCGGAAGGCACCGCACCAAAAGCATCCTCTACAAATTACAACTCGGACCCGAGGGCCAGATTTCAAATTTGAGCTGTTCCCGCTTCACTCGCCGTTACTAGGGGAATCCCTGTTGGTTTCTTTTCCTCCG
>A332_68
TGGCCAATATTTAGCTTTAGAAGAAATTTACCTCCCATTTAGAGCTGCATTCCCAAACAACTCGACTCGTCGAAGGGGCTTTACACGGCGAAGGCCAGCGACCACATACGGGATTCTCACCCTCTGTGACGTCCTGTTCCAAAGAACTTAGACCGCTGCCAACGCCAAAGCGCCCTCTGCAAATTACAACTCGGACTCTGAAAGAGCCAGATTTCAAATTTGAGCTGTTGCCGCTTCACTCGCCGTTTACTAGGGCAATCCCTGTTGGTTTCTTT
>C235_327
GCTCGTAATATTTAGCTTTAGATGGAATTTACCACCCACTTAGAGCTGCATTCCCAAACAACTCGACTCTTCGAAAGCACCTTACATAGAATTGGTCATCTCATCGCACGGGATTCTCACCCTCTGTGACGTTCTGTTCCAAGAAACATAGACAAGAGCCAATCCCAAGGTTACCTTCTTCAAATTACAACTCGAACACCGAAGGTGCTAGATTTCAAATTTGAGCTTTTGCCGCTTCACTCGCCGTTTACTAAGGCAATCCCTGTTGGTTTCTT
>C235_157
GCTGTAATATTTAGCCTTAGATGGAATTTACCACCCACTTAGAGCTGCATTCCCAAACAACTCGACTCTTCGAAAGCACCTTACATAGAATTGGTCATCTCATCGCACGGGATTCTCACCCTCTGTGACGTTCTGTTCCAAGAAACATAGACAAGAGCCAATCCCAAGGTTACCTTCTTCAAATTACAACTCGAACACCGAAGGTGCTAGATTTCAAATTTGAGCTTTTGCCGCTTCACTCGCCGTTACTAAGGCAATCCCTGTTGGTTTCTTTT
>C235_278
GCTGTAATATTTAGCCTTAGATGGAGTTTACCACCTGCTTTAGGCTGCACTCTCAAACAACCTGACTCTTTGAAAACATATCACAAAAGACAACTACTCAGATCAAAGACGGGATTCTCACCCTCCATGATGCCTTGTTCCAAAGGACTTATTAATCTGGTGTGCCAGGAAAATGTTTCTACAGTTTACAATACGGTTTAGCTAAGCCAAACAGTTTCCAACTTTGAGCTCTTTCCTCTTCACTCGCCGTTTACTAAGGCAATCCCTGTTGGTTT
>C235_183
GCTGTAATATTTAGCCTTAGATGGAGTTTACCACCTGCTTTAGGCTGCACTCTCAAAGCAACCTGACTCTAGAATACGCCTGTCTGCGCCTACCAGACTCACGCCTCCATGGGCCTAGCACCCACTTTGGGAGCCCCTGTCAAGGGAACTTGAGACACGTGTCAGTAGGCGATGCACAAACGCATCAACGCCGCATCTCCTAAACACGTCGAGTGTTAGGACTTGGCGCTGGGCTCATCCCTGTTCGCTCGCCGTTACTAAGGGAATCCCATTTG
>C235_418
GCTGTAATATTTAGCCTTAGATGGAGTTTACCACCTGCTTTAGGCTGCACTCTCAAGCAACCCTGACTCTAGAATACGCCTGTCTGCGCCTACCAGACTCACGCCTCCATGGGCCTAGCACCCACTTTGGGAGCCCCTGTCAAGGGAACTTGAGACACGTGTCAGTAGGCGATGCACAGACGCATCAACGCCGCATCTCCTAAACACGTCGAGTGTTAGGACTTGGCGCTGGGCTCATCCTGTTCGCTTCGCCGTTACTAAGGGAACTCCCTATT
>C235_216
GCTGTAATATTTAGCCTTAGATGGAGTTTACCACCTGCTTTAGGCTGCACTCTCAAGCAACCTGACTCTAGAATACGCCTGTCTGCGCCTACCAGACTCACGCCTCCAGTGGGCCTAGCCACCCTACGTTTGGGACGCCCCTGTCAAGGGAACTTGAGACACGTGTCAGTAGGCGATGCACAAACGCATCAACGCCGCATCTCCTAAACACGTCGAGTGTTAGGACTTGGCGCTGGGCTCATCCTTGTTCGCTCGCCGTTACTAAGGGAATCCCA
>C235_376
GCTGTAATATTTAGCCTTAGATGGAGTTTACCACCTGCTTTAGGCTGCACTCTCAAGCAACCTGACTCTAGAATACGCCTGTCTGCGCCTACCAGACTCACGCCTCCATGGGCCTAGCACCCACTTTGAGAGCCCCTGTCAAGGGAACTTGAGACACATGTCAGTAGGCGATGCACAAACGCATCAACGCCGCATCTCCTAAACACGTCGAGTGTTAGGACTTGGCGCTGGGCTCATCCTGTTCGCTCGCCGTTACTAAGGGAATCCCATTTGGT
>C235_530
GCTGTAATATTTAGCCTTAGATGGAGTTTACCACCTGCTTTAGGCTGCACTCTCAAGCAACCTGACTCTAGAATACGCCTGTCTGCGCCTACCAGACTCACGCCTCCATGGGCCTAGCACCCACTTTGGGAACCCCTGTCAAGGGAACTTGAGACACATGTCAGTAGGCGATGCACAAACGCATCAACGCCGCATCTCCTAAACACGTCGAGTGTTAGGACTTGGCGCTGGGCTCATCCCTGTTCGCTCGCCGTTACTAAGGGAATCCCATTTGG
>C235_97
GCTGTAATATTTAGCCTTAGATGGAGTTTACCACCTGCTTTAGGCTGCACTCTCAAGCAACCTGACTCTAGAATACGCCTGTCTGCGCCTACCAGACTCACGCCTCCATGGGCCTAGCACCCACTTTGGGAACCCCTGTCAAGGGAACTTGAGACACGTGTCAGTAGGCGATGCACAAACGCATCAACGCCGCATCTCCTAAACACGTCGAGTGTTAGGACTTGGCGCTGGGCTCATCCCTGTTCGCTCGCCGTTACTAAGGGAATCCATTTGGT
>C235_9
GCTGTAATATTTAGCCTTAGATGGAGTTTACCACCTGCTTTAGGCTGCACTCTCAAGCAACCTGACTCTAGAATACGCCTGTCTGCGCCTACCAGACTCACGCCTCCATGGGCCTAGCACCCACTTTGGGAACCCCTGTCAAGGGAACTTGAGACACGTGTCAGTAGGCGATGCACAAACGCATCAACGCCGCATCTCCTAAACACGTCGAGTGTTAGGACTTGGCGCTGGGCTCATCCCTGTTCGCTCGCCGTTACTAAGGGAATCCCATTTGG
>C235_443
GCTGTAATATTTAGCCTTAGATGGAGTTTACCACCTGCTTTAGGCTGCACTCTCAAGCAACCTGACTCTAGAATACGCCTGTCTGCGCCTACCAGACTCACGCCTCCATGGGCCTAGCACCCACTTTGGGAGCCCCTGTCAAGAGAACTTGAGACACGTGTCAGTAGACGATGCACAAACGCATCAACGCCGCATCTCCTAAACACGTCGAGTGTTAGGACTTGGCGCTGGGCTCATCCCTGTTCGCTCGCCGTTACTAAGGGAATCCCTCGTTC
>C235_1
GCTGTAATATTTAGCCTTAGATGGAGTTTACCACCTGCTTTAGGCTGCACTCTCAAGCAACCTGACTCTAGAATACGCCTGTCTGCGCCTACCAGACTCACGCCTCCATGGGCCTAGCACCCACTTTGGGAGCCCCTGTCAAGAGAACTTGAGACACGTGTCAGTAGGCGATGCACAAACGCATCAACGCCGCATCTCCTAAACACGTCGAGTGTTAGGACTTGGCGCTGGGCTCATCCCTGTTCGCTCGCCGTTACTAAGGGAATCCCATTTGG
>C235_218
GCTGTAATATTTAGCCTTAGATGGAGTTTACCACCTGCTTTAGGCTGCACTCTCAAGCAACCTGACTCTAGAATACGCCTGTCTGCGCCTACCAGACTCACGCCTCCATGGGCCTAGCACCCACTTTGGGAGCCCCTGTCAAGGGAACTTGAGACACATGTCAGTAGGCGATGCACAAACGCATCAACGCCGCATCTCCTAAACACGTCGAGTGTTAGGACTTGGCGCTGGGCTCATCCCTGTTCGCTCGCCGTTACTAAGGGAATCCCATTTGG
>C235_536
GCTGTAATATTTAGCCTTAGATGGAGTTTACCACCTGCTTTAGGCTGCACTCTCAAGCAACCTGACTCTAGAATACGCCTGTCTGCGCCTACCAGACTCACGCCTCCATGGGCCTAGCACCCACTTTGGGAGCCCCTGTCAAGGGAACTTGAGACACATGTCAGTAGGCGATGCACAAACGCATCAACGCCGCATCTCCTAAACACGTCGAGTGTTAGGACTTGGCGCTGGGCTCATCCCTGTTCGCTCGCCGTTACTAAGGGAATCCCATTTGG
>C235_378
GCTGTAATATTTAGCCTTAGATGGAGTTTACCACCTGCTTTAGGCTGCACTCTCAAGCAACCTGACTCTAGAATACGCCTGTCTGCGCCTACCAGACTCACGCCTCCATGGGCCTAGCACCCACTTTGGGAGCCCCTGTCAAGGGAACTTGAGACACATGTCAGTAGGCGATGCACAAACGCATCAACGCCGCATCTCCTAAACACGTCGAGTGTTAGGACTTGGCGCTGGGCTCATCCCTGTTCGCTCGCCGTTACTAAGGGAATCCCATTTGG
>C235_521
GCTGTAATATTTAGCCTTAGATGGAGTTTACCACCTGCTTTAGGCTGCACTCTCAAGCAACCTGACTCTAGAATACGCCTGTCTGCGCCTACCAGACTCACGCCTCCATGGGCCTAGCACCCACTTTGGGAGCCCCTGTCAAGGGAACTTGAGACACATGTCAGTAGGCGATGCACAAACGCATCAACGCCGCATCTCCTAAACACGTCGAGTGTTAGGACTTGGCGCTGGGCTCATCCTGTTCGCTCGCCGTTACTAAGGGAATCCCATTTGGT
>C235_108
GCTGTAATATTTAGCCTTAGATGGAGTTTACCACCTGCTTTAGGCTGCACTCTCAAGCAACCTGACTCTAGAATACGCCTGTCTGCGCCTACCAGACTCACGCCTCCATGGGCCTAGCACCCACTTTGGGAGCCCCTGTCAAGGGAACTTGAGACACATGTCAGTAGGCGATGCACAGACGCATCAACGCCGCATCTCCTAAACACGTCGAGTGTTAGGACTTGGCGCTGGGCTCATCCCTGTTCGCTCGCCGTTACTAGGGAAATCATTCGTTA
>C235_543
GCTGTAATATTTAGCCTTAGATGGAGTTTACCACCTGCTTTAGGCTGCACTCTCAAGCAACCTGACTCTAGAATACGCCTGTCTGCGCCTACCAGACTCACGCCTCCATGGGCCTAGCACCCACTTTGGGAGCCCCTGTCAAGGGAACTTGAGACACGTGTCAGTAGACGATGCACAAACGCATCAACGCCGCATCTCCTAAACACGTCGAGTGTTAGGACTTGGCGCTGGGCTCATCCCTGTTCGCTCGCCGTTACTAAGGGAACTCCCATTTG
>C235_456
GCTGTAATATTTAGCCTTAGATGGAGTTTACCACCTGCTTTAGGCTGCACTCTCAAGCAACCTGACTCTAGAATACGCCTGTCTGCGCCTACCAGACTCACGCCTCCATGGGCCTAGCACCCACTTTGGGAGCCCCTGTCAAGGGAACTTGAGACACGTGTCAGTAGACGATGCACAAACGCATCAACGCCGCATCTCCTAAACACGTCGAGTGTTAGGACTTGGCGCTGGGCTCATCCCTGTTCGCTCGCCGTTACTAAGGGAATCCCATTTGG
>C235_114
GCTGTAATATTTAGCCTTAGATGGAGTTTACCACCTGCTTTAGGCTGCACTCTCAAGCAACCTGACTCTAGAATACGCCTGTCTGCGCCTACCAGACTCACGCCTCCATGGGCCTAGCACCCACTTTGGGAGCCCCTGTCAAGGGAACTTGAGACACGTGTCAGTAGACGATGCACAAACGCATCAACGCCGCATCTCCTAAACACGTCGAGTGTTAGGACTTGGCGCTGGGCTCATCCCTGTTCGCTCGCCGTTACTAAGGGAATCCCATTTGG
>C235_487
GCTGTAATATTTAGCCTTAGATGGAGTTTACCACCTGCTTTAGGCTGCACTCTCAAGCAACCTGACTCTAGAATACGCCTGTCTGCGCCTACCAGACTCACGCCTCCATGGGCCTAGCACCCACTTTGGGAGCCCCTGTCAAGGGAACTTGAGACACGTGTCAGTAGGCGATGCACAAACGCATCAACGCCGCATCTCCTAAACACGTCGAGTGTTAGAACTTGGCGCTGGGCTCATCCCTGTTCGCTCGCCGTTACTAAGGGAATCCCATTTGG
>C235_408
GCTGTAATATTTAGCCTTAGATGGAGTTTACCACCTGCTTTAGGCTGCACTCTCAAGCAACCTGACTCTAGAATACGCCTGTCTGCGCCTACCAGACTCACGCCTCCATGGGCCTAGCACCCACTTTGGGAGCCCCTGTCAAGGGAACTTGAGACACGTGTCAGTAGGCGATGCACAAACGCATCAACGCCGCATCTCCTAAACACGTCGAGTGTTAGGACTTGGCGCTGGACTCATCCCTGTTCGCTCGCCGTTACTAAGGGAACTCCCCATTT
>C235_152
GCTGTAATATTTAGCCTTAGATGGAGTTTACCACCTGCTTTAGGCTGCACTCTCAAGCAACCTGACTCTAGAATACGCCTGTCTGCGCCTACCAGACTCACGCCTCCATGGGCCTAGCACCCACTTTGGGAGCCCCTGTCAAGGGAACTTGAGACACGTGTCAGTAGGCGATGCACAAACGCATCAACGCCGCATCTCCTAAACACGTCGAGTGTTAGGACTTGGCGCTGGACTCATCCCTGTTCGCTCGCCGTTACTAAGGGAATCCCATTTGG
>C235_81
GCTGTAATATTTAGCCTTAGATGGAGTTTACCACCTGCTTTAGGCTGCACTCTCAAGCAACCTGACTCTAGAATACGCCTGTCTGCGCCTACCAGACTCACGCCTCCATGGGCCTAGCACCCACTTTGGGAGCCCCTGTCAAGGGAACTTGAGACACGTGTCAGTAGGCGATGCACAAACGCATCAACGCCGCATCTCCTAAACACGTCGAGTGTTAGGACTTGGCGCTGGCTCATCCCTGTTCGCTCGCCGTTACTAAGGGAATCCCATTTGGT
>C235_87
GCTGTAATATTTAGCCTTAGATGGAGTTTACCACCTGCTTTAGGCTGCACTCTCAAGCAACCTGACTCTAGAATACGCCTGTCTGCGCCTACCAGACTCACGCCTCCATGGGCCTAGCACCCACTTTGGGAGCCCCTGTCAAGGGAACTTGAGACACGTGTCAGTAGGCGATGCACAAACGCATCAACGCCGCATCTCCTAAACACGTCGAGTGTTAGGACTTGGCGCTGGCTCATCCCTGTTCGCTCGCCGTTACTAAGGGAATCCCATTTGGT
>C235_101
GCTGTAATATTTAGCCTTAGATGGAGTTTACCACCTGCTTTAGGCTGCACTCTCAAGCAACCTGACTCTAGAATACGCCTGTCTGCGCCTACCAGACTCACGCCTCCATGGGCCTAGCACCCACTTTGGGAGCCCCTGTCAAGGGAACTTGAGACACGTGTCAGTAGGCGATGCACAAACGCATCAACGCCGCATCTCCTAAACACGTCGAGTGTTAGGACTTGGCGCTGGCTCATCCCTGTTCGCTCGCCGTTACTAAGGGAATCCCATTTGGT
>C235_298
GCTGTAATATTTAGCCTTAGATGGAGTTTACCACCTGCTTTAGGCTGCACTCTCAAGCAACCTGACTCTAGAATACGCCTGTCTGCGCCTACCAGACTCACGCCTCCATGGGCCTAGCACCCACTTTGGGAGCCCCTGTCAAGGGAACTTGAGACACGTGTCAGTAGGCGATGCACAAACGCATCAACGCCGCATCTCCTAAACACGTCGAGTGTTAGGACTTGGCGCTGGGCTCATCCCTGTTCGCTCGCCGTTACTAAGGGAACTCCCATTTG
>C235_486
GCTGTAATATTTAGCCTTAGATGGAGTTTACCACCTGCTTTAGGCTGCACTCTCAAGCAACCTGACTCTAGAATACGCCTGTCTGCGCCTACCAGACTCACGCCTCCATGGGCCTAGCACCCACTTTGGGAGCCCCTGTCAAGGGAACTTGAGACACGTGTCAGTAGGCGATGCACAAACGCATCAACGCCGCATCTCCTAAACACGTCGAGTGTTAGGACTTGGCGCTGGGCTCATCCCTGTTCGCTCGCCGTTACTAAGGGAACTCCCATTTG
>C235_450
GCTGTAATATTTAGCCTTAGATGGAGTTTACCACCTGCTTTAGGCTGCACTCTCAAGCAACCTGACTCTAGAATACGCCTGTCTGCGCCTACCAGACTCACGCCTCCATGGGCCTAGCACCCACTTTGGGAGCCCCTGTCAAGGGAACTTGAGACACGTGTCAGTAGGCGATGCACAAACGCATCAACGCCGCATCTCCTAAACACGTCGAGTGTTAGGACTTGGCGCTGGGCTCATCCCTGTTCGCTCGCCGTTACTAAGGGAACTCCCCATTT
>C235_471
GCTGTAATATTTAGCCTTAGATGGAGTTTACCACCTGCTTTAGGCTGCACTCTCAAGCAACCTGACTCTAGAATACGCCTGTCTGCGCCTACCAGACTCACGCCTCCATGGGCCTAGCACCCACTTTGGGAGCCCCTGTCAAGGGAACTTGAGACACGTGTCAGTAGGCGATGCACAAACGCATCAACGCCGCATCTCCTAAACACGTCGAGTGTTAGGACTTGGCGCTGGGCTCATCCCTGTTCGCTCGCCGTTACTAAGGGAATCCCACTTTG
>C235_214
GCTGTAATATTTAGCCTTAGATGGAGTTTACCACCTGCTTTAGGCTGCACTCTCAAGCAACCTGACTCTAGAATACGCCTGTCTGCGCCTACCAGACTCACGCCTCCATGGGCCTAGCACCCACTTTGGGAGCCCCTGTCAAGGGAACTTGAGACACGTGTCAGTAGGCGATGCACAAACGCATCAACGCCGCATCTCCTAAACACGTCGAGTGTTAGGACTTGGCGCTGGGCTCATCCCTGTTCGCTCGCCGTTACTAAGGGAATCCCATTTGG
>C235_515
GCTGTAATATTTAGCCTTAGATGGAGTTTACCACCTGCTTTAGGCTGCACTCTCAAGCAACCTGACTCTAGAATACGCCTGTCTGCGCCTACCAGACTCACGCCTCCATGGGCCTAGCACCCACTTTGGGAGCCCCTGTCAAGGGAACTTGAGACACGTGTCAGTAGGCGATGCACAAACGCATCAACGCCGCATCTCCTAAACACGTCGAGTGTTAGGACTTGGCGCTGGGCTCATCCCTGTTCGCTCGCCGTTACTAAGGGAATCCCATTTGG
>C235_190
GCTGTAATATTTAGCCTTAGATGGAGTTTACCACCTGCTTTAGGCTGCACTCTCAAGCAACCTGACTCTAGAATACGCCTGTCTGCGCCTACCAGACTCACGCCTCCATGGGCCTAGCACCCACTTTGGGAGCCCCTGTCAAGGGAACTTGAGACACGTGTCAGTAGGCGATGCACAAACGCATCAACGCCGCATCTCCTAAACACGTCGAGTGTTAGGACTTGGCGCTGGGCTCATCCCTGTTCGCTCGCCGTTACTAAGGGAATCCCATTTGG
>C235_169
GCTGTAATATTTAGCCTTAGATGGAGTTTACCACCTGCTTTAGGCTGCACTCTCAAGCAACCTGACTCTAGAATACGCCTGTCTGCGCCTACCAGACTCACGCCTCCATGGGCCTAGCACCCACTTTGGGAGCCCCTGTCAAGGGAACTTGAGACACGTGTCAGTAGGCGATGCACAAACGCATCAACGCCGCATCTCCTAAACACGTCGAGTGTTAGGACTTGGCGCTGGGCTCATCCCTGTTCGCTCGCCGTTACTAAGGGAATCCCATTTGG
>C235_506
GCTGTAATATTTAGCCTTAGATGGAGTTTACCACCTGCTTTAGGCTGCACTCTCAAGCAACCTGACTCTAGAATACGCCTGTCTGCGCCTACCAGACTCACGCCTCCATGGGCCTAGCACCCACTTTGGGAGCCCCTGTCAAGGGAACTTGAGACACGTGTCAGTAGGCGATGCACAAACGCATCAACGCCGCATCTCCTAAACACGTCGAGTGTTAGGACTTGGCGCTGGGCTCATCCCTGTTCGCTCGCCGTTACTAAGGGAATCCCATTTGG
>C235_429
GCTGTAATATTTAGCCTTAGATGGAGTTTACCACCTGCTTTAGGCTGCACTCTCAAGCAACCTGACTCTAGAATACGCCTGTCTGCGCCTACCAGACTCACGCCTCCATGGGCCTAGCACCCACTTTGGGAGCCCCTGTCAAGGGAACTTGAGACACGTGTCAGTAGGCGATGCACAAACGCATCAACGCCGCATCTCCTAAACACGTCGAGTGTTAGGACTTGGCGCTGGGCTCATCCCTGTTCGCTCGCCGTTTACTAAGGCAATCCCTGTTG
>C235_255
GCTGTAATATTTAGCCTTAGATGGAGTTTACCACCTGCTTTAGGCTGCACTCTCAAGCAACCTGACTCTAGAATACGCCTGTCTGCGCCTACCAGACTCACGCCTCCATGGGCCTAGCACCCACTTTGGGAGCCCCTGTCAAGGGAACTTGAGACACGTGTCAGTAGGCGATGCACAAACGCATCAACGCCGCATCTCCTAAACACGTCGAGTGTTAGGACTTGGCGCTGGGCTCATCCCTGTTCGCTCGCCGTTTACTAGGGAAATCATTGTTA
>C235_363
GCTGTAATATTTAGCCTTAGATGGAGTTTACCACCTGCTTTAGGCTGCACTCTCAAGCAACCTGACTCTAGAATACGCCTGTCTGCGCCTACCAGACTCACGCCTCCATGGGCCTAGCACCCACTTTGGGAGCCCCTGTCAAGGGAACTTGAGACACGTGTCAGTAGGCGATGCACAAACGCATCAACGCCGCATCTCCTAAACACGTCGAGTGTTAGGACTTGGCGCTGGGCTCATCCTGTTCGCTCGCCGTTACTAAGGGAATCCCATTTGGT
>C235_274
GCTGTAATATTTAGCCTTAGATGGAGTTTACCACCTGCTTTAGGCTGCACTCTCAAGCAACCTGACTCTAGAATACGCCTGTCTGCGCCTACCAGACTCACGCCTCCATGGGCCTAGCACCCACTTTGGGAGCCCCTGTCAAGGGAACTTGAGACACGTGTCAGTAGGCGATGCACAAACGCATCAACGCCGCATCTCCTAAACACGTCGAGTGTTAGGACTTGGCGCTGGGCTCATCCTGTTCGCTTCGCCGTTACTAAGGGAACTCCCATTTG
>C235_156
GCTGTAATATTTAGCCTTAGATGGAGTTTACCACCTGCTTTAGGCTGCACTCTCAAGCAACCTGACTCTAGAATACGCCTGTCTGCGCCTACCAGACTCACGCCTCCATGGGCCTAGCACCCACTTTGGGAGCCCCTGTCAAGGGAACTTGAGACACGTGTCAGTAGGCGATGCACAAACGCATCAACGCCGCATCTCCTAAACACGTCGAGTGTTAGGACTTGGCGCTGGGCTCATCCTTGTTCGCTCGCCGTTACTAAGGGAATCCCATTTGG
>C235_311
GCTGTAATATTTAGCCTTAGATGGAGTTTACCACCTGCTTTAGGCTGCACTCTCAAGCAACCTGACTCTAGAATACGCCTGTCTGCGCCTACCAGACTCACGCCTCCATGGGCCTAGCACCCACTTTGGGAGCCCCTGTCAAGGGAACTTGAGACACGTGTCAGTAGGCGATGCACAAACGCATCAACGCCGCATCTCCTAAACACGTCGAGTGTTAGGACTTGGCGCTGGGCTTATCCCTGTTCGCTCGCCGTTACTAAGGGAATCCCATTTGG
>C235_422
GCTGTAATATTTAGCCTTAGATGGAGTTTACCACCTGCTTTAGGCTGCACTCTCAAGCAACCTGACTCTAGAATACGCCTGTCTGCGCCTACCAGACTCACGCCTCCATGGGCCTAGCACCCACTTTGGGAGCCCCTGTCAAGGGAACTTGAGACACGTGTCAGTAGGCGATGCACAAACGCATCAACGCCGCATTTCCTAAACACGTCGAGTGTTAGGACTTGGCGCTGGACTCATCCCTGTTCGCTCGCCGTTACTAAGGGAATCCCATTTGG
>C235_433
GCTGTAATATTTAGCCTTAGATGGAGTTTACCACCTGCTTTAGGCTGCACTCTCAAGCAACCTGACTCTAGAATACGCCTGTCTGCGCCTACCAGACTCACGCCTCCATGGGCCTAGCACCCACTTTGGGAGCCCCTGTCAAGGGAACTTGAGACACGTGTCAGTAGGCGATGCACAGACGCATCAACGCCGCATCTCCTAAACACGTCGAGTGTTAGGACTTGGCGCTGGACTCATCCCTGTTCGCTCGCCGTTACTAAGGGAATCCCATTTGG
>C235_221
GCTGTAATATTTAGCCTTAGATGGAGTTTACCACCTGCTTTAGGCTGCACTCTCAAGCAACCTGACTCTAGAATACGCCTGTCTGCGCCTACCAGACTCACGCCTCCATGGGCCTAGCACCCACTTTGGGAGCCCCTGTCAAGGGAACTTGAGACACGTGTCAGTAGGCGATGCACAGACGCATCAACGCCGCATCTCCTAAACACGTCGAGTGTTAGGACTTGGCGCTGGGCTCATCCCTGTTCGCTCGCCGTTACTAAGGGAATCCCATTTGG
>C235_488
GCTGTAATATTTAGCCTTAGATGGAGTTTACCACCTGCTTTAGGCTGCACTCTCAAGCAACCTGACTCTAGAATACGCCTGTCTGCGCCTACCAGACTCACGCCTCCATGGGCCTAGCACCCACTTTGGGAGCCCCTGTCAAGGGAACTTGAGACACGTGTCAGTAGGCGATGCACAGACGCATCAACGCCGCATCTCCTAAACACGTCGAGTGTTAGGACTTGGCGCTGGGCTCATCCCTGTTCGCTCGCCGTTACTAAGGGAATCCCATTTGG
>C235_505
GCTGTAATATTTAGCCTTAGATGGAGTTTACCACCTGCTTTAGGCTGCACTCTCAAGCAACCTGACTCTAGAATACGCCTGTCTGCGCCTACCAGACTCACGCCTCCATGGGCCTAGCACCCACTTTGGGAGCCCCTGTCAAGGGAACTTGAGACACGTGTCAGTAGGCGATGCACAGACGCATCAACGCCGCATCTCCTAAACACGTCGAGTGTTAGGACTTGGCGCTGGGCTCATCCCTGTTCGCTCGCCGTTACTAAGGGAATCCCATTTGG
>C235_551
GCTGTAATATTTAGCCTTAGATGGAGTTTACCACCTGCTTTAGGCTGCACTCTCAAGCAACCTGACTCTAGAATACGCCTGTCTGCGCCTACCAGACTCACGCCTTCATGGGCCTAGCACCCACTTTGGGAGCCCCTGTCAAGGGAACTTGAGACACGTGTCAGTAGGCGATGCACAAACGCATCAACGCCGCATCTCCTAAACACGTCGAGTGTTAGGACTTGGCGCTGGGCTCATCCCTGTTCGCTCGCCGTTACTAAGGGAACTCCCATTTG
>C235_547
GCTGTAATATTTAGCCTTAGATGGAGTTTACCACCTGCTTTAGGCTGCACTCTCAAGCAACCTGACTCTAGAATACGCCTGTCTGCGCCTACCAGACTCACGCCTTTATGGGCCTAGCACCCACTTTGGGAGCCCCTGTCAAGGGAACTTGAGACACGTGTCAGTAGGCGATGCACAAACGCATCAACGCCGCATCTCCTAAACACGTCGAGTGTTAGGACTTGGCGCTGGGCTCATCCCTGTTCGCTCGCCGTTACTAAGGGAATCCCATTTGG
>C235_161
GCTGTAATATTTAGCCTTAGATGGAGTTTACCACCTGCTTTAGGCTGCACTCTCAAGCAACCTGACTCTAGAATACGCCTGTCTGCGCCTACCAGACTCACGTCTCCATGGGCCTAGCACCCACTTTGGGAGCCCCTGTCAAGGGAACTTGAGACACGTGTCAGTAGGCGATGCACAAACGCATCAACGCCGCATCTCCTAAACACGTCGAGTGTTAGGACTTGGCGCTGGGCTCATCCCTGTTCGCTCGCCGTTACTAAGGGAATCCCATTTGG
>C235_37
GCTGTAATATTTAGCCTTAGATGGAGTTTACCACCTGCTTTAGGCTGCACTCTCAAGCAACCTGACTCTAGAATACGCCTGTCTGCGCCTACTAGACTCACGCCTCCATGGGCCTAGCACCCACTTTGGGAGCCCCTGTCAAGGGAACTTGAGACACGTGTCAGTAGGCGATGCACAAACGCATCAACGCCGCATCTCCTAAACACGTCAAGTGTTAGGACTTGGCGCTGGCTCATCCCTGTTCGCTCGCCGTTACTAAGGGAATCCCATTGGTT
>C235_516
GCTGTAATATTTAGCCTTAGATGGAGTTTACCACCTGCTTTAGGCTGCACTCTCAAGCAACCTGACTCTAGAATACGCCTGTCTGCGCCTACTAGACTCACGCCTCCATGGGCCTAGCACCCACTTTGGGAGCCCCTGTCAAGGGAACTTGAGACACGTGTCAGTAGGCGATGCACAAACGCATCAACGCCGCATCTCCTAAACACGTCGAGTGTTAGGACTTGGCGCTGGGCTCATCCCTGTTCGCTCGCCGTTTACTAAGGCAATCCCTGTTG
>C235_395
GCTGTAATATTTAGCCTTAGATGGAGTTTACCACCTGCTTTAGGCTGCACTCTCAAGCAACCTGACTCTAGAATACGCCTGTCTGCGCCTACTAGACTCACGCCTCCATGGGCCTAGCACCCACTTTGGGAGCCCCTGTCAAGGGAACTTGAGACACGTGTCAGTAGGCGATGCACAGACGCATCAACGCCGCATCTCCTAAACACGTCGAGTGTTAGGACTTGGCGCTGGGCTCATCCCTGTTCGCTCGCCGTTACTAAGGGAATCCCATTTGG
>C235_295
GCTGTAATATTTAGCCTTAGATGGAGTTTACCACCTGCTTTAGGCTGCACTCTCAAGCAACCTGACTCTAGAATACGCCTGTCTGCGCCTACTAGACTCACGCCTCCATGGGCCTAGCACCCACTTTGGGAGCCCCTGTCAAGGGAACTTGAGACACGTGTCAGTAGGCGATGCACAGACGCATCAACGCCGCATCTCCTAAACACGTCGAGTGTTAGGACTTGGCGCTGGGCTCATCCCTGTTCGCTCGCCGTTACTAAGGGAATCCCATTTGG
>C235_126
GCTGTAATATTTAGCCTTAGATGGAGTTTACCACCTGCTTTAGGCTGCACTCTCAAGCAACCTGACTCTAGAATACGCTTGTCTGCGCCTACCAGACTCACGCCTCCATGGGCCTAGCACCCACTTTGAGAGCCCCTGTCAAGGGAACTTGAGACACGTGTCAGTAGGCGATGCACAAACGCATCAACGCCGCATCTCCTAAACACGTCGAGTGTTAGGACTTGGCGCTGGACTCATCCCTGTTCGCTCGCCGTTACTAAGGGAATCCCATTTGG
>C235_178
GCTGTAATATTTAGCCTTAGATGGAGTTTACCACCTGCTTTAGGCTGCACTCTCAAGCAACCTGACTCTAGAATACGCTTGTCTGCGCCTACCAGACTCACGCCTCCATGGGCCTAGCACCCACTTTGGGAGCCCCTGTCAAGGGAACTTGAGACACGTGTCAGTAGGCGATGCACAAACGCATCAACGCCGCATCTCCTAAACACGTCGAGTGTTAGGACTTGGCGCTGGGCTCATCCCTGTTCGCTCGCCGTTACTAAGGGAATCCCATTTGG
>C235_455
GCTGTAATATTTAGCCTTAGATGGAGTTTACCACCTGCTTTAGGCTGCACTCTCAAGCAACCTGACTCTAGAATACGTCTGTCTGCGCCTACCAGACTCACGCCTTCATGGGCCTAGCACCCACTTTGGGAGCCCCTGTCAAGGGAACTTGAGACACGTGTCAGTAGGCGATGCACAAACGCATCAACGCCGCATCTCCTAAACACGTCGAGTGTTAGGACTTGGCGCTGGGCTCATCCCTGTTCGCTCGCCGTTTACTAAGGCAATCCCTGTTG
>C235_503
GCTGTAATATTTAGCCTTAGATGGAGTTTACCACCTGCTTTAGGCTGCACTCTCAAGCAACCTGACTCTAGAGTACGCTTGTCTGCGCCTACCAGACTCACGTCTCTATGGGCCTAGAACCCACTTTGGGAGCCCCTCTCAAAGGAACTTGAGACACGTGCCGGTAGGCGATGCACAAACGCATCAACGCCGCATCTTCTAAACACGTCGAGTGTTAGAACTTGGCGCTGGGCTCATCCCTGTTCGCTCGCCGTTACTAAGGGAATCCCATTTGG
>C235_127
GCTGTAATATTTAGCCTTAGATGGAGTTTACCACCTGCTTTAGGCTGCATCTCAAGCAACCTGACTCTAGAATACGCCTGTCTGCGCCTACCAGACTCACGCCTCCATGGGCCTAGCACCCACTTTGGGAGCCCCTGTCAAGGGAACTTGAGACACGTGTCAGTAGGCGATGCACAAACGCATCAACGCCGCATCTCCTAAACACGTCGAGTGTTAGGACTTGGCGCTGGGCTCATCCCTGTTCGCTCGCCGTTACTAAGGGAATCCCACTTTCG
>C235_125
GCTGTAATATTTAGCCTTAGATGGAGTTTACCACCTGCTTTAGGCTGCATCTCAAGCAACCTGACTCTAGAATACGCCTGTCTGCGCCTACCAGACTCACGCCTCCATGGGCCTAGCACCCACTTTGGGAGCCCCTGTCAAGGGAACTTGAGACACGTGTCAGTAGGCGATGCACAAACGCATCAACGCCGCATCTCCTAAACACGTCGAGTGTTAGGACTTGGCGCTGGGCTCATCCCTGTTCGCTCGCCGTTACTAAGGGAATCCCATTTGGT
>C235_171
GCTGTAATATTTAGCCTTAGATGGAGTTTACCACCTGCTTTAGGCTGCATCTCAAGCAACCTGACTCTAGAATACGCCTGTCTGCGCCTACCAGACTCACGCCTCCATGGGCCTAGCACCCACTTTGGGAGCCCCTGTCAAGGGAACTTGAGACACGTGTCAGTAGGCGATGCACAAACGCATCAACGCCGCATCTCCTAAACACGTCGAGTGTTAGGACTTGGCGCTGGGCTCATCCCTGTTCGCTCGCCGTTACTAAGGGAATCCCTGTTGGT
>C235_185
GCTGTAATATTTAGCCTTAGATGGAGTTTACCACCTGCTTTAGGCTGCATCTCAAGCAACCTGACTCTAGAATACGCCTGTCTGCGCCTACCAGACTCACGTCTCCATGGGCCTAGCACCCACTTTGGGAGCCCCTGTCAAGGGAACTTGAGACACGTGTCAGTAGGCGATGCACAGACGCATCAACGCCGCATCTCCTAAACACGTCGAGTGTTAGGACTTGGCGCTGGGCTCATCCCTGTTCGCTCGCCGTTACTAAGGGAATCCCATTTGGT
>C235_155
GCTGTAATATTTAGCCTTAGATGGAGTTTACCACCTGCTTTAGGCTGCATCTCAAGCAACCTGACTCTAGAATACGCCTGTCTGCGCCTACTAGACTCACGCCTCCATGGGCCTAGCACCCACTTTGGGAGCCCCTGTCAAGGGAACTTGAGACACGTGTCAGTAGGCGATGCACAGACGCATCAACGCCGCATCTCCTAAACACGTCGAGTGTTAGGACTTGGCGCTGGGCTCATCCCTGTTCGCTCGCCGTTACTAAGGGAATCCCATTTGGT
>C235_312
GCTTGTAATATTTAGCCTTAGATGGAGTTTACCACCTGCTTTAGGCTGCACTCTCAAGCAACCTGACTCTAGAATACGCCTGTCTGCGCCTACCAGACTCACGCCTCCATGGGCCTAGCACCCACTTTGGGAGCCCCTGTCAAGGGAACTTGAGACACGTGTCAGTAGGCGATGCACAAACGCATCAACGCCGCATCTCCTAAACACGTCGAGTGTTAGGACTTGGCGCTGGGCTCATCCCTGTTCGCTCGCCGTTACTAAGGGAATCCCATTTG
>C235_409
GTGGTCGTATTTAGCCTTAGATGGAGTTTACCACCCACTTAGAGCTGCACTCTCAAGCAACCCGACTCTAAGGAGAGATCCTCCCGAGACGCGCACCGGTCGCTACGGGCCTGGCACCCTCTACGGGTAAGTGGCCCCATTCAAGATGGACTTGGACGCGACGCGACGTCTAGGGATAAGCGGATCCTCCCGAACACCACATTTCCCTGCGGCGGAACCGCGGGATTCGGTGCTGGGCTCTTTCCTGTTCGCTCGCCGCTACTGAGGAAATCCTA
>C235_322
GTGGTCGTATTTAGCCTTAGATGGAGTTTACCACCTGCTTTAGGCTGCACTCTCAAGCAACCTGACTCTAGAATACGCCTGTCTGCGCCTACCAGACTCACGCCTCCATGGGCCTAGCACCCACTTTGGGAACCCCTGTCAAGGGAACTTGAGACACGTGTCAGTAGGCGATGCACAAACGCATCAACGCCGCATCTCCTAAACACGTCGAGTGTTAGGACTTGGCGCTGGGCTCATCCCTGTTCGCTCGCCGTTACTAAGGGAATCCCATTTGG
>C235_202
TCCGCCAATATTTAGCTTTAGATGGAATTTACCACCCACTTAGAGCTGCATTCCCAAACAACTCGACTCTTCGAAAGCACCTTACATAGAATTGGTCATCTCATCGCACGGGATTCTCACCCTCTGTGACGTTCTGTTCCAAGAAACATAGACAAGAGCCAATCCCAAGGTTACCTTCTTCAAATTACAACTCGAACACCGAAGGTGCTAGATTTCAAATTTGAGCTTTTGCCGCTTCACTCGCCGTTACTAAGGCAATCCCTGTTGGTTTCTTT
>C235_118
TCGCAAATATTTAGCTTTAGATGGAATTTACCACCCACTTAGAGCTGCATTCCCAAACAACTCGACTCTTCGAAAGCACCTTACATAGAATTGGTCATCTCATCGCACGGGATTCTCACCCTCTGTGACGTTCTGTTCCAAGAAACATAGACAAGAGCCAATCCCAAGGTTACCTTCTTCAAATTACAACTCGAACACCGAAGGTGCTAGATTTCAAATTTGAGCTTTTGCCGCTTCACTCGCCGTTACTAAGGCAATCCCTGTTGGTTTCTTTT
>C235_404
TCGCAAATATTTAGCTTTAGATGGAATTTACCACCCACTTAGAGCTGCATTCCCAAACAACTCGACTCTTCGAAAGCACCTTACATAGAATTGGTCATCTCATCGCACGGGATTCTCACCCTCTGTGACGTTCTGTTCCAAGAAACATAGACAAGAGCCAATCCCAAGGTTACCTTCTTCAAATTACAACTCGAACACCGAAGGTGCTAGATTTCAAATTTGAGCTTTTGCCGCTTCACTCGCCGTTTACTAAGGCAATCCCTGTTGGTTTCTTT
>C235_330
TCGCAAATATTTAGCTTTAGGTGAGATTTACCACCCAATTTAGGCTGCATTCCCAAACAACCTGACTCTTTGAAAACATATCACAAAAGACAACTACTCAGATCAAAGACGGGATTCTCACCCTCCATGATGCCTTGTTCCAAAGGACTTATTAATCTGGTGTGCCAGGAAAATGTTTCTACAGTTTACAATACGGTTTAGCTAAGCCAAACAGTTTCCAACTTTGAGCTCTTTCCTCTTCACTCGCCGTTACTAAGGGAATCCCATTTGGTTTC
>C235_86
TCGCAAATATTTAGCTTTAGGTGAGATTTACCACCCAATTTAGGCTGCATTCCCAAACAACCTGACTCTTTGAAAACATATCACAAAAGACAACTACTCAGATCAAAGACGGGATTCTCACCCTCCATGATGCCTTGTTCCAAAGGACTTATTAATCTGGTGTGCCAGGAAAATGTTTCTACAGTTTACAATACGGTTTAGCTAAGCCAAACAGTTTCCAACTTTGAGCTCTTTCCTCTTCACTCGCCGTTACTAGGGAAATCATTGTTATTTCT
>C235_88
TCGCAAATATTTAGCTTTAGGTGAGATTTACCACCCAATTTAGGCTGCATTCCCAAACAACCTGACTCTTTGAAAACATATCACAAAAGACAACTACTCAGATCAAAGACGGGATTCTCACCCTCCATGATGCCTTGTTCCAAAGGACTTATTAATCTGGTGTGCCAGGAAAATGTTTCTACAGTTTACAATACGGTTTAGCTAAGCCAAACAGTTTCCAACTTTGAGCTCTTTCCTCTTCACTCGCCGTTACTAGGGAAATCATTGTTATTTCT
>C235_142
TCGCAAATATTTAGCTTTAGGTGAGATTTACCACCCAATTTAGGCTGCATTCCCAAACAACCTGACTCTTTGAAAACATATCACAAAAGACAACTACTCAGATCAAAGACGGGATTCTCACCCTCCATGATGCCTTGTTCCAAAGGACTTATTAATCTGGTGTGCCAGGAAAATGTTTCTACAGTTTACAATACGGTTTAGCTAAGCCAAACAGTTTCCAACTTTGAGCTCTTTCCTCTTCACTCGCCGTTACTAGGGAAATCATTGTTATTTTC
>C235_460
TCGCAAATATTTAGCTTTAGGTGAGATTTACCACCCAATTTAGGCTGCATTCCCAAACAACCTGACTCTTTGAAAACATATCACAAAAGACAACTACTCAGATCAAAGACGGGATTCTCACCCTCCATGATGCCTTGTTCCAAAGGACTTATTAATCTGGTGTGCCAGGAAAATGTTTCTACAGTTTACAATACGGTTTAGCTAAGCCAAACAGTTTCCAACTTTGAGCTCTTTCCTCTTCACTCGCCGTTTACTAGGGAAATCACTTCGTTATT
>C235_282
TCGCAAATATTTAGCTTTAGGTGAGATTTACCACCCAATTTAGGCTGCATTCCCAAACAACCTGACTCTTTGAAAACATATCACAAAAGACAACTACTCAGATCAAAGACGGGATTCTCACCCTCCATGATGCCTTGTTCCAAAGGACTTATTAATCTGGTGTGCCAGGAAAATGTTTCTACAGTTTACAATACGGTTTAGCTAAGCCAAACAGTTTCCAACTTTGAGCTCTTTCCTCTTCACTCGCCGTTTACTAGGGAAATCACTTGTTATTT
>C235_324
TCGCAAATATTTAGCTTTAGGTGAGATTTACCACCCAATTTAGGCTGCATTCCCAAACAACCTGACTCTTTGAAAACATATCACAAAAGACAACTACTCAGATCAAAGACGGGATTCTCACCCTCCATGATGCCTTGTTCCAAAGGACTTATTAATCTGGTGTGCCAGGAAAATGTTTCTACAGTTTACAATACGGTTTAGCTAAGCCAAACAGTTTCCAACTTTGAGCTCTTTCCTCTTCACTCGCCGTTTACTAGGGAAATCACTTGTTATTT
>C235_283
TCGCAAATATTTAGCTTTAGGTGAGATTTACCACCCAATTTAGGCTGCATTCCCAAACAACCTGACTCTTTGAAAACATATCACAAAAGACAACTACTCAGATCAAAGACGGGATTCTCACCCTCCATGATGCCTTGTTCCAAAGGACTTATTAATCTGGTGTGCCAGGAAAATGTTTCTACAGTTTACAATACGGTTTAGCTAAGCCAAACAGTTTCCAACTTTGAGCTCTTTCCTCTTCACTCGCCGTTTACTAGGGAAATCATTCGTTATTT
>C235_229
TCGCAAATATTTAGCTTTAGGTGAGATTTACCACCCAATTTAGGCTGCATTCCCAAACAACCTGACTCTTTGAAAACATATCACAAAAGACAACTACTCAGATCAAAGACGGGATTCTCACCCTCCATGATGCCTTGTTCCAAAGGACTTATTAATCTGGTGTGCCAGGAAAATGTTTCTACAGTTTACAATACGGTTTAGCTAAGCCAAACAGTTTCCAACTTTGAGCTCTTTCCTCTTCACTCGCCGTTTACTAGGGAAATCATTGTTACTTT
>C235_213
TCGCAAATATTTAGCTTTAGGTGAGATTTACCACCCAATTTAGGCTGCATTCCCAAACAACCTGACTCTTTGAAAACATATCACAAAAGACAACTACTCAGATCAAAGACGGGATTCTCACCCTCCATGATGCCTTGTTCCAAAGGACTTATTAATCTGGTGTGCCAGGAAAATGTTTCTACAGTTTACAATACGGTTTAGCTAAGCCAAACAGTTTCCAACTTTGAGCTCTTTCCTCTTCACTCGCCGTTTACTAGGGAAATCATTGTTATTTC
>C235_307
TCGCAAATATTTAGCTTTAGGTGAGATTTACCACCCAATTTAGGCTGCATTCCCAAACAACCTGACTCTTTGAAAACATATCACAAAAGACAACTACTCAGATCAAAGACGGGATTCTCACCCTCCATGATGCCTTGTTCCAAAGGACTTATTAATCTGGTGTGCCAGGAAAATGTTTCTACAGTTTACAATACGGTTTAGCTAAGCCAAACAGTTTCCAACTTTGAGCTCTTTCCTCTTCACTCGCCGTTTACTAGGGAAATCATTGTTATTTT
>C235_273
TCGCAAATATTTAGCTTTAGGTGAGATTTACCACCCAATTTAGGCTGCATTCCCAAACAACCTGACTCTTTGAAAACATATCACAAAAGACAACTACTCAGATCAAAGACGGGATTCTCACCCTCCATGATGCCTTGTTCCAAAGGACTTATTAATCTGGTGTGCCAGGAAAATGTTTCTACAGTTTACAATACGGTTTAGCTAAGCCAAACAGTTTCCAACTTTGAGCTCTTTCCTCTTCACTCGCCGTTTACTAGGGAAATCATTGTTATTTT
>C235_132
TCGCAAATATTTAGCTTTAGGTGAGATTTACCACCCAATTTAGGCTGCATTCCCAAACAACCTGACTCTTTGAAAACATATCACAAAAGACAACTACTCAGATCAAAGACGGGATTCTCACCCTCCATGATGCCTTGTTCCAAAGGACTTATTAATCTGGTGTGCCAGGAAAATGTTTCTACAGTTTACAATACGGTTTAGCTAAGCCAAACAGTTTCCAACTTTGAGCTGTTGCCGCTTCACTCGCCGTTACTAGGGCAATCCCTCGTTGGTTT
>C235_208
TCGCAAATATTTAGCTTTAGGTGAGATTTACCACCCAATTTAGGCTGCATTCCCAAACAACCTGACTCTTTGAAAACATATCACAAAAGACAACTACTCAGATCAAAGACGGGATTCTCACCCTCCATGATGCCTTGTTCCAAGAAACATAGACAAGAGCCAATCCCAAGGTTACCTTCTTCAAATTACAACTCGAACACCGAAGGTGCTAGATTTCAAATTTGAGCTTTTGCCGCTTCACTCGCCGTTTACTAAGGCAATCCCTGTTGGTTTCT
>C235_413
TCGCAAATATTTAGCTTTAGGTGAGATTTACCACCCAATTTAGGCTGCATTCCCAAACAACCTGACTCTTTGAAAACATATCACAAAGACAACTACTCAGATCAAAGACGGGATTCTCACCCTCCATGATGCCTTGTTCCAAAGGACTTATTAATCTGGTGTGCCAGGAAAATGTTTCTACAGTTTACAATACGGTTTAGCTAAGCCAAACAGTTTCCAACTTTGAGCTCTTTCCTCTTCACTCGCCGTTACTAGGGAAATCATTGTTATTTTCT
>C235_112
TCGCAAATATTTAGCTTTAGGTGAGATTTACCACCCAATTTAGGCTGCATTCCCAAACAACCTGACTCTTTGAAAACATATCACAAAGACAACTACTCAGATCAAAGACGGGATTCTCACCCTCCATGATGCCTTGTTCCAAAGGACTTATTAATCTGGTGTGCCAGGAAAATGTTTCTACAGTTTACAATACGGTTTAGCTAAGCCAAACAGTTTCCAACTTTGAGCTTTTGCCGCTTCACTCGCCGTTACTAAGGCAATCCCTGTTGGTTTCT
>C235_519
TCGCAAATATTTAGCTTTAGGTGAGATTTACCACCTGCTTTAGGCTGCACTCTCAAGCAACCTGACTCTAGAATACGCCTGTCTGCGCCTACCAGACTCACGCCTCCATGGGCCTAGCACCCACTTTGGGAGCCCCTGTCAAGGGAACTTGAGACACGTGTCAGTAGGCGATGCACAAACGCATCAACGCCGCATCTCCTAAACACGTCGAGTGTTAGGACTTGGCGCTGGGCTCATCCCTGTTCGCTCGCCGTTACTAAGGGAATCCCATTTGG
>C235_224
TCGCAAATATTTAGCTTTAGGTGAGATTTACCCACCCAATTTAGGCTGCACTTACCCAAACAACCTGACTCTTTAGAAAACATATCACAAAAGACAACTACTCAGATCAAAGACGGGATTCTCACCCTCCATGATGCCTTGTTCCAAAGGACTTATTAATCTGGTGTGCCAGGAAAATGTTTCTACAGTTTACAATACGGTTTAGCTAAGCCAAACAGTTTCCAACTTTGAGCTCTTTCCTCTTCACTCGCCGTTTACTAGGGAAATCATTGTTA
>C235_288
TCGCAAATATTTAGCTTTTAGATGGAATTTACCACCCACTTAGAGCTGCATTCCCAAACAACTCGACTCTTCGAAAGCACCTTACATAGAATTGGTCATCTCATCGCACGGGATTCTCACCCTCTGTGACGTTCTGTTCCAAGAAACATAGACAAGAGCCAATCCCAAGGTTACCTTCTTCAAATTACAACTCGAACACCGAAGGTGCTAGATTTCAAATTTGAGCTTTTGCCGCTTCACTCGCCGTTTACTAAGGCCAATCCCTCGTTCGGTTT
>C235_141
TCGCAAATTATTTAGCTTTAGGTGAGATTTACCACCCAATTTTAGGCTGCATTCCCAAACAACCTGACTCTTTGAAAACATATCACAAAGACAACTACTCAGATCAAAGACGGGATTCTCACCCTCCATGATGCCTTGTTCCAAAGGACTTATTAATCTGGTGTGCCAGGAAAATGTTTCTACAGTTTACAATACGGTTTAGCTAAGCCAAACAGTTTCCAACTTTGAGCTCTTTCCTCTTCACTCGCCGTTACTAGGGAAATCATTGTTATTTT
>C235_534
TCGCAATATTTAGCTTTAGATGGAATTTACCACCCATTTTGAGCTGCATTCCCAAACAACTCGACTCTTTGAAAGCGCATCACAAAGCACTGGCGGTCCGTGTCAAAGACGGGATTCTCACCCTCTATGACGCTCTATTCCAAGAGACTTGTACACGGTCCAGCGCAGAAAGCACTTCTCCAGATTACAACTCGGGCAGCCAAAGACAGCCAGATTTTAAATTTGAGCTTTTCCCGCTTCACTCGCAGTTTACGTAGGGGAATCCTTGTTTAGTT
>C235_78
TCGCCAAATATTTAGCTTTAGATGGAATTTACCACCCACTTAGAGCTGCATTCCCAAACAACTCGACTCTTCGAAAGCACCTTACATAGAATTGGTCATCTCATCGCACGGGATTCTCACCCTCTGTGACGTTCTGTTCCAAGAAACATAGACAAGAGCCAATCCCAAGGTTACCTTCTTCAAATTACAACTCGAACACCGAAGGTGCTAGATTTCAAATTTGAGCTTTTGCCGCTTCACTCGCCGTTACTAAGGCAATCCCTGTTAGGTTTCTT
>C235_28
TCGCCAAATATTTAGCTTTAGATGGAATTTACCACCCACTTAGAGCTGCATTCCCAAACAACTCGACTCTTCGAAAGCACCTTACATAGAATTGGTCATCTCATCGCACGGGATTCTCACCCTCTGTGACGTTCTGTTCCAAGAAACATAGACAAGAGCCAATCCCAAGGTTACCTTCTTCAAATTACAACTCGAACACCGAAGGTGCTAGATTTCAAATTTGAGCTTTTGCCGCTTCACTCGCCGTTACTAAGGCAATCCCTGTTGGTTTCTTT
>C235_3
TCGCCAAGTATTTAGCTTTAGATGGAATTTACCACCCACTTAGAGCTGCATTCCCAAACAACTCGACTCTTCGAAAGCACCTTACATAGAATTGGTCATCTCATCGCACGGGATTCTCACCCTCTGTGACGTTCTGTTCCAAGAAACATAGACAAGAGCCAATCCCAAGGTTACCTTCTTCAAATTACAACTCGAACACCGAAGGTGCTAGATTTCAAATTTGAGCTTTTGCCGCTTCACTCGCCGTTACTAAGGCAATCCCTGTTGGTTCTTTT
>C235_405
TCGCCAATATTTAGCCTTAGATGGAGTTTACCACCTGCTTTAGGCTGCACTCTCAAGCAACCTGACTCTAGAATACGCCTGTCTGCGCCTACCAGACTCACGCCTCCATGGGCCTAGCACCCACTTTGGGAGCCCCTGTCAAGGGAACTTGAGACACATGTCAGTAGGCGATGCACAAACGCATCAACGCCGCATCTCCTAAACACGTCGAGTGTTAGGACTTGGCGCTGGGCTCATCCCTGTTCGCTCGCCGTTACTAAGGGAATCCCATTTGG
>C235_309
TCGCCAATATTTAGCCTTAGATGGAGTTTACCACCTGCTTTAGGCTGCACTCTCAAGCAACCTGACTCTAGAATACGCCTGTCTGCGCCTACCAGACTCACGCCTCCATGGGCCTAGCACCCACTTTGGGAGCCCCTGTCAAGGGAACTTGAGACACGTGTCAGTAGGCGATGCACAAACGCATCAACGCCGCATCTCCTAAACACGTCGAGTGTTAGGACTTGGCGCTGGGCTCATCCTTGTTCGCTCGCCGTTACTAAGGGAATCCCATTTGG
>C235_39
TCGCCAATATTTAGCTTTAGAAGAAATTTACCTCCCATTTAGAGCTGCATTCCCAAACAACTCGACTCGTCGAAGGGGCTTTACACGGCGAAGGCCAGCGACCACATACGGGATTCTCACCCTCTGTGACGTCCTGTTCCAAAGAACTTAGACCGCTGCCAACGCCAAAGCGCCCTCTGCAAATTACAACTCGGACTCTGAAAGAGCCAGATTTCAAATTTGAGCTGTTGCCGCTTCACTCGCCGTTACTAGGCAATCCCTGTTGGTTTCTTTTC
>C235_513
TCGCCAATATTTAGCTTTAGAAGAAATTTACCTCCCATTTAGAGCTGCATTCCCAAACAACTCGACTCGTCGAAGGGGCTTTACACGGCGAAGGCCAGCGACCACATACGGGATTCTCACCCTCTGTGACGTCCTGTTCCAAAGAACTTAGACCGCTGCCAACGCCAAAGCGCCCTCTGCAAATTACAACTCGGACTCTGAAAGAGCCAGATTTCAAATTTGAGCTGTTGCCGCTTCACTCGCCGTTTACTAGGGCAATCCCTGTTGGTTTCTTT
>C235_124
TCGCCAATATTTAGCTTTAGATGGAATTTACCACCACTTAGAGCTGCATTCCCAAACAACTCGACTCTTCGAAAGCACCTTACATAGAATTGGTCATCTCATCGCACGGGATTCTCACCCTCTGTGACGTTCTGTTCCAAGAAACATAGACAAGAGCCAATCCCAAGGTTACCTTCTTCAAATTACAACTCGAACACCGAAGGTGCTAGATTTCAAATTTGAGCTTTTGCCGCTTCACTCGCCGTTACTAAGGCAATCCCTGTTGGTTTCTTTTC
>C235_195
TCGCCAATATTTAGCTTTAGATGGAATTTACCACCACTTAGAGCTGCATTCCCAAACAACTCGACTCTTCGAAAGCACCTTACATAGAATTGGTCATCTCATCGCACGGGATTCTCACCCTCTGTGACGTTCTGTTCCAAGAAACATAGACAAGAGCCAATCCCAAGGTTACCTTCTTCAAATTACAACTCGGACTCTGAAAGAGCCAGATTTCAAATTTGAGCTGTTGCCGCTTCACTCGCCGTTACTAGGGCAATCCCTGTTGGTTTCTTTTC
>C235_249
TCGCCAATATTTAGCTTTAGATGGAATTTACCACCCAATTTAGGCTGCATTCCCAAACAACCTGACTCTTTGAAAACATATCACAAAAGACAACTACTCAGATCAAAGACGGGATTCTCACCCTCCATGATGCCTTGTTCCAAAGGACTTATTAATCTGGTGTGCCAGGAAAATGTTTCTACAGTTTACAATACGGTTTAGCTAAGCCAAACAGTTTCCAACTTTGAGCTCTTTCCTCTTCACTCGCCGTTTACTAGGGAAATCATTGTTATTTT
>C235_452
TCGCCAATATTTAGCTTTAGATGGAATTTACCACCCACTTAGAGCTACATTCCCAAACAACTCGACTCTTCGAAAGCACCTTACATAGAATTGGTCATCTCATCGCACGGGATTCTCACCCTCTGTGACGTTCTGTTCCAAGAAACATAGACAAGAGCCAATCCCAAGGTTACCTTCTTCAAATTACAACTCGAACACCGAAGGTGCTAGATTTCAAATTTGAGCTGTTGCCGCTTCACTCGCCGTTTACTAGGGCAATCCCTGTTGGTTTCTTT
>C235_335
TCGCCAATATTTAGCTTTAGATGGAATTTACCACCCACTTAGAGCTGCACTTACCCAAACAACTCGACTCTCGAAAGCACCTTACATAGAATTGGTCATCTCATCGCACGGGATTCTCACCCTCTGTGACGTTCTGTTCCAAGAAACATAGACAAGAGCCAATCCCAAGGTTACCTTCTTCAAATTACAACTCGAACACCGAAGGTGCTAGATTTCAAATTTGAGCTTTTGCCGCTTCACTCGCCGTTTACTAAGGCAATCCCCTCGTTGGTTTC
>C235_135
TCGCCAATATTTAGCTTTAGATGGAATTTACCACCCACTTAGAGCTGCATTCCCAAACAACCTGACTCTTTGAAAACATATCACAAAAGACAACTACTCAGATCAAAGACGGGATTCTCACCCTCCATGATGCCTTGTTCCAAAGGACTTATTAATCTGGTGTGCCAGGAAAATGTTTCTACAGTTTACAATACGGTTTAGCTAAGCCAAACAGTTTCCAACTTTGAGCTCTTTCCTCTTCACTCGCCGTTACTAGGGAAATCATTGTTATTTTC
>C235_434
TCGCCAATATTTAGCTTTAGATGGAATTTACCACCCACTTAGAGCTGCATTCCCAAACAACTCGACTCGTCGAAGGGGCTTTACACGGCGAAGGCCAGCGACCACATACGGGATTCTCACCCTCTGTGACGTCCTGTTCCAAAGAACTTAGACCGCTGCCAACGCCAAAGCGCCCTCTGCAAATTACAACTCGGACTCTGAAAGAGCCAGATTTCAAATTTGAGCTGTTGCCGCTTCACTCGCCGTTTACTAGGGCAATCCCTGTTGGTTTCTTT
>C235_128
TCGCCAATATTTAGCTTTAGATGGAATTTACCACCCACTTAGAGCTGCATTCCCAAACAACTCGACTCTTCGAAAGCACCTTACATAGAATTGGTCATCTCATCGCACGGGATTCTCACCCCCTGTGACGTTCTGTTCCAAGAAACATAGACAAGAGCCAATCCCAAGGTTACCTTCTTCAAATTACAACTCGAACACCGAAGGTGCTAGATTTCAAATTTGAGCTTTTGCCGCTTCACTCGCCGTTACTAAGGCAATCCCTGTTGGTTTCTTTT
>C235_438
TCGCCAATATTTAGCTTTAGATGGAATTTACCACCCACTTAGAGCTGCATTCCCAAACAACTCGACTCTTCGAAAGCACCTTACATAGAATTGGTCATCTCATCGCACGGGATTCTCACCCCTCTGTGACGTTCTGTTCCAAGAAACATAGACAAGAGCCAATCCCAAGGTTACCTTCTTCAAATTACAACTCGAACACCGAAGGTGCTAGATTTCAAATTTGAGCTTTTGCCGCTTCACTCGCCGTTTACTAAGGCAATCCCTGTTGGTTTCTT
>C235_374
TCGCCAATATTTAGCTTTAGATGGAATTTACCACCCACTTAGAGCTGCATTCCCAAACAACTCGACTCTTCGAAAGCACCTTACATAGAATTGGTCATCTCATCGCACGGGATTCTCACCCTCCATGATGCCTTGTTCCAAAGGACTTATTAATCTGGTGTGCCAGGAAAATGTTTCTACAGTTTACAATACGGTTTAGCTAAGCCAAACAGTTTCCAACTTTGAGCTCTTTCCTCTTCACTCGCCGTTTACTAGGGAAATCATTGTTATTTTCT
>C235_203
TCGCCAATATTTAGCTTTAGATGGAATTTACCACCCACTTAGAGCTGCATTCCCAAACAACTCGACTCTTCGAAAGCACCTTACATAGAATTGGTCATCTCATCGCACGGGATTCTCACCCTCTGTGACGTTCCTGTTCCAAGAAACATAGACAAGAGCCAATCCCAAGGTTACCTTCTTCAAATTACAACTCGAACACCGAAGGTGCTAGATTTCAAATTTGAGCTTTTGCCGCTTCACTCGCCGTTACTAAGGCAATCCCTGTTGGTTTCTTT
>C235_549
TCGCCAATATTTAGCTTTAGATGGAATTTACCACCCACTTAGAGCTGCATTCCCAAACAACTCGACTCTTCGAAAGCACCTTACATAGAATTGGTCATCTCATCGCACGGGATTCTCACCCTCTGTGACGTTCTGTTCCAAAGAAACATAGACAAGAGCCAATCCCAAGGTTACCTTCTTCAAATTACAACTCGAACACCGAAGGTGCTAGATTTCAAATTTGAGCTTTTGCCGCTTCACTCGCCGTTTACTAAGGCAATCCCTGTTGGTTTCTT
>C235_475
TCGCCAATATTTAGCTTTAGATGGAATTTACCACCCACTTAGAGCTGCATTCCCAAACAACTCGACTCTTCGAAAGCACCTTACATAGAATTGGTCATCTCATCGCACGGGATTCTCACCCTCTGTGACGTTCTGTTCCAAGAAACATAGACAAGAGCCAATCCCAAGGTTACCTTCTTACAAATTACAACTCGAACACCGAAGGTGCTAGATTTCAAATTTGAGCTTTTGCCGCTTCACTCGCCGTTTACTAAGGCAATCCCTGTTGGTTTCTT
>C235_19
TCGCCAATATTTAGCTTTAGATGGAATTTACCACCCACTTAGAGCTGCATTCCCAAACAACTCGACTCTTCGAAAGCACCTTACATAGAATTGGTCATCTCATCGCACGGGATTCTCACCCTCTGTGACGTTCTGTTCCAAGAAACATAGACAAGAGCCAATCCCAAGGTTACCTTCTTACAAATTACAACTCGAACACCGAAGGTGCTAGATTTCAAATTTGAGTCTTTTGCCGCTTCACTCGCCGTTACTAAGGCAATCCCTGTTGGTTTCTT
>C235_544
TCGCCAATATTTAGCTTTAGATGGAATTTACCACCCACTTAGAGCTGCATTCCCAAACAACTCGACTCTTCGAAAGCACCTTACATAGAATTGGTCATCTCATCGCACGGGATTCTCACCCTCTGTGACGTTCTGTTCCAAGAAACATAGACAAGAGCCAATCCCAAGGTTACCTTCTTCAAATTACAACGTCGAACACCGAAGGTGCTAGATTTCAAATTTGAGCTTTTGCCGCTTCACTCGCCGTTTACTAAGGCAATCCCTGTTGGTTTCTT
>C235_281
TCGCCAATATTTAGCTTTAGATGGAATTTACCACCCACTTAGAGCTGCATTCCCAAACAACTCGACTCTTCGAAAGCACCTTACATAGAATTGGTCATCTCATCGCACGGGATTCTCACCCTCTGTGACGTTCTGTTCCAAGAAACATAGACAAGAGCCAATCCCAAGGTTACCTTCTTCAAATTACAACTCGAACACCGAAGGTGCTAGATTCAAATTTGAGCTTTTGCCGCTTCACTCGCCGTTTACTAAGGCAACTCCCTCGTTGGTTTCTT
>C235_532
TCGCCAATATTTAGCTTTAGATGGAATTTACCACCCACTTAGAGCTGCATTCCCAAACAACTCGACTCTTCGAAAGCACCTTACATAGAATTGGTCATCTCATCGCACGGGATTCTCACCCTCTGTGACGTTCTGTTCCAAGAAACATAGACAAGAGCCAATCCCAAGGTTACCTTCTTCAAATTACAACTCGAACACCGAAGGTGCTAGATTTCAAAATTTGAGCTTTTGCCGCTTCACTCGCCGTTTACTAAGGCAACTCCCTGTTGGTTTCT
>C235_333
TCGCCAATATTTAGCTTTAGATGGAATTTACCACCCACTTAGAGCTGCATTCCCAAACAACTCGACTCTTCGAAAGCACCTTACATAGAATTGGTCATCTCATCGCACGGGATTCTCACCCTCTGTGACGTTCTGTTCCAAGAAACATAGACAAGAGCCAATCCCAAGGTTACCTTCTTCAAATTACAACTCGAACACCGAAGGTGCTAGATTTCAAAATTTGAGCTTTTGCCGCTTCACTCGCCGTTTACTAAGGCAATCCCTGTTCGGTTTCT
>C235_212
TCGCCAATATTTAGCTTTAGATGGAATTTACCACCCACTTAGAGCTGCATTCCCAAACAACTCGACTCTTCGAAAGCACCTTACATAGAATTGGTCATCTCATCGCACGGGATTCTCACCCTCTGTGACGTTCTGTTCCAAGAAACATAGACAAGAGCCAATCCCAAGGTTACCTTCTTCAAATTACAACTCGAACACCGAAGGTGCTAGATTTCAAATTTGAGCTTTGCCGCTTCACTCGCCGTTACTAAGGCAATCCCTGTTGGTTTCTTTCC
>C235_385
TCGCCAATATTTAGCTTTAGATGGAATTTACCACCCACTTAGAGCTGCATTCCCAAACAACTCGACTCTTCGAAAGCACCTTACATAGAATTGGTCATCTCATCGCACGGGATTCTCACCCTCTGTGACGTTCTGTTCCAAGAAACATAGACAAGAGCCAATCCCAAGGTTACCTTCTTCAAATTACAACTCGAACACCGAAGGTGCTAGATTTCAAATTTGAGCTTTTCCCGCTTCACTCGCAGTTACTAGGGGAATCCTTGTTAGTTTCTTTT
>C235_489
TCGCCAATATTTAGCTTTAGATGGAATTTACCACCCACTTAGAGCTGCATTCCCAAACAACTCGACTCTTCGAAAGCACCTTACATAGAATTGGTCATCTCATCGCACGGGATTCTCACCCTCTGTGACGTTCTGTTCCAAGAAACATAGACAAGAGCCAATCCCAAGGTTACCTTCTTCAAATTACAACTCGAACACCGAAGGTGCTAGATTTCAAATTTGAGCTTTTGCCGCTTCACTCGCCGTTACTAAGGCAACTCCCCTGTTGGTTCCTT
>C235_181
TCGCCAATATTTAGCTTTAGATGGAATTTACCACCCACTTAGAGCTGCATTCCCAAACAACTCGACTCTTCGAAAGCACCTTACATAGAATTGGTCATCTCATCGCACGGGATTCTCACCCTCTGTGACGTTCTGTTCCAAGAAACATAGACAAGAGCCAATCCCAAGGTTACCTTCTTCAAATTACAACTCGAACACCGAAGGTGCTAGATTTCAAATTTGAGCTTTTGCCGCTTCACTCGCCGTTACTAAGGCAATCCCCTGTTGGTTTCTTT
>C235_107
TCGCCAATATTTAGCTTTAGATGGAATTTACCACCCACTTAGAGCTGCATTCCCAAACAACTCGACTCTTCGAAAGCACCTTACATAGAATTGGTCATCTCATCGCACGGGATTCTCACCCTCTGTGACGTTCTGTTCCAAGAAACATAGACAAGAGCCAATCCCAAGGTTACCTTCTTCAAATTACAACTCGAACACCGAAGGTGCTAGATTTCAAATTTGAGCTTTTGCCGCTTCACTCGCCGTTACTAAGGCAATCCCTCGTTGGTTTCTTT
>C235_111
TCGCCAATATTTAGCTTTAGATGGAATTTACCACCCACTTAGAGCTGCATTCCCAAACAACTCGACTCTTCGAAAGCACCTTACATAGAATTGGTCATCTCATCGCACGGGATTCTCACCCTCTGTGACGTTCTGTTCCAAGAAACATAGACAAGAGCCAATCCCAAGGTTACCTTCTTCAAATTACAACTCGAACACCGAAGGTGCTAGATTTCAAATTTGAGCTTTTGCCGCTTCACTCGCCGTTACTAAGGCAATCCCTGTTCGGTTTCTTT
>C235_68
TCGCCAATATTTAGCTTTAGATGGAATTTACCACCCACTTAGAGCTGCATTCCCAAACAACTCGACTCTTCGAAAGCACCTTACATAGAATTGGTCATCTCATCGCACGGGATTCTCACCCTCTGTGACGTTCTGTTCCAAGAAACATAGACAAGAGCCAATCCCAAGGTTACCTTCTTCAAATTACAACTCGAACACCGAAGGTGCTAGATTTCAAATTTGAGCTTTTGCCGCTTCACTCGCCGTTACTAAGGCAATCCCTGTTGGTTCTTTCC
>C235_2
TCGCCAATATTTAGCTTTAGATGGAATTTACCACCCACTTAGAGCTGCATTCCCAAACAACTCGACTCTTCGAAAGCACCTTACATAGAATTGGTCATCTCATCGCACGGGATTCTCACCCTCTGTGACGTTCTGTTCCAAGAAACATAGACAAGAGCCAATCCCAAGGTTACCTTCTTCAAATTACAACTCGAACACCGAAGGTGCTAGATTTCAAATTTGAGCTTTTGCCGCTTCACTCGCCGTTACTAAGGCAATCCCTGTTGGTTTCTTTC
>C235_102
TCGCCAATATTTAGCTTTAGATGGAATTTACCACCCACTTAGAGCTGCATTCCCAAACAACTCGACTCTTCGAAAGCACCTTACATAGAATTGGTCATCTCATCGCACGGGATTCTCACCCTCTGTGACGTTCTGTTCCAAGAAACATAGACAAGAGCCAATCCCAAGGTTACCTTCTTCAAATTACAACTCGAACACCGAAGGTGCTAGATTTCAAATTTGAGCTTTTGCCGCTTCACTCGCCGTTACTAAGGCAATCCCTGTTGGTTTCTTTC
>C235_5
TCGCCAATATTTAGCTTTAGATGGAATTTACCACCCACTTAGAGCTGCATTCCCAAACAACTCGACTCTTCGAAAGCACCTTACATAGAATTGGTCATCTCATCGCACGGGATTCTCACCCTCTGTGACGTTCTGTTCCAAGAAACATAGACAAGAGCCAATCCCAAGGTTACCTTCTTCAAATTACAACTCGAACACCGAAGGTGCTAGATTTCAAATTTGAGCTTTTGCCGCTTCACTCGCCGTTACTAAGGCAATCCCTGTTGGTTTCTTTT
>C235_271
TCGCCAATATTTAGCTTTAGATGGAATTTACCACCCACTTAGAGCTGCATTCCCAAACAACTCGACTCTTCGAAAGCACCTTACATAGAATTGGTCATCTCATCGCACGGGATTCTCACCCTCTGTGACGTTCTGTTCCAAGAAACATAGACAAGAGCCAATCCCAAGGTTACCTTCTTCAAATTACAACTCGAACACCGAAGGTGCTAGATTTCAAATTTGAGCTTTTGCCGCTTCACTCGCCGTTACTAAGGCAATCCCTGTTGGTTTCTTTT
>C235_91
TCGCCAATATTTAGCTTTAGATGGAATTTACCACCCACTTAGAGCTGCATTCCCAAACAACTCGACTCTTCGAAAGCACCTTACATAGAATTGGTCATCTCATCGCACGGGATTCTCACCCTCTGTGACGTTCTGTTCCAAGAAACATAGACAAGAGCCAATCCCAAGGTTACCTTCTTCAAATTACAACTCGAACACCGAAGGTGCTAGATTTCAAATTTGAGCTTTTGCCGCTTCACTCGCCGTTACTAAGGCAATCCCTGTTGGTTTCTTTT
>C235_31
TCGCCAATATTTAGCTTTAGATGGAATTTACCACCCACTTAGAGCTGCATTCCCAAACAACTCGACTCTTCGAAAGCACCTTACATAGAATTGGTCATCTCATCGCACGGGATTCTCACCCTCTGTGACGTTCTGTTCCAAGAAACATAGACAAGAGCCAATCCCAAGGTTACCTTCTTCAAATTACAACTCGAACACCGAAGGTGCTAGATTTCAAATTTGAGCTTTTGCCGCTTCACTCGCCGTTACTAAGGCAATCCCTGTTGGTTTCTTTT
>C235_194
TCGCCAATATTTAGCTTTAGATGGAATTTACCACCCACTTAGAGCTGCATTCCCAAACAACTCGACTCTTCGAAAGCACCTTACATAGAATTGGTCATCTCATCGCACGGGATTCTCACCCTCTGTGACGTTCTGTTCCAAGAAACATAGACAAGAGCCAATCCCAAGGTTACCTTCTTCAAATTACAACTCGAACACCGAAGGTGCTAGATTTCAAATTTGAGCTTTTGCCGCTTCACTCGCCGTTACTAAGGCAATCCCTGTTGGTTTCTTTT
>C235_256
TCGCCAATATTTAGCTTTAGATGGAATTTACCACCCACTTAGAGCTGCATTCCCAAACAACTCGACTCTTCGAAAGCACCTTACATAGAATTGGTCATCTCATCGCACGGGATTCTCACCCTCTGTGACGTTCTGTTCCAAGAAACATAGACAAGAGCCAATCCCAAGGTTACCTTCTTCAAATTACAACTCGAACACCGAAGGTGCTAGATTTCAAATTTGAGCTTTTGCCGCTTCACTCGCCGTTACTAAGGGAATCCCATTTGGTTTCTTTT
>C235_59
TCGCCAATATTTAGCTTTAGATGGAATTTACCACCCACTTAGAGCTGCATTCCCAAACAACTCGACTCTTCGAAAGCACCTTACATAGAATTGGTCATCTCATCGCACGGGATTCTCACCCTCTGTGACGTTCTGTTCCAAGAAACATAGACAAGAGCCAATCCCAAGGTTACCTTCTTCAAATTACAACTCGAACACCGAAGGTGCTAGATTTCAAATTTGAGCTTTTGCCGCTTCACTCGCCGTTACTAAGGGCAATCCCTGTTGGTTTCTTT
>C235_206
TCGCCAATATTTAGCTTTAGATGGAATTTACCACCCACTTAGAGCTGCATTCCCAAACAACTCGACTCTTCGAAAGCACCTTACATAGAATTGGTCATCTCATCGCACGGGATTCTCACCCTCTGTGACGTTCTGTTCCAAGAAACATAGACAAGAGCCAATCCCAAGGTTACCTTCTTCAAATTACAACTCGAACACCGAAGGTGCTAGATTTCAAATTTGAGCTTTTGCCGCTTCACTCGCCGTTACTAGGGGAATCCTTGTTAGTTTCTTTT
>C235_289
TCGCCAATATTTAGCTTTAGATGGAATTTACCACCCACTTAGAGCTGCATTCCCAAACAACTCGACTCTTCGAAAGCACCTTACATAGAATTGGTCATCTCATCGCACGGGATTCTCACCCTCTGTGACGTTCTGTTCCAAGAAACATAGACAAGAGCCAATCCCAAGGTTACCTTCTTCAAATTACAACTCGAACACCGAAGGTGCTAGATTTCAAATTTGAGCTTTTGCCGCTTCACTCGCCGTTTACTAAGGCAACTCCCCTGTTGGTTCCT
>C235_485
TCGCCAATATTTAGCTTTAGATGGAATTTACCACCCACTTAGAGCTGCATTCCCAAACAACTCGACTCTTCGAAAGCACCTTACATAGAATTGGTCATCTCATCGCACGGGATTCTCACCCTCTGTGACGTTCTGTTCCAAGAAACATAGACAAGAGCCAATCCCAAGGTTACCTTCTTCAAATTACAACTCGAACACCGAAGGTGCTAGATTTCAAATTTGAGCTTTTGCCGCTTCACTCGCCGTTTACTAAGGCAACTCCCCTGTTGGTTCTT
>C235_462
TCGCCAATATTTAGCTTTAGATGGAATTTACCACCCACTTAGAGCTGCATTCCCAAACAACTCGACTCTTCGAAAGCACCTTACATAGAATTGGTCATCTCATCGCACGGGATTCTCACCCTCTGTGACGTTCTGTTCCAAGAAACATAGACAAGAGCCAATCCCAAGGTTACCTTCTTCAAATTACAACTCGAACACCGAAGGTGCTAGATTTCAAATTTGAGCTTTTGCCGCTTCACTCGCCGTTTACTAAGGCAACTCCCCTGTTGGTTTCT
>C235_253
TCGCCAATATTTAGCTTTAGATGGAATTTACCACCCACTTAGAGCTGCATTCCCAAACAACTCGACTCTTCGAAAGCACCTTACATAGAATTGGTCATCTCATCGCACGGGATTCTCACCCTCTGTGACGTTCTGTTCCAAGAAACATAGACAAGAGCCAATCCCAAGGTTACCTTCTTCAAATTACAACTCGAACACCGAAGGTGCTAGATTTCAAATTTGAGCTTTTGCCGCTTCACTCGCCGTTTACTAAGGCAACTCCCTGTTGGTTTCTT
>C235_254
TCGCCAATATTTAGCTTTAGATGGAATTTACCACCCACTTAGAGCTGCATTCCCAAACAACTCGACTCTTCGAAAGCACCTTACATAGAATTGGTCATCTCATCGCACGGGATTCTCACCCTCTGTGACGTTCTGTTCCAAGAAACATAGACAAGAGCCAATCCCAAGGTTACCTTCTTCAAATTACAACTCGAACACCGAAGGTGCTAGATTTCAAATTTGAGCTTTTGCCGCTTCACTCGCCGTTTACTAAGGCAATCCCTCGTTCGGTTTCT
>C235_344
TCGCCAATATTTAGCTTTAGATGGAATTTACCACCCACTTAGAGCTGCATTCCCAAACAACTCGACTCTTCGAAAGCACCTTACATAGAATTGGTCATCTCATCGCACGGGATTCTCACCCTCTGTGACGTTCTGTTCCAAGAAACATAGACAAGAGCCAATCCCAAGGTTACCTTCTTCAAATTACAACTCGAACACCGAAGGTGCTAGATTTCAAATTTGAGCTTTTGCCGCTTCACTCGCCGTTTACTAAGGCAATCCCTCGTTGGTTCTTT
>C235_222
TCGCCAATATTTAGCTTTAGATGGAATTTACCACCCACTTAGAGCTGCATTCCCAAACAACTCGACTCTTCGAAAGCACCTTACATAGAATTGGTCATCTCATCGCACGGGATTCTCACCCTCTGTGACGTTCTGTTCCAAGAAACATAGACAAGAGCCAATCCCAAGGTTACCTTCTTCAAATTACAACTCGAACACCGAAGGTGCTAGATTTCAAATTTGAGCTTTTGCCGCTTCACTCGCCGTTTACTAAGGCAATCCCTCGTTGGTTTCTT
>C235_453
TCGCCAATATTTAGCTTTAGATGGAATTTACCACCCACTTAGAGCTGCATTCCCAAACAACTCGACTCTTCGAAAGCACCTTACATAGAATTGGTCATCTCATCGCACGGGATTCTCACCCTCTGTGACGTTCTGTTCCAAGAAACATAGACAAGAGCCAATCCCAAGGTTACCTTCTTCAAATTACAACTCGAACACCGAAGGTGCTAGATTTCAAATTTGAGCTTTTGCCGCTTCACTCGCCGTTTACTAAGGCAATCCCTCGTTGGTTTCTT
>C235_463
TCGCCAATATTTAGCTTTAGATGGAATTTACCACCCACTTAGAGCTGCATTCCCAAACAACTCGACTCTTCGAAAGCACCTTACATAGAATTGGTCATCTCATCGCACGGGATTCTCACCCTCTGTGACGTTCTGTTCCAAGAAACATAGACAAGAGCCAATCCCAAGGTTACCTTCTTCAAATTACAACTCGAACACCGAAGGTGCTAGATTTCAAATTTGAGCTTTTGCCGCTTCACTCGCCGTTTACTAAGGCAATCCCTGTTCGGTTTCCT
>C235_364
TCGCCAATATTTAGCTTTAGATGGAATTTACCACCCACTTAGAGCTGCATTCCCAAACAACTCGACTCTTCGAAAGCACCTTACATAGAATTGGTCATCTCATCGCACGGGATTCTCACCCTCTGTGACGTTCTGTTCCAAGAAACATAGACAAGAGCCAATCCCAAGGTTACCTTCTTCAAATTACAACTCGAACACCGAAGGTGCTAGATTTCAAATTTGAGCTTTTGCCGCTTCACTCGCCGTTTACTAAGGCAATCCCTGTTCGGTTTCTT
>C235_240
TCGCCAATATTTAGCTTTAGATGGAATTTACCACCCACTTAGAGCTGCATTCCCAAACAACTCGACTCTTCGAAAGCACCTTACATAGAATTGGTCATCTCATCGCACGGGATTCTCACCCTCTGTGACGTTCTGTTCCAAGAAACATAGACAAGAGCCAATCCCAAGGTTACCTTCTTCAAATTACAACTCGAACACCGAAGGTGCTAGATTTCAAATTTGAGCTTTTGCCGCTTCACTCGCCGTTTACTAAGGCAATCCCTGTTCGGTTTCTT
>C235_316
TCGCCAATATTTAGCTTTAGATGGAATTTACCACCCACTTAGAGCTGCATTCCCAAACAACTCGACTCTTCGAAAGCACCTTACATAGAATTGGTCATCTCATCGCACGGGATTCTCACCCTCTGTGACGTTCTGTTCCAAGAAACATAGACAAGAGCCAATCCCAAGGTTACCTTCTTCAAATTACAACTCGAACACCGAAGGTGCTAGATTTCAAATTTGAGCTTTTGCCGCTTCACTCGCCGTTTACTAAGGCAATCCCTGTTGGTTCTTTC
>C235_209
TCGCCAATATTTAGCTTTAGATGGAATTTACCACCCACTTAGAGCTGCATTCCCAAACAACTCGACTCTTCGAAAGCACCTTACATAGAATTGGTCATCTCATCGCACGGGATTCTCACCCTCTGTGACGTTCTGTTCCAAGAAACATAGACAAGAGCCAATCCCAAGGTTACCTTCTTCAAATTACAACTCGAACACCGAAGGTGCTAGATTTCAAATTTGAGCTTTTGCCGCTTCACTCGCCGTTTACTAAGGCAATCCCTGTTGGTTTCTTT
>C235_45
TCGCCAATATTTAGCTTTAGATGGAATTTACCACCCACTTAGAGCTGCATTCCCAAACAACTCGACTCTTCGAAAGCACCTTACATAGAATTGGTCATCTCATCGCACGGGATTCTCACCCTCTGTGACGTTCTGTTCCAAGAAACATAGACAAGAGCCAATCCCAAGGTTACCTTCTTCAAATTACAACTCGAACACCGAAGGTGCTAGATTTCAAATTTGAGCTTTTGCCGCTTCACTCGCCGTTTACTAAGGCAATCCCTGTTGGTTTCTTT
>C235_540
TCGCCAATATTTAGCTTTAGATGGAATTTACCACCCACTTAGAGCTGCATTCCCAAACAACTCGACTCTTCGAAAGCACCTTACATAGAATTGGTCATCTCATCGCACGGGATTCTCACCCTCTGTGACGTTCTGTTCCAAGAAACATAGACAAGAGCCAATCCCAAGGTTACCTTCTTCAAATTACAACTCGAACACCGAAGGTGCTAGATTTCAAATTTGAGCTTTTGCCGCTTCACTCGCCGTTTACTAAGGCAATCCCTGTTTGGTTTTCT
>C235_338
TCGCCAATATTTAGCTTTAGATGGAATTTACCACCCACTTAGAGCTGCATTCCCAAACAACTCGACTCTTCGAAAGCACCTTACATAGAATTGGTCATCTCATCGCACGGGATTCTCACCCTCTGTGACGTTCTGTTCCAAGAAACATAGACAAGAGCCAATCCCAAGGTTACCTTCTTCAAATTACAACTCGAACACCGAAGGTGCTAGATTTCAAATTTGAGCTTTTGCCGCTTCACTCGCCGTTTACTAAGGCCAATCCCTCGTTCGGTTTC
>C235_280
TCGCCAATATTTAGCTTTAGATGGAATTTACCACCCACTTAGAGCTGCATTCCCAAACAACTCGACTCTTCGAAAGCACCTTACATAGAATTGGTCATCTCATCGCACGGGATTCTCACCCTCTGTGACGTTCTGTTCCAAGAAACATAGACAAGAGCCAATCCCAAGGTTACCTTCTTCAAATTACAACTCGAACACCGAAGGTGCTAGATTTCAAATTTGAGCTTTTGCCGCTTCACTCGCCGTTTACTAGGGAAATCATTGTTATTTTCTTT
>C235_267
TCGCCAATATTTAGCTTTAGATGGAATTTACCACCCACTTAGAGCTGCATTCCCAAACAACTCGACTCTTCGAAAGCACCTTACATAGAATTGGTCATCTCATCGCACGGGATTCTCACCCTCTGTGACGTTCTGTTCCAAGAAACATAGACAAGAGCCAATCCCAAGGTTACCTTCTTCAAATTACAACTCGAACACCGAAGGTGCTAGATTTCAAATTTGAGCTTTTGCCGCTTCCACTCGCCGTTACTAAGGCAATCCCTGTTGGTTTCTTT
>C235_66
TCGCCAATATTTAGCTTTAGATGGAATTTACCACCCACTTAGAGCTGCATTCCCAAACAACTCGACTCTTCGAAAGCACCTTACATAGAATTGGTCATCTCATCGCACGGGATTCTCACCCTCTGTGACGTTCTGTTCCAAGAAACATAGACAAGAGCCAATCCCAAGGTTACCTTCTTCAAATTACAACTCGAACACCGAAGGTGCTAGATTTCAAATTTGAGCTTTTGCCGCTTTCACTCGCCGTTACTAAGGCAATCCCTGTTGGTTTCTTT
>C235_56
TCGCCAATATTTAGCTTTAGATGGAATTTACCACCCACTTAGAGCTGCATTCCCAAACAACTCGACTCTTCGAAAGCACCTTACATAGAATTGGTCATCTCATCGCACGGGATTCTCACCCTCTGTGACGTTCTGTTCCAAGAAACATAGACAAGAGCCAATCCCAAGGTTACCTTCTTCAAATTACAACTCGAACACCGAAGGTGCTAGATTTCAAATTTGAGCTTTTTGCCGCTTCACTCGCCGTTACTAAGGCAATCCCTGTTGGTTTCTTT
>C235_381
TCGCCAATATTTAGCTTTAGATGGAATTTACCACCCACTTAGAGCTGCATTCCCAAACAACTCGACTCTTCGAAAGCACCTTACATAGAATTGGTCATCTCATCGCACGGGATTCTCACCCTCTGTGACGTTCTGTTCCAAGAAACATAGACAAGAGCCAATCCCAAGGTTACCTTCTTCAAATTACAACTCGAACACCGAAGGTGCTAGATTTCAAATTTGAGCTTTTTGCCGCTTCACTCGCCGTTTACTAAGGCAATCCCTGTTGGTTTCTT
>C235_34
TCGCCAATATTTAGCTTTAGATGGAATTTACCACCCACTTAGAGCTGCATTCCCAAACAACTCGACTCTTCGAAAGCACCTTACATAGAATTGGTCATCTCATCGCACGGGATTCTCACCCTCTGTGACGTTCTGTTCCAAGAAACATAGACAAGAGCCAATCCCAAGGTTACCTTCTTCAAATTACAACTCGAACACCGAAGGTGCTAGATTTCAAATTTGAGTCTTTTGCCGCTTCACTCGCCGTTACTAAGGCAATCCCTGTTGGTTTCTTT
>C235_525
TCGCCAATATTTAGCTTTAGATGGAATTTACCACCCACTTAGAGCTGCATTCCCAAACAACTCGACTCTTCGAAAGCACCTTACATAGAATTGGTCATCTCATCGCACGGGATTCTCACCCTCTGTGACGTTCTGTTCCAAGAAACATAGACAAGAGCCAATCCCAAGGTTACCTTCTTCAAATTACAACTCGAACACCGAAGGTGCTAGATTTCAAATTTTGAGCTTTTGCCGCTTCACTCGCCGTTTACTAAGGGCAATCCCCTCGTTGGTTT
>C235_85
TCGCCAATATTTAGCTTTAGATGGAATTTACCACCCACTTAGAGCTGCATTCCCAAACAACTCGACTCTTCGAAAGCACCTTACATAGAATTGGTCATCTCATCGCACGGGATTCTCACCCTCTGTGACGTTCTGTTCCAAGAAACATAGACAAGAGCCAATCCCAAGGTTACCTTCTTCAAATTACGACTCGAACACCGAAGGTGCTAGATTTCAAATTTGAGCTTTTGCCGCTTCACTCGCCGTTACTAAGGCAATCCCTGTTGGTTTCTTTT
>C235_235
TCGCCAATATTTAGCTTTAGATGGAATTTACCACCCACTTAGAGCTGCATTCCCAAACAACTCGACTCTTCGAAAGCACCTTACATAGAATTGGTCATCTCATCGCACGGGATTCTCACCCTCTGTGACGTTCTGTTCCAAGAAACATAGACAAGAGCCAATCCCAAGGTTACCTTCTTTCAAATTACAACTCGAACACCGAAGGTGCTAGATTTCAAATTTGAGCTTTTGCCGCTTCACTCGCCGTTTACTAAGGCAATCCCTGTTGGTTTCTT
>C235_400
TCGCCAATATTTAGCTTTAGATGGAATTTACCACCCACTTAGAGCTGCATTCCCAAACAACTCGACTCTTCGAAAGCACCTTACATAGAATTGGTCATCTCATTCGCACGGGATTCTCACCCTCTGTGACGTTCTGTTCCAAGAAACATAGACAAGAGCCAATCCCAAGGTTACCTTCTTCAAATTACAACTCGAACACCGAAGGTGCTAGATTTCAAATTTGAGCTTTTGCCGCTTCACTCGCCGTTTACTAAGGCAATCCCTGTTGGTTTCTT
>C235_250
TCGCCAATATTTAGCTTTAGATGGAATTTACCACCCACTTAGAGCTGCATTCCCAAACAACTCGACTCTTCGAAAGCACCTTATATAGAATTGGTCATCTCATCGCACGGGATTCTCACCCTCTGTGACGTTCTGTTCCAAGAAACATAGACAAGAGCCAATCCCAAGGTTACCTTCTTCAAATTACAACTCGAACACCGAAGGTGCTAGATTTCAAATTTGAGCTTTTGCCGCTTCACTCGCCGTTTACTAAGGCAATCCCTGTTGGTTTCTTT
>C235_476
TCGCCAATATTTAGCTTTAGATGGAATTTACCACCCACTTAGAGCTGCATTCCCAAACAACTCGACTCTTTGAAAGCGCATCACAAAGCACTGGCGGTCCGTGTCAAAGACGGGATTCTCACCCTCTATGACGCTCTATTCCAAGAGACTTGTACACGGTCCAGCGCAGAAAGCACTTCTCCAGATTACAACTCGGGCAGCCAAAGACAGCCAGATTTTAAATTTGAGCTTTTCCCGCTTCACTCGCAGTTACTAGGGGAATCCTTGTTAGTTTC
>C235_331
TCGCCAATATTTAGCTTTAGATGGAATTTACCACCCACTTTAGAGCTGCATTCCCAAACAACTCGACTCTTCGAAAGCACCTTACATAGAATTGGTCATCTCATCGCACGGGATTCTCACCCTCTGTGACGTTCTGTTCCAAGAAACATAGACAAGAGCCAATCCCAAGGTTACCTTCTTACAAATTACAACTCGAACACCGAAGGTGCTAGATTTCAAATTTGAGCTTTTGCCGCTTCACTCGCCGTTTACTAAGGCAATCCCTGTTGGTTTCT
>C235_441
TCGCCAATATTTAGCTTTAGATGGAATTTACCACCCATTTAGAGCTGCATTCCCAAACAACTCGACTCGTCGAAGGGGCTTTACACGGCGAAGGCCAGCGACCACATACGGGATTCTCACCCTCTGTGACGTCCTGTTCCAAAGAACTTAGACCGCTGCCAACGCCAAAGCGCCCTCTGCAAATTACAACTCGGACTCTGAAAGAGCCAGATTTCAAATTTGGGCTGTTGCCGCTTCACTCGCCGTTTACTAGGGCAATCCCTCGTTGGTTTCTT
>C235_133
TCGCCAATATTTAGCTTTAGATGGAATTTACCACCCATTTTGAGCTGCATTCCCAAACAACTCGACTCTTCGAAAGCACCTTACATAGAATTGGTCATCTCATCGCACGGGATTCTCACCCTCTGTGACGTTCTGTTCCAAGAAACATAGACAAGAGCCAATCCCAAGGTTACCTTCTTCAAATTACAACTCGAACACCGAAGGTGCTAGATTTCAAATTTGAGCTTTTGCCGCTTCACTCGCCGTTACTAAGGCAATCCCTGTTGGTTTCTTTT
>C235_305
TCGCCAATATTTAGCTTTAGATGGAATTTACCACCCATTTTGAGCTGCATTCCCAAACAACTCGACTCTTTGAAAGCGCATCACAAAGCACTGGCGGTCCGTGTCAAAGACGGGATTCTCACCCTCTATGACGCTCTATTCCAAGAGACTTGTACACGGTCCAGCGCAGAAAGACACTTCTCCAGATTACAACTCGGGCAGCCAAAGACAGCCAGATTTTAAATTTGAGCTTTTCCCGCTTCACTCGCAGTTACTAGGGGAATCCTTGTTAGTTT
>C235_279
TCGCCAATATTTAGCTTTAGATGGAATTTACCACCCATTTTGAGCTGCATTCCCAAACAACTCGACTCTTTGAAAGCGCATCACAAAGCACTGGCGGTCCGTGTCAAAGACGGGATTCTCACCCTCTATGACGCTCTATTCCAAGAGACTTGTACACGGTCCAGCGCAGAAAGCACTTCTCCAGATTACAACTCGGGCAGCCAAAGACAGCCAGATTTTAAATTTGAGCTTTTCCCGCTTCACTCGCAGTTACGTAGGGAATCCTTGTTAGTTTC
>C235_464
TCGCCAATATTTAGCTTTAGATGGAATTTACCACCCATTTTGAGCTGCATTCCCAAACAACTCGACTCTTTGAAAGCGCATCACAAAGCACTGGCGGTCCGTGTCAAAGACGGGATTCTCACCCTCTATGACGCTCTATTCCAAGAGACTTGTACACGGTCCAGCGCAGAAAGCACTTCTCCAGATTACAACTCGGGCAGCCAAAGACAGCCAGATTTTAAATTTGAGCTTTTCCCGCTTCACTCGCAGTTACTAGGGGAATCCTTGTTAGTTTC
>C235_145
TCGCCAATATTTAGCTTTAGATGGAATTTACCACCTGCTTTAGGCTGCATCTCAAGCAACCTGACTCTAGAATACGCCTGTCTGCGCCTACCAGACTCACGCCTCCATGGGCCTAGCACCCACTTTGGGAGCCCCTGTCAAGGGAACTTGAGACACGTGTCAGTAGGCGATGCACAAACGCATCAACGCCGCATCTCCTAAACACGTCGAGTGTTAGGACTTGGCGCTGGGCTCATCCCTGTTCGCTCGCCGTTACTAAGGGAATCCCATTTGGT
>C235_179
TCGCCAATATTTAGCTTTAGATGGAATTTACCCACCCACTTAGAGCTGCATTCCCAAACAACTCGACTCTTCGAAAGCACCTTACATAGAATTGGTCATCTCATCGCACGGGATTCTCACCCTCTGTGACGTTCTGTTCCAAGAAACATAGACAAGAGCCAATCCCAAGGTTACCTTCTTCAAATTACAACTCGAACACCGAAGGTGCTAGATTTCAAATTTGAGCTTTTGCCGCTTCACTCGCCGTTACTAAGGCAATCCCTGTTGGTTTCTTT
>C235_546
TCGCCAATATTTAGCTTTAGATGGAATTTACCTCCCACTTAGAGCTGCATTCCCAAACAACTCGACTCTTCGAAAGCACCTTACATAGAATTGGTCATCTCATCGCACGGGATTCTCACCCTCTGTGACGTTCTGTTCCAAGAAACATAGACAAGAGCCAATCCCAAGGTTACCTTCTTCAAATTACAACTCGAACACCGAAGGTGCTAGATTTCAAATTTGAGCTTTTGCCGCTTCACTCGCCGTTTACTAAGGCAATCCCTGTTGGTTTCTTT
>C235_225
TCGCCAATATTTAGCTTTAGATGGAATTTACCTCCCATTTAGAGCTGCATTCCCAAACAACTCGACTCGTCGAAGGGGCTTTACACGGCGAAGGCCAGCGACCACATACGGGATTCTCACCCTCTGTGACGTCCTGTTCCAAAGAACTTAGACCGCTGCCAACGCCAAAGCGCCCTCTGCAAATTACAACTCGGACTCTGAAAGAGCCAGATTTCAAATTTGAGCTGTTGCCGCTTCACTCGCCGTTTACTAGGGCAACTCCCCTGTTGGTTTCC
>C235_134
TCGCCAATATTTAGCTTTAGATGGAGTTTACCACCTGCTTTAGGCTGCACTCTCAAGCAACCTGACTCTAGAATACGCCTGTCTGCGCCTACCAGACTCACGCCTCCATGGGCCTAGCACCCACTTTGGGAGCCCCTGTCAAGGGAACTTGAGACACGTGTCAGTAGGCGATGCACAAACGCATCAACGCCGCATCTCCTAAACACGTCGAGTGTTAGGACTTGGCGCTGGGCTCATCCCTGTTCGCTCGCCGTTACTAAGGGAATCCCATTTGG
>C235_77
TCGCCAATATTTAGCTTTAGATGGAGTTTACCACCTGCTTTAGGCTGCACTCTCAAGCAACCTGACTCTAGAATACGCCTGTCTGCGCCTACTAGACTCACGCCTCCATGGGCCTAGCACCCACTTTGGGAGCCCCTGTCAAGGGAACTTGAGACACGTGTCAGTAGGCGATGCACAGACGCATCAACGCCGCATCTCCTAAAACACGTCGAGTGTTAGGACTTGGCGCTGGGCTCATCCCTGTTCGCTCGCCGTTACTAAGGGAATCCCTGTTG
>C235_211
TCGCCAATATTTAGCTTTAGATGGGAATTTACCACCCACTTAGAGCTGCATTCCCAAACAACTCGACTCTTCGAAAGCACCTTACATAGAATTGGTCATCTCATCGCACGGGATTCTCACCCTCTGTGACGTTCTGTTCCAAGAAACATAGACAAGAGCCAATCCCAAGGTTACCTTCTTACAAATTACAACTCGAACACCGAAGGTGCTAGATTTCAAATTTGAGTCTTTTGCCGCTTCACTCGCCGTTTACTAAGGCAACTCCCTGTTGGTTT
>C235_36
TCGCCAATATTTAGCTTTAGGTGAGATTTACCACCCAATTTAGGCTGCATTCCCAAACAACCTGACTCTTTGAAAACATATCACAAAAGACAACTACTCAGATCAAAGACGGGATTCTCACCCTCCATGATGCCTTGTTCCAAAGGACTTATTAATCTGGTGTGCCAGGAAAATGTTTCTACAGTTTACAATACGGTTTAGCTAAGCCAAACAGTTTCCAACTTTGAGCTCTTTCCTCTTCACTCGCCGTTACTAGGGAAATCATTGTTATTTTC
>C235_237
TCGCCAATATTTAGCTTTAGGTGAGATTTACCACCCAATTTAGGCTGCATTCCCAAACAACCTGACTCTTTGAAAACATATCACAAAAGACAACTACTCAGATCAAAGACGGGATTCTCACCCTCCATGATGCCTTGTTCCAAAGGACTTATTAATCTGGTGTGCCAGGAAAATGTTTCTACAGTTTACAATACGGTTTAGCTAAGCCAAACAGTTTCCAACTTTGAGCTCTTTCCTCTTCACTCGCCGTTTACTAGGGAAATCACTTGTTATTT
>C235_387
TCGCCAATATTTAGCTTTAGGTGAGATTTACCACCCAATTTAGGCTGCATTCCCAAACAACCTGACTCTTTGAAAACATATCACAAAAGACAACTACTCAGATCAAAGACGGGATTCTCACCCTCCATGATGCCTTGTTCCAAAGGACTTATTAATCTGGTGTGCCAGGAAAATGTTTCTACAGTTTACAATACGGTTTAGCTAAGCCAAACAGTTTCCAACTTTGAGCTCTTTCCTCTTCACTCGCCGTTTACTAGGGAAATCATTGTTATTTT
>C235_319
TCGCCAATATTTAGCTTTAGGTGAGATTTACCACCCAATTTAGGCTGCATTCCCAAACAACTCGACTCTTCGAAAGCACCTTACATAGAATTGGTCATCTCATCGCACGGGATTCTCACCCTCTGTGACGTTCTGTTCCAAGAAACATAGACAAGAGCCAATCCCAAGGTTACCTTCTTCAAATTACAACTCGAACACCGAAGGTGCTAGATTTCAAATTTGAGCTTTTGCCGCTTCACTCGCCGTTACTAAGGCAATCCCTGTTGGTTTCTTTT
>C235_173
TCGCCAATATTTAGCTTTAGGTGAGATTTACCACCCACTTAGAGCTGCATTCCCAAACAACTCGACTCTTCGAAAGCACCTTACATAGAATTGGTCATCTCATCGCACGGGATTCTCACCCTCTGTGACGTTCTGTTCCAAGAAACATAGACAAGAGCCAATCCCAAGGTTACCTTCTTCAAATTACAACTCGAACACCGAAGGTGCTAGATTTCAAATTTGAGCTTTTGCCGCTTCACTCGCCGTTACTAAGGCAATCCCTGTTGGTTTCTTTT
>C235_401
TCGCCAATATTTAGCTTTTAGATGGAATTTACCACCCACTTAGAGCTGCATTCCCAAACAACTCGACTCTTCGAAAGCACCTTACATAGAATTGGTCATCTCATCGCACGGGATTCTCACCCTCTGTGACGTTCTGTTCCAAGAAACATAGACAAGAGCCAATCCCAAGGTTACCTTCTTCAAATTACAACTCGAACACCGAAGGTGCTAGATTTCAAATTTGAGCTTTTGCCGCTTCACTCGCCGTTTACTAAGGCAATCCCTGTTGGTTTCTT
>C235_198
TCGCCAATATTTAGCTTTTAGATGGAATTTACCACCCATTTTGAGCTGCATTCCCAAACAACTCGACTCTTCGAAAGCACCTTACATAGAATTGGTCATCTCATCGCACGGGATTCTCACCCTCTGTGACGTTCTGTTCCAAGAAACATAGACAAGAGCCAATCCCAAGGTTACCTTCTTCAAATTACAACTCGAACACCGAAGGTGCTAGATTTCAAATTTGAGCTTTTGCCGCTTCACTCGCCGTTACTAAGGCAATCCCTGTTGGTTTCTTT
>C235_552
TCGCCAATATTTTAGCTTTAGATGGAATTTACCACCCACTTAGAGCTGCATTCCCAAACAACTCGACTCTTCGAAAGCACCTTACATAGAATTGGTCATCTCATCGCACGGGATTCTCACCCTCTGTGACGTTCTGTTCCAAGAAACATAGACAAGAGCCAATCCCAAGGTTACCTTCTTCAAATTACAACTCGAACACCGAAGGTGCTAGATTTCAAATTTGAGCTTTTGCCGCTTCACTCGCCGTTTACTAAGGCAATCCCTGTTGGTTTCTT
>C235_403
TCGCCAATTATTTAGCTTTTAGATGGAATTTACCACCCACTTTAGAGCTGCATTCCCAAACAACTCGACTCTTCGAAAGCACCTTACATAGAATTGGTCATCTCATCGCACGGGATTCTCACCCTCTGTGACGTTCTGTTCCAAGAAACATAGACAAGAGCCAATCCCAAGGTTACCTTCTTCAAATTACAACTCGAACACCGAAGGTGCTAGATTTCAAATTTGAGCTTTTGCCGCTTCACTCGCCGTTTACTAAGGCAATCCCTGTTGGTTTC
>C235_8
TCGCCGAATATTTAGCTTTAGATGGAATTTACCACCCACTTAGAGCTGCATTCCCAAACAACTCGACTCTTCGAAAGCACCTTACATAGAATTGGTCATCTCATCGCACGGGATTCTCACCCTCTGTGACGTTCTGTTCCAAGAAACATAGACAAGAGCCAATCCCAAGGTTACCTTCTTCAAATTACAACTCGAACACCGAAGGTGCTAGATTTCAAATTTGAGCTTTTGCCGCTTCACTCGCCGTTACTAAGGCAATCCCTGTTGGTTTCTTT
>C235_113
TGGCCAATATTTAGCTTTAGAAGAAATTTACCTCCCATTTAGAGCTGCATTCCCAAACAACTCGACTCGTCGAAGGGGCTTTACACGGCGAAGGCCAGCGACCACATACGGGATTCTCACCCTCTGTGACGTCCTGTTCCAAAGAACTTAGACCGCTGCCAACGCCAAAGCGCCCTCTGCAAATTACAACTCGAACACCGAAGGTGCTAGATTTCAAATTTGAGCTTTTGCCGCTTCACTCGCCGTTACTAAGGCAATCCCTGTTGGTTTCTTTT
>C235_69
TGGCCAATATTTAGCTTTAGAAGAAATTTACCTCCCATTTAGAGCTGCATTCCCAAACAACTCGACTCGTCGAAGGGGCTTTACACGGCGAAGGCCAGCGACCACATACGGGATTCTCACCCTCTGTGACGTCCTGTTCCAAAGAACTTAGACCGCTGCCAACGCCAAAGCGCCCTCTGCAAATTACAACTCGGACTCTGAAAGAGCCAGATTTCAAATTTGAGCTGTTGCCGCTTCACTCGCCGTTACTAGGCAATCCCTGTTGGTTTCTTTTC
>C235_70
TGGCCAATATTTAGCTTTAGAAGAAATTTACCTCCCATTTAGAGCTGCATTCCCAAACAACTCGACTCGTCGAAGGGGCTTTACACGGCGAAGGCCAGCGACCACATACGGGATTCTCACCCTCTGTGACGTCCTGTTCCAAAGAACTTAGACCGCTGCCAACGCCAAAGCGCCCTCTGCAAATTACAACTCGGACTCTGAAAGAGCCAGATTTCAAATTTGAGCTGTTGCCGCTTCACTCGCCGTTACTAGGCAATCCCTGTTGGTTTCTTTTC
>C235_292
TGGCCAATATTTAGCTTTAGAAGAAATTTACCTCCCATTTAGAGCTGCATTCCCAAACAACTCGACTCGTCGAAGGGGCTTTACACGGCGAAGGCCAGCGACCACATACGGGATTCTCACCCTCTGTGACGTCCTGTTCCAAAGAACTTAGACCGCTGCCAACGCCAAAGCGCCCTCTGCAAATTACAACTCGGACTCTGAAAGAGCCAGATTTCAAATTTGAGCTGTTGCCGCTTCACTCGCCGTTTACTAGGGCAATCCCTCGTTCGGTTTCT
>C235_337
TGGCCAATATTTAGCTTTAGAAGAAATTTACCTCCCATTTAGAGCTGCATTCCCAAACAACTCGACTCGTCGAAGGGGCTTTACACGGCGAAGGCCAGCGACCACATACGGGATTCTCACCCTCTGTGACGTCCTGTTCCAAAGAACTTAGACCGCTGCCAACGCCAAAGCGCCCTCTGCAAATTACAACTCGGACTCTGAAAGAGCCAGATTTCAAATTTGAGCTGTTGCCGCTTCACTCGCCGTTTACTAGGGCAATCCCTGTTGGTTTCTTT
>C235_379
TGGCCAATATTTAGCTTTAGAAGAAATTTACCTCCCATTTAGAGCTGCATTCCCAAACAACTCGACTCGTCGAAGGGGCTTTACACGGCGAAGGCCAGCGACCACATACGGGATTCTCACCCTCTGTGACGTCCTGTTCCAAAGAACTTAGACCGCTGCCAACGCCAAAGCGCCCTCTGCAAATTACAACTCGGACTCTGAAAGAGCCAGATTTCAAATTTGAGCTTTTGCCGCTTCACTCGCCGTTACTAAGGCAATCCCTGTTGGTTTCTTTT
>C235_166
TGGCCAATATTTAGCTTTAGAAGAATTTACCTCCCATTTAGAGCTGCATTCCCAAACAACTCGACTCGTCGAAGGGGCTTTACACGGCGAAGGCCAGCGACCACATACGGGATTCTCACCCTCTGTGACGTCCTGTTCCAAAGAACTTAGACCGCTGCCAACGCCAAAGCGCCCTCTGCAAATTACAACTCGGACTCTGAAAGAGCCAGATTTCAAATTTGAGCTGTTGCCGCTTCACTCGCCGTTACTAGGGCAATCCCTGTTGGTTTCTTTTC
>C235_348
TGGCCAATATTTAGCTTTAGATGGAATTTACCACCCACTTAGAGCTGCATTCCCAAACAACTCGACTCTTCGAAAGCACCTTACATAGAATTGGTCATCTCATCGCACGGGATTCTCACCCTCTGTGACGTTCTGTTCCAAGAAACATAGACAAGAGCCAATCCCAAGGTTACCTTCTTCAAATTACAACTCGAACACCGAAGGTGCTAGATTTCAAATTTGAGCTTTTGCCGCTTCACTCGCCGTTACTAAGGGAATCCCATTTGGTTTCTTTT
>C236_53
GCTGTAATATTTAGCCTTAGATGGAGTTTACCACCCACTTAGAGCTGCATTCCCAAACAACTCGACTCTTCGAAAGCACCTTACATAGAATTGGTCATCTCATCGCACGGGATTCTCACCCTCTGTGACGTTCTGTTCCAAGAAACATAGACAAGAGCCAATCCCAAGGTTACCTTCTTCAAATTACAACTCGAACACCGAAGGTGCTAGATTTCAAATTTGAGCTTTTGCCGCTTCACTCGCCGTTACTAAGGCAATCCCTGTTGGTTTCTTTT
>C236_69
GCTGTAATATTTAGCCTTAGATGGAGTTTACCACCTGCTTTAGGCTGCACCTTTTTTTTTCAAGCAACCTGACTCTAGAATACGCCTGTCTGCGCCTACCAGACTCACGCCTCCATGGGCCTAGCACCCACTTTGGGAGCCCCTGTCAAGGGAACTTGAGACACGTGTCAGTAGGCGATGCACAAACGCATCAACGCCGCATCTCCTAAACACGTCGAGTGTTAGGACTTGGCGCTGGGCTCATCCCTGTTCGCTCGCCGTTACTAAAGGAATCC
>C236_284
GCTGTAATATTTAGCCTTAGATGGAGTTTACCACCTGCTTTAGGCTGCACTCTCAAGCAACCTGACTCTAGAATACGCCTGCTTGCGCCTACCAGACTCGTGTCTCCATGGGCCTAGCACCCACTCTGGGAGCCCCTGTCAAGGGAACTTGAAACACATGTCAGTAGACGATGCACAAACGCATCAACGCCGCATCTCCTAAACACATCGAGTGTTAGGACTTGGCGCTGGGCTCATCCCTGTTCGCTCGCCGTTACTAAGGGAATCCCATTTGG
>C236_19
GCTGTAATATTTAGCCTTAGATGGAGTTTACCACCTGCTTTAGGCTGCACTCTCAAGCAACCTGACTCTAGAATACGCCTGTCTGCGCCTACCAGACTCACGCCTCCATGGGCCTAGCACCCACTTTGGGAACCCCTGTCAAGGGAACTTGAGACACGTGTCAGTAGGCGATGCACAAACGCATCAACGCCGCATCTCCTAAACACGTCGAGTGTTAGGACTTGGCGCTGGGCTCATCCCTGTTCGCTCGCCGTTACTAAGGGAATCCCATTGGT
>C236_132
GCTGTAATATTTAGCCTTAGATGGAGTTTACCACCTGCTTTAGGCTGCACTCTCAAGCAACCTGACTCTAGAATACGCCTGTCTGCGCCTACCAGACTCACGCCTCCATGGGCCTAGCACCCACTTTGGGAACCCCTGTCAAGGGAACTTGAGACACGTGTCAGTAGGCGATGCACAAACGCATCAACGCCGCATCTCCTAAACACGTCGAGTGTTAGGACTTGGCGCTGGGCTCATCCCTGTTCGCTCGCCGTTACTAAGGGAATCCCATTTGG
>C236_192
GCTGTAATATTTAGCCTTAGATGGAGTTTACCACCTGCTTTAGGCTGCACTCTCAAGCAACCTGACTCTAGAATACGCCTGTCTGCGCCTACCAGACTCACGCCTCCATGGGCCTAGCACCCACTTTGGGAGCCCCTGTCAAGAGAACTTGAGACACGTGTCAGTAGGCGATGCACAAACGCATCAACGCCGCATCTCCTAAACACGTCGAGTGTTAGGACTTGGCGCTGGGCTCATCCCTGTTCGCTCGCCGTTACTAAGGGAATCCCATTTGG
>C236_128
GCTGTAATATTTAGCCTTAGATGGAGTTTACCACCTGCTTTAGGCTGCACTCTCAAGCAACCTGACTCTAGAATACGCCTGTCTGCGCCTACCAGACTCACGCCTCCATGGGCCTAGCACCCACTTTGGGAGCCCCTGTCAAGGGAACTTGAGACACATGTCAGTAGGCGATGCACAAACGCATCAACGCCGCATCTCCTAAACACGTCGAGTGTTAGGACTTGGCGCTGGGCTCATCCCTGTTCGCTCGCCGTTACTAAGGGAATCCCATTTGG
>C236_131
GCTGTAATATTTAGCCTTAGATGGAGTTTACCACCTGCTTTAGGCTGCACTCTCAAGCAACCTGACTCTAGAATACGCCTGTCTGCGCCTACCAGACTCACGCCTCCATGGGCCTAGCACCCACTTTGGGAGCCCCTGTCAAGGGAACTTGAGACACATGTCAGTAGGCGATGCACAAACGCATCAACGCCGCATCTCCTAAACACGTCGAGTGTTAGGACTTGGCGCTGGGCTCATCCCTGTTCGCTCGCCGTTACTAAGGGAATCCCATTTGG
>C236_10
GCTGTAATATTTAGCCTTAGATGGAGTTTACCACCTGCTTTAGGCTGCACTCTCAAGCAACCTGACTCTAGAATACGCCTGTCTGCGCCTACCAGACTCACGCCTCCATGGGCCTAGCACCCACTTTGGGAGCCCCTGTCAAGGGAACTTGAGACACGTGTCAGTAGACGATGCACAAACGCATCAACGCCGCATCTCCTAAACACGTCGAGTGTTAGGACTTGGCGCTGGCTCATCCCTGTTCGCTCGCCGTTACTAAGGGAATCCATTTGGTT
>C236_38
GCTGTAATATTTAGCCTTAGATGGAGTTTACCACCTGCTTTAGGCTGCACTCTCAAGCAACCTGACTCTAGAATACGCCTGTCTGCGCCTACCAGACTCACGCCTCCATGGGCCTAGCACCCACTTTGGGAGCCCCTGTCAAGGGAACTTGAGACACGTGTCAGTAGACGATGCACAAACGCATCAACGCCGCATCTCCTAAACACGTCGAGTGTTAGGACTTGGCGCTGGCTCATCCCTGTTCGCTCGCCGTTACTAAGGGAATCCCATTTGGT
>C236_59
GCTGTAATATTTAGCCTTAGATGGAGTTTACCACCTGCTTTAGGCTGCACTCTCAAGCAACCTGACTCTAGAATACGCCTGTCTGCGCCTACCAGACTCACGCCTCCATGGGCCTAGCACCCACTTTGGGAGCCCCTGTCAAGGGAACTTGAGACACGTGTCAGTAGACGATGCACAAACGCATCAACGCCGCATCTCCTAAACACGTCGAGTGTTAGGACTTGGCGCTGGCTCATCCCTGTTCGCTCGCCGTTACTAAGGGAATCCCATTTGGT
>C236_102
GCTGTAATATTTAGCCTTAGATGGAGTTTACCACCTGCTTTAGGCTGCACTCTCAAGCAACCTGACTCTAGAATACGCCTGTCTGCGCCTACCAGACTCACGCCTCCATGGGCCTAGCACCCACTTTGGGAGCCCCTGTCAAGGGAACTTGAGACACGTGTCAGTAGACGATGCACAAACGCATCAACGCCGCATCTCCTAAACACGTCGAGTGTTAGGACTTGGCGCTGGGCTCATCCCTGTTCGCTCGCCGTTACTAAGGGAATCCCATTTGG
>C236_92
GCTGTAATATTTAGCCTTAGATGGAGTTTACCACCTGCTTTAGGCTGCACTCTCAAGCAACCTGACTCTAGAATACGCCTGTCTGCGCCTACCAGACTCACGCCTCCATGGGCCTAGCACCCACTTTGGGAGCCCCTGTCAAGGGAACTTGAGACACGTGTCAGTAGACGATGCACAAACGCATCAACGCCGCATCTCCTAAACACGTCGAGTGTTAGGACTTGGCGCTGGGCTCATCCCTGTTCGCTCGCCGTTACTAAGGGAATCCCATTTGG
>C236_153
GCTGTAATATTTAGCCTTAGATGGAGTTTACCACCTGCTTTAGGCTGCACTCTCAAGCAACCTGACTCTAGAATACGCCTGTCTGCGCCTACCAGACTCACGCCTCCATGGGCCTAGCACCCACTTTGGGAGCCCCTGTCAAGGGAACTTGAGACACGTGTCAGTAGACGATGCACAAACGCATCAACGCCGCATCTCCTAAACACGTCGAGTGTTAGGACTTGGCGCTGGGCTCATCCCTGTTCGCTCGCCGTTACTAAGGGAATCCCATTTGG
>C236_123
GCTGTAATATTTAGCCTTAGATGGAGTTTACCACCTGCTTTAGGCTGCACTCTCAAGCAACCTGACTCTAGAATACGCCTGTCTGCGCCTACCAGACTCACGCCTCCATGGGCCTAGCACCCACTTTGGGAGCCCCTGTCAAGGGAACTTGAGACACGTGTCAGTAGACGATGCACAAACGCATCAACGCCGCATCTCCTAAACACGTCGAGTGTTAGGACTTGGCGCTGGGCTCATCCCTGTTCGCTCGCCGTTACTAAGGGAATCCCATTTTG
>C236_173
GCTGTAATATTTAGCCTTAGATGGAGTTTACCACCTGCTTTAGGCTGCACTCTCAAGCAACCTGACTCTAGAATACGCCTGTCTGCGCCTACCAGACTCACGCCTCCATGGGCCTAGCACCCACTTTGGGAGCCCCTGTCAAGGGAACTTGAGACACGTGTCAGTAGACGATGCACAAACGCATCAACGCCGCATCTCCTAAACACGTCGAGTGTTAGGACTTGGCGCTGGGCTCATCCCTGTTCGCTCGCCGTTTACTAAGGCAATCCCTGTTG
>C236_87
GCTGTAATATTTAGCCTTAGATGGAGTTTACCACCTGCTTTAGGCTGCACTCTCAAGCAACCTGACTCTAGAATACGCCTGTCTGCGCCTACCAGACTCACGCCTCCATGGGCCTAGCACCCACTTTGGGAGCCCCTGTCAAGGGAACTTGAGACACGTGTCAGTAGGCGATGCACAAACGCATCAACGCCGCATCTCCTAAACACCTCGAGTGTTAGGACTTGGCGCTGGACTCATCCCTGTTCGCTCGCCGTTACTAAGGGAATCCCATTTGG
>C236_227
GCTGTAATATTTAGCCTTAGATGGAGTTTACCACCTGCTTTAGGCTGCACTCTCAAGCAACCTGACTCTAGAATACGCCTGTCTGCGCCTACCAGACTCACGCCTCCATGGGCCTAGCACCCACTTTGGGAGCCCCTGTCAAGGGAACTTGAGACACGTGTCAGTAGGCGATGCACAAACGCATCAACGCCGCATCTCCTAAACACGTCGAGTGTTAGGACTTGGCGCTGGACTCATCCCTGTTCGCTCGCCGTTACTAAGGGAATCCCATTTGG
>C236_189
GCTGTAATATTTAGCCTTAGATGGAGTTTACCACCTGCTTTAGGCTGCACTCTCAAGCAACCTGACTCTAGAATACGCCTGTCTGCGCCTACCAGACTCACGCCTCCATGGGCCTAGCACCCACTTTGGGAGCCCCTGTCAAGGGAACTTGAGACACGTGTCAGTAGGCGATGCACAAACGCATCAACGCCGCATCTCCTAAACACGTCGAGTGTTAGGACTTGGCGCTGGACTCATCCCTGTTCGCTCGCCGTTACTAAGGGAATCCCATTTGG
>C236_9
GCTGTAATATTTAGCCTTAGATGGAGTTTACCACCTGCTTTAGGCTGCACTCTCAAGCAACCTGACTCTAGAATACGCCTGTCTGCGCCTACCAGACTCACGCCTCCATGGGCCTAGCACCCACTTTGGGAGCCCCTGTCAAGGGAACTTGAGACACGTGTCAGTAGGCGATGCACAAACGCATCAACGCCGCATCTCCTAAACACGTCGAGTGTTAGGACTTGGCGCTGGCTCATCCCTGTTCGCTCGCCGTTACTAAGGCAATCCCTGTTGGT
>C236_18
GCTGTAATATTTAGCCTTAGATGGAGTTTACCACCTGCTTTAGGCTGCACTCTCAAGCAACCTGACTCTAGAATACGCCTGTCTGCGCCTACCAGACTCACGCCTCCATGGGCCTAGCACCCACTTTGGGAGCCCCTGTCAAGGGAACTTGAGACACGTGTCAGTAGGCGATGCACAAACGCATCAACGCCGCATCTCCTAAACACGTCGAGTGTTAGGACTTGGCGCTGGCTCATCCCTGTTCGCTCGCCGTTACTAAGGGAATCCCATTGGTT
>C236_1
GCTGTAATATTTAGCCTTAGATGGAGTTTACCACCTGCTTTAGGCTGCACTCTCAAGCAACCTGACTCTAGAATACGCCTGTCTGCGCCTACCAGACTCACGCCTCCATGGGCCTAGCACCCACTTTGGGAGCCCCTGTCAAGGGAACTTGAGACACGTGTCAGTAGGCGATGCACAAACGCATCAACGCCGCATCTCCTAAACACGTCGAGTGTTAGGACTTGGCGCTGGCTCATCCCTGTTCGCTCGCCGTTACTAAGGGAATCCCATTTGGT
>C236_41
GCTGTAATATTTAGCCTTAGATGGAGTTTACCACCTGCTTTAGGCTGCACTCTCAAGCAACCTGACTCTAGAATACGCCTGTCTGCGCCTACCAGACTCACGCCTCCATGGGCCTAGCACCCACTTTGGGAGCCCCTGTCAAGGGAACTTGAGACACGTGTCAGTAGGCGATGCACAAACGCATCAACGCCGCATCTCCTAAACACGTCGAGTGTTAGGACTTGGCGCTGGCTCATCCCTGTTCGCTCGCCGTTACTAAGGGAATCCCATTTGGT
>C236_141
GCTGTAATATTTAGCCTTAGATGGAGTTTACCACCTGCTTTAGGCTGCACTCTCAAGCAACCTGACTCTAGAATACGCCTGTCTGCGCCTACCAGACTCACGCCTCCATGGGCCTAGCACCCACTTTGGGAGCCCCTGTCAAGGGAACTTGAGACACGTGTCAGTAGGCGATGCACAAACGCATCAACGCCGCATCTCCTAAACACGTCGAGTGTTAGGACTTGGCGCTGGGCTCATCCCTGTTCGCTCGCCGTTACTAAACGGAACTCCCATTT
>C236_164
GCTGTAATATTTAGCCTTAGATGGAGTTTACCACCTGCTTTAGGCTGCACTCTCAAGCAACCTGACTCTAGAATACGCCTGTCTGCGCCTACCAGACTCACGCCTCCATGGGCCTAGCACCCACTTTGGGAGCCCCTGTCAAGGGAACTTGAGACACGTGTCAGTAGGCGATGCACAAACGCATCAACGCCGCATCTCCTAAACACGTCGAGTGTTAGGACTTGGCGCTGGGCTCATCCCTGTTCGCTCGCCGTTACTAACGGGAACTCCCATTT
>C236_122
GCTGTAATATTTAGCCTTAGATGGAGTTTACCACCTGCTTTAGGCTGCACTCTCAAGCAACCTGACTCTAGAATACGCCTGTCTGCGCCTACCAGACTCACGCCTCCATGGGCCTAGCACCCACTTTGGGAGCCCCTGTCAAGGGAACTTGAGACACGTGTCAGTAGGCGATGCACAAACGCATCAACGCCGCATCTCCTAAACACGTCGAGTGTTAGGACTTGGCGCTGGGCTCATCCCTGTTCGCTCGCCGTTACTAAGGGAACTCCCATTTG
>C236_146
GCTGTAATATTTAGCCTTAGATGGAGTTTACCACCTGCTTTAGGCTGCACTCTCAAGCAACCTGACTCTAGAATACGCCTGTCTGCGCCTACCAGACTCACGCCTCCATGGGCCTAGCACCCACTTTGGGAGCCCCTGTCAAGGGAACTTGAGACACGTGTCAGTAGGCGATGCACAAACGCATCAACGCCGCATCTCCTAAACACGTCGAGTGTTAGGACTTGGCGCTGGGCTCATCCCTGTTCGCTCGCCGTTACTAAGGGAATCCCATTTGG
>C236_98
GCTGTAATATTTAGCCTTAGATGGAGTTTACCACCTGCTTTAGGCTGCACTCTCAAGCAACCTGACTCTAGAATACGCCTGTCTGCGCCTACCAGACTCACGCCTCCATGGGCCTAGCACCCACTTTGGGAGCCCCTGTCAAGGGAACTTGAGACACGTGTCAGTAGGCGATGCACAAACGCATCAACGCCGCATCTCCTAAACACGTCGAGTGTTAGGACTTGGCGCTGGGCTCATCCCTGTTCGCTCGCCGTTACTAAGGGAATCCCATTTGG
>C236_225
GCTGTAATATTTAGCCTTAGATGGAGTTTACCACCTGCTTTAGGCTGCACTCTCAAGCAACCTGACTCTAGAATACGCCTGTCTGCGCCTACCAGACTCACGCCTCCATGGGCCTAGCACCCACTTTGGGAGCCCCTGTCAAGGGAACTTGAGACACGTGTCAGTAGGCGATGCACAAACGCATCAACGCCGCATCTCCTAAACACGTCGAGTGTTAGGACTTGGCGCTGGGCTCATCCCTGTTCGCTTCGCCGTTACCTAAGGGAATCCCATTT
>C236_309
GCTGTAATATTTAGCCTTAGATGGAGTTTACCACCTGCTTTAGGCTGCACTCTCAAGCAACCTGACTCTAGAATACGCCTGTCTGCGCCTACCAGACTCACGCCTCCATGGGCCTAGCACCCACTTTGGGAGCCCCTGTCAAGGGAACTTGAGACACGTGTCAGTAGGCGATGCACAAACGCATCAACGCCGCATCTCCTAAACACGTCGAGTGTTAGGACTTGGCGCTGGGCTCATCCCTGTTCGCTTCGCCGTTACTAAAGGAATCCCATTTG
>C236_302
GCTGTAATATTTAGCCTTAGATGGAGTTTACCACCTGCTTTAGGCTGCACTCTCAAGCAACCTGACTCTAGAATACGCCTGTCTGCGCCTACCAGACTCACGCCTCCATGGGCCTAGCACCCACTTTGGGAGCCCCTGTCAAGGGAACTTGAGACACGTGTCAGTAGGCGATGCACAAACGCATCAACGCCGCATCTCCTAAACACGTCGAGTGTTAGGACTTGGCGCTGGGCTCATCCCTGTTCGCTTCGCCGTTACTAAGGGAATCCCATTTT
>C236_230
GCTGTAATATTTAGCCTTAGATGGAGTTTACCACCTGCTTTAGGCTGCACTCTCAAGCAACCTGACTCTAGAATACGCCTGTCTGCGCCTACCAGACTCACGCCTCCATGGGCCTAGCACCCACTTTGGGAGCCCCTGTCAAGGGAACTTGAGACACGTGTCAGTAGGCGATGCACAAACGCATCAACGCCGCATCTCCTAAACACGTCGAGTGTTAGGACTTGGCGCTGGGCTCATCCTGTTCGCTCGCCGTTACTAAAGGAACTCCCATTTGG
>C236_259
GCTGTAATATTTAGCCTTAGATGGAGTTTACCACCTGCTTTAGGCTGCACTCTCAAGCAACCTGACTCTAGAATACGCCTGTCTGCGCCTACCAGACTCACGCCTCCATGGGCCTAGCACCCACTTTGGGAGCCCCTGTCAAGGGAACTTGAGACACGTGTCAGTAGGCGATGCACAAACGCATCAACGCCGCATCTCCTAAACACGTCGAGTGTTAGGACTTGGCGCTGGGTTCATCCCTGTTCGCTCGCCGTTACTAAGGGAATCCCATTTGG
>C236_252
GCTGTAATATTTAGCCTTAGATGGAGTTTACCACCTGCTTTAGGCTGCACTCTCAAGCAACCTGACTCTAGAATACGCCTGTCTGCGCCTACCAGACTCACGCCTCCATGGGCCTAGCACCCACTTTGGGAGCCCCTGTCAAGGGAACTTGAGACACGTGTCAGTAGGCGATGCACAGACGCATCAACGCCGCATCTCCTAAACACGTCGAGTGTTAGGACTTGGCGCTGGGCTCATCCCTGTTCGCTCGCCGTTACTAAGGGAACTCCCATTTG
>C236_277
GCTGTAATATTTAGCCTTAGATGGAGTTTACCACCTGCTTTAGGCTGCACTCTCAAGCAACCTGACTCTAGAATACGCCTGTCTGCGCCTACCAGACTCACGCCTCCATGGGCCTAGCACCCACTTTGGGAGCCCCTGTCAAGGGAACTTGAGACACGTGTCAGTAGGCGATGCACAGACGCATCAACGCCGCATCTCCTAAACACGTCGAGTGTTAGGACTTGGCGCTGGGCTCATCCCTGTTCGCTCGCCGTTACTAAGGGAACTCCCCATTT
>C236_70
GCTGTAATATTTAGCCTTAGATGGAGTTTACCACCTGCTTTAGGCTGCACTCTCAAGCAACCTGACTCTAGAATACGCCTGTCTGCGCCTACCAGACTCACGCCTCCATGGGCCTAGCACCCACTTTGGGAGCCCCTGTCAAGGGAACTTGAGACACGTGTCAGTAGGCGATGCACAGACGCATCAACGCCGCATCTCCTAAACACGTCGAGTGTTAGGACTTGGCGCTGGGCTCATCCCTGTTCGCTCGCCGTTACTAAGGGAATCCCATTTGG
>C236_67
GCTGTAATATTTAGCCTTAGATGGAGTTTACCACCTGCTTTAGGCTGCACTCTCAAGCAACCTGACTCTAGAATACGCCTGTCTGCGCCTACCAGACTCACGCCTCCATGGGCCTAGCACCCACTTTGGGAGCCCCTGTCAAGGGAACTTGAGACACGTGTCAGTAGGCGATGCACAGACGCATCAACGCCGCATCTCCTAAACACGTCGAGTGTTAGGACTTGGCGCTGGGCTCATCCCTGTTCGCTCGCCGTTACTAAGGGAATCCCATTTGG
>C236_273
GCTGTAATATTTAGCCTTAGATGGAGTTTACCACCTGCTTTAGGCTGCACTCTCAAGCAACCTGACTCTAGAATACGCCTGTCTGCGCCTACCAGACTCACGCCTCCATGGGCCTAGCACCCACTTTGGGAGCCCCTGTCAAGGGAACTTGAGACACGTGTCAGTAGGCGATGCACAGACGCATCAACGCCGCATCTCCTAAACACGTCGAGTGTTAGGACTTGGCGCTGGGCTCATCCTGTTCGCTCGCCGTTACTAAGGGAATCCCATTTGGT
>C236_209
GCTGTAATATTTAGCCTTAGATGGAGTTTACCACCTGCTTTAGGCTGCACTCTCAAGCAACCTGACTCTAGAATACGCCTGTCTGCGCCTACCAGACTCACGCCTCCATGGGCCTAGCACCCACTTTGGGAGCCCCTGTCCGAAGGGAACTTGAGACACGTGTCAGTAGGCGATGCACAAACGCATCAACGCCGCATCTCCTAAACACGTCGAGTGTTAGGACTTGGCGCTGGACTCATCCCTGTTCGCTTCGCCGGTTACTAAGGGAATCCCAT
>C236_21
GCTGTAATATTTAGCCTTAGATGGAGTTTACCACCTGCTTTAGGCTGCACTCTCAAGCAACCTGACTCTAGAATACGCCTGTCTGCGCCTACCAGACTCACGCCTCCATGGGCCTAGCACCCACTTTGGGGAGCCCCTGTCAAGGGAACTTGAGACACGTGTCAGTAGGCGATGCACAAACGCATCAACGCCGCATCTCCTAAACACGTCGAGTGTTAGGACTTGGCGCTGACTCATCCCTGTTCGCTCGCCGTTACTAAGGCAATCCCTGTTGG
>C236_55
GCTGTAATATTTAGCCTTAGATGGAGTTTACCACCTGCTTTAGGCTGCACTCTCAAGCAACCTGACTCTAGAATACGCCTGTCTGCGCCTACCAGACTCACGCCTTCATGGGCCTAGCACCCACTTTGGGAGCCCCTGTCAAGGGAACTTGAGACACGTGTCAGTAGGCGATGCACAAACGCATCAACGCCGCATCTCCTAAACACGTCGAGTGTTAGGACTTGGCGCTGGCTCATCCCTGTTCGCTCGCCGTTACTAAGGGAATCCCATTTGGT
>C236_74
GCTGTAATATTTAGCCTTAGATGGAGTTTACCACCTGCTTTAGGCTGCACTCTCAAGCAACCTGACTCTAGAATACGCCTGTCTGCGCCTACCAGACTCACGCCTTCATGGGCCTAGCACCCACTTTGGGAGCCCCTGTCAAGGGAACTTGAGACACGTGTCAGTAGGCGATGCACAAACGCATCAACGCCGCATCTCCTAAACACGTCGAGTGTTAGGACTTGGCGCTGGGCTCATCCCTGTTCGCTCGCCGTTACTAAGGGAACTCCCATTTG
>C236_171
GCTGTAATATTTAGCCTTAGATGGAGTTTACCACCTGCTTTAGGCTGCACTCTCAAGCAACCTGACTCTAGAATACGCCTGTCTGCGCCTACCAGACTCACGCCTTCATGGGCCTAGCACCCACTTTGGGAGCCCCTGTCAAGGGAACTTGAGACACGTGTCAGTAGGCGATGCACAAACGCATCAACGCCGCATCTCCTAAACACGTCGAGTGTTAGGACTTGGCGCTGGGCTCATCCCTGTTCGCTCGCCGTTACTAAGGGAATCCCATTTGG
>C236_266
GCTGTAATATTTAGCCTTAGATGGAGTTTACCACCTGCTTTAGGCTGCACTCTCAAGCAACCTGACTCTAGAATACGCCTGTCTGCGCCTACCAGACTCACGCCTTCATGGGCCTAGCACCCACTTTGGGAGCCCCTGTCAAGGGAACTTGAGACACGTGTCAGTAGGCGATGCACAAACGCATCAACGCCGCATCTCCTAAACACGTCGAGTGTTAGGACTTGGCGCTGGGCTCATCCCTGTTCGCTCGCCGTTACTAAGGGAATCCCATTTGG
>C236_295
GCTGTAATATTTAGCCTTAGATGGAGTTTACCACCTGCTTTAGGCTGCACTCTCAAGCAACCTGACTCTAGAATACGCCTGTCTGCGCCTACCAGACTCACGCCTTCATGGGCCTAGCACCCACTTTGGGAGCCCCTGTCAAGGGAACTTGAGACACGTGTCAGTAGGCGATGCACAGACGCATCAACGCCGCATCTCCTAAACACGTCGAGTGTTAGGACTTGGCGCTGGGCTCATCCCTGTTCGCTCGCCGTTACTAAAGGAATCCCATTTGG
>C236_120
GCTGTAATATTTAGCCTTAGATGGAGTTTACCACCTGCTTTAGGCTGCACTCTCAAGCAACCTGACTCTAGAATACGCCTGTCTGCGCCTACCAGACTCACGTCTCCATGGGCCTAGCACCCACTTTGGGAGCCCCTGTCAAGGGAACTTGAGACACGTGTCAGTAGACGATGCACAAACGCATCAACGCCGCATCTCCTAAACACGTCGAGTGTTAGGACTTGGCGCTGGGCTCATCCCTGTTCGCTCGCCGTTACTAAGGCAATCCCTGTTGG
>C236_86
GCTGTAATATTTAGCCTTAGATGGAGTTTACCACCTGCTTTAGGCTGCACTCTCAAGCAACCTGACTCTAGAATACGCCTGTCTGCGCCTACCAGACTCACGTCTCCATGGGCCTAGCACCCACTTTGGGAGCCCCTGTCAAGGGAACTTGAGACACGTGTCAGTAGGCGATGCACAAACGCATCAACGCCGCATCTCCTAAACACGTCGAGTGTTAGGACTTGGCGCTGGGCTCATCCCTGTTCGCTCGCCGTTACTAAGGGAATCCCATTTGG
>C236_100
GCTGTAATATTTAGCCTTAGATGGAGTTTACCACCTGCTTTAGGCTGCACTCTCAAGCAACCTGACTCTAGAATACGCCTGTCTGCGCCTACCAGACTCACGTCTCCATGGGCCTAGCACCCACTTTGGGAGCCCCTGTCAAGGGAACTTGAGACACGTGTCAGTAGGCGATGCACAAACGCATCAACGCCGCATCTCCTAAACACGTCGAGTGTTAGGACTTGGCGCTGGGCTCATCCCTGTTCGCTCGCCGTTACTAAGGGAATCCCATTTGG
>C236_83
GCTGTAATATTTAGCCTTAGATGGAGTTTACCACCTGCTTTAGGCTGCACTCTCAAGCAACCTGACTCTAGAATACGCCTGTCTGCGCCTACCAGACTCACGTCTCCATGGGCCTAGCACCCACTTTGGGAGCCCCTGTCAAGGGAACTTGAGACACGTGTCAGTAGGCGATGCACAAACGCATCAACGCCGCATCTCCTAAACACGTCGAGTGTTAGGACTTGGCGCTGGGCTCATCCCTGTTCGCTCGCCGTTACTAAGGGAATCCCATTTGG
>C236_269
GCTGTAATATTTAGCCTTAGATGGAGTTTACCACCTGCTTTAGGCTGCACTCTCAAGCAACCTGACTCTAGAATACGCCTGTCTGCGCCTACCAGACTCACGTTCCTCCATGGGCCTAGCACCCACTTTGGGAGCCCCTGTCAAGGGAACTTGAGACACGTGTCAGTAGACGATGCACAAACGCATCAACGCCGCATCTCCTAAACACGTCGAGTGTTAGGACTTGGCGCTGGGCTCATCCCTGTTCGCTCGCCGTTACTAAGGGAATCCCATTT
>C236_298
GCTGTAATATTTAGCCTTAGATGGAGTTTACCACCTGCTTTAGGCTGCACTCTCAAGCAACCTGACTCTAGAATACGCCTGTCTGCGCCTACTAGACTCACGCCTCCATGGGCCTAGCACCCACTTTGGGAGCCCCTGTCAAGGGAACTTGAGACACGTGTCAGTAGGCGATGCACAGACGCATCAACGCCGCATCTCCTAAACACGTCGAGTGTTAGGACTTGGCGCTGGGCTCATCCCTGTTCGCTCGCCGTTACTAAGGGAATCCCATTTGG
>C236_75
GCTGTAATATTTAGCCTTAGATGGAGTTTACCACCTGCTTTAGGCTGCATCTCAAGCAACCTGACTCTAGAATACGCCTGTCTGCGCCTACCAGACTCACGCCTCCATGGGCCTAGCACCCACTTTGGGAGCCCCTGTCAAGGGAACTTGAGACACATGTCAGTAGGCGATGCACAAACGCATCAACGCCGCATCTCCTAAACACGTCGAGTGTTAGGACTTGGCGCTGGGCTCATCCCTGTTCGCTCGCCGTTACTAAGGGAATCCCATTTGGT
>C236_117
GCTGTAATATTTAGCCTTAGATGGAGTTTACCACCTGCTTTAGGCTGCATCTCAAGCAACCTGACTCTAGAATACGCCTGTCTGCGCCTACCAGACTCACGCCTCCATGGGCCTAGCACCCACTTTGGGAGCCCCTGTCAAGGGAACTTGAGACACGTGTCAGTAGGCGATGCACAAACGCATCAACGCCGCATCTCCTAAACACGTCGAGTGTTAGGACTTGGCGCTGGGCTCATCCCTGTTCGCTCGCCGTTACTAAGGGAATCCCATTTGGT
>C236_114
GCTGTAATATTTAGCCTTAGATGGAGTTTACCACCTGCTTTAGGCTGCATCTCAAGCAACCTGACTCTAGAATACGCCTGTCTGCGCCTACCAGACTCACGCCTCCATGGGCCTAGCACCCACTTTGGGAGCCCCTGTCAAGGGAACTTGAGACACGTGTCAGTAGGCGATGCACAGACGCATCAACGCCGCATCTCCTAAACACGTCGAGTGTTAGGACTTGGCGCTGGGCTCATCCCTGTTCGCTCGCCGTTACTAAGGGAATCCCATTTGGT
>C236_247
GCTGTAATATTTAGCTTTAGATGGAATTTACCACCCACTTAGAGCTGCATTCCCAAACAACTCGACTCTTCGAAAGCACCTTACATAGAATTGGTCATCTCATCGCACGGGATTCTCACCCTCTGTGACGTTCTGTTCCAAGAAACATAGACAAGAGCCAATCCCAAGGTTACCTTCTTCAAATTACAACTCGAACACCGAAGGTGCTAGATTTCAAATTTGAGCTTTTGCCGCTTCACTCGCCGTTTACTAAGGCAATCCCTGTTGGTTTCTTT
>C236_80
GCTGTAATATTTTAGCCTTAGATGGAGTTTACCACCTGCTTTAGGCTGCACTCTCAAGCAACCTGACTCTAGAATACGCCTGTCTGCGCCTACCAGACTCACGCCTCCATGGGCCTAGCACCCACTTTGGGAACCCCTGTCAAGGGAACTTGAGACACGTGTCAGTAGGCGATGCACAAACGCATCAACGCCGCATCTCCTAAACACGTCGAGTGTTAGGACTTGGCGCTGGGCTCATCCCTGTTCGCTCGCCGTTACTAAGGGAATCCCATTTG
>C236_307
TCCGCCAATATTTAGCTTTAGATGGAATTTACCACCCACTTAGAGCTGCATTCCCAAACAACTCGACTCTTCGAAAGCACCTTACATAGAATTGGTCATCTCATCGCACGGGATTCTCACCCTCTGTGACGTTCTGTTCCAAGAAACATAGACAAGAGCCAATCCCAAGGTTACCTTCTTCAAATTACAACTCGAACACCGAAGGTGCTAGATTTCAAATTTGAGCTTTTGCCGCTTCACTCGCCGTTTACTAAGGCAATCCCTCGTTGGTTTCT
>C236_191
TCGCCAATATTAGCTTTAGATGGAATTTACCACCCACTTAGAGCTGCATTCCCAAACAACTCGACTCTTCGAAAGCACCTTACATAGAATTGGTCATCTCATCGCACGGGATTCTCACCCTCTGTGACGTTCTGTTCCAAGAAACATAGACAAGAGCCAATCCCAAGGTTACCTTCTTCAAATTACAACTCGAACACCGAAGGTGCTAGATTTCAAATTTGAGCTTTTGCCGCTTCACTCGCCGTTTACTAAGGCAACTCCCCTCGTTGGTTTCT
>C236_161
TCGCCAATATTTAGCCTTAGATGGAATTTACCACCCACTTAGAGCTGCATTCCCAAACAACTCGACTCTTCGAAAGCACCTTACATAGAATTGGTCATCTCATCGCACGGGATTCTCACCCTCTGTGACGTTCTGTTCCAAGAAACATAGACAAGAGCCAATCCCAAGGTTACCTTCTTCAAATTACAACTCGAACACCGAAGGTGCTAGATTTCAAATTTGAGCTTTTGCCGCTTCACTCGCCGTTTACTAAGGCAATCCCTGTTGGTTTCTTT
>C236_281
TCGCCAATATTTAGCCTTAGATGGAGTTTACCACCCACTTAGAGCTGCATTCCCAAACAACTCGACTCTTCGAAAGCACCTTACATAGAATTGGTCATCTCATCGCACGGGATTCTCACCCTCTGTGACGTTCTGTTCCAAGAAACATAGACAAGAGCCAATCCCAAGGTTACCTTCTTCAAATTACAACTCGAACACCGAAGGTGCTAGATTTCAAATTTGAGCTTTTGCCGCTTCACTCGCCGTTACTAAGGCAATCCCTGTTGGTTTCTTTT
>C236_248
TCGCCAATATTTAGCCTTAGATGGAGTTTACCACCTGCTTTAGGCTGCACTCTCAAGCAACCTGACTCTAGAATACGCCTGTCTGCGCCTACCAGACTCACGCCTCCATGGGCCTAGCACCCACTTTGGGAGCCCCTGTCAAGGGAACTTGAGACACATGTCAGTAGGCGATGCACAAACGCATCAACGCCGCATCTCCTAAACACGTCGAGTGTTAGGACTTGGCGCTGGGCTCATCCCTGTTCGCTCGCCGTTACTAAGGGAATCCCATTTGG
>C236_3
TCGCCAATATTTAGCTTTAGAAGAAATTTACCTCCCATTTAGAGCTGCATTCCCAAACAACTCGACTCGTCGAAGGGGCTTTACACGGCGAAGGCCAGCGACCACATACGGGATTCTCACCCTCTGTGACGTCCTGTTCCAAAGAACTTAGACCGCTGCCAACGCCAAAGCGCCCTCTGCAAATTACAACTCGGACTCTGAAAGAGTCAGATTTCAAATTTGAGCTGTTGCCGCTTCACTCGCCGTTACTAGGCAATCCCTGTTGGTTTCTTTTC
>C236_154
TCGCCAATATTTAGCTTTAGAAGAAATTTACCTCCCATTTAGAGCTGCATTCCCAAACAACTCGACTCGTCGAAGGGGCTTTACACGGCGAAGGCCAGCGACCACATACGGGATTCTCACCCTCTGTGACGTCCTGTTCCAAAGAACTTAGACCGCTGCCAACGCCAAAGCGCCCTCTGCAAATTACAACTCGGACTCTGAAAGAGTCAGATTTCAAATTTGAGCTGTTGCCGCTTCACTCGCCGTTTACTAGGGCAATCCCTGTTGGTTTCTTT
>C236_25
TCGCCAATATTTAGCTTTAGATGAAATTTACCACCCACTTAGAGCTGCATTCCCAAACAACTCGACTCTTCGAAAGCACCTTACATAGAATTGGTCATCTCATCGCACGGGATTCTCACCCTCTGTGACGTTCTGTTCCAAGAAACATAGACAAGAGCCAATCCCAAGGTTACCTTCTTCAAATTACAACTCGAACACCGAAGGTGCTAGATTTCAAATTTGAGCTTTTGCCGCTTCACTCGCCGTTACTAAGGCAATCCCTGTTGGTTTCTTTT
>C236_126
TCGCCAATATTTAGCTTTAGATGGAATTACCACCACTTAGAGCTGCATTCCCAAACAACTCGACTCTTCGAAAGCACCTTACATAGAATTGGTCATCTCATCGCACGGGATTCTCACCCTCTGTGACGTTCTGTTCCAAGAAACATAGACAAGAGCCAATCCCAAGGTTACCTTCTTCAAATTACAACTCGAACACCGAAGGTGCTAGATTTCAAATTTGAGCTTTTGCCGCTTCACTCGCCGTTACTAAGGCAATCCCTGTTGGTTTCTTTTCC
>C236_94
TCGCCAATATTTAGCTTTAGATGGAATTACCACCCACTTAGAGCTGCATTCCCAAACAACTCGACTCTTCGAAAGCACCTTACATAGAATTGGTCATCTCATCGCACGGGATTCTCACCCTCTGTGACGTTCTGTTCCAAGAAACATAGACAAGAGCCAATCCCAAGGTTACCTTCTTCAAATTACAACTCGAACACCGAAGGTGCTAGATTTCAAATTTGAGCTTTTGCCGCTTCACTCGCCGTTACTAAGGCAATCCCTGTTGGTTTCTTTTC
>C236_104
TCGCCAATATTTAGCTTTAGATGGAATTTACCACCACTTAGAGCTGCATTCCCAAACAACTCGACTCTTCGAAAGCACCTTACATAGAATTGGTCATCTCATCGCACGGGATTCTCACCCTCTGTGACGTTCTGTTCCAAGAAACATAGACAAGAGCCAATCCCAAGGTTACCTTCTTCAAATTACAACTCGAACACCGAAGGTGCTAGATTTCAAATTTGAGCTTTTGCCGCTTCACTCGCCGTTACTAAGGCAATCCCTGTTGGTTTCTTTTC
>C236_116
TCGCCAATATTTAGCTTTAGATGGAATTTACCACCCACTTAGAGCTGCATTCCCAAACAACCTGACTCTAGAATACGCCTGTCTGCGCCTACCAGACTCACGTCTCCATGGGCCTAGCACCCACTTTGGGAGCCCCTGTCAAGGGAACTTGAGACACGTGTCAGTAGGCGATGCACAAACGCATCAACGCCGCATCTCCTAAACACGTCGAGTGTTAGGACTTGGCGCTGGGCTCATCCCTGTTCGCTCGCCGTTACTAAGGGAATCCCATTTGG
>C236_315
TCGCCAATATTTAGCTTTAGATGGAATTTACCACCCACTTAGAGCTGCATTCCCAAACAACTCGACTCGTCGAAGGGGCTTTACACGGCGAAGGCCAGCGACCACATACGGGATTCTCACCCTCTGTGACGTCCTGTTCCAAGAAACATAGACAAGAGCCAATCCCAAGGTTACCTTCTTCAAATTACAACTCGAACACCGAAGGTGCTAGATTTCAAATTTGAGCTTTTGCCGCTTCACTCGCCGTTTACTAAGGCAATCCCTGTTGGTTTCTT
>C236_42
TCGCCAATATTTAGCTTTAGATGGAATTTACCACCCACTTAGAGCTGCATTCCCAAACAACTCGACTCTTCGAAAGCACCTTACATAGAATTGGTCATCTCATCGCACGGGATTCTCACCCTCTGTGACGTCCTGTTCCAAAGAACTTAGACCGCTGCCAACGCCAAAGCGCCCTCTGCAAATTACAACTCGGACTCTGAAAGAGTCAGATTTCAAATTTGAGCTGTTGCCGCTTCACTCGCCGTTACTAGGGCAATCCCTGTTGGTTTCTTTTC
>C236_162
TCGCCAATATTTAGCTTTAGATGGAATTTACCACCCACTTAGAGCTGCATTCCCAAACAACTCGACTCTTCGAAAGCACCTTACATAGAATTGGTCATCTCATCGCACGGGATTCTCACCCTCTGTGACGTCCTGTTCCAAAGAACTTAGACCGCTGCCAACGCCAAAGCGCCCTCTGCAAATTACAACTCGGACTCTGAAAGAGTCAGATTTCAAATTTGAGCTGTTGCCGCTTCACTCGCCGTTTACTAGGGCAATCCCTGTTGGTTTCTTTT
>C236_99
TCGCCAATATTTAGCTTTAGATGGAATTTACCACCCACTTAGAGCTGCATTCCCAAACAACTCGACTCTTCGAAAGCACCTTACATAGAATTGGTCATCTCATCGCACGGGATTCTCACCCTCTGTGACGTTCTGTCCCAAGAAACATAGACAAGAGCCAATCCCAAGGTTACCTTCTTCAAATTACAACTCGAACACCGAAGGTGCTAGATTTCAAATTTGAGCTTTTGCCGCTTCACTCGCCGTTACTAAGGCAATCCCTGTTGGTTTCTTTT
>C236_16
TCGCCAATATTTAGCTTTAGATGGAATTTACCACCCACTTAGAGCTGCATTCCCAAACAACTCGACTCTTCGAAAGCACCTTACATAGAATTGGTCATCTCATCGCACGGGATTCTCACCCTCTGTGACGTTCTGTTCCAAGAAACATAGACAAGAGCCAATCCCAAGGTTACCTTCTTCAAATTACAACTCGAACACCGAAAGTGCTAGATTTCAAATTTGAGCTTTTGCCGCTTCACTCGCCGTTACTAAGGCAATCCCTGTTGGTTTCTTTT
>C236_36
TCGCCAATATTTAGCTTTAGATGGAATTTACCACCCACTTAGAGCTGCATTCCCAAACAACTCGACTCTTCGAAAGCACCTTACATAGAATTGGTCATCTCATCGCACGGGATTCTCACCCTCTGTGACGTTCTGTTCCAAGAAACATAGACAAGAGCCAATCCCAAGGTTACCTTCTTCAAATTACAACTCGAACACCGAAGGTGCTAGATTTCAAATTTGAGCTGTTGCCGCTTCACTCGCCTTACTAAGGCAATCCCTGTTGGTTTCTTTTC
>C236_127
TCGCCAATATTTAGCTTTAGATGGAATTTACCACCCACTTAGAGCTGCATTCCCAAACAACTCGACTCTTCGAAAGCACCTTACATAGAATTGGTCATCTCATCGCACGGGATTCTCACCCTCTGTGACGTTCTGTTCCAAGAAACATAGACAAGAGCCAATCCCAAGGTTACCTTCTTCAAATTACAACTCGAACACCGAAGGTGCTAGATTTCAAATTTGAGCTTTTGCCGCTTCACTCGCCGTCACTAAGGCAATCCCTGTTGGTTTCTTTC
>C236_33
TCGCCAATATTTAGCTTTAGATGGAATTTACCACCCACTTAGAGCTGCATTCCCAAACAACTCGACTCTTCGAAAGCACCTTACATAGAATTGGTCATCTCATCGCACGGGATTCTCACCCTCTGTGACGTTCTGTTCCAAGAAACATAGACAAGAGCCAATCCCAAGGTTACCTTCTTCAAATTACAACTCGAACACCGAAGGTGCTAGATTTCAAATTTGAGCTTTTGCCGCTTCACTCGCCGTTACTAAGCAATCCCTGTTGGTTTCTTTTC
>C236_73
TCGCCAATATTTAGCTTTAGATGGAATTTACCACCCACTTAGAGCTGCATTCCCAAACAACTCGACTCTTCGAAAGCACCTTACATAGAATTGGTCATCTCATCGCACGGGATTCTCACCCTCTGTGACGTTCTGTTCCAAGAAACATAGACAAGAGCCAATCCCAAGGTTACCTTCTTCAAATTACAACTCGAACACCGAAGGTGCTAGATTTCAAATTTGAGCTTTTGCCGCTTCACTCGCCGTTACTAAGGCAATCCCTCGTTGGTTTCTTT
>C236_8
TCGCCAATATTTAGCTTTAGATGGAATTTACCACCCACTTAGAGCTGCATTCCCAAACAACTCGACTCTTCGAAAGCACCTTACATAGAATTGGTCATCTCATCGCACGGGATTCTCACCCTCTGTGACGTTCTGTTCCAAGAAACATAGACAAGAGCCAATCCCAAGGTTACCTTCTTCAAATTACAACTCGAACACCGAAGGTGCTAGATTTCAAATTTGAGCTTTTGCCGCTTCACTCGCCGTTACTAAGGCAATCCCTGTTGGTTTCTTTC
>C236_149
TCGCCAATATTTAGCTTTAGATGGAATTTACCACCCACTTAGAGCTGCATTCCCAAACAACTCGACTCTTCGAAAGCACCTTACATAGAATTGGTCATCTCATCGCACGGGATTCTCACCCTCTGTGACGTTCTGTTCCAAGAAACATAGACAAGAGCCAATCCCAAGGTTACCTTCTTCAAATTACAACTCGAACACCGAAGGTGCTAGATTTCAAATTTGAGCTTTTGCCGCTTCACTCGCCGTTACTAAGGCAATCCCTGTTGGTTTCTTTC
>C236_2
TCGCCAATATTTAGCTTTAGATGGAATTTACCACCCACTTAGAGCTGCATTCCCAAACAACTCGACTCTTCGAAAGCACCTTACATAGAATTGGTCATCTCATCGCACGGGATTCTCACCCTCTGTGACGTTCTGTTCCAAGAAACATAGACAAGAGCCAATCCCAAGGTTACCTTCTTCAAATTACAACTCGAACACCGAAGGTGCTAGATTTCAAATTTGAGCTTTTGCCGCTTCACTCGCCGTTACTAAGGCAATCCCTGTTGGTTTCTTTT
>C236_237
TCGCCAATATTTAGCTTTAGATGGAATTTACCACCCACTTAGAGCTGCATTCCCAAACAACTCGACTCTTCGAAAGCACCTTACATAGAATTGGTCATCTCATCGCACGGGATTCTCACCCTCTGTGACGTTCTGTTCCAAGAAACATAGACAAGAGCCAATCCCAAGGTTACCTTCTTCAAATTACAACTCGAACACCGAAGGTGCTAGATTTCAAATTTGAGCTTTTGCCGCTTCACTCGCCGTTACTAAGGCAATCCCTGTTGGTTTCTTTT
>C236_60
TCGCCAATATTTAGCTTTAGATGGAATTTACCACCCACTTAGAGCTGCATTCCCAAACAACTCGACTCTTCGAAAGCACCTTACATAGAATTGGTCATCTCATCGCACGGGATTCTCACCCTCTGTGACGTTCTGTTCCAAGAAACATAGACAAGAGCCAATCCCAAGGTTACCTTCTTCAAATTACAACTCGAACACCGAAGGTGCTAGATTTCAAATTTGAGCTTTTGCCGCTTCACTCGCCGTTACTAAGGCAATCCCTGTTGGTTTCTTTT
>C236_45
TCGCCAATATTTAGCTTTAGATGGAATTTACCACCCACTTAGAGCTGCATTCCCAAACAACTCGACTCTTCGAAAGCACCTTACATAGAATTGGTCATCTCATCGCACGGGATTCTCACCCTCTGTGACGTTCTGTTCCAAGAAACATAGACAAGAGCCAATCCCAAGGTTACCTTCTTCAAATTACAACTCGAACACCGAAGGTGCTAGATTTCAAATTTGAGCTTTTGCCGCTTCACTCGCCGTTACTAAGGGAATCCCATTTGGTTTCTTTT
>C236_282
TCGCCAATATTTAGCTTTAGATGGAATTTACCACCCACTTAGAGCTGCATTCCCAAACAACTCGACTCTTCGAAAGCACCTTACATAGAATTGGTCATCTCATCGCACGGGATTCTCACCCTCTGTGACGTTCTGTTCCAAGAAACATAGACAAGAGCCAATCCCAAGGTTACCTTCTTCAAATTACAACTCGAACACCGAAGGTGCTAGATTTCAAATTTGAGCTTTTGCCGCTTCACTCGCCGTTTACTAAGGCAATCCCCTGTTGGTTTCTT
>C236_174
TCGCCAATATTTAGCTTTAGATGGAATTTACCACCCACTTAGAGCTGCATTCCCAAACAACTCGACTCTTCGAAAGCACCTTACATAGAATTGGTCATCTCATCGCACGGGATTCTCACCCTCTGTGACGTTCTGTTCCAAGAAACATAGACAAGAGCCAATCCCAAGGTTACCTTCTTCAAATTACAACTCGAACACCGAAGGTGCTAGATTTCAAATTTGAGCTTTTGCCGCTTCACTCGCCGTTTACTAAGGCAATCCCTCGTTCGGTTTCT
>C236_310
TCGCCAATATTTAGCTTTAGATGGAATTTACCACCCACTTAGAGCTGCATTCCCAAACAACTCGACTCTTCGAAAGCACCTTACATAGAATTGGTCATCTCATCGCACGGGATTCTCACCCTCTGTGACGTTCTGTTCCAAGAAACATAGACAAGAGCCAATCCCAAGGTTACCTTCTTCAAATTACAACTCGAACACCGAAGGTGCTAGATTTCAAATTTGAGCTTTTGCCGCTTCACTCGCCGTTTACTAAGGCAATCCCTCGTTGGTTTCTT
>C236_184
TCGCCAATATTTAGCTTTAGATGGAATTTACCACCCACTTAGAGCTGCATTCCCAAACAACTCGACTCTTCGAAAGCACCTTACATAGAATTGGTCATCTCATCGCACGGGATTCTCACCCTCTGTGACGTTCTGTTCCAAGAAACATAGACAAGAGCCAATCCCAAGGTTACCTTCTTCAAATTACAACTCGAACACCGAAGGTGCTAGATTTCAAATTTGAGCTTTTGCCGCTTCACTCGCCGTTTACTAAGGCAATCCCTGTTCGGTTTCTT
>C236_130
TCGCCAATATTTAGCTTTAGATGGAATTTACCACCCACTTAGAGCTGCATTCCCAAACAACTCGACTCTTCGAAAGCACCTTACATAGAATTGGTCATCTCATCGCACGGGATTCTCACCCTCTGTGACGTTCTGTTCCAAGAAACATAGACAAGAGCCAATCCCAAGGTTACCTTCTTCAAATTACAACTCGAACACCGAAGGTGCTAGATTTCAAATTTGAGCTTTTGCCGCTTCACTCGCCGTTTACTAAGGCAATCCCTGTTGGTTCTTTC
>C236_165
TCGCCAATATTTAGCTTTAGATGGAATTTACCACCCACTTAGAGCTGCATTCCCAAACAACTCGACTCTTCGAAAGCACCTTACATAGAATTGGTCATCTCATCGCACGGGATTCTCACCCTCTGTGACGTTCTGTTCCAAGAAACATAGACAAGAGCCAATCCCAAGGTTACCTTCTTCAAATTACAACTCGAACACCGAAGGTGCTAGATTTCAAATTTGAGCTTTTGCCGCTTCACTCGCCGTTTACTAAGGCAATCCCTGTTGGTTTCCTT
>C236_129
TCGCCAATATTTAGCTTTAGATGGAATTTACCACCCACTTAGAGCTGCATTCCCAAACAACTCGACTCTTCGAAAGCACCTTACATAGAATTGGTCATCTCATCGCACGGGATTCTCACCCTCTGTGACGTTCTGTTCCAAGAAACATAGACAAGAGCCAATCCCAAGGTTACCTTCTTCAAATTACAACTCGAACACCGAAGGTGCTAGATTTCAAATTTGAGCTTTTGCCGCTTCACTCGCCGTTTACTAAGGCAATCCCTGTTGGTTTCTTT
>C236_134
TCGCCAATATTTAGCTTTAGATGGAATTTACCACCCACTTAGAGCTGCATTCCCAAACAACTCGACTCTTCGAAAGCACCTTACATAGAATTGGTCATCTCATCGCACGGGATTCTCACCCTCTGTGACGTTCTGTTCCAAGAAACATAGACAAGAGCCAATCCCAAGGTTACCTTCTTCAAATTACAACTCGAACACCGAAGGTGCTAGATTTCAAATTTGAGCTTTTGCCGCTTCACTCGCCGTTTACTAAGGCAATCCCTGTTGGTTTCTTT
>C236_214
TCGCCAATATTTAGCTTTAGATGGAATTTACCACCCACTTAGAGCTGCATTCCCAAACAACTCGACTCTTCGAAAGCACCTTACATAGAATTGGTCATCTCATCGCACGGGATTCTCACCCTCTGTGACGTTCTGTTCCAAGAAACATAGACAAGAGCCAATCCCAAGGTTACCTTCTTCAAATTACAACTCGAACACCGAAGGTGCTAGATTTCAAATTTGAGCTTTTGCCGCTTCACTCGCCGTTTACTAAGGGCAATCCCTCGTTGGTTTCT
>C236_11
TCGCCAATATTTAGCTTTAGATGGAATTTACCACCCACTTAGAGCTGCATTCCCAAACAACTCGACTCTTCGAAAGCACCTTACATAGAATTGGTCATCTCATCGCACGGGATTCTCACCCTCTGTGACGTTCTGTTCCAAGAAACATAGACAAGAGCCAATCCCAAGGTTACCTTCTTCAAATTACAACTCGAACACCGAAGGTGCTAGATTTCAAATTTGAGCTTTTTGCCGCTTCACTCGCCGTTACTAAGGCAATCCCTGTTGGTTTCTTT
>C236_68
TCGCCAATATTTAGCTTTAGATGGAATTTACCACCCACTTAGAGCTGCATTCCCAAACAACTCGACTCTTCGAAAGCACCTTACATAGAATTGGTCATCTCATCGCACGGGATTCTCACCCTCTGTGACGTTCTGTTCCAAGAAACATAGACAAGAGCCAATCCCAAGGTTACCTTCTTCAAATTACAACTCGAACACCGAAGGTGCTAGATTTCAAATTTGAGCTTTTTGCCGCTTCACTCGCCGTTACTAAGGCAATCCCTGTTGGTTTCTTT
>C236_215
TCGCCAATATTTAGCTTTAGATGGAATTTACCACCCACTTAGAGCTGCATTCCCAAACAACTCGACTCTTCGAAAGCACCTTACATAGAATTGGTCATCTCATCGCACGGGATTCTCACCCTCTGTGACGTTCTGTTCCAAGAAACATAGACAAGAGCCAATCCCAAGGTTACCTTCTTCAAATTACAACTCGAACACCGAAGGTGCTAGATTTCAAATTTGAGCTTTTTGCCGCTTCACTCGCCGTTTACTAAGGCAATCCCTGTTGGTTTCTT
>C236_49
TCGCCAATATTTAGCTTTAGATGGAATTTACCACCCACTTAGAGCTGCATTCCCAAACAACTCGACTCTTCGAAAGCACCTTACATAGAATTGGTCATCTCATCGCACGGGATTCTCACCCTCTGTGACGTTCTGTTCCAAGAAACATAGACAAGAGCCAATCCCAAGGTTACCTTCTTCAAATTACAACTCGAACACCGAAGGTGCTAGATTTCAAATTTGAGTCTTTTGCCGCTTCACTCGCCGTTACTAAGGCAATCCCTGTTGGTTTCTTT
>C236_246
TCGCCAATATTTAGCTTTAGATGGAATTTACCACCCACTTAGAGCTGCATTCCCAAACAACTCGACTCTTCGAAAGCACCTTACATAGAATTGGTCATCTCATCGCACGGGATTCTCACCCTCTGTGACGTTCTGTTCCAAGAAACATAGACAAGAGCCAATCCCAAGGTTACCTTCTTCAAATTACAACTCGAACACCGAAGGTGCTAGATTTCAAATTTGAGTCTTTTGCCGCTTCACTCGCCGTTTACTAAGGCAATCCCTGTTGGTTTCTT
>C236_314
TCGCCAATATTTAGCTTTAGATGGAATTTACCACCCACTTAGAGCTGCATTCCCAAACAACTCGACTCTTCGAAAGCACCTTACATAGAATTGGTCATCTCATCGCACGGGATTCTCACCCTCTGTGACGTTCTGTTCCAAGAAACATAGACAAGAGCCAATCCCAAGGTTACCTTCTTCAAATTACAACTCGAACACGAAGGTGCTAGATTTCAAATTTGAGCTTTTGCCGCTTCACTCGCCGTTTACTAAGGCAATCCCTGTTGGTTTCTTTT
>C236_212
TCGCCAATATTTAGCTTTAGATGGAATTTACCACCCACTTAGAGCTGCATTCCCAAACAACTCGACTCTTCGAAAGCACCTTACATAGAATTGGTCATCTCATCGCACGGGATTCTCACCCTCTGTGACGTTCTGTTCCAAGAAACATAGACAAGAGCCAATCCCAAGGTTACCTTCTTCAAATTACAACTCGAACATCGAAGGTGCTAGATTTCAAATTTGAGCTTTTGCCGCTTCACTCGCCGTTTACTAAGGCAATCCCTGTTGGTTTCTTT
>C236_136
TCGCCAATATTTAGCTTTAGATGGAATTTACCACCCACTTAGAGCTGCATTCCCAAACAACTCGACTCTTCGAAAGCACCTTACATAGAATTGGTCATCTCATCGCACGGGATTCTCACCCTCTGTGACGTTCTGTTCCAAGAAACATAGACAAGAGCCAATCCCAAGGTTACTTTCTTCAAATTACAACTCGAACACCGAAGGTGCTAGATTTCAAATTTGAGCTTTTGCCGCTTCACTCGCCGTTACTAAGGCAATCCCTGTTGGTTTCTTTT
>C236_118
TCGCCAATATTTAGCTTTAGATGGAATTTACCACCCACTTAGAGCTGCATTCCCAAACAACTCGACTCTTCGAAAGCACCTTACATAGAATTTGGTCATCTCATCGCACGGGATTCTCACCCTCTGTGACGTTCTGTTCCAAGAAACATAGACAAGAGCCAATCCCAAGGTTACCTTCTTCAAATTACAACTCGAACACCGAAGGTGCTAGATTTCAAATTTGAGCTTTTGCCGCTTCACTCGCCGTTACTAAGGCAATCCCTGTTGGTTTCTTT
>C236_205
TCGCCAATATTTAGCTTTAGATGGAATTTACCACCCATTTAGAGCTGCATTCCCAAACAACTCGACTCGTCGAAGGGGCTTTACACGGCGAAGGCCAGCGACCACATACGGGATTCTCACCCTCTGTGACGTCCTGTTCCAAAGAACTTAGACCGCTGCCAACGCCAAAGCGCCCTCTGCAAATTACAACTCGGACTCTGAAAGAGTCAGATTTCAAATTTGAGCTGTTGCCGCTTCACTCGCCGTTTACTAGGGCAATCCCTGTTGGTTTCTTT
>C236_91
TCGCCAATATTTAGCTTTAGATGGAATTTACCTCCCATTTAGAGCTGCATTCCCAAACAACTCGACTCGTCGAAGGGGCTTTACACGGCGAAGGCCAGCGACCACATACGGGATTCTCACCCTCTGTGACGTCCTGTTCCAAAGAACTTAGACCGCTGCCAACGCCAAAGCGCCCTCTGCAAATTACAACTCGGACTCTGAAAGAGTCAGATTTCAAATTTGAGCTGTTGCCGCTTCACTCGCCGTTACTAGGGCAATCCCTGTTGGTTTCTTTT
>C236_313
TCGCCAATATTTAGCTTTAGATGGAATTTACCTCCCATTTAGAGCTGCATTCCCAAACAACTCGACTCTTCGAAAGCACCTTACATAGAATTGGTCATCTCATCGCACGGGATTCTCACCCTCTGTGACGTTCTGTTCCAAGAAACATAGACAAGAGCCAATCCCAAGGTTACCTTCTTCAAATTACAACTCGAACACCGAAGGTGCTAGATTTCAAATTTGAGCTTTTGCCGCTTCACTCGCCGTTTACTAAGGCAATCCCTGTTGGTTTCTTT
>C236_20
TCGCCAATATTTAGCTTTAGATGGAGTTTACCACCCACTTAGAGCTGCATTCCCAAACAACTCGACTCTTCGAAAGCACCTTACATAGAATTGGTCATCTCATCGCACGGGATTCTCACCCTCTGTGACGTTCTGTTCCAAGAAACATAGACAAGAGCCAATCCCAAGGTTACCTTCTTCAAATTACAACTCGAACACCGAAGGTGCTAGATTTCAAATTTGAGCTTTTGCCGCTTCACTCGCCGTTACTAAGGCAATCCCTGTTGGTTTCTTTT
>C236_186
TCGCCAATATTTAGCTTTAGATGGAGTTTACCACCTGCTTTAGGCTGCACTCTCAAGCAACCTGACTCTAGAATACGCCTGTCTGCGCCTACCAGACTCACGCCTCCATGGGCCTAGCACCCACTTTGGGAGCCCCTGTCAAGGGAACTTGAGACACATGTCAGTAGGCGATGCACAAACGCATCAACGCCGCATCTCCTAAACACGTCGAGTGTTAGGACTTGGCGCTGGGCTCATCCCTGTTCGCTCGCCGTTACTAAGGGAATCCCATTTGG
>C236_244
TCGCCAATATTTAGCTTTAGATGGAGTTTACCACCTGCTTTAGGCTGCACTCTCAAGCAACCTGACTCTAGAATACGCCTGTCTGCGCCTACCAGACTCACGCCTCCATGGGCCTAGCACCCACTTTGGGAGCCCCTGTCAAGGGAACTTGAGACACGTGTCAGTAGGCGATGCACAAACGCATCAACGCCGCATCTCCTAAACACGTCGAGTGTTAGGACTTGGCGCTGGGCTCATCCCTGTTCGCTCGCCGTTACTAAGGGAATCCCATTTGG
>C236_224
TCGCCAATATTTAGCTTTTAGATGGAATTTACACCCACTTAGAGCTGCATTCCCAAACAACTCGACTCTTCGAAAGCACCTTACATAGAATTGGTCATCTCATCGCACGGGATTCTCACCCTCTGTGACGTTCTGTTCCAAGAAACATAGACAAGAGCCAATCCCAAGGTTACCTTCTTCAAATTACAACTCGAACACCGAAGGTGCTAGATTTCAAATTTGAGCTTTTGCCGCTTCACTCGCCGTTTACTAAGGCAATCCCTGTTGGTTTCTTT
>C236_193
TCGCCAATATTTAGCTTTTAGATGGAATTTACCACCCACTTTAGAGCTGCATTCCCAAACAACTCGACTCTTCGAAAGCACCTTACATAGAATTGGTCATCTCATCGCACGGGATTCTCACCCTCTGTGACGTTCTGTTCCAAGAAACATAGACAAGAGCCAATCCCAAGGTTACCTTCTTCAAATTACAACTCGAACACCGAAGGTGCTAGATTTCAAATTTGAGCTTTTGCCGCTTCACTCGCCGTTTACTAAGGCAATCCCTCGTTGGTTTC
>C236_65
TCGCCAATATTTTAGCTTTAGATGGAATTTACCACCCACTTAGAGCTGCATTCCCAAACAACTCGACTCTTCGAAAGCACCTTACATAGAATTGGTCATCTCATCGCACGGGATTCTCACCCTCTGTGACGTTCTGTTCCAAGAAACATAGACAAGAGCCAATCCCAAGGTTACCTTCTTCAAATTACAACTCGAACACCGAAGGTGCTAGATTTCAAATTTGAGCTTTTGCCGCTTCACTCGCCGTTACTAAGGCAATCCCTGTTGGTTTCTTT
>C236_311
TCGCCAATATTTTAGCTTTAGATGGAATTTACCACCCACTTAGAGCTGCATTCCCAAACAACTCGACTCTTCGAAAGCACCTTACATAGAATTGGTCATCTCATCGCACGGGATTCTCACCCTCTGTGACGTTCTGTTCCAAGAAACATAGACAAGAGCCAATCCCAAGGTTACCTTCTTCAAATTACAACTCGAACACCGAAGGTGCTAGATTTCAAATTTGAGCTTTTGCCGCTTCACTCGCCGTTTACTAAGGCAATCCCTGTTGGTTTCTT
>C236_31
TCGCCGAATATTTAGCTTTAGATGGAATTTACCACCCACTTAGAGCTGCATTCCCAAACAACTCGACTCTTCGAAAGCACCTTACATAGAATTGGTCATCTCATCGCACGGGATTCTCACCCTCTGTGACGTTCTGTTCCAAGAAACATAGACAAGAGCCAATCCCAAGGTTACCTTCTTCAAATTACAACTCGAACACCGAAGGTGCTAGATTTCAAATTTGAGCTTTTGCCGCTTCACTCGCCGTTACTAAGGCAATCCCTGTTGGTTTCTTT
>C236_46
TCGGCCAAGTATTTAGCTTTAGATGGAATTTACCACCCACTTAGAGCTGCATTCCCAAACAACTCGACTCTTCGAAAGCACCTTACATAGAATTGGTCATCTCATCGCACGGGATTCTCACCCTCTGTGACGTTCTGTTCCAAGAAACATAGACAAGAGCCAATCCCAAGGTTACCTTCTTCAAATTACAACTCGAACACCGAAGGTGCTAGATTTCAAATTTGAGCTTTTGCCGCTTCACTCGCCGTTACTAAGGCAATCCCTGTTGGTTTCTT
>C236_30
TCGGCCAAGTATTTAGGCTTTAGATGGGAATTTACCACCCACTTAGAGCTGCATTCCCAAACAACTCGACTCTTCGAAAGCACCTTACATAGAATTGGTCATCTCATCGCACGGGATTCTCACCCTCTGTGACGTTCTGTTCCAAGAAACATAGACAAGAGCCAATCCCAAGGTTACCTTCTTCAAATTACAACTCGAACACCGAAGGTGCTAGATTTCAAATTTGAGCTTTTGCCGCTTCACTCGCCGTTACTAAGGCAATCCCTGTTGGTTTC
>C236_78
TGGCCAATATTTAGCTTTAGAAGAAATTTACCTCCCATTTAGAGCTGCATTCCCAAACAACTCGACTCGTCGAAGGGGCTTTACACGGCGAAGGCCAGCGACCACATACGGGATTCTCACCCTCTGTGACGTCCTGTTCCAAAGAACTTAGACCGCTGCCAACGCCAAAGCGCCCTCTGCAAATTACAACTCGGACTCTGAAAGAGTCAGATTTCAAATTTGAGCTGTTGCCGCTTCACTCGCCGTTACTAGGGCAATCCCTGTTGGTTTCTTTT
>C236_290
TGGCCAATATTTAGCTTTAGAAGAAATTTACCTCCCATTTAGAGCTGCATTCCCAAACAACTCGACTCGTCGAAGGGGCTTTACACGGCGAAGGCCAGCGACCACATACGGGATTCTCACCCTCTGTGACGTCCTGTTCCAAAGAACTTAGACCGCTGCCAACGCCAAAGCGCCCTCTGCAAATTACAACTCGGACTCTGAAAGAGTCAGATTTCAAATTTGAGCTGTTGCCGCTTCACTCGCCGTTTACTAAGGCAATCCCCTCGTTGGTTTCT
>C236_147
TGGCCAATATTTAGCTTTAGAAGAAATTTACCTCCCATTTAGAGCTGCATTCCCAAACAACTCGACTCGTCGAAGGGGCTTTACACGGCGAAGGCCAGCGACCACATACGGGATTCTCACCCTCTGTGACGTCCTGTTCCAAAGAACTTAGACCGCTGCCAACGCCAAAGCGCCCTCTGCAAATTACAACTCGGACTCTGAAAGAGTCAGATTTCAAATTTGAGCTGTTGCCGCTTCACTCGCCGTTTACTAGGGCAATCCCTGTTGGTTTCTTT
>C236_95
TGGCCAATATTTAGCTTTAGAAGAATTTACCTCCCATTTAGAGCTGCATTCCCAAACAACTCGACTCGTCGAAGGGGCTTTACACGGCGAAGGCCAGCGACCACATACGGGATTCTCACCCTCTGTGACGTCCTGTTCCAAAGAACTTAGACCGCTGCCAACGCCAAAGCGCCCTCTGCAAATTACAACTCGGACTCTGAAAGAGTCAGATTTCAAATTTGAGCTGTTGCCGCTTCACTCGCCGTTACTAGGGCAATCCCTGTTGGTTTCTTTTC
>C236_133
TGGCCAATATTTAGCTTTAGATGGAATTTACCACCCACTTAGAGCTGCATTCCCAAACAACTCGACTCTTCGAAAGCACCTTACATAGAATTGGTCATCTCATCGCACGGGATTCTCACCCTCTGTGACGTTCTGTTCCAAGAAACATAGACAAGAGCCAATCCCAAGGTTACCTTCTTCAAATTACAACTCGAACACCGAAGGTGCTAGATTTCAAATTTGAGCTTTTGCCGCTTCACTCGCCGTTTACTAAGGCAATCCCTGTTGGTTTCTTT
>C237_383
GCAGTAATATTTAGCCTAGGAGATGCATACCTCCTACTTCAAGCTGCACTCTCAAGCAACCCTACTCTCAAGCTGAAGCCTTCGCACTAACGCGCACTGGTCTTAGAATGTCCATACGGGGCTTTAACCCTCTATGGCCAACTATTAGATCGCTCGTTTGAACACACGCCAGTGCACGCTTTGAACTCAAGCTGCCAGCTCACACGCAGCATCGCTCGTCGAGCAATCAAGCTCGACAAGCCTTTGCGTTGGGCTCTACCCTGTTCGTTCGCCAT
>C237_235
GCAGTAATATTTAGCCTTAGGAGATGCATACCTCCTACTTCAAGCTGCACTCTCAAGCAACCCTACTCTCAAGCTGAAGCCTTCGCACTAACGCGCACTGGTCTTAGAATGTCCATACGGGGCTTTAACCCTCTATGGCCAACTATTAGATCGCTCGTTTGAACACACGCCAGTGCACGCTTTGAACTCAAGCTGCCAGCTCACACGCAGCATCGCTCGTCGAGCAATCAAGCTCGACAAGCCTTTGCGTTGGGCTCTACCCTGTTCGTTCGCCA
>C237_327
GCAGTGATATTTAGCCTTAGGAGATGCATACCTCCTACTTCAAGCTGCACTCTCAAGCAACCCTACTCTCAAGCTAATGCCTTCGTACTAGCACCTACTGGACCTACAATGTTCATACGGGACTTTAACCCTCTATGGTCAACTATTAGATCGTTCGTTTGAACACACGCCAGTGCACGCTTTGAACTCAAGCTGCCAGCTCACACGCAGCATCGCTCGTCGAGCAATCAAGCTCGACAAGCCTTTGCGTTGGGCTCTACCCTGTTCGTTCGCCA
>C237_92
GCAGTGATATTTAGCCTTAGGAGATGCATACCTCCTACTTCAAGCTGCACTCTCAAGCAACCCTACTCTCAAGCTAATGCCTTCGTACTAGCACCTACTGGACCTACAATGTTCATACGGGACTTTAACCCTCTATGGTCAACTATTAGATCGTTCGTTTGAACACATGCCAGTAGACGCTTTAAACTCAAGCAATCAGCTCACACGCAGCATCGTCCAAATTGAATAAAATGGACCTTTGCGTTGGGCTCTACCCTGTTCGTTCGCCATTACTA
>C237_316
GCAGTGATATTTAGCCTTAGGAGATGCATACCTCCTACTTCAAGCTGCACTCTCAAGCAACCCTACTCTCAAGCTAATGCCTTCGTACTAGCACCTACTGGACCTACAATGTTCATACGGGACTTTAACCCTCTATGGTCAACTATTAGATCGTTCGTTTGAACACATGCCAGTAGACGCTTTAAACTCAAGCAATCAGCTCACACGCAGCATCGTCCAAATTGAATAAAATGGACCTTTGCGTTGGGCTCTACCCTGTTCGTTCGCCATTACTA
>C237_251
GCAGTGATATTTAGCCTTAGGAGATGCATACCTCCTACTTCAAGCTGCACTCTCAAGCAACCCTACTCTCAAGCTAATGCCTTCGTACTAGCACCTACTGGACCTACAATGTTCATACGGGACTTTAACCCTCTATGGTCAACTATTAGATCGTTCGTTTGAACACATGCCAGTAGATGCTTTAAACTCAAGCAATCAGCTCACACGCAGCATCGTCCAAATTGAATAAAATGGACCTTTGCGTTGGGCTCTACCCTGTTCGTTCGCCATTACTA
>C237_361
GCAGTGATATTTAGCCTTAGGAGATGCATACCTCCTACTTCAAGCTGCACTCTCAAGCAACCCTACTCTCAAGCTGAAGCCTTCGCACTAACGCACACTGGTCTTAGAATGTCCATACGGGGCTTTAACCCTCTATGGCCAACTATTAGATCGTTCGTTTGAACACACGCCAGTGCACGCTTTGAACTCAAGCTGCCAGCTCACACGCAGCATCGCTCGTCGAGCAATCAAGCTCGATAAGCCTTTGCGTTGGGCTCTACCCTGTTCGTTCGCCA
>C237_355
GCAGTGATATTTAGCCTTAGGAGATGCATACCTCCTACTTCAAGCTGCACTCTCAAGCAACCCTACTCTCAAGCTGAAGCCTTCGCACTAACGCGCACTGGTCTTAGAATGTCCATACGGGGCTTTAACCCTCTATGGCCAACTATTAGATCGTTCGTTTGAACACACGCCAGTGCACGCTTTGAACTCAAGCTGCCAGCTCACACGCAGCATCGCTCGTCGAGCAATCAAGCTCAACAAGCCTTTGCGTTTGGGCTCTACCCTGTTCGTTCGCC
>C237_88
GCAGTGATATTTAGCCTTAGGAGATGCATACCTCCTACTTCAAGCTGCACTCTCAAGCAACCCTACTCTCAAGCTGAAGCCTTCGCACTAACGCGCACTGGTCTTAGAATGTCCATACGGGGCTTTAACCCTCTATGGCCAACTATTAGATCGTTCGTTTGAACACACGCCAGTGCACGCTTTGAACTCAAGCTGCCAGCTCACACGCAGCATCGCTCGTCGAGCAATCAAGCTCGACAAGCCTTTGCGTTGGGCTCTACCCTGTTCGTTCGCCA
>C237_259
GCAGTGATATTTAGCCTTAGGAGATGCATACCTCCTACTTCAAGCTGCACTCTCAAGCAACCCTACTCTCAAGCTGAAGCCTTCGCACTAACGCGCACTGGTCTTAGAATGTCCATACGGGGCTTTAACCCTCTATGGCCAACTATTAGATCGTTCGTTTGAACACACGCCAGTGCACGCTTTGAACTCAAGCTGCCAGCTCACACGCAGCATCGCTCGTCGAGCAATCAAGCTCGACAAGCCTTTGCGTTGGGCTCTACCTGTTCGTTCGCCAT
>C237_204
GCAGTGATATTTAGCCTTAGGAGATGCATACCTCCTACTTCAAGCTGCACTCTCAAGCAACCCTACTCTCAAGCTGAAGCCTTCGCACTAACGCGCACTGGTCTTAGAATGTCCATACGGGGCTTTAACCCTCTATGGCCAACTATTAGATCGTTCGTTTGAACACACGCCAGTGCACGCTTTGAACTCAAGCTGCCAGCTCACACGCAGCATCGCTCGTCGAGCAATCAAGCTCGATAAGCCTTTGCGTTGGGCTCTACCTGTTCGTTCGCCAT
>C237_214
GCAGTGATATTTAGCCTTAGGAGATGCATACCTCCTACTTCAAGCTGCACTCTCAAGCAACCCTACTCTCAAGCTGAAGCCTTCGCACTAACGCGCACTGGTCTTAGAATGTCCATACGGGGCTTTAACCCTCTATGGCCAACTATTAGATCGTTCGTTTGAACACACGCCAGTGCACGCTTTGAACTCAAGCTGCCAGCTCACACGCAGCATCGCTCGTCGAGCAATCAAGCTCGATAAGTCCTTTGTCGGTTGGGCTCCTACCTGTTCGTTCG
>C237_202
GCTGGTAATATTTAGCCTTAGATGGAGTTTACCACCTGCTTTAGGCTGCACTCTCAAGCAACCTGACTCTAGAATACGCCTGTCTGCGCCTACCAGACTCACGCCTCCATGGGCCTAGCACCCACTTTGGGAGCCCCTGTCAAGGGAACTTGAAACACATGTCAGTAGACGATGCACAAACGCATCAACGCCGCATCTCCTAAACACATCGAGTGTTAGGACTTGGCGCTGGGCTCATCCCTGTTCGCTCGCCGTTACTAAGGGAATCCCATTTG
>C237_54
GCTGTAATATTTAGCCTTAGATGGAGTTTACCACCTGCTTTAGGCTGCACTCTCAAGCAACCCTACTCTCAAGCTAATGCCTTCGTACTAGCACCTACTGGACCTACAATGTTCATACGGGACTTTAACCCTCTATGGTCAACTATTAGATCGTTCGTTTGAACACATGCCAGTAGACGCTTTAAACTCAAGCAATCAGCTCACACGCAGCATCGTCCAAATTGAATAAAATGGACCTTTGCGTTGGGCTCTACCCTGTTCGTTCGCCATTACTA
>C237_11
GCTGTAATATTTAGCCTTAGATGGAGTTTACCACCTGCTTTAGGCTGCACTCTCAAGCAACCTAACTCTAGAATACGCCTGCTCGCGCCTACCAGACTCGTGTCTCCATGGGCCTAGCACCCACTCTGGGAGCCCCTGTCAAGGGAACTTGAAACACATGTCAGTAGACGATGCACAAACGCATCAACGCCGCATCTCCTAAACACATCGAGTGTTAGGACTTGGCGCTGGGCTCATCCCTGTTCGCTCGCCGTTACTAAGGGAATCCCATTTGG
>C237_351
GCTGTAATATTTAGCCTTAGATGGAGTTTACCACCTGCTTTAGGCTGCACTCTCAAGCAACCTGACTCTAGAAATACGCCTGTCTGCGCCTACCAGACTCACGCCTCCATGGGCCTAGCACCCACTTTGGGAGCCCCTGTCAAGGGAACTTGAGACACGTGTCAGTAGGCGATGCACAAACGCATCAACGCCGCATCTCCTAAACACGTCGAGTGTTAGGACTTGGCGCTGGGTCTCATCCCTGTTCGCTTCGCCGTTACTAAGGGAATCCCATT
>C237_113
GCTGTAATATTTAGCCTTAGATGGAGTTTACCACCTGCTTTAGGCTGCACTCTCAAGCAACCTGACTCTAGAATACGCCCTGTCTGCGCCTACCCAGACTCACGCCTCCATGGGCCTAGCACCCACTTTGGGAGCCCCTGTCAAGGGAACTTGAGACACGTGTCAGTAGGCGATGCACAAACGCATCAACGCCGCATCTCCTAAACACGTCGAGTGTTAGGACTTGGCGCTGGGCTCATCCCTGTTCGCTCGCCGTTACTAAGGGAATCCCATTT
>C237_35
GCTGTAATATTTAGCCTTAGATGGAGTTTACCACCTGCTTTAGGCTGCACTCTCAAGCAACCTGACTCTAGAATACGCCTGCTCGCGCCTACCAGACTCACGCCTCCATGGGCCTAGCACCCACTTTGGGAGCCCCTGTCAAGGGAACTTGAGACACGTGTCAGTAGGCGATGCACAAACGCATCAACGCCGCATCTCCTAAACACGTCGAGTGTTAGGACTTGGCGCTGACTCATCCCTGTTCGCTCGCCGTTACTAAGGGAATCCCATTTGGT
>C237_265
GCTGTAATATTTAGCCTTAGATGGAGTTTACCACCTGCTTTAGGCTGCACTCTCAAGCAACCTGACTCTAGAATACGCCTGCTCGCGCCTACCAGACTCGTGTCTCCATGGGCCTAGCACCCACTCTGGGAGCCCCTGTCAAGGGAACTTGAAACACATGTCAGTAGACGATGCACAAACGCATCAACGCCGCATCTCCTAAACACATCGAGTGTTAGGACTTGGCGCTGGGCTCATCCCTGTTCGCTCGCCGTTACTAAGGGAATCCCATTTGG
>C237_334
GCTGTAATATTTAGCCTTAGATGGAGTTTACCACCTGCTTTAGGCTGCACTCTCAAGCAACCTGACTCTAGAATACGCCTGCTCGCGCCTACCAGACTCGTGTCTCCATGGGCCTAGCACCCACTCTGGGAGCCCCTGTCAAGGGAACTTGAGACACGTGTCAGTAGGCGATGCACAAACGCATCAACGCCGCATCTCCTAAACACGTCGAGTGTTAGGACTTGGCGCTGGGCTCATCCCTGTTCGCTCGCCGTTACTAGGGCAATCCCTGTTGG
>C237_26
GCTGTAATATTTAGCCTTAGATGGAGTTTACCACCTGCTTTAGGCTGCACTCTCAAGCAACCTGACTCTAGAATACGCCTGCTCGCGCCTACCAGACTCGTGTCTCCATGGGCCTAGCACCCACTTTGGGAGCCCCTGTCAAGGGAACTTGAAACACATGTCAGTAGACGATGCACAAACGCATCAACGCCGCATCTCCTAAACACATCGAGTGTTAGGACTTGGCGCTGGGCTCATCCCTGTTCGCTCGCCGTTACTAAGGGAATCCCATTTGG
>C237_379
GCTGTAATATTTAGCCTTAGATGGAGTTTACCACCTGCTTTAGGCTGCACTCTCAAGCAACCTGACTCTAGAATACGCCTGCTTGCGCCTACCAGACCCGTGTCTCCATGGGCCTAGCACCCACTCTGGGAGCCCCTGTCAAGGGAACTTGAAACACATGTCAGTAGACGATGCACAAACGCATCAACGCCGCATCTCCTAAACACATCGAGTGTTAGGACTTGGCGCTGGGCTCATCCCTGTTCGCTCGCCGTTACTAAGGGAATCCCATTTGG
>C237_270
GCTGTAATATTTAGCCTTAGATGGAGTTTACCACCTGCTTTAGGCTGCACTCTCAAGCAACCTGACTCTAGAATACGCCTGCTTGCGCCTACCAGACTCACGCCTCCATGGGCCTAGCACCCACTTTGGGAGCCCCTGTCAAGGGAACTTGAGACACGTGTCAGTAGGCGATGCACAAACGCATCAACGCCGCATCTCCTAAACACGTCGAGTGTTAGGACTTGGCGCTGGGCTCATCCCTGTTCGCTCGCCGTTACTAAGGGAATCCCATTTGG
>C237_110
GCTGTAATATTTAGCCTTAGATGGAGTTTACCACCTGCTTTAGGCTGCACTCTCAAGCAACCTGACTCTAGAATACGCCTGCTTGCGCCTACCAGACTCACGTCTCCATGGGCCTAGCACCCACTTTGGGAGCCCCTGTCAAGGGAACTTGAGACACGTGTCAGTAGGCGATGCACAAACGCATCAACGCCGCATCTCCTAAACACGTCGAGTGTTAGGACTTGGCGCTGGGCTCATCCCTGTTCGCTCGCCGTTACTAAGGGAATCCCATTTGG
>C237_158
GCTGTAATATTTAGCCTTAGATGGAGTTTACCACCTGCTTTAGGCTGCACTCTCAAGCAACCTGACTCTAGAATACGCCTGCTTGCGCCTACCAGACTCGTGCCTCCATGGGCCTAGCACCCACTCTGGGAGCCCCTGTCAAGGGAACTTGAAACACATGTCAGTAGACGATGCACAAACGCATCAACGCCGCATCTCCTAAACACATCGAGTGTTAGGACTTGGCGCTGGGCTCATCCCTGTTCGCTCGCCGTTACTAAGGGAATCCCATTTGG
>C237_305
GCTGTAATATTTAGCCTTAGATGGAGTTTACCACCTGCTTTAGGCTGCACTCTCAAGCAACCTGACTCTAGAATACGCCTGCTTGCGCCTACCAGACTCGTGTCTCCATGGGCCTAGCACCCACTCTGGGAGCCCCTGTCAAGGGAACTTGAAACACATGCCAGTAGACGATGCACAAACGCATCAACGCCGCATCTCCTAAACACATTGAGTGTTAGGACTTGGCGCTGGGCTCATCCCTGTTCGCTCGCCGTTACTAAGGGAATCCCATTTGG
>C237_4
GCTGTAATATTTAGCCTTAGATGGAGTTTACCACCTGCTTTAGGCTGCACTCTCAAGCAACCTGACTCTAGAATACGCCTGCTTGCGCCTACCAGACTCGTGTCTCCATGGGCCTAGCACCCACTCTGGGAGCCCCTGTCAAGGGAACTTGAAACACATGTCAGTAAACGATGCACAAACGCATCAACGCCGCATCTCCTAAACACATCGAGTGTTAGGACTTGGCGCTGGGCTCATCCCTGTTCGCTCGCCGTTACTAAGGGAATCCCATTTGG
>C237_171
GCTGTAATATTTAGCCTTAGATGGAGTTTACCACCTGCTTTAGGCTGCACTCTCAAGCAACCTGACTCTAGAATACGCCTGCTTGCGCCTACCAGACTCGTGTCTCCATGGGCCTAGCACCCACTCTGGGAGCCCCTGTCAAGGGAACTTGAAACACATGTCAGTAGACGATGCACAAACGCATCAACGCCGCATCTCCTAAACACATCGAGTGTTAGGACTTGGCGCTGGGCTCATCCCTGTTCGCTCGCCGTTACTAAGGGAACTCCCATTTG
>C237_232
GCTGTAATATTTAGCCTTAGATGGAGTTTACCACCTGCTTTAGGCTGCACTCTCAAGCAACCTGACTCTAGAATACGCCTGCTTGCGCCTACCAGACTCGTGTCTCCATGGGCCTAGCACCCACTCTGGGAGCCCCTGTCAAGGGAACTTGAAACACATGTCAGTAGACGATGCACAAACGCATCAACGCCGCATCTCCTAAACACATCGAGTGTTAGGACTTGGCGCTGGGCTCATCCCTGTTCGCTCGCCGTTACTAAGGGAACTCCCCATTT
>C237_27
GCTGTAATATTTAGCCTTAGATGGAGTTTACCACCTGCTTTAGGCTGCACTCTCAAGCAACCTGACTCTAGAATACGCCTGCTTGCGCCTACCAGACTCGTGTCTCCATGGGCCTAGCACCCACTCTGGGAGCCCCTGTCAAGGGAACTTGAAACACATGTCAGTAGACGATGCACAAACGCATCAACGCCGCATCTCCTAAACACATCGAGTGTTAGGACTTGGCGCTGGGCTCATCCCTGTTCGCTCGCCGTTACTAAGGGAATCCATTTGGT
>C237_14
GCTGTAATATTTAGCCTTAGATGGAGTTTACCACCTGCTTTAGGCTGCACTCTCAAGCAACCTGACTCTAGAATACGCCTGCTTGCGCCTACCAGACTCGTGTCTCCATGGGCCTAGCACCCACTCTGGGAGCCCCTGTCAAGGGAACTTGAAACACATGTCAGTAGACGATGCACAAACGCATCAACGCCGCATCTCCTAAACACATCGAGTGTTAGGACTTGGCGCTGGGCTCATCCCTGTTCGCTCGCCGTTACTAAGGGAATCCCATTTGG
>C237_162
GCTGTAATATTTAGCCTTAGATGGAGTTTACCACCTGCTTTAGGCTGCACTCTCAAGCAACCTGACTCTAGAATACGCCTGCTTGCGCCTACCAGACTCGTGTCTCCATGGGCCTAGCACCCACTCTGGGAGCCCCTGTCAAGGGAACTTGAAACACATGTCAGTAGACGATGCACAAACGCATCAACGCCGCATCTCCTAAACACATCGAGTGTTAGGACTTGGCGCTGGGCTCATCCCTGTTCGCTCGCCGTTACTAAGGGAATCCCATTTGG
>C237_160
GCTGTAATATTTAGCCTTAGATGGAGTTTACCACCTGCTTTAGGCTGCACTCTCAAGCAACCTGACTCTAGAATACGCCTGCTTGCGCCTACCAGACTCGTGTCTCCATGGGCCTAGCACCCACTCTGGGAGCCCCTGTCAAGGGAACTTGAAACACATGTCAGTAGACGATGCACAAACGCATCAACGCCGCATCTCCTAAACACATCGAGTGTTAGGACTTGGCGCTGGGCTCATCCCTGTTCGCTCGCCGTTACTAAGGGAATCCCATTTGG
>C237_72
GCTGTAATATTTAGCCTTAGATGGAGTTTACCACCTGCTTTAGGCTGCACTCTCAAGCAACCTGACTCTAGAATACGCCTGCTTGCGCCTACCAGACTCGTGTCTCCATGGGCCTAGCACCCACTCTGGGAGCCCCTGTCAAGGGAACTTGAAACACATGTCAGTAGACGATGCACAAACGCATCAACGCCGCATCTCCTAAACACATCGAGTGTTAGGACTTGGCGCTGGGCTCATCCCTGTTCGCTCGCCGTTACTAAGGGAATCCCATTTGG
>C237_192
GCTGTAATATTTAGCCTTAGATGGAGTTTACCACCTGCTTTAGGCTGCACTCTCAAGCAACCTGACTCTAGAATACGCCTGCTTGCGCCTACCAGACTCGTGTCTCCATGGGCCTAGCACCCACTCTGGGAGCCCCTGTCAAGGGAACTTGAAACACATGTCAGTAGACGATGCACAAACGCATCAACGCCGCATCTCCTAAACACATCGAGTGTTAGGACTTGGCGCTGGGCTCATCCCTGTTCGCTTCGCCGTTACTAAGGGAATCCCATTTG
>C237_245
GCTGTAATATTTAGCCTTAGATGGAGTTTACCACCTGCTTTAGGCTGCACTCTCAAGCAACCTGACTCTAGAATACGCCTGCTTGCGCCTACCAGACTCGTGTCTCCATGGGCCTAGCACCCACTCTGGGAGCCCCTGTCAAGGGAACTTGAAACACATGTCAGTAGACGATGCACAAACGCATCAACGCCGCATCTCCTAAACACATCGAGTGTTAGGACTTGGCGCTGGGCTCATCCTGTTCGCTCGCCGTTACTAAGGGAATCCCATTTGGT
>C237_288
GCTGTAATATTTAGCCTTAGATGGAGTTTACCACCTGCTTTAGGCTGCACTCTCAAGCAACCTGACTCTAGAATACGCCTGCTTGCGCCTACCAGACTCGTGTCTCCATGGGCCTAGCACCCACTCTGGGAGCCCCTGTCAAGGGAACTTGAAACACATGTCAGTAGACGATGCACAAACGCATCAACGCCGCATCTCCTAAACACATCGAGTGTTAGGACTTGGCGCTGGGTCTCATCCCTGTTCGCTTCGCCGTTACTAAGGGAATCCCATTT
>C237_138
GCTGTAATATTTAGCCTTAGATGGAGTTTACCACCTGCTTTAGGCTGCACTCTCAAGCAACCTGACTCTAGAATACGCCTGCTTGCGCCTACCAGACTCGTGTCTCCATGGGCCTAGCACCCACTCTGGGAGCCCCTGTCAAGGGAACTTGAAACACATGTCAGTAGACGATGCACAAACGCATCAACGCCGCATCTCCTAAACACGTCGAGTGTTAGGACTTGGCGCTGGGCTCATCCCTGTTCGCTCGCCGTTACTAAGGGAATCCCATTTGG
>C237_374
GCTGTAATATTTAGCCTTAGATGGAGTTTACCACCTGCTTTAGGCTGCACTCTCAAGCAACCTGACTCTAGAATACGCCTGCTTGCGCCTACCAGACTCGTGTCTCCATGGGCCTAGCACCCACTCTGGGAGCCCCTGTCAAGGGAACTTGAAACACATGTCAGTAGACGATGCACAAACGCATCAACGCCGCATCTCCTAAACACGTCGAGTGTTAGGACTTGGCGCTGGGCTCATCCCTGTTCGCTCGCCGTTACTAAGGGAATCCCATTTGG
>C237_338
GCTGTAATATTTAGCCTTAGATGGAGTTTACCACCTGCTTTAGGCTGCACTCTCAAGCAACCTGACTCTAGAATACGCCTGCTTGCGCCTACCAGACTCGTGTCTCCATGGGCCTAGCACCCACTCTGGGAGCCCCTGTCAAGGGAACTTGAAACACATGTCAGTAGACGATGCACAAACGCATCAACGCCGCATCTCCTAAGCACATCGAGTGTTAGGACTTGGCGCTGGGCTCATCCCTGTTCGCTCGCCGTTACTAAGGGAATCCCATTTGG
>C237_257
GCTGTAATATTTAGCCTTAGATGGAGTTTACCACCTGCTTTAGGCTGCACTCTCAAGCAACCTGACTCTAGAATACGCCTGCTTGCGCCTACCAGACTCGTGTCTCCATGGGCCTAGCACCCACTCTGGGAGCCCCTGTCAAGGGAACTTGAAACACATGTCAGTAGACGATGCACAAACGCATCGACGCCGCATCTCCTAAACACATCGAGTGTTAGGACTTGGCGCTGGGCTCATCCCTGTTCGCTCGCCGTTACTAAGGGAATCCCATTTGG
>C237_148
GCTGTAATATTTAGCCTTAGATGGAGTTTACCACCTGCTTTAGGCTGCACTCTCAAGCAACCTGACTCTAGAATACGCCTGCTTGCGCCTACCAGACTCGTGTCTCCATGGGCCTAGCACCCACTCTGGGAGCCCCTGTCAAGGGAACTTGAGACACGTGTCAGTAGACGATGCACAAACGCATCAACGCCGCATCTCCTAAACACATCGAGTGTTAGGACTTGGCGCTGGGCTCATCCCTGTTCGCTCGCCGTTACTAAGGGAACTCCCATTTG
>C237_328
GCTGTAATATTTAGCCTTAGATGGAGTTTACCACCTGCTTTAGGCTGCACTCTCAAGCAACCTGACTCTAGAATACGCCTGCTTGCGCCTACCAGACTCGTGTCTCCATGGGCCTAGCACCCACTCTGGGAGCCCCTGTCAAGGGAACTTGAGACACGTGTCAGTAGACGATGCACAAACGCATCAACGCCGCATCTCCTAAACACGTCGAGTGTTAGGACTTGGCGCTGGGCTCATCCCTGTTCGCTCGCCGTTACTAAGGGAATCCCATTTGG
>C237_123
GCTGTAATATTTAGCCTTAGATGGAGTTTACCACCTGCTTTAGGCTGCACTCTCAAGCAACCTGACTCTAGAATACGCCTGCTTGCGCCTACCAGACTCGTGTCTCCATGGGCCTAGCACCCACTTTGGGAGCCCCTGTCAAGGGAACTTGAGACACGTGTCAGTAGGCGATGCACAAACGCATCAACGCCGCATCTCCTAAACACGTCGAGTGTTAGGACTTGGCGCTGGGCTCATCCCTGTTCGCTCGCCGTTACTAAGGGAATCCCATTTGG
>C237_231
GCTGTAATATTTAGCCTTAGATGGAGTTTACCACCTGCTTTAGGCTGCACTCTCAAGCAACCTGACTCTAGAATACGCCTGCTTGCGCCTACCAGACTCGTGTCTCCATGGGCCTAGCACCCACTTTGGGAGCCCCTGTCAAGGGAACTTGAGACACGTGTCAGTAGGCGATGCACAAACGCATCAACGCCGCATCTCCTAAACACGTCGAGTGTTAGGACTTGGCGCTGGGCTCATCCCTGTTCGCTCGCCGTTACTAAGGGAATCCCATTTGG
>C237_297
GCTGTAATATTTAGCCTTAGATGGAGTTTACCACCTGCTTTAGGCTGCACTCTCAAGCAACCTGACTCTAGAATACGCCTGTCTGCGCCTACCAGACTCACGCCTCCATGGGCCTAGCACCCACTCTGGGAGCCCCTGTCAAGGGAACTTGAAACACATGTCAGTAGACGATGCACAAACGCATCGACGCCGCATCTCCTAAACACGTCGAGTGTTAGGACTTGGCGCTGGGCTCATCCCTGTTCGCTCGCCGTTACTAAGGGAATCCCATTTGG
>C237_337
GCTGTAATATTTAGCCTTAGATGGAGTTTACCACCTGCTTTAGGCTGCACTCTCAAGCAACCTGACTCTAGAATACGCCTGTCTGCGCCTACCAGACTCACGCCTCCATGGGCCTAGCACCCACTTTGAGAGCCCCTGTCAAGGGAACTTGAGACACGTGTCAGTAGGCGATGCACAAACGCATCAACGCCGCATCTCCTAAACACGTCGAGTGTTAGGACTTGGCGCTGGGCTCATCCCTGTTCGCTCGCCGTTACTAACGGGAACTCCCATTT
>C237_321
GCTGTAATATTTAGCCTTAGATGGAGTTTACCACCTGCTTTAGGCTGCACTCTCAAGCAACCTGACTCTAGAATACGCCTGTCTGCGCCTACCAGACTCACGCCTCCATGGGCCTAGCACCCACTTTGAGAGCCCCTGTCAAGGGAACTTGAGACACGTGTCAGTAGGCGATGCACAAACGCATCAACGCCGCATCTCCTAAACACGTCGAGTGTTAGGACTTGGCGCTGGGCTCATCCCTGTTCGCTCGCCGTTACTAAGGGAATCCCATTTGG
>C237_29
GCTGTAATATTTAGCCTTAGATGGAGTTTACCACCTGCTTTAGGCTGCACTCTCAAGCAACCTGACTCTAGAATACGCCTGTCTGCGCCTACCAGACTCACGCCTCCATGGGCCTAGCACCCACTTTGAGAGCCCCTGTCAAGGGAACTTGAGACACGTGTCAGTAGGCGATGCACAAACGCATCAACGCCGCATCTCCTAAACACGTCGAGTGTTAGGACTTGGCGCTGGGCTCATCCCTGTTCGCTCGCCGTTACTAAGGGAATCCCATTTGG
>C237_279
GCTGTAATATTTAGCCTTAGATGGAGTTTACCACCTGCTTTAGGCTGCACTCTCAAGCAACCTGACTCTAGAATACGCCTGTCTGCGCCTACCAGACTCACGCCTCCATGGGCCTAGCACCCACTTTGAGAGCCCCTGTCAAGGGAACTTGAGACACGTGTCAGTAGGCGATGCACAAACGCATCAACGCCGCATCTCCTAAACACGTCGAGTGTTAGGACTTGGCGCTGGGCTCATCCCTGTTCGCTCGCCGTTACTAGGGCAATCCCTGTTGG
>C237_39
GCTGTAATATTTAGCCTTAGATGGAGTTTACCACCTGCTTTAGGCTGCACTCTCAAGCAACCTGACTCTAGAATACGCCTGTCTGCGCCTACCAGACTCACGCCTCCATGGGCCTAGCACCCACTTTGGGAACCCCTGTCAAGGGAACTTGAGACACGTGTCAGTAGGCGATGCACAAACGCATCAACGCCGCATCTCCTAAACACGTCGAGTGTTAGGACTTGGCGCTGGGCTCATCCCTGTTCGCTCGCCGTTACTAAGGGAATCCCATTGGT
>C237_222
GCTGTAATATTTAGCCTTAGATGGAGTTTACCACCTGCTTTAGGCTGCACTCTCAAGCAACCTGACTCTAGAATACGCCTGTCTGCGCCTACCAGACTCACGCCTCCATGGGCCTAGCACCCACTTTGGGAACCCCTGTCAAGGGAACTTGAGACACGTGTCAGTAGGCGATGCACAAACGCATCAACGCCGCATCTCCTAAACACGTCGAGTGTTAGGACTTGGCGCTGGGCTCATCCCTGTTCGCTCGCCGTTACTAAGGGAATCCCATTTGG
>C237_43
GCTGTAATATTTAGCCTTAGATGGAGTTTACCACCTGCTTTAGGCTGCACTCTCAAGCAACCTGACTCTAGAATACGCCTGTCTGCGCCTACCAGACTCACGCCTCCATGGGCCTAGCACCCACTTTGGGAGCCCCCTGTCAAGGGAACTTGAGACACGTGTCAGTAGGCGATGCACAAACGCATCAACGCCGCATCTCCTAAAACACGTCGAGTGTTAGGACTTGGCGCTGGCTCATCCCTGTTCGCTCGCCGTTACTAAGGGAATCCCATTTG
>C237_66
GCTGTAATATTTAGCCTTAGATGGAGTTTACCACCTGCTTTAGGCTGCACTCTCAAGCAACCTGACTCTAGAATACGCCTGTCTGCGCCTACCAGACTCACGCCTCCATGGGCCTAGCACCCACTTTGGGAGCCCCCTGTCAAGGGGAACTTGAGACACGTGTCAGTAGACGATGCACAAACGCATCAACGCCGCATCTCCTAAAACACGTCGAGTGTTAGGACTTGGCGCTGGCTCATCCCTGTTCGCTCGCCGTTACTAAGGGAATCCCATTT
>C237_308
GCTGTAATATTTAGCCTTAGATGGAGTTTACCACCTGCTTTAGGCTGCACTCTCAAGCAACCTGACTCTAGAATACGCCTGTCTGCGCCTACCAGACTCACGCCTCCATGGGCCTAGCACCCACTTTGGGAGCCCCTGTCAAGAGAACTTGAGACACGTGTCAGTAGGCGATGCACAAACGCATCAACGCCGCATCTCCTAAACACGTCGAGTGTTAGGACTTGGCGCTGGGCTCATCCCTGTTCGCTCGCCGTTACTAAGGGAATCCCATTTGG
>C237_114
GCTGTAATATTTAGCCTTAGATGGAGTTTACCACCTGCTTTAGGCTGCACTCTCAAGCAACCTGACTCTAGAATACGCCTGTCTGCGCCTACCAGACTCACGCCTCCATGGGCCTAGCACCCACTTTGGGAGCCCCTGTCAAGGGAACTTGAAACACATGTCAGTAGACGATGCACAAACGCATCAACGCCGCATCTCCTAAACACATCGAGTGTTAGGACTTGGCGCTGGGCTCATCCCTGTTCGCTCGCCGTTACTAAGGGAATCCCATTTGG
>C237_302
GCTGTAATATTTAGCCTTAGATGGAGTTTACCACCTGCTTTAGGCTGCACTCTCAAGCAACCTGACTCTAGAATACGCCTGTCTGCGCCTACCAGACTCACGCCTCCATGGGCCTAGCACCCACTTTGGGAGCCCCTGTCAAGGGAACTTGAAACACATGTCAGTAGACGATGCACAAACGCATCAACGCCGCATCTCCTAAACACATCGAGTGTTAGGACTTGGCGCTGGGCTCATCCCTGTTCGCTCGCCGTTACTAGGGGTATCACTTTTGT
>C237_278
GCTGTAATATTTAGCCTTAGATGGAGTTTACCACCTGCTTTAGGCTGCACTCTCAAGCAACCTGACTCTAGAATACGCCTGTCTGCGCCTACCAGACTCACGCCTCCATGGGCCTAGCACCCACTTTGGGAGCCCCTGTCAAGGGAACTTGAAACACATGTCAGTAGACGATGCACAAACGCATCAACGCCGCATCTCCTAAACACGTCGAGTGTTAGGACTTGGCGCTGGGCTCATCCCTGTTCGCTCGCCGTTACTAAGGGAATCCCATTTGG
>C237_206
GCTGTAATATTTAGCCTTAGATGGAGTTTACCACCTGCTTTAGGCTGCACTCTCAAGCAACCTGACTCTAGAATACGCCTGTCTGCGCCTACCAGACTCACGCCTCCATGGGCCTAGCACCCACTTTGGGAGCCCCTGTCAAGGGAACTTGAAACACATGTCAGTAGACGATGCACAAACGCATCAACGCCGCATCTCCTAAGCACATCGAGTGTTAGGACTTGGCGCTGGGCTCATCCCTGTTCGCTCGCCGTTACTAAGGCAATCCCTGTTGG
>C237_15
GCTGTAATATTTAGCCTTAGATGGAGTTTACCACCTGCTTTAGGCTGCACTCTCAAGCAACCTGACTCTAGAATACGCCTGTCTGCGCCTACCAGACTCACGCCTCCATGGGCCTAGCACCCACTTTGGGAGCCCCTGTCAAGGGAACTTGAGACACATGTCAGTAGGCGATGCACAAACGCATCAACGCCGCATCTCCTAAAACACGTCGAGTGTTAGGACTTGGCGCTGGGCTCATCCCTGTTCGCTCGCCGTTACTAAGGGAATCCCATTTG
>C237_184
GCTGTAATATTTAGCCTTAGATGGAGTTTACCACCTGCTTTAGGCTGCACTCTCAAGCAACCTGACTCTAGAATACGCCTGTCTGCGCCTACCAGACTCACGCCTCCATGGGCCTAGCACCCACTTTGGGAGCCCCTGTCAAGGGAACTTGAGACACATGTCAGTAGGCGATGCACAAACGCATCAACGCCGCATCTCCTAAACACGTCGAGTGTTAGGACTTGGCGCTGGGCTCATCCCTGTTCGCTCGCCGTTACTAAGGGAATCCCATTTGG
>C237_196
GCTGTAATATTTAGCCTTAGATGGAGTTTACCACCTGCTTTAGGCTGCACTCTCAAGCAACCTGACTCTAGAATACGCCTGTCTGCGCCTACCAGACTCACGCCTCCATGGGCCTAGCACCCACTTTGGGAGCCCCTGTCAAGGGAACTTGAGACACATGTCAGTAGGCGATGCACAAACGCATCAACGCCGCATCTCCTAAACACGTCGAGTGTTAGGACTTGGCGCTGGGCTCATCCCTGTTCGCTCGCCGTTACTAAGGGAATCCCATTTGG
>C237_362
GCTGTAATATTTAGCCTTAGATGGAGTTTACCACCTGCTTTAGGCTGCACTCTCAAGCAACCTGACTCTAGAATACGCCTGTCTGCGCCTACCAGACTCACGCCTCCATGGGCCTAGCACCCACTTTGGGAGCCCCTGTCAAGGGAACTTGAGACACATGTCAGTAGGCGATGCACAAACGCATCAACGCCGCATCTCCTAAACACGTCGAGTGTTAGGACTTGGCGCTGGGCTCATCCCTGTTCGCTCGCCGTTACTAAGGGAATCCCATTTGG
>C237_333
GCTGTAATATTTAGCCTTAGATGGAGTTTACCACCTGCTTTAGGCTGCACTCTCAAGCAACCTGACTCTAGAATACGCCTGTCTGCGCCTACCAGACTCACGCCTCCATGGGCCTAGCACCCACTTTGGGAGCCCCTGTCAAGGGAACTTGAGACACATGTCAGTAGGCGATGCACAAACGCATCAACGCCGCATCTCCTAAACACGTCGAGTGTTAGGACTTGGCGCTGGGCTCATCCCTGTTCGCTTCGCCGTTACTAAGGGAATCCCATTTG
>C237_249
GCTGTAATATTTAGCCTTAGATGGAGTTTACCACCTGCTTTAGGCTGCACTCTCAAGCAACCTGACTCTAGAATACGCCTGTCTGCGCCTACCAGACTCACGCCTCCATGGGCCTAGCACCCACTTTGGGAGCCCCTGTCAAGGGAACTTGAGACACGTGTCAGTAGACGATGCACAAACGCATCAACGCCGCATCTCCTAAACACATCGAGTGTTAGGACTTGGCGCTGGGCTCATCCCTGTTCGCTCGCCGTTACTAAGGGAATCCCATTTGG
>C237_369
GCTGTAATATTTAGCCTTAGATGGAGTTTACCACCTGCTTTAGGCTGCACTCTCAAGCAACCTGACTCTAGAATACGCCTGTCTGCGCCTACCAGACTCACGCCTCCATGGGCCTAGCACCCACTTTGGGAGCCCCTGTCAAGGGAACTTGAGACACGTGTCAGTAGACGATGCACAAACGCATCAACGCCGCATCTCCTAAACACATCGAGTGTTAGGACTTGGCGCTGGGCTCATCCCTGTTCGCTTCGCCGTTACTAAGGGAATCCCATTTG
>C237_83
GCTGTAATATTTAGCCTTAGATGGAGTTTACCACCTGCTTTAGGCTGCACTCTCAAGCAACCTGACTCTAGAATACGCCTGTCTGCGCCTACCAGACTCACGCCTCCATGGGCCTAGCACCCACTTTGGGAGCCCCTGTCAAGGGAACTTGAGACACGTGTCAGTAGACGATGCACAAACGCATCAACGCCGCATCTCCTAAACACGTCGAGTGTTAGGACTTGGCGCTGGGCTCATCCCTGTTCGCTCGCCGTTACTAAGGGAATCCCATTTGG
>C237_310
[truncated: 2,167,706 more chars]
