# Supplementary material for: Biogeographic barriers drive co-diversification within associated eukaryotes of the Sarracenia alata pitcher plant system
Source: PeerJ. 2016 Jan 14;4:e1576. doi: 10.7717/peerj.1576 (PMC4715430; doi:10.7717/peerj.1576)
Supplement: Supplemental Information 2 [file peerj-04-1576-s004.zip › DRYAD_Satleretal/ACKLT_complete.fasta]

>A253_367
GCTGTAATATTTAGCCTTAGATAGAGTTTACCACCTGCTTTAGGCTGCACTCTCAAGCAACCTGACTCTAGAATACGCCTGTCTGCGCCTACCAGACTCACGCCTCCATGGGCCTAGCACCCACTTTGGGAGCCCCTGTCAAGGGAACTTGAGACACGTGTCAGTAGGCGATGCACAAACGCATCAACGCCGCATCTCCTAAACACGTCGAGTGTTAGGACTTGGCGCTGGGCTCATCCCTGTTCGCTTCGCCGTTACTAAGGGAATCCCATTTGGTTTCTTTTCCTCCGCTTATTTATAT
>A253_111
GCTGTAATATTTAGCCTTAGATGGAATTTACCACCCACTTAGAGCTGCATTCCCAAACAACTCGACTCTTCGAAAGCACCTTACATAGAATTGGTCATCTCATCGCACGGGATTCTCACCCTCTGTGACGTTCTGTTCCAAGAAACATAGACAAGAGCCAATCCCAAGGTTACCTTCTTCAAATTACAACTCGAACACCGAAGGTGCTAGATTTCAAATTTGAGCTTTGCCGCTTCACTCGCCGTTACTAAGGCAATCCCTGTTGGTTTCTTTTCCTCCGCTTATTGATAT
>A253_71
GCTGTAATATTTAGCCTTAGATGGAATTTACCACCCACTTAGAGCTGCATTCCCAAACAACTCGACTCTTCGAAAGCACCTTACATAGAATTGGTCATCTCATCGCACGGGATTCTCACCCTCTGTGACGTTCTGTTCCAAGAAACATAGACAAGAGCCAATCCCAAGGTTACCTTCTTCAAATTACAACTCGAACACCGAAGGTGCTAGATTTCAAATTTGAGCTTTTGCCGCTTCACTCGCCGTTACTAAGGCAATCCCTGTTGGTTTCTTTTCCTCCGCTTATTGATAT
>A253_102
GCTGTAATATTTAGCCTTAGATGGAGTTTACCACCTGCTTTAGGCTGCACTCTCAAACAACCTGACTCTAGAATACGCCTGTCTGCGCCTACCAGACTCACGTCTCCATGGGCCTAGCACCCACTTTGGGAGCCCCTGTCAAGGGAACTTGAGACACGTGTCAGTAGGCGATGCACAAACGCATCAACGCCGCATCTCCTAAACACGTCGAGTGTTAGGACTTGGCGCTGGGCTCATCCCTGTTCGCTCGCCGTTACTAAGGGAATCCCATTTGGTTTCTTTTCCTCCGCTTATTTATAT
>A253_51
GCTGTAATATTTAGCCTTAGATGGAGTTTACCACCTGCTTTAGGCTGCACTCTCAAGCAACCTGACTCTAGAATACGCCTGTCTGCGCCTACCAGACTCACGCCTCCATGGGCCTAGCACCCACTTTGGGAGCCCCTGTCAAGGGAACTTGAGACACGTGCCAGTAGGCGATGCACAAACGCATCAACGCCGCATCTCCTAAACACGTCGAGTGTTAGGACTTGGCGCTGGCTCATCCCTGTTCGCTCGCCGTTACTAAGGGAATCCCATTTGGTTTCTTTTCCTCCGCTTATTTATAT
>A253_231
GCTGTAATATTTAGCCTTAGATGGAGTTTACCACCTGCTTTAGGCTGCACTCTCAAGCAACCTGACTCTAGAATACGCCTGTCTGCGCCTACCAGACTCACGCCTCCATGGGCCTAGCACCCACTTTGGGAGCCCCTGTCAAGGGAACTTGAGACACGTGTCAGTAGGCGATGCACAAACACATCAACGCCGCATCTCCTAAACACGTCGAGTGTTAGGACTTGGCGCTGGGCTCATCCCTGTTCGCTCGCCGTTACTAAGGGAACTCCCATTTGGTTTCTTTTCCTCCGCTTATTTATAT
>A253_70
GCTGTAATATTTAGCCTTAGATGGAGTTTACCACCTGCTTTAGGCTGCACTCTCAAGCAACCTGACTCTAGAATACGCCTGTCTGCGCCTACCAGACTCACGCCTCCATGGGCCTAGCACCCACTTTGGGAGCCCCTGTCAAGGGAACTTGAGACACGTGTCAGTAGGCGATGCACAAACGCATCAACGCCGCATCTCCTAAAACACGTCGAGTGTTAGGACTTGGCGCTGGCTCATCCCTATTCGCTCGCCGTTACTAAGGGAATCCCATTTGGTTTCTTTTCCTCCGCTTATTTATAT
>A253_208
GCTGTAATATTTAGCCTTAGATGGAGTTTACCACCTGCTTTAGGCTGCACTCTCAAGCAACCTGACTCTAGAATACGCCTGTCTGCGCCTACCAGACTCACGCCTCCATGGGCCTAGCACCCACTTTGGGAGCCCCTGTCAAGGGAACTTGAGACACGTGTCAGTAGGCGATGCACAAACGCATCAACGCCGCATCTCCTAAACACGTCGAGTGTTAGGACTTGGCGCTGGGCTCATCCCTGTTCGCTCGCCGTTACTAACGGGAACTCCCATTTCGGTTTCTTTTCCTCCGCTTATTATAT
>A253_347
GCTGTAATATTTAGCCTTAGATGGAGTTTACCACCTGCTTTAGGCTGCACTCTCAAGCAACCTGACTCTAGAATACGCCTGTCTGCGCCTACCAGACTCACGCCTCCATGGGCCTAGCACCCACTTTGGGAGCCCCTGTCAAGGGAACTTGAGACACGTGTCAGTAGGCGATGCACAAACGCATCAACGCCGCATCTCCTAAACACGTCGAGTGTTAGGACTTGGCGCTGGGCTCATCCCTGTTCGCTCGCCGTTACTAAGAGAACTCCCATTTGGTTTCTTTTCCTCCGCTTATTATAT
>A253_118
GCTGTAATATTTAGCCTTAGATGGAGTTTACCACCTGCTTTAGGCTGCACTCTCAAGCAACCTGACTCTAGAATACGCCTGTCTGCGCCTACCAGACTCACGCCTCCATGGGCCTAGCACCCACTTTGGGAGCCCCTGTCAAGGGAACTTGAGACACGTGTCAGTAGGCGATGCACAAACGCATCAACGCCGCATCTCCTAAACACGTCGAGTGTTAGGACTTGGCGCTGGGCTCATCCCTGTTCGCTCGCCGTTACTAAGAGAATCCCATTTGGTTTCTTTTCCTCCGCTTATTTATAT
>A253_171
GCTGTAATATTTAGCCTTAGATGGAGTTTACCACCTGCTTTAGGCTGCACTCTCAAGCAACCTGACTCTAGAATACGCCTGTCTGCGCCTACCAGACTCACGCCTCCATGGGCCTAGCACCCACTTTGGGAGCCCCTGTCAAGGGAACTTGAGACACGTGTCAGTAGGCGATGCACAAACGCATCAACGCCGCATCTCCTAAACACGTCGAGTGTTAGGACTTGGCGCTGGGCTCATCCCTGTTCGCTCGCCGTTACTAAGGGAACTCCCATTTGGTTTCTTTTCCTCCGCTTATTATAT
>A253_180
GCTGTAATATTTAGCCTTAGATGGAGTTTACCACCTGCTTTAGGCTGCACTCTCAAGCAACCTGACTCTAGAATACGCCTGTCTGCGCCTACCAGACTCACGCCTCCATGGGCCTAGCACCCACTTTGGGAGCCCCTGTCAAGGGAACTTGAGACACGTGTCAGTAGGCGATGCACAAACGCATCAACGCCGCATCTCCTAAACACGTCGAGTGTTAGGACTTGGCGCTGGGCTCATCCCTGTTCGCTCGCCGTTACTAAGGGAATCCCATTTGGTTTCTTTCCTCCGCTTATTTATAT
>A253_254
GCTGTAATATTTAGCCTTAGATGGAGTTTACCACCTGCTTTAGGCTGCACTCTCAAGCAACCTGACTCTAGAATACGCCTGTCTGCGCCTACCAGACTCACGCCTCCATGGGCCTAGCACCCACTTTGGGAGCCCCTGTCAAGGGAACTTGAGACACGTGTCAGTAGGCGATGCACAAACGCATCAACGCCGCATCTCCTAAACACGTCGAGTGTTAGGACTTGGCGCTGGGCTCATCCCTGTTCGCTCGCCGTTACTAAGGGAATCCCATTTGGTTTCTTTTCCTCCGCTTATTGATAT
>A253_83
GCTGTAATATTTAGCCTTAGATGGAGTTTACCACCTGCTTTAGGCTGCACTCTCAAGCAACCTGACTCTAGAATACGCCTGTCTGCGCCTACCAGACTCACGCCTCCATGGGCCTAGCACCCACTTTGGGAGCCCCTGTCAAGGGAACTTGAGACACGTGTCAGTAGGCGATGCACAAACGCATCAACGCCGCATCTCCTAAACACGTCGAGTGTTAGGACTTGGCGCTGGGCTCATCCCTGTTCGCTCGCCGTTACTAAGGGAATCCCATTTGGTTTCTTTTCCTCCGCTTATTTATAT
>A253_370
GCTGTAATATTTAGCCTTAGATGGAGTTTACCACCTGCTTTAGGCTGCACTCTCAAGCAACCTGACTCTAGAATACGCCTGTCTGCGCCTACCAGACTCACGCCTCCATGGGCCTAGCACCCACTTTGGGAGCCCCTGTCAAGGGAACTTGAGACACGTGTCAGTAGGCGATGCACAAACGCATCAACGCCGCATCTCCTAAACACGTCGAGTGTTAGGACTTGGCGCTGGGCTCATCCCTGTTCGCTCGCCGTTACTAAGGGAATCCCATTTGGTTTTCTTTTCCTCCGCTTATTGATAT
>A253_315
GCTGTAATATTTAGCCTTAGATGGAGTTTACCACCTGCTTTAGGCTGCACTCTCAAGCAACCTGACTCTAGAATACGCCTGTCTGCGCCTACCAGACTCACGCCTCCATGGGCCTAGCACCCACTTTGGGAGCCCCTGTCAAGGGAACTTGAGACACGTGTCAGTAGGCGATGCACAAACGCATCAACGCCGCATCTCCTAAACACGTCGAGTGTTAGGACTTGGCGCTGGGCTCATCCCTGTTCGCTCGCCGTTTACTAAGGCAATCCCTGTTGGTTTCTTTTCCTCCGCTTATTGATAT
>A253_185
GCTGTAATATTTAGCCTTAGATGGAGTTTACCACCTGCTTTAGGCTGCACTCTCAAGCAACCTGACTCTAGAATACGCCTGTCTGCGCCTACCAGACTCACGCCTCCATGGGCCTAGCACCCACTTTGGGAGCCCCTGTCAAGGGAACTTGAGACACGTGTCAGTAGGCGATGCACAAACGCATCAACGCCGCATCTCCTAAACACGTCGAGTGTTAGGACTTGGCGCTGGGCTCATCCCTGTTCGCTTCGCCGTTACTAAGGGAATCCCATTTGGTTTCTTTTCCTCCGCTTATTTATAT
>A253_357
GCTGTAATATTTAGCCTTAGATGGAGTTTACCACCTGCTTTAGGCTGCACTCTCAAGCAACCTGACTCTAGAATACGCCTGTCTGCGCCTACCAGACTCACGCCTCCATGGGCCTAGCACCCACTTTGGGAGCCCCTGTCAAGGGAACTTGAGACACGTGTCAGTAGGCGATGCACAAACGCATCAACGCCGCATCTCCTAAACACGTCGAGTGTTAGGACTTGGCGCTGGGTCTCATCCCTGTTCGCTTCGCCGTTACTAAGGGAATCCCATTTTGGTTTCTTTTCCTCCGCTTTATTTATAT
>A253_2
GCTGTAATATTTAGCCTTAGATGGAGTTTACCACCTGCTTTAGGCTGCACTCTCAAGCAACCTGACTCTAGAATACGCCTGTCTGCGCCTACCAGACTCACGCCTCCATGGGCCTAGCACCCACTTTGGGAGCCCCTGTCAAGGGAACTTGAGACACGTGTCAGTAGGCGATGCACAGACGCATCAACGCCGCATCTCCTAAAACACGTCGAGTGTTAGGACTTGGCGCTGGGCTCATCCCTGTTCGCTCGCCGTTACTAAGGCAATCCCTGTTGGTTTCTTTTCCTCCGCTTATTGATAT
>A253_202
GCTGTAATATTTAGCCTTAGATGGAGTTTACCACCTGCTTTAGGCTGCACTCTCAAGCAACCTGACTCTAGAATACGCCTGTCTGCGCCTACCAGACTCACGCCTCCATGGGCCTAGCACCCACTTTGGGAGCCCCTGTCAAGGGAACTTGAGACACGTGTCAGTAGGCGATGCACAGACGCATCAACGCCGCATCTCCTAAACACGTCGAGTGTTAGGACTTGGCGCTGGGCTCATCCCTGTTCGCTCGCCGTTACTAAGGGAACTCCCCATTTGGTTTCCTTTCCTCCGCTTATTATAT
>A253_109
GCTGTAATATTTAGCCTTAGATGGAGTTTACCACCTGCTTTAGGCTGCACTCTCAAGCAACCTGACTCTAGAATACGCCTGTCTGCGCCTACCAGACTCACGCCTCCATGGGCCTAGCACCCACTTTGGGAGCCCCTGTCAAGGGAACTTGAGACACGTGTCAGTAGGCGATGCACAGACGCATCAACGCCGCATCTCCTAAACACGTCGAGTGTTAGGACTTGGCGCTGGGCTCATCCCTGTTCGCTCGCCGTTACTAAGGGAATCCCATTTGGTTTCTTTTCCTCCGCTTATTGATAT
>A253_156
GCTGTAATATTTAGCCTTAGATGGAGTTTACCACCTGCTTTAGGCTGCACTCTCAAGCAACCTGACTCTAGAATACGCCTGTCTGCGCCTACCAGACTCACGCCTCCATGGGCCTAGCACCCACTTTGGGAGCCCCTGTCAAGGGAACTTGAGACACGTGTCAGTAGGCGATGCACAGACGCATCAACGCCGCATCTCCTAAACACGTCGAGTGTTAGGACTTGGCGCTGGGCTCATCCCTGTTCGCTCGCCGTTACTAAGGGAATCCCATTTGGTTTCTTTTCCTCCGCTTATTTATAT
>A253_365
GCTGTAATATTTAGCCTTAGATGGAGTTTACCACCTGCTTTAGGCTGCACTCTCAAGCAACCTGACTCTAGAATACGCCTGTCTGCGCCTACCAGACTCACGCCTCTATGGGCCTAGCACCCACTTTGGGAGCCCCTGTCAAGGGAACTTGAGACACGTGTCAGTAGGCGATGCACAAACGCATCAACGCCGCATCTCCTAAACACGTCGAGTGTTAGGACTTGGCGCTGGGCTCATCCCTGTTCGCTCGCCGTTACTAAGGGAATCCCATTTGGTTTCTTTTCCTCCGCTTATTTATAT
>A253_166
GCTGTAATATTTAGCCTTAGATGGAGTTTACCACCTGCTTTAGGCTGCACTCTCAAGCAACCTGACTCTAGAATACGCCTGTCTGCGCCTACCAGACTCACGCCTCTATGGGCCTAGCACCCACTTTGGGAGCCCCTGTCAAGGGAACTTGAGACACGTGTCAGTAGGCGATGCACAAACGCATCAACGCCGCATCTCCTAAACACGTCGAGTGTTAGGACTTGGCGCTGGGCTCATCCCTGTTCGCTCGCCGTTACTAAGGGAATCCCTATTTGGTTTCTTTCCTCCGCTTATTTATAT
>A253_195
GCTGTAATATTTAGCCTTAGATGGAGTTTACCACCTGCTTTAGGCTGCACTCTCAAGCAACCTGACTCTAGAATACGCCTGTCTGCGCCTACCAGACTCACGCCTTCATGGGCCTAGCACCCACTTTGGGAGCCCCTGTCAAGGGAACTTGAGACACGTGTCAGTAGGCGATGCACAAACGCATCAACGCCGCATCTCCTAAACACATCGAGTGTTAGGACTTGGCGCTGGGCTCATCCCTGTTCGCTCGCCGTTACTAAGGGAATCCCATTTGGTTTCTTTTCCTCCGCTTATTTATAT
>A253_241
GCTGTAATATTTAGCCTTAGATGGAGTTTACCACCTGCTTTAGGCTGCACTCTCAAGCAACCTGACTCTAGAATACGCCTGTCTGCGCCTACCAGACTCACGCTCCATGGGCCTAGCACCCACTTTGGGAGCCCCTGTCAAGGGAACTTGAGACACGTGTCAGTAGGCGATGCACAAACGCATCAACGCCGCATCTCCTAAACACGTCGAGTGTTAGGACTTGGCGCTGGGCTCATCCCTGTTCGCTCGCCGTTACTAAGGGAATCCCATTTGGTTTCTTTTCCTCCGCTTATTTATAT
>A253_225
GCTGTAATATTTAGCCTTAGATGGAGTTTACCACCTGCTTTAGGCTGCACTCTCAAGCAACCTGACTCTAGAATACGCCTGTCTGCGCCTACCAGACTCACGTCTCCATGGGCCTAGCACCCACTTTGGGAGCCCCTGTCAAGGGAACTTGAGACACGTGTCAGTAGGCGATGCACAAACGCATCAACGCCGCATCTCCTAAACACGTCGAGTGTTAGGACTTGGCGCTGGGCTCATCCCTGTTCGCTCGCCGTTACTAAGGGAATCCCATTTGGTTTCTTTTCCTCCGCTTATTTATAT
>A253_335
GCTGTAATATTTAGCCTTAGATGGAGTTTACCACCTGCTTTAGGCTGCACTCTCAAGCAACCTGACTCTAGAATACGCCTGTCTGTGCCTACCAGACTCACGCCTCCATGGGCCTAGCACCCACTTTGGGAGCCCCTGTCAAGGGAACTTGAGACACGTGTCAGTAGGCGATGCACAAACGCATCAACGCCGCATCTCCTAAACACGTCGAGTGTTAGGACTTGGCGCTGGGCTCATCCCTGTTCGCTCGCCGTTACTAAGAGAATCCCATTTGGTTTCTTTTCCTCCGCTTATTTATAT
>A253_272
GCTGTAATATTTAGCCTTAGATGGAGTTTACCACCTGCTTTAGGCTGCACTCTCAAGCAACCTGACTCTAGAATACGCCTGTCTGTGCCTACCAGACTCACGCCTCCATGGGCCTAGCACCCACTTTGGGAGCCCCTGTCAAGGGAACTTGAGACACGTGTCAGTAGGCGATGCACAAACGCATCAACGCCGCATCTCCTAAACACGTCGAGTGTTAGGACTTGGCGCTGGGCTCATCCCTGTTCGCTCGCCGTTACTAAGGGAATCCCATTTGGTTTCTTTTCCTCCGCTTATTTATAT
>A253_256
GCTGTAATATTTAGCCTTAGATGGAGTTTACCACCTGCTTTAGGCTGCACTCTCAAGCAACCTGACTCTAGAATACGCCTGTCTGTGCCTACCAGACTCACGCCTCCATGGGCCTAGCACCCACTTTGGGAGCCCCTGTCAAGGGAACTTGAGACACTGTCAGTAGGCGATGCACAAACGCATCAACGCCGCATCTCCTAAACACGTCGAGTGTTAGGACTTGGCGCTGGGCTCATCCCTGTTCGCTCGCCGTTACTAAGGGAATCCCATTTGGTTTCTTTTCCTCCGCTTATTTATAT
>A253_130
GCTGTAATATTTAGCCTTAGATGGAGTTTACCACCTGCTTTAGGCTGCACTCTCAAGCAACCTGACTCTAGAATACGCCTGTCTGTGCCTACCAGACTCACGCCTCCATGGGCCTAGCACCCACTTTGGGAGCCCCTGTCAAGGGAATTTGAGACACGTGTCAGTAGGCGATGCACAAACGCATCAACGCCGCATCTCCTAAACACGTCGAGTGTTAGGACTTGGCGCTGGGCTCATCCCTGTTCGCTCGCCGTTACTAAGGGAATCCCATTTGGTTTCTTTTCCTCCGCTTATTTATAT
>A253_91
GCTGTAATATTTAGCCTTAGATGGAGTTTACCACCTGCTTTAGGCTGCATCTCAAGCAACCTGACTCTAGAATACGCCTGTCTGCGCCTACCAGACTCACGCCTCCATGGGCCTAGCACCCACTTTGGGAGCCCCTGTCAAGGGAACTTGAGACACGTGTCAGTAGGCGATGCACAAACGCATCAACGCCGCATCTCCTAAACACGTCGAGTGTTAGGACTTGGCGCTGGGCTCATCCCTGTTCGCTCGCCGTTACTAAGAGAATCCCATTTGGTTTCTTTTCCTCCGCTTATTTATAT
>A253_92
GCTGTAATATTTAGCCTTAGATGGAGTTTACCACCTGCTTTAGGCTGCATCTCAAGCAACCTGACTCTAGAATACGCCTGTCTGCGCCTACCAGACTCACGCCTCCATGGGCCTAGCACCCACTTTGGGAGCCCCTGTCAAGGGAACTTGAGACACGTGTCAGTAGGCGATGCACAAACGCATCAACGCCGCATCTCCTAAACACGTCGAGTGTTAGGACTTGGCGCTGGGCTCATCCCTGTTCGCTCGCCGTTACTAAGGGAATCCCATTTGGTTTCTTTTCCTCCGCTTATTGATAT
>A253_96
GCTGTAATATTTAGCCTTAGATGGAGTTTACCACCTGCTTTAGGCTGCATCTCAAGCAACCTGACTCTAGAATACGCCTGTCTGCGCCTACCAGACTCACGCCTCCATGGGCCTAGCACCCACTTTGGGAGCCCCTGTCAAGGGAACTTGAGACACGTGTCAGTAGGCGATGCACAGACGCATCAACGCCGCATCTCCTAAACACGTCGAGTGTTAGGACTTGGCGCTGGGCTCATCCCTGTTCGCTCGCCGTTACTAAGGGAATCCCATTTGGTTTCTTTTCCTCCGCTTATTTATAT
>A253_90
GCTGTAATATTTAGCCTTAGATGGAGTTTACCACCTGCTTTAGGCTGCATCTCAAGCAACCTGACTCTAGAATACGCCTGTCTGCGCCTACCAGACTCACGCCTCCATGGGCCTAGCACCCACTTTGGGAGCCCCTGTCAAGGGAACTTGAGACACGTGTCAGTAGGCGATGCACAGACGCATCAACGCCGCATCTCCTAAACACGTCGAGTGTTAGGACTTGGCGCTGGGCTCATCCTGTTCGCTCGCCGTTACCTAGGATCCCATTGTTCTTCTCCGCTATTATAT
>A253_53
GCTGTAATATTTAGCCTTAGATGGAGTTTACCACCTGCTTTAGTCTGCACTCTCAAGCAACCTGACTCTAGAATACGCCTGTCTGCGCCTACCAGACTCACGCCTCCATGGGCCTAGCACCCACTTTGGGAGCCCCTGTCAAGGGAACTTGAGACACGTGTCAGTAGGCGATGCACAAACGCATCAACGCCGCATCTCCTAAACACGTCGAGTGTTAGGACTTGGCGCTGGCTCATCCCTGTTCGCTCGCCGTTACTAAGGGAATCCCATTTGGTTTCTTTTCCTCCGCTTATTTATAT
>A253_56
GCTGTAATATTTAGCTTTAGATGGAATTTACCACCCACTTAGAGCTGCATTCCCAAACAACTCGACTCTTCGAAAGCACCTTACATAGAATTGGTCATCTCATCGCACGGGATTCTCACCCTCTGTGACGTTCTGTTCCAAGAAACATAGACAAGAGCCAATCCCAAGGTTACCTTCTTCAAATTACAACTCGAACACCGAAGGTGCTAGATTTCAAATTTGAGCTTTTGCCGCTTCACTCGCCGTTACTAAGGCAATCCCTGTTGGTTTCTTTTCCTCCGCTTATTGATAT
>A253_341
GCTGTAATATTTTAGCCTTAGATGGAGTTTACCACCTGCTTTAGGCTGCACTCTCAAGCAACCTGACTCTAGAATACGCCTGTCTGCGCCTACCAGACTCACGCCTCCATGGGCCTAGCACCCACTTTGGGAGCCCCTGTCAAGGGAACTTGAGACACGTGTCAGTAGGCGATGCACAGACGCATCAACGCCGCATCTCCTAAACACGTCGAGTGTTAGGACTTGGCGCTGGGCTCATCCCTGTTCGCTCGCCGTTTACTAAGGCAATCCCTGTTGGTTTCTTTTCCTCCGCTTATTGATAT
>A253_45
GTCGCCAATATTTAGCTTTAGATGGAATTTACCACCCACTTAGAGCTGCATTCCCAAACAACTCGACTCTTCGAAAGCACCTTACATAGAATTGGTCATCTCATCGCACGGGATTCTCACCCTCTGTGACGTTCTGTTCCAAGAAACATAGACAAGAGCCAATCCCAAGGTTACCTTCTTCAAATTACAACTCGAACACCGAAGGTGCTAGATTTCAAATTTGAGCTTTTGCCGCTTCACTCGCCGTTACTAAGGCAATCCCTGTTGGTTTCTTTCCTCCGCTTATTGATAT
>A253_73
TCGCCAAGTATTTAGCTTTAGATGGAATTTACCACCCACTTAGAGCTGCATTCCCAAACAACTCGACTCTTCGAAAGCACCTTACATAGAATTGGTCATCTCATCGCACGGGATTCTCACCCTCTGTGACGTTCTGTTCCAAGAAACATAGACAAGAGCCAATCCCAAGGTTACCTTCTTCAAATTACAACTCGAACACCGAAGGTGCTAGATTTCAAATTTGAGCTTTTGCCGCTTCACTCGCCGTTACTAAGGCAATCCCTGTTAGGTTTCTTTTCCTCCGCTTATTGATAT
>A253_13
TCGCCAAGTATTTAGCTTTAGATGGAATTTACCACCCACTTAGAGCTGCATTCCCAAACAACTCGACTCTTCGAAAGCACCTTACATAGAATTGGTCATCTCATCGCACGGGATTCTCACCCTCTGTGACGTTCTGTTCCAAGAAACATAGACAAGAGCCAATCCCAAGGTTACCTTCTTCAAATTACAACTCGAACACCGAAGGTGCTAGATTTCAAATTTGAGCTTTTGCCGCTTCACTCGCCGTTACTAAGGCAATCCCTGTTGGTTCTTTCCTCCGCTTATTGATAT
>A253_52
TCGCCAAGTATTTAGCTTTAGATGGAATTTACCACCCACTTAGAGCTGCATTCCCAAACAACTCGACTCTTCGAAAGCACCTTACATAGAATTGGTCATCTCATCGCACGGGATTCTCACCCTCTGTGACGTTCTGTTCCAAGAAACATAGACAAGAGCCAATCCCAAGGTTACCTTCTTCAAATTACAACTCGAACACCGAAGGTGCTAGATTTCAAATTTGAGCTTTTGCCGCTTCACTCGCCGTTACTAAGGCAATCCCTGTTGGTTTCTTTCCTCCGCTTATTGATAT
>A253_65
TCGCCAAGTATTTAGCTTTAGATGGAATTTACCACCCACTTAGAGCTGCATTCCCAAACAACTCGACTCTTCGAAAGCACCTTACATAGAATTGGTCATCTCATCGCACGGGATTCTCACCCTCTGTGACGTTCTGTTCCAAGAAACATAGACAAGAGCCAATCCCAAGGTTACCTTCTTCAAATTACAACTCGAACACCGAAGGTGCTAGATTTCAAATTTGAGCTTTTGCCGCTTCACTCGCCGTTACTAAGGCAATCCCTGTTGGTTTCTTTTCCTCCGCTTATTGATAT
>A253_21
TCGCCAAGTATTTAGCTTTAGGATGGAATTTACCACCCACTTAGAGCTGCATTCCCAAACAACTCGACTCTTCGAAAGCACCTTACATAGAATTGGTCATCTCATCGCACGGGATTCTCACCCTCTGTGACGTTCTGTTCCAAGAAACATAGACAAGAGCCAATCCCAAGGTTACCTTCTTCAAATTACAACTCGAACACCGAAGGTGCTAGATTTCAAATTTGAGCTTTTGCCGCTTCACTCGCCGTTACTAAGGCAATCCCTGTTGGTTTCTTTTCCTCCGCTTATTGATAT
>A253_302
TCGCCAATATTTAGCCTTAGATGGAGTTTACCACCTGCTTTAGGCTGCACTCTCAAGCAACCTGACTCTAGAATACGCCTGTCTGCGCCTACCAGACTCACGCCTCCATGGGCCTAGCACCCACTTTGGGAGCCCCTGTCAAGGGAACTTGAGACACGTGTCAGTAGGCGATGCACAAACGCATCAACGCCGCATCTCCTAAACACGTCGAGTGTTAGGACTTGGCGCTGGGCTCATCCCTGTTCGCTCGCCGTTACTAACGGGAACTCCCCATTGGTTCCTTTCCTCCGCTATTATAT
>A253_149
TCGCCAATATTTAGCTTTAGATGGAATTACCACCCACTTAGAGCTGCATTCCCAAACAACTCGACTCTTCGAAAGCACCTTACATAGAATTGGTCATCTCATCGCACGGGATTCTCACCCTCTGTGACGTTCTGTTCCAAGAAACATAGACAAGAGCCAATCCCAAGGTTACCTTCTTCAAATTACAACTCGAACACCGAAGGTGCTAGATTTCAAATTTGAGCTTTTGCCGCTTCACTCGCCGTTACTAAGGCAATCCCTGTTGGTTTCTTTTCCTCCGCTTATTGATAT
>A253_106
TCGCCAATATTTAGCTTTAGATGGAATTTACACCCACTTAGAGCTGCATTCCCAAACAACTCGACTCTTCGAAAGCACCTTACATAGAATTGGTCATCTCATCGCACGGGATTCTCACCCTCTGTGACGTTCTGTTCCAAGAAACATAGACAAGAGCCAATCCCAAGGTTACCTTCTTCAAATTACAACTCGAACACCGAAGGTGCTAGATTTCAAATTTGAGCTGTTGCCGCTTCACTCGCCGTTACTAGGGCAATCCCTCGTTCGGTTTCTTTCCTCCGCTTATTGATAT
>A253_128
TCGCCAATATTTAGCTTTAGATGGAATTTACCACCACTTAGAGCTGCATTCCCAAACAACTCGACTCTTCGAAAGCACCTTACATAGAATTGGTCATCTCATCGCACGGGATTCTCACCCTCTGTGACGTTCTGTTCCAAGAAACATAGACAAGAGCCAATCCCAAGGTTACCTTCTTCAAATTACAACTCGAACACCGAAGGTGCTAGATTTCAAATTTGAGCTTTTGCCGCTTCACTCGCCGTTACTAAGGCAATCCCTGTTGGTTTCTTTTCCTCCGCTTATTGATAT
>A253_283
TCGCCAATATTTAGCTTTAGATGGAATTTACCACCACTTAGAGCTGCATTCCCAAACAACTCGACTCTTCGAAAGCACCTTACATAGAATTGGTCATCTCATCGCACGGGATTCTCACCCTCTGTGACGTTCTGTTCCAAGAAACATAGACAAGAGCCAATCCCAAGGTTACCTTCTTCAAATTACAACTCGAACACCGAAGGTGCTAGATTTCAAATTTGAGCTTTTGCCGCTTCACTCGCCGTTTACTAAGGCAATCCCTGTTTGGTTTCTTTTCCTCCGCTTATTGATAT
>A253_16
TCGCCAATATTTAGCTTTAGATGGAATTTACCACCCACTTAGAGCTGCATTCCCAAACAACTCGACTCTTCGAAAGCACCTTACATAGAATTGGTCATATCATCGCACGGGATTCTCACCCTCTGTGACGTTCTGTTCCAAGAAACATAGACAAGAGCCAATCCCAAGGTTACCTTCTTCAAATTACAACTCGAACACCGAAGGTGCTAGATTTCAAATTTGAGCTTTTGCCGCTTCACTCGCCGTTACTAAGGCAATCCCTGTTGGTTTCTTTCCTCCGCTTATTGATAT
>A253_192
TCGCCAATATTTAGCTTTAGATGGAATTTACCACCCACTTAGAGCTGCATTCCCAAACAACTCGACTCTTCGAAAGCACCTTACATAGAATTGGTCATCTCATCGCACGGGATTCTCACCCTCTGGTGACGTTCTGTTCCAAGAAACATAGACAAGAGCCAATCCCAAGGTTACCTTCTTCAAATTACAACTCGAACACCGAAGGTGCTAGATTTCAAATTTGAGCTTTTGCCGCTTCACTCGCCGTTTACTAAGGCAATCCCTGTTGGTTTCTTTTCCTCCGCTTATTGATAT
>A253_201
TCGCCAATATTTAGCTTTAGATGGAATTTACCACCCACTTAGAGCTGCATTCCCAAACAACTCGACTCTTCGAAAGCACCTTACATAGAATTGGTCATCTCATCGCACGGGATTCTCACCCTCTGTGACGTTCTGTTACCAAGAAACATAGACAAGAGCCAATCCCAAGGTTACCTTCTTCAAATTACAACTCGAACACCGAAGGTGCTAGATTTCAAATTTGAGCTTTTGCCGTCTTCACTCGCCGTTTACTAAGGCAATCCCTGTTGGTTTCTTTTCCTCCGCTTATTGATAT
>A253_98
TCGCCAATATTTAGCTTTAGATGGAATTTACCACCCACTTAGAGCTGCATTCCCAAACAACTCGACTCTTCGAAAGCACCTTACATAGAATTGGTCATCTCATCGCACGGGATTCTCACCCTCTGTGACGTTCTGTTCCAAGAAACATAGACAAGAGCCAATCCAAGGTTACCTCTTCAAATTACAACTCGAACACCGAAGGTGCTAGATTTCAAATTTGAGCTTTTGCCGCTTCACTCGCCGTTACTAAGGCAATCCCTGTTGGTTTCTTTTCCTCCGCTTATTGATAT
>A253_373
TCGCCAATATTTAGCTTTAGATGGAATTTACCACCCACTTAGAGCTGCATTCCCAAACAACTCGACTCTTCGAAAGCACCTTACATAGAATTGGTCATCTCATCGCACGGGATTCTCACCCTCTGTGACGTTCTGTTCCAAGAAACATAGACAAGAGCCAATCCCAAGGTTACCTTCTTACAAATTACAACTCGAACACCGAAGGTGCTAGATTTCAAATTTGAGCTTTTTGCCGCTTCACTCGCCGTTTACTAAGGCAATCCCTGTTGGTTTCTTTTCCTCCGCTTATTGATAT
>A253_354
TCGCCAATATTTAGCTTTAGATGGAATTTACCACCCACTTAGAGCTGCATTCCCAAACAACTCGACTCTTCGAAAGCACCTTACATAGAATTGGTCATCTCATCGCACGGGATTCTCACCCTCTGTGACGTTCTGTTCCAAGAAACATAGACAAGAGCCAATCCCAAGGTTACCTTCTTCAAATTACAACTCGAACACCGAAGGTGCTAGATTTCAAAATTTGAGCTTTTGCCGCTTCACTCGCCGTTACTAAGGGAATCCCATTTTGGTTTCTTTTCCTCCGCTTATTTATAT
>A253_136
TCGCCAATATTTAGCTTTAGATGGAATTTACCACCCACTTAGAGCTGCATTCCCAAACAACTCGACTCTTCGAAAGCACCTTACATAGAATTGGTCATCTCATCGCACGGGATTCTCACCCTCTGTGACGTTCTGTTCCAAGAAACATAGACAAGAGCCAATCCCAAGGTTACCTTCTTCAAATTACAACTCGAACACCGAAGGTGCTAGATTTCAAATTTGAGCTTTTGCCGCTTCACTCGCCGTTACTAAGGCAATCCCTGTTCGGTTTCTTTTCCTCCGCTTATTGATAT
>A253_1
TCGCCAATATTTAGCTTTAGATGGAATTTACCACCCACTTAGAGCTGCATTCCCAAACAACTCGACTCTTCGAAAGCACCTTACATAGAATTGGTCATCTCATCGCACGGGATTCTCACCCTCTGTGACGTTCTGTTCCAAGAAACATAGACAAGAGCCAATCCCAAGGTTACCTTCTTCAAATTACAACTCGAACACCGAAGGTGCTAGATTTCAAATTTGAGCTTTTGCCGCTTCACTCGCCGTTACTAAGGCAATCCCTGTTGGTTTCTTTCCTCCGCTTATTGATAT
>A253_7
TCGCCAATATTTAGCTTTAGATGGAATTTACCACCCACTTAGAGCTGCATTCCCAAACAACTCGACTCTTCGAAAGCACCTTACATAGAATTGGTCATCTCATCGCACGGGATTCTCACCCTCTGTGACGTTCTGTTCCAAGAAACATAGACAAGAGCCAATCCCAAGGTTACCTTCTTCAAATTACAACTCGAACACCGAAGGTGCTAGATTTCAAATTTGAGCTTTTGCCGCTTCACTCGCCGTTACTAAGGCAATCCCTGTTGGTTTCTTTTCCTCCGCTTATTGATAT
>A253_133
TCGCCAATATTTAGCTTTAGATGGAATTTACCACCCACTTAGAGCTGCATTCCCAAACAACTCGACTCTTCGAAAGCACCTTACATAGAATTGGTCATCTCATCGCACGGGATTCTCACCCTCTGTGACGTTCTGTTCCAAGAAACATAGACAAGAGCCAATCCCAAGGTTACCTTCTTCAAATTACAACTCGAACACCGAAGGTGCTAGATTTCAAATTTGAGCTTTTGCCGCTTCACTCGCCGTTACTAAGGCAATCCCTGTTGGTTTCTTTTCCTCCGCTTATTTATAT
>A253_46
TCGCCAATATTTAGCTTTAGATGGAATTTACCACCCACTTAGAGCTGCATTCCCAAACAACTCGACTCTTCGAAAGCACCTTACATAGAATTGGTCATCTCATCGCACGGGATTCTCACCCTCTGTGACGTTCTGTTCCAAGAAACATAGACAAGAGCCAATCCCAAGGTTACCTTCTTCAAATTACAACTCGAACACCGAAGGTGCTAGATTTCAAATTTGAGCTTTTGCCGCTTCACTCGCCGTTACTAAGGCAATCCCTGTTGGTTTCTTTTCCTCGCTTATTGATAT
>A253_33
TCGCCAATATTTAGCTTTAGATGGAATTTACCACCCACTTAGAGCTGCATTCCCAAACAACTCGACTCTTCGAAAGCACCTTACATAGAATTGGTCATCTCATCGCACGGGATTCTCACCCTCTGTGACGTTCTGTTCCAAGAAACATAGACAAGAGCCAATCCCAAGGTTACCTTCTTCAAATTACAACTCGAACACCGAAGGTGCTAGATTTCAAATTTGAGCTTTTGCCGCTTCACTCGCCGTTACTAAGGCAATCCCTGTTGGTTTCTTTTCTCCGCTTATTGATAT
>A253_217
TCGCCAATATTTAGCTTTAGATGGAATTTACCACCCACTTAGAGCTGCATTCCCAAACAACTCGACTCTTCGAAAGCACCTTACATAGAATTGGTCATCTCATCGCACGGGATTCTCACCCTCTGTGACGTTCTGTTCCAAGAAACATAGACAAGAGCCAATCCCAAGGTTACCTTCTTCAAATTACAACTCGAACACCGAAGGTGCTAGATTTCAAATTTGAGCTTTTGCCGCTTCACTCGCCGTTTACTAAGGCAACTCCCCTGTTGGTTCCTTTCCTCCGCTTATTGATAT
>A253_198
TCGCCAATATTTAGCTTTAGATGGAATTTACCACCCACTTAGAGCTGCATTCCCAAACAACTCGACTCTTCGAAAGCACCTTACATAGAATTGGTCATCTCATCGCACGGGATTCTCACCCTCTGTGACGTTCTGTTCCAAGAAACATAGACAAGAGCCAATCCCAAGGTTACCTTCTTCAAATTACAACTCGAACACCGAAGGTGCTAGATTTCAAATTTGAGCTTTTGCCGCTTCACTCGCCGTTTACTAAGGCAACTCCCCTGTTGGTTTCCTTTCCTCCGCTTATTGATAT
>A253_362
TCGCCAATATTTAGCTTTAGATGGAATTTACCACCCACTTAGAGCTGCATTCCCAAACAACTCGACTCTTCGAAAGCACCTTACATAGAATTGGTCATCTCATCGCACGGGATTCTCACCCTCTGTGACGTTCTGTTCCAAGAAACATAGACAAGAGCCAATCCCAAGGTTACCTTCTTCAAATTACAACTCGAACACCGAAGGTGCTAGATTTCAAATTTGAGCTTTTGCCGCTTCACTCGCCGTTTACTAAGGCAACTCCCCTGTTGGTTTCTTTTCCTCCGCTTATTGATAT
>A253_200
TCGCCAATATTTAGCTTTAGATGGAATTTACCACCCACTTAGAGCTGCATTCCCAAACAACTCGACTCTTCGAAAGCACCTTACATAGAATTGGTCATCTCATCGCACGGGATTCTCACCCTCTGTGACGTTCTGTTCCAAGAAACATAGACAAGAGCCAATCCCAAGGTTACCTTCTTCAAATTACAACTCGAACACCGAAGGTGCTAGATTTCAAATTTGAGCTTTTGCCGCTTCACTCGCCGTTTACTAAGGCAATCCCTCGTTCGGTTTCTTTCCTCCGCTTATTGATAT
>A253_229
TCGCCAATATTTAGCTTTAGATGGAATTTACCACCCACTTAGAGCTGCATTCCCAAACAACTCGACTCTTCGAAAGCACCTTACATAGAATTGGTCATCTCATCGCACGGGATTCTCACCCTCTGTGACGTTCTGTTCCAAGAAACATAGACAAGAGCCAATCCCAAGGTTACCTTCTTCAAATTACAACTCGAACACCGAAGGTGCTAGATTTCAAATTTGAGCTTTTGCCGCTTCACTCGCCGTTTACTAAGGCAATCCCTCGTTGGTTTCTTTCCTCCGCTTATTGATAT
>A253_175
TCGCCAATATTTAGCTTTAGATGGAATTTACCACCCACTTAGAGCTGCATTCCCAAACAACTCGACTCTTCGAAAGCACCTTACATAGAATTGGTCATCTCATCGCACGGGATTCTCACCCTCTGTGACGTTCTGTTCCAAGAAACATAGACAAGAGCCAATCCCAAGGTTACCTTCTTCAAATTACAACTCGAACACCGAAGGTGCTAGATTTCAAATTTGAGCTTTTGCCGCTTCACTCGCCGTTTACTAAGGCAATCCCTCGTTGGTTTCTTTTCCTCCGCTTATTGATAT
>A253_165
TCGCCAATATTTAGCTTTAGATGGAATTTACCACCCACTTAGAGCTGCATTCCCAAACAACTCGACTCTTCGAAAGCACCTTACATAGAATTGGTCATCTCATCGCACGGGATTCTCACCCTCTGTGACGTTCTGTTCCAAGAAACATAGACAAGAGCCAATCCCAAGGTTACCTTCTTCAAATTACAACTCGAACACCGAAGGTGCTAGATTTCAAATTTGAGCTTTTGCCGCTTCACTCGCCGTTTACTAAGGCAATCCCTGTTCGGTTTCTTTCCTCCGCTTATTGATAT
>A253_232
TCGCCAATATTTAGCTTTAGATGGAATTTACCACCCACTTAGAGCTGCATTCCCAAACAACTCGACTCTTCGAAAGCACCTTACATAGAATTGGTCATCTCATCGCACGGGATTCTCACCCTCTGTGACGTTCTGTTCCAAGAAACATAGACAAGAGCCAATCCCAAGGTTACCTTCTTCAAATTACAACTCGAACACCGAAGGTGCTAGATTTCAAATTTGAGCTTTTGCCGCTTCACTCGCCGTTTACTAAGGCAATCCCTGTTCGGTTTCTTTTCCTCCGCTTATTGATAT
>A253_211
TCGCCAATATTTAGCTTTAGATGGAATTTACCACCCACTTAGAGCTGCATTCCCAAACAACTCGACTCTTCGAAAGCACCTTACATAGAATTGGTCATCTCATCGCACGGGATTCTCACCCTCTGTGACGTTCTGTTCCAAGAAACATAGACAAGAGCCAATCCCAAGGTTACCTTCTTCAAATTACAACTCGAACACCGAAGGTGCTAGATTTCAAATTTGAGCTTTTGCCGCTTCACTCGCCGTTTACTAAGGCAATCCCTGTTGGTTCTTTTCCTCCGCTTATTGATAT
>A253_158
TCGCCAATATTTAGCTTTAGATGGAATTTACCACCCACTTAGAGCTGCATTCCCAAACAACTCGACTCTTCGAAAGCACCTTACATAGAATTGGTCATCTCATCGCACGGGATTCTCACCCTCTGTGACGTTCTGTTCCAAGAAACATAGACAAGAGCCAATCCCAAGGTTACCTTCTTCAAATTACAACTCGAACACCGAAGGTGCTAGATTTCAAATTTGAGCTTTTGCCGCTTCACTCGCCGTTTACTAAGGCAATCCCTGTTGGTTTCTTTCCTCCGCTTATTGATAT
>A253_153
TCGCCAATATTTAGCTTTAGATGGAATTTACCACCCACTTAGAGCTGCATTCCCAAACAACTCGACTCTTCGAAAGCACCTTACATAGAATTGGTCATCTCATCGCACGGGATTCTCACCCTCTGTGACGTTCTGTTCCAAGAAACATAGACAAGAGCCAATCCCAAGGTTACCTTCTTCAAATTACAACTCGAACACCGAAGGTGCTAGATTTCAAATTTGAGCTTTTGCCGCTTCACTCGCCGTTTACTAAGGCAATCCCTGTTGGTTTCTTTTCCTCCGCTTATTGATAT
>A253_285
TCGCCAATATTTAGCTTTAGATGGAATTTACCACCCACTTAGAGCTGCATTCCCAAACAACTCGACTCTTCGAAAGCACCTTACATAGAATTGGTCATCTCATCGCACGGGATTCTCACCCTCTGTGACGTTCTGTTCCAAGAAACATAGACAAGAGCCAATCCCAAGGTTACCTTCTTCAAATTACAACTCGAACACCGAAGGTGCTAGATTTCAAATTTGAGCTTTTGCCGCTTCACTCGCCGTTTACTAAGGCAATCCCTGTTTGGTTTCTTTTCCTCCGCTTATTGATAT
>A253_152
TCGCCAATATTTAGCTTTAGATGGAATTTACCACCCACTTAGAGCTGCATTCCCAAACAACTCGACTCTTCGAAAGCACCTTACATAGAATTGGTCATCTCATCGCACGGGATTCTCACCCTCTGTGACGTTCTGTTCCAAGAAACATAGACAAGAGCCAATCCCAAGGTTACCTTCTTCAAATTACAACTCGAACACCGAAGGTGCTAGATTTCAAATTTGAGCTTTTGTCGCTTCACTCGCCGTTTACTAAGGCAATCCCTGTTGGTTTCTTTTCCTCCGCTTATTGATAT
>A253_75
TCGCCAATATTTAGCTTTAGATGGAATTTACCACCCACTTAGAGCTGCATTTCCAAACAACTCGACTCTTCGAAAGCACCTTACATAGAATTGGTCATCTCATCGCACGGGATTCTCACCCTCTGTGACGTTCTGTTCCAAGAAACATAGACAAGAGCCAATCCCAAGGTTACCTTCTTCAAATTACAACTCGAACACCGAAGGTGCTAGATTTCAAATTTGAGCTTTTGCCGCTTCACTCGCCGTTACTAAGGCAATCCCTGTTGGTTTCTTTCCTCCGCTTATTGATAT
>A253_163
TCGCCAATATTTAGCTTTAGATGGAGTTTACCACCTGCTTTAGGCTGCACTCTCAAGCAACCTGACTCTAGAATACGCCTGTCTGCGCCTACCAGACTCACGCCTCCATGGGCCTAGCACCCACTTTGGGAGCCCCTGTCAAGGGAACTTGAGACACGTGTCAGTAGGCGATGCACAAACGCATCAACGCCGCATCTCCTAAACACGTCGAGTGTTAGGACTTGGCGCTGGGCTCATCCCTGTTCGCTCGCCGTTACTAAGAGAATCCCATTTGGTTTCTTTTCCTCCGCTTATTTATAT
>A253_293
TCGCCAATATTTAGCTTTAGATGGTAATTTACCACCCACTTAGAGCTGCATTCCCAAACAACTCGACTCTTCGAAAGCACCTTACATAGAATTGGTCATCTCATCGCACGGGATTCTCACCCTCTGTGACGTTCTGTTCCAAGAAACATAGACAAGAGCCAATCCCAAGGTTACCTTCTTCAAATTACAACTCGAACACCGAAGGTGCTAGATTTCAAATTTGAGCTTTTGCCGCTTCACTCGCCGTTTACTAAGGCAATCCCTGTTGGTTTCTTTTCCTCCGCTTATTGATAT
>A253_121
TCGCCAATATTTAGCTTTTAGATGGAATTTACCACCCACTTAGAGCTGCATTCCCAAACAACTCGACTCTTCGAAAGCACCTTACATAGAATTGGTCATCTCATCGCACGGGATTCTCACCCTCTGTGACGTTCTGTTCCAAGAAACATAGACAAGAGCCAATCCCAAGGTTACCTTCTTCAAATTACAACTCGAACACCGAAGGTGCTAGATTTCAAATTTGAGCTTTTGCCGCTTCACTCGCCGTTACTAAGGCAATCCCTGTTGGTTTCTTTTCCTCCGCTTATTGATAT
>A253_141
TCGCCAATATTTAGCTTTTAGATGGAATTTACCACCCACTTAGAGCTGCATTCCCAAACAACTCGACTCTTCGAAAGCACCTTACATAGAATTGGTCATCTCATCGCACGGGATTCTCACCCTCTGTGACGTTCTGTTCCAAGAAACATAGACAAGAGCCAATCCCAAGGTTACCTTCTTCAAATTACAACTCGAACACCGAAGGTGCTAGATTTCAAATTTGAGCTTTTGCCGCTTCACTCGCCGTTACTAAGGCATCCCTGTTGTTCTTTCCTCCGCTTATTGATAT
>A253_359
TCGCCAATATTTTAGCTTTAGATGGAATTTACCACCCACTTAGAGCTGCATTCCCAAACAACTCGACTCTTCGAAAGCACCTTACATAGAATTGGTCATCTCATCGCACGGGATTCTCACCCTCTGTGACGTTCTGTTCCAAGAAACATAGACAAGAGCCAATCCCAAGGTTACCTTCTTCAAATTACAACTCGAACACCGAAGGTGCTAGATTTCAAATTTGAGCTTTTGCCGCTTCACTCGCCGTTTACTAAGGCAATCCCTGTTGGTTTCTTTTCCTCCGCTTATTGATAT
>A253_84
TCGCCAATATTTTAGCTTTTAGATGGAATTTACCACCCACTTAGAGCTGCATTCCCAAACAACTCGACTCTTCGAAAGCACCTTACATAGAATTGGTCATCTCATCGCACGGGATTCTCACCCTCTGTGACGTTCTGTTCCAAGAAACATAGACAAGAGCCAATCCCAAGGTTACCTTCTTCAAATTACAACTCGAACACCGAAGGTGCTAGATTTCAAATTTGAGCTTTTGCCGCTTCACTCGCCGTTACTAAGGCAATCCCTGTTGGTTTCTTTTCCTCCGCTTATTGATAT
>A253_279
TCGCCAATTATTTAGCTTTAGATGGAATTTACCACCCACTTAGAGCTGCATTCCCAAACAACTCGACTCTTCGAAAGCACCTTACATAGAATTGGTCATCTCATCGCACGGGATTCTCACCCTCTGTGACGTTCTGTTCCAAGAAACATAGACAAGAGCCAATCCCAAGGTTACCTTCTTCAAATTACAACTCGAACACCGAAGGTGCTAGATTTCAAATTTGAGCTTTTGCCGCTTCACTCGCCGTTTACTAAGGCAATCCCTGTTGGTTTCTTTTCCTCCGCTTATTGATAT
>A253_150
TCGCCTAATATTTAGCTTTAGATGGAATTTACCACCCACTTAGAGCTGCATTCCCAAACAACTCGACTCTTCGAAAGCACCTTACATAGAATTGGTCATCTCATCGCACGGGATTCTCACCCTCTGTGACGTTCTGTTCCAAGAAACATAGACAAGAGCCAATCCCAAGGTTACCTTCTTCAAATTACAACTCGAACACCGAAGGTGCTAGATTTCAAAATTTGAGCTTTTGCCGCTTCACTCGCCGTTACTAAGGCAATCCCTGTTGGTTTTCTTTTCCTCCGCTTATTGATAT
>A253_325
TCGCCTAATATTTAGCTTTAGATGGAATTTACCACCCACTTAGAGCTGCATTCCCAAACAACTCGACTCTTCGAAAGCACCTTACATAGAATTGGTCATCTCATCGCACGGGATTCTCACCCTCTGTGACGTTCTGTTCCAAGAAACATAGACAAGAGCCAATCCCAAGGTTACCTTCTTCAAATTACAACTCGAACACCGAAGGTGCTAGATTTCAAATTTGAGCTTTTGCCGCTTCACTCGCCGTTTACTAAGGCAATCCCTGTTGGTTTCTTTTCCTCCGCTTATTGATAT
>A253_22
TGGCCAATATTTAGCTTTAGATGGAATTTACCACCCACTTAGAGCTGCATTCCCAAACAACTCGACTCTTCGAAAGCACCTTACATAGAATTGGTCATCTCATCGCACGGGATTCTCACCCTCTGTGACGTTCTGTTCCAAGAAACATAGACAAGAGCCAATCCCAAGGTTACCTTCTTCAAATTACAACTCGAACACCGAAGGTGCTAGATTTCAAATTTGAGCTTTTGCCGCTTCACTCGCCGTTACTAAGGCAATCCCTGTTGGTTTCTTTTCCTCCGCTTATTGATAT
>A254_386
CCATAGATATTTAGCCTTAGAAGAAGTTTATCTCCCATTTAGGGCTGCAATCCCAAACAACCCGACTCTTAGAAAGCCAACATTCGGTTCGGCTGAAGCTACATACGGGGTTTTCACCCTCTTTGACGTCCTGTTCCAAGGAACTTATGCTTCAGCTTCCCCTTTTGTTAACCCCTTTAGATTACAATTCGGTAGCCGAGACGACTACAGATTCTAAACTTGAGCTATTGCCGCTTCACTCGCCGCTACTGAGGCAATCTTCGTTGATTTCTTTTCCTCCGCTTAGTAATAT
>A254_445
GCTGTAATATTTAGCCTTAGATGAAGTTTACCACCTGCTTTAGGCTGCACTCTCAAGCAACCTGACTCTAGAATACGCCTGTCTGCGCCTACCAGACTCACGCCTCCATGGGCCTAGCACCCACTTTGGGAGCCCCTGTCAAGGGAACTTGAGACACGTGTCAGTAGGCGATGCACAAACGCATCAACGCCGCATCTCCTAAACACGTCGAGTGTTAGGACTTGGCGCTGGGCTCATCCCTGTTCGCTCGCCGTTACTAAGGGAATCCCATTTGGTTTCTTTTCCTCCGCTTATTGATAT
>A254_1
GCTGTAATATTTAGCCTTAGATGAAGTTTACCACCTGCTTTAGGCTGCACTCTCAAGCAACCTGACTCTAGAATACGCCTGTCTGCGCCTACCAGACTCACGCCTCCATGGGCCTAGCACCCACTTTGGGAGCCCCTGTCAAGGGAACTTGAGACACGTGTCAGTAGGCGATGCACAGACGCATCAACGCCGCATCTCCTAAACACGTCGAGTGTTAGGACTTGGCGCTGGGCTCATCCCTGTTCGCTCGCCGTTACTAAGGGAATCCCATTTGGTTTCTTTTCCTCCGCTTATTTATAT
>A254_253
GCTGTAATATTTAGCCTTAGATGGAATTTACCACCCACTTAGAGCTGCATTCCCAAACAACTCGACTCTTCGAAAGCACCTTACATAGAATTGGTCATCTCATCGCACGGGATTCTCACCCTCTGTGACGTTCTGTTCCAAGAAACATAGACAAGAGCCAATCCCAAGGTTACCTTCTTCAAATTACAACTCGAACACCGAAGGTGCTAGATTTCAAATTTGAGCTGTTGCCGCTTCACTCGCCGTTTACTAGGGCAATCCCTGTTGGTTTCTTTTCCTCCGCTTATTGATAT
>A254_81
GCTGTAATATTTAGCCTTAGATGGAGTTTACACCTGCTTTAGGCTGCACTCTCAAGCAACCTGACTCTTTGAAAACATATCACAAAGACAACTACTCAGATCAAAGACGGGATTCTCACCCTCCATGATGCCTTGTTCCAAAGGACTTATTAATCTGGTGTGCCAGGAAAATGTTTCTACAGTTTACAATACGGTTTAGCTAAGCCAAACAGTTTCCAACTTTGAGCTCTTTCCTCTTCACTCGCCGTTACTAGGGAAATCATTGTTTATTTTCTTTTCCTCCGCTTATTGATAT
>A254_403
GCTGTAATATTTAGCCTTAGATGGAGTTTACCACCCAATTTAGGCTGCATTCCCAAACAACCTGACTCTTTGAAAACATATCACAAAAGACAACTACTCAGATCAAAGACGGGATTCTCACCCTCCATGATGCCTTGTTCCAAAGGACTTATTAATCTGGTGTGCCAGGAAAAATGTTTCTACAGTTTACAATACGGTTTAGCTAAGCCAAACAGTTTCCAACTTTGAGCTCTTTCCTCTTCACTCGCCGTTACTAGGGAAACTCCATTGTTATTTTCTTTTCCTCCGCTTATTTATAT
>A254_134
GCTGTAATATTTAGCCTTAGATGGAGTTTACCACCCAATTTAGGCTGCATTCCCAAACAACCTGACTCTTTGAAAACATATCACAAAAGACAACTACTCAGATCAAAGACGGGATTCTCACCCTCCATGATGCCTTGTTCCAAAGGACTTATTAATCTGGTGTGCCAGGAAAATGTTTCTACAGTTTACAATACGGTTTAGCTAAGCCAAACAGTTTCCAACTTTGAGCTCTTTCCTCTTCACTCGCCGTTACTAGGGAAATCATTGTTATTTTCTTTTCCTCCGCTTATTGATAT
>A254_163
GCTGTAATATTTAGCCTTAGATGGAGTTTACCACCCAATTTAGGCTGCATTCCCAAACAACCTGACTCTTTGAAAACATATCACAAAAGACAACTACTCAGATCAAAGACGGGATTCTCACCCTCCATGATGCCTTGTTCCAAAGGACTTATTAATCTGGTGTGCCAGGAAAATGTTTCTACAGTTTACAATACGGTTTAGCTAAGCCAAACAGTTTCCAACTTTGAGCTCTTTCCTCTTCACTCGCCGTTTACTAGGGAAATCATTGTTATTTCTTTCCTCCGCTTATTGATAT
>A254_162
GCTGTAATATTTAGCCTTAGATGGAGTTTACCACCCACTTAGAGCTGCATTCCCAAACAACTCGACTCTTCGAAAGCACCTTACATAGAATTGGTCATCTCATCGCACGGGATTCTCACCCTCTGTGACGTTCTGTTCCAAGAAACATAGACAAGAGCCAATCCCAAGGTTACCTTCTTCAAATTACAACTCGAACACCGAAGGTGCTAGATTTCAAATTTGAGCTTTTGCCGCTTCACTCGCCGTTTACTAAGGCAATCCCTGTTGGTTTCTTTTCCTCCGCTTATTGATAT
>A254_424
GCTGTAATATTTAGCCTTAGATGGAGTTTACCACCTGCTTTAGGCTGCACTCTCAAGCAACCTGACTCTAGAATACGCCTGCTCGCGCCTACCAGACTCGTGTCTCCATGGGCCTAGCACCCACTCTGGGAGCCCCTGTCAAGGGAACTTGAAACACATGTCAGTAGGCGATGCACAGACGCATCAACGCCGCATCTCCTAAACACGTCGAGTGTTAGGACTTGGCGCTGGGCTCATCCCTGTTCGCTCGCCGTTACTAAGGGAATCCCATTTGGTTTCTTTTCCTCCGCTTATTTATAT
>A254_382
GCTGTAATATTTAGCCTTAGATGGAGTTTACCACCTGCTTTAGGCTGCACTCTCAAGCAACCTGACTCTAGAATACGCCTGCTTGCGCCTACCAGACTCACGCCTCCATGGGCCTAGCACCCACTTTGGGAGCCCCTGTCAAGGGAACTTGAGACACGTGTCAGTAGGCGATGCACAAACGCATCAACGCCGCATCTCCTAAACACGTCGAGTGTTAGGACTTGGCGCTGGGCTCATCCCTGTTCGCTCGCCGTTACTAAGGGAATCCCATTTGGTTTCTTTTCCTCCGCTTATTGATAT
>A254_201
GCTGTAATATTTAGCCTTAGATGGAGTTTACCACCTGCTTTAGGCTGCACTCTCAAGCAACCTGACTCTAGAATACGCCTGCTTGCGCCTACCAGACTCATGTCTCCATGGGCCTAGCACCCACTCTGGGAGCCCCTGTCAAGGGAACTTGAAACACATGTCAGTAGACGATGCACAAACGCATCAACGCCGCATCTCCTAAACACATCGAGTGTTAGGACTTGGCGCTGGGCTCATCCCTGTTCGCTCGCCGTTTACTAGGGAAATCATTGTTATTTTCTTTTCCTCCGCTTATTGATAT
>A254_311
GCTGTAATATTTAGCCTTAGATGGAGTTTACCACCTGCTTTAGGCTGCACTCTCAAGCAACCTGACTCTAGAATACGCCTGCTTGCGCCTACCAGACTCGTGTCTCCATGGGCCTAGCACCCACTCTGGGAGCCCCTGTCAAGGGAACTTGAAACACATGTCAGTAGACGATGCACAAACGCATCAACGCCGCATCTCCTAAACACATCGAGTGTTAGGACTTGGCGCTGGGCTCATCCCTGTTCGCTCGCCGTTACTAAGGGAACTCCCATTTGGTTTCTTTTCCTCCGCTTATTTATAT
>A254_199
GCTGTAATATTTAGCCTTAGATGGAGTTTACCACCTGCTTTAGGCTGCACTCTCAAGCAACCTGACTCTAGAATACGCCTGCTTGCGCCTACCAGACTCGTGTCTCCATGGGCCTAGCACCCACTCTGGGAGCCCCTGTCAAGGGAACTTGAAACACATGTCAGTAGACGATGCACAAACGCATCAACGCCGCATCTCCTAAACACATCGAGTGTTAGGACTTGGCGCTGGGCTCATCCCTGTTCGCTCGCCGTTACTAAGGGAATCCCATTTGGTTCTTTCCTCCGCTTATTATAT
>A254_169
GCTGTAATATTTAGCCTTAGATGGAGTTTACCACCTGCTTTAGGCTGCACTCTCAAGCAACCTGACTCTAGAATACGCCTGCTTGCGCCTACCAGACTCGTGTCTCCATGGGCCTAGCACCCACTCTGGGAGCCCCTGTCAAGGGAACTTGAAACACATGTCAGTAGACGATGCACAAACGCATCAACGCCGCATCTCCTAAACACATCGAGTGTTAGGACTTGGCGCTGGGCTCATCCCTGTTCGCTCGCCGTTACTAAGGGAATCCCATTTGGTTTCTTTCCTCCGCTTATTGATAT
>A254_197
GCTGTAATATTTAGCCTTAGATGGAGTTTACCACCTGCTTTAGGCTGCACTCTCAAGCAACCTGACTCTAGAATACGCCTGCTTGCGCCTACCAGACTCGTGTCTCCATGGGCCTAGCACCCACTCTGGGAGCCCCTGTCAAGGGAACTTGAAACACATGTCAGTAGACGATGCACAAACGCATCAACGCCGCATCTCCTAAACACATCGAGTGTTAGGACTTGGCGCTGGGCTCATCCCTGTTCGCTCGCCGTTACTAAGGGAATCCCATTTGGTTTCTTTCCTCCGCTTATTTATAT
>A254_193
GCTGTAATATTTAGCCTTAGATGGAGTTTACCACCTGCTTTAGGCTGCACTCTCAAGCAACCTGACTCTAGAATACGCCTGCTTGCGCCTACCAGACTCGTGTCTCCATGGGCCTAGCACCCACTCTGGGAGCCCCTGTCAAGGGAACTTGAAACACATGTCAGTAGACGATGCACAAACGCATCAACGCCGCATCTCCTAAACACATCGAGTGTTAGGACTTGGCGCTGGGCTCATCCCTGTTCGCTCGCCGTTACTAAGGGAATCCCATTTGGTTTCTTTTCCTCCGCTTATTTATAT
>A254_429
GCTGTAATATTTAGCCTTAGATGGAGTTTACCACCTGCTTTAGGCTGCACTCTCAAGCAACCTGACTCTAGAATACGCCTGCTTGCGCCTACCAGACTCGTGTCTCCATGGGCCTAGCACCCACTCTGGGAGCCCCTGTCAAGGGAACTTGAAACACATGTCAGTAGACGATGCACAAACGCATCAACGCCGCATCTCCTAAACACATCGAGTGTTAGGACTTGGCGCTGGGCTCATCCCTGTTCGCTTCGCCGTTACTAAGGGAATCCCATTTGGTTTTCTTTTCCTCCGCTTATTTATAT
>A254_399
GCTGTAATATTTAGCCTTAGATGGAGTTTACCACCTGCTTTAGGCTGCACTCTCAAGCAACCTGACTCTAGAATACGCCTGCTTGCGCCTACCAGACTCGTGTCTCCATGGGCCTAGCACCCACTCTGGGAGCCCCTGTCAAGGGAACTTGAAACACATGTCAGTAGACGATGCACAAACGCATCAACGCCGCATCTCCTAAACACATCGAGTGTTAGGACTTGGCGCTGGGCTCATCCTGTTCGCTCGCCGTTACTAAGGGAATCCCATTTGGTTTCTTTTCCTCCGCTTATTTATAT
>A254_422
GCTGTAATATTTAGCCTTAGATGGAGTTTACCACCTGCTTTAGGCTGCACTCTCAAGCAACCTGACTCTAGAATACGCCTGCTTGCGCCTACCAGACTCGTGTCTCCATGGGCCTAGCACCCACTCTGGGAGCCCCTGTCAAGGGAACTTGAAACACATGTCAGTAGACGATGCACAAACGCATCAACGCCGCATCTCCTAAACACGTCGAGTGTTAGGACTTGGCGCTGGGCTCATCCCTGTTCGCTCGCCGTTACTAAGGGAATCCCATTTGGTTTCTTTTCCTCCGCTTATTTATAT
>A254_243
GCTGTAATATTTAGCCTTAGATGGAGTTTACCACCTGCTTTAGGCTGCACTCTCAAGCAACCTGACTCTAGAATACGCCTGCTTGCGCCTACCAGACTCGTGTCTCCATGGGCCTAGCACCCACTCTGGGAGCCCCTGTCAAGGGAACTTGAAACACATGTCAGTAGACGATGCACAAACGCATCAACGCCGCATCTCCTAAGCACATCGAGTGTTAGGACTTGGCGCTGGGCTCATCCCTGTTCGCTCGCCGTTACTAAGGGAATCCCATTTGGTTTCTTTTCCTCCGCTTATTGATAT
>A254_413
GCTGTAATATTTAGCCTTAGATGGAGTTTACCACCTGCTTTAGGCTGCACTCTCAAGCAACCTGACTCTAGAATACGCCTGCTTGCGCCTACCAGACTCGTGTCTCCATGGGCCTAGCACCCACTCTGGGAGCCCCTGTCAAGGGAACTTGAAACACATGTCAGTAGACGATGCACAAACGCATCAACGCCGCATCTCCTAAGCACATCGAGTGTTAGGACTTGGCGCTGGGCTCATCCCTGTTCGCTCGCCGTTACTAAGGGAATCCCATTTGGTTTCTTTTCCTCCGCTTATTTATAT
>A254_417
GCTGTAATATTTAGCCTTAGATGGAGTTTACCACCTGCTTTAGGCTGCACTCTCAAGCAACCTGACTCTAGAATACGCCTGCTTGCGCCTACCAGACTCGTGTCTCCATGGGCCTAGCACCCACTCTGGGAGCCCCTGTCAAGGGAACTTGAGACACGTGTCAGTAGGCGATGCACAAACGCATCAACGCCGCATCTCCTAAACACGTCGAGTGTTAGGACTTGGCGCTGGGCTCATCCCTGTTCGCTCGCCGTTACTAAGGGAATCCCATTTGGTTTCTTTTCCTCCGCTTATTGATAT
>A254_8
GCTGTAATATTTAGCCTTAGATGGAGTTTACCACCTGCTTTAGGCTGCACTCTCAAGCAACCTGACTCTAGAATACGCCTGCTTGCGCCTACCAGACTCGTGTCTCCATGGGCCTAGCACCCACTCTGGGAGCCCCTGTCAAGGGAACTTGAGACACGTGTCAGTAGGCGATGCACAAACGCATCAACGCCGCATCTCCTAAACACGTCGAGTGTTAGGACTTGGCGCTGGGCTCATCCCTGTTCGCTCGCCGTTACTAAGGGAATCCCATTTGGTTTCTTTTCCTCCGCTTATTTATAT
>A254_316
GCTGTAATATTTAGCCTTAGATGGAGTTTACCACCTGCTTTAGGCTGCACTCTCAAGCAACCTGACTCTAGAATACGCCTGCTTGCGCCTACCAGACTCGTGTCTCCATGGGCCTAGCACCCACTTTGGGAGCCCCTGTCAAGGGAACTTGAGACACGTGTCAGTAGGCGATGCACAAACGCATCAACGCCGCATCTCCTAAACACATCGAGTGTTAGGACTTGGCGCTGGGCTCATCCCTGTTCGCTCGCCGTTACTAAGGGAATCCCATTTGGTTTCTTTTCCTCCGCTTATTTATAT
>A254_19
GCTGTAATATTTAGCCTTAGATGGAGTTTACCACCTGCTTTAGGCTGCACTCTCAAGCAACCTGACTCTAGAATACGCCTGTCTGCGCCCACCAGACTCACGCCTCCATGGGCCTAGCACCCACTTTGGGAGCCCCCTGTCAAGGGGAACTTGAGACACGTGTCAGTAGGCGATGCACAAACGCATCAACGCCGCATCTCCTAAACACGTCGAGTGTTAGGACTTGGCGCTGGCTCATCCCTGTTCGCTCGCCGTTACTAAGGGAATCCCATTTGGTTTCTTTTCCTCCGCTTATTTATAT
>A254_26
GCTGTAATATTTAGCCTTAGATGGAGTTTACCACCTGCTTTAGGCTGCACTCTCAAGCAACCTGACTCTAGAATACGCCTGTCTGCGCCCACCAGACTCACGCCTCCATGGGCCTAGCACCCACTTTGGGAGCCCCTGTCAAGGGAACTTGAGACACGTGTCAGTAGGCGATGCACAAACGCATCAACGCCGCATCTCCTAAACACGTCGAGTGTTAGGACTTGGCGCTGGCTCATCCCTGTTCGCTCGCCGTTACTAAGGGAATCCCATTTGGTTTCTTTTCCTCCGCTTATTTATAT
>A254_327
GCTGTAATATTTAGCCTTAGATGGAGTTTACCACCTGCTTTAGGCTGCACTCTCAAGCAACCTGACTCTAGAATACGCCTGTCTGCGCCTACCAGACTCACGCCTCCATGGGCCGTAGCACCCACCTTTGGGTAGGCCCCTCGTCAAGGGAACTTGAGACACGTGTCAGTAGGCGATGCACAAACGCATCAACGCCGCATCTCCTAAACACGTCGAGTGTTAGGACTTGGCGCTGGGCTCATCCCTGTTCGCTCGCCGTTACTAAGGGAATCCCATTTGGTTTCTTTTCCTCCGCTTATTTATAT
>A254_357
GCTGTAATATTTAGCCTTAGATGGAGTTTACCACCTGCTTTAGGCTGCACTCTCAAGCAACCTGACTCTAGAATACGCCTGTCTGCGCCTACCAGACTCACGCCTCCATGGGCCTAGCACCCACTCTGGGAGCCCCTGTCAAGGGAACTTGAAACACATGTCAGTAGACGATGCACAAACGCATCAACGCCGCATCTCCTAAACACATCGAGTGTTAGGACTTGGCGCTGGGCTCATCCCTGTTCGCTCGCCGTTACTAAGGGAATCCCATTTGGTTTCTTTTCCTCCGCTTATTTATAT
>A254_393
GCTGTAATATTTAGCCTTAGATGGAGTTTACCACCTGCTTTAGGCTGCACTCTCAAGCAACCTGACTCTAGAATACGCCTGTCTGCGCCTACCAGACTCACGCCTCCATGGGCCTAGCACCCACTCTGGGAGCCCCTGTCAAGGGAACTTGAGACACGTGTCAGTAGGCGATGCACAAACGCATCAACGCCGCATCTCCTAAACACATCGAGTGTTAGGACTTGGCGCTGGGCTCATCCCTGTTCGCTCGCCGTTACTAAGGGAATCCCATTTGGTTTCTTTTCCTCCGCTTATTTATAT
>A254_53
GCTGTAATATTTAGCCTTAGATGGAGTTTACCACCTGCTTTAGGCTGCACTCTCAAGCAACCTGACTCTAGAATACGCCTGTCTGCGCCTACCAGACTCACGCCTCCATGGGCCTAGCACCCACTTTGGGAGCCCCCTGTCAAGGGAACTTGAGACACGTGTCAGTAGGCGATGCACAAACGCATCAACGCCGCATCTCCTAAAACACGTCGAGTGTTAGGACTTGGCGCTGGCTCATCCCTGTTCGCTCGCCGTTACTAGGGAATCCCATTTGGTTCTTTTCCTCCGCTTATTTATAT
>A254_250
GCTGTAATATTTAGCCTTAGATGGAGTTTACCACCTGCTTTAGGCTGCACTCTCAAGCAACCTGACTCTAGAATACGCCTGTCTGCGCCTACCAGACTCACGCCTCCATGGGCCTAGCACCCACTTTGGGAGCCCCTGTCAAGGGAACTTGAAACACATGTCAGTAGACGATGCACAAACGCATCAACGCCGCATCTCCTAAACACATCGAGTGTTAGGACTTGGCGCTGGGCTCATCCCTGTTCGCTCGCCGTTACTAAGGGAATCCCATTTGGTTTCTTTTCCTCCGCTTATTTATAT
>A254_189
GCTGTAATATTTAGCCTTAGATGGAGTTTACCACCTGCTTTAGGCTGCACTCTCAAGCAACCTGACTCTAGAATACGCCTGTCTGCGCCTACCAGACTCACGCCTCCATGGGCCTAGCACCCACTTTGGGAGCCCCTGTCAAGGGAACTTGAGACACGTGTCAGTAGACGATGCACAAACGCATCAACGCCGCATCTCCTAAACACATCGAGTGTTAGGACTTGGCGCTGGGCTCATCCCTGTTCGCTCGCCGTTACTAAGGGAATCCCATTTGGTTTCTTTTCCTCCGCTTATTTATAT
>A254_157
GCTGTAATATTTAGCCTTAGATGGAGTTTACCACCTGCTTTAGGCTGCACTCTCAAGCAACCTGACTCTAGAATACGCCTGTCTGCGCCTACCAGACTCACGCCTCCATGGGCCTAGCACCCACTTTGGGAGCCCCTGTCAAGGGAACTTGAGACACGTGTCAGTAGGCGATACACAAACGCATCAACGCCGCATCTCCTAAACACGTCGAGTGTTAGGACTTGGCGCTGGGCTCATCCCTGTTCGCTCGCCGTTACTAAGGGAATCCCATTTGGTTCTTTCCTCCGCTTATTGATAT
>A254_41
GCTGTAATATTTAGCCTTAGATGGAGTTTACCACCTGCTTTAGGCTGCACTCTCAAGCAACCTGACTCTAGAATACGCCTGTCTGCGCCTACCAGACTCACGCCTCCATGGGCCTAGCACCCACTTTGGGAGCCCCTGTCAAGGGAACTTGAGACACGTGTCAGTAGGCGATGCACAAACGCATCAACGCCGCATCTCCTAAAACACGTCGAGTGTTAGGACTTGGCGCTGGCTCATCCCTGTTCGCTCGCCGTTACTAAGGGAATCCCATTTGGTTCTTTTCCTCCGCTTATTGATAT
>A254_221
GCTGTAATATTTAGCCTTAGATGGAGTTTACCACCTGCTTTAGGCTGCACTCTCAAGCAACCTGACTCTAGAATACGCCTGTCTGCGCCTACCAGACTCACGCCTCCATGGGCCTAGCACCCACTTTGGGAGCCCCTGTCAAGGGAACTTGAGACACGTGTCAGTAGGCGATGCACAAACGCATCAACGCCGCATCTCCTAAACACATCGAGTGTTAGGACTTGGCGCTGGGCTCATCCCTGTTCGCTCGCCGTTACTAAGGGAATCCCATTTGGTTTCTTTTCCTCCGCTTATTGATAT
>A254_246
GCTGTAATATTTAGCCTTAGATGGAGTTTACCACCTGCTTTAGGCTGCACTCTCAAGCAACCTGACTCTAGAATACGCCTGTCTGCGCCTACCAGACTCACGCCTCCATGGGCCTAGCACCCACTTTGGGAGCCCCTGTCAAGGGAACTTGAGACACGTGTCAGTAGGCGATGCACAAACGCATCAACGCCGCATCTCCTAAACACATCGAGTGTTAGGACTTGGCGCTGGGCTCATCCTGTTCGCTTCGCCGTTACTAAGGGAATCCCATTTGGTTTCTTTTCCTCCGCTTATTTATAT
>A254_60
GCTGTAATATTTAGCCTTAGATGGAGTTTACCACCTGCTTTAGGCTGCACTCTCAAGCAACCTGACTCTAGAATACGCCTGTCTGCGCCTACCAGACTCACGCCTCCATGGGCCTAGCACCCACTTTGGGAGCCCCTGTCAAGGGAACTTGAGACACGTGTCAGTAGGCGATGCACAAACGCATCAACGCCGCATCTCCTAAACACGTCGAGTGTTAGGACTTGGCGCTGGCTCATCCCTGTTCGCTCGCCGTTACTAAGGGAATCCATTGGTTCTTTCCTCGCTTATTGATAT
>A254_48
GCTGTAATATTTAGCCTTAGATGGAGTTTACCACCTGCTTTAGGCTGCACTCTCAAGCAACCTGACTCTAGAATACGCCTGTCTGCGCCTACCAGACTCACGCCTCCATGGGCCTAGCACCCACTTTGGGAGCCCCTGTCAAGGGAACTTGAGACACGTGTCAGTAGGCGATGCACAAACGCATCAACGCCGCATCTCCTAAACACGTCGAGTGTTAGGACTTGGCGCTGGCTCATCCCTGTTCGCTCGCCGTTACTAAGGGAATCCCATTTGGTTTCTTTTCCTCCGCTTATTTATAT
>A254_29
GCTGTAATATTTAGCCTTAGATGGAGTTTACCACCTGCTTTAGGCTGCACTCTCAAGCAACCTGACTCTAGAATACGCCTGTCTGCGCCTACCAGACTCACGCCTCCATGGGCCTAGCACCCACTTTGGGAGCCCCTGTCAAGGGAACTTGAGACACGTGTCAGTAGGCGATGCACAAACGCATCAACGCCGCATCTCCTAAACACGTCGAGTGTTAGGACTTGGCGCTGGCTCATCCCTGTTCGCTCGCCGTTACTAAGGGATCCCATTTGGTTTCTTTTCCTCCGCTTATTTATAT
>A254_160
GCTGTAATATTTAGCCTTAGATGGAGTTTACCACCTGCTTTAGGCTGCACTCTCAAGCAACCTGACTCTAGAATACGCCTGTCTGCGCCTACCAGACTCACGCCTCCATGGGCCTAGCACCCACTTTGGGAGCCCCTGTCAAGGGAACTTGAGACACGTGTCAGTAGGCGATGCACAAACGCATCAACGCCGCATCTCCTAAACACGTCGAGTGTTAGGACTTGGCGCTGGGCTCATCCCTGTTCGCTCGCCGTTACTAACGGGAACTCCCATTTCGGTTCTTTTCCTCCGCTTATTTATAT
>A254_267
GCTGTAATATTTAGCCTTAGATGGAGTTTACCACCTGCTTTAGGCTGCACTCTCAAGCAACCTGACTCTAGAATACGCCTGTCTGCGCCTACCAGACTCACGCCTCCATGGGCCTAGCACCCACTTTGGGAGCCCCTGTCAAGGGAACTTGAGACACGTGTCAGTAGGCGATGCACAAACGCATCAACGCCGCATCTCCTAAACACGTCGAGTGTTAGGACTTGGCGCTGGGCTCATCCCTGTTCGCTCGCCGTTACTAAGGGAACTCCCATTTGGTTCTTTCCTCCGCTTATTATAT
>A254_248
GCTGTAATATTTAGCCTTAGATGGAGTTTACCACCTGCTTTAGGCTGCACTCTCAAGCAACCTGACTCTAGAATACGCCTGTCTGCGCCTACCAGACTCACGCCTCCATGGGCCTAGCACCCACTTTGGGAGCCCCTGTCAAGGGAACTTGAGACACGTGTCAGTAGGCGATGCACAAACGCATCAACGCCGCATCTCCTAAACACGTCGAGTGTTAGGACTTGGCGCTGGGCTCATCCCTGTTCGCTCGCCGTTACTAAGGGAACTCCCATTTGGTTTCTTTTCCTCCGCTTATTTATAT
>A254_206
GCTGTAATATTTAGCCTTAGATGGAGTTTACCACCTGCTTTAGGCTGCACTCTCAAGCAACCTGACTCTAGAATACGCCTGTCTGCGCCTACCAGACTCACGCCTCCATGGGCCTAGCACCCACTTTGGGAGCCCCTGTCAAGGGAACTTGAGACACGTGTCAGTAGGCGATGCACAAACGCATCAACGCCGCATCTCCTAAACACGTCGAGTGTTAGGACTTGGCGCTGGGCTCATCCCTGTTCGCTCGCCGTTACTAAGGGAACTCCCCATTGGTTCTTTCCTCCGCTATTATAT
>A254_71
GCTGTAATATTTAGCCTTAGATGGAGTTTACCACCTGCTTTAGGCTGCACTCTCAAGCAACCTGACTCTAGAATACGCCTGTCTGCGCCTACCAGACTCACGCCTCCATGGGCCTAGCACCCACTTTGGGAGCCCCTGTCAAGGGAACTTGAGACACGTGTCAGTAGGCGATGCACAAACGCATCAACGCCGCATCTCCTAAACACGTCGAGTGTTAGGACTTGGCGCTGGGCTCATCCCTGTTCGCTCGCCGTTACTAAGGGAATCCCATTTCGGTTTCTTTCCTCCGCTTATTATAT
>A254_270
GCTGTAATATTTAGCCTTAGATGGAGTTTACCACCTGCTTTAGGCTGCACTCTCAAGCAACCTGACTCTAGAATACGCCTGTCTGCGCCTACCAGACTCACGCCTCCATGGGCCTAGCACCCACTTTGGGAGCCCCTGTCAAGGGAACTTGAGACACGTGTCAGTAGGCGATGCACAAACGCATCAACGCCGCATCTCCTAAACACGTCGAGTGTTAGGACTTGGCGCTGGGCTCATCCCTGTTCGCTCGCCGTTACTAAGGGAATCCCATTTGGTTTCTTTCCTCCGCTTATTGATAT
>A254_300
GCTGTAATATTTAGCCTTAGATGGAGTTTACCACCTGCTTTAGGCTGCACTCTCAAGCAACCTGACTCTAGAATACGCCTGTCTGCGCCTACCAGACTCACGCCTCCATGGGCCTAGCACCCACTTTGGGAGCCCCTGTCAAGGGAACTTGAGACACGTGTCAGTAGGCGATGCACAAACGCATCAACGCCGCATCTCCTAAACACGTCGAGTGTTAGGACTTGGCGCTGGGCTCATCCCTGTTCGCTCGCCGTTACTAAGGGAATCCCATTTGGTTTCTTTCCTCCGCTTATTTATAT
>A254_348
GCTGTAATATTTAGCCTTAGATGGAGTTTACCACCTGCTTTAGGCTGCACTCTCAAGCAACCTGACTCTAGAATACGCCTGTCTGCGCCTACCAGACTCACGCCTCCATGGGCCTAGCACCCACTTTGGGAGCCCCTGTCAAGGGAACTTGAGACACGTGTCAGTAGGCGATGCACAAACGCATCAACGCCGCATCTCCTAAACACGTCGAGTGTTAGGACTTGGCGCTGGGCTCATCCCTGTTCGCTCGCCGTTACTAAGGGAATCCCATTTGGTTTCTTTTCCTCCGCTTATTATAT
>A254_207
GCTGTAATATTTAGCCTTAGATGGAGTTTACCACCTGCTTTAGGCTGCACTCTCAAGCAACCTGACTCTAGAATACGCCTGTCTGCGCCTACCAGACTCACGCCTCCATGGGCCTAGCACCCACTTTGGGAGCCCCTGTCAAGGGAACTTGAGACACGTGTCAGTAGGCGATGCACAAACGCATCAACGCCGCATCTCCTAAACACGTCGAGTGTTAGGACTTGGCGCTGGGCTCATCCCTGTTCGCTCGCCGTTACTAAGGGAATCCCATTTGGTTTCTTTTCCTCCGCTTATTGATAT
>A254_87
GCTGTAATATTTAGCCTTAGATGGAGTTTACCACCTGCTTTAGGCTGCACTCTCAAGCAACCTGACTCTAGAATACGCCTGTCTGCGCCTACCAGACTCACGCCTCCATGGGCCTAGCACCCACTTTGGGAGCCCCTGTCAAGGGAACTTGAGACACGTGTCAGTAGGCGATGCACAAACGCATCAACGCCGCATCTCCTAAACACGTCGAGTGTTAGGACTTGGCGCTGGGCTCATCCCTGTTCGCTCGCCGTTACTAAGGGAATCCCATTTGGTTTCTTTTCCTCCGCTTATTTATAT
>A254_231
GCTGTAATATTTAGCCTTAGATGGAGTTTACCACCTGCTTTAGGCTGCACTCTCAAGCAACCTGACTCTAGAATACGCCTGTCTGCGCCTACCAGACTCACGCCTCCATGGGCCTAGCACCCACTTTGGGAGCCCCTGTCAAGGGAACTTGAGACACGTGTCAGTAGGCGATGCACAAACGCATCAACGCCGCATCTCCTAAACACGTCGAGTGTTAGGACTTGGCGCTGGGCTCATCCCTGTTCGCTCGCCGTTACTAGGGAAATCATTGTTATTTTCTTTTCCTCCGCTTATTTATAT
>A254_362
GCTGTAATATTTAGCCTTAGATGGAGTTTACCACCTGCTTTAGGCTGCACTCTCAAGCAACCTGACTCTAGAATACGCCTGTCTGCGCCTACCAGACTCACGCCTCCATGGGCCTAGCACCCACTTTGGGAGCCCCTGTCAAGGGAACTTGAGACACGTGTCAGTAGGCGATGCACAAACGCATCAACGCCGCATCTCCTAAACACGTCGAGTGTTAGGACTTGGCGCTGGGCTCATCCCTGTTCGCTCGCCGTTTACTAGGGAAATCATTGTTATTTTCTTTTCCTCCGCTTATTGATAT
>A254_210
GCTGTAATATTTAGCCTTAGATGGAGTTTACCACCTGCTTTAGGCTGCACTCTCAAGCAACCTGACTCTAGAATACGCCTGTCTGCGCCTACCAGACTCACGCCTCCATGGGCCTAGCACCCACTTTGGGAGCCCCTGTCAAGGGAACTTGAGACACGTGTCAGTAGGCGATGCACAAACGCATCAACGCCGCATCTCCTAAACACGTCGAGTGTTAGGACTTGGCGCTGGGCTCATCCCTGTTCGCTTCGCCGTTACTAAGGGAATCCCATTTGGTTTCTTTTCCTCCGCTTATTTATAT
>A254_371
GCTGTAATATTTAGCCTTAGATGGAGTTTACCACCTGCTTTAGGCTGCACTCTCAAGCAACCTGACTCTAGAATACGCCTGTCTGCGCCTACCAGACTCACGCCTCCATGGGCCTAGCACCCACTTTGGGAGCCCCTGTCAAGGGAACTTGAGACACGTGTCAGTAGGCGATGCACAAACGCATCAACGCCGCATCTCCTAAACACGTCGAGTGTTAGGACTTGGCGCTGGGCTCATCCCTGTTCGCTTCGCCGTTACTAAGGGAATCCCATTTGGTTTTCTTTTCCTCCGCTTATTTATAT
>A254_432
GCTGTAATATTTAGCCTTAGATGGAGTTTACCACCTGCTTTAGGCTGCACTCTCAAGCAACCTGACTCTAGAATACGCCTGTCTGCGCCTACCAGACTCACGCCTCCATGGGCCTAGCACCCACTTTGGGAGCCCCTGTCAAGGGAACTTGAGACACGTGTCAGTAGGCGATGCACAAACGCATCAACGCCGCATCTCCTAAACACGTCGAGTGTTAGGACTTGGCGCTGGGCTCATCCTGTTCGCTCGCCGTTACTAAGGGAATCCCATTTGGTTTCTTTTCCTCCGCTTATTTATAT
>A254_192
GCTGTAATATTTAGCCTTAGATGGAGTTTACCACCTGCTTTAGGCTGCACTCTCAAGCAACCTGACTCTAGAATACGCCTGTCTGCGCCTACCAGACTCACGCCTCCATGGGCCTAGCACCCACTTTGGGAGCCCCTGTCAAGGGAACTTGAGACACGTGTCAGTAGGCGATGCACAGACGCATCAACGCCGCATCTCCTAAACACGTCGAGTGTTAGGACTTGGCGCTGGGCTCATCCCTGTTCGCTCGCCGTTACTAAGGGAACTCCCATTTGGTTCTTTCCTCCGCTTATTATAT
>A254_208
GCTGTAATATTTAGCCTTAGATGGAGTTTACCACCTGCTTTAGGCTGCACTCTCAAGCAACCTGACTCTAGAATACGCCTGTCTGCGCCTACCAGACTCACGCCTCCATGGGCCTAGCACCCACTTTGGGAGCCCCTGTCAAGGGAACTTGAGACACGTGTCAGTAGGCGATGCACAGACGCATCAACGCCGCATCTCCTAAACACGTCGAGTGTTAGGACTTGGCGCTGGGCTCATCCCTGTTCGCTCGCCGTTACTAAGGGAATCCCACTTTGGTTCTTTCCTCCGCTTATTATAT
>A254_154
GCTGTAATATTTAGCCTTAGATGGAGTTTACCACCTGCTTTAGGCTGCACTCTCAAGCAACCTGACTCTAGAATACGCCTGTCTGCGCCTACCAGACTCACGCCTCCATGGGCCTAGCACCCACTTTGGGAGCCCCTGTCAAGGGAACTTGAGACACGTGTCAGTAGGCGATGCACAGACGCATCAACGCCGCATCTCCTAAACACGTCGAGTGTTAGGACTTGGCGCTGGGCTCATCCCTGTTCGCTCGCCGTTACTAAGGGAATCCCATTTGGTTTCTTTCCTCCGCTTATTGATAT
>A254_452
GCTGTAATATTTAGCCTTAGATGGAGTTTACCACCTGCTTTAGGCTGCACTCTCAAGCAACCTGACTCTAGAATACGCCTGTCTGCGCCTACCAGACTCACGCCTCCATGGGCCTAGCACCCACTTTGGGAGCCCCTGTCAAGGGAACTTGAGACACGTGTCAGTAGGCGATGCACAGACGCATCAACGCCGCATCTCCTAAACACGTCGAGTGTTAGGACTTGGCGCTGGGCTCATCCCTGTTCGCTCGCCGTTACTAAGGGAATCCCATTTGGTTTCTTTTCCTCCGCTTATTGATAT
>A254_230
GCTGTAATATTTAGCCTTAGATGGAGTTTACCACCTGCTTTAGGCTGCACTCTCAAGCAACCTGACTCTAGAATACGCCTGTCTGCGCCTACCAGACTCACGCCTCCATGGGCCTAGCACCCACTTTGGGAGCCCCTGTCAAGGGAACTTGAGACACGTGTCAGTAGGCGATGCACAGACGCATCAACGCCGCATCTCCTAAACACGTCGAGTGTTAGGACTTGGCGCTGGGCTCATCCCTGTTCGCTCGCCGTTACTAAGGGAATCCCATTTGGTTTCTTTTCCTCCGCTTATTTATAT
>A254_336
GCTGTAATATTTAGCCTTAGATGGAGTTTACCACCTGCTTTAGGCTGCACTCTCAAGCAACCTGACTCTAGAATACGCCTGTCTGCGCCTACCAGACTCACGCCTCCATGGGCCTAGCACCCACTTTGGGAGTCCCTGTCAAGGGAACTTGAGACACGTGTCAGTAGGCGATGCACAGACGCATCAACGCCGCATCTCCTAAACACGTCGAGTGTTAGGACTTGGCGCTGGGCTCATCCTGTTCGCTCGCCGTTACTAAGGGAATCCCATTTGGTTTCTTTTCCTCCGCTTATTTATAT
>A254_173
GCTGTAATATTTAGCCTTAGATGGAGTTTACCACCTGCTTTAGGCTGCACTCTCAAGCAACCTGACTCTAGAATACGCCTGTCTGCGCCTACCAGACTCACGCCTTCATGGGCCTAGCACCCACTTTGGGAGCCCCTGTCAAGGGAACTTGAGACACGTGTCAGTAGGCGATGCACAAACGCATCAACGCCGCATCTCCTAAACACATCGAGTGTTAGGACTTGGCGCTGGGCTCATCCCTGTTCGCTCGCCGTTACTAAGGGAATCCCATTTGGTTTCTTTTCCTCCGCTTATTTATAT
>A254_298
GCTGTAATATTTAGCCTTAGATGGAGTTTACCACCTGCTTTAGGCTGCACTCTCAAGCAACCTGACTCTAGAATACGCCTGTCTGCGCCTACCAGACTCGTGTCTCCATGGGCCTAGCACCCACTCTGGGAGCCCCTGTCAAGGGAACTTGAAACACATGTCAGTAGACGATGCACAAACGCATCAACGCCGCATCTCCTAAACACATCGAGTGTTAGGACTTGGCGCTGGGCTCATCCCTGTTCGCTCGCCGTTACTAAGGGAATCCCATTTGGTTTCTTTTCCTCCGCTTATTGATAT
>A254_305
GCTGTAATATTTAGCCTTAGATGGAGTTTACCACCTGCTTTAGGCTGCACTCTCAAGCAACCTGACTCTAGAATACGCCTGTCTGCGCCTACCAGACTCGTGTCTCCATGGGCCTAGCACCCACTTTGGGAGCCCCTGTCAAGGGAACTTGAGACACGTGTCAGTAGGCGATGCACAAACGCATCAACGCCGCATCTCCTAAACACGTCGAGTGTTAGGACTTGGCGCTGGGCTCATCCCTGTTCGCTCGCCGTTACTAAGGGAATCCCATTTGGTTTCTTTTCCTCCGCTTATTTATAT
>A254_175
GCTGTAATATTTAGCCTTAGATGGAGTTTACCACCTGCTTTAGGCTGCACTCTCAAGCAACCTGACTCTAGAATACGCCTGTCTGTGCCTACCAGACTCACGCCTCCATGGGCCTAGCACCCACTTTGGGAGCCCCTGTCAAGGGAACTTGAGACACGTGTCAGTAGGCGATGCACAAACGCATCAACGCCGCATCTCCTAAACACGTCGAGTGTTAGGACTTGGCGCTGGGCTCATCCCTGTTCGCTCGCCGTTACTAAGGGAATCCCATTTGGTTTCTTTTCCTCCGCTTATTATAT
>A254_142
GCTGTAATATTTAGCCTTAGATGGAGTTTACCACCTGCTTTAGGCTGCACTCTCAAGCAACCTGACTCTAGAATACGCCTGTCTGTGCCTACCAGACTCACGCCTCCATGGGCCTAGCACCCACTTTGGGAGCCCCTGTCAAGGGAACTTGAGACACGTGTCAGTAGGCGATGCACAAACGCATCAACGCCGCATCTCCTAAACACGTCGAGTGTTAGGACTTGGCGCTGGGCTCATCCCTGTTCGCTCGCCGTTACTAAGGGAATCCCATTTGGTTTCTTTTCCTCCGCTTATTTATAT
>A254_148
GCTGTAATATTTAGCCTTAGATGGAGTTTACCACCTGCTTTAGGCTGCATCTCAAGCAACCTGACTCTAGAATACGCCTGTCTGCGCCTACCAGACTCACGCCTCCATGGGCCTAGCACCCACTTTGGGAGCCCCTGTCAAGGGAACTTGAAACACATGTCAGTAGACGATGCACAAACGCATCAACGCCGCATCTCCTAAACACATCGAGTGTTAGGACTTGGCGCTGGGCTCATCCCTGTTCGCTCGCCGTTACTAAGGGAATCCCATTTGGTTTCTTTTCCTCCGCTTATTTATAT
>A254_73
GCTGTAATATTTAGCCTTAGATGGAGTTTACCACCTGCTTTAGGCTGCATCTCAAGCAACCTGACTCTAGAATACGCCTGTCTGCGCCTACCAGACTCACGCCTCCATGGGCCTAGCACCCACTTTGGGAGCCCCTGTCAAGGGAACTTGAGACACGTGTCAGTAGGCGATGCACAAACGCATCAACGCCGCATCTCCTAAACACATCGAGTGTTAGGACTTGGCGCTGGGCTCATCCCTGTTCGCTCGCCGTTACTAAGGGAATCCCATTTGGTTTCTTTCCTCCGCTTATTTATAT
>A254_78
GCTGTAATATTTAGCCTTAGATGGAGTTTACCACCTGCTTTAGGCTGCATCTCAAGCAACCTGACTCTAGAATACGCCTGTCTGCGCCTACCAGACTCACGCCTCCATGGGCCTAGCACCCACTTTGGGAGCCCCTGTCAAGGGAACTTGAGACACGTGTCAGTAGGCGATGCACAGACGCATCAACGCCGCATCTCCTAAACACGTCGAGTGTTAGGACTTGGCGCTGGGCTCATCCCTGTTCGCTCGCCGTTACTAAGGGAATCCCATTTGGTTTCTTTCCTCCGCTTATTTATAT
>A254_92
GCTGTAATATTTAGCCTTAGATGGAGTTTACCACCTGCTTTAGGCTGCATCTCAAGCAACCTGACTCTAGAATACGCCTGTCTGCGCCTACCAGACTCACGCCTCCATGGGCCTAGCACCCACTTTGGGAGCCCCTGTCAAGGGAACTTGAGACACGTGTCAGTAGGCGATGCACAGACGCATCAACGCCGCATCTCCTAAACACGTCGAGTGTTAGGACTTGGCGCTGGGCTCATCCCTGTTCGCTCGCCGTTACTAAGGGAATCCCATTTGGTTTCTTTTCCTCCGCTTATTTATAT
>A254_121
GCTGTAATATTTAGCCTTAGATGGAGTTTACCACCTGCTTTAGGCTGCATCTCAAGCAACCTGACTCTAGAATACGCCTGTCTGCGCCTACCAGACTCACGCCTTCATGGGCCTAGCACCCACTTTGGGAGCCCCTGTCAAGGGAACTTGAGACACGTGTCAGTAGGCGATGCACAAACGCATCAACGCCGCATCTCCTAAACACATCGAGTGTTAGGACTTGGCGCTGGGCTCATCCCTGTTCGCTCGCCGTTACTAAGGGAATCCCATTTGGTTTCTTTTCCTCCGCTTATTATAT
>A254_177
GCTGTAATATTTAGCCTTAGATGGAGTTTACCACCTGCTTTAGGCTGCATTCCCAAACAACCTGACTCTTTGAAAACATATCACAAAAGACAACTACTCAGATCAAAGACGGGATTCTCACCCTCCATGATGCCTTGTTCCAAAGGACTTATTAATCTGGTGTGCCAGGAAAATGTTTCTACAGTTTACAATACGGTTTAGCTAAGCCAAACAGTTTCCAACTTTGAGCTCTTTCCTCTTCACTCGCCGTTTACTAGGGCAATCCCATTTGGTTTCTTTCCTCCGCTTATTGATAT
>A254_462
GCTTGTAATATTTAGCCTTAGATGGAGTTTACCACCTGCTTTAGGCTGCACTCTCAAGCAACCTGACTCTAGAATACGCCTGCTTGCGCCTACCAGACTCGTGTCTCCATGGGCCTAGCACCCACTCTGGGAGCCCCTGTCAAGGGAACTTGAAACACATGTCAGTAGACGATGCACAAACGCATCAACGCCGCATCTCCTAAACACATCGAGTGTTAGGACTTGGCGCTGGGTCTCATCCCTGTTCGCTTCGCCGTTACTAAGGGAATCCCTATTTTGGTTTTCTTTTCCTCCGCTTATTTATAT
>A254_461
GTGGTTATATTTAGCCTTAGATGGAGTTTACCACCCACTTAGGGCTGCACTCTCAAGCAACCCGACTCTAAGAAGAGATCCTCTAGCAAGCCGCAGCGGTCGCTACGGGCCTGGCACCCTCTATGGGCGATGGCCCCATTCAAGATGGACTTGAACGCGCCGCGAACTCGCCAGATAATGGATCCTTCCAAACACCACATCTCCCGGCGACCGGTTACGATCGCGGGATTCAGTGCTGGGCTAATCCCTGTTCGCTCGCCGCTACTAAGGGAATCCCATTTGGTTTCTTTTCCTCCGCTTATTGATAT
>A254_51
TCCCCAATATTTAGCCTTAGATGGCATTTACCACCCATTTTGAGCTGCATTCCCAAACAACTCGACTCTTAGAAAGCGTATCACAAAGCTTCGGGCGCTCCAAGCCATGTACGGGATTATCACCCTCTATGATGCCCTTTTCCAAGGGACTTAGGCTTGGTCCGAAGCGGAAAACACTTCTTGAGATTACAATGCGGACGCCGAAGACGCCAGCTTTCAATCTTGGGCTCTTCCCTCTTCACTCGCCGTTACTAGGGGAATCCCTGTTGGTTTCTTTTCCTCCGCTTATTGATAT
>A254_279
TCGCAAATATTTAGCCTTAGATGGAGTTTACCACCTGCTTTAGGCTGCACTCTCAAGCAACCTGACTCTAGAATACGCCTGCTTGCGCCTACCAGACTCGTGTCTCCATGGGCCTAGCACCCACTCTGGGAGCCCCTGTCAAGGGAACTTGAAACACATGTCAGTAGACGATGCACAAACGCATCAACGCCGCATCTCCTAAACACATCGAGTGTTAGGACTTGGCGCTGGGCTCATCCCTGTTCGCTCGCCGTTACTAAGGGAATCCCATTTGGTTTCTTTTCCTCCGCTTATTTATAT
>A254_79
TCGCAAATATTTAGCTTTAGATGGAATTTACCACCCAATTTAGGCTGCATTCCCAAACAACCTGACTCTTTGAAAACATATCACAAAAGACAACTACTCAGATCAAAGACGGGATTCTCACCCTCCATGATGCCTTGTTCCAAAGGACTTATTAATCTGGTGTGCCAGGAAAATGTTTCTACAGTTTACAATACGGTTTAGCTAAGCCAAACAGTTTCCAACTTTGAGCTCTTTCCTCTTCACTCGCCGTTACTAGGGAAATCATTGTTATTTTCTTTTCCTCCGCTTATTGATAT
>A254_38
TCGCAAATATTTAGCTTTAGATGGAATTTACCACCCACTTAGAGCTGCATTCCCAAACAACTCGACTCTTCGAAAGCACCTTACATAGAATTGGTCATCTCATCGCACGGGATTCTCACCCTCTGTGACGTTCTGTTCCAAGAAACATAGACAAGAGCCAATCCCAAGGTTACCTTCTTCAAATTACAACTCGAACACCGAAGGTGCTAGATTTCAAATTTGAGCTTTTGCCGCTTCACTCGCCGTTACTAAGGCAATCCCTGTTGGTTTCTTTTCCTCCGCTTATTGATAT
>A254_235
TCGCAAATATTTAGCTTTAGATGGAATTTACCACCCACTTAGAGCTGCATTCCCAAACAACTCGACTCTTCGAAAGCACCTTACATAGAATTGGTCATCTCATCGCACGGGATTCTCACCCTCTGTGACGTTCTGTTCCAAGAAACATAGACAAGAGCCAATCCCAAGGTTACCTTCTTCAAATTACAACTCGAACACCGAAGGTGCTAGATTTCAAATTTGAGCTTTTGCCGCTTCACTCGCCGTTTACTAAGGCAATCCCTGTTGGTTTCTTTTCCTCCGCTTATTGATAT
>A254_75
TCGCAAATATTTAGCTTTAGGTGAGATTTACCACCCAATTTAGGCTGCACTCTCAAGCAACCTGACTCTAGAATACGCCTGTCTGCGCCTACCAGACTCACGCCTCCATGGGCCTAGCACCCACTTTGGGAGCCCCTGTCAAGGGAACTTGAGACACGTGTCAGTAGGCGATGCACAGACGCATCAACGCCGCATCTCCTAAACACGTCGAGTGTTAGGACTTGGCGCTGGGCTCATCCCTGTTCGCTCGCCGTTACTAAGGGAATCCCATTTGGTTTCTTTTCCTCCGCTTATTGATAT
>A254_36
TCGCAAATATTTAGCTTTAGGTGAGATTTACCACCCAATTTAGGCTGCATTCCCAAACAACCTGACTCTTTGAAAACATATCACAAAAGACAACTACTCAGATCAAAGACGGGATTCTCACCCTCCATGATGCCTTGTTCCAAAGGACTTAGACCGCTGCCAACGCCAAAGCGCCCTCTGCAAATTACAACTCGGACTCTGAAAGAGCCAGATTTCAAATTTGAGCTGTTGCCGCTTCACTCGCCGTTACTAGGGCAATCCCTGTTGGTTTCTTTCCTCGCTTATTGATAT
>A254_263
TCGCAAATATTTAGCTTTAGGTGAGATTTACCACCCAATTTAGGCTGCATTCCCAAACAACCTGACTCTTTGAAAACATATCACAAAAGACAACTACTCAGATCAAAGACGGGATTCTCACCCTCCATGATGCCTTGTTCCAAAGGACTTATTAATCTGGTGTGCCAAGAAAATGTTTCTACAGTTTACAATACGGTTTAGCTAAGCCAAACAGTTTCCAACTTTGAGCTCTTTCCTCTTCACTCGCCGTTTACTAGGGAAATCATTGTTATTTTCTTTTCCTCCGCTTATTGATAT
>A254_428
TCGCAAATATTTAGCTTTAGGTGAGATTTACCACCCAATTTAGGCTGCATTCCCAAACAACCTGACTCTTTGAAAACATATCACAAAAGACAACTACTCAGATCAAAGACGGGATTCTCACCCTCCATGATGCCTTGTTCCAAAGGACTTATTAATCTGGTGTGCCAGGAAAATGTTTCTACAGTTTACAATACGGTTTAGCTAAGCCAAACAGTTTCCAACTTTGAGCTCTTTCCTCTTCACTCGCCGTTACTAAGGGAATCCCATTTGGTTTCTTTTCCTCCGCTTATTGATAT
>A254_102
TCGCAAATATTTAGCTTTAGGTGAGATTTACCACCCAATTTAGGCTGCATTCCCAAACAACCTGACTCTTTGAAAACATATCACAAAAGACAACTACTCAGATCAAAGACGGGATTCTCACCCTCCATGATGCCTTGTTCCAAAGGACTTATTAATCTGGTGTGCCAGGAAAATGTTTCTACAGTTTACAATACGGTTTAGCTAAGCCAAACAGTTTCCAACTTTGAGCTCTTTCCTCTTCACTCGCCGTTACTAGGGAAATCATTGTTATTTCTTTTCCTCCGCTTATTGATAT
>A254_42
TCGCAAATATTTAGCTTTAGGTGAGATTTACCACCCAATTTAGGCTGCATTCCCAAACAACCTGACTCTTTGAAAACATATCACAAAAGACAACTACTCAGATCAAAGACGGGATTCTCACCCTCCATGATGCCTTGTTCCAAAGGACTTATTAATCTGGTGTGCCAGGAAAATGTTTCTACAGTTTACAATACGGTTTAGCTAAGCCAAACAGTTTCCAACTTTGAGCTCTTTCCTCTTCACTCGCCGTTACTAGGGAAATCATTGTTATTTCTTTTCCTTCCGCTTATTGATAT
>A254_21
TCGCAAATATTTAGCTTTAGGTGAGATTTACCACCCAATTTAGGCTGCATTCCCAAACAACCTGACTCTTTGAAAACATATCACAAAAGACAACTACTCAGATCAAAGACGGGATTCTCACCCTCCATGATGCCTTGTTCCAAAGGACTTATTAATCTGGTGTGCCAGGAAAATGTTTCTACAGTTTACAATACGGTTTAGCTAAGCCAAACAGTTTCCAACTTTGAGCTCTTTCCTCTTCACTCGCCGTTACTAGGGAAATCATTGTTATTTTCTTTTCCTCCGCTTATTGATAT
>A254_52
TCGCAAATATTTAGCTTTAGGTGAGATTTACCACCCAATTTAGGCTGCATTCCCAAACAACCTGACTCTTTGAAAACATATCACAAAAGACAACTACTCAGATCAAAGACGGGATTCTCACCCTCCATGATGCCTTGTTCCAAAGGACTTATTAATCTGGTGTGCCAGGAAAATGTTTCTACAGTTTACAATACGGTTTAGCTAAGCCAAACAGTTTCCAACTTTGAGCTCTTTCCTCTTCACTCGCCGTTACTAGGGAATCATTGTTATTTTCTTTTCCTCCGCTTATTGATAT
>A254_152
TCGCAAATATTTAGCTTTAGGTGAGATTTACCACCCAATTTAGGCTGCATTCCCAAACAACCTGACTCTTTGAAAACATATCACAAAAGACAACTACTCAGATCAAAGACGGGATTCTCACCCTCCATGATGCCTTGTTCCAAAGGACTTATTAATCTGGTGTGCCAGGAAAATGTTTCTACAGTTTACAATACGGTTTAGCTAAGCCAAACAGTTTCCAACTTTGAGCTCTTTCCTCTTCACTCGCCGTTTACTAGGGAAATCACTTCGTTATTTCTTTCCTCCGCTTATTGATAT
>A254_176
TCGCAAATATTTAGCTTTAGGTGAGATTTACCACCCAATTTAGGCTGCATTCCCAAACAACCTGACTCTTTGAAAACATATCACAAAAGACAACTACTCAGATCAAAGACGGGATTCTCACCCTCCATGATGCCTTGTTCCAAAGGACTTATTAATCTGGTGTGCCAGGAAAATGTTTCTACAGTTTACAATACGGTTTAGCTAAGCCAAACAGTTTCCAACTTTGAGCTCTTTCCTCTTCACTCGCCGTTTACTAGGGAAATCATTGTTATTTTCTTTTCCTCCGCTTATTGATAT
>A254_391
TCGCAAATATTTAGCTTTAGGTGAGATTTACCACCCAATTTAGGCTGCATTCCCAAACAACCTGACTCTTTGAAAACATATCACAAAAGACAACTACTCAGATCAAAGACGGGATTCTCACCCTCCATGATGCCTTGTTCCAAAGGACTTATTAATCTGGTGTGCCAGGAAAATGTTTCTACAGTTTACAATACGGTTTAGCTAAGCCAAACAGTTTCCAACTTTGAGCTCTTTCCTCTTCACTCGCCGTTTACTAGGGAAATCATTGTTGGTTTCTTTTCCTCCGCTTATTGATAT
>A254_171
TCGCAAATATTTAGCTTTAGGTGAGATTTACCACCCAATTTAGGCTGCATTCCCAAACAACCTGACTCTTTGAAAACATATCACAAAAGACAACTACTCAGATCAAAGACGGGATTCTCACCCTCCATGATGCCTTGTTCCAAAGGACTTATTAATCTGGTGTGCCAGGAAAATGTTTCTACAGTTTACAATACGGTTTAGCTAAGCCAAACAGTTTCCAACTTTGAGCTCTTTCCTCTTCACTCGCCGTTTACTAGGGAAATCCACTTGTTATTTCTTTCCTCCGCTTATTGATAT
>A254_166
TCGCAAATATTTAGCTTTAGGTGAGATTTACCACCCAATTTAGGCTGCATTCCCAAACAACCTGACTCTTTGAAAACATATCACAAAAGACAACTACTCAGATCAAAGACGGGATTCTCACCCTCCATGATGCCTTGTTCCAAAGGACTTATTAATCTGGTGTGCCAGGAAAATGTTTCTACAGTTTACAATACGGTTTAGCTAAGCCAAACAGTTTCCAACTTTGAGCTGTTGCCGCTTCACTCGCCGTTTACTAGGGCAATCCCTGTTGGTTTCTTTTCCTCCGCTTATTGATAT
>A254_62
TCGCAAATATTTAGCTTTAGGTGAGATTTACCACCCAATTTAGGCTGCATTCCCAAACAACCTGACTCTTTGAAAACATATCACAAAAGACAACTACTCAGATCAAAGACGGGATTCTCACCCTCCATGATGCCTTGTTCCAAAGGACTTATTAATCTGGTGTGCCAGGAAATGTTTCTACAGTTTACAATACGGTTTAGCTAAGCCAAACAGTTTCCAACTTTGAGTCTCTTTCCTCTTCACTCGCCGTTACTAGGGAAATCATTGTTATTTTCTTTTCCTCCGTCTTATTGATAT
>A254_4
TCGCAAATATTTAGCTTTAGGTGAGATTTACCACCCAATTTAGGCTGCATTCCCAAACAACCTGACTCTTTGAAAACATATCACAAAAGACAACTACTCAGATCAAAGACGGGATTCTCACCCTCCATGATGCCTTGTTCCAAAGGACTTATTAATCTGGTGTGCCAGGAAATGTTTCTACAGTTTACAATACGGTTTAGCTAAGCCAAACAGTTTCCAACTTTTGAGCTCTTTCCTCTTCACTCGCCGTTACTAGGGAATCATTGTTATTTCTTTTCCTCCGCTTATTGATAT
>A254_135
TCGCAAATATTTAGCTTTAGGTGAGATTTACCACCCAATTTAGGCTGCATTCCCAAACAACCTGACTCTTTGAAAACATATCACAAAGACAACTACTCAGATCAAAGACGGGATTCTCACCCTCCATGATGCCTTGTTCCAAAGGACTTATTAATCTGGTGTGCCAGGAAAATGTTTCTACAGTTTACAATACGGTTTAGCTAAGCCAAACAGTTTCCAACTTTGAGCTCTTCCTCTTCACTCGCCGTTACTAGGGAAATCATTGTTATTTTCTTTTCCTCCGCTTATTGATAT
>A254_343
TCGCAAATATTTAGCTTTAGGTGAGATTTACCACCCAATTTAGGCTGCATTCCCAAACAACTCGACTCGTCGAAGGGGCTTTACACGGCGAAGGCCAGCGACCACATACGGGATTCTCACCCTCTGTGACGTCCTGTTCCAAAGAACTTAGACCGCTGCCAACGCCAAAGCGCCCTCTGCAAATTACAACTCGGACTCTGAAAGAGCCAGATTTCAAATTTGAGCTGTTGCCGCTTCACTCGCCGTTTACTAGGGCAATCCCTGTTGGTTTCTTTTCCTCCGCTTATTGATAT
>A254_275
TCGCAAATATTTAGCTTTAGGTGAGATTTACCACCCAATTTAGGCTGCATTCCCAAACAACTCGACTCGTCGAAGGGGCTTTACACGGCGAAGGCCAGCGACCACATACGGGATTCTCACCCTCTGTGACGTTCTGTTCCAAGAAACATAGACAAGAGCCAATCCCAAGGTTACCTTCTTCAAATTACAACTCGAACACCGAAGGTGCTAGATTTCAAATTTGAGCTTTTGCCGCTTCACTCGCCGTTTACTAAGGCAATCCCTGTTGGTTTCTTTTCCTCCGCTTATTGATAT
>A254_89
TCGCAAATATTTAGCTTTAGGTGAGATTTACCACCCAATTTTAGGCTGCATTCCCAAACAACCTGACTCTTTGAAAACATATCACAAAAGACAACTACTCAGATCAAAGACGGGATTCTCACCCTCCATGATGCCTTGTTCCAAAGGACTTATTAATCTGGTGTGCCAGGAAAATGTTTCTACAGTTTACAATACGGTTTAGCTAAGCCAAACAGTTTCCAACTTTGAGCTCTTCCTCTTCACTCGCCGTTACTAGGGAAATCATTGTTATTTCTTTCCTCCGCTTATTGATAT
>A254_83
TCGCAAATATTTAGCTTTAGGTGAGATTTACCACCCAATTTTAGGCTGCATTCCCAAACAACCTGACTCTTTGAAAACATATCACAAAAGACAACTACTCAGATCAAAGACGGGATTCTCACCCTCCATGATGCCTTGTTCCAAAGGACTTATTAATCTGGTGTGCCAGGAAAATGTTTCTACAGTTTACAATACGGTTTAGCTAAGCCAAACAGTTTCCAACTTTGAGCTCTTTCCTCTTCACTCGCCGTTACTAGGGAAATCATTGTTATTTCTTTTCCTCCGCTTATTGATAT
>A254_146
TCGCAAATATTTAGCTTTAGGTGAGATTTACCACCCAATTTTAGGCTGCATTCCCAAACAACCTGACTCTTTGAAAACATATCACAAAAGACAACTACTCAGATCAAAGACGGGATTCTCACCCTCCATGATGCCTTGTTCCAAAGGACTTATTAATCTGGTGTGCCAGGAAAATGTTTCTACAGTTTACAATACGGTTTAGCTAAGCCAAACAGTTTCCAACTTTGAGCTCTTTCCTCTTCACTCGCCGTTACTAGGGAAATCATTGTTATTTTCTTTTCCTCCGCTTATTTATAT
>A254_442
TCGCAAATATTTAGCTTTAGGTGAGATTTACCTCCCATTTAGAGCTGCATTCCCAAACAACTCGACTCTTCGAAAGCACCTTACATAGAATTGGTCATCTCATCGCACGGGATTCTCACCCTCTGTGACGTTCTGTTCCAAGAAACATAGACAAGAGCCAATCCCAAGGTTACCTTCTTCAAATTACAACTCGAACACCGAAGGTGCTAGATTTCAAATTTGAGCTTTTTGCCGCTTCACTCGCCGTTTACTAAGGCAATCCCTGTTGGTTTCTTTTCCTCCGCTTATTGATAT
>A254_5
TCGCCAAGTATTTAGCTTTAGGATGGAATTTACCACCCACTTAGAGCTGCATTCCCAAACAACTCGACTCTTCGAAAGCACCTTACATAGAATTGGTCATCTCATCGCACGGGATTCTCACCCTCTGTGACGTTCTGTTCCAAGAAACATAGACAAGAGCCAATCCCAAGGTTACCTTCTTCAAATTACAACTCGAACACCGAAGGTGCTAGATTTCAAATTTGAGCTTTTGCCGCTTCACTCGCCGTTACTAAGGCAATCCCTGTTGGTTTCTTTTCCTCCGCTTATTGATAT
>A254_411
TCGCCAATATTTAGCCTTAGATGGAATTCACCACCCATTTTGAGCTGCATTCCCAAACAACTCGACTCGTAGAGAACGTATCACAGAGCACCGGTCGTCGTGTCAAGTACGGGATTGTCACCCTCTTTGATACCCTGTTCCAAGGGACTTGGACACGGTCCGGCACGGAAAACGTTTCTATAGATTACAACTCGGACGCACGGAGCACGCCAGATTCCAAATTTGAGCTTTTGCCGCTTCACTCGCCGTTTACTAAGGCAATCCCTGTTGGTTTCTTTTCCTCCGCTTATTGATAT
>A254_187
TCGCCAATATTTAGCCTTAGATGGAGTTTACCACCTGCTTTAGGCTGCACTCTCAAGCAACCTGACTCTAGAATACGCCTGCTTGCGCCTACCAGACTCACGCCTCCATGGGCCTAGCACCCACTTTGGGAGCCCCTGTCAAGGGAACTTGAGACACGTGTCAGTAGGCGATGCACAAACGCATCAACGCCGCATCTCCTAAACACGTCGAGTGTTAGGACTTGGCGCTGGGCTCATCCCTGTTCGCTCGCCGTTACTAAGGGAATCCCATTTGGTTTCTTTTCCTCCGCTTATTTATAT
>A254_188
TCGCCAATATTTAGCTTTAGAAGAAATTTACCTCCCATTTAGAGCTGCATTCCCAAACAACTCGACTCGTCGAAGGGGCTTTACACGGCGAAGGCCAGCGACCACATACGGGATTCTCACCCTCTGTGACGTCCTGTTCCAAAGAACTTAGACCGCTGCCAACGCCAAAGCGCCCTCTGCAAATTACAACTCGGACTCTGAAAGAGCCAGATTTCAAATTTGAGCTGTTGCCGCTTCACTCGCCGTTTACTAGGGCAATCCCTGTTGGTTTCTTTTCCTCCGCTTATTGATAT
>A254_401
TCGCCAATATTTAGCTTTAGAAGAAATTTACCTCCCATTTAGAGCTGCATTCCCAAACAACTCGACTCGTCGAAGGGGCTTTACACGGCGAAGGCCAGCGACCACATACGGGATTCTCACCCTCTGTGACGTTCTGTTCCAAGAAACATAGACAAGAGCCAATCCCAAGGTTACCTTCTTCAAATTACAACTCGAACACCGAAGGTGCTAGATTTCAAATTTGAGCTTTTGCCGCTTCACTCGCCGTTTACTAAGGCAATCCCTGTTGGTTTCTTTTCCTCCGCTTATTGATAT
>A254_174
TCGCCAATATTTAGCTTTAGATGAAGTTTACCACCCACTTAGAGCTGCATTCCCAAACAACTCGACTCTTCGAAAGCACCTTACATAGAATTGGTCATCTCATCGCACGGGATTCTCACCCTCTGTGACGTTCTGTTCCAAGAAACATAGACAAGAGCCAATCCCAAGGTTACCTTCTTCAAATTACAACTCGAACACCGAAGGTGCTAGATTTCAAATTTGAGCTTTTGCCGCTTCACTCGCCGTTTACTAAGGCAATCCCTGTTGGTTTCTTTTCCTCCGCTTATTGATAT
>A254_222
TCGCCAATATTTAGCTTTAGATGGAACTCACCACCCACTTAGAGCTGCATTCCCAAACAACTCGACTCTTCGAAAGCACCTTACATAGAATTGGTCATCTCATCGCACGGGATTCTCACCCTCTGTGACGTTCTGTTCCAAGAAACATAGACAAGAGCCAATCCCAAGGTTACCTTCTTCAAATTACAACTCGAACACCGAAGGTGCTAGATTTCAAATTTGAGCTTTTGCCGCTTCACTCGCCGTTTACTAAGGCAATCCCTGTTGGTTTCTTTTCCTCCGCTTATTGATAT
>A254_82
TCGCCAATATTTAGCTTTAGATGGAATTTACACCCACTTAGAGCTGCATTCCCAAACAACTCGACTCTTCGAAAGCACCTTACATAGAATTGGTCATCTCATCGCACGGGATTCTCACCCTCTGTGACGTTCTGTTCCAAGAAACATAGACAAGAGCCAATCCCAAGGTTACCTTCTTCAAATTACAACTCGAACACCGAAGGTGCTAGATTTCAAATTTGAGCTGTTGCCGCTTCACTCGCCGTTACTAGGGCAATCCCTGTTGGTTTCTTTTCCTCCGCTTATTGATAT
>A254_118
TCGCCAATATTTAGCTTTAGATGGAATTTACCACACTTAGAGCTGCATTCCCAAACAACTCGACTCTTCGAAGGAACTTTACACGAGCCTAGACATCTCATCGCACGGGATTCTCACCCTCTGTGACGTCCTGTTCCAAGGAACATAGACAAGAGCTAGGCCCAAAGATACCTTCTTCAAATTACAACTCGGACACCAAAGGTGCCAGATTTCAAATTTGAGCTTTTGCCGCTTCACTCGCCGCTACTGAGGCAATCCCTGTTGGTTTCTTTTCCTCCGCTTATTGATAT
>A254_455
TCGCCAATATTTAGCTTTAGATGGAATTTACCACCACTTAGAGCTGCATTCCCAAACAACTCGACTCTTCGAAAGCACCTTACATAGAATTGGTCATCTCATCGCACGGGATTCTCACCCTCTGTGACGTTCTGTTCCAAGAAACATAGACAAGAGCCAATCCCAAGGTTACCTTCTTCAAATTACAACTCGAACACCGAAGGTGCTAGATTTCAAATTTGAGCTTTTGCCGCTTCACTCGCCGTTTACTAAGGCAATCCCTGTTGGTTTCTTTTCCTCCGCTTATTGATAT
>A254_112
TCGCCAATATTTAGCTTTAGATGGAATTTACCACCACTTAGAGCTGCATTCCCAAACAACTCGACTCTTCGAAGGAACTTTACACGAGCCTAGACATCTCATCGCACGGGATTCTCACCCTCTGTGACGTCCTGTTCCAAGGAACATAGACAAGAGCTAGGCCCAAAGATACCTTCTTCAAATTACAACTCGGACACCAAAGGTGCCAGATTTCAAATTTGAGCTTTTGCCGCTTCACTCGCCGCTACTGAGGCAATCCCTGTTGGTTTCTTTTCCTCCGCTTATTGATAT
>A254_122
TCGCCAATATTTAGCTTTAGATGGAATTTACCACCCACTTAGAGCTGCATTCCCAAACAACCTGACTCTTTGAAAATGTATCACAAAAGACAACAGCTCTGGCCAATGACGGGATTCTCACCCTCTATGATGCCCTGTTCCAAAGGACTTTTTTACCAGGCGTGTCTGGAAAACACTTCTACAGTTTACAATCCGGTTTAGCTAAGCCAAACAGGTTCCAACTTTGAGCTCTTTCCTCTTCACTCGCCGTTACTAGGGAAATCATTGTTATTTTCTTTTCCTCCGCTTATTGATAT
>A254_359
TCGCCAATATTTAGCTTTAGATGGAATTTACCACCCACTTAGAGCTGCATTCCCAAACAACTCGACTCGTCGAAGGAGTTTCACATAGGTCGTGTCGCGGACTCCAGACGGGATTCTCACCCTCTGTGACATTCTGTTCCAAGAAATTTAAGCCCGGACCGTGCCCGAAACATCCTCTCCAAATTACAACTCGGACTCTGAAAGAGCCAGATTTCAAATTTGAGCTGTTGCCGCTTCACTCGCCGTTTACTAGGGCAATCCCTGTTGGTTTCTTTTCCTCCGCTTATTGATAT
>A254_137
TCGCCAATATTTAGCTTTAGATGGAATTTACCACCCACTTAGAGCTGCATTCCCAAACAACTCGACTCGTCGAAGGGGCTTTACACGGCGAAGGCCAGCGACCACATACGGGATTCTCACCCTCTGTGACGTCCTGTTCCAAAGAACTTAGACCGCTGCCAACGCCAAAGCGCCCTCTGCAAATTACAACTCGGACTCTGAAAGAGCCAGATTTCAAATTTGAGCTGTTGCCGCTTCACTCGCCGTTACTAGGGCAATCCCTGTTGGTTTCTTTTCCTCCGCTTATTGATAT
>A254_439
TCGCCAATATTTAGCTTTAGATGGAATTTACCACCCACTTAGAGCTGCATTCCCAAACAACTCGACTCGTCGAAGGGGCTTTACACGGCGAAGGCCAGCGACCACATACGGGATTCTCACCCTCTGTGACGTCCTGTTCCAAAGAACTTAGACCGCTGCCAACGCCAAAGCGCCCTCTGCAAATTACAACTCGGACTCTGAAAGAGCCAGATTTCAAATTTGAGCTGTTGCCGCTTCACTCGCCGTTTACTAGGGCAATCCCTGTTGGTTTCTTTTCCTCCGCTTATTGATAT
>A254_47
TCGCCAATATTTAGCTTTAGATGGAATTTACCACCCACTTAGAGCTGCATTCCCAAACAACTCGACTCTTCGAAAGCACCTTACATAGAATTGGTCATCTCATCGCACGGGATTCTCACCCTCCATGATGCCTTGTTCCAAAGAACTTAGACCGCTGCCAACGCCAAAGCGCCCTCTGCAAATTACAACTCGGACTCTGAAAGAGCCAGATTTCAAATTTGAGCTGTTGCCGCTTCACTCGCCGTTACTAGGGCAATCCCTGTTGGTTTCTTTTCCTCCGCTTATTGATAT
>A254_7
TCGCCAATATTTAGCTTTAGATGGAATTTACCACCCACTTAGAGCTGCATTCCCAAACAACTCGACTCTTCGAAAGCACCTTACATAGAATTGGTCATCTCATCGCACGGGATTCTCACCCTCTGTGACGTCCTGTTCCAAAGAACTTAGACCGCTGCCAACGCCAAAGCGCCCTCTGCAAATTACAACTCGGACTCTGAAAGAGCCAGATTTCAAATTTGAGCTGTTGCCGCTTCACTCGCCGTTACTAGGGCAATCCCTGTTGGTTTCTTTTCCTCCGCTTATTGATAT
>A254_159
TCGCCAATATTTAGCTTTAGATGGAATTTACCACCCACTTAGAGCTGCATTCCCAAACAACTCGACTCTTCGAAAGCACCTTACATAGAATTGGTCATCTCATCGCACGGGATTCTCACCCTCTGTGACGTCCTGTTCCAAAGAACTTAGACCGCTGCCAACGCCAAAGCGCCCTCTGCAAATTACAACTCGGACTCTGAAAGAGCCAGATTTCAAATTTGAGCTGTTGCCGCTTCACTCGCCGTTTACTAGGGCAATCCCTGTTGGTTTCTTTCCTCCGCTTATTGATAT
>A254_130
TCGCCAATATTTAGCTTTAGATGGAATTTACCACCCACTTAGAGCTGCATTCCCAAACAACTCGACTCTTCGAAAGCACCTTACATAGAATTGGTCATCTCATCGCACGGGATTCTCACCCTCTGTGACGTTCTAGTTCCAAGAAACATAGACAAGAGCCAATCCCAAGGTTACCTTCTTACAAATTACAACTCGAACACCGAAGGTGCTAGTATTTACTAAATTTGAGCTTTTGCCGCTTCACTCGCCGTTACTAAGGCAATCCCTGTTGGTTTCTTTTCCTCCGCTTATTGATAT
>A254_416
TCGCCAATATTTAGCTTTAGATGGAATTTACCACCCACTTAGAGCTGCATTCCCAAACAACTCGACTCTTCGAAAGCACCTTACATAGAATTGGTCATCTCATCGCACGGGATTCTCACCCTCTGTGACGTTCTATTCCAAGAAACATAGACAAGAGCCAATCCCAAGGTTACCTTCTTCAAATTACAACTCGAACACCGAAGGTGCTAGATTTCAAATTTGAGCTTTTGCCGCTTCACTCGCCGTTTACTAAGGCAATCCCTGTTGGTTTCTTTTCCTCCGCTTATTGATAT
>A254_459
TCGCCAATATTTAGCTTTAGATGGAATTTACCACCCACTTAGAGCTGCATTCCCAAACAACTCGACTCTTCGAAAGCACCTTACATAGAATTGGTCATCTCATCGCACGGGATTCTCACCCTCTGTGACGTTCTGTTCCAAAGAAACATAGACAAGAGCCAATCCCAAGGTTACCTTCTTCAAATTACAACTCGAACACCGAAGGTGCTAGATTTCAAATTTGAGCTTTTGCCGCTTCACTCGCCGTTTACTAAGGCAATCCCTGTTGGTTTTCTTTTCCTCCGCTTATTGATAT
>A254_127
TCGCCAATATTTAGCTTTAGATGGAATTTACCACCCACTTAGAGCTGCATTCCCAAACAACTCGACTCTTCGAAAGCACCTTACATAGAATTGGTCATCTCATCGCACGGGATTCTCACCCTCTGTGACGTTCTGTTCCAAGAAACATAGACAAGAGCAATCCAAGTACCTCTCAAATTACAACTCGAACACCGAAGGTGCTAGATTTCAAATTTGAGCTTTTGCCGCTTCACTCGCCGTTACTTAGGCAATCCCTGTTGGTTTCTTTTCCTCCGCTTATTGATAT
>A254_11
TCGCCAATATTTAGCTTTAGATGGAATTTACCACCCACTTAGAGCTGCATTCCCAAACAACTCGACTCTTCGAAAGCACCTTACATAGAATTGGTCATCTCATCGCACGGGATTCTCACCCTCTGTGACGTTCTGTTCCAAGAAACATAGACAAGAGCCAATCCCAAGGTTACCTTCTTCAAATTACAACTCGAACACCGAAGGTGCTAGATTTCAAATTTGAGCTGTTGCCGCTTCACTCGCCGTTACTAGGGCAATCCCTGTTGGTTTCTTTTCCTCCGCTTATTGATAT
>A254_377
TCGCCAATATTTAGCTTTAGATGGAATTTACCACCCACTTAGAGCTGCATTCCCAAACAACTCGACTCTTCGAAAGCACCTTACATAGAATTGGTCATCTCATCGCACGGGATTCTCACCCTCTGTGACGTTCTGTTCCAAGAAACATAGACAAGAGCCAATCCCAAGGTTACCTTCTTCAAATTACAACTCGAACACCGAAGGTGCTAGATTTCAAATTTGAGCTGTTGCCGCTTCACTCGCCGTTTACTAGGGCAATCCCTGTTGGTTTCTTTTCCTCCGCTTATTGATAT
>A254_109
TCGCCAATATTTAGCTTTAGATGGAATTTACCACCCACTTAGAGCTGCATTCCCAAACAACTCGACTCTTCGAAAGCACCTTACATAGAATTGGTCATCTCATCGCACGGGATTCTCACCCTCTGTGACGTTCTGTTCCAAGAAACATAGACAAGAGCCAATCCCAAGGTTACCTTCTTCAAATTACAACTCGAACACCGAAGGTGCTAGATTTCAAATTTGAGCTTTTGCCGCTTCACTCGCCGTTACTAAGGCAATCCCTGTTCGGTTTCCTTTTCCTCCGCCTTATTGATAT
>A254_3
TCGCCAATATTTAGCTTTAGATGGAATTTACCACCCACTTAGAGCTGCATTCCCAAACAACTCGACTCTTCGAAAGCACCTTACATAGAATTGGTCATCTCATCGCACGGGATTCTCACCCTCTGTGACGTTCTGTTCCAAGAAACATAGACAAGAGCCAATCCCAAGGTTACCTTCTTCAAATTACAACTCGAACACCGAAGGTGCTAGATTTCAAATTTGAGCTTTTGCCGCTTCACTCGCCGTTACTAAGGCAATCCCTGTTGGTTTCTTTCCTCCGCTTATTGATAT
>A254_61
TCGCCAATATTTAGCTTTAGATGGAATTTACCACCCACTTAGAGCTGCATTCCCAAACAACTCGACTCTTCGAAAGCACCTTACATAGAATTGGTCATCTCATCGCACGGGATTCTCACCCTCTGTGACGTTCTGTTCCAAGAAACATAGACAAGAGCCAATCCCAAGGTTACCTTCTTCAAATTACAACTCGAACACCGAAGGTGCTAGATTTCAAATTTGAGCTTTTGCCGCTTCACTCGCCGTTACTAAGGCAATCCCTGTTGGTTTCTTTCCTCCGTCTTATTGATAT
>A254_10
TCGCCAATATTTAGCTTTAGATGGAATTTACCACCCACTTAGAGCTGCATTCCCAAACAACTCGACTCTTCGAAAGCACCTTACATAGAATTGGTCATCTCATCGCACGGGATTCTCACCCTCTGTGACGTTCTGTTCCAAGAAACATAGACAAGAGCCAATCCCAAGGTTACCTTCTTCAAATTACAACTCGAACACCGAAGGTGCTAGATTTCAAATTTGAGCTTTTGCCGCTTCACTCGCCGTTACTAAGGCAATCCCTGTTGGTTTCTTTTCCTCCGCTTATTGATAT
>A254_194
TCGCCAATATTTAGCTTTAGATGGAATTTACCACCCACTTAGAGCTGCATTCCCAAACAACTCGACTCTTCGAAAGCACCTTACATAGAATTGGTCATCTCATCGCACGGGATTCTCACCCTCTGTGACGTTCTGTTCCAAGAAACATAGACAAGAGCCAATCCCAAGGTTACCTTCTTCAAATTACAACTCGAACACCGAAGGTGCTAGATTTCAAATTTGAGCTTTTGCCGCTTCACTCGCCGTTACTAAGGCAATCCCTGTTGGTTTCTTTTCCTCCGCTTATTTATAT
>A254_46
TCGCCAATATTTAGCTTTAGATGGAATTTACCACCCACTTAGAGCTGCATTCCCAAACAACTCGACTCTTCGAAAGCACCTTACATAGAATTGGTCATCTCATCGCACGGGATTCTCACCCTCTGTGACGTTCTGTTCCAAGAAACATAGACAAGAGCCAATCCCAAGGTTACCTTCTTCAAATTACAACTCGAACACCGAAGGTGCTAGATTTCAAATTTGAGCTTTTGCCGCTTCACTCGCCGTTACTAAGGCAATCCCTGTTGTTTCTTTTCCTCCGCTTATTGATAT
>A254_58
TCGCCAATATTTAGCTTTAGATGGAATTTACCACCCACTTAGAGCTGCATTCCCAAACAACTCGACTCTTCGAAAGCACCTTACATAGAATTGGTCATCTCATCGCACGGGATTCTCACCCTCTGTGACGTTCTGTTCCAAGAAACATAGACAAGAGCCAATCCCAAGGTTACCTTCTTCAAATTACAACTCGAACACCGAAGGTGCTAGATTTCAAATTTGAGCTTTTGCCGCTTCACTCGCCGTTACTAGGGAAATCATTGTTATTTTCTTTCCTCCGTCTTATTGATAT
>A254_37
TCGCCAATATTTAGCTTTAGATGGAATTTACCACCCACTTAGAGCTGCATTCCCAAACAACTCGACTCTTCGAAAGCACCTTACATAGAATTGGTCATCTCATCGCACGGGATTCTCACCCTCTGTGACGTTCTGTTCCAAGAAACATAGACAAGAGCCAATCCCAAGGTTACCTTCTTCAAATTACAACTCGAACACCGAAGGTGCTAGATTTCAAATTTGAGCTTTTGCCGCTTCACTCGCCGTTACTAGGGCAATCCCTGTTGGTTTCTTTTCCTCCGCTTATTGATAT
>A254_158
TCGCCAATATTTAGCTTTAGATGGAATTTACCACCCACTTAGAGCTGCATTCCCAAACAACTCGACTCTTCGAAAGCACCTTACATAGAATTGGTCATCTCATCGCACGGGATTCTCACCCTCTGTGACGTTCTGTTCCAAGAAACATAGACAAGAGCCAATCCCAAGGTTACCTTCTTCAAATTACAACTCGAACACCGAAGGTGCTAGATTTCAAATTTGAGCTTTTGCCGCTTCACTCGCCGTTTACTAAGGCAACTCCCCTGTTGGTTCCTTTCCTCCGCTTATTGATAT
>A254_180
TCGCCAATATTTAGCTTTAGATGGAATTTACCACCCACTTAGAGCTGCATTCCCAAACAACTCGACTCTTCGAAAGCACCTTACATAGAATTGGTCATCTCATCGCACGGGATTCTCACCCTCTGTGACGTTCTGTTCCAAGAAACATAGACAAGAGCCAATCCCAAGGTTACCTTCTTCAAATTACAACTCGAACACCGAAGGTGCTAGATTTCAAATTTGAGCTTTTGCCGCTTCACTCGCCGTTTACTAAGGCAACTCCCCTGTTGGTTTCCTTTCCTCCGCTTATTGATAT
>A254_255
TCGCCAATATTTAGCTTTAGATGGAATTTACCACCCACTTAGAGCTGCATTCCCAAACAACTCGACTCTTCGAAAGCACCTTACATAGAATTGGTCATCTCATCGCACGGGATTCTCACCCTCTGTGACGTTCTGTTCCAAGAAACATAGACAAGAGCCAATCCCAAGGTTACCTTCTTCAAATTACAACTCGAACACCGAAGGTGCTAGATTTCAAATTTGAGCTTTTGCCGCTTCACTCGCCGTTTACTAAGGCAATCCCCTGTTGGTTTCTTTCCTCCGCTTATTGATAT
>A254_338
TCGCCAATATTTAGCTTTAGATGGAATTTACCACCCACTTAGAGCTGCATTCCCAAACAACTCGACTCTTCGAAAGCACCTTACATAGAATTGGTCATCTCATCGCACGGGATTCTCACCCTCTGTGACGTTCTGTTCCAAGAAACATAGACAAGAGCCAATCCCAAGGTTACCTTCTTCAAATTACAACTCGAACACCGAAGGTGCTAGATTTCAAATTTGAGCTTTTGCCGCTTCACTCGCCGTTTACTAAGGCAATCCCTCGTTCGGTTTCTTTCCTCCGCTTATTGATAT
>A254_185
TCGCCAATATTTAGCTTTAGATGGAATTTACCACCCACTTAGAGCTGCATTCCCAAACAACTCGACTCTTCGAAAGCACCTTACATAGAATTGGTCATCTCATCGCACGGGATTCTCACCCTCTGTGACGTTCTGTTCCAAGAAACATAGACAAGAGCCAATCCCAAGGTTACCTTCTTCAAATTACAACTCGAACACCGAAGGTGCTAGATTTCAAATTTGAGCTTTTGCCGCTTCACTCGCCGTTTACTAAGGCAATCCCTGTTCGGTTTCTTTTCCTCCGCTTATTGATAT
>A254_156
TCGCCAATATTTAGCTTTAGATGGAATTTACCACCCACTTAGAGCTGCATTCCCAAACAACTCGACTCTTCGAAAGCACCTTACATAGAATTGGTCATCTCATCGCACGGGATTCTCACCCTCTGTGACGTTCTGTTCCAAGAAACATAGACAAGAGCCAATCCCAAGGTTACCTTCTTCAAATTACAACTCGAACACCGAAGGTGCTAGATTTCAAATTTGAGCTTTTGCCGCTTCACTCGCCGTTTACTAAGGCAATCCCTGTTGGTTTCTTTCCTCCGCTTATTGATAT
>A254_153
TCGCCAATATTTAGCTTTAGATGGAATTTACCACCCACTTAGAGCTGCATTCCCAAACAACTCGACTCTTCGAAAGCACCTTACATAGAATTGGTCATCTCATCGCACGGGATTCTCACCCTCTGTGACGTTCTGTTCCAAGAAACATAGACAAGAGCCAATCCCAAGGTTACCTTCTTCAAATTACAACTCGAACACCGAAGGTGCTAGATTTCAAATTTGAGCTTTTGCCGCTTCACTCGCCGTTTACTAAGGCAATCCCTGTTGGTTTCTTTTCCTCCGCTTATTGATAT
>A254_216
TCGCCAATATTTAGCTTTAGATGGAATTTACCACCCACTTAGAGCTGCATTCCCAAACAACTCGACTCTTCGAAAGCACCTTACATAGAATTGGTCATCTCATCGCACGGGATTCTCACCCTCTGTGACGTTCTGTTCCAAGAAACATAGACAAGAGCCAATCCCAAGGTTACCTTCTTCAAATTACAACTCGAACACCGAAGGTGCTAGATTTCAAATTTGAGCTTTTGCCGCTTCACTCGCCGTTTACTAGGGAAATCATTGTTATTTTCTTTTCCTCCGCTTATTGATAT
>A254_240
TCGCCAATATTTAGCTTTAGATGGAATTTACCACCCACTTAGAGCTGCATTCCCAAACAACTCGACTCTTCGAAAGCACCTTACATAGAATTGGTCATCTCATCGCACGGGATTCTCACCCTCTGTGACGTTCTGTTCCAAGAAACATAGACAAGAGCCAATCCCAAGGTTACCTTCTTCAAATTACAACTCGAACACCGAAGGTGCTAGATTTCAAATTTGAGCTTTTGCCGCTTCACTCGCCGTTTACTAGGGCAATCCCTGTTGGTTTCTTTTCCTCCGCTTATTGATAT
>A254_458
TCGCCAATATTTAGCTTTAGATGGAATTTACCACCCACTTAGAGCTGCATTCCCAAACAACTCGACTCTTCGAAAGCACCTTACATAGAATTGGTCATCTCATCGCACGGGATTCTCACCCTCTGTGACGTTCTGTTCCAAGAAACATAGACAAGAGCCAATCCCAAGGTTACCTTCTTCAAATTACAACTCGAACACCGAAGGTGCTAGATTTCAAATTTGAGCTTTTTGCCGCTTCACTCGCCGTTTACTAAGGCAATCCCTGTTGGTTTCTTTTCCTCCGCTTATTGATAT
>A254_282
TCGCCAATATTTAGCTTTAGATGGAATTTACCACCCACTTAGAGCTGCATTCCCAAACAACTCGACTCTTCGAAAGCACCTTACATAGAATTGGTCATCTCATCGCACGGGATTCTCACCCTCTGTGACGTTCTGTTCCAAGAAACATAGACAAGAGCCAATCCCAAGGTTACCTTCTTCAAATTACAACTCGAACACCGAAGGTGCTAGATTTCAAATTTTGAGCTTTTGCCGCTTCACTCGCCGTTACTAAGGGCAATCCCTCGTTGGTTTCTTTCCTCGCTTATTATAT
>A254_276
TCGCCAATATTTAGCTTTAGATGGAATTTACCACCCACTTAGAGCTGCATTCCCAAACAACTCGACTCTTCGAAAGCACCTTACATAGAATTGGTCATCTCATCGCACGGGATTCTCACCCTCTGTGACGTTCTGTTCCAAGAAACATAGACAAGAGCCAATCCCAAGGTTACCTTCTTCAAATTACAACTCGGACTCTGAAAGAGCCAGATTTCAAATTTGAGCTGTTGCCGCTTCACTCGCCGTTTACTAGGGCAATCCCTGTTGGTTTCTTTTCCTCCGCTTATTGATAT
>A254_54
TCGCCAATATTTAGCTTTAGATGGAATTTACCACCCACTTAGAGCTGCATTCCCAAACAACTCGACTCTTCGAAAGCACCTTACATAGAATTGGTCATCTCATCGCACGGGATTCTCACCCTCTGTGACGTTCTGTTCCAAGAAACATAGACAAGAGCCAATCCCAAGGTTACCTTCTTCAAATTACAACTCGGGCCCGAGAGCCAGATTTCAAATTTGAGCTGTTGCCGCTTCACTCGCCGTTACTAGGGCAATCCCTGTTGGTTTCTTTTCCTCCGCTTATTGATAT
>A254_68
TCGCCAATATTTAGCTTTAGATGGAATTTACCACCCACTTAGAGCTGCATTCCCAAACAACTCGACTCTTCGAAAGCACCTTACATAGAATTGGTCATCTCATCGCACGGGATTCTCACCCTCTGTGACGTTCTGTTCCAAGAAACATAGACAAGAGCCAATCCCAAGGTTACCTTCTTCAAATTACAACTCGGGCCCGAGAGCCAGATTTCAAATTTGAGCTTTTGCCGCTTCACTCGCCGTTACTAAGGCAATCCCTGTTGGTTTCTTTTCCTCCGCTTATTGATAT
>A254_421
TCGCCAATATTTAGCTTTAGATGGAATTTACCACCCACTTAGAGCTGCATTCCCAAACAACTCGACTCTTCGAAAGCACCTTACATAGAATTGGTCATCTCATCGCACGGGATTCTCACCCTCTGTGACGTTCTGTTCCAAGAAACATAGACAAGAGCCAATCCCAAGGTTTACCTTCTTCAAATTACAACTCGAACACCGAAGGTGCTAGATTTCAAATTTTGAGCTTTTTGCCGCTTCACTCGCCGTTTACTAAGGCAATCCCTGTTGGTTTCTTTTCCTCCGCTTATTGATAT
>A254_136
TCGCCAATATTTAGCTTTAGATGGAATTTACCACCCATTAGAGCTGCATTCCCAAACAACTCGACTCTTCGAAAGCACCTTACATAGAATTGGTCATCTCATCGCACGGGATTCTCACCCTCTGTGACGTCCTGTTCCAAAGAACTTAGACCGCTGCCAACGCCAAAGCGCCCTCTGCAAATTACAACTCGGACTCTGAAAGAGCCAGATTTCAAATTTGAGCTGTTGCCGCTTCACTCGCCGTTACTAAGGCAATCCCTGTTGGTTTCTTTTCCTCCGCTTATTGATAT
>A254_64
TCGCCAATATTTAGCTTTAGATGGAATTTACCACCCATTTAGAGCTGCATTCCCAAACAACTCGACTCTTCGAAAGCACCTTACATAGAATTGGTCATCTCATCGCACGGGATTCTCACCCTCTGTGACGTTCTGTTCCAAGAAACATAGACAAGAGCCAATCCCAAGGTTACCTTCTTCAAATTACAACTCGAACACCGAAGGTGCTAGATTTCAAATTTGAGCTTTTGCCGCTTCACTCGCCGTTACTAAGGCAATCCCTGTTGGTTTCTTTCCTCCGCTTATTGATAT
>A254_111
TCGCCAATATTTAGCTTTAGATGGAATTTACCTCCCATTTAGAGCTGCATTCCCAAACAACTCGACTCGTCGAAGGGGCTTTACACGGCGAAGGCCAGCGACCACATACGGGATTCTCACCCTCTGTGACGTCCTGTTCCAAAGAACTTAGACCGCTGCCAACGCCAAAGCGCCCTCTGCAAATTACAACTCGGACTCTGAAAGAGCCAGATTTCAAATTTGAGCTGTTGCCGCTTCACTCGCCGTTACTAAGGCAATCCCTGTTGGTTTCTTTTCCTCCGCTTATTGATAT
>A254_448
TCGCCAATATTTAGCTTTAGATGGAATTTACCTCCCATTTAGAGCTGCATTCCCAAACAACTCGACTCGTCGAAGGGGCTTTACACGGCGAAGGCCAGCGACCACATACGGGATTCTCACCCTCTGTGACGTCCTGTTCCAAAGAACTTAGACCGCTGCCAACGCCAAAGCGCCCTCTGCAAATTACAACTCGGACTCTGAAAGAGCCAGATTTCAAATTTGAGCTGTTGCCGCTTCACTCGCCGTTTACTAGGGCAATCCCTGTTGGTTTCTTTTCCTCCGCTTATTGATAT
>A254_344
TCGCCAATATTTAGCTTTAGATGGAGTTTACCACCTGCTTTAGGCTGCACTCTCAAGCAACCTGACTCTAGAATACGCCTGTCTGCGCCTACCAGACTCACGCCTTCATGGGCCTAGCACCCACTTTGGGAGCCCCTGTCAAGGGAACTTGAGACACGTGTCAGTAGGCGATGCACAAACGCATCAACGCCGCATCTCCTAAACACATCGAGTGTTAGGACTTGGCGCTGGGCTCATCCCTGTTCGCTCGCCGTTACTAAGGGAATCCCATTTGGTTTCTTTTCCTCCGCTTATTTATAT
>A254_86
TCGCCAATATTTAGCTTTAGGTGAGATTTACCACCCAATTTAGGCTGCATTCCCAAACAACCTGACTCTTTGAAAACATATCACAAAAGACAACTACTCAGATCAAAGACGGGATTCTCACCCTCCATGATGCCTTGTTCCAAAGGACTTATTAATCTGGTGTGCCAGGAAAATGTTTCTACAGTTTACAATACGGTTTAGCTAAGCCAAACAGTTTCCAACTTTGAGCTCTTTCCTCTTCACTCGCCGTTACTAGGGAAATCATTGTTATTTTCTTTTCCTCCGCTTATTGATAT
>A254_259
TCGCCAATATTTAGCTTTAGGTGAGATTTACCACCCAATTTAGGCTGCATTCCCAAACAACCTGACTCTTTGAAAACATATCACAAAAGACAACTACTCAGATCAAAGACGGGATTCTCACCCTCCATGATGCCTTGTTCCAAAGGACTTATTAATCTGGTGTGCCAGGAAAATGTTTCTACAGTTTACAATACGGTTTAGCTAAGCCAAACAGTTTCCAACTTTGAGCTCTTTCCTCTTCACTCGCCGTTTACTAGGGAAATCATTGTTATTTTCTTTTCCTCCGCTTATTGATAT
>A254_190
TCGCCAATATTTAGCTTTTAGATGGAATTTACCACCCACTTTAGAGCTGCATTCCCAAACAACTCGACTCTTCGAAAGCACCTTACATAGAATTGGTCATCTCATCGCACGGGATTCTCACCCTCTGTGACGTTCTGTTCCAAGAAACATAGACAAGAGCCAATCCCAAGGTTACCTTCTTCAAATTACAACTCGAACACCGAAGGTGCTAGATTTCAAATTTGAGCTTTTGCCGCTTCACTCGCCGTTTACTAAGGCAATCCCTGTTGGTTTCTTTCCTCCGCTTATTGATAT
>A254_335
TCGCTAATATTTAGCTTTAGATGGAATTTACCACCCACTTAGAGCTGCATTCCCAAACAACTCGACTCTTCGAAAGCACCTTACATAGAATTGGTCATCTCATCGCACGGGATTCTCACCCTCTGTGACGTTCTGTTCCAAGAAACATAGACAAGAGCCAATCCCAAGGTTACCTTCTTCAAATTACAACTCGAACACCGAAGGTGCTAGATTTCAAATTTGAGCTTTTGCCGCTTCACTCGCCGTTTACTAAGGCAATCCCTGTTGGTTTCTTTTCCTCCGCTTATTGATAT
>A254_43
TCGGCCAATATTTAGGCTTTAGATGGAATTTACCACCCACTTAGAGCTGCATTCCCAAACAACTCGACTCTTCGAAAGCACCTTACATAGAATTGGTCATCTCATCGCACGGGATTCTCACCCTCTGTGACGTTCTGTTCCAAGAAACATAGACAAGAGCCAATCCCAAGGTTACCTTCTTCAAATTACAACTCGAACACCGAAGGTGCTAGATTTCAAATTTGAGCTTTTGCCGCTTCACTCGCCGTTACTAAGGCAATCCCTGTTGGTTTCTTTTCCTCCGCTTATTGATAT
>A254_441
TGCCAATATTTAGCTTTAGATGGAATTTACCACCCACTTAGAGCTGCATTCCCAAACAACTCGACTCTTCGAAAGCACCTTACATAGAATTGGTCATCTCATCGCACGGGATTCTCACCCTCTGTGACGTTCTGTTCCAAGAAACATAGACAAGAGCCAATCCCAAGGTTACCTTCTTCAAATTACAACTCGAACACCGAAGGTGCTAGATTTCAAATTTGAGCTTTTGCCGCTTCACTCGCCGTTTACTAAGGCAATCCCTGTTTGGTTTCTTTTCCTCCGCTTATTGATAT
>A254_219
TGGCCAATATTAGTCTTTAGAAGAAATTTACCTCCCATTTAGAGCTGCATTCCCAAACAACTCGACTCGTCGAAGGGGCTTTACACGGCGAAGGCCAGCGACCACATACGGGATTCTCACCCTCTGTGACGTCCTGTTCCAAAGAACTTAGACCGCTGCCAACGCCAAAGCGCCCTCTGCAAATTACAACTCGGACTCTGAAAGAGCCAGATTTCAAATTTGAGCTGTTGCCGCTTCACTCGCCGTTTACTAGGGCAATCCCTGTTGGTTTCTTTTCCTCCGCTTATTGATAT
>A254_404
TGGCCAATATTTAGCTTTAGAAGAAACTTTACCTCCCATTTAGAGCTGCATTCCCAAACAACTCGACTCGTCGAAGGGGCTTTACACGGCGAAGGCCAGCGACCACATACGGGATTCTCACCCTCTGTGACGTCCTGTTCCCAAAGAACTTAGACCGCTGCCAACGCCAAAGCGCCCTCTGCAAATTACAACTCGGACTCTGAAAGAGCCAGATTTCAAATTTGAGCTGTTGCCGCTTCACTCGCCGTTTACTAGGGCAATCCCTGTTGGTTTCTTTTCCTCCGCTTATTGATAT
>A254_363
TGGCCAATATTTAGCTTTAGAAGAAATTTACCTCCCATTTAGAGCTGCATTCCCAAACAACCTGACTCTTTGAAAACATATCACAAAAGACAACTACTCAGATCAAAGACGGGATTCTCACCCTCCATGATGCCTTGTTCCAAAGGACTTATTAATCTGGTGTGCCAGGAAAATGTTTCTACAGTTTACAATACGGTTTAGCTAAGCCAAACAGTTTCCAACTTTGAGCTCTTTCCTCTTCACTCGCCGTTTACTAGGGCAATCCCTGTTGGTTTCTTTTCCTCCGCTTATTGATAT
>A254_34
TGGCCAATATTTAGCTTTAGAAGAAATTTACCTCCCATTTAGAGCTGCATTCCCAAACAACTCGACTCGTCGAAGGGGCTTTACACGGCGAAGGCCAGCGACCACATACGGGATTCTCACCCTCTGTGACGTCCTGTTCCAAAGAACTTAGACCGCTGCCAACGCCAAAGCGCCCTCTGCAAATTACAACTCGGACTCTGAAAGAGCCAGATTTCAAATTTGAGCTGTTGCCGCTTCACTCGCCGTTACTAAGCAATCCCTGTTGGTTTCTTTTCCTCCGCTTATTGATAT
>A254_6
TGGCCAATATTTAGCTTTAGAAGAAATTTACCTCCCATTTAGAGCTGCATTCCCAAACAACTCGACTCGTCGAAGGGGCTTTACACGGCGAAGGCCAGCGACCACATACGGGATTCTCACCCTCTGTGACGTCCTGTTCCAAAGAACTTAGACCGCTGCCAACGCCAAAGCGCCCTCTGCAAATTACAACTCGGACTCTGAAAGAGCCAGATTTCAAATTTGAGCTGTTGCCGCTTCACTCGCCGTTACTAGGCAATCCCTGTTGGTTTCTTTTCCTCCGCTTATTGATAT
>A254_55
TGGCCAATATTTAGCTTTAGAAGAAATTTACCTCCCATTTAGAGCTGCATTCCCAAACAACTCGACTCGTCGAAGGGGCTTTACACGGCGAAGGCCAGCGACCACATACGGGATTCTCACCCTCTGTGACGTCCTGTTCCAAAGAACTTAGACCGCTGCCAACGCCAAAGCGCCCTCTGCAAATTACAACTCGGACTCTGAAAGAGCCAGATTTCAAATTTGAGCTGTTGCCGCTTCACTCGCCGTTACTAGGCAATCCCTGTTGGTTTCTTTTCCTCCGCTTATTTATAT
>A254_35
TGGCCAATATTTAGCTTTAGAAGAAATTTACCTCCCATTTAGAGCTGCATTCCCAAACAACTCGACTCGTCGAAGGGGCTTTACACGGCGAAGGCCAGCGACCACATACGGGATTCTCACCCTCTGTGACGTCCTGTTCCAAAGAACTTAGACCGCTGCCAACGCCAAAGCGCCCTCTGCAAATTACAACTCGGACTCTGAAAGAGCCAGATTTCAAATTTGAGCTGTTGCCGCTTCACTCGCCGTTACTAGGCAATCCCTGTTGGTTTCTTTTCCTCCGTCTTATTGATAT
>A254_84
TGGCCAATATTTAGCTTTAGAAGAAATTTACCTCCCATTTAGAGCTGCATTCCCAAACAACTCGACTCGTCGAAGGGGCTTTACACGGCGAAGGCCAGCGACCACATACGGGATTCTCACCCTCTGTGACGTCCTGTTCCAAAGAACTTAGACCGCTGCCAACGCCAAAGCGCCCTCTGCAAATTACAACTCGGACTCTGAAAGAGCCAGATTTCAAATTTGAGCTGTTGCCGCTTCACTCGCCGTTACTAGGGAAATCACTTGTTAGTTTCCTTTTCCCTCCGCTTACTTGATAT
>A254_100
TGGCCAATATTTAGCTTTAGAAGAAATTTACCTCCCATTTAGAGCTGCATTCCCAAACAACTCGACTCGTCGAAGGGGCTTTACACGGCGAAGGCCAGCGACCACATACGGGATTCTCACCCTCTGTGACGTCCTGTTCCAAAGAACTTAGACCGCTGCCAACGCCAAAGCGCCCTCTGCAAATTACAACTCGGACTCTGAAAGAGCCAGATTTCAAATTTGAGCTGTTGCCGCTTCACTCGCCGTTACTAGGGCAATCCCTGTTGGTTTCCTTTCCTCCGCTTATTGATAT
>A254_74
TGGCCAATATTTAGCTTTAGAAGAAATTTACCTCCCATTTAGAGCTGCATTCCCAAACAACTCGACTCGTCGAAGGGGCTTTACACGGCGAAGGCCAGCGACCACATACGGGATTCTCACCCTCTGTGACGTCCTGTTCCAAAGAACTTAGACCGCTGCCAACGCCAAAGCGCCCTCTGCAAATTACAACTCGGACTCTGAAAGAGCCAGATTTCAAATTTGAGCTGTTGCCGCTTCACTCGCCGTTACTAGGGCAATCCCTGTTGGTTTCTTTCCTCCGCTTATTGATAT
>A254_65
TGGCCAATATTTAGCTTTAGAAGAAATTTACCTCCCATTTAGAGCTGCATTCCCAAACAACTCGACTCGTCGAAGGGGCTTTACACGGCGAAGGCCAGCGACCACATACGGGATTCTCACCCTCTGTGACGTCCTGTTCCAAAGAACTTAGACCGCTGCCAACGCCAAAGCGCCCTCTGCAAATTACAACTCGGACTCTGAAAGAGCCAGATTTCAAATTTGAGCTGTTGCCGCTTCACTCGCCGTTACTAGGGCAATCCCTGTTGGTTTCTTTTCCTCCGCTTATTGATAT
>A254_307
TGGCCAATATTTAGCTTTAGAAGAAATTTACCTCCCATTTAGAGCTGCATTCCCAAACAACTCGACTCGTCGAAGGGGCTTTACACGGCGAAGGCCAGCGACCACATACGGGATTCTCACCCTCTGTGACGTCCTGTTCCAAAGAACTTAGACCGCTGCCAACGCCAAAGCGCCCTCTGCAAATTACAACTCGGACTCTGAAAGAGCCAGATTTCAAATTTGAGCTGTTGCCGCTTCACTCGCCGTTTACTAGGGAAATCATTGTTATTTTCTTTTCCTCCGCTTATTGATAT
>A254_347
TGGCCAATATTTAGCTTTAGAAGAAATTTACCTCCCATTTAGAGCTGCATTCCCAAACAACTCGACTCGTCGAAGGGGCTTTACACGGCGAAGGCCAGCGACCACATACGGGATTCTCACCCTCTGTGACGTCCTGTTCCAAAGAACTTAGACCGCTGCCAACGCCAAAGCGCCCTCTGCAAATTACAACTCGGACTCTGAAAGAGCCAGATTTCAAATTTGAGCTGTTGCCGCTTCACTCGCCGTTTACTAGGGCAATCCCTCGTTCGGTTTCTTTTCCTCCCGCTTATTGATAT
>A254_372
TGGCCAATATTTAGCTTTAGAAGAAATTTACCTCCCATTTAGAGCTGCATTCCCAAACAACTCGACTCGTCGAAGGGGCTTTACACGGCGAAGGCCAGCGACCACATACGGGATTCTCACCCTCTGTGACGTCCTGTTCCAAAGAACTTAGACCGCTGCCAACGCCAAAGCGCCCTCTGCAAATTACAACTCGGACTCTGAAAGAGCCAGATTTCAAATTTGAGCTGTTGCCGCTTCACTCGCCGTTTACTAGGGCAATCCCTCGTTGGTTTCTTTTCCTCCGCTTATTGATAT
>A254_299
TGGCCAATATTTAGCTTTAGAAGAAATTTACCTCCCATTTAGAGCTGCATTCCCAAACAACTCGACTCGTCGAAGGGGCTTTACACGGCGAAGGCCAGCGACCACATACGGGATTCTCACCCTCTGTGACGTCCTGTTCCAAAGAACTTAGACCGCTGCCAACGCCAAAGCGCCCTCTGCAAATTACAACTCGGACTCTGAAAGAGCCAGATTTCAAATTTGAGCTGTTGCCGCTTCACTCGCCGTTTACTAGGGCAATCCCTGTTGGTTTCTTTCCTCCGCTTATTGATAT
>A254_170
TGGCCAATATTTAGCTTTAGAAGAAATTTACCTCCCATTTAGAGCTGCATTCCCAAACAACTCGACTCGTCGAAGGGGCTTTACACGGCGAAGGCCAGCGACCACATACGGGATTCTCACCCTCTGTGACGTCCTGTTCCAAAGAACTTAGACCGCTGCCAACGCCAAAGCGCCCTCTGCAAATTACAACTCGGACTCTGAAAGAGCCAGATTTCAAATTTGAGCTGTTGCCGCTTCACTCGCCGTTTACTAGGGCAATCCCTGTTGGTTTCTTTTCCTCCGCTTATTGATAT
>A254_397
TGGCCAATATTTAGCTTTAGAAGAAATTTACCTCCCATTTAGAGCTGCATTCCCAAACAACTCGACTCGTCGAAGGGGCTTTACACGGCGAAGGCCAGCGACCACATACGGGATTCTCACCCTCTGTGACGTCCTGTTCCAAAGAACTTAGACCGCTGCCAACGCCAAAGCGCCCTCTGCAAATTACAACTCGGACTCTGAAAGAGCCAGATTTCAAATTTGAGCTGTTGCCGCTTCACTCGCCGTTTACTAGGGCAATCCCTGTTTGGTTTCTTTTCCTCCGCTTATTGATAT
>A254_27
TGGCCAATATTTAGCTTTAGAAGAAATTTACCTCCCATTTAGAGCTGCATTCCCAAACAACTCGACTCGTCGAAGGGGCTTTACACGGCGAAGGCCAGCGACCACATACGGGATTCTCACCCTCTGTGACGTCCTGTTCCAAAGAACTTAGACCGCTGCCAACGCCAAAGCGCCCTCTGCAAATTACAACTCGGACTCTGAAAGAGCCAGATTTCAAATTTGAGCTTTTGCCGCTTCACTCGCCGTTACTAAGGCAATCCCTGTTGGTTTCTTTTCCTCCGCTTATTGATAT
>A254_28
TGGCCAATATTTAGCTTTAGAAGAAATTTACCTCCCATTTAGAGCTGCATTCCCAAACAACTCGACTCGTCGAAGGGGCTTTACACGGCGAAGGCCAGCGACCACATACGGGATTCTCACCCTCTGTGACGTCCTGTTCCAAAGAACTTAGACCGCTGCCAACGCCAAAGCGCCCTCTGCAAATTACAACTCGGGCCCGAGAGCCAGATTTCAAATTTGAGCTGTTGCCGCTTCACTCGCCGTTACTAAGGCAATCCCTGTTGGTTTCTTTTCCTCCGCTTATTGATAT
>A254_288
TGGCCAATATTTAGCTTTAGAAGAAATTTACCTCCCATTTAGAGCTGCATTCCCAAACAACTCGACTCGTCGAAGGGGCTTTACACGGCGAAGGCCAGCGACCACATACGGGATTCTCACCCTCTGTGACGTTCTGTTCCAAGAAACATAGACAAGAGCCAATCCCAAGGTTACCTTCTTCAAATTACAACTCGAACACCGAAGGTGCTAGATTTCAAATTTGAGCTTTTGCCGCTTCACTCGCCGTTTACTAAGGCAATCCCTGTTGGTTTCTTTTCCTCCGCTTATTGATAT
>A254_59
TGGCCAATATTTAGCTTTAGAAGAAATTTACCTCCCATTTAGAGCTGCATTCCCAAACAACTCGACTCTTCGAAAGCACCTTACATAGAATTGGTCATCTCATCGCACGGGATTCTCACCCTCTGTGACGTTCTGTTCCAAGAAACATAGACAAGAGCCAATCCCAAGGTTACCTTCTTCAAATTACAACTCGAACACCGAAGGTGCTAGATTTCAAATTTGAGCTTTTGCCGCTTCACTCGCCGTTACTAAGCAATCCCTGTTGGTTTCTTTTCCTCCGCTTATTGATAT
>A254_69
TGGCCAATATTTAGCTTTAGAAGAAATTTACCTCCCATTTAGAGCTGCATTCCCAAACAACTCGACTCTTCGAAAGCACCTTACATAGAATTGGTCATCTCATCGCACGGGATTCTCACCCTCTGTGACGTTCTGTTCCAAGAAACATAGACAAGAGCCAATCCCAAGGTTACCTTCTTCAAATTACAACTCGAACACCGAAGGTGCTAGATTTCAAATTTGAGCTTTTGCCGCTTCACTCGCCGTTACTAAGGCAATCCCTGTTGGTTTCTTTCCTCCGCTTATTGATAT
>A254_80
TGGCCAATATTTAGCTTTAGAAGAAATTTACCTCCCATTTAGAGCTGCATTCCCAAACAACTCGACTCTTCGAAAGCACCTTACATAGAATTGGTCATCTCATCGCACGGGATTCTCACCCTCTGTGACGTTCTGTTCCAAGAAACATAGACAAGAGCCAATCCCAAGGTTACCTTCTTCAAATTACAACTCGAACACCGAAGGTGCTAGATTTCAAATTTGAGCTTTTGCCGCTTCACTCGCCGTTACTAAGGCAATCCCTGTTGGTTTCTTTTCCTCCGCTTATTGATAT
>A254_155
TGGCCAATATTTAGCTTTAGAAGAAATTTACCTCCCATTTAGAGCTGCATTCCCAAACAACTCGACTCTTCGAAAGCACCTTACATAGAATTGGTCATCTCATCGCACGGGATTCTCACCCTCTGTGACGTTCTGTTCCAAGAAACATAGACAAGAGCCAATCCCAAGGTTACCTTCTTCAAATTACAACTCGAACACCGAAGGTGCTAGATTTCAAATTTGAGCTTTTGCCGCTTCACTCGCCGTTTACTAAGGCAATCCCTGTTGGTTTCTTTCCTCCGCTTATTGATAT
>A254_427
TGGCCAATATTTAGCTTTAGAAGAAATTTACCTCCCATTTAGAGCTGCATTCCCAAACAACTCGACTCTTCGAAAGCACCTTACATAGAATTGGTCATCTCATCGCACGGGATTCTCACCCTCTGTGACGTTCTGTTCCAAGAAACATAGACAAGAGCCAATCCCAAGGTTACCTTCTTCAAATTACAACTCGAACACCGAAGGTGCTAGATTTCAAATTTGAGCTTTTGCCGCTTCACTCGCCGTTTACTAAGGCAATCCCTGTTGGTTTCTTTTCCTCCGCTTATTGATAT
>A254_247
TGGCCAATATTTAGCTTTAGAAGAAGTTTATCTCCCATTTAGGGCTGCAATCCCAAACAACCCGACTCTTAGAAAGCCAACATTCGGTTCGGCTGAAGCTACATACGGGGTTTTCACCCTCTTTGACGTCCTGTTCCAAGGAACTTATGCTTCAGCTTCCCCTTTTGTTAACCCCTTTAGATTACAATTCGGTAGCCGAGACGACTACAGATTCTAAACTTGAGCTATTGCCGCTTCACTCGCCGCTACTGAGGCAATCTTCGTTGATTTCTTTTCCTCCGCTTAGTAATAT
>A254_98
TGGCCAATATTTAGCTTTAGAAGAATTTACCTCCCATTTAGAGCTGCATTCCCAAACAACTCGACTCGTCGAAGGGGCTTTACACGGCGAAGGCCAGCGACCACATACGGGATTCTCACCCTCTGTGACGTCCTGTTCCAAAGAACTTAGACCGCTGCCAACGCCAAAGCGCCCTCTGCAAATTACAACTCGGACTCTGAAAGAGCCAGATTTCAAATTTGAGCTGTTGCCGCTTCACTCGCCGTTACTAGGGCAATCCCTGTTGGTTTCTTTTCCTCCGCTTATTGATAT
>A254_67
TGGCCAATATTTAGCTTTAGATGGAATTTACCACCCACTTAGAGCTGCATTCCCAAACAACTCGACTCTTCGAAAGCACCTTACATAGAATTGGTCATCTCATCGCACGGGATTCTCACCCTCTGTGACGTTCTGTTCCAAGAAACATAGACAAGAGCCAATCCCAAGGTTACCTTCTTCAAATTACAACTCGAACACCGAAGGTGCTAGATTTCAAATTTGAGCTTTTGCCGCTTCACTCGCCGTTACTAAGGCAATCCCTGTTGGTTTCTTTTCCTCCGCTTATTGATAT
>A254_414
TGGCCAATATTTAGCTTTAGATGGAATTTACCACCCACTTAGAGCTGCATTCCCAAACAACTCGACTCTTCGAAAGCACCTTACATAGAATTGGTCATCTCATCGCACGGGATTCTCACCCTCTGTGACGTTCTGTTCCAAGAAACATAGACAAGAGCCAATCCCAAGGTTACCTTCTTCAAATTACAACTCGAACACCGAAGGTGCTAGATTTCAAATTTGAGCTTTTGCCGCTTCACTCGCCGTTTACTAAGGCAATCCCTGTTGGTTTCTTTTCCTCCGCTTATTGATAT
>A254_390
TGGCCAATATTTAGCTTTAGATGGAATTTACCACCCACTTAGAGCTGCATTCCCAAACAACTCGACTCTTCGAAAGCACCTTACATAGAATTGGTCATCTCATCGCACGGGATTCTCACCCTCTGTGACGTTCTGTTCCAAGAAACATAGACAAGAGCCAATCCCAAGGTTACCTTCTTCAAATTACAACTCGAACACCGAAGGTGCTAGATTTCAAATTTGAGCTTTTGCCGCTTCACTCGCCGTTTACTAGGGCAATCCCTGTTGGTTTCTTTTCCTCCGCTTATTGATAT
>A254_209
TGGCCAATATTTAGCTTTAGATGGAATTTACCACCCACTTAGAGCTGCATTCCCAAACAACTCGACTCTTCGAAAGCACCTTACATAGAATTGGTCATCTCATCGCACGGGATTCTCACCCTCTGTGACGTTCTGTTCCAAGAAACATAGACAAGAGCCAATCCCAAGGTTACCTTCTTCAAATTATAACTCGAACACCGAAGGTGCTAGATTTCAAATTTGAGCTTTTGCCGCTTCACTCGCCGTTTACTAAGGCAATCCCTGTTGGTTTCTTTTCCTCCGCTTATTGATAT
>A254_292
TGGCCAATATTTAGCTTTAGATGGAATTTACCACCCACTTAGAGCTGCATTCCCAAACAACTCGACTCTTCGAAAGCACCTTACATAGAATTGGTCATCTCATCGCACGGGATTCTCACCCTCTGTGACGTTCTGTTCCAAGAAACATAGACTAAGAGCCAATCCCAAGGTTACCTTCTTCAAATTACAACTCGAACACCGAAGGTGCTAGATTTCAAATTTGAGCTTTTGCCGCTTCACTCGCCGTTTACTAAGGCAATCCCTGTTGGTTTCTTTTCCTCCGCTTATTGATAT
>A254_291
TGGCCAATTATTTAGCTTTAGAAGAAATTTACCTCCCATTTAGAGCTGCATTCCCAAACAACTCGACTCGTCGAAGGGGCTTTACACGGCGAAGGCCAGCGACCACATACGGGATTCTCACCCTCTGTGACGTCCTGTTCCAAAGAACTTAGACCGCTGCCAACGCCAAAGCGCCCTCTGCAAATTACAACTCGGACTCTGAAAGAGCCAGATTCAAATTTGAGCTGTTGCCGCTTCACTCGCCGTTTACTAGGGCAATCCCTGTTGGTTTCTTTCCTCCGCTTATTGATAT
>A254_2
TGGCCGAATATTTAGCTTTAGAAGAAATTTACCTCCCATTTAGAGCTGCATTCCCAAACAACTCGACTCGTCGAAGGGGCTTTACACGGCGAAGGCCAGCGACCACATACGGGATTCTCACCCTCTGTGACGTCCTGTTCCAAAGAACTTAGACCGCTGCCAACGCCAAAGCGCCCTCTGCAAATTACAACTCGGACTCTGAAAGAGCCAGATTTCAAATTTGAGCTGTTGCCGCTTCACTCGCCGTTACTAGGCAATCCCTGTTGGTTTCTTTTCCTCCGCTTATTGATAT
>A254_214
TGGCCGGTATTTAGCTTTAGAAGAAATTTACCTCCCATTTAGAGCTGCATTCCCAAACAACTCGACTCGTCGAAGGGGCTTTACACGGCGAAGGCCAGCGACCACATACGGGATTCTCACCCTCTGTGACGTCCTGTTCCAAAGAACTTAGACCGCTGCCAACGCCAAAGCGCCCTCTGCAAATTACAACTCGGACTCTGAAAGAGCCAGATTTCAAATTTGAGCTGTTGCCGCTTCACTCGCCGTTTACTAGGGCAATCCCTGTTGGTTTCTTTTCCTCCGCTTATTGATAT
>A254_72
TGGCCGGTATTTAGCTTTAGAAGACATATACCTCCCATTTAGAGCAGCATTCCCAAACTACTCGACTCGTCGAAGGAACTTTACACGGCGAAGGCCAGCGACCACATACGGGATTCTCACCCTCTGTGACGTCCTGTTCCAAAGAACTTAGACCGCTGCCAACGCCAAAGCGCCCTCTGCAAATTACAACTCGGACTCTGAAAGAGCCAGATTTCAAATTTGAGCTGTTGCCGCTTCACTCGCCGTTACTAGGGCAATCCCTGTTGGTTTCTTTTCCTCCGCTTATTGATAT
>A254_161
TGGCCGGTATTTAGCTTTAGAAGACATATACCTCCCATTTAGAGCAGCATTCCCAAACTACTCGACTCGTCGAAGGAACTTTACAGAGATTTGGCATCCAACCAGACGGGGCTCTCACCCTCTATGGCGTCCCGTTCCAGGGAACTCGGAAGGCACCGCATCAAAAGTATCCTCTACAAATTACAACTCGGACTCTGAAAGAGCCAGATTTCAAATTTGAGCTGTTGCCGCTTCACTCGCCGTTTACTAGGGCAATCCCTGTTGGTTTCTTTTCCTCCGCTTATTGATAT
>A254_12
TGGCCGGTATTTAGCTTTAGAAGACATATACCTCCCATTTAGAGCAGCATTCCCAAACTACTCGACTCGTCGAAGGAACTTTACAGAGATTTGGCATCCAACCAGACGGGGCTCTCACCCTCTATGGCGTCCCGTTCCAGGGAACTCGGAAGGCACCGCATCAAAAGTATCCTCTACAAATTACAACTCGGGCCCGAGAGCCAGATTTCAAATTTGAGCTGTTGCCGCTTCACTCGCCGTTACTAGGGCAATCCCTGTTGGTTTCTTTTCCTCCGCTTATTGATAT
>A254_457
TGGCCGGTATTTAGCTTTAGAAGACATATACCTCCCATTTAGAGCAGCATTCCCAAACTACTCGACTCGTCGAAGGAACTTTACAGAGATTTGGCATCCAACCAGACGGGGCTCTCACCCTCTATGGCGTCCCGTTCCAGGGAACTCGGAAGGCACCGCATCAAAAGTATCCTCTACAAATTACAACTCGGGCCCGAGAGCCAGATTTCAAATTTGAGCTGTTGCCGCTTCACTCGCCGTTTACTAGGGCAATCCCTGTTGGTTTCTTTTCCTCCGCTTATTGATAT
>A254_244
TGGCCGGTATTTAGCTTTAGATGGAATTTACCACCCACTTAGAGCTGCATTCCCAAACAACTCGACTCTTCGAAAGCACCTTACATAGAATTGGTCATCTCATCGCACGGGATTCTCACCCTCTGTGACGTTCTGTTCCAAGAAACATAGACAAGAGCCAATCCCAAGGTTACCTTCTTCAAATTACAACTCGAACACCGAAGGTGCTAGATTTCAAATTTGAGCTTTTGCCGCTTCACTCGCCGTTTACTAAGGCAATCCCTGTTGGTTTCTTTTCCTCCGCTTATTGATAT
>A255_16
GCTGTAATATTTAGCCTTAGATGGAGTTTACCACCCACTTAGGGCTGCACTCTCAAGCAACCCGACTCTAAGAAGAGATCCTCTAGCAAGCCGCAGCGGTCGCTACGGGCCTGGCACCCTCTATGGGCGATGGCCCCATTCAAGATGGACTTGAACGCGCCGCGAACTCGCCAGATAATGGATCCTTCCAAACACCACATCTCCCGGCGACCGGTTACGATCGCGGGATTCAGTGCTGGCTAATCCCTGTTCGCTCGCCGCTACTAAGGGAATCCTAGTTAGTTTCTTTTCCTCCGCTTATTGATAT
>A255_310
GCTGTAATATTTAGCCTTAGATGGAGTTTACCACCCACTTAGGGCTGCACTCTCAAGCAACCCGACTCTAAGAAGAGATCCTCTAGCAAGCCGCAGCGGTCGCTACGGGCCTGGCACCCTCTATGGGCGATGGCCCCATTCAAGATGGACTTGAACGCGCCGCGAACTCGCCAGATAATGGATCCTTCCAAACACCACATCTCCCGGCGACCGGTTACGATCGCGGGATTCAGTGCTGGGCTAATCCCTGTTCGCTCGCCGCTACTAACGGGAACTCCTAGTTACGTTTCTTTTCCTCCGCTTATTTATAT
>A255_191
GCTGTAATATTTAGCCTTAGATGGAGTTTACCACCCACTTAGGGCTGCACTCTCAAGCAACCCGACTCTAAGAAGAGATCCTCTAGCAAGCCGCAGCGGTCGCTACGGGCCTGGCACCCTCTATGGGCGATGGCCCCATTCAAGATGGACTTGAACGCGCCGCGAACTCGCCAGATAATGGATCCTTCCAAACACCACATCTCCCGGCGACCGGTTACGATCGCGGGATTCAGTGCTGGGCTAATCCCTGTTCGCTCGCCGCTACTAAGGGAATCCTAGTTAGTTTCTTTTCCTCCGCTTAATAATAT
>A255_73
GCTGTAATATTTAGCCTTAGATGGAGTTTACCACCTGCTTTAGGCTGCACTCTCAAGCAACCTGACTCTAGAATACGCCTGCTTGCGCCTACCAGACTCGTGTCTCCATGGGCCTAGCACCCACTCTGGGAGCCCCTGTCAAGGGAACTTGAAACACATGTCAGTAGACGATGCACAAACGCATCAACGCCGCATCTCCTAAACACATCGAGTGTTAGGACTTGGCGCTGGGCTCATCCCTGTTCGCTCGCCGTTACTAAGGGAATCCCATTTGGTTTCTTTTCCTCCGCTTATTTATAT
>A255_13
GCTGTAATATTTAGCCTTAGATGGAGTTTACCACCTGCTTTAGGCTGCACTCTCAAGCAACCTGACTCTAGAATACGCCTGTCTGCGCCTACCAGACTCACGCCTCCATGGGCCTAGCACCCACTTTGGGAGCCCCCTGTCAAGGGAACTTGAGACACGTGTCAGTAGGCGATGCACAAACGCATCAACGCCGCATCTCCTAAACACGTCGAGTGTTAGGACTTGGCGCTGGCTCATCCCTGTTCGCTCGCCGTTACTAAGGGAATCCCATTTGGTTTCTTTTCCTCCGCTTATTTATAT
>A255_151
GCTGTAATATTTAGCCTTAGATGGAGTTTACCACCTGCTTTAGGCTGCACTCTCAAGCAACCTGACTCTAGAATACGCCTGTCTGCGCCTACCAGACTCACGCCTCCATGGGCCTAGCACCCACTTTGGGAGCCCCTGTCAAGGGAACTTGAGACACGTGCCAGTAGGCGATGCACAAACGCATCAACGCCGCATCTCCTAAACACGTCGAGTGTTAGGACTTGGCGCTGGGCTCATCCCTGTTCGCTCGCCGTTTACTAGGGAAATCATTGTTATTTTCTTTTCCTCCGCTTATTGATAT
>A255_307
GCTGTAATATTTAGCCTTAGATGGAGTTTACCACCTGCTTTAGGCTGCACTCTCAAGCAACCTGACTCTAGAATACGCCTGTCTGCGCCTACCAGACTCACGCCTCCATGGGCCTAGCACCCACTTTGGGAGCCCCTGTCAAGGGAACTTGAGACACGTGTCAGTAGGCGATGCACAAACGCATCAACGCCGCATCTCCTAAACACGTCGAGTGTTAGGACTTGGCGCTGGGCTCATCCCTGTTCGCTCGCCGCTACTAAGGGAATCCTAGTTAGTTTCTTTTCCTCCGCTTAATAATAT
>A255_220
GCTGTAATATTTAGCCTTAGATGGAGTTTACCACCTGCTTTAGGCTGCACTCTCAAGCAACCTGACTCTAGAATACGCCTGTCTGCGCCTACCAGACTCACGCCTCCATGGGCCTAGCACCCACTTTGGGAGCCCCTGTCAAGGGAACTTGAGACACGTGTCAGTAGGCGATGCACAAACGCATCAACGCCGCATCTCCTAAACACGTCGAGTGTTAGGACTTGGCGCTGGGCTCATCCCTGTTCGCTCGCCGTTACTAAGGGAATCCCATTTGGTTTCTTTCCTCCGCTTATTGATAT
>A255_250
GCTGTAATATTTAGCCTTAGATGGAGTTTACCACCTGCTTTAGGCTGCACTCTCAAGCAACCTGACTCTAGAATACGCCTGTCTGCGCCTACCAGACTCACGCCTCCATGGGCCTAGCACCCACTTTGGGAGCCCCTGTCAAGGGAACTTGAGACACGTGTCAGTAGGCGATGCACAAACGCATCAACGCCGCATCTCCTAAACACGTCGAGTGTTAGGACTTGGCGCTGGGCTCATCCCTGTTCGCTCGCCGTTACTAAGGGAATCCCATTTGGTTTCTTTTCCTCCGCTTATTTATAT
>A255_235
GCTGTAATATTTAGCCTTAGATGGAGTTTACCACCTGCTTTAGGCTGCACTCTCAAGCAACCTGACTCTAGAATACGCCTGTCTGCGCCTACCAGACTCACGCCTCCATGGGCCTAGCACCCACTTTGGGAGCCCCTGTCAAGGGAACTTGAGACACGTGTCAGTAGGCGATGCACAAACGCATCAACGCCGCATCTCCTAAACACGTCGAGTGTTAGGACTTGGCGCTGGGCTCATCCCTGTTCGCTCGCCGTTACTAAGGGAATCCTAGTTAGTTTCTTTTCCTCCGCTTAATAATAT
>A255_37
GCTGTAATATTTAGCCTTAGATGGAGTTTACCACCTGCTTTAGGCTGCACTCTCAAGCAACCTGACTCTAGAATACGCCTGTCTGCGCCTACCAGACTCACGCCTCCATGGGCCTAGCACCCACTTTGGGAGCCCCTGTCAAGGGGAACTTGAGACACGTGTCAGTAGGCGATGCACAAACGCATCAACGCCGCATCTCCTAAACACGTCGAGTGTTAGGACTTGGCGCTGGCTCATCCCTGTTCGCTCGCCGTTACTAAGGGAATCCTAGTTAGTTTCTTTTCCTCCGCTTATTTATAT
>A255_100
GCTGTAATATTTAGCCTTAGATGGAGTTTACCACCTGCTTTAGGCTGCATCTCAAGCAACCTGACTCTAGAATACGCCTGTCTGCGCCTACCAGACTCACGCCTCCATGGGCCTAGCACCCACTTTGGGAGCCCCTGTCAAGGGAACTTGAGACACGTGTCAGTAGGCGATGCACAGACGCATCAACGCCGCATCTCCTAAACACGTCGAGTGTTAGGACTTGGCGCTGGGCTCATCCCTGTTCGCTCGCCGTTACTAAGGGAATCCCATTTGGTTTCTTTTCCTCCGCTTATTTATAT
>A255_34
GCTGTAATATTTAGCTTTAGGTGAGATTTACCACCCAATTTAGGCTGCATTCCCAAACAACCTGACTCTTTGAAAACATATCACAAAAGACAACTACTCAGATCAAAGACGGGATTCTCACCCTCCATGATGCCTTGTTCCAAAGGACTTATTAATCTGGTGTGCCAGGAAAATGTTTCTACAGTTTACAATACGGTTTAGCTAAGCCAAACAGTTTCCAACTTTGAGCTCTTTCCTCTTCACTCGCCGTTACTAGGGAAATCATTGTTATTTTCTTTTCCTTCCGCTTATTGATAT
>A255_318
GCTGTAATATTTAGCTTTAGGTGAGATTTACCACCCAATTTAGGCTGCATTCCCAAACAACCTGACTCTTTGAAAACATATCACAAAAGACAACTACTCAGATCAAAGACGGGATTCTCACCCTCCATGATGCCTTGTTCCAAAGGACTTATTAATCTGGTGTGCCAGGAAAATGTTTCTACAGTTTACAATACGGTTTAGCTAAGCCAAACAGTTTCCAACTTTGAGCTCTTTCCTCTTCACTCGCCGTTTACTAGGGAAATCATTGTTATTTTCTTTTCCTCCGCTTATTGATAT
>A255_5
GTGGTTATATTTAGCCTTAGATGGAGTTTACCACCCACTTAGAGCTGCATTCCCAAACAACTCGACTCGTCGAAGGGGCTTTACACGGCGAAGGCCAGCGACCACATACGGGATTCTCACCCTCTGTGACGTCCTGTTCCAAAGAACTTAGACCGCTGCCAACGCCAAAGCGCCCTCTGCAAATTACAACTCGGACTCTGAAAGAGCCAGATTTCAAATTTGAGCTGTTGCCGCTTCACTCGCCGTTACTAAGCAATCCCTGTTGGTTTCTTTTCCTCCGCTTATTGATAT
>A255_300
GTGGTTATATTTAGCCTTAGATGGAGTTTACCACCCACTTAGGGCTGCACTCTCAAGCAACCCGACTCTAAGAAGAGATCCTCTAGCAAGCCGCAGCGGTCGCTACGGGCCTGACACCCTCTATGGGCGATGGCCCCATTCAAGATGGACTTGAACGCGCCGCGAACTCGCCAGATAATGGATCCTTCCAAACACCACATCTCCCGGCGACCGGTTACGATCGCGGGATTCAGTGCTGGGCTAATCCCTGTTCGCTCGCCGCTACTAAGGGAATCCTAGTTAGTTTCTTTTCCTCCGCTTAATAATAT
>A255_180
GTGGTTATATTTAGCCTTAGATGGAGTTTACCACCCACTTAGGGCTGCACTCTCAAGCAACCCGACTCTAAGAAGAGATCCTCTAGCAAGCCGCAGCGGTCGCTACGGGCCTGGCACCCTCTATGGGCGATGGCCCCATTCAAGATGGACTTGAACGCGCCGCGAACTCGCCAGATAATGGATCCTTCCAAACACCACATCTCCCGGCGACCGGTTACGACTCCGCGGGATTCCAGTGCTGGGCTAATCCCTGTTCGTCTCGCCGCTACTAAGGGAATCCTAGTTAGTTTCTTTTCCTCCGCTTAATTAATAT
>A255_306
GTGGTTATATTTAGCCTTAGATGGAGTTTACCACCCACTTAGGGCTGCACTCTCAAGCAACCCGACTCTAAGAAGAGATCCTCTAGCAAGCCGCAGCGGTCGCTACGGGCCTGGCACCCTCTATGGGCGATGGCCCCATTCAAGATGGACTTGAACGCGCCGCGAACTCGCCAGATAATGGATCCTTCCAAACACCACATCTCCCGGCGACCGGTTACGATCGCGGGACTTCCAGTGCCTGGGCTAATCCCTGTTCGCTTCGGTCCGTTACTAAGGGAAGTCCCAGTTTGGTTTCTTTCCTACCGCGTTATTAGATAT
>A255_237
GTGGTTATATTTAGCCTTAGATGGAGTTTACCACCCACTTAGGGCTGCACTCTCAAGCAACCCGACTCTAAGAAGAGATCCTCTAGCAAGCCGCAGCGGTCGCTACGGGCCTGGCACCCTCTATGGGCGATGGCCCCATTCAAGATGGACTTGAACGCGCCGCGAACTCGCCAGATAATGGATCCTTCCAAACACCACATCTCCCGGCGACCGGTTACGATCGCGGGATTCAGTGCTGGGCTAATCCCTGTTCGCTCGCCCGCTACTAAGGGAATCCTAGTTAGTTTCTTTTCCTCCGCTTAATAATAT
>A255_327
GTGGTTATATTTAGCCTTAGATGGAGTTTACCACCCACTTAGGGCTGCACTCTCAAGCAACCCGACTCTAAGAAGAGATCCTCTAGCAAGCCGCAGCGGTCGCTACGGGCCTGGCACCCTCTATGGGCGATGGCCCCATTCAAGATGGACTTGAACGCGCCGCGAACTCGCCAGATAATGGATCCTTCCAAACACCACATCTCCCGGCGACCGGTTACGATCGCGGGATTCAGTGCTGGGCTAATCCCTGTTCGCTCGCCGCTACTAAGGGAACTCCCTACGTTAGTTTCTTTCCTCCGCTTAATAATAT
>A255_370
GTGGTTATATTTAGCCTTAGATGGAGTTTACCACCCACTTAGGGCTGCACTCTCAAGCAACCCGACTCTAAGAAGAGATCCTCTAGCAAGCCGCAGCGGTCGCTACGGGCCTGGCACCCTCTATGGGCGATGGCCCCATTCAAGATGGACTTGAACGCGCCGCGAACTCGCCAGATAATGGATCCTTCCAAACACCACATCTCCCGGCGACCGGTTACGATCGCGGGATTCAGTGCTGGGCTAATCCCTGTTCGCTCGCCGCTACTAAGGGAACTCCCTACGTTAGTTTCTTTTCCTCCGCTTAATAATAT
>A255_157
GTGGTTATATTTAGCCTTAGATGGAGTTTACCACCCACTTAGGGCTGCACTCTCAAGCAACCCGACTCTAAGAAGAGATCCTCTAGCAAGCCGCAGCGGTCGCTACGGGCCTGGCACCCTCTATGGGCGATGGCCCCATTCAAGATGGACTTGAACGCGCCGCGAACTCGCCAGATAATGGATCCTTCCAAACACCACATCTCCCGGCGACCGGTTACGATCGCGGGATTCAGTGCTGGGCTAATCCCTGTTCGCTCGCCGCTACTAAGGGAATCCCACTTTGGTTTCTTTTCCTCCGCTTATTGATAT
>A255_77
GTGGTTATATTTAGCCTTAGATGGAGTTTACCACCCACTTAGGGCTGCACTCTCAAGCAACCCGACTCTAAGAAGAGATCCTCTAGCAAGCCGCAGCGGTCGCTACGGGCCTGGCACCCTCTATGGGCGATGGCCCCATTCAAGATGGACTTGAACGCGCCGCGAACTCGCCAGATAATGGATCCTTCCAAACACCACATCTCCCGGCGACCGGTTACGATCGCGGGATTCAGTGCTGGGCTAATCCCTGTTCGCTCGCCGCTACTAAGGGAATCCTAATTAGTTTCTTTTCCTCCGCTTAATAATAT
>A255_169
GTGGTTATATTTAGCCTTAGATGGAGTTTACCACCCACTTAGGGCTGCACTCTCAAGCAACCCGACTCTAAGAAGAGATCCTCTAGCAAGCCGCAGCGGTCGCTACGGGCCTGGCACCCTCTATGGGCGATGGCCCCATTCAAGATGGACTTGAACGCGCCGCGAACTCGCCAGATAATGGATCCTTCCAAACACCACATCTCCCGGCGACCGGTTACGATCGCGGGATTCAGTGCTGGGCTAATCCCTGTTCGCTCGCCGCTACTAAGGGAATCCTACGTTACGTTTCTTTCCTCCGCTTATTGATAT
>A255_164
GTGGTTATATTTAGCCTTAGATGGAGTTTACCACCCACTTAGGGCTGCACTCTCAAGCAACCCGACTCTAAGAAGAGATCCTCTAGCAAGCCGCAGCGGTCGCTACGGGCCTGGCACCCTCTATGGGCGATGGCCCCATTCAAGATGGACTTGAACGCGCCGCGAACTCGCCAGATAATGGATCCTTCCAAACACCACATCTCCCGGCGACCGGTTACGATCGCGGGATTCAGTGCTGGGCTAATCCCTGTTCGCTCGCCGCTACTAAGGGAATCCTACGTTAGTTTCTTTCCTCCGCTTAATAATAT
>A255_286
GTGGTTATATTTAGCCTTAGATGGAGTTTACCACCCACTTAGGGCTGCACTCTCAAGCAACCCGACTCTAAGAAGAGATCCTCTAGCAAGCCGCAGCGGTCGCTACGGGCCTGGCACCCTCTATGGGCGATGGCCCCATTCAAGATGGACTTGAACGCGCCGCGAACTCGCCAGATAATGGATCCTTCCAAACACCACATCTCCCGGCGACCGGTTACGATCGCGGGATTCAGTGCTGGGCTAATCCCTGTTCGCTCGCCGCTACTAAGGGAATCCTAGTTACGTTTCCTTTTCCTCCGCTTATTGATAT
>A255_236
GTGGTTATATTTAGCCTTAGATGGAGTTTACCACCCACTTAGGGCTGCACTCTCAAGCAACCCGACTCTAAGAAGAGATCCTCTAGCAAGCCGCAGCGGTCGCTACGGGCCTGGCACCCTCTATGGGCGATGGCCCCATTCAAGATGGACTTGAACGCGCCGCGAACTCGCCAGATAATGGATCCTTCCAAACACCACATCTCCCGGCGACCGGTTACGATCGCGGGATTCAGTGCTGGGCTAATCCCTGTTCGCTCGCCGCTACTAAGGGAATCCTAGTTAGTTCTTTCCTCCGCTTAATAATAT
>A255_133
GTGGTTATATTTAGCCTTAGATGGAGTTTACCACCCACTTAGGGCTGCACTCTCAAGCAACCCGACTCTAAGAAGAGATCCTCTAGCAAGCCGCAGCGGTCGCTACGGGCCTGGCACCCTCTATGGGCGATGGCCCCATTCAAGATGGACTTGAACGCGCCGCGAACTCGCCAGATAATGGATCCTTCCAAACACCACATCTCCCGGCGACCGGTTACGATCGCGGGATTCAGTGCTGGGCTAATCCCTGTTCGCTCGCCGCTACTAAGGGAATCCTAGTTAGTTTCTTTCCTCCGCTTAATAATAT
>A255_36
GTGGTTATATTTAGCCTTAGATGGAGTTTACCACCCACTTAGGGCTGCACTCTCAAGCAACCCGACTCTAAGAAGAGATCCTCTAGCAAGCCGCAGCGGTCGCTACGGGCCTGGCACCCTCTATGGGCGATGGCCCCATTCAAGATGGACTTGAACGCGCCGCGAACTCGCCAGATAATGGATCCTTCCAAACACCACATCTCCCGGCGACCGGTTACGATCGCGGGATTCAGTGCTGGGCTAATCCCTGTTCGCTCGCCGCTACTAAGGGAATCCTAGTTAGTTTCTTTTCCTCCGCTTAATAATAT
>A255_317
GTGGTTATATTTAGCCTTAGATGGAGTTTACCACCCACTTAGGGCTGCACTCTCAAGCAACCCGACTCTAAGAAGAGATCCTCTAGCAAGCCGCAGCGGTCGCTACGGGCCTGGCACCCTCTATGGGCGATGGCCCCATTCAAGATGGACTTGAACGCGCCGCGAACTCGCCAGATAATGGATCCTTCCAAACACCACATCTCCCGGCGACCGGTTACGATCGCGGGATTCAGTGCTGGGCTAATCCCTGTTCGCTCGCCGCTACTAAGGGAATCCTAGTTAGTTTCTTTTCCTCCGCTTATTGATAT
>A255_25
GTGGTTATATTTAGCCTTAGATGGAGTTTACCACCCACTTAGGGCTGCACTCTCAAGCAACCCGACTCTAAGAAGAGATCCTCTAGCAAGCCGCAGCGGTCGCTACGGGCCTGGCACCCTCTATGGGCGATGGCCCCATTCAAGATGGACTTGAACGCGCCGCGAACTCGCCAGATAATGGATCCTTCCAAACACCACATCTCCCGGCGACCGGTTACGATCGCGGGATTCAGTGCTGGGCTAATCCCTGTTCGCTCGCCGCTACTAAGGGAATCCTAGTTAGTTTCTTTTCCTCGCTTAATAATAT
>A255_225
GTGGTTATATTTAGCCTTAGATGGAGTTTACCACCCACTTAGGGCTGCACTCTCAAGCAACCCGACTCTAAGAAGAGATCCTCTAGCAAGCCGCAGCGGTCGCTACGGGCCTGGCACCCTCTATGGGCGATGGCCCCATTCAAGATGGACTTGAACGCGCCGCGAACTCGCCAGATAATGGATCCTTCCAAACACCACATCTCCCGGCGACCGGTTACGATCGCGGGATTCAGTGCTGGGCTAATCCCTGTTCGCTCGCCGCTACTAAGGGAATCCTTAGTTAGTTTCTTTTCCTCCGCTTAATAATAT
>A255_50
GTGGTTATATTTAGCCTTAGATGGAGTTTACCACCCACTTAGGGCTGCACTCTCAAGCAACCCGACTCTAAGAAGAGATCCTCTAGCAAGCCGCAGCGGTCGCTACGGGCCTGGCACCCTCTATGGGCGATGGCCCCATTCAAGATGGACTTGAACGCGCCGCGAACTCGCCAGATAATGGATCCTTCCAAACACCACATCTCCCGGCGACCGGTTACGATCGCGGGATTCAGTGCTGGGCTAATCCCTGTTCGCTCGCCGTTACTAGGGAAATCCACTTGTTATTTCCTTTCCTCCGCTTATTGATAT
>A255_6
GTGGTTATATTTAGCCTTAGATGGAGTTTACCACCCACTTAGGGCTGCACTCTCAAGCAACCCGACTCTAAGAAGAGATCCTCTAGCAAGCCGCAGCGGTCGCTACGGGCCTGGCACCCTCTATGGGCGATGGCCCCATTCAAGATGGACTTGAACGCGCCGCGAACTCGCCAGATAATGGATCCTTCCAAACACCACATCTCCCGGGCGACCGGTTACGATCGCGGGATTCAGTGCTGGGCTAATCCCTGTTCGCTCGCCGCTACTAAGGGAATCCTAGTTAGTTTCTTTTCCTCCGCTTAATAATAT
>A255_8
GTGGTTATATTTAGCCTTAGATGGAGTTTACCACCCACTTAGGGCTGCACTCTCAAGCAACCCGACTCTAAGAAGAGATCCTCTAGCAAGCCGCAGCGGTCGCTACGGGCCTGGCACCCTCTATGGGCGATGGCCCCATTCAAGATGGACTTGAACGCGCCGCGAACTCGCCAGATAATGGATCCTTCCGAAACACCACATCTCCCGGCGACCGGTTACGATCGCGGGATTCAGTGCTGGGCTAATCCCTGTTCGCTCGCCGCTACTAAGGGAATCCTAGTTAGTTCTTTTCCTCCGCTTAATAATAT
>A255_29
GTGGTTATATTTAGCCTTAGATGGAGTTTACCACCCACTTAGGGCTGCACTCTCAAGCAACCCGACTCTAAGAAGAGATCCTCTAGCAAGCCGCAGCGGTCGCTACGGGCCTGGCACCCTCTATGGGCGATGGCCCCATTCAAGATGGACTTGAACGCGCCGCGAACTCGCCAGATAATGGATCCTTCCGAAACACCACATCTCCCGGCGACCGGTTACGATCGCGGGATTCAGTGCTGGGCTAATCCCTGTTCGCTCGCCGCTACTAAGGGAATCCTAGTTAGTTTCTTTTCCTCCGCTTAATAATAT
>A255_368
GTGGTTATATTTAGCCTTAGATGGAGTTTACCACCCACTTAGGGCTGCACTCTCAAGCAACCCGACTCTAAGAAGAGATCCTCTAGCAAGCCGCAGCGGTCGCTACGGGCCTGGCACCCTCTATGGGCGATGGCCCCATTCAAGATGGACTTGAACGCGCCGCGAACTCGCCAGATAGTGGATCCTTCCAAAACACCACATCTCCCGGCGACCGGTTACGATCGCGGGATTCAGTGCTGGGCTAATCCCTGTTCGCTCGCCGCTACTAAGGGAATCCTAGTTAGTTTCTTTTCCTCCGCTTATTGATAT
>A255_12
GTGGTTATATTTAGCCTTAGATGGAGTTTACCACCCACTTAGGGCTGCACTCTCAAGCAACCCGACTCTAAGAAGAGATCCTCTAGCAAGCCGCAGCGGTCGCTACGGGCCTGGCACCCTCTATGGGCGATGGCCCCATTCAAGATGGACTTGAACGTCGCCGCGAACTCGCCAGATAATGGATCCTTCCGAAACACCACATCTCCCGGCGACCGGTTACGATCGCGGGATTCAGTGCTGGGCTAATCCCTGTTCGCTCGCCGCTACTAAGGGAATCCTAGTTAGTTTCTTTTCCTCCGCTTAATAATAT
>A255_217
GTGGTTATATTTAGCCTTAGATGGAGTTTACCACCCACTTAGGGCTGCACTCTCAAGCAACCTGACTCTAGAATACGCCTGTCTGCGCCTACCAGACTCACGCCTCGATGGGCCTAGCACCCACTCTGGGAGCCCCTGTCAAGGGAACTTGAGACACGTGTCAGTAGGCGATGCACAAACGCATCAACGCCGCATCTCCTAAACACGTCGAGTGTTAGGACTTGGCGCTGGGCTCATCCCTGTTCGCTCGCCGTTACTAAGGGAATCCCATTTGGTTTCTTTTCCTCCGCTTATTGATAT
>A255_4
GTGGTTATATTTAGCCTTAGATGGAGTTTACCACCCACTTAGGGCTGCACTCTCGAAGCAACCCGACTCTAAGAAGAGATCCTCTAGCAAGCCGCAGCGGTCGCTACGGGCCTGGCACCCTCTATGGGCGATGGCCCCATTCAAGATGGACTTGAACGCGCCGCGAACTCGCCAGATAATGGATCCTTCCAAACACCACATCTCCCGGCGACCGGTTACGATCGCGGGATTCAGTGCTGGGCTAATCCCTGTTCGCTCGCCGCTACTAAGGGAATCCTAGTTAGTTTCTTTTCCTCCGCTTAATAATAT
>A255_119
GTGGTTATATTTAGCCTTAGATGGAGTTTACCACCCACTTAGGGCTGCATCTCAAGCAACCCCGACTCTAAGAAGAGATCCTCTAGCAAGCCGCAGCGGTCGCTACGGGCCTGGCACCCTCTATGGGCGATGGCCCCATTCAAGATGGACTTGAACGCGCCGCGAACTCGCCAGATAATGGATCCTTCCAAACACCACATCTCCCGGCGACCGGTTACGATCGCGGGATTCAGTGCTGGGCTAATCCCTGTTCGCTCGCCGCTACTAAGGGAATCCTAGTTAGTTTCTTTTCCTCCGCTTAATAATAT
>A255_43
GTGGTTATATTTAGCCTTAGATGGAGTTTACCACCCACTTAGGGCTGCATCTCAAGCAACCCGACTCTAAGAAGAGATCCTCTAGCAAGCCGCAGCGGTCGCTACGGGCCTGGCACCCTCTATGGGCGATGGCCCCATTCAAGATGGACTTGAACGCGCCGCGAACTCGCCAGATAATGGATCCTTCCAAACACCACATCTCCCGGCGACCGGTTACGATCGCGGGATTCAGTGCTGGCTAATCCCTGTTCGCTCGCCGCTACTAAGGGAATCCTAGTTAGTTTCTTTCCTCCGCTTAATAATAT
>A255_120
GTGGTTATATTTAGCCTTAGATGGAGTTTACCACCCACTTAGGGCTGCATCTCAAGCAACCCGACTCTAAGAAGAGATCCTCTAGCAAGCCGCAGCGGTCGCTACGGGCCTGGCACCCTCTATGGGCGATGGCCCCATTCAAGATGGACTTGAACGCGCCGCGAACTCGCCAGATAATGGATCCTTCCAAACACCACATCTCCCGGCGACCGGTTACGATCGCGGGATTCAGTGCTGGGCTAATCCCTGTTCGCTCGCCGCTACTAAGGGAACTCCTAGTTAGTTTCTTTTCCTCCGCTTAATAATAT
>A255_71
GTGGTTATATTTAGCCTTAGATGGAGTTTACCACCCACTTAGGGCTGCATCTCAAGCAACCCGACTCTAAGAAGAGATCCTCTAGCAAGCCGCAGCGGTCGCTACGGGCCTGGCACCCTCTATGGGCGATGGCCCCATTCAAGATGGACTTGAACGCGCCGCGAACTCGCCAGATAATGGATCCTTCCAAACACCACATCTCCCGGCGACCGGTTACGATCGCGGGATTCAGTGCTGGGCTAATCCCTGTTCGCTCGCCGCTACTAAGGGAATCCTAGTTAGTTTCTTTCCTCCGCTTAATAATAT
>A255_51
GTGGTTATATTTAGCCTTAGATGGAGTTTACCACCCACTTAGGGCTGCATCTCAAGCAACCCGACTCTAAGAAGAGATCCTCTAGCAAGCCGCAGCGGTCGCTACGGGCCTGGCACCCTCTATGGGCGATGGCCCCATTCAAGATGGACTTGAACGCGCCGCGAACTCGCCAGATAATGGATCCTTCCAAACACCACATCTCCCGGCGACCGGTTACGATCGCGGGATTCAGTGCTGGGCTAATCCCTGTTCGCTCGCCGCTACTAAGGGAATCCTAGTTAGTTTCTTTTCCTCCGCTTAATAATAT
>A255_48
GTGGTTATATTTAGCCTTAGATGGAGTTTACCACCCACTTAGGGCTGCATTCCCAAACAACTCGACTCTTCGAAAGCACCTTACATAGAATTGGTCATCTCATCGCACGGGATTCTCACCCTCTGTGACGTTCTGTTCCAAGAAACATAGACAAGAGCCAATCCCAAGGTTACCTTCTTCAAATTACAACTCGAACACCGAAGGTGCTAGATTTCAAATTTGAGCTTTTGCCGCTTCACTCGCCGTTACTAAGGCAATCCCTGTTGGTTTCTTTTCCTCCGCTTATTGATAT
>A255_352
GTGGTTATATTTAGCCTTAGATGGAGTTTACCACCTGCTTTAGGCTGCACTCTCAAGCAACCTGACTCTAAGAAGAGATCCTCTAGCAAGCCGCAGCGGTCGCTACGGGCCTGGCACCCTCTATGGGCGATGGCCCCATTCAAGATGGACTTGAACGCGCCGCGAACTCGCCAGATAATGGATCCTTCCAAACACCACATCTCCCGGCGACCGGTTACGATCGCGGGATTCAGTGCTGGGCTAATCCCTGTTCGCTCGCCGCTACTAAGGGAATCCCATTTGGTTTCTTTTCCTCCGCTTATTTATAT
>A255_263
GTGGTTATATTTAGCCTTAGATGGAGTTTACCACCTGCTTTAGGCTGCACTCTCAAGCAACCTGACTCTAGAATACGCCTGTCTGCGCCTACCAGACTCACGCCTCCATGGGCCTAGCACCCACTTTGGGAGCCCCTGTCAAGGGAACTTGAGACACGTGTCAGTAGGCGATGCACAAACGCATCAACGCCGCATCTCCTAAACACGTCGAGTGTTAGGACTTGGCGCTGGGCTCATCCCTGTTCGCTCGCCGTTACTAAGGGAATCCTAGTTAGTTTCTTTTCCTCCGCTTAATAATAT
>A255_373
GTGGTTATATTTAGCTTTAGATGGAATTTACCACCCACTTAGAGCTGCATTCCCAAACAACTCGACTCTTCGAAAGCACCTTACATAGAATTGGTCATCTCATCGCACGGGATTCTCACCCTCTGTGACGTTCTGTTCCAAGAAACATAGACAAGAGCCAATCCCAAGGTTACCTTCTTCAAATTACAACTCGAACACCGAAGGTGCTAGATTTCAAATTTGAGCTTTTGCCGCTTCACTCGCCGTTTACTAAGGCAATCCCTGTTGGTTTCTTTTCCTCCGCTTATTGATAT
>A255_142
GTGGTTATATTTAGCTTTAGATGGAATTTACCACCCACTTAGGGCTGCACTCTCAAGCAACCCGACTCTAAGAAGAGATCCTCTAGCAAGCCGCAGCGGTCGCTACGGGCCTGGCACCCTCTATGGGCGATGGCCCCATTCAAGATGGACTTGAACGCGCCGCGAACTCGCCAGATAATGGATCCTTCCAAACACTACATCTCCCGGCGACCGGTTACGATCGCGGGATTCAGTGCTGGGCTAATCCCTGTTCGCTCGCCGCTACTAAGGGAATCCTAGTTAGTTTCTTTTCCTCCGCTTATTGATAT
>A255_108
TAAGGAGTATTTAGGGTTGGGAGATGGTCCTCCCGGATTCAAACTGGATTTCGCGTGTCCAGCCCTACTCAGGATACTGCTAGGTATAAGCGCTATTTCGTCTACGGGATTATTACCCTCTTTGATTAACCTTCCCAGGTTATTCGACTATAATGCTTAAGTCCACGTTGCAGTCCTACAACCCCAAGAAGCAAGCTTCTTGGTTTGCCCTTCTTCGCGTTCGCTCGCCGCTACTAAGGGAATCCTAGTTAGTTTCTTTTCCTCCGCTTAATAATAT
>A255_32
TCGCAAATATTTAGCTTTAGATGGAATTTACCACCCACTTAGAGCTGCATTCCCAAACAACCTGACTCTTTGAAAACATATCACAAAAGACAACTACTCAGATCAAAGACGGGATTCTCACCCTCCATGATGCCTTGTTCCAAAGGACTTATTAATCTGGTGTGCCAGGAAAATGTTTCTACAGTTTACAATACGGTTTAGCTAAGCCAAACAGTTTCCAACTTTGAGCTCTTTCCTCTTCACTCGCCGTTACTAGGAAATCATTGTTATTTTCTTTTCCTCCGCTTATTGATAT
>A255_178
TCGCAAATATTTAGCTTTAGATGGAATTTACCACCCACTTAGAGCTGCATTCCCAAACAACTCGACTCTTCGAAAGCACCTTACATAGAATTGGTCATCTCATCGCACGGGATTCTCACCCTCTGTGACGTTCTGTTCCAAGAAACATAGACAAGAGCCAATCCCAAGGTTACCTTCTTCAAATTACAACTCGAACACCGAAGGTGCTAGATTTCAAATTTGAGCTTTTGCCGCTTCACTCGCCGTTTACTAAGGCAATCCCTGTTGGTTTCTTTTCCTCCGCTTATTGATAT
>A255_298
TCGCAAATATTTAGCTTTAGATGGAATTTACCACCCACTTAGAGCTGCATTCCCAAACAACTCGACTCTTCGAAAGCACCTTACATAGAATTGGTCATCTCATCGCACGGGATTCTCACCCTCTGTGACGTTCTGTTCCAAGAAACATAGACAAGAGCCAATCCCAAGGTTACCTTCTTCAAATTACAACTCGAACACCGAAGGTGCTAGATTTCAAATTTGAGCTTTTGCCGCTTCACTCGCCGTTTACTAAGGGCAATCCCTGTTGGTTTCTTTTCCTCCGCTTATTGATAT
>A255_196
TCGCAAATATTTAGCTTTAGATGGAATTTACCACCCACTTAGAGTTGCATTCCCAAACAACTCGACTCTTCGAAAGCACCTTACATAGAATTGGTCATCTCATCGCACGGGATTCTCACCCTCTGTGACGTTCTGTTCCAAGAAACATAGACAAGAGCCAATCCCAAGGTTACCTTCTTCAAATTACAACTCGAACACCGAAGGTGCTAGATTTCAAATTTGAGCTTTTGCCGCTTCACTCGCCGTTTACTAAGGCAATCCCTGTTGGTTTCTTTTCCTCCGCTTATTGATAT
>A255_232
TCGCAAATATTTAGCTTTAGATGGAGTTTACCACCCACTTAGGGCTGCACTCTCAAGCAACCCGACTCTAAGAAGAGATCCTCTAGCAAGCCGCAGCGGTCGCTACGGGCCTGGCACCCTCTATGGGCGATGGCCCCATTCAAGATGGACTTGAACGCGCCGCGAACTCGCCAGATAATGGATCCTTCCAAACACCACATCTCCCGGCGACCGGTTACGATCGCGGGATTCAGTGCTGGGCTAATCCCTGTTCGCTCGCCGCTACTAAGGGAATCCTAGTTAGTTTCTTTTCCTCCGCTTAATAATAT
>A255_130
TCGCAAATATTTAGCTTTAGGTGAGATTTACCACCCAACTTAGGTCTGCATTCCCAAACAACCTGACTCTTTGAAAACATATCACAAAAGACAACTACTCAGATCAAAGACGGGATTCTCACCCTCCATGATGCCTTGTTCCAAAGGACTTATTAATCTGGTGTGCCAGGAAAATGTTTCTACAGTTTACAATACGGTTTAGCTAAGCCAAACAGTTTCCAACTTTGAGCTCTTTCCTCTTCACTCGCCGTTTACTAGGGAAATCATTGTTATTTTCTTTTCCTCCGCTTATTGATAT
>A255_369
TCGCAAATATTTAGCTTTAGGTGAGATTTACCACCCAATTAGGCTGCATTCCCAAACAACCTGACTCTTTGAAAACATATCACAAAAGACAACTACTCAGATCAAAGACGGGATTCTCACCCTCCATGATGCCTTGTTCCAAAGGACTTATTAATCTGGTGTGCCAGGAAAATGTTTCTACAGTTTACAATACGGTTTAGCTAAGCCAAACAGTTTCCAACTTTGAGCTCTTTCCTCTTCACTCGCCGTTTACTAGGGAAATCATTGTTATTTTCTTTTCCTCCGCTTATTGATAT
>A255_326
TCGCAAATATTTAGCTTTAGGTGAGATTTACCACCCAATTTAGGCTGCACTCTCAAGCAACCTGACTCTAGAATACGCCTGTCTGCGCCTACCAGACTCACGCCTCCATGGGCCTAGCACCCACTTTGGGAGCCCCTGTCAAGGGAACTTGAGACACGTGTCAGTAGGCGATGCACAGACGCATCAACGCCGCATCTCCTAAACACGTCGAGTGTTAGGACTTGGCGCTGGGCTCATCCCTGTTCGCTCGCCGTTACTAAGGGAATCCCATTTGGTTTCTTTTCCTCCGCTTATTTATAT
>A255_20
TCGCAAATATTTAGCTTTAGGTGAGATTTACCACCCAATTTAGGCTGCATTCCCAAACAACCTGACTCTTTGAAAACATATCACAAAAAGACAACTACTCAGATCAAAGACGGGATTCTCACCCCTCCATGATGCCTTGTTCCAAAGGACTTATTAATCTGGTGTGCCAGGAAAATGTTTCTACAGTTTACAATACGGTTTAGCTAAGCCAAACAGTTTCCAACTTTTGAGCTCTTTCCTCTTCACTCGCCGTTACTAGGGAAATCATTGTTATTTTCTTTTCCTCCGTCTTAATAATAT
>A255_35
TCGCAAATATTTAGCTTTAGGTGAGATTTACCACCCAATTTAGGCTGCATTCCCAAACAACCTGACTCTTTGAAAACATATCACAAAAAGACAACTACTCAGATCAAAGACGGGATTCTCACCCTCCATGATGCCTTGTTCCAAAGGACTTATTAATCTGGTGTGCCAAGAAAATGTTTCTACAGTTTACAATACGGTTTAGCTAAGCCAAACAGTTTCCAACTTTGAGCTCTTTCCTCTTCACTCGCCGTTACTAGGGAAATCATTGTTATTTTCTTTTCCTCCGCTTATTGATAT
>A255_30
TCGCAAATATTTAGCTTTAGGTGAGATTTACCACCCAATTTAGGCTGCATTCCCAAACAACCTGACTCTTTGAAAACATATCACAAAAAGACAACTACTCAGATCAAAGACGGGATTCTCACCCTCCATGATGCCTTGTTCCAAAGGACTTATTAATCTGGTGTGCCAGGAAAATGTTTCTACAGTTTACAATACGGTTTAGCTAAGCCAAACAGTTTCCAACTTTGAGCTCTTTCCTCTTCACTCGCCGTTACTAGGGAAATCATTGTTATTTCTTTTCCTCCGCTTAATAATAT
>A255_22
TCGCAAATATTTAGCTTTAGGTGAGATTTACCACCCAATTTAGGCTGCATTCCCAAACAACCTGACTCTTTGAAAACATATCACAAAAAGACAACTACTCAGATCAAAGACGGGATTCTCACCCTCCATGATGCCTTGTTCCAAAGGACTTATTAATCTGGTGTGCCAGGAAAATGTTTCTACAGTTTACAATACGGTTTAGCTAAGCCAAACAGTTTCCAACTTTGAGCTCTTTCCTCTTCACTCGCCGTTACTAGGGAAATCATTGTTATTTCTTTTCCTCCGCTTATTGATAT
>A255_193
TCGCAAATATTTAGCTTTAGGTGAGATTTACCACCCAATTTAGGCTGCATTCCCAAACAACCTGACTCTTTGAAAACATATCACAAAAGACAACTACTCAGATCAAAGACGGGATTCTCACCCTCCATGATGCCTTGTTCCAAAGGACTTAGTTAATCTGGTGTGCCAGGAAAATGTTTCTACAGTTTACAATACGGTTTAGCTAAGCCAAACAGTTTCCAACTTTGAGCTCTTTCCTCTTCACTCGCCGTTTACTAGGGAAATCATTGTTATTTTCTTTTCCTCCGCTTATTGATAT
>A255_219
TCGCAAATATTTAGCTTTAGGTGAGATTTACCACCCAATTTAGGCTGCATTCCCAAACAACCTGACTCTTTGAAAACATATCACAAAAGACAACTACTCAGATCAAAGACGGGATTCTCACCCTCCATGATGCCTTGTTCCAAAGGACTTATTAATCTGGTGTGCCAAGAAAATGTTTCTACAGTTTACAATACGGTTTAGCTAAGCCAAACAGTTTCCAACTTTGAGCTCTTTCCTCTTCACTCGCCGTTTACTAGGGAAATCATTGTTATTTTCTTTTCCTCCGCTTATTGATAT
>A255_256
TCGCAAATATTTAGCTTTAGGTGAGATTTACCACCCAATTTAGGCTGCATTCCCAAACAACCTGACTCTTTGAAAACATATCACAAAAGACAACTACTCAGATCAAAGACGGGATTCTCACCCTCCATGATGCCTTGTTCCAAAGGACTTATTAATCTGGTGTGCCAGGAAAATGTTTCTACAGTTTACAATACGGTTTAGCTAAGCCAAACAGTTTCCAAATTTGAGCTTTTGCCGCTTCACTCGCCGTTTACTAGGGAAATCATTGTTATTTTCTTTTCCTCCGCTTATTGATAT
>A255_40
TCGCAAATATTTAGCTTTAGGTGAGATTTACCACCCAATTTAGGCTGCATTCCCAAACAACCTGACTCTTTGAAAACATATCACAAAAGACAACTACTCAGATCAAAGACGGGATTCTCACCCTCCATGATGCCTTGTTCCAAAGGACTTATTAATCTGGTGTGCCAGGAAAATGTTTCTACAGTTTACAATACGGTTTAGCTAAGCCAAACAGTTTCCAACTTTGAGCTCTTCCTCTTCACTCGCCGTTACTAGGGAAATCATTGTTATTTCTTTCCTCCGCTTATTGATAT
>A255_57
TCGCAAATATTTAGCTTTAGGTGAGATTTACCACCCAATTTAGGCTGCATTCCCAAACAACCTGACTCTTTGAAAACATATCACAAAAGACAACTACTCAGATCAAAGACGGGATTCTCACCCTCCATGATGCCTTGTTCCAAAGGACTTATTAATCTGGTGTGCCAGGAAAATGTTTCTACAGTTTACAATACGGTTTAGCTAAGCCAAACAGTTTCCAACTTTGAGCTCTTCCTCTTCACTCGCCGTTACTAGGGAAATCATTGTTATTTTCTTTTCCTCCGCTTATTGATAT
>A255_56
TCGCAAATATTTAGCTTTAGGTGAGATTTACCACCCAATTTAGGCTGCATTCCCAAACAACCTGACTCTTTGAAAACATATCACAAAAGACAACTACTCAGATCAAAGACGGGATTCTCACCCTCCATGATGCCTTGTTCCAAAGGACTTATTAATCTGGTGTGCCAGGAAAATGTTTCTACAGTTTACAATACGGTTTAGCTAAGCCAAACAGTTTCCAACTTTGAGCTCTTCCTCTTCACTCGCCGTTACTAGGGAAATCCACTTGTTATTTTCCTTTTCCTCCGCTTATTGATAT
>A255_41
TCGCAAATATTTAGCTTTAGGTGAGATTTACCACCCAATTTAGGCTGCATTCCCAAACAACCTGACTCTTTGAAAACATATCACAAAAGACAACTACTCAGATCAAAGACGGGATTCTCACCCTCCATGATGCCTTGTTCCAAAGGACTTATTAATCTGGTGTGCCAGGAAAATGTTTCTACAGTTTACAATACGGTTTAGCTAAGCCAAACAGTTTCCAACTTTGAGCTCTTTCCTCTTCACTCGCCGTTACTAAGGCAATCCCTGTTGGTTTCTTTTCCTCCGCTTATTGATAT
>A255_9
TCGCAAATATTTAGCTTTAGGTGAGATTTACCACCCAATTTAGGCTGCATTCCCAAACAACCTGACTCTTTGAAAACATATCACAAAAGACAACTACTCAGATCAAAGACGGGATTCTCACCCTCCATGATGCCTTGTTCCAAAGGACTTATTAATCTGGTGTGCCAGGAAAATGTTTCTACAGTTTACAATACGGTTTAGCTAAGCCAAACAGTTTCCAACTTTGAGCTCTTTCCTCTTCACTCGCCGTTACTAGGGAAATCATTGTATTTCTTTCCTCCGCTTATTGATAT
>A255_143
TCGCAAATATTTAGCTTTAGGTGAGATTTACCACCCAATTTAGGCTGCATTCCCAAACAACCTGACTCTTTGAAAACATATCACAAAAGACAACTACTCAGATCAAAGACGGGATTCTCACCCTCCATGATGCCTTGTTCCAAAGGACTTATTAATCTGGTGTGCCAGGAAAATGTTTCTACAGTTTACAATACGGTTTAGCTAAGCCAAACAGTTTCCAACTTTGAGCTCTTTCCTCTTCACTCGCCGTTACTAGGGAAATCATTGTTATTTTCTTTTCCTCCGCTTAATAATAT
>A255_3
TCGCAAATATTTAGCTTTAGGTGAGATTTACCACCCAATTTAGGCTGCATTCCCAAACAACCTGACTCTTTGAAAACATATCACAAAAGACAACTACTCAGATCAAAGACGGGATTCTCACCCTCCATGATGCCTTGTTCCAAAGGACTTATTAATCTGGTGTGCCAGGAAAATGTTTCTACAGTTTACAATACGGTTTAGCTAAGCCAAACAGTTTCCAACTTTGAGCTCTTTCCTCTTCACTCGCCGTTACTAGGGAAATCATTGTTATTTTCTTTTCCTCCGCTTATTGATAT
>A255_33
TCGCAAATATTTAGCTTTAGGTGAGATTTACCACCCAATTTAGGCTGCATTCCCAAACAACCTGACTCTTTGAAAACATATCACAAAAGACAACTACTCAGATCAAAGACGGGATTCTCACCCTCCATGATGCCTTGTTCCAAAGGACTTATTAATCTGGTGTGCCAGGAAAATGTTTCTACAGTTTACAATACGGTTTAGCTAAGCCAAACAGTTTCCAACTTTGAGCTCTTTCCTCTTCACTCGCCGTTACTAGGGAAATCATTGTTATTTTCTTTTCCTCCGTCTTATTGATAT
>A255_7
TCGCAAATATTTAGCTTTAGGTGAGATTTACCACCCAATTTAGGCTGCATTCCCAAACAACCTGACTCTTTGAAAACATATCACAAAAGACAACTACTCAGATCAAAGACGGGATTCTCACCCTCCATGATGCCTTGTTCCAAAGGACTTATTAATCTGGTGTGCCAGGAAAATGTTTCTACAGTTTACAATACGGTTTAGCTAAGCCAAACAGTTTCCAACTTTGAGCTCTTTCCTCTTCACTCGCCGTTACTAGGGAATCATTGTTATTTCTTTCCTCCGCTTATTGATAT
>A255_24
TCGCAAATATTTAGCTTTAGGTGAGATTTACCACCCAATTTAGGCTGCATTCCCAAACAACCTGACTCTTTGAAAACATATCACAAAAGACAACTACTCAGATCAAAGACGGGATTCTCACCCTCCATGATGCCTTGTTCCAAAGGACTTATTAATCTGGTGTGCCAGGAAAATGTTTCTACAGTTTACAATACGGTTTAGCTAAGCCAAACAGTTTCCAACTTTGAGCTCTTTCCTCTTCACTCGCCGTTACTAGGGAATCATTGTTATTTTCTTTTCCTCCGCTTATTGATAT
>A255_159
TCGCAAATATTTAGCTTTAGGTGAGATTTACCACCCAATTTAGGCTGCATTCCCAAACAACCTGACTCTTTGAAAACATATCACAAAAGACAACTACTCAGATCAAAGACGGGATTCTCACCCTCCATGATGCCTTGTTCCAAAGGACTTATTAATCTGGTGTGCCAGGAAAATGTTTCTACAGTTTACAATACGGTTTAGCTAAGCCAAACAGTTTCCAACTTTGAGCTCTTTCCTCTTCACTCGCCGTTTACTAGGGAAATCATTCGTTACTTTTCTTTCCTCCCGCTTATTGATAT
>A255_358
TCGCAAATATTTAGCTTTAGGTGAGATTTACCACCCAATTTAGGCTGCATTCCCAAACAACCTGACTCTTTGAAAACATATCACAAAAGACAACTACTCAGATCAAAGACGGGATTCTCACCCTCCATGATGCCTTGTTCCAAAGGACTTATTAATCTGGTGTGCCAGGAAAATGTTTCTACAGTTTACAATACGGTTTAGCTAAGCCAAACAGTTTCCAACTTTGAGCTCTTTCCTCTTCACTCGCCGTTTACTAGGGAAATCATTCGTTACTTTTCTTTTCCTCCCGCTTATTGATAT
>A255_278
TCGCAAATATTTAGCTTTAGGTGAGATTTACCACCCAATTTAGGCTGCATTCCCAAACAACCTGACTCTTTGAAAACATATCACAAAAGACAACTACTCAGATCAAAGACGGGATTCTCACCCTCCATGATGCCTTGTTCCAAAGGACTTATTAATCTGGTGTGCCAGGAAAATGTTTCTACAGTTTACAATACGGTTTAGCTAAGCCAAACAGTTTCCAACTTTGAGCTCTTTCCTCTTCACTCGCCGTTTACTAGGGAAATCATTCGTTATTTTCTTTTCCTCCGCTTATTGATAT
>A255_304
TCGCAAATATTTAGCTTTAGGTGAGATTTACCACCCAATTTAGGCTGCATTCCCAAACAACCTGACTCTTTGAAAACATATCACAAAAGACAACTACTCAGATCAAAGACGGGATTCTCACCCTCCATGATGCCTTGTTCCAAAGGACTTATTAATCTGGTGTGCCAGGAAAATGTTTCTACAGTTTACAATACGGTTTAGCTAAGCCAAACAGTTTCCAACTTTGAGCTCTTTCCTCTTCACTCGCCGTTTACTAGGGAAATCATTGTTACTTTTCTTTTCCTCCGCTTATTGATAT
>A255_125
TCGCAAATATTTAGCTTTAGGTGAGATTTACCACCCAATTTAGGCTGCATTCCCAAACAACCTGACTCTTTGAAAACATATCACAAAAGACAACTACTCAGATCAAAGACGGGATTCTCACCCTCCATGATGCCTTGTTCCAAAGGACTTATTAATCTGGTGTGCCAGGAAAATGTTTCTACAGTTTACAATACGGTTTAGCTAAGCCAAACAGTTTCCAACTTTGAGCTCTTTCCTCTTCACTCGCCGTTTACTAGGGAAATCATTGTTATTTCTTTCCTCCGCTTATTGATAT
>A255_144
TCGCAAATATTTAGCTTTAGGTGAGATTTACCACCCAATTTAGGCTGCATTCCCAAACAACCTGACTCTTTGAAAACATATCACAAAAGACAACTACTCAGATCAAAGACGGGATTCTCACCCTCCATGATGCCTTGTTCCAAAGGACTTATTAATCTGGTGTGCCAGGAAAATGTTTCTACAGTTTACAATACGGTTTAGCTAAGCCAAACAGTTTCCAACTTTGAGCTCTTTCCTCTTCACTCGCCGTTTACTAGGGAAATCATTGTTATTTCTTTTCCTCCGCTTATTGATAT
>A255_122
TCGCAAATATTTAGCTTTAGGTGAGATTTACCACCCAATTTAGGCTGCATTCCCAAACAACCTGACTCTTTGAAAACATATCACAAAAGACAACTACTCAGATCAAAGACGGGATTCTCACCCTCCATGATGCCTTGTTCCAAAGGACTTATTAATCTGGTGTGCCAGGAAAATGTTTCTACAGTTTACAATACGGTTTAGCTAAGCCAAACAGTTTCCAACTTTGAGCTCTTTCCTCTTCACTCGCCGTTTACTAGGGAAATCATTGTTATTTTCTTTTCCTCCGCTTATTGATAT
>A255_330
TCGCAAATATTTAGCTTTAGGTGAGATTTACCACCCAATTTAGGCTGCATTCCCAAACAACCTGACTCTTTGAAAACATATCACAAAAGACAACTACTCAGATCAAAGACGGGATTCTCACCCTCCATGATGCCTTGTTCCAAAGGACTTATTAATCTGGTGTGCCAGGAAAATGTTTCTACAGTTTACAATACGGTTTAGCTAAGCCAAACAGTTTCCAACTTTGAGCTCTTTCCTCTTCACTCGCCGTTTACTAGGGAAATCATTGTTTATTTTCTTTTCCTCCGCTTATTGATAT
>A255_127
TCGCAAATATTTAGCTTTAGGTGAGATTTACCACCCAATTTAGGCTGCATTCCCAAACAACCTGACTCTTTGAAAACATATCACAAAAGACAACTACTCAGATCAAAGACGGGATTCTCACCCTCCATGATGCCTTGTTCCAAAGGACTTATTAATCTGGTGTGCCAGGAAAATGTTTCTACAGTTTACAATACGGTTTAGCTAAGCCAAACAGTTTCCAACTTTGAGCTCTTTCCTCTTCACTCGCCGTTTACTAGGGAAATCCACTTGTTATTTCTTTCCTCCGCTTATTGATAT
>A255_376
TCGCAAATATTTAGCTTTAGGTGAGATTTACCACCCAATTTAGGCTGCATTCCCAAACAACCTGACTCTTTGAAAACATATCACAAAAGACAACTACTCAGATCAAAGACGGGATTCTCACCCTCCATGATGCCTTGTTCCAAAGGACTTATTAATCTGGTGTGCCAGGAAAATGTTTCTACAGTTTACAATACGGTTTAGCTAAGCCAAACAGTTTCCAACTTTGAGCTCTTTCCTCTTCACTCGCCGTTTACTAGGGAAATCCACTTGTTATTTTCTTTTCCTCCGCTTATTGATAT
>A255_295
TCGCAAATATTTAGCTTTAGGTGAGATTTACCACCCAATTTAGGCTGCATTCCCAAACAACCTGACTCTTTGAAAACATATCACAAAAGACAACTACTCAGATCAAAGACGGGATTCTCACCCTCCATGATGCCTTGTTCCAAAGGACTTATTAATCTGGTGTGCCAGGAAAATGTTTCTACAGTTTACAATACGGTTTAGCTAAGCCAAACAGTTTTCAACTTTGAGCTCTTTCCTCTTCACTCGCCGTTTACTAGGGAAATCATTGTTATTTTCTTTTCCTCCGCTTATTGATAT
>A255_349
TCGCAAATATTTAGCTTTAGGTGAGATTTACCACCCAATTTAGGCTGCATTCCCAAACAACCTGACTCTTTGAAAACATATCACAAAAGACAACTACTCAGATCAAAGACGGGATTCTCACCCTCCATGATGCCTTGTTCCAAAGGACTTATTAATCTGGTGTGCCAGGAAAATGTTTCTACAGTTTACAATACGGTTTAGCTAAGCCATACAGTTTCCAACTTTGAGCTCTTTCCTCTTCACTCGCCGTTTACTAGGGAAATCATTGTTATTTTCTTTTCCTCCGCTTATTGATAT
>A255_1
TCGCAAATATTTAGCTTTAGGTGAGATTTACCACCCAATTTAGGCTGCATTCCCAAACAACCTGACTCTTTGAAACATATCACAAAAGACAACTACTCAGATCAAAGACGGGATTCTCACCCTCCATGATGCCTTGTTCCAAAGGACTTATTAATCTGGTGTGCCAGGAAAATGTTTCTACAGTTTACAATACGGTTTAGCTAAGCCAAACAGTTTCCAACTTTGAGCTCTTTCCTCTTCACTCGCCGTTACTAGGGAAATCATTGTTATTTCTTTTCCTTCCGCTTATTGATAT
>A255_299
TCGCAAATATTTAGCTTTAGGTGAGATTTACCACCCAATTTAGGCTGCATTCCCAAACAACTCGACTCGTCGAAGGGGCTTTACACGGCGAAGGCCAGCGACCACATACGGGATTCTCACCCTCTGTGACGTCCTGTTCCAAAGAACTTAGACCGCTGCCAACGCCAAAGCGCCCTCTGCAAATTACAACTCGGACTCTGAAAGAGCCAGATTTCAAATTTGAGCTGTTGCCGCTTCACTCGCCGTTTACTAGGGCAATCCCTGTTGGTTTCTTTCCTCCGCTTATTGATAT
>A255_301
TCGCAAATATTTAGCTTTAGGTGAGATTTACCACCCAATTTAGGCTGCATTCCCAAACAACTCGACTCGTCGAAGGGGCTTTACACGGCGAAGGCCAGCGACCACATACGGGATTCTCACCCTCTGTGACGTTCTGTTCCAAGAAACATAGACAAGAGCCAATCCCAAGGTTACCTTCTTCAAATTACAACTCGAACACCGAAGGTGCTAGATTTCAAATTTGAGCTTTTGCCGCTTCACTCGCCGTTTACTAAGGCAATCCCTCGTTGGTTCTTTTCCTCCGCTTATTGATAT
>A255_367
TCGCAAATATTTAGCTTTAGGTGAGATTTACCACCCAATTTAGGCTGCATTCCCAAACAACTCGACTCTTCGAAAGCACCTTACATAGAATTGGTCATCTCATCGCACGGGATTCTCACCCTCTGTGACGTTCTGTTCCAAGAAACATAGACAAGAGCCAATCCCAAGGTTACCTTCTTCAAATTACAACTCGAACACCGAAGGTGCTAGATTTCAAATTTGAGCTTTTGCCGCTTCACTCGCCGTTTACTAGGGAAATCATTGTTATTTTCTTTTCCTCCGCTTATTGATAT
>A255_222
TCGCAAATATTTAGCTTTAGGTGAGATTTACCACCCAATTTAGGCTGCATTCCCGAAACAACCTGACTCTTTGAAAACATATCACAAAAGACAACTACTCAGATCAAAGACGGGATTCTCACCCTCCATGATGCCTTGTTCCAAAGGACTTATTAATCTGGTGTGCCAGGAAAATGTTTCTACAGTTTACAATACGGTTTAGCTAAGCCAAACAGTTTCCAACTTTGAGCTCTTTCCTCTTCACTCGCCGTTTACTAGGGAAATCATTGTTATTTTCTTTTCCTCCGCTTATTGATAT
>A255_188
TCGCAAATATTTAGCTTTAGGTGAGATTTACCACCCACTTAGAGCTGCATTCCCAAAACAACTCGACTCTTCGAAAGCACCTTACATAGAATTGGTCATCTCATCGCACGGGATTCTCACCCTCTGTGACGTTCTGTTCCAAGAAACATAGACAAGAGCCAATCCCAAGGTTACCTTCTTCAAATTACAACTCGAACACCGAAGGTGCTAGATTTCAAATTTGAGCTTTTGCCGCTTCACTCGCCGTTTACTAAGGCAATCCCTGTTGGTTTCTTTTCCTCCGCTTATTGATAT
>A255_207
TCGCAAATATTTAGCTTTAGGTGAGATTTACCACCCACTTAGAGCTGCATTCCCAAACAACCTGACTCTTTGAAAACATATCACAAAAGACAACTACTCAGATCAAAGACGGGATTCTCACCCTCCATGATGCCTTGTTCCAAAGGACTTATTAATCTGGTGTGCCAGGAAAATGTTTCTACAGTTTACAATACGGTTTAGCTAAGCCAAACAGTTTCCAACTTTGAGCTCTTTCCTCTTCACTCGCCGTTTACTAGGGAAATCATTGTTATTTTCTTTTCCTCCGCTTATTGATAT
>A255_284
TCGCAAATATTTAGCTTTAGGTGAGATTTACCACCCACTTAGAGCTGCATTCCCAAACAACTCGACTCGTCGAAGGGGCTTTACACGGCGAAGGCCAGCGACCACATACGGGATTCTCACCCTCTGTGACGTCCTGTTCCAAAGAACTTAGACCGCTGCCAACGCCAAAGCGCCCTCTGCAAATTACAACTCGGACTCTGAAAGAGCCAGATTTCAAATTTGAGCTGTTGCCGCTTCACTCGCCGTTTACTAGGGCAATCCCTCGTTGGTTTCTTTTCCTCCGCTTATTGATAT
>A255_253
TCGCAAATATTTAGCTTTAGGTGAGATTTACCACCCACTTAGAGCTGCATTCCCAAACAACTCGACTCTTCGAAAGCACCTTACATAGAATTGGTCATCTCATCGCACGGGATTCTCACCCTCTGTGACGTTCTGTTCCAAGAAACATAGACAAGAGCCAATCCCAAGGTTACCTTCTTCAAATTACAACTCGAACACCGAAGGTGCTAGATTTCAAATTTGAGCTTTTGCCGCTTCACTCGCCGTTACTAAGGCAATCCCTGTTGGTTTCTTTTCCTCCGCTTAATAATAT
>A255_314
TCGCAAATATTTAGCTTTAGGTGAGATTTACCACCCACTTAGAGCTGCATTCCCAAACAACTCGACTCTTCGAAAGCACCTTACATAGAATTGGTCATCTCATCGCACGGGATTCTCACCCTCTGTGACGTTCTGTTCCAAGAAACATAGACAAGAGCCAATCCCAAGGTTACCTTCTTCAAATTACAACTCGAACACCGAAGGTGCTAGATTTCAAATTTGAGCTTTTGCCGCTTCACTCGCCGTTTACTAAGGCAATCCCTGTTGGTTTCTTTTCCTCCGCTTATTGATAT
>A255_322
TCGCAAATATTTAGCTTTAGGTGAGATTTACCACCCACTTAGGGCTGCACTCTCAAGCAACCCGACTCTAAGAAGAGATCCTCTAGCAAGCCGCAGCGGTCGCTACGGGCCTGGCACCCTCTATGGGCGATGGCCCCATTCAAGATGGACTTGAACGCGCCGCGAACTCGCCAGATAATGGATCCTTCCAAACACCACATCTCCCGGCGACCGGTTACGATCGCGGGATTCAGTGCTGGGCTAATCCCTGTTCGCTCGCCGCTACTAAGGGAATCCTAGTTAGTTTCTTTTCCTCCGCTTAATAATAT
>A255_174
TCGCAAATATTTAGCTTTAGGTGAGATTTACCTCCCATTTAGAGCTGCATTCCCAAACAACCTGACTCTTTGAAAACATATCACAAAAGACAACTACTCAGATCAAAGACGGGATTCTCACCCTCCATGATGCCTTGTTCCAAAGGACTTATTAATCTGGTGTGCCAGGAAAATGTTTCTACAGTTTACAATACGGTTTAGCTAAGCCAAACAGTTTCCAACTTTGAGCTCTTTCCTCTTCACTCGCCGTTTACTAGGGAAATCATTGTTATTTTCTTTTCCTCCGCTTATTGATAT
>A255_54
TCGCAAATATTTAGCTTTAGGTGTAGATTTACCACCCAATTTAGGCTGCATTCCCAAACAACCTGACTCTTTGAAAACATATCACAAAAGACAACTACTCAGATCAAAGACGGGATTCTCACCCTCCATGATGCCTTGTTCCAAAGGACTTATTAATCTGGTGTGCCAGGAAAATGTTTCTACAGTTTACAATACGGTTTAGCTAAGCCAAACAGTTTCCAACTTTGAGCTCTTCCTCTTCACTCGCCGTTACTAGGGAAATCATTGTTATTTTCTTTTCCTCCGCTTATTGATAT
>A255_38
TCGCCAAGTATTTAGCTTTAGGTGAGATTTACCACCCAATTTAGGCTGCATTCCCAAACAACCTGACTCTTTGAAAACATATCACAAAAGACAACTACTCAGATCAAAGACGGGGATTCTCACCCTCCATGATGCCTTGTTCCAAAGGACTTATTAATCTGGTGTGCCAGGAAAATGTTTCTACAGTTTACAATACGGTTTAGCTAAGCCAAACAGTTTCCAACTTTTGAGCTCTTTCCTCTTCACTCGCCGTTACTAGGGAAATCATTGTTATTTTCTTTTCCTCCGCTTATTGATAT
>A255_106
TCGCCAATATTTAGCTTTAGATGGAATTTACACCCACTTAGAGCTGCATTCCCAAACAACTCGACTCTTCGAAAGCACCTTACATAGAATTGGTCATCTCATCGCACGGGATTCTCACCCTCTGTGACGTTCTGTTCCAAGAAACATAGACAAGAGCCAATCCCAAGATTACCTTCTTCAAATTACAACTCGAACACCGAAGGTGCTAGATTTCAAATTTGAGCTTTTGCCGCTTCACTCGCCGTTACTAAGGCAATCCCTGTTGGTTTCTTTTCCTCCGCTTATTGATAT
>A255_66
TCGCCAATATTTAGCTTTAGATGGAATTTACACCCACTTAGAGCTGCATTCCCAAACAACTCGACTCTTCGAAAGCACCTTACATAGAATTGGTCATCTCATCGCACGGGATTCTCACCCTCTGTGACGTTCTGTTCCAAGAAACATAGACAAGAGCCAATCCCAAGGTTACCTTCTTCAAATTACAACTCGAACACCGAAGGTGCTAGATTTCAAATTTGAGCTTTTGCCGCTTCACTCGCCGTTACTAAGGCAATCCCTGTTGGTTTCTTTTCCTCCGCTTATTGATAT
>A255_246
TCGCCAATATTTAGCTTTAGATGGAATTTACCACCCACTTAGAGCTGCATTCCCAAACAACCTGACTCTTTGAAAACATATCACAAAAGACAACTACTCAGATCAAAGACGGGATTCTCACCCTCCATGATGCCTTGTTCCAAAGGACTTATTAATCTGGTGTGCCAGGAAAATGTTTCTACAGTTTACAATACGGTTTAGCTAAGCCAAACAGTTTCCAACTTTGAGCTCTTTCCTCTTCACTCGCCGTTTACTAGGGAAATCATTGTTATTTTCTTTTCCTCCGCTTATTGATAT
>A255_131
TCGCCAATATTTAGCTTTAGATGGAATTTACCACCCACTTAGAGCTGCATTCCCAAACAACTCGACTCTAAGAAGAGATCCTCTAGCAAGCCGCAGCGGTCGCTACGGGCCTGGCACCCTCTATGGGCGATGGCCCCATTCAAGATGGACTTGAACGCGCCGCGAACTCGCCAGATAATGGATCCCTTCCAAACACCACATCTCCCGGCGACCGGTTACGATCGCGGGATTCAGTGCTGGGCTAATCCCTGTTCGCTCGCCGCTACTAAGGGAATCCTAGTTAGTTCTTTCCTCCGCTTAATAATAT
>A255_31
TCGCCAATATTTAGCTTTAGATGGAATTTACCACCCACTTAGAGCTGCATTCCCAAACAACTCGACTCTTCGAAAGCACCTTACATAGAATTGGTCATCTCATCGCACGGGATTCTCACCCTCTGTGACGTCCTGTTCCAAAGAACTTAGACCGCTGCCAACGCCAAAGCGCCCTCTGCAAATTACAACTCGGACTCTGAAAGAGCCAGATTTCAAATTTGAGCTGTTGCCGCTTCACTCGCCGTTACTAGGGCAATCCCTGTTGGTTTCTTTTCCTCCGCTTATTGATAT
>A255_11
TCGCCAATATTTAGCTTTAGATGGAATTTACCACCCACTTAGAGCTGCATTCCCAAACAACTCGACTCTTCGAAAGCACCTTACATAGAATTGGTCATCTCATCGCACGGGATTCTCACCCTCTGTGACGTTCTGTTCCAAGAAACATAGACAAGAGCCAATCCCAAGGTTACCTTCTTCAAATTACAACTCGAACACCGAAGGTGCTAGATTTCAAATTTGAGCTTTTGCCGCTTCACTCGCCGTTACTAAGGCAATCCCTGTTGGTTTCTTTCCTCCGCTTATTGATAT
>A255_270
TCGCCAATATTTAGCTTTAGATGGAATTTACCACCCACTTAGAGCTGCATTCCCAAACAACTCGACTCTTCGAAAGCACCTTACATAGAATTGGTCATCTCATCGCACGGGATTCTCACCCTCTGTGACGTTCTGTTCCAAGAAACATAGACAAGAGCCAATCCCAAGGTTACCTTCTTCAAATTACAACTCGAACACCGAAGGTGCTAGATTTCAAATTTGAGCTTTTGCCGCTTCACTCGCCGTTACTAAGGCAATCCCTGTTGGTTTCTTTTCCTCCGCTTAATAATAT
>A255_2
TCGCCAATATTTAGCTTTAGATGGAATTTACCACCCACTTAGAGCTGCATTCCCAAACAACTCGACTCTTCGAAAGCACCTTACATAGAATTGGTCATCTCATCGCACGGGATTCTCACCCTCTGTGACGTTCTGTTCCAAGAAACATAGACAAGAGCCAATCCCAAGGTTACCTTCTTCAAATTACAACTCGAACACCGAAGGTGCTAGATTTCAAATTTGAGCTTTTGCCGCTTCACTCGCCGTTACTAAGGCAATCCCTGTTGGTTTCTTTTCCTCCGCTTATTGATAT
>A255_26
TCGCCAATATTTAGCTTTAGATGGAATTTACCACCCACTTAGAGCTGCATTCCCAAACAACTCGACTCTTCGAAAGCACCTTACATAGAATTGGTCATCTCATCGCACGGGATTCTCACCCTCTGTGACGTTCTGTTCCAAGAAACATAGACAAGAGCCAATCCCAAGGTTACCTTCTTCAAATTACAACTCGAACACCGAAGGTGCTAGATTTCAAATTTGAGCTTTTGCCGCTTCACTCGCCGTTACTAAGGCAATCCCTGTTGGTTTCTTTTCCTCCGTCTTATTGATAT
>A255_218
TCGCCAATATTTAGCTTTAGATGGAATTTACCACCCACTTAGAGCTGCATTCCCAAACAACTCGACTCTTCGAAAGCACCTTACATAGAATTGGTCATCTCATCGCACGGGATTCTCACCCTCTGTGACGTTCTGTTCCAAGAAACATAGACAAGAGCCAATCCCAAGGTTACCTTCTTCAAATTACAACTCGAACACCGAAGGTGCTAGATTTCAAATTTGAGCTTTTGCCGCTTCACTCGCCGTTACTAGGGAAATCATTGTTATTTTCTTTTCCTCCGCTTAATAATAT
>A255_18
TCGCCAATATTTAGCTTTAGATGGAATTTACCACCCACTTAGAGCTGCATTCCCAAACAACTCGACTCTTCGAAAGCACCTTACATAGAATTGGTCATCTCATCGCACGGGATTCTCACCCTCTGTGACGTTCTGTTCCAAGAAACATAGACAAGAGCCAATCCCAAGGTTACCTTCTTCAAATTACAACTCGAACACCGAAGGTGCTAGATTTCAAATTTGAGCTTTTGCCGCTTCACTCGCCGTTACTAGGGAAATCATTGTTATTTTCTTTTCCTCCGCTTATTGATAT
>A255_226
TCGCCAATATTTAGCTTTAGATGGAATTTACCACCCACTTAGAGCTGCATTCCCAAACAACTCGACTCTTCGAAAGCACCTTACATAGAATTGGTCATCTCATCGCACGGGATTCTCACCCTCTGTGACGTTCTGTTCCAAGAAACATAGACAAGAGCCAATCCCAAGGTTACCTTCTTCAAATTACAACTCGAACACCGAAGGTGCTAGATTTCAAATTTGAGCTTTTGCCGCTTCACTCGCCGTTTACTAAGGCAATCCCTGTTCGGTTTCCTTTTCCTCCGCTTATTGATAT
>A255_134
TCGCCAATATTTAGCTTTAGATGGAATTTACCACCCACTTAGAGCTGCATTCCCAAACAACTCGACTCTTCGAAAGCACCTTACATAGAATTGGTCATCTCATCGCACGGGATTCTCACCCTCTGTGACGTTCTGTTCCAAGAAACATAGACAAGAGCCAATCCCAAGGTTACCTTCTTCAAATTACAACTCGAACACCGAAGGTGCTAGATTTCAAATTTGAGCTTTTGCCGCTTCACTCGCCGTTTACTAAGGCAATCCCTGTTGGTTTCTTTCCTCCGCTTATTGATAT
>A255_138
TCGCCAATATTTAGCTTTAGATGGAATTTACCACCCACTTAGAGCTGCATTCCCAAACAACTCGACTCTTCGAAAGCACCTTACATAGAATTGGTCATCTCATCGCACGGGATTCTCACCCTCTGTGACGTTCTGTTCCAAGAAACATAGACAAGAGCCAATCCCAAGGTTACCTTCTTCAAATTACAACTCGAACACCGAAGGTGCTAGATTTCAAATTTGAGCTTTTGCCGCTTCACTCGCCGTTTACTAAGGCAATCCCTGTTGGTTTCTTTTCCTCCGCTTATTGATAT
>A255_359
TCGCCAATATTTAGCTTTAGATGGAATTTACCACCCACTTAGAGCTGCATTCCCAAACAACTCGACTCTTCGAAAGCACCTTACATAGAATTGGTCATCTCATCGCACGGGATTCTCACCCTCTGTGACGTTCTGTTCCAAGAAACATAGACAAGAGCCAATCCCAAGGTTACCTTCTTCAAATTACAACTCGAACACCGAAGGTGCTAGATTTCAAATTTGAGCTTTTGCCGCTTCACTCGCCGTTTACTAGGGAAATCATTGTTATTTTCTTTTCCTCCGCTTATTGATAT
>A255_152
TCGCCAATATTTAGCTTTAGATGGAATTTACCACCCACTTAGAGCTGCATTCCCAAACAACTCGACTCTTCGAAAGCACCTTACATAGAATTGGTCATCTCATCGCACGGGGATTCTCACCCTCTGTGACGTTCTGTTCCAAGAAACATAGACAAGAGCCAATCCCAAGGTTACCTTCTTCAAATTACAACTCGAACACCGAAGGTGCTAGATTTCAAATTTGAGCTTTTGCCGCTTCACTCGCCGTTTACTAAGGCAATCCCTGTTGGTTTCTTTTCCTCCGCTTATTGATAT
>A255_340
TCGCCAATATTTAGCTTTAGATGGAGTTTACCACCCACTTAGGGCTGCACTCTCAAGCAACCCGACTCTAAGAAGAGATCCTCTAGCAAGCCGCAGCGGTCGCTACGGGCCTGGCACCCTCTATGGGCGATGGCCCCATTCAAGATGGACTTGAACGCGCCGCGAACTCGCCAGATAATGGATCCTTCCAAACACCACATCTCCCGGCGACCGGTTACGATCGCGGGATTCAGTGCTGGGCTAATCCCTGTTCGCTCGCCGCTACTAAGGGAATCCTAGTTAGTTTCTTTTCCTCCGCTTAATAATAT
>A255_170
TCGCCAATATTTAGCTTTAGGTGAGATTTACCACCCAATTTAGGCTGCATTCCCAAACAACCTGACTCTTTGAAAACATATCACAAAAGACAACTACTCAGATCAAAGACGGGATTCTCACCCTCCATGATGCCTTGTTCCAAAGGACTTATTAATCTGGTGTGCCAGGAAAATGTTTCTACAGTTTACAATACGGTTTAGCTAAGCCAAACAGTTTCCAACTTTGAGCTCTTTCCTCTTCACTCGCCGTTTACTAGGGAAATCATTGTTACTTTTCCTTTTCCTCCGCTTATTGATAT
>A255_265
TCGCCAATATTTAGCTTTAGGTGAGATTTACCACCCAATTTAGGCTGCATTCCCAAACAACCTGACTCTTTGAAAACATATCACAAAAGACAACTACTCAGATCAAAGACGGGATTCTCACCCTCCATGATGCCTTGTTCCAAAGGACTTATTAATCTGGTGTGCCAGGAAAATGTTTCTACAGTTTACAATACGGTTTAGCTAAGCCAAACAGTTTCCAACTTTGAGCTCTTTCCTCTTCACTCGCCGTTTACTAGGGAAATCATTGTTATTTCTTTTCCTCCGCTTATTGATAT
>A255_212
TCGCCAATATTTTAGCTTTAGATGGAATTTACCACCCACTTAGAGCTGCATTCCCAAACAACTCGACTCTTCGAAAGCACCTTACATAGAATTGGTCATCTCATCGCACGGGATTCTCACCCTCTGTGACGTTCTGTTCCAAGAAACATAGACAAGAGCCAATCCCAAAGGTTACCTTCTTCAAATTACAACTCGAACACCGAAGGTGCTAGATTTCAAATTTGAGCTTTTGCCGCTTCACTCGCCGTTTACTAAGGCAATCCCTGTTGGTTTCTTTTCCTCCGCTTATTGATAT
>A255_19
TCGCCGAAGTATTTAGGCTTTAGATGGAATTTACCACCCACTTAGAGCTGCATTCCCAAACAACTCGACTCTTCGAAAGCACCTTACATAGAATTGGTCATCTCATCACACGGGATTCTCACCCTCTGTGACGTTCTGTTCCAAGAAACATAGACAAGAGCCAATCCCAAGGTTACCTTCTTCAAATTACAACTCGAACACCGAAGGTGCTAGATTTCAAATTTGAGCTTTTGCCGCTTCACTCGCCGTTACTAAGGCAATCCCTGTTGGTTTCTTTTCCTCCGCTTATTGATAT
>A255_334
TCGCTAAATATTTAGCTTTAGGTGAGATTTACCACCCAATTTAGGCTGCATTCCCAAACAACCTGACTCTTTGAAAACATATCACAAAAGACAACTACTCAGATCAAAGACGGGATTCTCACCCTCCATGATGCCTTGTTCCAAAGGACTTATTAATCTGGTGTGCCAGGAAAATGTTTCTACAGTTTACAATACGGTTTAGCTAAGCCAAACAGTTTCCAACTTTGAGCTCTTTCCTCTTCACTCGCCGTTTACTAGGGAAATCATTGTTATTTTCTTTTCCTCCGCTTATTGATAT
>A255_291
TGGCCAATATTTAGCTTTAGAAGAAATTTACCACCCACTTAGAGCTGCATTCCCAAACAACTCGACTCTTCGAAAGCACCTTACATAGAATTGGTCATCTCATCGCACGGGATTCTCACCCTCTGTGACGTCCTGTTCCAAAGAACTTAGACCGCTGCCAACGCCAAAGCGCCCTCTGCAAATTACAACTCGGACTCTGAAAGAGCCAGATTTCAAATTTGAGCTGTTGCCGCTTCACTCGCCGTTTACTAGGGCAATCCCTGTTGGTTTCTTTTCCTCCGCTTATTGATAT
>A255_14
TGGCCAATATTTAGCTTTAGAAGAAATTTACCTCCCATTTAGAGCTGCATTCCCAAACAACTCGACTCGTCGAAGGGGCTTTACACGGCGAAGGCCAGCGACCACATACGGGATTCTCACCCTCTGTGACGTCCTGTTCCAAAGAACTTAGACCGCTGCCAACGCCAAAGCGCCCTCTGCAAATTACAACTCGGACTCTGAAAGAGCCAGATTTCAAATTTGAGCTGTTGCCGCTTCACTCGCCGTTACTAGGCAATCCCTGTTGGTTTCTTTTCCTCCGCTTATTGATAT
>A255_105
TGGCCAATATTTAGCTTTAGAAGAAATTTACCTCCCATTTAGAGCTGCATTCCCAAACAACTCGACTCGTCGAAGGGGCTTTACACGGCGAAGGCCAGCGACCACATACGGGATTCTCACCCTCTGTGACGTCCTGTTCCAAAGAACTTAGACCGCTGCCAACGCCAAAGCGCCCTCTGCAAATTACAACTCGGACTCTGAAAGAGCCAGATTTCAAATTTGAGCTGTTGCCGCTTCACTCGCCGTTACTAGGGCAATCCCTGTTGGTTTCTTTTCCTCCGCTTATTGATAT
>A255_329
TGGCCAATATTTAGCTTTAGAAGAAATTTACCTCCCATTTAGAGCTGCATTCCCAAACAACTCGACTCGTCGAAGGGGCTTTACACGGCGAAGGCCAGCGACCACATACGGGATTCTCACCCTCTGTGACGTCCTGTTCCAAAGAACTTAGACCGCTGCCAACGCCAAAGCGCCCTCTGCAAATTACAACTCGGACTCTGAAAGAGCCAGATTTCAAATTTGAGCTGTTGCCGCTTCACTCGCCGTTTACTAGGGAAATCATTGTTATTTTCTTTTCCTCCGCTTATTGATAT
>A255_123
TGGCCAATATTTAGCTTTAGAAGAAATTTACCTCCCATTTAGAGCTGCATTCCCAAACAACTCGACTCGTCGAAGGGGCTTTACACGGCGAAGGCCAGCGACCACATACGGGATTCTCACCCTCTGTGACGTCCTGTTCCAAAGAACTTAGACCGCTGCCAACGCCAAAGCGCCCTCTGCAAATTACAACTCGGACTCTGAAAGAGCCAGATTTCAAATTTGAGCTGTTGCCGCTTCACTCGCCGTTTACTAGGGCAATCCCTCGTTGGTTCTTTCCTCCGCTTATTGATAT
>A255_182
TGGCCAATATTTAGCTTTAGAAGAAATTTACCTCCCATTTAGAGCTGCATTCCCAAACAACTCGACTCGTCGAAGGGGCTTTACACGGCGAAGGCCAGCGACCACATACGGGATTCTCACCCTCTGTGACGTCCTGTTCCAAAGAACTTAGACCGCTGCCAACGCCAAAGCGCCCTCTGCAAATTACAACTCGGACTCTGAAAGAGCCAGATTTCAAATTTGAGCTGTTGCCGCTTCACTCGCCGTTTACTAGGGCAATCCCTGTTGGTTTCTTTTCCTCCGCTTATTGATAT
>A255_199
TGGCCAATATTTAGCTTTAGAAGACATATACCTCCCATTTTGAGCAGCATTCCCAAACTACTCGACTCGTCGAAGGAGCTTTACAGAGACGCGGTATCCGACCAGACGGGGCTCTCACCCTCTATGGCGTCCCGTTCCAGGGAACTCGGAAGGCACCTTGTCAAAAGCATCCTCTGCAAATTACAACTCGAACACCGAAGGTGCTAGATTTCAAATTTGAGCTTTTGCCGCTTCACTCGCCGTTTACTAGGGAAATCATTGTTATTTTCTTTTCCTCCGCTTATTGATAT
>A255_165
TGGCCAATATTTAGCTTTAGATGGAATTTACCACCCACTTAGAGCTGCATTCCCAAACAACTCGACTCTTCGAAAGCACCTTACATAGAATTGGTCATCTCATCGCACGGGATTCTCACCCTCCATGATGCCTTGTTCCAAAGGACTTATTAATCTGGTGTGCCAGGAAAATGTTTCTACAGTTTACAATACGGTTTAGCTAAGCCAAACAGTTTCCAACTTTGAGCTCTTTCCTCTTCACTCGCCGTTTACTAGGGAAATCATTGTTATTTTCTTTTCCTCCGCTTATTGATAT
>A256_48
AAATACACCCACGGTTTTACCCGGCTGACGCCGAGCATCATCACCATCGCCGCGATGGTGGTCAGCATGTTGCTGTTGGCCAACGCCATGAAAACGCTGCCCGCCGGCACCGCCTATGCGGTGTGGACCGGCATCGGCGCGGTGGGCGCGGCCATCATGGGCATGGTGCTGTTGGGCGAGTCGACCAATATCGCGCGTATCATCAGCCTGTGCCTGATCGTGGTCGGCATCCTCGG
>A256_405
GCTCTAATATTTAGCCTTAGATGGAGTTTACCACCTGCTTTAGGCTGCACTCTCAAGCAACCTGACTCTAGAATACGCCTGTCTGCGCCTACCAGACTCACGCCTCCATGGGCCTAGCACCCACTTTGGGAGCCCCTGTCAAGGGAACTTGAGACACGTGTCAGTAGGCGATGCACAAACGCATCAACGCCGCATCTCCTAAACACGTCGAGTGTTAGGACTTGGCGCTGGGCTCATCCCTGTTCGCTCGCCGTTACTAAGGGAATCCCATTTGGTTTCTTTTCCTCCGCTTATTGATAT
>A256_124
GCTCTAATATTTAGCCTTAGATGGAGTTTACCACCTGCTTTAGGCTGCACTCTCAAGCAACCTGACTCTAGAATACGCCTGTCTGCGCCTACCAGACTCACGCCTCCATGGGCCTAGCACCCACTTTGGGAGCCCCTGTCAAGGGAACTTGAGACACGTGTCAGTAGGCGATGCACAAACGCATCAACGCCGCATCTCCTAAACACGTCGAGTGTTAGGACTTGGCGCTGGGCTCATCCCTGTTCGCTCGCCGTTACTAAGGGAATCCCATTTGGTTTCTTTTCCTCCGCTTATTTATAT
>A256_344
GCTGTAATATTTAGCCTTAGATGGAGTTTACCACCCACTTAGAGCTGCATTCCCAAACAACTCGACTCTTCGAAAGCACCTTACATAGAATTGGTCATCTCATCGCACGGGATTCTCACCCTCTGTGACGTTCTGTTCCAAGAAACATAGACAAGAGCCAATCCCAAGGTTACCTTCTTCAAATTACAACTCGAACACCGAAGGTGCTAGATTTCAAATTTGAGCTTTTGCCGCTTCACTCGCCGTTTACTAAGGCAATCCCTGTTGGTTTCTTTTCCTCCGCTTATTGATAT
>A256_14
GCTGTAATATTTAGCCTTAGATGGAGTTTACCACCTGCTTTAGGCTGCACTCTCAAGCAACCTGACTCTAGAATACGCCTGTCTGCGCCTACCAGACTCACGCCTCCATGGGCCTAGCACCCACTTTGGGAGCCCCTGTCAAGGGAACTTGAGACACGTGTCAGTAGGCGATGCACAAACGCATCAACGCCGCATCTCCTAAACACGTCGAGTGTTAGGACTTGGCGCTGGCTCATCCCTGTTCGCTCGCCGTTACTAAGGCAATCCCTGTTGGTTTCTTTTCCTCCGCTTATTGATAT
>A256_33
GCTGTAATATTTAGCCTTAGATGGAGTTTACCACCTGCTTTAGGCTGCACTCTCAAGCAACCTGACTCTAGAATACGCCTGTCTGCGCCTACCAGACTCACGCCTCCATGGGCCTAGCACCCACTTTGGGAGCCCCTGTCAAGGGAACTTGAGACACGTGTCAGTAGGCGATGCACAAACGCATCAACGCCGCATCTCCTAAACACGTCGAGTGTTAGGACTTGGCGCTGGCTCATCCCTGTTCGCTCGCCGTTACTAAGGGAATCCCATTTGGTTCTTTTCCTCCGCTTATTTATAT
>A256_77
GCTGTAATATTTAGCCTTAGATGGAGTTTACCACCTGCTTTAGGCTGCACTCTCAAGCAACCTGACTCTAGAATACGCCTGTCTGCGCCTACCAGACTCACGCCTCCATGGGCCTAGCACCCACTTTGGGAGCCCCTGTCAAGGGAACTTGAGACACGTGTCAGTAGGCGATGCACAAACGCATCAACGCCGCATCTCCTAAACACGTCGAGTGTTAGGACTTGGCGCTGGCTCATCCCTGTTCGCTCGCCGTTACTAAGGGAATCCCATTTGGTTTCTTTTCCTCCGCTTATTGATAT
>A256_163
GCTGTAATATTTAGCCTTAGATGGAGTTTACCACCTGCTTTAGGCTGCACTCTCAAGCAACCTGACTCTAGAATACGCCTGTCTGCGCCTACCAGACTCACGCCTCCATGGGCCTAGCACCCACTTTGGGAGCCCCTGTCAAGGGAACTTGAGACACGTGTCAGTAGGCGATGCACAAACGCATCAACGCCGCATCTCCTAAACACGTCGAGTGTTAGGACTTGGCGCTGGGCTCATCCCTGTTCGCTCGCCGTTACTAAGGGAATCCCATTTCGGTTTCTTTTCCTCCGCTTATTTATAT
>A256_287
GCTGTAATATTTAGCCTTAGATGGAGTTTACCACCTGCTTTAGGCTGCACTCTCAAGCAACCTGACTCTAGAATACGCCTGTCTGCGCCTACCAGACTCACGCCTCCATGGGCCTAGCACCCACTTTGGGAGCCCCTGTCAAGGGAACTTGAGACACGTGTCAGTAGGCGATGCACAAACGCATCAACGCCGCATCTCCTAAACACGTCGAGTGTTAGGACTTGGCGCTGGGCTCATCCCTGTTCGCTCGCCGTTACTAAGGGAATCCCATTTGGTTTCTTTTCCTCCGCTTATTGATAT
>A256_145
GCTGTAATATTTAGCCTTAGATGGAGTTTACCACCTGCTTTAGGCTGCACTCTCAAGCAACCTGACTCTAGAATACGCCTGTCTGCGCCTACCAGACTCACGCCTCCATGGGCCTAGCACCCACTTTGGGAGCCCCTGTCAAGGGAACTTGAGACACGTGTCAGTAGGCGATGCACAAACGCATCAACGCCGCATCTCCTAAACACGTCGAGTGTTAGGACTTGGCGCTGGGCTCATCCCTGTTCGCTCGCCGTTACTAAGGGAATCCCATTTGGTTTCTTTTCCTCCGCTTATTTATAT
>A256_469
GCTGTAATATTTAGCCTTAGATGGAGTTTACCACCTGCTTTAGGCTGCACTCTCAAGCAACCTGACTCTAGAATACGCCTGTCTGCGCCTACCAGACTCACGCCTCCATGGGCCTAGCACCCACTTTGGGAGCCCCTGTCAAGGGAACTTGAGACACGTGTCAGTAGGCGATGCACAAACGCATCAACGCCGCATCTCCTAAACACGTCGAGTGTTAGGACTTGGCGCTGGGCTCATCCCTGTTCGCTCGCCGTTTACTAAGGCAATCCCTGTTGGTTTCTTTTCCTCCGCTTATTGATAT
>A256_92
GCTGTAATATTTAGCCTTAGATGGAGTTTACCACCTGCTTTAGGCTGCACTCTCAAGCAACCTGACTCTAGAATACGCCTGTCTGCGCCTACCAGACTCACGCCTCCATGGGCCTAGCACCCACTTTGGGAGCCCCTGTCAAGGGAACTTGAGACACGTGTCAGTAGGCGATGCACAGACGCATCAACGCCGCATCTCCTAAACACGTCGAGTGTTAGGACTTGGCGCTGGGCTCATCCCTGTTCGCTCGCCGTTACTAAGGGAATCCCATTTGGTTTCTTTTCCTCCGCTTATTGATAT
>A256_402
GCTGTAATATTTAGCCTTAGATGGAGTTTACCACCTGCTTTAGGCTGCACTCTCAAGCAACCTGACTCTAGAATACGCCTGTCTGCGCCTACCAGACTCACGCCTCCATGGGCCTAGCACCCACTTTGGGAGCCCCTGTCAAGGGAACTTGAGACACGTGTCAGTAGGCGATGCACAGACGCATCAACGCCGCATCTCCTAAACACGTCGAGTGTTAGGACTTGGCGCTGGGCTCATCCCTGTTCGCTCGCCGTTACTAAGGGAATCCCATTTGGTTTCTTTTCCTCCGCTTATTTATAT
>A256_56
GCTGTAATATTTAGCCTTAGATGGAGTTTACCACCTGCTTTAGGCTGCACTCTCAAGCAACCTGACTCTAGAATACGCCTGTCTGCGCCTACCAGACTCACGCCTCCATGGGCCTAGCACCCACTTTGGGAGCCCCTGTCAAGGGAACTTGAGACACGTGTCAGTAGGCGATGCACAGACGCATCAACGCCGCATCTCCTAAACACGTCGAGTGTTAGGACTTGGCGCTGGGCTCATCCCTGTTCGCTCGCCGTTACTAGGGAATCCCATTTGGTTTCTTTCCTCGCTTATTGATAT
>A256_281
GCTGTAATATTTAGCCTTAGATGGAGTTTACCACCTGCTTTAGGCTGCACTCTCAAGCAACCTGACTCTAGAATACGCCTGTCTGCGCCTACCAGACTCACGCCTTCATGGGCCTAGCACCCACTTTGGGAGCCCCTGTCAAGGGAACTTGAGACACGTGTCAGTAGGCGATGCACAAACGCATCAACGCCGCATCTCCTAAACACATCGAGTGTTAGGACTTGGCGCTGGGCTCATCCCTGTTCGCTCGCCGTTACTAAGGGAATCCCATTTGGTTTCTTTTCCTCCGCTTATTTATAT
>A256_113
GCTGTAATATTTAGCCTTAGATGGAGTTTACCACCTGCTTTAGGCTGCATCTCAAGCAACCTGACTCTAGAATACGCCTGTCTGCGCCTACCAGACTCACGCCTCCATGGGCCTAGCACCCACTTTGGGAGCCCCTGTCAAGGGAACTTGAGACACGTGTCAGTAGGCGATGCACAGACGCATCAACGCCGCATCTCCTAAACACGTCGAGTGTTAGGACTTGGCGCTGGGCTCATCCCTGTTCGCTCGCCGTTACTAAGGGAATCCCATTTGGTTTCTTTTCCTCCGCTTATTTATAT
>A256_384
GCTGTAATATTTAGCCTTTAGATGGAATTTACCACCCACTTAGAGCTGCATTCCCAAACAACTCGACTCTTCGAAAGCACCTTACATAGAATTGGTCATCTCATCGCACGGGATTCTCACCCTCTGTGACGTTCTGTTCCAAGAAACATAGACAAGAGCCAATCCCAAGGTTACCTTCTTCAAATTACAACTCGAACACCGAAGGTGCTAGATTTCAAATTTGAGCTTTTGCCGCTTCACTCGCCGTTTACTAAGGCAATCCCTGTTGGTTTCCTTTTCCTCCGCTTATTGATAT
>A256_132
GCTGTAATATTTAGCTTTAGATGGAATTTACCACCCACTTAGAGCTGCATTCCCAAACAACTCGACTCTTCGAAAGCACCTTACATAGAATTGGTCATCTCATCGCACGGGATTCTCACCCTCTGTGACGTTCTGTTCCAAGAAACATAGACAAGAGCCAATCCCAAGGTTACCTTCTTCAAATTACAACTCGAACACCGAAGGTGCTAGATTTCAAATTTGAGCTTTTGCCGCTTCACTCGCCGTTACTAAGGCAATCCCTGTTGGTTTCTTTCCTCCGCTTATTGATAT
>A256_4
GTCGCCAATATTTAGCTTTAGAGTGGAATTTACCACCCGACTTAGAGCTGCATTCCCAAACAACTCGACTCTTCGAAAGCACCTTACATAGAATTGGTCATCTCATCGCACGGGATTCTCACCCTCTGTGACGTTCTGTTCCAAGAAACATAGACAAGAGCCAATCCCAAGGTTACCTTCTTCAAATTACAACTCGAACACCGAAGGTGCTAGATTTCAAATTTGAGCTTTTGCCGCTTCACTCGCCGTTACTAAGGCAATCCCTGTTGGTTTCTTTTCCTCCGCTTATTGATAT
>A256_90
TCGCCAAATATTTAGCTTTAGATGGAATTTACCACCCACTTAGAGCTGCATTCCCAAACAACTCGACTCTTCGAAAGCACCTTACATAGAATTGGTCATCTCATCGCACGGGATTCTCACCCTCTGTGACGTTCTGTTCCAAGAAACATAGACAAGAGCCAATCCCAAGGTTACCTTCTTCAAATTACAACTCGAACACCGAAGGTGCTAGATTTCAAATTTGAGCTTTTGCCGCTTCACTCGCCGTTACTAAGGCAATCCCTGTTAGGTTTCTTTTCCTCCGCTTATTGATAT
>A256_386
TCGCCAAATATTTAGCTTTAGATGGAATTTACCACCCACTTAGAGCTGCATTCCCAAACAACTCGACTCTTCGAAAGCACCTTACATAGAATTGGTCATCTCATCGCACGGGATTCTCACCCTCTGTGACGTTCTGTTCCAAGAAACATAGACAAGAGCCAATCCCAAGGTTACCTTCTTCAAATTACAACTCGAACACCGAAGGTGCTAGATTTCAAATTTGAGCTTTTGCCGCTTCACTCGCCGTTTACTAAGGCAATCCCTGTTGGTTTCTTTTCCTCCGCTTATTGATAT
>A256_11
TCGCCAAGTATTTAGCTTTAGATGGAATTTACCACCCACTTAGAGCTGCATTCCCAAACAACTCGACTCTTCGAAAGCACCTTACATAGAATTGGTCATCTCATCGCACGGGATTCTCACCCTCTGTGACGTTCTGTTCCAAGAAACATAGACAAGAGCCAATCCCAAGGTTACCTTCTTCAAATTACAACTCGAACACCGAAGGTGCTAGATTTCAAATTTGAGCTTTTGCCGCTTCACTCGCCGTTACTAAGGCAATCCCTGTTGGTTTCTTTTCCTCCGCTTATTGATAT
>A256_86
TCGCCAAGTATTTAGCTTTAGGATGGAATTTACCACCCACTTAGAGCTGCATTCCCAAACAACTCGACTCTTCGAAAGCACCTTACATAGAATTGGTCATCTCATCGCACGGGATTCTCACCCTCTGTGACGTTCTGTTCCAAGAAACATAGACAAGAGCCAATCCCAAGGTTACCTTCTTCAAATTACAACTCGAACACCGAAGGTGCTAGATTTCAAATTTGAGCTTTTGCCGCTTCACTCGCCGTTACTAAGGCAATCCCTGTTGGTTTCTTTTCCTCCGCTTATTGATAT
>A256_89
TCGCCAATAATTTAGCTTTAGATGGAATTTACCACCCACTTAGAGCTGCATTCCCAAACAACTACGACTCTTCGAAAGCACCTTACATAGAATTGGTCATCTCATCGCACGGGATTCTCACCCTCTGTGACGTTCTGTTCCAAGAAACATAGACAAGAGCCAATCCCAAGGTTACCTTCTTCAAATTACAACTCGAACACCGAAGGTGCTAGATTTCAAATTTGAGCTTTTGCCGCTTCACTCGCCGTTACTAAGGCAATCCCTGTTGGTTTCTTTTCCTCCGCTTATTGATAT
>A256_374
TCGCCAATATTTAGCCTTAGATGGAATTTACCACCCACTTAGAGCTGCATTCCCAAACAACTCGACTCTTCGAAAGCACCTTACATAGAATTGGTCATCTCATCGCACGGGATTCTCACCCTCTGTGACGTTCTGTTCCAAGAAACATAGACAAGAGCCAATCCCAAGGTTACCTTCTTCAAATTACAACTCGAACACCGAAGGTGCTAGATTTCAAATTTGAGCTTTTGCCGCTTCACTCGCCGTTTACTAAGGCAATCCCTGTTGGTTTCTTTTCCTCCGCTTATTGATAT
>A256_433
TCGCCAATATTTAGCCTTAGATGGAGTTTACCACCTGCTTTAGGCTGCACTCTCAAGCAACCTGACTCTAGAATACGCCTGTCTGCGCCTACCAGACTCACGCCTCCATGGGCCTAGCACCCACTTTGGGAGCCCCTGTCAAGGGAACTTGAGACACGTGTCAGTAGGCGATGCACAAACGCATCAACGCCGCATCTCCTAAACACGTCGAGTGTTAGGACTTGGCGCTGGGCTCATCCCTGTTCGCTCGCCGTTACTAAGGGAATCCCATTTGGTTTCTTTTCCTCCGCTTATTGATAT
>A256_360
TCGCCAATATTTAGCCTTAGATGGAGTTTACCACCTGCTTTAGGCTGCACTCTCAAGCAACCTGACTCTAGAATACGCCTGTCTGCGCCTACCAGACTCACGCCTCCATGGGCCTAGCACCCACTTTGGGAGCCCCTGTCAAGGGAACTTGAGACACGTGTCAGTAGGCGATGCACAAACGCATCAACGCCGCATCTCCTAAACACGTCGAGTGTTAGGACTTGGCGCTGGGCTCATCCCTGTTCGCTCGCCGTTTACTAAGGCAACTCCCCTGTTGGTTCTTTCCTCCGCTTATTGATAT
>A256_420
TCGCCAATATTTAGCCTTAGATGGAGTTTACCACCTGCTTTAGGCTGCACTCTCAAGCAACCTGACTCTAGAATACGCCTGTCTGCGCCTACCAGACTCACGCCTCCATGGGCCTAGCACCCACTTTGGGAGCCCCTGTCAAGGGAACTTGAGACACGTGTCAGTAGGCGATGCACAAACGCATCAACGCCGCATCTCCTAAACACGTCGAGTGTTAGGACTTGGCGCTGGGCTCATCCTGTTCGCTTCGCCGTTACTAAGGGAATCCCATTTGGTTTCTTTTCCTCCGCTTATTTATAT
>A256_164
TCGCCAATATTTAGCTTTAGACTGGAATTTACCACCCACTTAGAGCTGCATTCCCAAACAACTCGACTCTTCGAAAGCACCTTACATAGAATTGGTCATCTCATCGCACGGGATTCTCACCCTCTGTGACGTTCTGTTCCAAGAAACATAGACAAGAGCCAATCCCAAGGTTACCTTCTTCAAATTACAACTCGAACACCGAAGGTGCTAGATTTCAAATTTGAGCTTTTGCCGCTTCACTCGCCGTTACTAAGGCAATCCCTGTTGGTTTCTTTTCCTCCGCTTATTGATAT
>A256_379
TCGCCAATATTTAGCTTTAGATGGAATTTACCACCCACTTAGAGCTACATTCCCAAACAACTCGACTCTTCGAAAGCACCTTACATAGAATTGGTCATCTCATCGCACGGGATTCTCACCCTCTGTGACGTTCTGTTCCAAGAAACATAGACAAGAGCCAATCCCAAGGTTACCTTCTTCAAATTACAACTCGAACACCGAAGGTGCTAGATTTCAAATTTGAGCTTTTGCCGCTTCACTCGCCGTTTACTAAGGCAATCCCTGTTGGTTTCTTTTCCTCCGCTTATTGATAT
>A256_68
TCGCCAATATTTAGCTTTAGATGGAATTTACCACCCACTTAGAGCTGCATTCCCAAACAAACTCGACTCTTCAAAGGGGGCACCTTACATAGAATTGGTCATCTCATCGCACGGGATTCTCACCCTCTGTGACGTTCTGTTCCAAGAAACATAGACAAGAGCCAATCCCAAGGTTACCTTCTTCAAATTACAACTCGAACACCGAAGGTGCTAGATTTCAAATTTGAGCTTTTGCCGCTTCACTCGCCGTTACTAAGGGCAATCCCTGTTGGTTTCTTTTCCTCCGCTTATTGATAT
>A256_70
TCGCCAATATTTAGCTTTAGATGGAATTTACCACCCACTTAGAGCTGCATTCCCAAACAACTCGACTCTTCGAAAGCACCTTACATAGAATTGGTCATCTCATCGCACGGGATTCTCACCCTCTGTGACCGTTCTGTTCCAAGAAACATAGACAAGAGCCAATCCCAAGGTTACCTTCTTCAAATTACAACTCGAACACCGAAGGTGCTAGATTTCAAATTTGAGCTTTTGCCGCTTCACTCGCCGTTACTAAGGCAATCCCTGTTGGTTTCTTTCCTCCGCTTATTGATTAT
>A256_279
TCGCCAATATTTAGCTTTAGATGGAATTTACCACCCACTTAGAGCTGCATTCCCAAACAACTCGACTCTTCGAAAGCACCTTACATAGAATTGGTCATCTCATCGCACGGGATTCTCACCCTCTGTGACGTTCTGTTCCAAAGAAACATAGACAAGACGCCAATCCCAAGGTTACCTTCTTCAAATTACAACTCGAACACCGAAGGTGCTAGATTTCAAATTTGAGCTTTTGCCGCTTCACTCGCCGTTTACTAAGGCAATCCCTGTTGGTTTCTTTTCCTCCGCTTATTGATAT
>A256_404
TCGCCAATATTTAGCTTTAGATGGAATTTACCACCCACTTAGAGCTGCATTCCCAAACAACTCGACTCTTCGAAAGCACCTTACATAGAATTGGTCATCTCATCGCACGGGATTCTCACCCTCTGTGACGTTCTGTTCCAAGAAACATAGACAAGAGCCAATCCCAACGGTTACCTTCTTCAAATTAACAACTCGAACACCGAAGGTGCTAGATTTCAAATTTGAGGCTTTTGCCGCTTCACTCGCCGTTTACTAAGGCAATCCCTGTTGGTTTCTTTTCCTCCGCTTATTGATAT
>A256_172
TCGCCAATATTTAGCTTTAGATGGAATTTACCACCCACTTAGAGCTGCATTCCCAAACAACTCGACTCTTCGAAAGCACCTTACATAGAATTGGTCATCTCATCGCACGGGATTCTCACCCTCTGTGACGTTCTGTTCCAAGAAACATAGACAAGAGCCAATCCCAAGGTACCTTCTTCAAATTACAACTCGAACACCGAAGGTGCTAGATTTCAAATTTGAGCTTTTGCCGCTTCACTCGCCGTTACTAAGGCAATCCCTGTTGGTTTCTTTTCCTCCGCTTATTGATAT
>A256_338
TCGCCAATATTTAGCTTTAGATGGAATTTACCACCCACTTAGAGCTGCATTCCCAAACAACTCGACTCTTCGAAAGCACCTTACATAGAATTGGTCATCTCATCGCACGGGATTCTCACCCTCTGTGACGTTCTGTTCCAAGAAACATAGACAAGAGCCAATCCCAAGGTTACCTTCTTACAAATTACAACTCGAACACCGAAGGTGCTAGATTTCAAATTTGAGCTTTTGCCGCTTCACTCGCCGTTTACTAAGGCAATCCCTGTTGGTTTCTTTTCCTCCGCTTATTGATAT
>A256_198
TCGCCAATATTTAGCTTTAGATGGAATTTACCACCCACTTAGAGCTGCATTCCCAAACAACTCGACTCTTCGAAAGCACCTTACATAGAATTGGTCATCTCATCGCACGGGATTCTCACCCTCTGTGACGTTCTGTTCCAAGAAACATAGACAAGAGCCAATCCCAAGGTTACCTTCTTACAAATTACAACTCGAACACCGAAGGTGCTAGATTTCAAATTTGAGTCTTTTGCCGCTTCACTCGCCGTTTACTAAGGCAATCCCTGTTGGTTTCTTTCCTCCGCTTATTGATAT
>A256_424
TCGCCAATATTTAGCTTTAGATGGAATTTACCACCCACTTAGAGCTGCATTCCCAAACAACTCGACTCTTCGAAAGCACCTTACATAGAATTGGTCATCTCATCGCACGGGATTCTCACCCTCTGTGACGTTCTGTTCCAAGAAACATAGACAAGAGCCAATCCCAAGGTTACCTTCTTCAAACTACAACTCGAACACCGAAGGTGCTAGATTTCAAATTTGAGCTTTTGCCGCTTCACTCGCCGTTTACTAAGGCAATCCCTGTTGGTTTCTTTTCCTCCGCTTATTGATAT
>A256_289
TCGCCAATATTTAGCTTTAGATGGAATTTACCACCCACTTAGAGCTGCATTCCCAAACAACTCGACTCTTCGAAAGCACCTTACATAGAATTGGTCATCTCATCGCACGGGATTCTCACCCTCTGTGACGTTCTGTTCCAAGAAACATAGACAAGAGCCAATCCCAAGGTTACCTTCTTCAAATTAACAACTCGAACACCGAAGGTGCTAGATTTCAAATTTGAGCTTTTGCCGCTTCACTCGCCGTTTACTAAGGCAATCCCTGTTGGTTTCTTTTCCTCCGCTTATTGATAT
>A256_411
TCGCCAATATTTAGCTTTAGATGGAATTTACCACCCACTTAGAGCTGCATTCCCAAACAACTCGACTCTTCGAAAGCACCTTACATAGAATTGGTCATCTCATCGCACGGGATTCTCACCCTCTGTGACGTTCTGTTCCAAGAAACATAGACAAGAGCCAATCCCAAGGTTACCTTCTTCAAATTACAACTCGAACACCGAAGGTGCTAGATTTCAAATTTGACGCCTTTTGCCGCTTCACTCGCCGTTTACTAAGGCAATCCCTGTTGGTTTCTTTCCTCCGCTTATTGATACT
>A256_192
TCGCCAATATTTAGCTTTAGATGGAATTTACCACCCACTTAGAGCTGCATTCCCAAACAACTCGACTCTTCGAAAGCACCTTACATAGAATTGGTCATCTCATCGCACGGGATTCTCACCCTCTGTGACGTTCTGTTCCAAGAAACATAGACAAGAGCCAATCCCAAGGTTACCTTCTTCAAATTACAACTCGAACACCGAAGGTGCTAGATTTCAAATTTGAGCTTTTGCCGCTCCACTCGCCGTTACTAAGGCAATCCCTGTTGGTTTCTTTTCCTCCGCTTATTGATAT
>A256_65
TCGCCAATATTTAGCTTTAGATGGAATTTACCACCCACTTAGAGCTGCATTCCCAAACAACTCGACTCTTCGAAAGCACCTTACATAGAATTGGTCATCTCATCGCACGGGATTCTCACCCTCTGTGACGTTCTGTTCCAAGAAACATAGACAAGAGCCAATCCCAAGGTTACCTTCTTCAAATTACAACTCGAACACCGAAGGTGCTAGATTTCAAATTTGAGCTTTTGCCGCTTCACTCGCCGTTACTAAGCAATCCCTGTTGGTTTCTTTTCCTCCGCTTATTGATAT
>A256_152
TCGCCAATATTTAGCTTTAGATGGAATTTACCACCCACTTAGAGCTGCATTCCCAAACAACTCGACTCTTCGAAAGCACCTTACATAGAATTGGTCATCTCATCGCACGGGATTCTCACCCTCTGTGACGTTCTGTTCCAAGAAACATAGACAAGAGCCAATCCCAAGGTTACCTTCTTCAAATTACAACTCGAACACCGAAGGTGCTAGATTTCAAATTTGAGCTTTTGCCGCTTCACTCGCCGTTACTAAGCGAATCCCTGTTGGTTTCTTTTCCTCCGCTTATTGATAT
>A256_53
TCGCCAATATTTAGCTTTAGATGGAATTTACCACCCACTTAGAGCTGCATTCCCAAACAACTCGACTCTTCGAAAGCACCTTACATAGAATTGGTCATCTCATCGCACGGGATTCTCACCCTCTGTGACGTTCTGTTCCAAGAAACATAGACAAGAGCCAATCCCAAGGTTACCTTCTTCAAATTACAACTCGAACACCGAAGGTGCTAGATTTCAAATTTGAGCTTTTGCCGCTTCACTCGCCGTTACTAAGGACACTCCTGTTGTTTCTTTTCCTCCGCTTATTGATAT
>A256_115
TCGCCAATATTTAGCTTTAGATGGAATTTACCACCCACTTAGAGCTGCATTCCCAAACAACTCGACTCTTCGAAAGCACCTTACATAGAATTGGTCATCTCATCGCACGGGATTCTCACCCTCTGTGACGTTCTGTTCCAAGAAACATAGACAAGAGCCAATCCCAAGGTTACCTTCTTCAAATTACAACTCGAACACCGAAGGTGCTAGATTTCAAATTTGAGCTTTTGCCGCTTCACTCGCCGTTACTAAGGCAACTCCCCTGTTGGTTCCTTTCCTCCGCTTATTGATAT
>A256_159
TCGCCAATATTTAGCTTTAGATGGAATTTACCACCCACTTAGAGCTGCATTCCCAAACAACTCGACTCTTCGAAAGCACCTTACATAGAATTGGTCATCTCATCGCACGGGATTCTCACCCTCTGTGACGTTCTGTTCCAAGAAACATAGACAAGAGCCAATCCCAAGGTTACCTTCTTCAAATTACAACTCGAACACCGAAGGTGCTAGATTTCAAATTTGAGCTTTTGCCGCTTCACTCGCCGTTACTAAGGCAACTCCCCTGTTGGTTTCTTTCCTCCGCTTATTGATAT
>A256_149
TCGCCAATATTTAGCTTTAGATGGAATTTACCACCCACTTAGAGCTGCATTCCCAAACAACTCGACTCTTCGAAAGCACCTTACATAGAATTGGTCATCTCATCGCACGGGATTCTCACCCTCTGTGACGTTCTGTTCCAAGAAACATAGACAAGAGCCAATCCCAAGGTTACCTTCTTCAAATTACAACTCGAACACCGAAGGTGCTAGATTTCAAATTTGAGCTTTTGCCGCTTCACTCGCCGTTACTAAGGCAACTCCCTGTTGGTTTCCTTTCCTCCGCTTATTGATAT
>A256_109
TCGCCAATATTTAGCTTTAGATGGAATTTACCACCCACTTAGAGCTGCATTCCCAAACAACTCGACTCTTCGAAAGCACCTTACATAGAATTGGTCATCTCATCGCACGGGATTCTCACCCTCTGTGACGTTCTGTTCCAAGAAACATAGACAAGAGCCAATCCCAAGGTTACCTTCTTCAAATTACAACTCGAACACCGAAGGTGCTAGATTTCAAATTTGAGCTTTTGCCGCTTCACTCGCCGTTACTAAGGCAATCCCTCGTTCGGTTTCTTTCCTCCGCTTATTGATAT
>A256_123
TCGCCAATATTTAGCTTTAGATGGAATTTACCACCCACTTAGAGCTGCATTCCCAAACAACTCGACTCTTCGAAAGCACCTTACATAGAATTGGTCATCTCATCGCACGGGATTCTCACCCTCTGTGACGTTCTGTTCCAAGAAACATAGACAAGAGCCAATCCCAAGGTTACCTTCTTCAAATTACAACTCGAACACCGAAGGTGCTAGATTTCAAATTTGAGCTTTTGCCGCTTCACTCGCCGTTACTAAGGCAATCCCTCGTTCGGTTTCTTTTCCTCCCGCTTATTGATAT
>A256_106
TCGCCAATATTTAGCTTTAGATGGAATTTACCACCCACTTAGAGCTGCATTCCCAAACAACTCGACTCTTCGAAAGCACCTTACATAGAATTGGTCATCTCATCGCACGGGATTCTCACCCTCTGTGACGTTCTGTTCCAAGAAACATAGACAAGAGCCAATCCCAAGGTTACCTTCTTCAAATTACAACTCGAACACCGAAGGTGCTAGATTTCAAATTTGAGCTTTTGCCGCTTCACTCGCCGTTACTAAGGCAATCCCTCGTTGGTTCTTTCCTCGCTTATTGATAT
>A256_99
TCGCCAATATTTAGCTTTAGATGGAATTTACCACCCACTTAGAGCTGCATTCCCAAACAACTCGACTCTTCGAAAGCACCTTACATAGAATTGGTCATCTCATCGCACGGGATTCTCACCCTCTGTGACGTTCTGTTCCAAGAAACATAGACAAGAGCCAATCCCAAGGTTACCTTCTTCAAATTACAACTCGAACACCGAAGGTGCTAGATTTCAAATTTGAGCTTTTGCCGCTTCACTCGCCGTTACTAAGGCAATCCCTCGTTGGTTTCTTTCCTCCGCTTATTGATAT
>A256_176
TCGCCAATATTTAGCTTTAGATGGAATTTACCACCCACTTAGAGCTGCATTCCCAAACAACTCGACTCTTCGAAAGCACCTTACATAGAATTGGTCATCTCATCGCACGGGATTCTCACCCTCTGTGACGTTCTGTTCCAAGAAACATAGACAAGAGCCAATCCCAAGGTTACCTTCTTCAAATTACAACTCGAACACCGAAGGTGCTAGATTTCAAATTTGAGCTTTTGCCGCTTCACTCGCCGTTACTAAGGCAATCCCTCGTTGGTTTCTTTTCCTCCGCTTATTGATAT
>A256_1
TCGCCAATATTTAGCTTTAGATGGAATTTACCACCCACTTAGAGCTGCATTCCCAAACAACTCGACTCTTCGAAAGCACCTTACATAGAATTGGTCATCTCATCGCACGGGATTCTCACCCTCTGTGACGTTCTGTTCCAAGAAACATAGACAAGAGCCAATCCCAAGGTTACCTTCTTCAAATTACAACTCGAACACCGAAGGTGCTAGATTTCAAATTTGAGCTTTTGCCGCTTCACTCGCCGTTACTAAGGCAATCCCTGTTGGTTTCTTTCCTCCGCTTATTGATAT
>A256_91
TCGCCAATATTTAGCTTTAGATGGAATTTACCACCCACTTAGAGCTGCATTCCCAAACAACTCGACTCTTCGAAAGCACCTTACATAGAATTGGTCATCTCATCGCACGGGATTCTCACCCTCTGTGACGTTCTGTTCCAAGAAACATAGACAAGAGCCAATCCCAAGGTTACCTTCTTCAAATTACAACTCGAACACCGAAGGTGCTAGATTTCAAATTTGAGCTTTTGCCGCTTCACTCGCCGTTACTAAGGCAATCCCTGTTGGTTTCTTTCCTCCGTCTTATTGATAT
>A256_2
TCGCCAATATTTAGCTTTAGATGGAATTTACCACCCACTTAGAGCTGCATTCCCAAACAACTCGACTCTTCGAAAGCACCTTACATAGAATTGGTCATCTCATCGCACGGGATTCTCACCCTCTGTGACGTTCTGTTCCAAGAAACATAGACAAGAGCCAATCCCAAGGTTACCTTCTTCAAATTACAACTCGAACACCGAAGGTGCTAGATTTCAAATTTGAGCTTTTGCCGCTTCACTCGCCGTTACTAAGGCAATCCCTGTTGGTTTCTTTTCCTCCGCTTATTGATAT
>A256_410
TCGCCAATATTTAGCTTTAGATGGAATTTACCACCCACTTAGAGCTGCATTCCCAAACAACTCGACTCTTCGAAAGCACCTTACATAGAATTGGTCATCTCATCGCACGGGATTCTCACCCTCTGTGACGTTCTGTTCCAAGAAACATAGACAAGAGCCAATCCCAAGGTTACCTTCTTCAAATTACAACTCGAACACCGAAGGTGCTAGATTTCAAATTTGAGCTTTTGCCGCTTCACTCGCCGTTACTAAGGCAATCCCTGTTGGTTTCTTTTCCTCCGCTTATTTATAT
>A256_31
TCGCCAATATTTAGCTTTAGATGGAATTTACCACCCACTTAGAGCTGCATTCCCAAACAACTCGACTCTTCGAAAGCACCTTACATAGAATTGGTCATCTCATCGCACGGGATTCTCACCCTCTGTGACGTTCTGTTCCAAGAAACATAGACAAGAGCCAATCCCAAGGTTACCTTCTTCAAATTACAACTCGAACACCGAAGGTGCTAGATTTCAAATTTGAGCTTTTGCCGCTTCACTCGCCGTTACTAAGGCAATCCCTGTTGGTTTCTTTTCCTCCGTCTTATTGATAT
>A256_235
TCGCCAATATTTAGCTTTAGATGGAATTTACCACCCACTTAGAGCTGCATTCCCAAACAACTCGACTCTTCGAAAGCACCTTACATAGAATTGGTCATCTCATCGCACGGGATTCTCACCCTCTGTGACGTTCTGTTCCAAGAAACATAGACAAGAGCCAATCCCAAGGTTACCTTCTTCAAATTACAACTCGAACACCGAAGGTGCTAGATTTCAAATTTGAGCTTTTGCCGCTTCACTCGCCGTTTACTAACGGCCAATCCCTCGTTGGTTTCTTTCCTCCGCTTATTGATAT
>A256_325
TCGCCAATATTTAGCTTTAGATGGAATTTACCACCCACTTAGAGCTGCATTCCCAAACAACTCGACTCTTCGAAAGCACCTTACATAGAATTGGTCATCTCATCGCACGGGATTCTCACCCTCTGTGACGTTCTGTTCCAAGAAACATAGACAAGAGCCAATCCCAAGGTTACCTTCTTCAAATTACAACTCGAACACCGAAGGTGCTAGATTTCAAATTTGAGCTTTTGCCGCTTCACTCGCCGTTTACTAAGGCAACTCCCCTGTTGGTTTCCTTTCCTCCGCTTATTGATAT
>A256_423
TCGCCAATATTTAGCTTTAGATGGAATTTACCACCCACTTAGAGCTGCATTCCCAAACAACTCGACTCTTCGAAAGCACCTTACATAGAATTGGTCATCTCATCGCACGGGATTCTCACCCTCTGTGACGTTCTGTTCCAAGAAACATAGACAAGAGCCAATCCCAAGGTTACCTTCTTCAAATTACAACTCGAACACCGAAGGTGCTAGATTTCAAATTTGAGCTTTTGCCGCTTCACTCGCCGTTTACTAAGGCAATCCCCTCGTTGGTTTCTTTTCCTCCGCTTATTGATAT
>A256_244
TCGCCAATATTTAGCTTTAGATGGAATTTACCACCCACTTAGAGCTGCATTCCCAAACAACTCGACTCTTCGAAAGCACCTTACATAGAATTGGTCATCTCATCGCACGGGATTCTCACCCTCTGTGACGTTCTGTTCCAAGAAACATAGACAAGAGCCAATCCCAAGGTTACCTTCTTCAAATTACAACTCGAACACCGAAGGTGCTAGATTTCAAATTTGAGCTTTTGCCGCTTCACTCGCCGTTTACTAAGGCAATCCCCTGTTGGTTCTTTCCTCCGCTTATTGATAT
>A256_309
TCGCCAATATTTAGCTTTAGATGGAATTTACCACCCACTTAGAGCTGCATTCCCAAACAACTCGACTCTTCGAAAGCACCTTACATAGAATTGGTCATCTCATCGCACGGGATTCTCACCCTCTGTGACGTTCTGTTCCAAGAAACATAGACAAGAGCCAATCCCAAGGTTACCTTCTTCAAATTACAACTCGAACACCGAAGGTGCTAGATTTCAAATTTGAGCTTTTGCCGCTTCACTCGCCGTTTACTAAGGCAATCCCCTGTTGGTTTCTTTCCTCCGCTTATTGATAT
>A256_452
TCGCCAATATTTAGCTTTAGATGGAATTTACCACCCACTTAGAGCTGCATTCCCAAACAACTCGACTCTTCGAAAGCACCTTACATAGAATTGGTCATCTCATCGCACGGGATTCTCACCCTCTGTGACGTTCTGTTCCAAGAAACATAGACAAGAGCCAATCCCAAGGTTACCTTCTTCAAATTACAACTCGAACACCGAAGGTGCTAGATTTCAAATTTGAGCTTTTGCCGCTTCACTCGCCGTTTACTAAGGCAATCCCCTGTTGGTTTCTTTTCCTCCGCTTATTGATAT
>A256_213
TCGCCAATATTTAGCTTTAGATGGAATTTACCACCCACTTAGAGCTGCATTCCCAAACAACTCGACTCTTCGAAAGCACCTTACATAGAATTGGTCATCTCATCGCACGGGATTCTCACCCTCTGTGACGTTCTGTTCCAAGAAACATAGACAAGAGCCAATCCCAAGGTTACCTTCTTCAAATTACAACTCGAACACCGAAGGTGCTAGATTTCAAATTTGAGCTTTTGCCGCTTCACTCGCCGTTTACTAAGGCAATCCCTCGTTCGGTTTCTTTCCTCCCGCTTATTGATAT
>A256_242
TCGCCAATATTTAGCTTTAGATGGAATTTACCACCCACTTAGAGCTGCATTCCCAAACAACTCGACTCTTCGAAAGCACCTTACATAGAATTGGTCATCTCATCGCACGGGATTCTCACCCTCTGTGACGTTCTGTTCCAAGAAACATAGACAAGAGCCAATCCCAAGGTTACCTTCTTCAAATTACAACTCGAACACCGAAGGTGCTAGATTTCAAATTTGAGCTTTTGCCGCTTCACTCGCCGTTTACTAAGGCAATCCCTCGTTGGTTTCTTTCCTCCGCTTATTGATAT
>A256_262
TCGCCAATATTTAGCTTTAGATGGAATTTACCACCCACTTAGAGCTGCATTCCCAAACAACTCGACTCTTCGAAAGCACCTTACATAGAATTGGTCATCTCATCGCACGGGATTCTCACCCTCTGTGACGTTCTGTTCCAAGAAACATAGACAAGAGCCAATCCCAAGGTTACCTTCTTCAAATTACAACTCGAACACCGAAGGTGCTAGATTTCAAATTTGAGCTTTTGCCGCTTCACTCGCCGTTTACTAAGGCAATCCCTCGTTGGTTTCTTTTCCTCCGCTTATTGATAT
>A256_418
TCGCCAATATTTAGCTTTAGATGGAATTTACCACCCACTTAGAGCTGCATTCCCAAACAACTCGACTCTTCGAAAGCACCTTACATAGAATTGGTCATCTCATCGCACGGGATTCTCACCCTCTGTGACGTTCTGTTCCAAGAAACATAGACAAGAGCCAATCCCAAGGTTACCTTCTTCAAATTACAACTCGAACACCGAAGGTGCTAGATTTCAAATTTGAGCTTTTGCCGCTTCACTCGCCGTTTACTAAGGCAATCCCTGTTCGGTTTCTTTTCCTCCGCTTATTGATAT
>A256_208
TCGCCAATATTTAGCTTTAGATGGAATTTACCACCCACTTAGAGCTGCATTCCCAAACAACTCGACTCTTCGAAAGCACCTTACATAGAATTGGTCATCTCATCGCACGGGATTCTCACCCTCTGTGACGTTCTGTTCCAAGAAACATAGACAAGAGCCAATCCCAAGGTTACCTTCTTCAAATTACAACTCGAACACCGAAGGTGCTAGATTTCAAATTTGAGCTTTTGCCGCTTCACTCGCCGTTTACTAAGGCAATCCCTGTTGGTTCTTTCCTCCGCTTATTGATAT
>A256_368
TCGCCAATATTTAGCTTTAGATGGAATTTACCACCCACTTAGAGCTGCATTCCCAAACAACTCGACTCTTCGAAAGCACCTTACATAGAATTGGTCATCTCATCGCACGGGATTCTCACCCTCTGTGACGTTCTGTTCCAAGAAACATAGACAAGAGCCAATCCCAAGGTTACCTTCTTCAAATTACAACTCGAACACCGAAGGTGCTAGATTTCAAATTTGAGCTTTTGCCGCTTCACTCGCCGTTTACTAAGGCAATCCCTGTTGGTTCTTTTCCTCCGCTTATTGATAT
>A256_194
TCGCCAATATTTAGCTTTAGATGGAATTTACCACCCACTTAGAGCTGCATTCCCAAACAACTCGACTCTTCGAAAGCACCTTACATAGAATTGGTCATCTCATCGCACGGGATTCTCACCCTCTGTGACGTTCTGTTCCAAGAAACATAGACAAGAGCCAATCCCAAGGTTACCTTCTTCAAATTACAACTCGAACACCGAAGGTGCTAGATTTCAAATTTGAGCTTTTGCCGCTTCACTCGCCGTTTACTAAGGCAATCCCTGTTGGTTTCTTTCCTCCGCTTATTGATAT
>A256_251
TCGCCAATATTTAGCTTTAGATGGAATTTACCACCCACTTAGAGCTGCATTCCCAAACAACTCGACTCTTCGAAAGCACCTTACATAGAATTGGTCATCTCATCGCACGGGATTCTCACCCTCTGTGACGTTCTGTTCCAAGAAACATAGACAAGAGCCAATCCCAAGGTTACCTTCTTCAAATTACAACTCGAACACCGAAGGTGCTAGATTTCAAATTTGAGCTTTTGCCGCTTCACTCGCCGTTTACTAAGGCAATCCCTGTTGGTTTCTTTTCCTCCACTTATTGATAT
>A256_93
TCGCCAATATTTAGCTTTAGATGGAATTTACCACCCACTTAGAGCTGCATTCCCAAACAACTCGACTCTTCGAAAGCACCTTACATAGAATTGGTCATCTCATCGCACGGGATTCTCACCCTCTGTGACGTTCTGTTCCAAGAAACATAGACAAGAGCCAATCCCAAGGTTACCTTCTTCAAATTACAACTCGAACACCGAAGGTGCTAGATTTCAAATTTGAGCTTTTGCCGCTTCACTCGCCGTTTACTAAGGCAATCCCTGTTGGTTTCTTTTCCTCCGCTTATTGATAT
>A256_356
TCGCCAATATTTAGCTTTAGATGGAATTTACCACCCACTTAGAGCTGCATTCCCAAACAACTCGACTCTTCGAAAGCACCTTACATAGAATTGGTCATCTCATCGCACGGGATTCTCACCCTCTGTGACGTTCTGTTCCAAGAAACATAGACAAGAGCCAATCCCAAGGTTACCTTCTTCAAATTACAACTCGAACACCGAAGGTGCTAGATTTCAAATTTGAGCTTTTGCCGCTTCACTCGCCGTTTACTAAGGCCAATCCCTGTTGGTTTCTTTTCCTCCGCTTATTGATAT
>A256_256
TCGCCAATATTTAGCTTTAGATGGAATTTACCACCCACTTAGAGCTGCATTCCCAAACAACTCGACTCTTCGAAAGCACCTTACATAGAATTGGTCATCTCATCGCACGGGATTCTCACCCTCTGTGACGTTCTGTTCCAAGAAACATAGACAAGAGCCAATCCCAAGGTTACCTTCTTCAAATTACAACTCGAACACCGAAGGTGCTAGATTTCAAATTTGAGCTTTTGCCGCTTCACTCGCCGTTTACTAAGGGCAATCCCTGTTGGTTTCTTTTCCTCCGCTTATTGATAT
>A256_371
TCGCCAATATTTAGCTTTAGATGGAATTTACCACCCACTTAGAGCTGCATTCCCAAACAACTCGACTCTTCGAAAGCACCTTACATAGAATTGGTCATCTCATCGCACGGGATTCTCACCCTCTGTGACGTTCTGTTCCAAGAAACATAGACAAGAGCCAATCCCAAGGTTACCTTCTTCAAATTACAACTCGAACACCGAAGGTGCTAGATTTCAAATTTGAGCTTTTGCCGCTTCACTCGCCGTTTTACTAAGGCCAATCCCTCGTTGGTTTCTTTTCCTCCGCTTATTGATAT
>A256_25
TCGCCAATATTTAGCTTTAGATGGAATTTACCACCCACTTAGAGCTGCATTCCCAAACAACTCGACTCTTCGAAAGCACCTTACATAGAATTGGTCATCTCATCGCACGGGATTCTCACCCTCTGTGACGTTCTGTTCCAAGAAACATAGACAAGAGCCAATCCCAAGGTTACCTTCTTCAAATTACAACTCGAACACCGAAGGTGCTAGATTTCAAATTTGAGCTTTTGCCGCTTCATTCGCCGTTACTAAGGCAATCCCTGTTGGTTTCTTTTCCTCCGCTTATTGATAT
>A256_346
TCGCCAATATTTAGCTTTAGATGGAATTTACCACCCACTTAGAGCTGCATTCCCAAACAACTCGACTCTTCGAAAGCACCTTACATAGAATTGGTCATCTCATCGCACGGGATTCTCACCCTCTGTGACGTTCTGTTCCAAGAAACATAGACAAGAGCCAATCCCAAGGTTACCTTCTTCAAATTACAACTCGAACACCGAAGGTGCTAGATTTCAAATTTGAGCTTTTGCCGTTTCACTCGCCGTTTACTAAGGCAATCCCTGTTGGTTTCTTTTCCTCCGCTTATTGATAT
>A256_399
TCGCCAATATTTAGCTTTAGATGGAATTTACCACCCACTTAGAGCTGCATTCCCAAACAACTCGACTCTTCGAAAGCACCTTACATAGAATTGGTCATCTCATCGCACGGGATTCTCACCCTCTGTGACGTTCTGTTCCAAGAAACATAGACAAGAGCCAATCCCAAGGTTACCTTCTTCAAATTACAACTCGAACACCGAAGGTGCTAGATTTCAAATTTGAGCTTTTTGCAGCTTCACTCGCCGTTTACTAAGGCAATCCCTGTTGGTTTCTTTTCCTCCGCTTATTGATAT
>A256_62
TCGCCAATATTTAGCTTTAGATGGAATTTACCACCCACTTAGAGCTGCATTCCCAAACAACTCGACTCTTCGAAAGCACCTTACATAGAATTGGTCATCTCATCGCACGGGATTCTCACCCTCTGTGACGTTCTGTTCCAAGAAACATAGACAAGAGCCAATCCCAAGGTTACCTTCTTCAAATTACAACTCGAACACCGAAGGTGCTAGATTTCAAATTTGAGCTTTTTGCCGCTTTCACTCGCCGTTACTAAGGCAATCCCTGTTGGTTTCTTTTCCTCCGCTTATTGATAT
>A256_72
TCGCCAATATTTAGCTTTAGATGGAATTTACCACCCACTTAGAGCTGCATTCCCAAACAACTCGACTCTTCGAAAGCACCTTACATAGAATTGGTCATCTCATCGCACGGGATTCTCACCCTCTGTGACGTTCTGTTCCAAGAAACATAGACAAGAGCCAATCCCAAGGTTACCTTCTTCAAATTACAACTCGAACACCGAAGGTGCTAGATTTCAAATTTGAGTCTTTTGCCGCTTCACTCGCCGTTACTAAGGCAATCCCTGTTGGTTTCTTTCCTCCGTCTTATTGATAT
>A256_475
TCGCCAATATTTAGCTTTAGATGGAATTTACCACCCACTTAGAGCTGCATTCCCAAACCAAACTCGACTCTTCGAAAGCACCTTACATAGAATTGGTCATCTCATCGCACGGGATTCTCACCCTCTGTGACGTTCTGTTCCAAGAAACATAGACAAGAGCCAATCCCAAGGTTACCTTCTTCAAATTACAACTCGAACACCGAAGGTGCTAGATTTCAAATTTGAGCTTTTGCCGCTTCACTCGCCGTTTACTAAGGCAATCCCTGTTGGTTTCTTTTCCTCCGCTTATTGATAT
>A256_468
TCGCCAATATTTAGCTTTAGATGGAATTTACCACCCACTTAGAGCTGCATTCCCAACAACTCGACTCTTCGAAAGCACCTTACATAGAATTGGTCATCTCATCGCACGGGATTCTCACCCTCTGTGACGTTCTGTTCCAAGAAACATAGACAAGAGCCAATCCCAAGGTTACCTTCTTCAAATTACAACTCGAACACCGAAGGTGCTAGATTTCAAATTTGAGCTTTTGCCGCTTCACTCGCCGTTTACTAAGGCAATCCCTGTTGGTTTCTTTTCCTCCGCTTATTGATAT
>A256_355
TCGCCAATATTTAGCTTTAGATGGAATTTACCACCCACTTAGAGCTGCATTCTCAAGCAACCTGACTCTAGAATACGCCTGTCTGCGCCTACCAGACTCACGCCTCCATGGGCCTAGCACCCACTTTGGGAGCCCCTGTCAAGGGAACTTGAGACACGTGTCAGTAGGCGATGCACAAACGCATCAACGCCGCATCTCCTAAACACGTCGAGTGTTAGGACTTGGCGCTGGGCTCATCCCTGTTCGCTCGCCGTTTACTAAGGCAATCCCTGTTGGTTTCTTTTCCTCCGCTTATTGATAT
>A256_221
TCGCCAATATTTAGCTTTAGATGGAATTTACCACCCACTTAGAGCTGCATTTCCCAAACAACTCGACTCTTCGAAAGCACCTTACATAGAATTGGTCATCTCATCGCACGGGATTCTCACCCTCTGTGACGTTCTGTTCCAAGAAACATAGACAAGAGCCAATCCCAAGGTTACCTTCTTCAAATTACAACTCGAACACCGAAGGTGCTAGATTTCAAATTTGAGCTTTTGCCGCTTCACTCGCCGTTTACTAAGGCAACTCCCTGTTGGTTTCTTTCCTCCGCTTATTGATAT
>A256_451
TCGCCAATATTTAGCTTTAGATGGAATTTACCCACCCACTTAGAGCTGCATTCCCAAACAACTCGACTCTTCGAAAGCACCTTACATAGAATTGGTCATCTCATCGCACGGGATTCTCACCCTCTGTGACGTTCTGTTCCAAGAAACATAGACAAGAGCCAATCCCAAGGTTACCTTCTTCAAATTACAACTCGAACACCGAAGGTGCTAGATTTCAAATTTGAGCTTTTGCCGCTTCACTCGCCGTTTACTAAGGCAATCCCTGTTGGTTTCTTTTCCTCCGCTTATTGATAT
>A256_381
TCGCCAATATTTAGCTTTAGATGGAATTTTACCACCCACTTAGAGCTGCATTCCCAAACAACTCGACTCTTCGAAAGCACCTTACATAGAATTGGTCATCTCATCGCACGGGATTCTCACCCTCTGTGACGTTCTGTTCCAAGAAACATAGACAAGAGCCAATCCCAAGGTTACCTTCTTCAAATTACAACTCGAACACCGAAGGTGCTAGATTTCAAATTTGAGCTTTTGCCGCTTCACTCGCCGTTTACTAAGGCAATCCCTGTTGGTTTCTTTTCCTCCGCTTATTGATAT
>A256_341
TCGCCAATATTTAGCTTTAGATGGAGTTTACCACCTGCTTTAGGCTGCACTCTCAAGCAACCTGACTCTAGAATACGCCTGTCTGCGCCTACCAGACTCACGCCTCCATGGGCCTAGCACCCACTTTGGGAGCCCCTGTCAAGGGAACTTGAGACACGTGTCAGTAGGCGATGCACAAACGCATCAACGCCGCATCTCCTAAACACGTCGAGTGTTAGGACTTGGCGCTGGGCTCATCCCTGTTCGCTCGCCGTTACTAAGGGAATCCCATTTGGTTTCTTTTCCTCCGCTTATTTATAT
>A256_193
TCGCCAATATTTAGCTTTTAGATGGAATTTACCACCACTTAGAGCTGCATTCCCAAACAACTCGACTCTTCGAAAGCACCTTACATAGAATTGGTCATCTCATCGCACGGGATTCTCACCCTCTGTGACGTTCTGTTCCAAGAAACATAGACAAGAGCCAATCCCAAGGTTACCTTCTTCAAATTACAACTCGAACACCGAAGGTGCTAGATTTCAAATTTGAGCTTTTGCCGCTTCACTCGCCGTTACTAAGGCAATCCCTGTTGGTTTCTTTTCCTCCGCTTATTGATAT
>A256_445
TCGCCAATATTTAGCTTTTAGATGGAATTTACCACCCACTTAGAGCTGCATTCCCAAACAACTCGACTCTTCGAAAGCACCTTACATAGAATTGGTCATCTCATCGCACGGGATTCTCACCCTCTGTGACGTTCTGTTCCAAGAAACATAGACAAGAGCCAATCCCAAGGTTACCTTCTTCAAATTACAACTCGAACACCGAAGGTGCTAGATTTCAAATTTGAGCTTTTGCCGCTTCACTCGCCGTTTACTAAGGCAATCCCTGTTGGTTTCTTTTCCTCCGCTTATTGATAT
>A256_357
TCGCCAATATTTTAGCTTTAGATGGAATTTACCACCCACTTAGAGCTGCATTCCCAAACAACTCGACTCTTCGAAAGCACCTTACATAGAATTGGTCATCTCATCGCACGGGATTCTCACCCTCTGTGACGTTCTGTTCCAAGAAACATAGACAAGAGCCAATCCCAAGGTTACCTTCTTCAAATTACAACTCGAACACCGAAGGTGCTAGATTTCAAATTTGAGCTTTTGCCGCTTCACTCGCCGTTTACTAAGGCAATCCCTGTTGGTTTCTTTTCCTCCGCTTATTGATAT
>A256_372
TCGCCAATATTTTAGCTTTTAGATGGAATTTACCACCCACTTAGAGCTGCATTCCCAAACAACTCGACTCTTCGAAAGCACCTTACATAGAATTGGTCATCTCATCGCACGGGATTCTCACCCTCTGTGACGTTCTGTTCCAAGAAACATAGACAAGAGCCAATCCCAAGGTTACCTTCTTCAAATTACAACTCGAACACCGAAGGTGCTAGATTTCAAATTTGAGCTTTTGCCGCTTCACTCGCCGTTTACTAAGGCAATCCCTGTTGGTTTCTTTTCCTCCGCTTATTGATAT
>A256_84
TGGCCAATATTTAGCTTTAGAAGAAATTTACCTCCCATTTAGAGCTGCATTCCCAAACAACTCGACTCGTCGAAGGGGGCTTTACACGGCGAAGGCCAGCGACCACATACGGGATTCTCACCCTCTGTGACGTCCTGTTCCAAAGAACTTAGACCGCTGCCAACGCCAAAGCGCCCTCTGCAAATTACAACTCGGACTCTGAAAGAGTCAGATTTCAAATTTGAGCTGTTGCCGCTTCACTCGCCGTTACTAGGCAATCCCTGTTGGTTTCTTTTCCTCCGCTTATTGATAT
>A256_210
TGGCCAGTATTTAGCTTTAGAAGAAATATACCTCCCATTTAGAGCAGCATTCCCAAACTACTCGACTCGTCGAAGGAGCTTTACAGAGGCTAGGCGTCCAACCGTACGGGGCTCTCACCCTCTAAGGCGTCCCGTTCCAGGGAACTCGGAAGGCACCGCACCAAAAGCATCCTCTACAAATTACAACTCGGACCCGAGGGCCAGATTTCAAATTTGAGCTGTTCCCGCTTCACTCGCCGTTACTAGGGGAATCCCTGTTGGTTTCTTTTCCTCCGCTTATTGATAT
>A257_99
GCTGTAATATTTAGCCTTAGATGGAGTTTACCACCTGCTTTAGGCTGCACTCTCAAGCAACCTGACTCTAGAATACGCCTGTCTGCGCCTACCAGACTCACGCCTCCATGGGCCTAGCACCCACTTTGGGAGCCCCTGTCAAGGGAACTTGAGACACGTGTCAGTAGGCGATGCACAAACGCATCAACGCCGCATCTCCTAAACACGTCGAGTGTTAGGACTTGGCGCTGGGCTCATCCCTGTTCGCTCGCCGTTACTAAGGGAATCCCATTTGGTTTCTTTTCCTCCGCTTATTTATAT
>A257_329
GCTGTAATATTTAGCCTTAGATGGAGTTTACCACCTGCTTTAGGCTGCACTCTCAAGCAACCTGACTCTAGAATACGCCTGTCTGCGCCTACCAGACTCACGCCTCCATGGGCCTAGCACCCACTTTGGGAGCCCCTGTCAAGGGAACTTGAGACACGTGTCAGTAGGCGATGCACAAACGCATCAACGCCGCATCTCCTAAACACGTCGAGTGTTAGGACTTGGCGCTGGGCTCATCCCTGTTCGCTCGCCGTTACTAAGGGAATCCCTGTTGGTTTCTTTTCCTCCGCTTATTGATAT
>A257_216
GCTGTAATATTTAGCCTTAGATGGAGTTTACCACCTGCTTTAGGCTGCACTCTCAAGCAACCTGACTCTAGAATACGCCTGTCTGCGCCTACCAGACTCACGCCTCCATGGGCCTAGCACCCACTTTGGGAGCCCCTGTCAAGGGAACTTGAGACACGTGTCAGTAGGCGATGCACAAACGCATCAACGCCGCATCTCCTAAACACGTCGAGTGTTAGGACTTGGCGCTGGGCTCATCCCTGTTCGCTCGCCGTTTACTAAGGCAATCCCTGTTGGTTTCTTTTCCTCCGCTTATTGATAT
>A257_210
GCTGTAATATTTAGCCTTAGATGGAGTTTACCACCTGCTTTAGGCTGCACTCTCAAGCAACCTGACTCTAGAATACGCCTGTCTGCGCCTACCAGACTCACGCCTCCATGGGCCTAGCACCCACTTTGGGAGCCCCTGTCAAGGGAACTTGAGACACGTGTCAGTAGGCGATGCACAGACGCATCAACGCCGCATCTCCTAAACACGTCGAGTGTTAGGACTTGGCGCTGGGCTCATCCCTGTTCGCTCGCCGTTACTAAGGGAATCCCATTTGGTTTCTTTTCCTCCGCTTATTTATAT
>A257_259
GCTGTAATATTTAGCCTTAGATGGAGTTTACCACCTGCTTTAGGCTGCACTCTCAAGCAACCTGACTCTAGAATACGCCTGTCTGCGCCTACCAGACTCACGCCTCTATGGGCCTAGCACCCACTTTGGGAGCCCCTGTCAAGGGAACTTGAGACACGTGTCAGTAGGCGATGCACAAACGCATCAACGCCGCATCTCCTAAACACGTCGAGTGTTAGGACTTGGCGCTGGGCTCATCCCTGTTCGCTCGCCGTTTACTAAGGCAATCCCTCGTTGGTTTCTTTTCCTCCGCTTATTGATAT
>A257_81
TCGCAAATATTTAGCTTTAGGTGAGATTTACCACCCAATTTAGGCTGCATTCCCAAACAACCTGACTCTTTGAAAACATATCACAAAAGACAACTACTCAGATCAAAGACGGGATTCTCACCCTCCATGATGCCTTGTTCCAAAGGACTTATTAATCTGGTGTGCCAGGAAAATGTTTCTACAGTTTACAATACGGTTTAGCTAAGCCAAACAGTTTCCAACTTTGAGCTCTTCCTCTTCACTCGCCGTTACTAGGGAAATCATTGTTATTTCTTTCCTCCGCTTATTGATAT
>A257_446
TCGCAAATATTTAGCTTTAGGTGAGATTTACCACCCAATTTAGGCTGCATTCCCAAACAACCTGACTCTTTGAAAACATATCACAAAAGACAACTACTCAGATCAAAGACGGGATTCTCACCCTCCATGATGCCTTGTTCCAAAGGACTTATTAATCTGGTGTGCCAGGAAAATGTTTCTACAGTTTACAATACGGTTTAGCTAAGCCAAACAGTTTCCAACTTTGAGCTCTTCCTCTTCACTCGCCGTTTACTAGGGAAATCATTGTTATTTTCTTTTCCTCCGCTTATTGATAT
>A257_145
TCGCAAATATTTAGCTTTAGGTGAGATTTACCACCCAATTTAGGCTGCATTCCCAAACAACCTGACTCTTTGAAAACATATCACAAAAGACAACTACTCAGATCAAAGACGGGATTCTCACCCTCCATGATGCCTTGTTCCAAAGGACTTATTAATCTGGTGTGCCAGGAAAATGTTTCTACAGTTTACAATACGGTTTAGCTAAGCCAAACAGTTTCCAACTTTGAGCTCTTTCCTCTTCACTCGCCGTTACTAGGGAAATCATTGTTATTTTCTTTTCCTCCGCTTATTGATAT
>A257_381
TCGCAAATATTTAGCTTTAGGTGAGATTTACCACCCAATTTAGGCTGCATTCCCAAACAACCTGACTCTTTGAAAACATATCACAAAAGACAACTACTCAGATCAAAGACGGGATTCTCACCCTCCATGATGCCTTGTTCCAAAGGACTTATTAATCTGGTGTGCCAGGAAAATGTTTCTACAGTTTACAATACGGTTTAGCTAAGCCAAACAGTTTCCAACTTTGAGCTCTTTCCTCTTCACTCGCCGTTTACTAGGGAAATCACTTCGTTATTTTCTTTTCCTCCGCTTATTGATAT
>A257_182
TCGCAAATATTTAGCTTTAGGTGAGATTTACCACCCAATTTAGGCTGCATTCCCAAACAACCTGACTCTTTGAAAACATATCACAAAAGACAACTACTCAGATCAAAGACGGGATTCTCACCCTCCATGATGCCTTGTTCCAAAGGACTTATTAATCTGGTGTGCCAGGAAAATGTTTCTACAGTTTACAATACGGTTTAGCTAAGCCAAACAGTTTCCAACTTTGAGCTCTTTCCTCTTCACTCGCCGTTTACTAGGGAAATCATTGTTATTTTCTTTTCCTCCGCTTATTGATAT
>A257_140
TCGCAAATATTTAGCTTTAGGTGAGATTTACCACCCACTTAGAGCTGCATTCCCAAACAACTCGACTCTTCGAAAGCACCTTACATAGAATTGGTCATCTCATCGCACGGGATTCTCACCCTCTGTGACGTTCTGTTCCAAGAAACATAGACAAGAGCCAATCCCAAGGTTACCTTCTTCAAATTACAACTCGAACACCGAAGGTGCTAGATTTCAAATTTGAGCTTTTGCCGCTTCACTCGCCGTTACTAAGGCAATCCCTGTTGGTTTCTTTTCCTCCGCTTATTGATAT
>A257_17
TCGCAAGTATTTAGCTTAGATGGAATTTACCACCCACTTAGAGCTGCATTCCCAAACAACTCGACTCTTCGAAAGCACCTTACATAGAATTGGTCATCTCATCGCACGGGATTCTCACCCTCTGTGACGTTCTGTTCCAAGAAACATAGACAAGAGCCAATCCCAAGATTACCTTCTTCAAATTACAACTCGAACACCGAAGGTGCTAGATTTCAAATTTGAGCTTTTGCCGCTTCACTCGCCTTACTAAGGCAATCCCTGTTGGTTTCTTTTCCTCCGCTTATTGATAT
>A257_73
TCGCCAAATATTTAGCTTTAGATGGAATTTACCACCCACTTAGAGCTGCATTCCCAAACAACTCGACTCTTCGAAAGCACCTTACATAGAATTGGTCATCTCATCGCACGGGATTCTCACCCTCTGTGACGTTCTGTTCCAAGAAACATAGACAAGAGCCAATCCCAAGATTACCTTCTTCAAATTACAACTCGAACACCGAAGGTGCTAGATTTCAAATTTGAGCTTTTGCCGCTTCACTCGCCGTTACTAAGGCAATCCCTGTTGGTTTCTTTTCCTCCGCTTATTGATAT
>A257_19
TCGCCAAGTATTTAGCTTTAGGATGGAATTTACCACCCACTTAGAGCTGCATTCCCAAACAACTCGACTCTTCGAAAGCACCTTACATAGAATTGGTCATCTCATCGCACGGGATTCTCACCCTCTGTGACGTTCTGTTCCAAGAAACATAGACAAGAGCCAATCCCAAGATTACCTTCTTCAAATTACAACTCGAACACCGAAGGTGCTAGATTTCAAATTTGAGCTTTTGCCGCTTCACTCGCCGTTACTAAGGCAATCCCTGTTGGTTTCTTTTCCTCCGCTTATTGATAT
>A257_166
TCGCCAATATTTAAGCTTTAGATGGAATTTACACCCACTTAGAGCTGCATTCCCAAACAACTCGACTCTTCGAAAGCACCTTACATAGAATTGGTCATCTCATCGCACGGGATTCTCACCCTCTGTGACGTTCTGTTCCAAGAAACATAGACAAGAGCCAATCCCAAGATTACCTTCTTCAAATTACAACTCGAACACCGAAGGTGCTAGATTTCAAATTTGAGCTTTTGCCGCTTCACTCGCCGTTACTAAGGCAATCCCTGTTGGTTTCTTTTCCTCCGCTTATTGATAT
>A257_376
TCGCCAATATTTAGCCTTAGATGGAGTTTACCACCTGCTTTAGGCTGCACTCTCAAGCAACCTGACTCTAGAATACGCCTGTCTGCGCCTACCAGACTCACGCCTCCATGGGCCTAGCACCCACTTTGGGAGCCCCTGTCAAGGGAACTTGAGACACGTGTCAGTAGGCGATGCACAAACGCATCAACGCCGCATCTCCTAAACACGTCGAGTGTTAGGACTTGGCGCTGGGCTCATCCCTGTTCGCTCGCCGTTACTAAGGGAATCCCATTTGGTTTCTTTTCCTCCGCTTATTGATAT
>A257_280
TCGCCAATATTTAGCCTTAGATGGAGTTTACCACCTGCTTTAGGCTGCACTCTCAAGCAACCTGACTCTAGAATACGCCTGTCTGCGCCTACCAGACTCACGCCTCCATGGGCCTAGCACCCACTTTGGGAGCCCCTGTCAAGGGAACTTGAGACACGTGTCAGTAGGCGATGCACAAACGCATCAACGCCGCATCTCCTAAACACGTCGAGTGTTAGGACTTGGCGCTGGGCTCATCCCTGTTCGCTCGCCGTTTACTAAGGCAATCCCTGTTGGTTTCTTTTCCTCCGCTTATTGATAT
>A257_191
TCGCCAATATTTAGCTTTAGAAGAAATTTACCTCCCATTTAGAGCTGCATTCCCAAACAACTCGACTCTTCGAAAGCACCTTACATAGAATTGGTCATCTCATCGCACGGGATTCTCACCCTCTGTGACGTTCTGTTCCAAGAAACATAGACAAGAGCCAATCCCAAGATTACCTTCTTCAAATTACAACTCGAACACCGAAGGTGCTAGATTTCAAATTTGAGCTTTTGCCGCTTCACTCGCCGTTTACTAAGGCAATCCCTGTTGGTTTCTTTCCTCCGCTTATTGATAT
>A257_79
TCGCCAATATTTAGCTTTAGATGGAATTTACACCCACTTAGAGCTGCATTCCCAAACAACTCGACTCTTCGAAAGCACCTTACATAGAATTGGTCATCTCATCGCACGGGATTCTCACCCTCTGTCGACGTTCTGTTCCAAGAAACATAGACAAGAGCCAATCCCAAGATTACCTTCTTCAAATTACAACTCGAACACCGAAGGTGCTAGATTTCAAATTTGAGCTTTTGCCGCTTCACTCGCCGTTACTAAGGCAATCCCTGTTGGTTTCTTTTCCTCCGCTTATTGATAT
>A257_95
TCGCCAATATTTAGCTTTAGATGGAATTTACACCCACTTAGAGCTGCATTCCCAAACAACTCGACTCTTCGAAAGCACCTTACATAGAATTGGTCATCTCATCGCACGGGATTCTCACCCTCTGTGACGTTCTGTTCCAAGAAACATAGACAAGAGCCAATCCCAAGATTACCTTCTCAAATTACAACTCGAACACCGAAGGTGCTAGATTTCAAATTTGAGCTTTTGCCGCTTCACTCGCCGTTACTAAGGCAATCCCTGTTGGTTTCTTTTCCTCCGCTTATTGATAT
>A257_163
TCGCCAATATTTAGCTTTAGATGGAATTTACACCCACTTAGAGCTGCATTCCCAAACAACTCGACTCTTCGAAAGCACCTTACATAGAATTGGTCATCTCATCGCACGGGATTCTCACCCTCTGTGACGTTCTGTTCCAAGAAACATAGACAAGAGCCAATCCCAAGATTACCTTCTTCAAATTACAACTCGAACACCGAAGGTGCTAGATTTCAAATTTGAGCTTTGCCGCTTCACTCGCCGTTACTAAGGCAATCCCTGTTGGTTTCTTTTCCTCCGCTTATTGATAT
>A257_78
TCGCCAATATTTAGCTTTAGATGGAATTTACACCCACTTAGAGCTGCATTCCCAAACAACTCGACTCTTCGAAAGCACCTTACATAGAATTGGTCATCTCATCGCACGGGATTCTCACCCTCTGTGACGTTCTGTTCCAAGAAACATAGACAAGAGCCAATCCCAAGATTACCTTCTTCAAATTACAACTCGAACACCGAAGGTGCTAGATTTCAAATTTGAGCTTTTGCCGCTTCACTCGCCGTTACTAAGGCAATCCCTGTTGGTTTCTTTTCCTCCGCTTATTGATAT
>A257_457
TCGCCAATATTTAGCTTTAGATGGAATTTACCACCCACTAGAGCTGCATTCCCAAACAACTCGACTCTTCGAAAGCACCTTACATAGAATTGGTCATCTCATCGCACGGGATCTCACCCTCTGTGACGTTCTGTTCCAAGAAACATAGACAAGAGCCAATCCCAAGGTTACCTTCTTCAAATTACAACTCGAACACCGAAGGTGCTAGATTTCAAATTTGAGCTTTTGCCGCTTCACTCGCCGTTTACTAAGGCAATCCCTGTTGGTTTCTTTTCCTCCGCTTATTGATAT
>A257_150
TCGCCAATATTTAGCTTTAGATGGAATTTACCACCCACTTAGAGCTGCATTCCCAAACAACCCGACTCTTCGAAAGCACCTTACATAGAATTGGTCATCTCATCGCACGGGATTCTCACCCTCTGTGACGTTCTGTTCCAAGAAACATAGACAAGAGCCAATCCCAAGATTACCTTCTTCAAATTACAACTCGAACACCGAAGGTGCTAGATTTCAAATTTGAGCTTTTGCCGCTTCACTCGCCGTTACTAAGGCAATCCCTGTTGGTTTCTTTTCCTCCGCTTATTGATAT
>A257_209
TCGCCAATATTTAGCTTTAGATGGAATTTACCACCCACTTAGAGCTGCATTCCCAAACAACCCGACTCTTCGAAAGCACCTTACATAGAATTGGTCATCTCATCGCACGGGATTCTCACCCTCTGTGACGTTCTGTTCCAAGAAACATAGACAAGAGCCAATCCCAAGGTTACCTTCTTCAAATTACAACTCGAACACCGAAGGTGCTAGATTTCAAATTTGAGCTTTTGCCGCTTCACTCGCCGTTTACTAAGGCAATCCCTGTTGGTTTCTTTTCCTCCGCTTATTGATAT
>A257_243
TCGCCAATATTTAGCTTTAGATGGAATTTACCACCCACTTAGAGCTGCATTCCCAAACAACTCGACTCCTTCGAAAGCACCTTACATAGAATTGGTCATCTCATCGCACGGGGATTCTCACCCTCTGTGACGTTCTGTTCCAAGAAACATAGACAAGAGCCAATCCCAAGATTACCTTCTTCAAATTACAACTCGAACACCGAAGGTGCTAGATTTCAAATTTGAGCTTTTGCCGCTTCACTCGCCGTTTACTAAGGCAACTCCCCTGTTGGTTTCCTTTCCTCCGCTTATTGATAT
>A257_118
TCGCCAATATTTAGCTTTAGATGGAATTTACCACCCACTTAGAGCTGCATTCCCAAACAACTCGACTCGTCGAAGGGGCTTTACACGGCGAAGGCCAGCGACCACATACGGGATTCTCACCCTCTGTGACGTCCTGTTCCAAAGAACTTAGACCGCTGCCAACGCCAAAGCGCCCTCTGCAAATTACAACTCGGACTCTGAAAGAGCCAGATTTCAAATTTGAGCTTTTGCCGCTTCACTCGCCGTTACTAAGGCAATCCCTGTTGGTTTCTTTTCCTCCGCTTATTGATAT
>A257_354
TCGCCAATATTTAGCTTTAGATGGAATTTACCACCCACTTAGAGCTGCATTCCCAAACAACTCGACTCTCGAAAGCACCTTACATAGAATTGGTCATCTCATCGCACGGGATTCTCACCCTCTGTGACGTTCTGTTCCAAGAAACATAGACAAGAGCCAATCCCAAGGTTACCTTCTTCAAATTACAACTCGAACACCGAAGGTGCTAGATTTCAAATTTGAGCTTTTGCCGCTTCACTCGCCGTTTACTAAGGCAATCCCTGTTGGTTTCTTTTCCTCCGCTTATTGATAT
>A257_348
TCGCCAATATTTAGCTTTAGATGGAATTTACCACCCACTTAGAGCTGCATTCCCAAACAACTCGACTCTTCGAAAGCACCTTACATAGAATTGGTCATCTCATCGCACGGGATTCTCACCCTCTGTGACGTTCTATTCCAAGAAACATAGACAAGAGCCAATCCCAAGGTTACCTTCTTCAAATTACAACTCGAACACCGAAGGTGCTAGATTTCAAATTTGAGCTTTTGCCGCTTCACTCGCCGTTTACTAAGGCAATCCCTGTTGGTTTCTTTTCCTCCGCTTATTGATAT
>A257_328
TCGCCAATATTTAGCTTTAGATGGAATTTACCACCCACTTAGAGCTGCATTCCCAAACAACTCGACTCTTCGAAAGCACCTTACATAGAATTGGTCATCTCATCGCACGGGATTCTCACCCTCTGTGACGTTCTGTTCCAAGAAACATAGAACAAGAGCCAATCCCAAGATTACCTTCTTCAAATTACAACTCGAACACCGAAGGTGCTAGATTTCAAATTTGAGCTTTTGCCGCTTCACTCGCCGTTTACTAAGGCAATCCCTGTTTGGTTTCTTTTCCTCCGCTTATTGATAT
>A257_314
TCGCCAATATTTAGCTTTAGATGGAATTTACCACCCACTTAGAGCTGCATTCCCAAACAACTCGACTCTTCGAAAGCACCTTACATAGAATTGGTCATCTCATCGCACGGGATTCTCACCCTCTGTGACGTTCTGTTCCAAGAAACATAGACAAGAGCCAATACCCAAGATTACCTTCTTCAAATTACAACTCGAACACCGAAGGTGCTAGATTTCAAATTTGAGCTTTTGCCGCTTCACTCGCCGTTTACTAAGGCAATCCCTGTTGGTTTCTTTTCCTCCGCTTATTGATAT
>A257_82
TCGCCAATATTTAGCTTTAGATGGAATTTACCACCCACTTAGAGCTGCATTCCCAAACAACTCGACTCTTCGAAAGCACCTTACATAGAATTGGTCATCTCATCGCACGGGATTCTCACCCTCTGTGACGTTCTGTTCCAAGAAACATAGACAAGAGCCAATCCAAGGTTACCTCTCAATTACAACTCGAACACCGAAGGTGCTAGATTTCAAATTTGAGCTTTTGCCGCTTCACTCGCCGTTACTAAGGCAATCCCTGTTGGTTTCTTTTCCTCCGCTTATTGATAT
>A257_298
TCGCCAATATTTAGCTTTAGATGGAATTTACCACCCACTTAGAGCTGCATTCCCAAACAACTCGACTCTTCGAAAGCACCTTACATAGAATTGGTCATCTCATCGCACGGGATTCTCACCCTCTGTGACGTTCTGTTCCAAGAAACATAGACAAGAGCCAATCCCAAGATTACCTTCTTACAAATTACAACTCGAACACCGAAGGTGCTAGATTTCAAATTTGAGCTTTTGCCGCTTCACTCGCCGTTTACTAAGGCAATCCCTGTTGGTTTCTTTTCCTCCGCTTATTGATAT
>A257_438
TCGCCAATATTTAGCTTTAGATGGAATTTACCACCCACTTAGAGCTGCATTCCCAAACAACTCGACTCTTCGAAAGCACCTTACATAGAATTGGTCATCTCATCGCACGGGATTCTCACCCTCTGTGACGTTCTGTTCCAAGAAACATAGACAAGAGCCAATCCCAAGATTACCTTCTTCAAAATTACAACTCGAACACCGAAGGTGCTAGATTTCAAATTTGAGCTTTTGCCGCTTCACTCGCCGTTTACTAAGGCAATCCCTGTTGGTTTCTTTTCCTCCGCTTATTGATAT
>A257_440
TCGCCAATATTTAGCTTTAGATGGAATTTACCACCCACTTAGAGCTGCATTCCCAAACAACTCGACTCTTCGAAAGCACCTTACATAGAATTGGTCATCTCATCGCACGGGATTCTCACCCTCTGTGACGTTCTGTTCCAAGAAACATAGACAAGAGCCAATCCCAAGATTACCTTCTTCAAATTACAACTCGAACACCGAAGGTGCCAGATTTCAAATTTGAGCTTTTGCCGCTTCACTCGCCGTTTACTAAGGCAATCCCTGTTGGTTTCTTTTCCTCCGCTTATTGATAT
>A257_12
TCGCCAATATTTAGCTTTAGATGGAATTTACCACCCACTTAGAGCTGCATTCCCAAACAACTCGACTCTTCGAAAGCACCTTACATAGAATTGGTCATCTCATCGCACGGGATTCTCACCCTCTGTGACGTTCTGTTCCAAGAAACATAGACAAGAGCCAATCCCAAGATTACCTTCTTCAAATTACAACTCGAACACCGAAGGTGCTAGATTTCAAATTTGAGCTTTTGCCGCTTCACTCGCCGTTACTAAGGCAATCCCTGTTGGTTTCCTTTCCTCCGCTTATTGATAT
>A257_30
TCGCCAATATTTAGCTTTAGATGGAATTTACCACCCACTTAGAGCTGCATTCCCAAACAACTCGACTCTTCGAAAGCACCTTACATAGAATTGGTCATCTCATCGCACGGGATTCTCACCCTCTGTGACGTTCTGTTCCAAGAAACATAGACAAGAGCCAATCCCAAGATTACCTTCTTCAAATTACAACTCGAACACCGAAGGTGCTAGATTTCAAATTTGAGCTTTTGCCGCTTCACTCGCCGTTACTAAGGCAATCCCTGTTGGTTTCTTTCCTCCGCTTATTGATAT
>A257_7
TCGCCAATATTTAGCTTTAGATGGAATTTACCACCCACTTAGAGCTGCATTCCCAAACAACTCGACTCTTCGAAAGCACCTTACATAGAATTGGTCATCTCATCGCACGGGATTCTCACCCTCTGTGACGTTCTGTTCCAAGAAACATAGACAAGAGCCAATCCCAAGATTACCTTCTTCAAATTACAACTCGAACACCGAAGGTGCTAGATTTCAAATTTGAGCTTTTGCCGCTTCACTCGCCGTTACTAAGGCAATCCCTGTTGGTTTCTTTTCCTCCGCTTATTGATAT
>A257_263
TCGCCAATATTTAGCTTTAGATGGAATTTACCACCCACTTAGAGCTGCATTCCCAAACAACTCGACTCTTCGAAAGCACCTTACATAGAATTGGTCATCTCATCGCACGGGATTCTCACCCTCTGTGACGTTCTGTTCCAAGAAACATAGACAAGAGCCAATCCCAAGATTACCTTCTTCAAATTACAACTCGAACACCGAAGGTGCTAGATTTCAAATTTGAGCTTTTGCCGCTTCACTCGCCGTTTACTAAGGCAATCCCCTGTTGGTTTCTTTCCTCCGCTTATTGATAT
>A257_385
TCGCCAATATTTAGCTTTAGATGGAATTTACCACCCACTTAGAGCTGCATTCCCAAACAACTCGACTCTTCGAAAGCACCTTACATAGAATTGGTCATCTCATCGCACGGGATTCTCACCCTCTGTGACGTTCTGTTCCAAGAAACATAGACAAGAGCCAATCCCAAGATTACCTTCTTCAAATTACAACTCGAACACCGAAGGTGCTAGATTTCAAATTTGAGCTTTTGCCGCTTCACTCGCCGTTTACTAAGGCAATCCCCTGTTGGTTTCTTTTCCTCCGCTTATTGATAT
>A257_178
TCGCCAATATTTAGCTTTAGATGGAATTTACCACCCACTTAGAGCTGCATTCCCAAACAACTCGACTCTTCGAAAGCACCTTACATAGAATTGGTCATCTCATCGCACGGGATTCTCACCCTCTGTGACGTTCTGTTCCAAGAAACATAGACAAGAGCCAATCCCAAGATTACCTTCTTCAAATTACAACTCGAACACCGAAGGTGCTAGATTTCAAATTTGAGCTTTTGCCGCTTCACTCGCCGTTTACTAAGGCAATCCCTCGTTCGGTTTCTTTCCTCCGCTTATTGATAT
>A257_196
TCGCCAATATTTAGCTTTAGATGGAATTTACCACCCACTTAGAGCTGCATTCCCAAACAACTCGACTCTTCGAAAGCACCTTACATAGAATTGGTCATCTCATCGCACGGGATTCTCACCCTCTGTGACGTTCTGTTCCAAGAAACATAGACAAGAGCCAATCCCAAGATTACCTTCTTCAAATTACAACTCGAACACCGAAGGTGCTAGATTTCAAATTTGAGCTTTTGCCGCTTCACTCGCCGTTTACTAAGGCAATCCCTCGTTGGTTTCTTTCCTCCGCTTATTGATAT
>A257_176
TCGCCAATATTTAGCTTTAGATGGAATTTACCACCCACTTAGAGCTGCATTCCCAAACAACTCGACTCTTCGAAAGCACCTTACATAGAATTGGTCATCTCATCGCACGGGATTCTCACCCTCTGTGACGTTCTGTTCCAAGAAACATAGACAAGAGCCAATCCCAAGATTACCTTCTTCAAATTACAACTCGAACACCGAAGGTGCTAGATTTCAAATTTGAGCTTTTGCCGCTTCACTCGCCGTTTACTAAGGCAATCCCTGTTCGGTTCTTTCCTCCGCTTATTGATAT
>A257_167
TCGCCAATATTTAGCTTTAGATGGAATTTACCACCCACTTAGAGCTGCATTCCCAAACAACTCGACTCTTCGAAAGCACCTTACATAGAATTGGTCATCTCATCGCACGGGATTCTCACCCTCTGTGACGTTCTGTTCCAAGAAACATAGACAAGAGCCAATCCCAAGATTACCTTCTTCAAATTACAACTCGAACACCGAAGGTGCTAGATTTCAAATTTGAGCTTTTGCCGCTTCACTCGCCGTTTACTAAGGCAATCCCTGTTCGGTTTCTTTCCTCCGCTTATTGATAT
>A257_277
TCGCCAATATTTAGCTTTAGATGGAATTTACCACCCACTTAGAGCTGCATTCCCAAACAACTCGACTCTTCGAAAGCACCTTACATAGAATTGGTCATCTCATCGCACGGGATTCTCACCCTCTGTGACGTTCTGTTCCAAGAAACATAGACAAGAGCCAATCCCAAGATTACCTTCTTCAAATTACAACTCGAACACCGAAGGTGCTAGATTTCAAATTTGAGCTTTTGCCGCTTCACTCGCCGTTTACTAAGGCAATCCCTGTTGGTTCTTTCCTCCGCTTATTGATAT
>A257_407
TCGCCAATATTTAGCTTTAGATGGAATTTACCACCCACTTAGAGCTGCATTCCCAAACAACTCGACTCTTCGAAAGCACCTTACATAGAATTGGTCATCTCATCGCACGGGATTCTCACCCTCTGTGACGTTCTGTTCCAAGAAACATAGACAAGAGCCAATCCCAAGATTACCTTCTTCAAATTACAACTCGAACACCGAAGGTGCTAGATTTCAAATTTGAGCTTTTGCCGCTTCACTCGCCGTTTACTAAGGCAATCCCTGTTGGTTTCCTTTCCTCCGCTTATTGATAT
>A257_174
TCGCCAATATTTAGCTTTAGATGGAATTTACCACCCACTTAGAGCTGCATTCCCAAACAACTCGACTCTTCGAAAGCACCTTACATAGAATTGGTCATCTCATCGCACGGGATTCTCACCCTCTGTGACGTTCTGTTCCAAGAAACATAGACAAGAGCCAATCCCAAGATTACCTTCTTCAAATTACAACTCGAACACCGAAGGTGCTAGATTTCAAATTTGAGCTTTTGCCGCTTCACTCGCCGTTTACTAAGGCAATCCCTGTTGGTTTCTTTCCTCCGCTTATTGATAT
>A257_169
TCGCCAATATTTAGCTTTAGATGGAATTTACCACCCACTTAGAGCTGCATTCCCAAACAACTCGACTCTTCGAAAGCACCTTACATAGAATTGGTCATCTCATCGCACGGGATTCTCACCCTCTGTGACGTTCTGTTCCAAGAAACATAGACAAGAGCCAATCCCAAGATTACCTTCTTCAAATTACAACTCGAACACCGAAGGTGCTAGATTTCAAATTTGAGCTTTTGCCGCTTCACTCGCCGTTTACTAAGGCAATCCCTGTTGGTTTCTTTTCCTCCGCTTATTGATAT
>A257_409
TCGCCAATATTTAGCTTTAGATGGAATTTACCACCCACTTAGAGCTGCATTCCCAAACAACTCGACTCTTCGAAAGCACCTTACATAGAATTGGTCATCTCATCGCACGGGATTCTCACCCTCTGTGACGTTCTGTTCCAAGAAACATAGACAAGAGCCAATCCCAAGATTACCTTCTTCAAATTACAACTCGAACACCGAAGGTGCTAGATTTCAAATTTGAGCTTTTGCCGCTTCACTCGCCGTTTACTAAGGCAATCCCTGTTTGGTTTCTTTTCCTCCGCTTATTGATAT
>A257_286
TCGCCAATATTTAGCTTTAGATGGAATTTACCACCCACTTAGAGCTGCATTCCCAAACAACTCGACTCTTCGAAAGCACCTTACATAGAATTGGTCATCTCATCGCACGGGATTCTCACCCTCTGTGACGTTCTGTTCCAAGAAACATAGACAAGAGCCAATCCCAAGATTACCTTCTTCAAATTACAACTCGAACACCGAAGGTGCTAGATTTCAAATTTGAGCTTTTGCCGCTTCACTCGCCGTTTACTAAGGCAATTCCCTCGTTCGGTTTCTTTCCTCCGCTTATTGATAT
>A257_215
TCGCCAATATTTAGCTTTAGATGGAATTTACCACCCACTTAGAGCTGCATTCCCAAACAACTCGACTCTTCGAAAGCACCTTACATAGAATTGGTCATCTCATCGCACGGGATTCTCACCCTCTGTGACGTTCTGTTCCAAGAAACATAGACAAGAGCCAATCCCAAGATTACCTTCTTCAAATTACAACTCGAACACCGAAGGTGCTAGATTTCAAATTTGAGCTTTTGCCGCTTCACTCGCCGTTTACTAGGGAAATCATTGTTATTTTCTTTTCCTCCGCTTATTGATAT
>A257_6
TCGCCAATATTTAGCTTTAGATGGAATTTACCACCCACTTAGAGCTGCATTCCCAAACAACTCGACTCTTCGAAAGCACCTTACATAGAATTGGTCATCTCATCGCACGGGATTCTCACCCTCTGTGACGTTCTGTTCCAAGAAACATAGACAAGAGCCAATCCCAAGATTACCTTCTTCAAATTACAACTCGAACACCGAAGGTGCTAGATTTCAAATTTGAGCTTTTGCCGCTTCACTCGCCTTACTAAGGCAATCCCTGTTGGTTTCTTTCCTCCGCTTATTGATAT
>A257_11
TCGCCAATATTTAGCTTTAGATGGAATTTACCACCCACTTAGAGCTGCATTCCCAAACAACTCGACTCTTCGAAAGCACCTTACATAGAATTGGTCATCTCATCGCACGGGATTCTCACCCTCTGTGACGTTCTGTTCCAAGAAACATAGACAAGAGCCAATCCCAAGATTACCTTCTTCAAATTACAACTCGAACACCGAAGGTGCTAGATTTCAAATTTGAGCTTTTGCCGCTTCACTCGCCTTACTAAGGCAATCCCTGTTGGTTTCTTTTCCTCCGCTTATTGATAT
>A257_69
TCGCCAATATTTAGCTTTAGATGGAATTTACCACCCACTTAGAGCTGCATTCCCAAACAACTCGACTCTTCGAAAGCACCTTACATAGAATTGGTCATCTCATCGCACGGGATTCTCACCCTCTGTGACGTTCTGTTCCAAGAAACATAGACAAGAGCCAATCCCAAGATTACCTTCTTCAAATTACAACTCGAACACCGAAGGTGCTAGATTTCAAATTTGAGCTTTTGCCGCTTCACTCGCCTTACTAAGGCAATCCCTGTTGGTTTCTTTTCCTCGCTTATTGATAT
>A257_170
TCGCCAATATTTAGCTTTAGATGGAATTTACCACCCACTTAGAGCTGCATTCCCAAACAACTCGACTCTTCGAAAGCACCTTACATAGAATTGGTCATCTCATCGCACGGGATTCTCACCCTCTGTGACGTTCTGTTCCAAGAAACATAGACAAGAGCCAATCCCAAGATTACCTTCTTCAAATTACAACTCGAACACCGAAGGTGCTAGATTTCAAATTTGAGCTTTTGTCGCTTCACTCGCCGTTTACTAAGGCAATCCCTGTTGGTTCTTTCCTCCGCTTATTGATAT
>A257_20
TCGCCAATATTTAGCTTTAGATGGAATTTACCACCCACTTAGAGCTGCATTCCCAAACAACTCGACTCTTCGAAAGCACCTTACATAGAATTGGTCATCTCATCGCACGGGATTCTCACCCTCTGTGACGTTCTGTTCCAAGAAACATAGACAAGAGCCAATCCCAAGATTACCTTCTTCAAATTACAACTCGAACACCGAAGGTGCTAGATTTCAAATTTGAGCTTTTTGCCGCTTCACTCGCCGTTACTAAGGCAATCCCTGTTGGTTTCTTTTCCTCCGCTTATTGATAT
>A257_352
TCGCCAATATTTAGCTTTAGATGGAATTTACCACCCACTTAGAGCTGCATTCCCAAACAACTCGACTCTTCGAAAGCACCTTACATAGAATTGGTCATCTCATCGCACGGGATTCTCACCCTCTGTGACGTTCTGTTCCAAGAAACATAGACAAGAGCCAATCCCAAGATTACCTTCTTCAAATTACAACTCGAACACCGAAGGTGCTAGATTTCAAATTTGAGCTTTTTGCCGCTTCACTCGCCGTTTACTAAGGCAATCCCTGTTCGGTTTCTTTTCCTCCGCTTATTGATAT
>A257_436
TCGCCAATATTTAGCTTTAGATGGAATTTACCACCCACTTAGAGCTGCATTCCCAAACAACTCGACTCTTCGAAAGCACCTTACATAGAATTGGTCATCTCATCGCACGGGATTCTCACCCTCTGTGACGTTCTGTTCCAAGAAACATAGACAAGAGCCAATCCCAAGATTACCTTCTTCAAATTACAACTCGAACACCGAAGGTGCTAGATTTCAAATTTGAGCTTTTTGCCGCTTCACTCGCCGTTTACTAAGGCAATCCCTGTTGGTTTCTTTTCCTCCGCTTATTGATAT
>A257_419
TCGCCAATATTTAGCTTTAGATGGAATTTACCACCCACTTAGAGCTGCATTCCCAAACAACTCGACTCTTCGAAAGCACCTTACATAGAATTGGTCATCTCATCGCACGGGATTCTCACCCTCTGTGACGTTCTGTTCCAAGAAACATAGACAAGAGCCAATCCCAAGGTTACCTTCTTCAAATTACAACTCGAACACCAAAGGTGCTAGATTTCAAATTTGAGCTTTTGCCGCTTCACTCGCCGTTTACTAAGGCAATCCCTGTTGGTTTCTTTTCCTCCGCTTATTGATAT
>A257_235
TCGCCAATATTTAGCTTTAGATGGAATTTACCACCCACTTAGAGCTGCATTCCCAAACAACTCGACTCTTCGAAAGCACCTTACATAGAATTGGTCATCTCATCGCACGGGATTCTCACCCTCTGTGACGTTCTGTTCCAAGAAACATAGACAAGAGCCAATCCCAAGGTTACCTTCTTCAAATTACAACTCGAACACCGAAGGTGCTAGATTTCAAATTTGAGCTGTTGCCGCTTCACTCGCCGTTTACTAGGGCAATCCCTGTTGGTTTCTTTTCCTCCGCTTATTGATAT
>A257_76
TCGCCAATATTTAGCTTTAGATGGAATTTACCACCCACTTAGAGCTGCATTCCCAAACAACTCGACTCTTCGAAAGCACCTTACATAGAATTGGTCATCTCATCGCACGGGATTCTCACCCTCTGTGACGTTCTGTTCCAAGAAACATAGACAAGAGCCAATCCCAAGGTTACCTTCTTCAAATTACAACTCGAACACCGAAGGTGCTAGATTTCAAATTTGAGCTTTGCCGCTTCACTCGCCGTTACTAAGGCAATCCCTGTTGGTTTCTTTCCTCCGCTTATTGATAT
>A257_162
TCGCCAATATTTAGCTTTAGATGGAATTTACCACCCACTTAGAGCTGCATTCCCAAACAACTCGACTCTTCGAAAGCACCTTACATAGAATTGGTCATCTCATCGCACGGGATTCTCACCCTCTGTGACGTTCTGTTCCAAGAAACATAGACAAGAGCCAATCCCAAGGTTACCTTCTTCAAATTACAACTCGAACACCGAAGGTGCTAGATTTCAAATTTGAGCTTTGCCGCTTCACTCGCCGTTACTAAGGCAATCCCTGTTGGTTTCTTTTCCTCCGCTTATTGATAT
>A257_301
TCGCCAATATTTAGCTTTAGATGGAATTTACCACCCACTTAGAGCTGCATTCCCAAACAACTCGACTCTTCGAAAGCACCTTACATAGAATTGGTCATCTCATCGCACGGGATTCTCACCCTCTGTGACGTTCTGTTCCAAGAAACATAGACAAGAGCCAATCCCAAGGTTACCTTCTTCAAATTACAACTCGAACACCGAAGGTGCTAGATTTCAAATTTGAGCTTTTGCCGCTTCACTCGCCATTTACTAAGGCAATCCCTGTTGGTTTCTTTTCCTCCGCTTATTGATAT
>A257_105
TCGCCAATATTTAGCTTTAGATGGAATTTACCACCCACTTAGAGCTGCATTCCCAAACAACTCGACTCTTCGAAAGCACCTTACATAGAATTGGTCATCTCATCGCACGGGATTCTCACCCTCTGTGACGTTCTGTTCCAAGAAACATAGACAAGAGCCAATCCCAAGGTTACCTTCTTCAAATTACAACTCGAACACCGAAGGTGCTAGATTTCAAATTTGAGCTTTTGCCGCTTCACTCGCCGTTACTAAGGCAACTCCCCTCGTTGGTTTCTTTTCCTCCGCTTATTGATAT
>A257_201
TCGCCAATATTTAGCTTTAGATGGAATTTACCACCCACTTAGAGCTGCATTCCCAAACAACTCGACTCTTCGAAAGCACCTTACATAGAATTGGTCATCTCATCGCACGGGATTCTCACCCTCTGTGACGTTCTGTTCCAAGAAACATAGACAAGAGCCAATCCCAAGGTTACCTTCTTCAAATTACAACTCGAACACCGAAGGTGCTAGATTTCAAATTTGAGCTTTTGCCGCTTCACTCGCCGTTACTAAGGCAACTCCCCTGTTGGTTCTTTCCTCCGCTTATTGATAT
>A257_110
TCGCCAATATTTAGCTTTAGATGGAATTTACCACCCACTTAGAGCTGCATTCCCAAACAACTCGACTCTTCGAAAGCACCTTACATAGAATTGGTCATCTCATCGCACGGGATTCTCACCCTCTGTGACGTTCTGTTCCAAGAAACATAGACAAGAGCCAATCCCAAGGTTACCTTCTTCAAATTACAACTCGAACACCGAAGGTGCTAGATTTCAAATTTGAGCTTTTGCCGCTTCACTCGCCGTTACTAAGGCAATCCCTCGTTGGTTTCTTTTCCTCCGCTTATTGATAT
>A257_1
TCGCCAATATTTAGCTTTAGATGGAATTTACCACCCACTTAGAGCTGCATTCCCAAACAACTCGACTCTTCGAAAGCACCTTACATAGAATTGGTCATCTCATCGCACGGGATTCTCACCCTCTGTGACGTTCTGTTCCAAGAAACATAGACAAGAGCCAATCCCAAGGTTACCTTCTTCAAATTACAACTCGAACACCGAAGGTGCTAGATTTCAAATTTGAGCTTTTGCCGCTTCACTCGCCGTTACTAAGGCAATCCCTGTTGGTTCTTTCCTTCCGCTTATTGTATAT
>A257_29
TCGCCAATATTTAGCTTTAGATGGAATTTACCACCCACTTAGAGCTGCATTCCCAAACAACTCGACTCTTCGAAAGCACCTTACATAGAATTGGTCATCTCATCGCACGGGATTCTCACCCTCTGTGACGTTCTGTTCCAAGAAACATAGACAAGAGCCAATCCCAAGGTTACCTTCTTCAAATTACAACTCGAACACCGAAGGTGCTAGATTTCAAATTTGAGCTTTTGCCGCTTCACTCGCCGTTACTAAGGCAATCCCTGTTGGTTTCTTTCCTCCGCTTATTGATAT
>A257_2
TCGCCAATATTTAGCTTTAGATGGAATTTACCACCCACTTAGAGCTGCATTCCCAAACAACTCGACTCTTCGAAAGCACCTTACATAGAATTGGTCATCTCATCGCACGGGATTCTCACCCTCTGTGACGTTCTGTTCCAAGAAACATAGACAAGAGCCAATCCCAAGGTTACCTTCTTCAAATTACAACTCGAACACCGAAGGTGCTAGATTTCAAATTTGAGCTTTTGCCGCTTCACTCGCCGTTACTAAGGCAATCCCTGTTGGTTTCTTTTCCTCCGCTTATTGATAT
>A257_35
TCGCCAATATTTAGCTTTAGATGGAATTTACCACCCACTTAGAGCTGCATTCCCAAACAACTCGACTCTTCGAAAGCACCTTACATAGAATTGGTCATCTCATCGCACGGGATTCTCACCCTCTGTGACGTTCTGTTCCAAGAAACATAGACAAGAGCCAATCCCAAGGTTACCTTCTTCAAATTACAACTCGAACACCGAAGGTGCTAGATTTCAAATTTGAGCTTTTGCCGCTTCACTCGCCGTTACTAAGGCAATCCCTGTTGGTTTCTTTTCCTCGCTTATTGATAT
>A257_302
TCGCCAATATTTAGCTTTAGATGGAATTTACCACCCACTTAGAGCTGCATTCCCAAACAACTCGACTCTTCGAAAGCACCTTACATAGAATTGGTCATCTCATCGCACGGGATTCTCACCCTCTGTGACGTTCTGTTCCAAGAAACATAGACAAGAGCCAATCCCAAGGTTACCTTCTTCAAATTACAACTCGAACACCGAAGGTGCTAGATTTCAAATTTGAGCTTTTGCCGCTTCACTCGCCGTTTACTAAGGCAACTCCCCTGTTGGTTCCTTTCCTCCGCTTATTGATAT
>A257_388
TCGCCAATATTTAGCTTTAGATGGAATTTACCACCCACTTAGAGCTGCATTCCCAAACAACTCGACTCTTCGAAAGCACCTTACATAGAATTGGTCATCTCATCGCACGGGATTCTCACCCTCTGTGACGTTCTGTTCCAAGAAACATAGACAAGAGCCAATCCCAAGGTTACCTTCTTCAAATTACAACTCGAACACCGAAGGTGCTAGATTTCAAATTTGAGCTTTTGCCGCTTCACTCGCCGTTTACTAAGGCAACTCCCCTGTTGGTTCTTTCCTCCGCTTATTGATAT
>A257_187
TCGCCAATATTTAGCTTTAGATGGAATTTACCACCCACTTAGAGCTGCATTCCCAAACAACTCGACTCTTCGAAAGCACCTTACATAGAATTGGTCATCTCATCGCACGGGATTCTCACCCTCTGTGACGTTCTGTTCCAAGAAACATAGACAAGAGCCAATCCCAAGGTTACCTTCTTCAAATTACAACTCGAACACCGAAGGTGCTAGATTTCAAATTTGAGCTTTTGCCGCTTCACTCGCCGTTTACTAAGGCAACTCCCTGTTGGTTTCTTTCCTCCGCTTATTGATAT
>A257_408
TCGCCAATATTTAGCTTTAGATGGAATTTACCACCCACTTAGAGCTGCATTCCCAAACAACTCGACTCTTCGAAAGCACCTTACATAGAATTGGTCATCTCATCGCACGGGATTCTCACCCTCTGTGACGTTCTGTTCCAAGAAACATAGACAAGAGCCAATCCCAAGGTTACCTTCTTCAAATTACAACTCGAACACCGAAGGTGCTAGATTTCAAATTTGAGCTTTTGCCGCTTCACTCGCCGTTTACTAAGGCAATCCCCTCGTTGGTTTCTTTCCTCCGCTTATTGATAT
>A257_453
TCGCCAATATTTAGCTTTAGATGGAATTTACCACCCACTTAGAGCTGCATTCCCAAACAACTCGACTCTTCGAAAGCACCTTACATAGAATTGGTCATCTCATCGCACGGGATTCTCACCCTCTGTGACGTTCTGTTCCAAGAAACATAGACAAGAGCCAATCCCAAGGTTACCTTCTTCAAATTACAACTCGAACACCGAAGGTGCTAGATTTCAAATTTGAGCTTTTGCCGCTTCACTCGCCGTTTACTAAGGCAATCCCCTCGTTTGGTTTCTTTTCCTCCGCTTATTGATAT
>A257_211
TCGCCAATATTTAGCTTTAGATGGAATTTACCACCCACTTAGAGCTGCATTCCCAAACAACTCGACTCTTCGAAAGCACCTTACATAGAATTGGTCATCTCATCGCACGGGATTCTCACCCTCTGTGACGTTCTGTTCCAAGAAACATAGACAAGAGCCAATCCCAAGGTTACCTTCTTCAAATTACAACTCGAACACCGAAGGTGCTAGATTTCAAATTTGAGCTTTTGCCGCTTCACTCGCCGTTTACTAAGGCAATCCCCTGTTCGGTTTCCTTTCCTCCGCTTATTGATAT
>A257_251
TCGCCAATATTTAGCTTTAGATGGAATTTACCACCCACTTAGAGCTGCATTCCCAAACAACTCGACTCTTCGAAAGCACCTTACATAGAATTGGTCATCTCATCGCACGGGATTCTCACCCTCTGTGACGTTCTGTTCCAAGAAACATAGACAAGAGCCAATCCCAAGGTTACCTTCTTCAAATTACAACTCGAACACCGAAGGTGCTAGATTTCAAATTTGAGCTTTTGCCGCTTCACTCGCCGTTTACTAAGGCAATCCCTCGTTCGGTTTCTTTCCTCCGCTTATTGATAT
>A257_207
TCGCCAATATTTAGCTTTAGATGGAATTTACCACCCACTTAGAGCTGCATTCCCAAACAACTCGACTCTTCGAAAGCACCTTACATAGAATTGGTCATCTCATCGCACGGGATTCTCACCCTCTGTGACGTTCTGTTCCAAGAAACATAGACAAGAGCCAATCCCAAGGTTACCTTCTTCAAATTACAACTCGAACACCGAAGGTGCTAGATTTCAAATTTGAGCTTTTGCCGCTTCACTCGCCGTTTACTAAGGCAATCCCTCGTTGGTTCTTTCCTCCGCTTATTGATAT
>A257_288
TCGCCAATATTTAGCTTTAGATGGAATTTACCACCCACTTAGAGCTGCATTCCCAAACAACTCGACTCTTCGAAAGCACCTTACATAGAATTGGTCATCTCATCGCACGGGATTCTCACCCTCTGTGACGTTCTGTTCCAAGAAACATAGACAAGAGCCAATCCCAAGGTTACCTTCTTCAAATTACAACTCGAACACCGAAGGTGCTAGATTTCAAATTTGAGCTTTTGCCGCTTCACTCGCCGTTTACTAAGGCAATCCCTCGTTGGTTTCTTTTCCTCCGCTTATTGATAT
>A257_175
TCGCCAATATTTAGCTTTAGATGGAATTTACCACCCACTTAGAGCTGCATTCCCAAACAACTCGACTCTTCGAAAGCACCTTACATAGAATTGGTCATCTCATCGCACGGGATTCTCACCCTCTGTGACGTTCTGTTCCAAGAAACATAGACAAGAGCCAATCCCAAGGTTACCTTCTTCAAATTACAACTCGAACACCGAAGGTGCTAGATTTCAAATTTGAGCTTTTGCCGCTTCACTCGCCGTTTACTAAGGCAATCCCTGTTGGTTCTTTCCTCCGCTTATTGATAT
>A257_244
TCGCCAATATTTAGCTTTAGATGGAATTTACCACCCACTTAGAGCTGCATTCCCAAACAACTCGACTCTTCGAAAGCACCTTACATAGAATTGGTCATCTCATCGCACGGGATTCTCACCCTCTGTGACGTTCTGTTCCAAGAAACATAGACAAGAGCCAATCCCAAGGTTACCTTCTTCAAATTACAACTCGAACACCGAAGGTGCTAGATTTCAAATTTGAGCTTTTGCCGCTTCACTCGCCGTTTACTAAGGCAATCCCTGTTGGTTTCCTTTCCTCCGCTTATTGATAT
>A257_168
TCGCCAATATTTAGCTTTAGATGGAATTTACCACCCACTTAGAGCTGCATTCCCAAACAACTCGACTCTTCGAAAGCACCTTACATAGAATTGGTCATCTCATCGCACGGGATTCTCACCCTCTGTGACGTTCTGTTCCAAGAAACATAGACAAGAGCCAATCCCAAGGTTACCTTCTTCAAATTACAACTCGAACACCGAAGGTGCTAGATTTCAAATTTGAGCTTTTGCCGCTTCACTCGCCGTTTACTAAGGCAATCCCTGTTGGTTTCTTTCCTCCGCTTATTGATAT
>A257_173
TCGCCAATATTTAGCTTTAGATGGAATTTACCACCCACTTAGAGCTGCATTCCCAAACAACTCGACTCTTCGAAAGCACCTTACATAGAATTGGTCATCTCATCGCACGGGATTCTCACCCTCTGTGACGTTCTGTTCCAAGAAACATAGACAAGAGCCAATCCCAAGGTTACCTTCTTCAAATTACAACTCGAACACCGAAGGTGCTAGATTTCAAATTTGAGCTTTTGCCGCTTCACTCGCCGTTTACTAAGGCAATCCCTGTTGGTTTCTTTTCCTCCGCTTATTGATAT
>A257_224
TCGCCAATATTTAGCTTTAGATGGAATTTACCACCCACTTAGAGCTGCATTCCCAAACAACTCGACTCTTCGAAAGCACCTTACATAGAATTGGTCATCTCATCGCACGGGATTCTCACCCTCTGTGACGTTCTGTTCCAAGAAACATAGACAAGAGCCAATCCCAAGGTTACCTTCTTCAAATTACAACTCGAACACCGAAGGTGCTAGATTTCAAATTTGAGCTTTTGCCGCTTCACTCGTCGTTTACTAAGGCAATCCCTGTTGGTTTCTTTTCCTCCGCTTATTGATAT
>A257_443
TCGCCAATATTTAGCTTTAGATGGAATTTACCACCCACTTAGAGCTGCATTCCCAAACAACTCGACTCTTCGAAAGCACCTTACATAGAATTGGTCATCTCATCGCACGGGATTCTCACCCTCTGTGACGTTCTGTTCCAAGAAACATAGACAAGAGCCAATCCCAAGGTTACCTTCTTCAAATTACAACTCGAACACCGAAGGTGCTAGATTTCAAATTTGAGCTTTTTGCCGCTTCACTCGCCGTTTACTAAGGCAATCCCTGTTGGTTTCTTTTCCTCCGCTTATTGATAT
>A257_427
TCGCCAATATTTAGCTTTAGATGGAATTTACCACCCACTTAGAGCTGCATTCCCAAACAACTCGACTCTTCGAAAGCACCTTACATAGAATTGGTCATCTCATCGCACGGGATTCTCACCCTCTGTGACGTTCTGTTCCAAGAAACATAGACAAGAGCCAATTCCAAGGTTACCTTCTTCAAATTACAACTCGAACACCGAAGGTGCTAGATTTCAAATTTGAGCTTTTGCCGCTTCACTCGCCGTTTACTAAGGCAATCCCTGTTGGTTTCTTTTCCTCCGCTTATTGATAT
>A257_303
TCGCCAATATTTAGCTTTAGATGGAATTTACCACCCACTTAGAGCTGCATTCCCAAACAACTCGACTCTTCGAAAGCACCTTACATAGAATTGGTCATCTCATCGCACGGGATTCTCACCCTCTGTGACGTTCTGTTCCAGGAAACATAGACAAGAGCCAATCCCAAGATTACCTTCTTCAAATTACAACTCGAACACCGAAGGTGCTAGATTTCAAATTTGAGCTTTTGCCGCTTCACTCGCCGTTTACTAAGGCAATCCCTGTTGGTTTCTTTTCCTCCGCTTATTGATAT
>A257_257
TCGCCAATATTTAGCTTTAGATGGAATTTACCACCCACTTAGAGCTGCATTCCCAAACAACTCGACTCTTCGAAAGCACCTTACATAGAATTGGTCATCTCATCGCACGGGGATTCTCACCCTCTGTGACGTTCTGTTCCAAGAAACATAGACAAGAGCCAATCCCAAGGTTACCTTCTTCAAATTACAACTCGAACACCGAAGGTGCTAGATTTCAAATTTGAGCTTTTGCCGCTTCACTCGCCGTTTACTAAGGCAATCCCTGTTGGTTTCTTTTCCTCCGCTTATTGATAT
>A257_195
TCGCCAATATTTAGCTTTAGATGGAATTTACCACCCACTTAGAGCTGCATTCCCAAACAACTCGACTCTTCGAAAGCACCTTACATAGAATTGGTCATCTCATCGCACGTGATTCTCACCCTCTGTGACGTTCTGTTCCAAGAAACATAGACAAGAGCCAATCCCAAGGTTACCTTCTTCAAATTACAACTCGAACACCGAAGGTGCTAGATTTCAAATTTGAGCTTTTGCCGCTTCACTCGCCGTTTACTAAGGCAATCCCTGTTGGTTTCTTTTCCTCCGCTTATTGATAT
>A257_305
TCGCCAATATTTAGCTTTAGATGGAATTTACCACCCACTTAGAGCTGCATTCCCAAACAACTCGACTCTTCGAAAGCACCTTACATAGAATTGGTCATCTCATCGCGACGGGATTCTCACCCTCTGTGACGTTCTGTTCCAAGAAACATAGACAAGAGCCAATCCCAAGGTTACCTTCTTCAAATTACAACTCGAACACCGAAGGTGCTAGATTTCAAATTTGAGCTTTTGCCGCTTCACTCGCCGTTTACTAAGGCAATCCCTGTTGGTTTCTTTTCCTCCGCTTATTGATAT
>A257_14
TCGCCAATATTTAGCTTTAGATGGAATTTACCACCCACTTAGAGCTGCATTCCCAAACAACTCGACTCTTCGTAAAGCACCTTACATAGAATTGGTCATCTCATCGCACGGGATTCTCACCCTCTGTGACGTTCTGTTCCAAGAAACATAGACAAGAGCCGAATCCCAAGATTACCTTCTTCAAATTACAACTCGAACACCGAAGGTGCTAGATTTCAAATTTGAGCTTTTGCCGCTTCACTCGCCGTTACTAAGGCAATCCCTGTTGGTTTCTTTTCCTCCGCTTATTGATAT
>A257_317
TCGCCAATATTTAGCTTTAGATGGAATTTACCACCCACTTAGAGCTGCATTCCCAAACCAAACTCGACTCTTCGAAAGACACCTTACATAGAATTGGTCATCTCATCGCACGGGATTCTCACCCTCTGTGACGTTCTGTTCCAAGAAACATAGACAAGAGCCAATCCCAAGATTACCTTCTTCAAATTACAACTCGAACACCGAAGGTGCTAGATTTCAAATTTGAGCTTTTGCCGCTTCACTCGCCGTTTACTAAGGCAATCCCTGTTGGTTTCTTTTCCTCCGCTTATTGATAT
>A257_133
TCGCCAATATTTAGCTTTAGATGGAATTTACCACCCACTTAGAGCTGCATTCCCAACAACTCGACTCTTCGAAAGCACCTTACATAGAATTGGTCATCTCATCGCACGGGATTCTCACCCTCTGTGACGTTCTGTTCCAAGAAACATAGACAAGAGCCAATCCCAAGGTTACCTTCTTCAAATTACAACTCGAACACCGAAGGTGCTAGATTTCAAATTTGAGCTTTTGCCGCTTCACTCGCCGTTACTAAGGCAATCCCTGTTGGTTTCTTTTCCTCCGCTTATTGATAT
>A257_221
TCGCCAATATTTAGCTTTAGATGGAATTTACCACCCACTTAGAGCTGCTATTCCCAAACAACTCGACTCTTCGAAAGCACCTTACATAGAATTGGTCATCTCATCGCACGGGATTCTCACCCTCTGTGACGTTCTGTTCCAAGAAACATAGACAAGAGCCAATCCCAAGGTTACCTTCTTCAAATTACAACTCGAACACCGAAGGTGCTAGATTTCAAATTTGAGCTTTTGCCGCTTCACTCGCCGTTTACTAAGGCAATCCCTGTTGGTTTCTTTTCCTCCGCTTATTGATAT
>A257_366
TCGCCAATATTTAGCTTTAGATGGAATTTACCACCCACTTTAGAGCTGCATTCCCAAACAACTCGACTCTTCGAAAGCACCTTACATAGAATTGGTCATCTCAGTCGCACGGGATTCTCACCCTCTGTGACGTTCTGTTCCAAGAAACATAGACAAGAGCCAACTCCCAAGGTTACCTTCTTCAAATTACAACTCGAACACCGAAGGTGCTAGATTTCAAATTTGAGCTTTTGCCGCTTCACTCGCCGTTTACTAAGGCAATCCCTGTTGGTTTCTTTTCCTCCGCTTATTGATAT
>A257_77
TCGCCAATATTTAGCTTTAGATGGAATTTACCACCCACTTTAGAGCTGCATTCCCAAACAACTCGACTCTTCGAAAGCACCTTACATAGAATTGGTCATCTCATCGCACGGGATTCTCACCCTCTGTGACGTTCTGTTCCAAGAAACATAGACAAGAGCCAATCCCAAGGTTACCTTCTTCAAATTACAACTCGAACACCGAAGGTGCTAGATTTCAAATTTGAGCTTTTGCCGCTTCACTCGCCGTTACTAAGGCAATCCCTGTTGGTTTCTTTTCCTCCGCTTATTGATAT
>A257_253
TCGCCAATATTTAGCTTTAGATGGAATTTACCACCCACTTTAGAGCTGCATTCCCAAACAACTCGACTCTTCGAAAGCACCTTACATAGAATTGGTCATCTCATCGCACGGGATTCTCACCCTCTGTGACGTTCTGTTCCAAGAAACATAGACAAGAGCCAATCCCAAGGTTACCTTCTTCAAATTACAACTCGAACACCGAAGGTGCTAGATTTCAAATTTGAGCTTTTGCCGCTTCACTCGCCGTTTACTAAGGCAATCCCTGTTGGTTTCTTTCCTCCGCTTATTGATAT
>A257_123
TCGCCAATATTTAGCTTTAGATGGAATTTACCTACCCACTTAGAGCTGCATTCCCAAACAAACTCGACTCTTCGAAAGCACCTTACATAGAATTGGTCATCTCATCGCACGGGATTCTCACCCTCTGTGACGTTCTGTTCCAAGAAACATAGACAAGAGCCAATCCCAAGGTTACCTTCTTCAAATTACAACTCGAACACCGAAGGTGCTAGATTTCAAATTTGAGCTTTTGCCGCTTCACTCGCCGTTACTAAGGCAATCCCTGTTGGTTTCTTTTCCTCCGCTTATTGATAT
>A257_217
TCGCCAATATTTAGCTTTAGATGGAGTTTACCACCTGCTTTAGGCTGCACTCTCAAGCAACCTGACTCTAGAATACGCCTGTCTGCGCCTACCAGACTCACGCCTCCATGGGCCTAGCACCCACTTTGGGAGCCCCTGTCAAGGGAACTTGAGACACGTGTCAGTAGGCGATGCACAAACGCATCAACGCCGCATCTCCTAAACACGTCGAGTGTTAGGACTTGGCGCTGGGCTCATCCCTGTTCGCTCGCCGTTTACTAAGGCAATCCCTGTTGGTTTCTTTTCCTCCGCTTATTGATAT
>A257_5
TCGCCAATATTTAGCTTTAGATGGGTAATTTAACCACCCACTTAGAGCTGCATTCCCGAAACAACTCGACTCTTCGAAAGCACCTTACATAGAATTGGTCATCTCATCGCACGGGATTCTCACCCTCTGTGACGTTCTGTTCCAAGAAACATAGACAAGAGCCAATCCCAAGATTACCTTCTTCAAATTACAACTCGAACACCGAAGGTGCTAGATTTCAAATTTGAGCTTTTGCCGCTTCACTCGCCTTACTAAGGCAATCCCTGTTGGTTTCTTTTCCTCCGCTTATTGATAT
>A257_346
TCGCCAATATTTAGCTTTAGGTGAGATTTACCACCCAATTTAGGCTGCATTCCCAAACAACCTGACTCTTTGAAAACATATCACAAAAGACAACTACTCAGATCAAAGACGGGATTCTCACCCTCCATGATGCCTTGTTCCAAAGGACTTATTAATCTGGTGTGCCAGGAAAATGTTTCTACAGTTTACAATACGGTTTAGCTAAGCCAAACAGTTTCCAACTTTGAGCTCTTTCCTCTTCACTCGCCGTTTACTAGGGAAATCATTCGTTATTTCTTTCCTCCGCTTATTGATAT
>A257_452
TCGCCAATATTTAGCTTTTAGATGGAATTTACCACCCACTTAGAGCTGCATTCCCAAACAACTCGACTCTTCGAAAGCACCTTACATAGAATTGGTCATCTCATCGCACGGGATTCTCACCCTCTGGTGACGTTCTGTTCCAAGAAACATAGACAAGAAGCCAATCCCAAGGTTACCTTCTTCAAATTACAACTCGAACACCGAAGGTGCTAGATTTCAAATTTGAGCTTTTGCCGCTTCACTCGCCGTTTACTAAGGCAATCCCTGTTGGTTTCTTTTCCTCCGCTTATTGATAT
>A257_43
TCGCCAATATTTTAGCTTTAGATGGAATTTACCACCCACTTAGAGCTGCATTCCCAAACAACTCGACTCTTCGAAAGCACCTTACATAGAATTGGTCATCTCATCGCACGGGATTCTCACCCTCTGTGACGTTCTGTTCCAAGAAACATAGACAAGAGCCAATCCCAAGATTACCTTCTTCAAATTACAACTCGAACACCGAAGGTGCTAGATTTCAAATTTGAGCTTTTGCCGCTTCACTCGCCTTACTAAGGCAATCCCTGTTGGTTTCTTTTCCTCCGCTTATTGATAT
>A257_149
TCGCCAATATTTTAGCTTTTAGATGGAATTTACCACCACTTAGAGCTGCATTCCCAAACAACTCGACTCTTCGAAAGCACCTTACATAGAATTGGTCATCTCATCGCACGGGATTCTCACCCTCTGTGACGTTCTGTTCCAAGAAACATAGACAAGAGCCAATCCCAAGGTTACCTTCTTCAAATTACAACTCGAACACCGAAGGTGCTAGATTTCAAATTTGAGCTTTTGCCGCTTCACTCGCCGTTACTAAGGCAATCCCTCGTTGGTTTCTTTTCCTCCGCTTATTGATAT
>A257_274
TCGCCAATATTTTAGCTTTTAGATGGAATTTACCACCCACTTAGAGCTGCATTCCCAAACAACTCGACTCTTCGAAAGCACCTTACATAGAATTGGTCATCTCATCGCACGGGATTCTCACCCTCTGTGACGTTCTGTTCCAAGAAACATAGACAAGAGCCAATCCCAAGGTTACCTTCTTCAAATTACAACTCGAACACCGAAGGTGCTAGATTTCAAATTTGAGCTTTTGCCGCTTCACTCGCCGTTTACTAAGGCAATCCCTGTTGGTTTCTTTCCTCCGCTTATTGATAT
>A257_325
TCGCCAATTTATTTAGCTTTAGATGGAATTTACCACCCACTTAGAGCTGCATTCCCAAACAACTCGACTCTTCGAAAGCACCTTACATAGAATTGGTCATCTCATCGCACGGGATTCTCACCCTCTGTGACGTTCTGTTCCAAGAAACATAGACAAGAGCCAATCCCAAGGTTACCTTCTTCAAATTACAACTCGAACACCGAAGGTGCTAGATTTCAAATTTGAGCTTTTGCCGCTTCACTCGCCGTTTACTAAGGCAATCCCTGTTGGTTTCTTTTCCTCCGCTTATTGATAT
>A257_36
TCGCCGAATAGTTTAGCGTTTAGATGGAATTTACCACCCACTTAGAGCTGCATTCCCAAACAACTCGACTCTTCGAAAGCACCTTACATAGAATTGGTCATCTCATCGCACGGGATTCTCACCCTCTGTGACGTTCTGTTCCAAGAAACATAGACAAGAGCCAATCCCAAGATTACCTTCTTCAAATTACAACTCGAACACCGAAGGTGCTAGATTTCAAATTTGAGCTTTTGCCGCTTCACTCGCCTTACTAAGGCAATCCCTGTTGGTTTCTTTCCTCCGCTTATTGATAT
>A257_45
TGGCCAATATTTAGCTTTAGAAGAAATTTACCTCCCATTTAGAGCTGCATTCCCAAACAACTCGACTCGTCGAAGGGGCTTTACACGGCGAAGGCCAGCGACCACATACGGGATTCTCACCCTCTGTGACGTCCTGTTCCAAAGAACTTAGACCGCTGCCAACGCCAAAGCGCCCTCTGCAAATTACAACTCGGACTCTGAAAGAGCCAGATTTCAAATTTGAGCTGTTGCCGCTTCACTCGCCGTTACTAAGCAATCCCTGTTGGTTTCTTTTCCTCCGCTTATTGATAT
>A257_333
TGGCCAATATTTAGCTTTAGAAGAAATTTACCTCCCATTTAGAGCTGCATTCCCAAACAACTCGACTCGTCGAAGGGGCTTTACACGGCGAAGGCCAGCGACCACATACGGGATTCTCACCCTCTGTGACGTCCTGTTCCAAAGAACTTAGACCGCTGCCAACGCCAAAGCGCCCTCTGCAAATTACAACTCGGACTCTGAAAGAGCCAGATTTCAAATTTGAGCTGTTGCCGCTTCACTCGCCGTTTACTAGGGCAATCCCTGTTGGTTTCTTTTCCTCCGCTTATTGATAT
>A257_59
TGGCCAATATTTAGCTTTAGAAGAAATTTACCTCCCATTTAGAGCTGCATTCCCAAACAACTCGACTCGTCGAAGGGGCTTTACACGGCGAAGGCCAGCGACCACATACGGGATTCTCACCCTCTGTGACGTCCTGTTCCAAAGAACTTAGACCGCTGCCAACGCCAAAGCGCCCTCTGCAAATTACAACTCGGACTCTGAAAGAGCCAGATTTCAAATTTGAGCTTTTGCCGCTTCACTCGCCGTTACTAAGGCAATCCCTGTTGGTTTCTTTTCCTCCGCTTATTGATAT
>A328_273
ACAGTAATATTTAGCCTTAGATGGAGTTTACCACCTGCTTTAGGCTGCACTCTCAAGCAACCTGACTCTAGAATACGCCTGTCTGCGCCTACCAGACTCACGCCTCCATGGGCCTAGCACCCACTTTGGGAGCCCCTGTCAAGGGAACTTGAGACACGTGTCAGTAGGCGATGCACAAACGCATCAACGCCGCATCTCCTAAACACGTCGAGTGTTAGGACTTGGCGCTGGGCTCATCCCTGTTCGCTCGCCGTTACTAAGGGAATCCCATTTGGTTTCTTTTCCTCCGCTTATTTATAT
>A328_85
ACAGTAATATTTAGCCTTAGGTGAGTTTACCACCTTGCTTTAGGCTGCACTCTCAAGCAACCTGACTCTAGAATACGCCTGTCTGCGCCTACCAGACTCACGCCTCCATGGGCCTAGCACCCACTTTGGGAGCCCCTGTCAAGGGAACTTGAGACACGTGTCAGTAGGCGATGCACAAACGCATCAACGCCGCATCTCCTAAACACGTCGAGTGTTAGGACTTGGCGCTGGGCTCATCCCTGTTCGCTCGCCGTTACTAAGGGAATCCCATTTGGTTTCTTTCCTCCGCTTATTATAT
>A328_206
ACAGTAATATTTAGCCTTAGGTGGAGTTTACCACCTGCTTTAGGCTGCACTCTCAAGCAACCTGACTCTAGAATACGCCTGTCTGCGCCTACCAGACTCACGCCTCCATGGGCCTAGCACCCACTTTGGGAGCCCCTGTCAAGGGAACTTGAGACACGTGTCAGTAGGCGATGCACAAACGCATCAACGCCGCATCTCCTAAACACGTCGAGTGTTAGGACTTGGCGCTGGGCTCATCCCTGTTCGCTCGCCGTTACTAACGGGAACTCCCACTTTCGGTTTCTTTTCCTCCGCTTATTTATAT
>A328_345
ACAGTAATATTTAGCCTTAGGTGGAGTTTACCACCTGCTTTAGGCTGCACTCTCAAGCAACCTGACTCTAGAATACGCCTGTCTGCGCCTACCAGACTCACGCCTCCATGGGCCTAGCACCCACTTTGGGAGCCCCTGTCAAGGGAACTTGAGACACGTGTCAGTAGGCGATGCACAAACGCATCAACGCCGCATCTCCTAAACACGTCGAGTGTTAGGACTTGGCGCTGGGCTCATCCCTGTTCGCTCGCCGTTACTAAGGGAATCCCATTTGGTTTCTTTTCCTCCGCTTATTTATAT
>A328_267
ACAGTAATATTTAGCCTTAGGTGGAGTTTACCACCTGCTTTAGGCTGCACTCTCAAGCAACCTGACTCTAGTATGCAACAGCTTGCCCGCATGTCAAGGCGGCAGCGCTATGGGCCTGTCACCCACTCTGGAAAAGCCCTTTTCAAAGGAACTTGCACTGCCCGACGCACGGGATGCACTGCTACATGCACGCTGCATCTCTCACACGCCAGAAGACGGTGAGACTTAGCGCTGAGCTCATCCCCTTTCGTTCGCCATTACTCAGGGAATCCCTTTTGGTTTCTTTTCCTCCGCTTATTGATAT
>A328_323
ACAGTAATATTTAGCCTTAGGTGGAGTTTACCACCTGCTTTAGGCTGCACTCTCAAGCAACCTGACTCTAGTATGCAACAGCTTGCCCGCATGTCAAGGCGGCAGCGCTATGGGCCTGTCACCCACTCTGGAAAAGCCCTTTTCAAAGGAACTTGCACTGCCCGACGCACGGGATGCACTGCTACATGCACGCTGCATCTCTCACACGCCAGAAGACGGTGAGACTTAGCGCTGAGCTCATCCCCTTTCGTTCGCCATTACTCAGGGAATCCCTTTTGGTTTCTTTTCCTCCGCTTATTTATAT
>A328_250
ACAGTAATATTTAGCCTTAGGTGGAGTTTACCACCTGCTTTAGGCTGCACTCTCAAGCAACCTGACTCTAGTATGCAACAGCTTGCCCGCATGTCAAGGCGGCAGCGCTATGGGCCTGTCACCCACTCTGGAAAAGCCCTTTTCAAAGGAACTTGCACTGCCCGACGCACGGGATGCACTGCTACATGCACGCTGCATCTCTCACACGCCAGAAGACGGTGAGACTTAGCGCTGAGCTCATCCCTTTCGTTCGCCATTACTCAGGGAACTCCCTTTTGGTTTCTTTTCCTCCGCTTATTGATAT
>A328_286
ACAGTAATATTTAGCCTTAGGTGGAGTTTACCACCTGCTTTAGGCTGCACTCTCAAGCAACCTGACTCTAGTATGCAACAGCTTGCCCGCATGTCAAGGCGGCAGCGCTATGGGCCTGTCACCCACTCTGGAAAAGCCCTTTTCAAAGGAACTTGCACTGCCCGACGCACGGGATGCACTGCTACATGCACGCTGCATCTCTCACACGCCAGAAGACGGTGAGACTTAGCGCTGAGCTCATCCCTTTCGTTCGCCATTACTCAGGGAATCCCTTTTGGTTTCTTTTCCTCCGCTTATTGATAT
>A328_152
ACAGTAATATTTAGCCTTAGGTGGAGTTTACCACCTGCTTTAGGCTGCACTCTCAAGCAACCTGACTCTAGTATGCAACAGCTTGCCCGCATGTCAAGGCGGCAGCGCTATGGGCCTGTCACCCACTCTGGAAAAGCCCTTTTCAAAGGAACTTGCACTGCCCGACGCACGGGATGCACTGCTACATGCACGCTGCATCTCTCACACGCCAGAAGACGGTGAGACTTAGCGCTGAGCTCATCCCTTTCGTTCGCCATTACTCAGGGAATCCCTTTTGGTTTCTTTTCCTCCGCTTATTTATAT
>A328_10
ACAGTAATATTTAGCCTTAGGTGGAGTTTACCACCTGCTTTAGGCTGCACTCTCAAGCAGCCTGACTCTAGAATACGCCTGTCTGCGCCTACCAGACTCACGCCTCCATGGGCCTAGCACCCACTTTGGGAGCCCCTGTCAAGGGAACTTGAGACACGTGTCAGTAGGCGATGCACAAACGCATCAACGCCGCATCTCCTAAACACGTCGAGTGTTAGGACTTGGCGCTGGGCTCATCCCTGTTCGCTCGCCGTTACTAAGGGAATCCCATTTGGTTTCTTTTCCTCCGCTTATTTATAT
>A328_262
ACAGTAATATTTTAGCCTTAGGTGGAGTTTACCACCTGCTTTAGGCTGCACTCTCAAGCAACCTGACTCTAGTATGCAACAGCTTGCCCGCATGTCAAGGCGGCAGCGCTATGGGCCTGTCACCCACTCTGGAAAAGCCCTTTTCAAAGGAACTTGCACTGCCCGACGCACGGGATGCACTGCTACATGCACGCTGCATCTCTCACACGCCAGAAGACGGTGAGACTTAGCGCTGAGCTCATCCCTTTCGTTCGCCATTACTCAGGGAATCCCTTTTGGTTTCTTTTCCTCCGCTTATTTATAT
>A328_224
CCATAGATATTTAGCTTTAGAAGAAGTTTATCTCCCATTTAGAGCTGCATTCCCAAACAACTCGACTCGTCGAAGGGGCTTTACACGGCGAAGGCCAGCGACCACATACGGGATTCTCACCCTCTGTGACGTCCTGTTCCAAAGAACTTAGACCGCTGCCAACGCCAAAGCGCCCTCTGCAAATTACAACTCGGACTCTGAAAGAGCCAGATTTCAAATTTGAGCTGTTGCCGCTTCACTCGCCGTTTACTAGGGCAATCCCTGTTGGTTTCTTTTCCTCCGCTTATTGATAT
>A328_9
CCATAGATATTTAGCTTTAGAAGAAGTTTATCTCCCATTTAGGGCTGCAATCCCAAACAACCCGACTCTTGGATAAATAACATTCGGTTCAATGGAAGCTACATACGGGATTTTCACCCTCTGTGACGTTCTGTTCCAAGAAACATAGACAAGAGCCAATCCCAAGGTTACCTTCTTCAAATTACAACTCGAACACCGAAGGTGCTAGATTTCAAATTTGAGCTTTTGCCGCTTCACTCGCCGTTACTAAGGCAATCCCTGTTGTTCTTTTCCTCCGCTTATTGATAT
>A328_198
CCATAGATATTTAGCTTTAGAAGAAGTTTATCTCCCATTTAGGGCTGCAATCCCAAACAACCCGACTCTTGGATAAATAACATTCGGTTCAATGGAAGCTACATACGGGATTTTCACCCTCTGTGATGTCCTGTTCCAAGAAACATAGACAAGAGCCAATCCCAAGGTTACCTTCTTCAAATTACAACTCGAACACCGAAGGTGCTAGATTTCAAATTTGAGCTTTTGCCGCTTCACTCGCCGTTTACTAAGGCAATCCCTGTTGGTTTCTTTTCCTCCGCTTATTGATAT
>A328_67
CCATAGATATTTAGCTTTAGAAGAAGTTTATCTCCCATTTAGGGCTGCAATCCCAAACAACCCGACTCTTGGATAAATAACATTCGGTTCAATGGAAGCTACATACGGGATTTTCACCCTCTGTGATGTCCTGTTCCAAGGAACTTATGCTTCCAAATCCCCTTTTGTTACTCACTTTAGATTACAATTCGAAAACCGAGACGGCCTCCGATTCTAAACTTGAGCTATTGCCGCTTCACTCGCCGCTACTGAGGCAATCTTCGTTGATTTCTTTCCTCCGCTTAGTAATAT
>A328_73
CCATAGATATTTAGCTTTAGAAGAAGTTTATCTCCCATTTAGGGCTGCAATCCCAAACAACCCGACTCTTGGATAAATAACATTCGGTTCAATGGAAGCTACATACGGGATTTTCACCCTCTGTGATGTCCTGTTCCAAGGAACTTATGCTTCCAAATCCCCTTTTGTTACTCACTTTAGATTACAATTCGAAAACCGAGACGGCCTCCGATTCTAAACTTGAGCTATTGCCGCTTCACTCGCCGCTACTGAGGCAATCTTCGTTGATTTCTTTTCCTCCGCTTAGTAATAT
>A328_264
CCATAGATATTTAGCTTTAGAAGAAGTTTATCTCCCATTTAGGGCTGCAATCCCAAACAACCCGACTCTTGGATAAATAACATTCGGTTCAATGGAAGCTACATACGGGATTTTCACCCTCTGTGATGTCCTGTTCCAAGGAACTTATGCTTCCAAATCCCCTTTTGTTACTCACTTTAGATTACAATTCGAAAACCGAGACGGCCTCCGATTCTAAACTTGAGCTATTGCCGCTTCACTCGCCGCTACTGAGGCAATCTTCGTTGATTTCTTTTCCTCCGCTTATTGATAT
>A328_96
CCATAGATATTTAGCTTTAGAAGAAGTTTATCTCCCATTTAGGGCTGCAATCCCAAACAACCCGACTCTTGGATAAATAACATTCGGTTCAATGGAAGCTACATACGGGATTTTCACCCTCTGTGATGTCCTGTTCCAAGGAACTTATGCTTCCAAATCCCCTTTTGTTACTCACTTTAGATTACAATTCGAAAACCGAGACGGCCTCCGATTCTAAACTTGAGCTTTTGCCGCTTCACTCGCCGTTACTAAGGCAATCCCTGTTGGTTTCTTTTCCTCCGCTTATTGATAT
>A328_119
CCATAGATATTTAGCTTTAGAAGAAGTTTATCTCCCATTTAGGGCTGCAATCCCAAACAACCCGACTCTTGGATAAATAACATTCGGTTCAATGGAAGCTACATACGGGATTTTCACCCTCTGTGATGTCCTGTTCCAAGGAACTTATGCTTCCAAATCCCCTTTTGTTACTCACTTTAGATTACAATTCGAAAACCGAGACGGTTTCCTCCGATTCTAAACTTGAGCTATTGCCGCTTCACTCGCCGCTACTGAGGCAATCTTCGTTGATTTCTTTTCCTCCGCTTAGTAATAT
>A328_89
CCATAGATATTTAGCTTTAGAAGAAGTTTATCTCCCATTTAGGGCTGCAATCCCAAACAACCCGACTCTTGGATAAATAACATTCGGTTCAATGGAAGCTACATACGGGATTTTCACCCTCTGTGATGTCCTGTTCCAAGGAACTTATGCTTCCAAATCCCTTTGTTACTCACTTTAGATTACAATTCGAAAACCGAGACGGCCTCCGATTCTAAACTTGAGCTATTGCCGCTTCACTCGCCGCTACTGAGGCAATCTTCGTTGATTTCTTTTCCTCCGCTTAGTAATAT
>A328_181
CCATAGATATTTAGCTTTAGAAGAAGTTTATCTCCCATTTAGGGCTGCAATCCCAAACAACCCGACTCTTGGATAAATAACATTCGGTTCAGTCGAAGCCAAGCACGGGATTTTCACCCTCTTTGACACCCAGTTCCATGGGTACTTATGCTTCGACTTTCCCTTTTGCTAAGCTCTTTAGATTACAATTCGGAGGTGGAACACCCCAGATTTTAAACTTGGACTCTTGCCGCTTCGCTCGCCGCTACTGAGGCAATCTTCGTTAATTTCTTTTCCTCCGCTTAATGATAT
>A328_88
CCATAGATATTTAGCTTTAGAAGAAGTTTATCTCCCATTTAGGGCTGCATTCCCAAACAACTCGACTCGTAGAAGACGTATCACAGAGCACCGGTGGTCGTGTTAAGTACGGGATTATCACCCTCTTTGATACTCCTTTCCAGGAGACTTGGACACGGTCCGGCACGGAAAACGCCTCTATAGATTACAACTCGGACAATCGAAGACTGCCAGATTTCAAATTTGAGCTCTTCCCGCTTCACTCGCCGTTACTAGGGGAATCCTTGTTAGTTTCTTTTCCTCCGCTTATTGATAT
>A328_93
CCATAGATATTTAGCTTTAGAAGAAGTTTATCTCCCATTTTAGGGCTGCAATCCCAAACAACCCGACTCTTGGATAAATAACATTCGGTTCAATGGAAGCTACATACGGGATTTTCACCCTCTGTGATGTCCTGTTCCAAGGAACTTATGCTTCCAAATCCCCTTTTGTTACTCACTTTAGATTACAATTCGAAAACCGAGACGGCCTCCGATTCTAAACTTGAGCTATTGCCGCTTCACTCGCCGCTACTGAGGCAATCTTCGTTGATTTCTTTCCTCCGCTTAGTAATAT
>A328_76
CCATAGATATTTAGCTTTAGATGGAATTTACCACCCACTTAGAGCTGCATTCCCAAACAACTCGACTCTTCGAAAGCACCTTACATAGAATTGGTCATCTCATCGCACGGGATTCTCACCCTCTGTGACGTTCTGTTCCAAGAAACATAGACAAGAGCCAATCCCAAGGTTACCTTCTTCAAATTACAACTCGAACACCGAAGGTGCTAGATTTCAAATTTGAGCTTTTGCCGCTTCACTCGCCGTTACTAAGGCAATCCCTGTTGGTTTCTTTTCCTCCGCTTATTGATAT
>A328_104
CCATAGATATTTAGCTTTTAGAAGAAGTTTATCTCCCATTTAGGGCTGCAATCCCAAACAACCCGACTCTTGGATAAATAACATTCGGTTCAATGGAAGCTACATACGGGATTTTCACCCTCTGTGATGTCCTGTTCCAAGGAACTTATGCTTCCAAATCCCCTTTTGTTACTCACTTTAGATTACAATTCGAAAACCGAGACGGCCTCCGATTCTAAACTTGAGCTATTGCCGCTTCACTCGCCGCTACTGAGGCAATCTTCGTTGATTTCTTTCCTCCGCTTAGTAATAT
>A328_75
CCATAGATATTTTAGCTTTAGAAGAAGTTTATCTCCCATTTAGGGCTGCAATCCCAAACAACCCGACTCTTGGATAAATAACATTCGGTTCAATGGAAGCTACATACGGGATTTTCACCCTCTGTGATGTCCTGTTCCAAGGAACTTATGCTTCCAAATCCCCTTTTGTTACTCACTTTAGATTACAATTCGAAAACCGAGACGGCCTCCGATTCTAAACTTGAGCTATTGCCGCTTCACTCGCCGCTACTGAGGCAATCTTCGTTGATTTCTTTTCCTCCGCTTAGTAATAT
>A328_94
CCATAGATATTTTAGCTTTTAGAAGAAGTTTATCTCCCATTTAGGGCTGCAATCCCAAACAACCCGACTCTTGGATAAATAACATTCGGTTCAATGGAAGCTACATACGGGATTTTCACCCTCTGTGATGTCCTGTTCCAAGGAACTTATGCTTCCAAATCCCCTTTTGTTACTCACTTTAGATTACAATTCGAAAACCGAGACGGCCTCCGATTCTAAACTTGAGCTATTGCCGCTTCACTCGCCGCTACTGAGGCAATCTTCGTTGATTTCTTTTCCTCCGCTTAGTAATAT
>A328_223
CCATCAATATTTAGTCTTAGAAGAAGTTTATCTCCCATTTAGGGCTGCAATCCCAAACAACCCGACTCTTCGAAACTAAGCATTCGGTTCAGTCGAAGCCAAGCACGGGATTTTCACCCTCTTTGACACCCAGTTCCATGGGACTTATGCTTCGACTTTCCCTTTTGCTAAGCTCTTTAGATTACAATTCGAAAACCGAGACGGCCTCCGATTCTAAACTTGAGCTATTGCCGCTTCACTCGCCGCTACTGAGGCAATCTTCGTTGATTTCTTTTCCTCCGCTTAGTAATAT
>A328_115
CCATCAATATTTAGTCTTAGAAGAAGTTTATCTCCCATTTAGGGCTGCAATCCCAAACAACCCGACTCTTCGAAACTAAGCATTCGGTTCAGTCGAAGCCAAGCACGGGATTTTCACCCTCTTTGACACCCAGTTCCATGGGACTTATGCTTCGACTTTCCCTTTTGCTAAGCTCTTTAGATTACAATTCGGAGGTGGAACACCCCAGATTTTAAACTTGGACTCTTGCCGCTTCGCTCGCCGCTACTGAGGCAATCCCTGTTGGTTTCTTTTCCTCCGCTTATTGATAT
>A328_92
CCATCAATATTTAGTCTTAGAAGAAGTTTATCTCCCATTTAGGGCTGCAATCCCAAACAACCCGACTCTTCGAAACTAAGCATTCGGTTCAGTCGAAGCCAAGCACGGGATTTTCACCCTCTTTGACACCCAGTTCCATGGGACTTATGCTTCGACTTTCCCTTTTGCTAAGCTCTTTAGATTACAATTCGGAGGTGGAACACCCCAGATTTTAAACTTGGACTCTTGCCGCTTCGCTCGCCGCTACTGAGGCAATCTTCGTTAATTTCTTTTCCTCCGCTTAATGATAT
>A328_356
CCATCAATATTTAGTCTTAGAAGAAGTTTATCTCCCATTTAGGGCTGCAATCCCAAACAACCCGACTCTTCGAAACTAAGCATTCGGTTCAGTCGAAGCCAAGCACGGGATTTTCACCCTCTTTGACACCCAGTTCCATGGGACTTATGCTTCGACTTTCCCTTTTGCTAAGCTCTTTAGATTACAATTCGGAGGTGGAACACCCCAGATTTTAAACTTGGACTCTTGCCGCTTCGCTCGCCGCTACTGAGGCAATCTTCGTTGATTTCTTTTCCTCCGCTTAGTAATAT
>A328_213
CCATCAATATTTAGTCTTAGAAGAAGTTTATCTCCCATTTAGGGCTGCAATCCCAAACAACCCGACTCTTCGAAACTAAGCATTCGGTTCAGTCGAAGCCAAGCACGGGATTTTCACCCTCTTTGACACCCAGTTCCATGGGACTTATGCTTCGACTTTCCCTTTTGCTAAGCTCTTTAGATTACAATTCGGAGGTGGAACACCCCAGATTTTAAACTTGGACTCTTGCCGCTTCGCTCGCCGCTACTGAGGCAATCTTCGTTGGTTTCTTTTCCTCCGCTTATTGATAT
>A328_218
CCATCAATATTTAGTCTTAGAAGAAGTTTATCTCCCATTTAGGGCTGCAATCCCAAACAACCCGACTCTTGGATAAATAACATTCGGTTCAATGGAAGCTACATACGGGATTTTCACCCTCTGTGATGTCCTGTTCCAAGGAACTTATGCTTCCAAATCCCCTTTTGTTACTCACTTTAGATTACAATTCGAAAACCGAGACGGCCTCCGATTCTAAACTTGAGCTATTGCCGCTTCACTCGCCGCTACTGAGGCAATCTTCGTTGATTTCTTTTCCTCCGCTTAGTAATAT
>A328_348
CCATCAATATTTAGTCTTAGAAGAAGTTTATCTCCCCATTTAGGGCTGCAATCCCAAACAACCCCGACTCTTCGAAACTAAGCATTCGGTTCAGTCGAAGCCAAGCACGGGATTTTCACCCTCTTTGACACCCAGTTCCATGGGACTTATGCTTCGACTTTCCCTTTTGCTAAGCTCTTTAGATTACAATTCGGAGGTGGAACACCCCAGATTTTAAACTTGGACTCTTGCCGCTTCGCTCGCCGCTACTGAGGCAATCTTCGTTAATTTCTTTTCCTCCGCTTAATGATAT
>A328_355
GCTCGTAATATTTAGCCTTTAGATGGAGTTTACCACCCACTTAGAGCTGCATTCCCAAACAACTCGACTCTTCGAAAGCACCTTACATAGAATTGGTCATCTCATCGCACGGGATTCTCACCCTCTGTGACGTTCTGTTCCAAGAAACATAGACAAGAGCCAATCCCAAGGTTACCTTCTTCAAATTACAACTCGAACACCGAAGGTGCTAGATTTCAAATTTGAGCTTTTGCCGCTTCACTCGCCGTTTACTAAGGCAATCCCTGTTGGTTTCTTTTCCTCCGCTTATTGATAT
>A328_271
GCTGTAATATTTAGCCTTAGATGAAGTTTACCACCTGCTTTAGGCTGCACTCTCAAGCAACCTGACTCTAGAATACGCCTGTCTGCGCCTACCAGACTCACGCCTCCATGGGCCTAGCACCCACTTTGGGAGCCCCTGTCAAGGGAACTTGAGACACGTGTCAGTAGGCGATGCACAGACGCATCAACGCCGCATCTCCTAAACACGTCGAGTGTTAGGACTTGGCGCTGGGCTCATCCCTGTTCGCTTCGCCGTTACTAAGGGAATCCCATTTGGTTTCTTTTCCTCCGCTTATTTATAT
>A328_316
GCTGTAATATTTAGCCTTAGATGGAGTTTACCACCTGCTTTAGGCTGCACTCTCAAGCAACCTGACTCTAGAATACGCCTGCTTGCGCCTACCAGACTCGTGTCTCCATGGGCCTAGCACCCACTCTGGGAGCCCCTGTCAAGGGAACTTGAAACACATGTCAGTAGACGATGCACAAACGCATCAACGCCGCATCTCCTAAACACATCGAGTGTTAGGACTTGGCGCTGGGCTCATCCCTGTTCGCTCGCCGTTACTAAGGGAATCCCATTTGGTTTCTTTTCCTCCGCTTATTTATAT
>A328_298
GCTGTAATATTTAGCCTTAGATGGAGTTTACCACCTGCTTTAGGCTGCACTCTCAAGCAACCTGACTCTAGAATACGCCTGTCTGCGCCTACCAGACTCACGCCTCCATGGGCCTAGCACCCACTTTGGGAGCCCCTGTCAAGAGAACTTGAGACACGTGTCAGTAGGCGATGCACAAACGCATCAACGCCGCATCTCCTAAACACGTCGAGTGTTAGGACTTGGCGCTGGGCTCATCCCTGTTCGCTCGCCGTTACTAAGGGAATCCCATTTGGTTTCTTTTCCTCCGCTTATTTATAT
>A328_257
GCTGTAATATTTAGCCTTAGATGGAGTTTACCACCTGCTTTAGGCTGCACTCTCAAGCAACCTGACTCTAGAATACGCCTGTCTGCGCCTACCAGACTCACGCCTCCATGGGCCTAGCACCCACTTTGGGAGCCCCTGTCAAGGGAACTTGAGACACGTGCCAGTAGGCGATGCACAAACGCATCAACGCCGCATCTCCTAAACACGTCGAGTGTTAGGACTTGGCGCTGGGCTCATCCCTGTTCGCTCGCCGTTACTAAGGGAATCCCATTTGGTTTCTTTTCCTCCGCTTATTGATAT
>A328_36
GCTGTAATATTTAGCCTTAGATGGAGTTTACCACCTGCTTTAGGCTGCACTCTCAAGCAACCTGACTCTAGAATACGCCTGTCTGCGCCTACCAGACTCACGCCTCCATGGGCCTAGCACCCACTTTGGGAGCCCCTGTCAAGGGAACTTGAGACACGTGTCAGTAGGCGATGCACAAACGCATCAACGCCGCATCTCCTAAAACACGTCGAGTGTTAGGACTTGGCGCTGGGCTCATCCCTGTTCGCTCGCCGTTACTAAGGCAATCCCTGTTGGTTTCTTTTCCTCCGTCTTATTGATAT
>A328_41
GCTGTAATATTTAGCCTTAGATGGAGTTTACCACCTGCTTTAGGCTGCACTCTCAAGCAACCTGACTCTAGAATACGCCTGTCTGCGCCTACCAGACTCACGCCTCCATGGGCCTAGCACCCACTTTGGGAGCCCCTGTCAAGGGAACTTGAGACACGTGTCAGTAGGCGATGCACAAACGCATCAACGCCGCATCTCCTAAAACACGTCGAGTGTTAGGACTTGGCGCTGGGCTCATCCCTGTTCGCTCGCCGTTACTAAGGGAATCCCATTTGGTTTCTTTTCCTCCGCTTAGTAATAT
>A328_190
GCTGTAATATTTAGCCTTAGATGGAGTTTACCACCTGCTTTAGGCTGCACTCTCAAGCAACCTGACTCTAGAATACGCCTGTCTGCGCCTACCAGACTCACGCCTCCATGGGCCTAGCACCCACTTTGGGAGCCCCTGTCAAGGGAACTTGAGACACGTGTCAGTAGGCGATGCACAAACGCATCAACGCCGCATCTCCTAAACACGTCGAGTGTTAGGACTTGGCGCTGGGCTCATCCCTGTTCGCTCGCCGTTACTAAGGGAACTCCCATTTGGTTTCTTTTCCTCCGCTTATTTATAT
>A328_84
GCTGTAATATTTAGCCTTAGATGGAGTTTACCACCTGCTTTAGGCTGCACTCTCAAGCAACCTGACTCTAGAATACGCCTGTCTGCGCCTACCAGACTCACGCCTCCATGGGCCTAGCACCCACTTTGGGAGCCCCTGTCAAGGGAACTTGAGACACGTGTCAGTAGGCGATGCACAAACGCATCAACGCCGCATCTCCTAAACACGTCGAGTGTTAGGACTTGGCGCTGGGCTCATCCCTGTTCGCTCGCCGTTACTAAGGGAATCCCACTTTCGGTTTCTTTTCCTCCGCTTATTATAT
>A328_163
GCTGTAATATTTAGCCTTAGATGGAGTTTACCACCTGCTTTAGGCTGCACTCTCAAGCAACCTGACTCTAGAATACGCCTGTCTGCGCCTACCAGACTCACGCCTCCATGGGCCTAGCACCCACTTTGGGAGCCCCTGTCAAGGGAACTTGAGACACGTGTCAGTAGGCGATGCACAAACGCATCAACGCCGCATCTCCTAAACACGTCGAGTGTTAGGACTTGGCGCTGGGCTCATCCCTGTTCGCTCGCCGTTACTAAGGGAATCCCACTTTGGTTCTTTCCTCCGCTTATTATAT
>A328_229
GCTGTAATATTTAGCCTTAGATGGAGTTTACCACCTGCTTTAGGCTGCACTCTCAAGCAACCTGACTCTAGAATACGCCTGTCTGCGCCTACCAGACTCACGCCTCCATGGGCCTAGCACCCACTTTGGGAGCCCCTGTCAAGGGAACTTGAGACACGTGTCAGTAGGCGATGCACAAACGCATCAACGCCGCATCTCCTAAACACGTCGAGTGTTAGGACTTGGCGCTGGGCTCATCCCTGTTCGCTCGCCGTTACTAAGGGAATCCCACTTTGGTTTCTTTCCTCCGCTTATTTATAT
>A328_180
GCTGTAATATTTAGCCTTAGATGGAGTTTACCACCTGCTTTAGGCTGCACTCTCAAGCAACCTGACTCTAGAATACGCCTGTCTGCGCCTACCAGACTCACGCCTCCATGGGCCTAGCACCCACTTTGGGAGCCCCTGTCAAGGGAACTTGAGACACGTGTCAGTAGGCGATGCACAAACGCATCAACGCCGCATCTCCTAAACACGTCGAGTGTTAGGACTTGGCGCTGGGCTCATCCCTGTTCGCTCGCCGTTACTAAGGGAATCCCATTTCGGTTTCTTTTCCTCCGCTTATTTATAT
>A328_65
GCTGTAATATTTAGCCTTAGATGGAGTTTACCACCTGCTTTAGGCTGCACTCTCAAGCAACCTGACTCTAGAATACGCCTGTCTGCGCCTACCAGACTCACGCCTCCATGGGCCTAGCACCCACTTTGGGAGCCCCTGTCAAGGGAACTTGAGACACGTGTCAGTAGGCGATGCACAAACGCATCAACGCCGCATCTCCTAAACACGTCGAGTGTTAGGACTTGGCGCTGGGCTCATCCCTGTTCGCTCGCCGTTACTAAGGGAATCCCATTTGGTTTCTTTCCTCCGCTTATTTATAT
>A328_44
GCTGTAATATTTAGCCTTAGATGGAGTTTACCACCTGCTTTAGGCTGCACTCTCAAGCAACCTGACTCTAGAATACGCCTGTCTGCGCCTACCAGACTCACGCCTCCATGGGCCTAGCACCCACTTTGGGAGCCCCTGTCAAGGGAACTTGAGACACGTGTCAGTAGGCGATGCACAAACGCATCAACGCCGCATCTCCTAAACACGTCGAGTGTTAGGACTTGGCGCTGGGCTCATCCCTGTTCGCTCGCCGTTACTAAGGGAATCCCATTTGGTTTCTTTTCCTCCGCTTATTGATAT
>A328_66
GCTGTAATATTTAGCCTTAGATGGAGTTTACCACCTGCTTTAGGCTGCACTCTCAAGCAACCTGACTCTAGAATACGCCTGTCTGCGCCTACCAGACTCACGCCTCCATGGGCCTAGCACCCACTTTGGGAGCCCCTGTCAAGGGAACTTGAGACACGTGTCAGTAGGCGATGCACAAACGCATCAACGCCGCATCTCCTAAACACGTCGAGTGTTAGGACTTGGCGCTGGGCTCATCCCTGTTCGCTCGCCGTTACTAAGGGAATCCCATTTGGTTTCTTTTCCTCCGCTTATTTATAT
>A328_215
GCTGTAATATTTAGCCTTAGATGGAGTTTACCACCTGCTTTAGGCTGCACTCTCAAGCAACCTGACTCTAGAATACGCCTGTCTGCGCCTACCAGACTCACGCCTCCATGGGCCTAGCACCCACTTTGGGAGCCCCTGTCAAGGGAACTTGAGACACGTGTCAGTAGGCGATGCACAAACGCATCAACGCCGCATCTCCTAAACACGTCGAGTGTTAGGACTTGGCGCTGGGCTCATCCCTGTTCGCTCGCCGTTTACTAAGGCAATCCCTGTTCGGTTTCTTTTCCTCCGCTTATTGATAT
>A328_193
GCTGTAATATTTAGCCTTAGATGGAGTTTACCACCTGCTTTAGGCTGCACTCTCAAGCAACCTGACTCTAGAATACGCCTGTCTGCGCCTACCAGACTCACGCCTCCATGGGCCTAGCACCCACTTTGGGAGCCCCTGTCAAGGGAACTTGAGACACGTGTCAGTAGGCGATGCACAAACGCATCAACGCCGCATCTCCTAAACACGTCGAGTGTTAGGACTTGGCGCTGGGCTCATCCCTGTTCGCTCGCCGTTTACTAGGGCAATCCTTGTTAGTTTCTTTTCCTCCGCTTATTGATAT
>A328_332
GCTGTAATATTTAGCCTTAGATGGAGTTTACCACCTGCTTTAGGCTGCACTCTCAAGCAACCTGACTCTAGAATACGCCTGTCTGCGCCTACCAGACTCACGCCTCCATGGGCCTAGCACCCACTTTGGGAGCCCCTGTCAAGGGAACTTGAGACACGTGTCAGTAGGCGATGCACAAACGCATCAACGCCGCATCTCCTAAACACGTCGAGTGTTAGGACTTGGCGCTGGGCTCATCCCTGTTCGCTTCGCCGTTACTAAGGGAATCCCATTTGGTTTCTTTTCCTCCGCTTATTTATAT
>A328_350
GCTGTAATATTTAGCCTTAGATGGAGTTTACCACCTGCTTTAGGCTGCACTCTCAAGCAACCTGACTCTAGAATACGCCTGTCTGCGCCTACCAGACTCACGCCTCCATGGGCCTAGCACCCACTTTGGGAGCCCCTGTCAAGGGAACTTGAGACACGTGTCAGTAGGCGATGCACAAACGCATCAACGCCGCATCTCCTAAACACGTCGAGTGTTAGGACTTGGCGCTGGGCTCATCCCTGTTCGCTTCGCCGTTACTAAGGGAATCCCATTTGGTTTTCTTTTCCTCCGCTTATTTATAT
>A328_156
GCTGTAATATTTAGCCTTAGATGGAGTTTACCACCTGCTTTAGGCTGCACTCTCAAGCAACCTGACTCTAGAATACGCCTGTCTGCGCCTACCAGACTCACGCCTCCATGGGCCTAGCACCCACTTTGGGAGCCCCTGTCAAGGGAACTTGAGACACGTGTCAGTAGGCGATGCACAAACGCATCAACGCCGCATCTCCTAAACACGTCGAGTGTTAGGACTTGGCGCTGGGTCTCATCCCTGTTCGCTTCGCCGTTACTAAGGGAACTCCCATTTGGTTTCTTTTCCTCCGCTTATTTATAT
>A328_194
GCTGTAATATTTAGCCTTAGATGGAGTTTACCACCTGCTTTAGGCTGCACTCTCAAGCAACCTGACTCTAGAATACGCCTGTCTGCGCCTACCAGACTCACGCCTCCATGGGCCTAGCACCCACTTTGGGAGCCCCTGTCAAGGGAACTTGAGACACGTGTCAGTAGGCGATGCACAGACGCATCAACGCCGCATCTCCTAAACACGTCGAGTGTTAGGACTTGGCGCTGGGCTCATCCCTGTTCGCTCGCCGTTACTAAGGGAATCCCATTTGGTTTCTTTTCCTCCGCTTAGTAATAT
>A328_159
GCTGTAATATTTAGCCTTAGATGGAGTTTACCACCTGCTTTAGGCTGCACTCTCAAGCAACCTGACTCTAGAATACGCCTGTCTGCGCCTACCAGACTCACGCCTCCATGGGCCTAGCACCCACTTTGGGAGCCCCTGTCAAGGGAACTTGAGACACGTGTCAGTAGGCGATGCACAGACGCATCAACGCCGCATCTCCTAAACACGTCGAGTGTTAGGACTTGGCGCTGGGCTCATCCCTGTTCGCTCGCCGTTACTAAGGGAATCCCATTTGGTTTCTTTTCCTCCGCTTATTTATAT
>A328_13
GCTGTAATATTTAGCCTTAGATGGAGTTTACCACCTGCTTTAGGCTGCACTCTCAAGCAACCTGACTCTAGAATACGCCTGTCTGTGCCTACCAGACTCACGCCTCCATGGGCCTAGCACCCACTTTGGGAGCCCCTGTCAAGGGAACTTGAGACACGTGTCAGTAGGCGATGCACAAACGCATCAACGCCGCATCTCCTAAACACGTCGAGTGTTAGGACTTGGCGCTGGGCTCATCCCTGTTCGCTCGCCGTTACTAAGGGAATCCCATTTGGTTTCTTTCCTCCGCTTATTATAT
>A328_304
GCTGTAATATTTAGCCTTAGATGGAGTTTACCACCTGCTTTAGGCTGCACTCTCAAGCAACCTGACTCTAGAATACGCCTGTCTGTGCCTACCAGACTCACGCCTCCATGGGCCTAGCACCCACTTTGGGAGCCCCTGTCAAGGGAACTTGAGACACGTGTCAGTAGGCGATGCACAAACGCATCAACGCCGCATCTCCTAAACACGTCGAGTGTTAGGACTTGGCGCTGGGCTCATCCCTGTTCGCTCGCCGTTACTAAGGGAATCCCATTTGGTTTCTTTTCCTCCGCTTATTATAT
>A328_153
GCTGTAATATTTAGCCTTAGATGGAGTTTACCACCTGCTTTAGGCTGCACTCTCAAGCAACCTGACTCTAGAATACGCCTGTCTGTGCCTACCAGACTCACGCCTCCATGGGCCTAGCACCCACTTTGGGAGCCCCTGTCAAGGGAACTTGAGACACGTGTCAGTAGGCGATGCACAAACGCATCAACGCCGCATCTCCTAAACACGTCGAGTGTTAGGACTTGGCGCTGGGCTCATCCCTGTTCGCTCGCCGTTACTAAGGGAATCCCATTTGGTTTCTTTTCCTCCGCTTATTTATAT
>A328_245
GCTGTAATATTTAGCCTTAGATGGAGTTTACCACCTGCTTTAGGCTGCACTCTCAAGCAACCTGACTCTAGAATACGCCTGTCTGTGCCTACCAGACTCACGCCTCCATGGGCCTAGCACCCACTTTGGGAGCCCCTGTCAAGGGAACTTGAGACACGTGTCAGTAGGCGATGCACAAACGCATCAACGCCGCATCTCCTAAACACGTCGAGTGTTAGGACTTGGCGCTGGGCTCATCCTGTTCGCTCGCCGTTACTAAGGGAATCCCTATTTGGTTTCTTTTCCTCCGCTTATTTATAT
>A328_219
GCTGTAATATTTAGCCTTAGGTGGAGTTTACCACCTGCTTTAGGCTGCACTCTCAAGCAACCTGACTCTAGTATGCAACAGCTTGCCCGCATGTCAAGGCGGCAGCGCTATGGGCCTGTCACCCACTCTGGAAAAGCCCTTTTCAAAGGAACTTGCACTGCCCGACGCACGGGATGCACTGCTACATGCACGCTGCATCTCTCACACGCCAGAAGACGGTGAGACTTAGCGCTGAGCTCATCCCTTTCGTTCGCCATTACTCAGGGAATCCCTTTTGGTTTCTTTTCCTCCGCTTATTTATAT
>A328_252
GCTGTAATATTTAGCCTTAGGTGGAGTTTACCACCTGCTTTAGGCTGCACTCTCAAGCAACCTGACTCTAGTATGCAACAGCTTGCCCGCATGTCAAGGCGGCAGCGCTATGGGCCTGTCACCCACTCTGGAAAAGCCCTTTTCAAAGGAACTTGCACTGCCCGACGCACGGGATGCACTGCTACATGCACGCTGCATCTCTCACACGCCAGAAGACGGTGAGACTTAGCGCTGAGCTCATCCCTTTCGTTCGCCATTACTCAGGGAATCCTTTTGGTTTCTTTTCCTCCGCTTATTGATAT
>A328_358
GCTGTAATATTTTAGCCTTAGATGGAGTTTACCACCTGCTTTAGGCTGCACTCTCAAGCAACCTGACTCTAGAATACGCCTGTCTGCGCCTACCAGACTCACGCCTCCATGGGCCTGTCACCCACTCTGGAAAAGCCCTTTTCAAAGGAACTTGCACTGCCCGACGCACGGGATGCACTGCTACATGCACGCTGCATCTCTCACACGCCAGAAGACGGTGAGACTTAGCGCTGAGCTCATCCCCTTTCGTTCGCCATTACTCAGGGAATCCCTTTGGTTCTTTCCTCCGCTTATTTATAT
>A328_209
GCTGTTAATATTTAGCCTTAGATGGAGTTTACCACCTGCTTTAGGCTGCACTCTCAAGCAACCTGACTCTAGAATACGCCTGTCTGCGCCTACCAGACTCACGCCTCCATGGGCCTAGCACCCACTTTGGGAGCCCCTGTCAAGGGAACTTGAGACACGTGTCAGTAGGCGATGCACAGACGCATCAACGCCGCATCTCCTAAACACGTCGAGTGTTAGGACTTGGCGCTGGGCTCATCCCTGTTCGCTTCGCCGTTACTAAGGGAATCCCATTTGGTTTCTTTTCCTCCGCTTATTTATAT
>A328_68
TCAGGAGTATTTAGCCTTACCGGATGGTGCCGGCAAATTCCCACAAGGCGTCTCCGACCTCGCGGTACTCAGGATACCACTATCTTATTATTACTTACGCGTACGCAGCTCTCATGCTCTATGGCCGGCTTTCCCAAACCGTTCCGCTTCATTTTAATAGTCATGTTGTGGTCCTACTACCCCTAATATGCCGTAACATATTAGGTTTGGGCTTCTTCCCTTTCGCTCGCCACTACTCAGGAAATCACTGTTGTTTTCTCTTCCTCCGCTTACTTAGAT
>A328_61
TCGCCAAATATTTAGCTTTAGATGGAATTTACCACCCACTTAGAGCTGCATTCCCAAACAACTCGACTCTTCGAAAGCACCTTACATAGAATTGGTCATCTCATCGCACGGGATTCTCACCCTCTGTGACGTTCTGTTCCAAGAAACATAGACAAGAGCCAATCCCAAGGTTACCTTCTTCAAATTACAACTCGAACACCGAAGGTGCTAGATTTCAAATTTGAGCTTTTGCCGCTTCACTCGCCTTACTAAGGCAATCCCTGTTGGTTTCTTTCCTCCGCTTATTGATAT
>A328_349
TCGCCAATATTTAGCTTTAGAAGAAATTTACCACCCACTTAGAGCTGCATTCCCAAACAACTCGACTCTTCGAAAGCACCTTACATAGAATTGGTCATCTCATCGCACGGGATTCTCACCCTCTGTGACGTTCTGTTCCAAGAAACATAGACAAGAGCCAATCCCAAGGTTACCTTCTTCAAATTACAACTCGAACACCGAAGGTGCTAGATTTCAAATTTGAGCTTTTGCCGCTTCACTCGCCGTTTACTAAGGCAATCCCTGTTGGTTTCTTTTCCTCCGCTTATTGATAT
>A328_301
TCGCCAATATTTAGCTTTAGATGAAATTTACCACCCATTTAGAGCTGCATTCCCAAACAACTCGACTCGTCGAAGGAGCTTCACACGGTTGTGGGCACCCCATCCCAGACGGGATTCTCACCCTCTATGACGGCCCGTTCCAGGGCACTTAGATGGGGGCCACTCCCGAAGCATCCTCTGCAAATTACAATGCGGACCCCGAAGGAGCCAGCTTTCAAATTTGAGCTCTTGCCGCTTCACTCGCCGTTACTGAGGCAATCCCTGTTGGTTTCTTTTCCTCCGCTTAATGATAT
>A328_87
TCGCCAATATTTAGCTTTAGATGAAATTTACCACCCATTTTGACCTGCATTCCCAAACAAGTCGACTCGTCGAAGGAGTTTTACACAGGCCCTACCGCGGTCCAAGACGGGATTCTCACCCTCTTTGACATTCTGTTCCAAGAAATTTAAACCGTGGCGGTGCCCAAAACATCCTCTACAAATTACAACTCGGGCCGTGAGGCCAGATTTCAAATTTGAGCTGTTGCCGCTTCACTCGCCGTTACTGAGGCAATCCCTGTTGGTTTCTTTTCCTCCGCTTATTGATAT
>A328_235
TCGCCAATATTTAGCTTTAGATGGAATTCACCACCCATTTTGAGCTGCATTCCCAAACAACTCGACTCGTAGAAGACGTATCACAGAGCACCGGTGGTCGTGTTAAGTACGGGATTATCACCCTCTTTGATACTCCTTTCCAGGAGACTTGGACACGGTCCGGCACGGAAAACGCCTCTATAGATTACAACTCGGACAATCGAAGACTGCCAGATTTCAAATTTGAGCTCTTCCCGCTTCACTCGCCGTTACTAGGGGAATCCTTGTTAGTTTCTTTTCCTCCGCTTATTGATAT
>A328_204
TCGCCAATATTTAGCTTTAGATGGAATTTACCACCCACTTAGAGCTGCAATCCCAAACAACCCGACTCTTCGAAACTAAGCATTCGGTTCAGTCGAAGCCAAGCACGGGATTTTCACCCTCTTTGACACCCAGTTCCATGGGACTTATGCTTCGACTTTCCCTTTTGCTAAGCTCTTTAGATTACAATTCGGAGGTGGAACACCCCAGATTTTAAACTTGGACTCTTGCCGCTTCGCTCGCCGCTACTGAGGCAATCTTCGTTAATTTCTTTCCTCCGCTTAATGATAT
>A328_210
TCGCCAATATTTAGCTTTAGATGGAATTTACCACCCACTTAGAGCTGCATTCCCAAACAACCCGACTCTTCGAAACTAAGCATTCGGTTCAGTCGAAGCCAAGCACGGGATTTTCACCCTCTTTGACACCCAGTTCCATGGGACTTATGCTTCGACTTTCCCTTTTGCTAAGCTCTTTAGATTACAATTCGGAGGTGGAACACCCCAGATTTTAAACTTGGACTCTTGCCGCTTCGCTCGCCGCTACTGAGGCAATCTTCGTTAATTTCTTTTCCTCCGCTTAATGATAT
>A328_303
TCGCCAATATTTAGCTTTAGATGGAATTTACCACCCACTTAGAGCTGCATTCCCAAACAACTCGACTCGTCGAAGGGGCTTTACACGGCGAAGGCCAGCGACCACATACGGGATTCTCACCCTCTGTGACGTCCTGTTCCAAAGAACTTAGACCGCTGCCAACGCCAAAGCGCCCTCTGCAAATTACAACTCGAACACCGAAGGTGCTAGATTTCAAATTTGAGCTTTTGCCGCTTCACTCGCCGTTTACTAAGGCAATCCCTGTTGGTTTCTTTTCCTCCGCTTATTGATAT
>A328_232
TCGCCAATATTTAGCTTTAGATGGAATTTACCACCCACTTAGAGCTGCATTCCCAAACAACTCGACTCGTCGAAGGGGCTTTACACGGCGAAGGCCAGCGACCACATACGGGATTCTCACCCTCTGTGACGTCCTGTTCCAAAGAACTTAGACCGCTGCCAACGCCAAAGCGCCCTCTGCAAATTACAACTCGGACTCTGAAAGAGTCAGATTTCAAATTTGAGCTGTTGCCGCTTCACTCGCCGTTTACTAGGGCAATCCCTGTTGGTTTCTTTTCCTCCGCTTATTGATAT
>A328_277
TCGCCAATATTTAGCTTTAGATGGAATTTACCACCCACTTAGAGCTGCATTCCCAAACAACTCGACTCTTCGAAAGCACCTTACATAGAATTGGTCATCTCATCGCACGGGATTCTCACACTCTGTGACGTTCTGTTCCAAGAAACATAGACAAGAGCCAATCCCAAGGTTACCTTCTTCAAATTACAACTCGAACACCGAAGGTGCTAGATTTCAAATTTGAGCTTTTGCCGCTTCACTCGCCGTTTACTAAGGCAATCCCTGTTGGTTTCTTTTCCTCCGCTTATTGATAT
>A328_192
TCGCCAATATTTAGCTTTAGATGGAATTTACCACCCACTTAGAGCTGCATTCCCAAACAACTCGACTCTTCGAAAGCACCTTACATAGAATTGGTCATCTCATCGCACGGGATTCTCACCCGTCTGTGACGTTCTGTTCCAAGAAACATAGACAAGAGCCAATCCCAAGGTTACCTTCTTCAAATTACAACTCGAACACCGAAGGTGCTAGATTTCAAATTTGAGCTTTTGCCGCTTCACTCGCCGTTTACTAAGGCAATCCCTGTTGGTTTCTTTTCCTCCGCTTATTGATAT
>A328_281
TCGCCAATATTTAGCTTTAGATGGAATTTACCACCCACTTAGAGCTGCATTCCCAAACAACTCGACTCTTCGAAAGCACCTTACATAGAATTGGTCATCTCATCGCACGGGATTCTCACCCTCTGTGACGTTCTGTTCCAAGAAACATAGACAAGAGCCAATCCCAAGGTTACCTTCTTACAAATTACAACTCGAACACCGAAGGTGCTAGATTTCAAATTTGAGCTTTTGCCGCTTCACTCGCCGTTTACTAAGGCAATCCCTGTTGGTTTCTTTTCCTCCGCTTATTGATAT
>A328_139
TCGCCAATATTTAGCTTTAGATGGAATTTACCACCCACTTAGAGCTGCATTCCCAAACAACTCGACTCTTCGAAAGCACCTTACATAGAATTGGTCATCTCATCGCACGGGATTCTCACCCTCTGTGACGTTCTGTTCCAAGAAACATAGACAAGAGCCAATCCCAAGGTTACCTTCTTACAAATTACAACTCGAACACCGAAGGTGCTAGATTTCAAATTTGAGTCTTTTGCCGCTTCACTCGCCGTTTACTAAGGCAATCCCTGTTGGTTTCTTTCCTCCGCTTATTGATAT
>A328_186
TCGCCAATATTTAGCTTTAGATGGAATTTACCACCCACTTAGAGCTGCATTCCCAAACAACTCGACTCTTCGAAAGCACCTTACATAGAATTGGTCATCTCATCGCACGGGATTCTCACCCTCTGTGACGTTCTGTTCCAAGAAACATAGACAAGAGCCAATCCCAAGGTTACCTTCTTCAAATTACAACTCGAACACCGAAGGTGCTAAATTTCAAATTTGAGCTTTTGCCGCTTCACTCGCCGTTTACTAAGGCAATCCCTGTTGGTTTCTTTTCCTCCGCTTATTGATAT
>A328_135
TCGCCAATATTTAGCTTTAGATGGAATTTACCACCCACTTAGAGCTGCATTCCCAAACAACTCGACTCTTCGAAAGCACCTTACATAGAATTGGTCATCTCATCGCACGGGATTCTCACCCTCTGTGACGTTCTGTTCCAAGAAACATAGACAAGAGCCAATCCCAAGGTTACCTTCTTCAAATTACAACTCGAACACCGAAGGTGCTAGATTTCAAATTTGAGCTTTGCCGCTTCACTCGCCGTTTACTAAGGCAATCCCTGTTGGTTCTTTCCTCCGCTTATTGATAT
>A328_338
TCGCCAATATTTAGCTTTAGATGGAATTTACCACCCACTTAGAGCTGCATTCCCAAACAACTCGACTCTTCGAAAGCACCTTACATAGAATTGGTCATCTCATCGCACGGGATTCTCACCCTCTGTGACGTTCTGTTCCAAGAAACATAGACAAGAGCCAATCCCAAGGTTACCTTCTTCAAATTACAACTCGAACACCGAAGGTGCTAGATTTCAAATTTGAGCTTTTGCCGCTTCACTCGCCGTTACTAAGGCAACTCCCCTGTTGGTTTCCTTTCCTCCGCTTATTGATAT
>A328_91
TCGCCAATATTTAGCTTTAGATGGAATTTACCACCCACTTAGAGCTGCATTCCCAAACAACTCGACTCTTCGAAAGCACCTTACATAGAATTGGTCATCTCATCGCACGGGATTCTCACCCTCTGTGACGTTCTGTTCCAAGAAACATAGACAAGAGCCAATCCCAAGGTTACCTTCTTCAAATTACAACTCGAACACCGAAGGTGCTAGATTTCAAATTTGAGCTTTTGCCGCTTCACTCGCCGTTACTAAGGCAATCCCTCGTTGGTTCTTTCCTCCGCTTATTGATAT
>A328_99
TCGCCAATATTTAGCTTTAGATGGAATTTACCACCCACTTAGAGCTGCATTCCCAAACAACTCGACTCTTCGAAAGCACCTTACATAGAATTGGTCATCTCATCGCACGGGATTCTCACCCTCTGTGACGTTCTGTTCCAAGAAACATAGACAAGAGCCAATCCCAAGGTTACCTTCTTCAAATTACAACTCGAACACCGAAGGTGCTAGATTTCAAATTTGAGCTTTTGCCGCTTCACTCGCCGTTACTAAGGCAATCCCTCGTTGGTTTCTTTTCCTCCGCTTATTGATAT
>A328_63
TCGCCAATATTTAGCTTTAGATGGAATTTACCACCCACTTAGAGCTGCATTCCCAAACAACTCGACTCTTCGAAAGCACCTTACATAGAATTGGTCATCTCATCGCACGGGATTCTCACCCTCTGTGACGTTCTGTTCCAAGAAACATAGACAAGAGCCAATCCCAAGGTTACCTTCTTCAAATTACAACTCGAACACCGAAGGTGCTAGATTTCAAATTTGAGCTTTTGCCGCTTCACTCGCCGTTACTAAGGCAATCCCTGTTGGTTTCTTTCCTCCGCTTATTGATAT
>A328_29
TCGCCAATATTTAGCTTTAGATGGAATTTACCACCCACTTAGAGCTGCATTCCCAAACAACTCGACTCTTCGAAAGCACCTTACATAGAATTGGTCATCTCATCGCACGGGATTCTCACCCTCTGTGACGTTCTGTTCCAAGAAACATAGACAAGAGCCAATCCCAAGGTTACCTTCTTCAAATTACAACTCGAACACCGAAGGTGCTAGATTTCAAATTTGAGCTTTTGCCGCTTCACTCGCCGTTACTAAGGCAATCCCTGTTGGTTTCTTTTCCTCCGCTTAGTAATAT
>A328_1
TCGCCAATATTTAGCTTTAGATGGAATTTACCACCCACTTAGAGCTGCATTCCCAAACAACTCGACTCTTCGAAAGCACCTTACATAGAATTGGTCATCTCATCGCACGGGATTCTCACCCTCTGTGACGTTCTGTTCCAAGAAACATAGACAAGAGCCAATCCCAAGGTTACCTTCTTCAAATTACAACTCGAACACCGAAGGTGCTAGATTTCAAATTTGAGCTTTTGCCGCTTCACTCGCCGTTACTAAGGCAATCCCTGTTGGTTTCTTTTCCTCCGCTTATTGATAT
>A328_50
TCGCCAATATTTAGCTTTAGATGGAATTTACCACCCACTTAGAGCTGCATTCCCAAACAACTCGACTCTTCGAAAGCACCTTACATAGAATTGGTCATCTCATCGCACGGGATTCTCACCCTCTGTGACGTTCTGTTCCAAGAAACATAGACAAGAGCCAATCCCAAGGTTACCTTCTTCAAATTACAACTCGAACACCGAAGGTGCTAGATTTCAAATTTGAGCTTTTGCCGCTTCACTCGCCGTTACTAAGGCAATCCCTGTTGGTTTCTTTTCCTCGCTTATTGATAT
>A328_105
TCGCCAATATTTAGCTTTAGATGGAATTTACCACCCACTTAGAGCTGCATTCCCAAACAACTCGACTCTTCGAAAGCACCTTACATAGAATTGGTCATCTCATCGCACGGGATTCTCACCCTCTGTGACGTTCTGTTCCAAGAAACATAGACAAGAGCCAATCCCAAGGTTACCTTCTTCAAATTACAACTCGAACACCGAAGGTGCTAGATTTCAAATTTGAGCTTTTGCCGCTTCACTCGCCGTTACTAAGGCAATCCCTTTTGGTTTCTTTTCCTCCGCTTATTTATAT
>A328_260
TCGCCAATATTTAGCTTTAGATGGAATTTACCACCCACTTAGAGCTGCATTCCCAAACAACTCGACTCTTCGAAAGCACCTTACATAGAATTGGTCATCTCATCGCACGGGATTCTCACCCTCTGTGACGTTCTGTTCCAAGAAACATAGACAAGAGCCAATCCCAAGGTTACCTTCTTCAAATTACAACTCGAACACCGAAGGTGCTAGATTTCAAATTTGAGCTTTTGCCGCTTCACTCGCCGTTTACTAAGGCAATCCCCTGTTGGTTTCTTTCCTCCGCTTATTGATAT
>A328_140
TCGCCAATATTTAGCTTTAGATGGAATTTACCACCCACTTAGAGCTGCATTCCCAAACAACTCGACTCTTCGAAAGCACCTTACATAGAATTGGTCATCTCATCGCACGGGATTCTCACCCTCTGTGACGTTCTGTTCCAAGAAACATAGACAAGAGCCAATCCCAAGGTTACCTTCTTCAAATTACAACTCGAACACCGAAGGTGCTAGATTTCAAATTTGAGCTTTTGCCGCTTCACTCGCCGTTTACTAAGGCAATCCCTCGTTCGGTTTCTTTCCTCCGCTTATTGATAT
>A328_199
TCGCCAATATTTAGCTTTAGATGGAATTTACCACCCACTTAGAGCTGCATTCCCAAACAACTCGACTCTTCGAAAGCACCTTACATAGAATTGGTCATCTCATCGCACGGGATTCTCACCCTCTGTGACGTTCTGTTCCAAGAAACATAGACAAGAGCCAATCCCAAGGTTACCTTCTTCAAATTACAACTCGAACACCGAAGGTGCTAGATTTCAAATTTGAGCTTTTGCCGCTTCACTCGCCGTTTACTAAGGCAATCCCTCGTTGGTTTCTTTCCTCCGCTTATTGATAT
>A328_294
TCGCCAATATTTAGCTTTAGATGGAATTTACCACCCACTTAGAGCTGCATTCCCAAACAACTCGACTCTTCGAAAGCACCTTACATAGAATTGGTCATCTCATCGCACGGGATTCTCACCCTCTGTGACGTTCTGTTCCAAGAAACATAGACAAGAGCCAATCCCAAGGTTACCTTCTTCAAATTACAACTCGAACACCGAAGGTGCTAGATTTCAAATTTGAGCTTTTGCCGCTTCACTCGCCGTTTACTAAGGCAATCCCTCGTTGGTTTCTTTTCCTCCGCTTATTGATAT
>A328_167
TCGCCAATATTTAGCTTTAGATGGAATTTACCACCCACTTAGAGCTGCATTCCCAAACAACTCGACTCTTCGAAAGCACCTTACATAGAATTGGTCATCTCATCGCACGGGATTCTCACCCTCTGTGACGTTCTGTTCCAAGAAACATAGACAAGAGCCAATCCCAAGGTTACCTTCTTCAAATTACAACTCGAACACCGAAGGTGCTAGATTTCAAATTTGAGCTTTTGCCGCTTCACTCGCCGTTTACTAAGGCAATCCCTGTTGGTTCTTTCCTCCGCTTATTGATAT
>A328_134
TCGCCAATATTTAGCTTTAGATGGAATTTACCACCCACTTAGAGCTGCATTCCCAAACAACTCGACTCTTCGAAAGCACCTTACATAGAATTGGTCATCTCATCGCACGGGATTCTCACCCTCTGTGACGTTCTGTTCCAAGAAACATAGACAAGAGCCAATCCCAAGGTTACCTTCTTCAAATTACAACTCGAACACCGAAGGTGCTAGATTTCAAATTTGAGCTTTTGCCGCTTCACTCGCCGTTTACTAAGGCAATCCCTGTTGGTTTCTTTCCTCCGCTTATTGATAT
>A328_143
TCGCCAATATTTAGCTTTAGATGGAATTTACCACCCACTTAGAGCTGCATTCCCAAACAACTCGACTCTTCGAAAGCACCTTACATAGAATTGGTCATCTCATCGCACGGGATTCTCACCCTCTGTGACGTTCTGTTCCAAGAAACATAGACAAGAGCCAATCCCAAGGTTACCTTCTTCAAATTACAACTCGAACACCGAAGGTGCTAGATTTCAAATTTGAGCTTTTGCCGCTTCACTCGCCGTTTACTAAGGCAATCCCTGTTGGTTTCTTTTCCTCCGCTTATTGATAT
>A328_220
TCGCCAATATTTAGCTTTAGATGGAATTTACCACCCACTTAGAGCTGCATTCCCAAACAACTCGACTCTTCGAAAGCACCTTACATAGAATTGGTCATCTCATCGCACGGGATTCTCACCCTCTGTGACGTTCTGTTCCAAGAAACATAGACAAGAGCCAATCCCAAGGTTACCTTCTTCAAATTACAACTCGAACACCGAAGGTGCTAGATTTCAAATTTGAGCTTTTGCCGCTTCACTCGCCGTTTACTAAGGCCAATCCCTGTTGGTTTCTTTTCCTCCGCTTATTGATAT
>A328_11
TCGCCAATATTTAGCTTTAGATGGAATTTACCACCCACTTAGAGCTGCATTCCCAAACAACTCGACTCTTCGAAAGCACCTTACATAGAATTGGTCATCTCATCGCACGGGATTCTCACCCTCTGTGACGTTCTGTTCCAAGAAACATAGACAAGAGCCAATCCCAAGGTTACCTTCTTCAAATTACAACTCGAACACCGAAGGTGCTAGATTTCAAATTTGAGCTTTTGCCGCTTCACTCGCCTTACTAAGGCAATCCCTGTTGGTTTCTTTCCTCCGCTTATTGATAT
>A328_2
TCGCCAATATTTAGCTTTAGATGGAATTTACCACCCACTTAGAGCTGCATTCCCAAACAACTCGACTCTTCGAAAGCACCTTACATAGAATTGGTCATCTCATCGCACGGGATTCTCACCCTCTGTGACGTTCTGTTCCAAGAAACATAGACAAGAGCCAATCCCAAGGTTACCTTCTTCAAATTACAACTCGAACACCGAAGGTGCTAGATTTCAAATTTGAGCTTTTGCCGCTTCACTCGCCTTACTAAGGCAATCCCTGTTGGTTTCTTTTCCTCCGCTTATTGATAT
>A328_15
TCGCCAATATTTAGCTTTAGATGGAATTTACCACCCACTTAGAGCTGCATTCCCAAACAACTCGACTCTTCGAAAGCACCTTACATAGAATTGGTCATCTCATCGCACGGGATTCTCACCCTCTGTGACGTTCTGTTCCAAGAAACATAGACAAGAGCCAATCCCAAGGTTACCTTCTTCAAATTACAACTCGAACACCGAAGGTGCTAGATTTCAAATTTGAGCTTTTGCCGCTTCACTCGCCTTACTAGGGCAATCCCTGTTGGTTTCTTTTCCTCCGCTTATTGATAT
>A328_48
TCGCCAATATTTAGCTTTAGATGGAATTTACCACCCACTTAGAGCTGCATTCCCAAACAACTCGACTCTTCGAAAGCACCTTACATAGAATTGGTCATCTCATCGCACGGGATTCTCACCCTCTGTGACGTTCTGTTCCAAGAAACATAGACAAGAGCCAATCCCAAGGTTACCTTCTTCAAATTACAACTCGAACACCGAAGGTGCTAGATTTCAAATTTGAGCTTTTTGCCGCTTCACTCGCCGTTACTAAGGCAATCCCTGTTGGTTTCTTTTCCTCCGCTTATTGATAT
>A328_42
TCGCCAATATTTAGCTTTAGATGGAATTTACCACCCACTTAGAGCTGCATTCCCAAACAACTCGACTCTTCGAAAGCACCTTACATAGAATTGGTCATCTCATCGCACGGGATTCTCACCCTCTGTGACGTTCTGTTCCAAGAAACATAGACAAGAGCCAATCCCAAGGTTACCTTCTTCAAATTACAACTCGAACACCGAAGGTGCTAGATTTCAAATTTGAGTCTTTTGCCGCTTCACTCGCCGTTACTAAGGCAATCCCTGTTGGTTTCTTTTCCTCCGCTTATTGATAT
>A328_324
TCGCCAATATTTAGCTTTAGATGGAATTTACCACCCACTTAGAGCTGCATTCCCAAACAACTCGACTCTTCGAAAGCACCTTACATAGAATTGGTCATCTCATCGCACGGGATTCTCACCCTCTGTGACGTTCTGTTCCAAGAAACATAGACAAGAGCCAATCCCAAGGTTACCTTCTTCAAATTACAACTCGAACACCGAAGGTGCTAGATTTCCAAACTTTGAGCCTTTTGCCGCTTCACTCGCCGTTACTAAGGTCAATCCCTGTTGGTTTCTTTCCTCCGCTTATTGATAGT
>A328_53
TCGCCAATATTTAGCTTTAGATGGAATTTACCACCCACTTAGAGCTGCATTCCCAAACAACTCGACTCTTCGAAAGCACCTTACATAGAATTGGTCATCTCATCGCACGGGATTCTCACCCTCTGTGACGTTCTGTTCCAAGAAACATAGACAAGAGCCAATCCCAAGGTTACCTTCTTCAAATTACAACTCGGACACCGAAGGTGCTAGATTTCAAATTTGAGCTTTTGCCGCTTCACTCGCCTTACTAAGGCAATCCCTGTTGGTTTCTTTTCCTCCGCTTATTGATAT
>A328_39
TCGCCAATATTTAGCTTTAGATGGAATTTACCACCCACTTAGAGCTGCATTCCCAAACAACTCGACTCTTCGAAAGCACCTTACATAGAATTGGTCATCTCATCGCACGGTATTCTCACCCTCTGTGACGTTCTGTTCCAAGAAACATAGACAAGAGCCAATCCCAAGGTTACCTTCTTCAAATTACAACTCGAACACCGAAGGTGCTAGATTTCAAATTTGAGCTTTTGCCGCTTCACTCGCCTTACTAAGGCAATCCCTGTTGGTTTCTTTTCCTCCGCTTATTGATAT
>A328_28
TCGCCAATATTTAGCTTTAGATGGAATTTACCACCCACTTAGAGCTGCATTCCCAAACAACTCGACTCTTCGGAAAGCACCTTACATAGAATTGGTCATCTCATCGCACGGGATTCTCACCCTCTGTGACGTTCTGTTCCAAGAAACATAGACAAGAGCCAATCCCAAGGTTACCTTCTTCAAATTACAACTCGAACACCGAAGGTGCTAGATTTCAAATTTGAGCTTTTGCCGCTTCACTCGCCGTTACTAAGGCAATCCCTGTTGGTTTCTTTTCCTCCGCTTATTGATAT
>A328_221
TCGCCAATATTTAGCTTTAGATGGAATTTACCACCCATTTAGAGCTGCATTCCCAAACAACTCGACTCGTCGAAGGGGCTTTACACGGCGAAGGCCAGCGACCACATACGGGATTCTCACCCTCTGTGACGTCCTGTTCCAAAGAACTTAGACCGCTGCCAACGCCAAAGCGCCCTCTGCAAATTACAACTCGGACTCTGAAAGAGCCAGATTTCAAATTTGAGCTGTTGCCGCTTCACTCGCCGTTACTAGGGCAATCCCTGTTGGTTTCTTTTCCTCCGCTTAGTAATAT
>A328_295
TCGCCAATATTTAGCTTTAGATGGAATTTACCACCCATTTAGAGCTGCATTCCCAAACAACTCGACTCGTCGAAGGGGCTTTACACGGCGAAGGCCAGCGACCACATACGGGATTCTCACCCTCTGTGACGTCCTGTTCCAAAGAACTTAGACCGCTGCCAACGCCAAAGCGCCCTCTGCAAATTACAACTCGGACTCTGAAAGAGTCAGATTTCAAATTTGAGCTGTTGCCGCTTCACTCGCCGTTTACTAGGGCAATCCCTGTTGGTTTCTTTTCCTCCGCTTATTGATAT
>A328_145
TCGCCAATATTTAGCTTTAGATGGAATTTACCACCCATTTTGAGCTGCATTCCCAAACAACTCGACTCGTAGAGAGCGTATCACAGAGCACTGATGATTGTGTCAAGTACGGGATTGTCACCCTCTTTGATACCCTGTTCCAAGGGACTTAGACACAGTTCAGCACGGAAAACGCTTCTATAGATTACAACTCGGACTATCGAAGACAGCCAGATTTCAAATTTGAGCTCTTCCCGGTTCACTCGCCGTTACTAAGGGAATCCCATTTGGTTTCTTTTCCTCCGCTTATTTATAT
>A328_62
TCGCCAATATTTAGCTTTAGATGGAATTTACCACCCATTTTGAGCTGCATTCCCAAACAACTCGACTCGTAGAGAGCGTATCACAGAGCACTGATGATTGTGTCAAGTACGGGATTGTCACCCTCTTTGATACCCTGTTCCAAGGGACTTAGACACAGTTCAGCACGGAAAACGCTTCTATAGATTACAACTCGGACTATCGAAGACAGCCAGATTTCAAATTTGAGCTCTTCCCGGTTCACTCGCCGTTACTAAGGGAATCCTTGTTAGTTTCTTTTCCTCCGCTTATTGATAT
>A328_7
TCGCCAATATTTAGCTTTAGATGGAATTTACCACCCATTTTGAGCTGCATTCCCAAACAACTCGACTCGTAGAGAGCGTATCACAGAGCACTGATGATTGTGTCAAGTACGGGATTGTCACCCTCTTTGATACCCTGTTCCAAGGGACTTAGACACAGTTCAGCACGGAAAACGCTTCTATAGATTACAACTCGGACTATCGAAGACAGCCAGATTTCAAATTTGAGCTCTTCCCGTTCACTCGCCGTTACTAAGGGAATCCTTGTTAGTTTCTTTTCCTCCGCTTATTGATAT
>A328_121
TCGCCAATATTTAGCTTTAGATGGAATTTACCACCCATTTTGAGCTGCATTCCCAAACAACTCGACTCTTCGAAAGCACCTTACATAGAATTGGTCATCTCATCGCACGGGATTCTCACCCTCTGTGACGTTCTGTTCCAAGAAACATAGACAAGAGCCAATCCCAAGGTTACCTTCTTCAAATTACAACTCGAACACCGAAGGTGCTAGATTTCAAATTTGAGCTGTTGCCGCTTCACTCGCCGTTACTAGGGCAATCCCTTTTGGTTTCTTTTCCTCCGCTTATTGATAT
>A328_16
TCGCCAATATTTAGCTTTAGATGGAATTTACCACCCATTTTGAGCTGCATTCCCAAACAACTCGACTCTTCGAAAGCACCTTACATAGAATTGGTCATCTCATCGCACGGGATTCTCACCCTCTGTGACGTTCTGTTCCAAGAAACATAGACAAGAGCCAATCCCAAGGTTACCTTCTTCAAATTACAACTCGAACACCGAAGGTGCTAGATTTCAAATTTGAGCTTTTGCCGCTTCACTCGCCGTTACTAAGGCAATCCCTGTTGGTTTCTTTTCCTCCGCTTATTGATAT
>A328_227
TCGCCAATATTTAGCTTTAGATGGAGTTTACCACCTGCTTTAGGCTGCACTCTCAAGCAACCTGACTCTAGAATACGCCTGTCTGCGCCTACCAGACTCACGCCTCCATGGGCCTAGCACCCACTTTGGGAGCCCCTGTCAAGGGAACTTGAGACACGTGTCAGTAGGCGATGCACAAACGCATCAACGCCGCATCTCCTAAACACGTCGAGTGTTAGGACTTGGCGCTGGGCTCATCCCTGTTCGCTCGCCGTTACTAAGGGAATCCCTTTTGGTTTCTTTTCCTCCGCTTATTTATAT
>A328_173
TCGCCAATATTTAGCTTTTAGATGGAATTTACCACCCACTTAGAGCTGCATTCCCAAACAACTCGACTCTTCGAAAGCACCTTACATAGAATTGGTCATCTCATCGCACGGGATTCTCACCCTCTGTGACGTTCTGTTCCAAGAAACATAGGACAAGAGCCAATCCCAAGGTTACCTTCTTCAAATTACAACTCGAACACCGAAGGGTGCTAGATTTCAAATTTGAGCTTTTGCCGCTTCACTCGCCGTTTACTAAGGGCAATCCCCTGTTGGTTTCTTTTCCTCCGCTTATTGATAT
>A328_340
TCGCCAATATTTAGTCTTTAGATGGAATTTACCACCCACTTAGAGCTGCATTCCCAAACAACTCGACTCTTCGAAAGCACCTTACATAGAATTGGTCATCTCATCGCACGGGATTCTCACCCTTTGTGACGTTCTGTTCCAAGAAACATAGACAAGAGCCAATCCCAAGGTTACCTTCTTCAAATTACAACTCGAACACCGAAGGTGCTAGATTTCAAATTTGAGCTTTTGCCGCTTCACTCGCCGTTTACTAAGGCAATCCCTGTTGGTTTCTTTTCCTCCGCTTATTGATAT
>A328_291
TCGCCAATATTTTAGCTTTAGATGGAATTTACCACCCACTTAGAGCTGCATTCCCAAACAACTCGACTCTTCGAAAGCACCTTACATAGAATTGGTCATCTCATCGCACGGGATTCTCACCCTCTGTGACGTTCTGTTCCAAGAAACATAGACAAGAGCCAATCCCAAGGTTACCTTCTTCAAATTACAACTCGAACACCGAAGGTGCTAGATTTCAAATTTGAGCTTTTGCCGCTTCACTCGCCGTTTACTAAGGCAATCCCTGTTGGTTTCTTTTCCTCCGCTTATTGATAT
>A328_154
TCGCCAATATTTTAGCTTTTAGATGGAATTTACCACCCACTTTAGAGCTGCATTCCCAAACAACTCGACTCTTCGAAAGCACCTTACATAGAATTGGTCATCTCATCGCACGGGATTCTCACCCTCTGTGACGTTCTGTTCCAAGAAACATAGACAAGAGCCAATCCCAAGGTTACCTTCTTCAAATTACAACTCGAACACCGAAGGTGCTAGATTTCAAATTTGAGCTTTTGCCGCTTCACTCGCCGTTTACTAAGGCAATCCCTGTTGGTTTCTTTCCTCCGCTTATTGATAT
>A328_157
TCGCCCAATATTTAGCTTTAGATGGAATTTACCACCCACTTAGAGCTGCATTCCCAAACAACTCGACTCTTCGAAAGCACCTTACATAGAATTGGTCATCTCATCGCACGGGATTCTCACCCTCTGTGACGTTCTGTTCCAAGAAACATAGACAAGAGCCAATCCCAAGGTTACCTTCTTCAAATTACAACTCGAACACCGAAGGTGCTAGATTTCAAATTTGAGCTTTTGCCGCTTCACTCGCCGTTTACTAAGGCAATCCCTGTTGGTTTCTTTCCTCCGCTTATTGATAT
>A328_45
TCGCCGAATATTTAGGCGTTTAGATGGGAATTTACCACCCACTTAGAGCTGCATTCCCAAACAACTCGACTCTTCGAAAGCACCTTACATAGAATTGGTCATCTCATCGCACGGGATTCTCACCCTCTGTGACGTTCTGTTCCAAGAAACATAGACAAGAGCCAATCCCAAGGTTACCTTCTTCAAATTACAACTCGAACACCGAAGGTGCTAGATTTCAAATTTGAGCTTTTGCCGCTTCACTCGCCTTACTAAGGCAATCCCTGTTGGTTTCTTTCCTCCGCTTATTGATAT
>A328_108
TGGCCAATATTTAGCCTTAGATGGAGTTTACCACCTGCTTTAGGCTGCACTCTCAAGCAACCTGACTCTAGAATACGCCTGTCTGCGCCTACCAGACTCACGCCTCCATGGGCCTAGCACCCACTCTGGGAGCCCCTGTCAAGGGAACTTGAAACACATGTCAGTAGACGATGCACAAACGCATCAACGCCGCATCTCCTAAACACATCGAGTGTTAGGACTTGGCGCTGGGCTCATCCCTGTTCGCTCGCCGTTACTAAGGGAATCCTTGTTAGTTTCTTTTCCTCCGCTTATTGATAT
>A328_342
TGGCCAATATTTAGCTTTAGAAGAAATTTACCTCCCATTTAGAGCTGCATTCCCAAACAACTCGACTCGTCGAAGGGGCTTTACACGGCGAAGGCCAGCGACCACATACGGGATTCTCACCCTCTGTGACGTCCTGTTCCAAAGAACTTAGACCGCTGCCAACGCCAAAGCGCCCTCTGCAAAATTACAACTCGGACTCTGAAAGAGTCAGATTTCAAATTTGAGCTGTTGCCGCTTCACTCGCCGTTTACTAGGGCAATCCCTGTTGGTTTCTTTTCCTCCGCTTATTGATAT
>A328_22
TGGCCAATATTTAGCTTTAGAAGAAATTTACCTCCCATTTAGAGCTGCATTCCCAAACAACTCGACTCGTCGAAGGGGCTTTACACGGCGAAGGCCAGCGACCACATACGGGATTCTCACCCTCTGTGACGTCCTGTTCCAAAGAACTTAGACCGCTGCCAACGCCAAAGCGCCCTCTGCAAATTACAACTCGGACTCTGAAAGAGCCAGATTTCAAATTTGAGCTGTTGCCGCTTCACTCGCCGTTACTAGGGCAATCCCTGTTGGTTTCTTTTCCTCCGCTTATTGATAT
>A328_185
TGGCCAATATTTAGCTTTAGAAGAAATTTACCTCCCATTTAGAGCTGCATTCCCAAACAACTCGACTCGTCGAAGGGGCTTTACACGGCGAAGGCCAGCGACCACATACGGGATTCTCACCCTCTGTGACGTCCTGTTCCAAAGAACTTAGACCGCTGCCAACGCCAAAGCGCCCTCTGCAAATTACAACTCGGACTCTGAAAGAGCCAGATTTCAAATTTGAGCTGTTGCCGCTTCACTCGCCGTTTACTAGGGCAATCCCTGTTGGTTTCTTTTCCTCCGCTTATTGATAT
>A328_164
TGGCCAATATTTAGCTTTAGAAGAAATTTACCTCCCATTTAGAGCTGCATTCCCAAACAACTCGACTCGTCGAAGGGGCTTTACACGGCGAAGGCCAGCGACCACATACGGGATTCTCACCCTCTGTGACGTCCTGTTCCAAAGAACTTAGACCGCTGCCAACGCCAAAGCGCCCTCTGCAAATTACAACTCGGACTCTGAAAGAGTCAGATTTCAAATTTGAGCTGTTGCCGCTTCACTCGCCGTTTACTAGGGCAATCCCTGTTGGTTTCTTTTCCTCCGCTTATTGATAT
>A328_276
TGGCCAATATTTAGCTTTAGAAGAAATTTACCTCCCATTTAGAGCTGCATTCCCAAACAACTCGACTCTTCGAAAGCACCTTACATAGAATTGGTCATCTCATCGCACGGGATTCTCACCCTCTGTGACGTTCTGTTCCAAGAAACATAGACAAGAGCCAATCCCAAGGTTACCTTCTTCAAATTACAACTCGAACACCGAAGGTGCTAGATTTCAAATTTGAGCTTTTGCCGCTTCACTCGCCGTTTACTAAGGCAATCCCTGTTGGTTTCTTTTCCTCCGCTTATTGATAT
>A328_292
TGGCCAATATTTAGCTTTAGAAGAAGTTTATCTCCCATTTAGGGCTGCAATCCCAAACAACCCGACTCTTGGATAAATAACATTCGGTTCAATGGAAGCTACATACGGGATTTTCACCCTCTGTGATGTCCTGTTCCAAGGAACTTATGCTTCCAAATCCCCTTTTGTTACTCACTTTAGATTACAATTCGAAAACCGAGACGGCCTCCGATTCTAAACTTGAGCTATTGCCGCTTCACTCGCCGCTACTGAGGCAATCTTCGTTGACTTTCTTTTCCTCCGCTTATTGATAT
>A328_129
TGGCCAATATTTAGCTTTAGAAGAATTTACCTCCCATTTAGAGCTGCATTCCCAAACAACTCGACTCGTCGAAGGGGCTTTACACGGCGAAGGCCAGCGACCACATACGGGATTCTCACCCTCTGTGACGTCCTGTTCCAAAGAACTTAGACCGCTGCCAACGCCAAAGCGCCCTCTGCAAATTACAACTCGGACTCTGAAAGAGCCAGATTTCAAATTTGAGCTGTTGCCGCTTCACTCGCCGTTACTAGGGCAATCCCTGTTGGTTTCTTTTCCTCCGCTTATTGATAT
>A328_114
TGGCCAATATTTAGCTTTAGATGGAATTTACCACCCACTTAGAGCTGCATTCCCAAACAACTCGACTCTTCGAAAGCACCTTACATAGAATTGGTCATCTCATCGCACGGGATTCTCACCCTCTGTGACGTTCTGTTCCAAGAAACATAGACAAGAGCCAATCCCAAGGTTACCTTCTTCAAATTACAACTCGAACACCGAAGGTGCTAGATTTCAAATTTGAGCTTTTGCCGCTTCACTCGCCGTTACTAAGGCAATCCCTGTTGGTTTCTTTTCCTCCGCTTATTGATAT
>A328_311
TGGCCAATTATTTAGCTTTAGAAGAAATTTACCTCCCATTTAGAGCTGCATTCCCAAACAACTCGACTCGTCGAAGGGCTTTACACGGCGAAGGCCAGCGACCACATACGGGATTCTCACCCTCTGTGACGTCCTGTTCCAAAGAACTTAGACCGCTGCCAACGCCAAAGCGCCCTCTGCAAATTACAACTCGGACTCTGAAAGAGCCAGATTTCAAATTTGAGCTGTTGCCGCTTCACTCGCCGTTTACTAGGGCAATCCCTGTTGGTTTCTTTTCCTCCGCTTATTGATAT
>A329_57
ACACCAATATTTAGCTTTAGATGGAATTTACCACCCACTTAGAGCTGCATTCCCAAACAACTCGACTCTTCGAAAGCACCTTACATAGAATTGGTCATCTCATCGCACGGGATTCTCACCCTCTGTGACGTTCTGTTCCAAGAAACATAGACAAGAGCCAATCCCAAGGTTACCTTCTTCAAATTACAACTCGAACACCGAAGGTGCTAGATTTCAAATTTGAGCTTTTGCCGCTTCACTCGCCGTTACTAAGGCAATCCCTGTTGGTTTCTTTTCCTCCGCTTATTGATAT
>A329_51
CACGCTTTCATATTTAGCCTTGGATGGCCAGCACCACCATATTCAGCCAGCACTATCAAGCTGACCTACTCGCGAGGCACGGCTTCGTCCGGCTTCTCTCACCAGGTCGTGTGGAACGCCCTGTGCCCCGGGGTATTAGCCCGTATGCCGTGAGAGTTGCCGGATTGGACCGCGCCCCTTAGACCACATTTCCCACACAGCCGTGAAGCCGTGGGGATTCAGTCTCGGGCTATTCCCTGTTCACTCGCAGTTACTGGGGAATCTCGGTTGATTTCTTTCCTCCGCTGACTAATAT
>A329_49
CACGCTTTCATATTTAGCCTTGGATGGCCAGCACCACCATATTCAGCCAGCACTATCAAGCTGACCTACTCGCGAGGCACGGCTTCGTCCGGCTTCTCTCACCAGGTCGTGTGGAACGCCCTGTGCCCCGGGGTATTAGCCCGTATGCCGTGAGAGTTGCCGGATTGGACCGCGCCCCTTAGACCACATTTCCCACACAGCCGTGAAGCCGTGGGGATTCAGTCTCGGGCTATTCCCTGTTCACTCGCAGTTACTGGGGGAATCTCGGTTGACTTTCCTTTTCCTCCGCTGACTAATAT
>A329_54
CACGCTTTCATATTTAGCCTTGGATGGCCAGCACCACCATATTCAGCCAGCACTATCAAGCTGACCTACTCGCGAGGCACGGCTTCGTCCGGCTTCTCTCACCAGGTCGTGTGGAACGCCCTGTGCCCCGGGGTATTAGCCCGTATGCCGTGAGAGTTGCCGGATTGGACCGCGCCCCTTAGACCACATTTCCCACACAGCCGTGAAGCCGTGGGGATTCAGTCTCGGGCTATTCCCTGTTCACTCGCAGTTACTGGGGGAATCTCGGTTGATTTCTTTTCCTCCGCTGACTAATAT
>A329_157
CACGCTTTCATATTTAGCCTTGGATGGCCAGCACCACCCATATTCAGCCAGCACTATCAAGCTGACCTACTCGCGAGGCACGGCTTCGTCCGGCTTCTCTCACCAGGTCGTGTGGAACGCCCTGTGCCCCGGGGTATTAGCCCGTATGCCGTGAGAGTTGCCGGATTGGACCGCCGCCCCTTAGACCACATTTCCCACACAGCCGTGAAGCCGGTGGGGATTCAGTCTCGGGCTTATTCCCTGTTCACTCGCAGTTTACTGGGGGAATCTCGGTTGATTTCTTTTCCTCCGCTGACTAATAT
>A329_33
CACGCTTTCATATTTAGCCTTGGATGGCCAGCACCACCCATATTCAGCCAGCACTATCAAGCTGACCTACTCGCGAGGCACGGCTTCGTCCGGCTTCTCTCACCAGGTCGTGTGGAACGCCCTGTGCCCCGGGGTATTAGCCCGTATGCCGTGAGAGTTGCCGGATTGGACCGCGCCCCTTAGACCACATTTCCCACACAGCCGTGAAGCCGTGGGGATTCAGTCTCGGGCTATTCCCTGTTCACTCGCAGTTACTGGGGGAATCTCGGTTGATTTCTTTCCTCCGCTGACTAATAT
>A329_3
CACGCTTTCATATTTAGCCTTGGATGGCCAGCACCACCCATATTCAGCCAGCACTATCAAGCTGACCTACTCGCGAGGCACGGCTTCGTCCGGCTTCTCTCACCAGGTCGTGTGGAACGCCCTGTGCCCCGGGGTATTAGCCCGTATGCCGTGAGAGTTGCCGGATTGGACCGCGCCCCTTAGACCACATTTCCCACACAGCCGTGAAGCCGTGGGGATTCAGTCTCGGGCTATTCCCTGTTCACTCGCAGTTACTGGGGGAATCTCGGTTGATTTCTTTTCCTCCGCTGACTAATAT
>A329_179
CACGCTTTCATATTTAGCCTTGGATGGCCAGCACCACCCATATTCAGCCAGCACTATCAAGCTGACCTACTCGCGAGGCACGGCTTCGTCCGGCTTCTCTCACCAGGTCGTGTGGAACGCCCTGTGCCCCGGGGTATTAGCCCGTATGCCGTGAGAGTTGCCGGATTGGACCGCGCCCCTTAGACCACATTTCCCACACAGCCGTGAAGCCGTGGGGATTCAGTCTCGGGCTATTCCCTGTTCACTCGCAGTTTACTCGGGGGAATCTCGGTTGATTTCTTTTCCTCCGCTGACTAATAT
>A329_221
CACGCTTTCATATTTAGCCTTGGATGGCCAGCACCACCCATATTCAGCCAGCACTATCAAGCTGACCTACTCGCGAGGCACGGCTTCGTCCGGCTTCTCTCACCAGGTCGTGTGGAACGCCCTGTGCCCCGGGGTATTAGCCCGTATGCCGTGAGAGTTGCCGGATTGGACCGCGCCCCTTAGACCACATTTCCCACACAGCCGTGAAGCCGTGGGGATTCAGTCTCGGGCTATTCCCTGTTCACTCGCAGTTTACTGGGGGAATCTCGGTTCGATTTCTTTTCCTCCGCTGACTAATAT
>A329_141
CACGCTTTCATATTTAGCCTTGGATGGCCAGCACCACCCATATTCAGCCAGCACTATCAAGCTGACCTACTCGCGAGGCACGGCTTCGTCCGGCTTCTCTCACCAGGTCGTGTGGAACGCCCTGTGCCCCGGGGTATTAGCCCGTATGCCGTGAGAGTTGCCGGATTGGACCGCGCCCCTTAGACCACATTTCCCACACAGCCGTGAAGCCGTGGGGATTCAGTCTCGGGCTATTCCCTGTTCACTCGCAGTTTACTGGGGGAATCTCGGTTGATTTCTTTTCCTCCGCTGACTAATAT
>A329_34
CACGCTTTTCATATTTTAGCCTTGGATGGGCCAGCACCACCCATATTCAGCCAGCACTATCAAGCTGACCTACTCGCGAGGCACGGCTTCGTCCGGCTTCTCTCACCAGGTCGTGTGGAACGCCCTGTGCCCCGGGGTATTAGCCCGTATGCCGTGAGAGTTGCCGGATTGGACCGCGCCCCTTAGACCACATTTCCCACACAGCCGTGAAGCCGTGGGGATTCAGTCTCGGGCTATTCCCTGTTCACTCGCAGTTACTGGGGGAATCTCGGTTGATTTCTTTCCTCCGCTGACTAATAT
>A329_71
CGGCCAGTATTTAGCTTTAGATGAAATTTACACCCATTTAGAGCTGCATTCCCAAACAACTCGACTCGTCGAAGGAGCTTCACACGGTTGTGGGCACCCCATCCCAGACGGGATTCTCACCCTCTATGACGGCCCGTTCCAGGGCACTTAGATGGGGGCCACTCCCGAAGCATCCTCTGCAAATTACAATGCGGACCCCGAAGGAGCCAGCTTTCAAATTTGAGCTCTTGCCGCTTCACTCGCCGTTACTGAGGCAATCCCTGTTGGTTTCTTTTCCTCCGCTTATTGATAT
>A329_89
GCTGTAATATTAGCCTTAGATGGAGTTTACCACCTGCTTTAGGCTGCACTCTCAAGCAACCTGACTCTAGAATACGCCTGTCTGCGCCTACCAGACTCACGCCTCCATGGGCCTAGCACCCACTTTGGGAGCCCCTGTCAAGGGAACTTGAGACACGTGTCAGTAGGCGATGCACAAACGCATCAACGCCGCATCTCCTAAACACGTCGAGTGTTAGGACTTGGCGCTGGGCTCATCCCTGTTCGCTCGCCGTTACTAAGGGAATCCCACTTTCGGTTTCTTTTCCTCCGCTTATTTATAT
>A329_67
GCTGTAATATTTAGCCTTAGATGGAGTTTACCACCCACTTAGAGCTGCATTCCCAAACAACTCGACTCTTCGAAAGCACCTTACATAGAATTGGTCATCTCATCGCACGGGATTCTCACCCTCTGTGACGTTCTGTTCCAAGAAACATAGACAAGAGCCAATCCCAAGGTTACCTTCTTCAAATTACAACTCGAACACCGAAGGTGCTAGATTTCAAATTTGAGCTTTTGCCGCTTCACTCGCCGTTACTAAGGCAATCCCTGTTGGTTTCTTTTCCTCCGCTTATTGATAT
>A329_124
GCTGTAATATTTAGCCTTAGATGGAGTTTACCACCTGCTTTAGGCTGCACTCTCAAGCAACCTGACTCTAGAATACGCCTGTCTGCGCCTACCAGACTCACGCCTCCATGGGACTAGCACCCACTTTGGGAGCCCCTGTCAAGGGAACTTGAGACACGTGTCAGTAGGCGATGCACAAACGCATCAACGCCGCATCTCCTAAACACGTCGAGTGTTAGGACTTGGCGCTGGGCTCATCCCTGTTCGCTCGCCGTTACTAAGGGAATCCCATTTGGTTTCTTTTCCTCCGCTTATTTATAT
>A329_10
GCTGTAATATTTAGCCTTAGATGGAGTTTACCACCTGCTTTAGGCTGCACTCTCAAGCAACCTGACTCTAGAATACGCCTGTCTGCGCCTACCAGACTCACGCCTCCATGGGCCTAGCACCCACTTTGGGAGCCCCTGTCAAGGGAACTTGAGACACGTGTCAGTAGGCGATGCACAAACGCATCAACGCCGCATCTACCTAAACACGTCGAGTGTTAGGACTTGGCGCTGGGCTCATCCCTGTTCGCTCGCCGTTACTAAGGGAATCCCATTTGGTTTCTTTCCTCCGCTTATTTATAT
>A329_145
GCTGTAATATTTAGCCTTAGATGGAGTTTACCACCTGCTTTAGGCTGCACTCTCAAGCAACCTGACTCTAGAATACGCCTGTCTGCGCCTACCAGACTCACGCCTCCATGGGCCTAGCACCCACTTTGGGAGCCCCTGTCAAGGGAACTTGAGACACGTGTCAGTAGGCGATGCACAAACGCATCAACGCCGCATCTCCTAAACACGTCGAGTGTTAGGACTTGGCGCTGGGCTCATCCCTGTTCGCTCGCCGTTACTAACGGGAACTCCCATTTCGGTTTCTTTTCCTCCGCTTATTTATAT
>A329_23
GCTGTAATATTTAGCCTTAGATGGAGTTTACCACCTGCTTTAGGCTGCACTCTCAAGCAACCTGACTCTAGAATACGCCTGTCTGCGCCTACCAGACTCACGCCTCCATGGGCCTAGCACCCACTTTGGGAGCCCCTGTCAAGGGAACTTGAGACACGTGTCAGTAGGCGATGCACAAACGCATCAACGCCGCATCTCCTAAACACGTCGAGTGTTAGGACTTGGCGCTGGGCTCATCCCTGTTCGCTCGCCGTTACTAAGGATCCCTATTTGGTTTCTTTCCTCCGCTTATTTATAT
>A329_101
GCTGTAATATTTAGCCTTAGATGGAGTTTACCACCTGCTTTAGGCTGCACTCTCAAGCAACCTGACTCTAGAATACGCCTGTCTGCGCCTACCAGACTCACGCCTCCATGGGCCTAGCACCCACTTTGGGAGCCCCTGTCAAGGGAACTTGAGACACGTGTCAGTAGGCGATGCACAAACGCATCAACGCCGCATCTCCTAAACACGTCGAGTGTTAGGACTTGGCGCTGGGCTCATCCCTGTTCGCTCGCCGTTACTAAGGGAACTCCCATTTGGTTCTTTCCTCCGCTTATTATAT
>A329_47
GCTGTAATATTTAGCCTTAGATGGAGTTTACCACCTGCTTTAGGCTGCACTCTCAAGCAACCTGACTCTAGAATACGCCTGTCTGCGCCTACCAGACTCACGCCTCCATGGGCCTAGCACCCACTTTGGGAGCCCCTGTCAAGGGAACTTGAGACACGTGTCAGTAGGCGATGCACAAACGCATCAACGCCGCATCTCCTAAACACGTCGAGTGTTAGGACTTGGCGCTGGGCTCATCCCTGTTCGCTCGCCGTTACTAAGGGAACTCCCATTTGGTTTCTTTTCCTCCGCTTATTTATAT
>A329_136
GCTGTAATATTTAGCCTTAGATGGAGTTTACCACCTGCTTTAGGCTGCACTCTCAAGCAACCTGACTCTAGAATACGCCTGTCTGCGCCTACCAGACTCACGCCTCCATGGGCCTAGCACCCACTTTGGGAGCCCCTGTCAAGGGAACTTGAGACACGTGTCAGTAGGCGATGCACAAACGCATCAACGCCGCATCTCCTAAACACGTCGAGTGTTAGGACTTGGCGCTGGGCTCATCCCTGTTCGCTCGCCGTTACTAAGGGAATCCCACTTTGGTTCTTTCCTCCGCTTATTTATAT
>A329_164
GCTGTAATATTTAGCCTTAGATGGAGTTTACCACCTGCTTTAGGCTGCACTCTCAAGCAACCTGACTCTAGAATACGCCTGTCTGCGCCTACCAGACTCACGCCTCCATGGGCCTAGCACCCACTTTGGGAGCCCCTGTCAAGGGAACTTGAGACACGTGTCAGTAGGCGATGCACAAACGCATCAACGCCGCATCTCCTAAACACGTCGAGTGTTAGGACTTGGCGCTGGGCTCATCCCTGTTCGCTCGCCGTTACTAAGGGAATCCCACTTTGGTTTCTTTTCCTCCGCTTATTTATAT
>A329_200
GCTGTAATATTTAGCCTTAGATGGAGTTTACCACCTGCTTTAGGCTGCACTCTCAAGCAACCTGACTCTAGAATACGCCTGTCTGCGCCTACCAGACTCACGCCTCCATGGGCCTAGCACCCACTTTGGGAGCCCCTGTCAAGGGAACTTGAGACACGTGTCAGTAGGCGATGCACAAACGCATCAACGCCGCATCTCCTAAACACGTCGAGTGTTAGGACTTGGCGCTGGGCTCATCCCTGTTCGCTCGCCGTTACTAAGGGAATCCCATTTCGGTTTCTTTTCCTCCGCTTATTTATAT
>A329_119
GCTGTAATATTTAGCCTTAGATGGAGTTTACCACCTGCTTTAGGCTGCACTCTCAAGCAACCTGACTCTAGAATACGCCTGTCTGCGCCTACCAGACTCACGCCTCCATGGGCCTAGCACCCACTTTGGGAGCCCCTGTCAAGGGAACTTGAGACACGTGTCAGTAGGCGATGCACAAACGCATCAACGCCGCATCTCCTAAACACGTCGAGTGTTAGGACTTGGCGCTGGGCTCATCCCTGTTCGCTCGCCGTTACTAAGGGAATCCCATTTGGTTCTTTCCTCCGCTTATTATAT
>A329_114
GCTGTAATATTTAGCCTTAGATGGAGTTTACCACCTGCTTTAGGCTGCACTCTCAAGCAACCTGACTCTAGAATACGCCTGTCTGCGCCTACCAGACTCACGCCTCCATGGGCCTAGCACCCACTTTGGGAGCCCCTGTCAAGGGAACTTGAGACACGTGTCAGTAGGCGATGCACAAACGCATCAACGCCGCATCTCCTAAACACGTCGAGTGTTAGGACTTGGCGCTGGGCTCATCCCTGTTCGCTCGCCGTTACTAAGGGAATCCCATTTGGTTTCTTTCCTCCGCTTATTTATAT
>A329_168
GCTGTAATATTTAGCCTTAGATGGAGTTTACCACCTGCTTTAGGCTGCACTCTCAAGCAACCTGACTCTAGAATACGCCTGTCTGCGCCTACCAGACTCACGCCTCCATGGGCCTAGCACCCACTTTGGGAGCCCCTGTCAAGGGAACTTGAGACACGTGTCAGTAGGCGATGCACAAACGCATCAACGCCGCATCTCCTAAACACGTCGAGTGTTAGGACTTGGCGCTGGGCTCATCCCTGTTCGCTCGCCGTTACTAAGGGAATCCCATTTGGTTTCTTTTCCTCCGCTGACTAATAT
>A329_68
GCTGTAATATTTAGCCTTAGATGGAGTTTACCACCTGCTTTAGGCTGCACTCTCAAGCAACCTGACTCTAGAATACGCCTGTCTGCGCCTACCAGACTCACGCCTCCATGGGCCTAGCACCCACTTTGGGAGCCCCTGTCAAGGGAACTTGAGACACGTGTCAGTAGGCGATGCACAAACGCATCAACGCCGCATCTCCTAAACACGTCGAGTGTTAGGACTTGGCGCTGGGCTCATCCCTGTTCGCTCGCCGTTACTAAGGGAATCCCATTTGGTTTCTTTTCCTCCGCTTATTGATAT
>A329_9
GCTGTAATATTTAGCCTTAGATGGAGTTTACCACCTGCTTTAGGCTGCACTCTCAAGCAACCTGACTCTAGAATACGCCTGTCTGCGCCTACCAGACTCACGCCTCCATGGGCCTAGCACCCACTTTGGGAGCCCCTGTCAAGGGAACTTGAGACACGTGTCAGTAGGCGATGCACAAACGCATCAACGCCGCATCTCCTAAACACGTCGAGTGTTAGGACTTGGCGCTGGGCTCATCCCTGTTCGCTCGCCGTTACTAAGGGAATCCCATTTGGTTTCTTTTCCTCCGCTTATTTATAT
>A329_30
GCTGTAATATTTAGCCTTAGATGGAGTTTACCACCTGCTTTAGGCTGCACTCTCAAGCAACCTGACTCTAGAATACGCCTGTCTGCGCCTACCAGACTCACGCCTCCATGGGCCTAGCACCCACTTTGGGAGCCCCTGTCAAGGGAACTTGAGACACGTGTCAGTAGGCGATGCACAAACGCATCAACGCCGCATCTCCTAAACACGTCGAGTGTTAGGACTTGGCGCTGGGCTCATCCCTGTTCGCTCGCCGTTACTAAGGGAATCCCATTTGGTTTCTTTTCCTCCGTCTTATTTATAT
>A329_117
GCTGTAATATTTAGCCTTAGATGGAGTTTACCACCTGCTTTAGGCTGCACTCTCAAGCAACCTGACTCTAGAATACGCCTGTCTGCGCCTACCAGACTCACGCCTCCATGGGCCTAGCACCCACTTTGGGAGCCCCTGTCAAGGGAACTTGAGACACGTGTCAGTAGGCGATGCACAAACGCATCAACGCCGCATCTCCTAAACACGTCGAGTGTTAGGACTTGGCGCTGGGCTCATCCCTGTTCGCTTCGCCGTTACTAAGGGAATCCCATTTGGTTTCTTTTCCTCCGCTTATTTATAT
>A329_125
GCTGTAATATTTAGCCTTAGATGGAGTTTACCACCTGCTTTAGGCTGCACTCTCAAGCAACCTGACTCTAGAATACGCCTGTCTGCGCCTACCAGACTCACGCCTCCATGGGCCTAGCACCCACTTTGGGAGCCCCTGTCAAGGGAACTTGAGACACGTGTCAGTAGGCGATGCACAAACGCATCAACGCCGCATCTCCTAAACACGTCGAGTGTTAGGACTTGGCGCTGGGCTCATCCTGTTCGCTCGCCGTTACTAAGGGAATCCCATTTGGTTTCTTTTCCTCCGCTTATTTATAT
>A329_95
GCTGTAATATTTAGCCTTAGATGGAGTTTACCACCTGCTTTAGGCTGCACTCTCAAGCAACCTGACTCTAGAATACGCCTGTCTGCGCCTACCAGACTCACGCCTCCATGGGCCTAGCACCCACTTTGGGAGCCCCTGTCAAGGGAACTTGAGACACGTGTCAGTAGGCGATGCACAGACGCATCAACGCCGCATCTCCTAAACACGTCGAGTGTTAGGACTTGGCGCTGGGCTCATCCCTGTTCGCTCGCCGTTACTAAGGGAACTCCCATTTGGTTTCTTTTCCTCCGCTTATTTATAT
>A329_120
GCTGTAATATTTAGCCTTAGATGGAGTTTACCACCTGCTTTAGGCTGCACTCTCAAGCAACCTGACTCTAGAATACGCCTGTCTGCGCCTACCAGACTCACGCCTCCATGGGCCTAGCACCCACTTTGGGAGCCCCTGTCAAGGGAACTTGAGACACGTGTCAGTAGGCGATGCACAGACGCATCAACGCCGCATCTCCTAAACACGTCGAGTGTTAGGACTTGGCGCTGGGCTCATCCCTGTTCGCTCGCCGTTACTAAGGGAATCCCACTTTGGTTCTTTCCTCCGCTTATTATAT
>A329_137
GCTGTAATATTTAGCCTTAGATGGAGTTTACCACCTGCTTTAGGCTGCACTCTCAAGCAACCTGACTCTAGAATACGCCTGTCTGCGCCTACCAGACTCACGCCTCCATGGGCCTAGCACCCACTTTGGGAGCCCCTGTCAAGGGAACTTGAGACACGTGTCAGTAGGCGATGCACAGACGCATCAACGCCGCATCTCCTAAACACGTCGAGTGTTAGGACTTGGCGCTGGGCTCATCCCTGTTCGCTCGCCGTTACTAAGGGAATCCCACTTTGGTTTCTTTCCTCCGCTTATTATAT
>A329_192
GCTGTAATATTTAGCCTTAGATGGAGTTTACCACCTGCTTTAGGCTGCACTCTCAAGCAACCTGACTCTAGAATACGCCTGTCTGCGCCTACCAGACTCACGCCTCCATGGGCCTAGCACCCACTTTGGGAGCCCCTGTCAAGGGAACTTGAGACACGTGTCAGTAGGCGATGCACAGACGCATCAACGCCGCATCTCCTAAACACGTCGAGTGTTAGGACTTGGCGCTGGGCTCATCCCTGTTCGCTCGCCGTTACTAAGGGAATCCCATTTCGGTTTCTTTTCCTCCGCTTATTTATAT
>A329_94
GCTGTAATATTTAGCCTTAGATGGAGTTTACCACCTGCTTTAGGCTGCACTCTCAAGCAACCTGACTCTAGAATACGCCTGTCTGCGCCTACCAGACTCACGCCTCCATGGGCCTAGCACCCACTTTGGGAGCCCCTGTCAAGGGAACTTGAGACACGTGTCAGTAGGCGATGCACAGACGCATCAACGCCGCATCTCCTAAACACGTCGAGTGTTAGGACTTGGCGCTGGGCTCATCCCTGTTCGCTCGCCGTTACTAAGGGAATCCCATTTGGTTCTTTCCTCCGCTTATTATAT
>A329_106
GCTGTAATATTTAGCCTTAGATGGAGTTTACCACCTGCTTTAGGCTGCACTCTCAAGCAACCTGACTCTAGAATACGCCTGTCTGCGCCTACCAGACTCACGCCTCCATGGGCCTAGCACCCACTTTGGGAGCCCCTGTCAAGGGAACTTGAGACACGTGTCAGTAGGCGATGCACAGACGCATCAACGCCGCATCTCCTAAACACGTCGAGTGTTAGGACTTGGCGCTGGGCTCATCCCTGTTCGCTCGCCGTTACTAAGGGAATCCCATTTGGTTTCTTTCCTCCGCTTATTTATAT
>A329_18
GCTGTAATATTTAGCCTTAGATGGAGTTTACCACCTGCTTTAGGCTGCACTCTCAAGCAACCTGACTCTAGAATACGCCTGTCTGCGCCTACCAGACTCACGCCTCCATGGGCCTAGCACCCACTTTGGGAGCCCCTGTCAAGGGAACTTGAGACACGTGTCAGTAGGCGATGCACAGACGCATCAACGCCGCATCTCCTAAACACGTCGAGTGTTAGGACTTGGCGCTGGGCTCATCCCTGTTCGCTCGCCGTTACTAAGGGAATCCCATTTGGTTTCTTTTCCTCCGCTTATTTATAT
>A329_158
GCTGTAATATTTAGCCTTAGATGGAGTTTACCACCTGCTTTAGGCTGCACTCTCAAGCAACCTGACTCTAGAATACGCCTGTCTGCGCCTACCAGACTCACGCCTCCATGGGCCTAGCACCCACTTTGGGAGCCCCTGTCAAGGGAACTTGAGACACGTGTCAGTAGGCGATGCACAGACGCATCAACGCCGCATCTCCTAAACACGTCGAGTGTTAGGACTTGGCGCTGGGCTCATCCCTGTTCGCTTCGCCGTTACTAAGGGAATCCCATTTGGTTTCTTTTCCTCCGCTTATTTATAT
>A329_182
GCTGTAATATTTAGCCTTAGATGGAGTTTACCACCTGCTTTAGGCTGCACTCTCAAGCAACCTGACTCTAGAATACGCCTGTCTGCGCCTACCAGACTCACGCCTCTATGGGCCTAGCACCCACTTTGGGAGCCCCTGTCAAGGGAACTTGAGACACGTGTCAGTAGGCGATGCACAGACGCATCAACGCCGCATCTCCTAAACACGTCGAGTGTTAGGACTTGGCGCTGGGCTCATCCCTGTTCGCTCGCCGTTACTAACGGGAACTCCCATTTCGGTTTCTTTTCCTCCGCTTATTTATAT
>A329_148
GCTGTAATATTTAGCCTTAGATGGAGTTTACCACCTGCTTTAGGCTGCACTCTCAAGCAACCTGACTCTAGAATACGCCTGTCTGCGCCTACCAGACTCACGCTTCCATGGGCCTAGCACCCACTTTGGGAGCCCCTGTCAAGGGAACTTGAGACACGTGTCAGTAGGCGATGCACAGACGCATCAACGCCGCATCTCCTAAACACGTCGAGTGTTAGGACTTGGCGCTGGGCTCATCCCTGTTCGCTCGCCGTTACTAAGGGAATCCCATTTGGTTTCTTTTCCTCCGCTTATTGATAT
>A329_84
GCTGTAATATTTAGCCTTAGATGGAGTTTACCACCTGCTTTAGGCTGCATCTCAAGCAACCTGACTCTAGAATACGCCTGTCTGCGCCTACCAGACTCACGCCTCCATGGGCCTAGCACCCACTTTGGGAGCCCCTGTCAAGGGAACTTGAGACACGTGTCAGTAGGCGATGCACAGACGCATCAACGCCGCATCTCCTAAACACGTCGAGTGTTAGGACTTGGCGCTGGGCTCATCCCTGTTCGCTCGCCGTTACTAAGGGAATCCCATTTGGTTTCTTTTCCTCCGCTTATTTATAT
>A329_44
GCTGTAATATTTAGCCTTTAGATGGAGTTTACCACCTGCTTTAGGCTGCATCTCAAGCAACCTGACTCTAGAATACGCCTGTCTGCGCCTACCAGACTCACGCCTCCATGGGCCTAGCACCCACTTTGGGAGCCCCTGTCAAGGGAACTTGAGACACGTGTCAGTAGGCGATGCACAGACGCATCAACGCCGCATCTCCTAAACACGTCGAGTGTTAGGACTTGGCGCTGGGCTCATCCCTGTTCGCTCGCCGTTACTAAGGGAATCCCATTTGGTTTCTTTTCCTCCGCTTATTTATAT
>A329_134
GCTGTAATATTTGCCTTAGATGGAGTTTACCACCTGCTTTAGGCTGCACTCTCAAGCAACCTGACTCTAGAATACGCCTGTCTGCGCCTACCAGACTCACGCCTCCATGGGCCTAGCACCCACTTTGGGAGCCCCTGTCAAGGGAACTTGAGACACGTGTCAGTAGGCGATGCACAAACGCATCAACGCCGCATCTCCTAAACACGTCGAGTGTTAGGACTTGGCGCTGGGCTCATCCCTGTTCGCTCGCCGTTACTAAGGGAATCCCATTTGGTTTCTTTTCCTCCGCTTATTTATAT
>A329_82
GCTGTAATATTTTAGCCTTAGATGGAGTTTACCACCTGCTTTAGGCTGCACTCTCAAGCAACCTGACTCTAGAATACGCCTGTCTGCGCCTACCAGACTCACGCCTCCATGGGCCTAGCACCCACTTTGGGAGCCCCTGTCAAGGGAACTTGAGACACGTGTCAGTAGGCGATGCACAAACGCATCAACGCCGCATCTCCTAAACACGTCGAGTGTTAGGACTTGGCGCTGGGCTCATCCCTGTTCGCTCGCCGTTACTAAGGGAATCCCATTTGGTTTCTTTTCCTCCGCTTATTTATAT
>A329_65
GCTGTAATATTTTAGCCTTAGATGGAGTTTACCACCTGCTTTTAGGCTGCACTCTCAAGCAACCTGACTCTAGAATACGCCTGTCTGCGCCTACCAGACTCACGCCTCCATGGGCCTAGCACCCACTTTGGGAGCCCCTGTCAAGGGAACTTGAGACACGTGTCAGTAGGCGATGCACAAACGCATCAACGCCGCATCTCCTAAACACGTCGAGTGTTAGGACTTGGCGCTGGGCTCATCCCTGTTCGCTCGCCGTTACTAAGGGAATCCCATTTGGTTTCTTTTCCTCCGCTTATTTATAT
>A329_38
GTGGTCGTATTTAGCCTTAGATGGAATTTACCACCCACTTAGAGCTGCATTCCCAAACAACTCGACTCGTCGAAGGGGCTTTACACGGCGAAGGCCAGCGACCACATACGGGATTCTCACCCTCTGTGACGTCCTGTTCCAAAGAACTTAGACCGCTGCCAACGCCAAAGCGCCCTCTGCAAATTACAACTCGGACTCTGAAAGAGTCAGATTTCAAATTTGAGCTGTTGCCGCTTCACTCGCCGTTACTAGGGCAATCCCTGTTGGTTTCTTTCCTCCGCTTATTTATAT
>A329_167
GTGGTCGTATTTAGCCTTAGATGGAGTTTACCACCCACTTAGAGCTGCACTCTCAAGCAACCCGACTCTAAGGAGAGATCCTCCCGAGACGCGCACCGGTCGCTACGGGCCTGGCACCCTCTGCGGGTAAGTGGCCCCATTCAAGATGGACTTGGACGCGACGCGACGCCTCGGGATAAGCGGACCCTCCCGAACACCACATTTCCCTGCGGCGGAACCGCGGGATTCGGTGCTGGGCTCCTTCCTGTTCGCTCGCCGCTACTAAGGAAATCCTGGTTAGTTTCTTTTCCTCCGCTTAATAATAT
>A329_102
TCAGGAGTATTTAGCCTTACCAGATGGTGCTGGCAGATTCCCACAAGGCGTCTCCGACCTCGCGGTACTCAGGATACCACTATCCTAACCTAACTTACACTTACGCAGCTCTCATGCTCTATGGCCGGCTTTCCCACACCGTTCAGTTTCATTCAGTTATTCATGTTGTGGTCCTACAACCCCCATTATGCCGTAACATAATAGGTTTGGGCTTCTTCCCTTTCGCTCGCCACTACTCAGGAAATCACTATTCGTTTCTCTTCCTCCGCTTACTTAGAT
>A329_142
TCAGGAGTATTTAGCCTTACCGGATGGTGCCGGCAAATTCCCACAAGGCGTCTCCGACCTCGCGGTACTCAGGATACTACTAGACCATTATTACTTACCCGTACGCAGCTATCATGCTCTATGGCGGGCCTTCCCAGACCCTTCCGGTTCATTTTAATGTATCACATCGTAGTCCTACAACCCCATAATTGCCGTAACAATCATGGTTTGGGCTTCTTCCATTTCGCTCGCCACTACTCTGGAAATCACTATTGTTTTCTCTTCCTCCGCCTACTTAGAT
>A329_63
TCGCCAATATTTAGCCTTAGATGGAGTTTACCACCTGCTTTAGGCTGCACTCTCAAGCAACCTGACTCTAGAATACGCCTGTCTGCGCCTACCAGACTCACGCCTCCATGGGCCTAGCACCCACTTTGGGAGCCCCTGTCAAGGGAACTTGAGACACGTGTCAGTAGGCGATGCACAAACGCATCAACGCCGCATCTCCTAAACACGTCGAGTGTTAGGACTTGGCGCTGGGCTCATCCCTGTTCGCTCGCCGTTACTAAGGGAATCCCATTTGGTTTCTTTTCCTCCGCTTATTAATAT
>A329_129
TCGCCAATATTTAGCCTTAGATGGAGTTTACCACCTGCTTTAGGCTGCACTCTCAAGCAACCTGACTCTAGAATACGCCTGTCTGCGCCTACCAGACTCACGCCTCCATGGGCCTAGCACCCACTTTGGGAGCCCCTGTCAAGGGAACTTGAGACACGTGTCAGTAGGCGATGCACAGACGCATCAACGCCGCATCTCCTAAACACGTCGAGTGTTAGGACTTGGCGCTGGGCTCATCCCTGTTCGCTCGCCGTTACTAACGGGAACTCCCATTTCGGTTTCTTTTCCTCCGCTTATTTATAT
>A329_169
TCGCCAATATTTAGCTTTAGAAGAAATTTACCTCCCATTTAGAGCTGCATTCCCAAACAACTCGACTCGTCGAAGGGGCTTTACACGGCGAAGGCCAGCGACCACATACGGGATTCTCACCCTCTGTGACGTCCTGTTCCAAAGAACTTAGACCGCTGCCAACGCCAAAGCGCCCTCTGCAAATTACAACTCGGACTCTGAAAGAGCCAGATTTCAAATTTGAGCTGTTGCCGCTTCACTCGCCGTTTACTAGGGCAATCCCTGTTGGTTTCTTTTCCTCCGCTTATTGATAT
>A329_195
TCGCCAATATTTAGCTTTAGATGAAACTTACCACCCATTTAGAGCTGCAATCCCAAACAACTCGACTCGATGAACGTACATCGTACGCTGGAAGCTTTGGGTCATATACGGGATTCTCACCCTCTATGATGCCTCATTCCAAAGAACTTATACCCAGGTTCCAGCTGATAGTACGTCTCTAGGCTACAACTCGATAACCCGCTTGGGTGATCGATTCTCAAATTGAGCTCTTCCCGCTTCACTCGCCGTTACTAGGGGAATCCTTGTTAGTTTCTTTTCCTCCCCTTATTAATAT
>A329_8
TCGCCAATATTTAGCTTTAGATGAAACTTACCACCCATTTAGAGCTGCAATCCCAAACAACTCGACTCGATGAACGTACATCGTACGCTGGAAGCTTTGGGTCATATACGGGATTCTCACCCTCTATGATGCCTCATTCCAAAGAACTTATACCCAGGTTCCAGCTGATAGTACGTCTCTAGGCTACAACTCGATAACCCGCTTGGGTGATCGATTCTCAAATTGAGCTCTTCCCGCTTCACTCGCCGTTACTAGGGGAATCCTTGTTAGTTTCTTTTCCTCCCCTTATTATAT
>A329_4
TCGCCAATATTTAGCTTTAGATGAAACTTACCACCCATTTAGAGCTGCAATCCCAAACAACTCGACTCGATGAACGTACATCGTACGCTGGAAGCTTTGGGTCATATACGGGATTCTCACCCTCTATGATGCCTCATTCCAAAGAACTTATACCCAGGTTCCAGCTGATAGTACGTCTCTAGGCTACAACTCGATAACCCGCTTGGGTGATCGATTCTCAAATTGAGCTCTTCCCGCTTCACTCGCCGTTACTAGGGGAATCCTTGTTAGTTTCTTTTCTCCCCTTATTAATAT
>A329_206
TCGCCAATATTTAGCTTTAGATGGAATTCACCACCCATTTTGAGCTGCATTCCCAAACAACTCGACTCGTAGAAGACGTATCACAGAGCACTGGTTGTCGTGTCAAGTACGGGATTGTCACCCTCTTTGATACCCTGTTCCAAGGGACTTGGACACGGTCCAGCACAGAAAACGCCTCTATAGATTACAATGCGGACGCCCGTAGGACGCCAGCTTTCAAATTTGAGCTCTTCCCGCTTCGCTCGCCGCTACTAAGGGAATCCTTGTTAGTTTCTTTTCCTCCGCTTATTGATAT
>A329_107
TCGCCAATATTTAGCTTTAGATGGAATTTACCACCCACTTAGAGCTGCATTCCCAAACAACTCGACTCGTCGAAGGGGCTTTACACGGCGAAGGCCAGCGACCACATACGGGATTCTCACCCTCTGTGACGTCCTGTTCCAAAGAACTTAGACCGCTGCCAACGCCAAAGCGCCCTCTGCAAATTACAACTCGGACTCTGAAAGAGCCAGATTTCAAATTTGAGCTGTTGCCGCTTCACTCGCCGTTTACTAGGGCAATCCCTGTTGGTTTCTTTTCCTCCGCTTATTGATAT
>A329_29
TCGCCAATATTTAGCTTTAGATGGAATTTACCACCCACTTAGAGCTGCATTCCCAAACAACTCGACTCTTCGAAAGCACCTTACATAGAATTGGTCATCTCATCGCACGGGATTCTCACCCTCTATGACCTGGCATCCGAACCAGTTTGACGCGGACCGACACGAGCCATGCTTCTCGAGACTACAACTCGGACGCTGAAAGCGCCAGATTTTAAAGTTGGGCTTTGCCTGCTTCACTCGCCGTTACTAGAGGCATCACTATTGTTTTCTTTCCTCCGCTTATTGATAT
>A329_62
TCGCCAATATTTAGCTTTAGATGGAATTTACCACCCACTTAGAGCTGCATTCCCAAACAACTCGACTCTTCGAAAGCACCTTACATAGAATTGGTCATCTCATCGCACGGGATTCTCACCCTCTGTGACGTTCTGTTCCAAAGAACTTAGACCGCTGCCAACGCCAAAGCGCCCTCTGCAAATTACAACTCGGACTCTGAAAGAGTCAGATTTCAAATTTGAGCTGTTGCCGCTTCACTCGCCGTTACTAGGGCAATCCCTGTTGGTTTCTTTTCCTCCGCTTATTGATAT
>A329_16
TCGCCAATATTTAGCTTTAGATGGAATTTACCACCCACTTAGAGCTGCATTCCCAAACAACTCGACTCTTCGAAAGCACCTTACATAGAATTGGTCATCTCATCGCACGGGATTCTCACCCTCTGTGACGTTCTGTTCCAAGAAACATAGACAAGAGCCAATCCCAAGGTTACCTTCTTCAAATTACAACTCGAACACCGAAGGTGCTAGATTTCAAATTTGAGCTTTTGCCGCTTCACTCGCCGTTACTAAGGCAATCCCTGTTGGTTTCTTTCCTCCGCTTATTGATAT
>A329_1
TCGCCAATATTTAGCTTTAGATGGAATTTACCACCCACTTAGAGCTGCATTCCCAAACAACTCGACTCTTCGAAAGCACCTTACATAGAATTGGTCATCTCATCGCACGGGATTCTCACCCTCTGTGACGTTCTGTTCCAAGAAACATAGACAAGAGCCAATCCCAAGGTTACCTTCTTCAAATTACAACTCGAACACCGAAGGTGCTAGATTTCAAATTTGAGCTTTTGCCGCTTCACTCGCCGTTACTAAGGCAATCCCTGTTGGTTTCTTTTCCTCCGCTTATTGATAT
>A329_152
TCGCCAATATTTAGCTTTAGATGGAATTTACCACCCACTTAGAGCTGCATTCCCAAACAACTCGACTCTTCGAAAGCACCTTACATAGAATTGGTCATCTCATCGCACGGGATTCTCACCCTCTGTGACGTTCTGTTCCAAGAAACATAGACAAGAGCCAATCCCAAGGTTACCTTCTTCAAATTACAACTCGAACACCGAAGGTGCTAGATTTCAAATTTGAGCTTTTGCCGCTTCACTCGCCGTTTACTAAGGCAACTCCCCTGTTGGTTCTTTCCTCCGCTTATTGATAT
>A329_105
TCGCCAATATTTAGCTTTAGATGGAATTTACCACCCACTTAGAGCTGCATTCCCAAACAACTCGACTCTTCGAAAGCACCTTACATAGAATTGGTCATCTCATCGCACGGGATTCTCACCCTCTGTGACGTTCTGTTCCAAGAAACATAGACAAGAGCCAATCCCAAGGTTACCTTCTTCAAATTACAACTCGAACACCGAAGGTGCTAGATTTCAAATTTGAGCTTTTGCCGCTTCACTCGCCGTTTACTAAGGCAATCCCTCGTTCGGTTTCTTTTCCTCCGCTGACTAATAT
>A329_115
TCGCCAATATTTAGCTTTAGATGGAATTTACCACCCACTTAGAGCTGCATTCCCAAACAACTCGACTCTTCGAAAGCACCTTACATAGAATTGGTCATCTCATCGCACGGGATTCTCACCCTCTGTGACGTTCTGTTCCAAGAAACATAGACAAGAGCCAATCCCAAGGTTACCTTCTTCAAATTACAACTCGAACACCGAAGGTGCTAGATTTCAAATTTGAGCTTTTGCCGCTTCACTCGCCGTTTACTAAGGCAATCCCTGTTCGGTTTCTTTCCTCCGCTTATTGATAT
>A329_121
TCGCCAATATTTAGCTTTAGATGGAATTTACCACCCACTTAGAGCTGCATTCCCAAACAACTCGACTCTTCGAAAGCACCTTACATAGAATTGGTCATCTCATCGCACGGGATTCTCACCCTCTGTGACGTTCTGTTCCAAGAAACATAGACAAGAGCCAATCCCAAGGTTACCTTCTTCAAATTACAACTCGAACACCGAAGGTGCTAGATTTCAAATTTGAGCTTTTGCCGCTTCACTCGCCGTTTACTAAGGCAATCCCTGTTGGTTTCCTTTCCTCCGCTTATTGATAT
>A329_108
TCGCCAATATTTAGCTTTAGATGGAATTTACCACCCACTTAGAGCTGCATTCCCAAACAACTCGACTCTTCGAAAGCACCTTACATAGAATTGGTCATCTCATCGCACGGGATTCTCACCCTCTGTGACGTTCTGTTCCAAGAAACATAGACAAGAGCCAATCCCAAGGTTACCTTCTTCAAATTACAACTCGAACACCGAAGGTGCTAGATTTCAAATTTGAGCTTTTGCCGCTTCACTCGCCGTTTACTAAGGCAATCCCTGTTGGTTTCTTTTCCTCCGCTTATTGATAT
>A329_31
TCGCCAATATTTAGCTTTAGATGGAATTTACCACCCACTTAGAGCTGCATTCCCAAACAACTCGACTCTTCGAAAGCACCTTACATAGAATTGGTCATCTCATCGCACGGGATTCTCACCCTCTGTGACGTTCTGTTCCAAGAAACATAGACAAGAGCCAATCCCAAGGTTACCTTCTTCAAATTACAACTCGAACACCGAAGGTGCTAGATTTCAAATTTGAGCTTTTGCCGCTTCACTCGCCTTACTAAGGCAATCCCTGTTGGTTTCTTTCCTCCGCTTATTGATAT
>A329_32
TCGCCAATATTTAGCTTTAGATGGAATTTACCACCCACTTAGAGCTGCATTCCCAAACAACTCGACTCTTCGAAAGCACCTTACATAGAATTGGTCATCTCATCGCACGGGATTCTCACCCTCTGTGACGTTCTGTTCCAAGAAACATAGACAAGAGCCAATCCCAAGGTTACCTTCTTCAAATTACAACTCGAACACCGAAGGTGCTAGATTTCAAATTTGAGCTTTTGCCGCTTCACTCGCCTTACTAAGGCAATCCCTGTTGGTTTCTTTTCCTCCGCTTATTGATAT
>A329_147
TCGCCAATATTTAGCTTTAGATGGAATTTACCACCCACTTAGAGCTGCATTCCCAAACAACTCGACTCTTCGAAAGCACCTTACATAGAATTGGTCATCTCATCGCACGGGATTCTCACCCTCTGTGACGTTCTGTTCCAAGAAACATAGACAAGAGCCAATCCCAAGGTTACCTTCTTCAAATTACAACTCGGACTCTGAAAGAGCCAGATTTCAAATTTGAGCTTTTGCCGCTTCACTCGCCGTTTACTGGGGAATCTCCGGTTGATTTCTTTTCCTCCGCTGACTAATAT
>A329_21
TCGCCAATATTTAGCTTTAGATGGAATTTACCACCCACTTAGAGCTGCATTCCCAAACAACTCGACTCTTCGAAAGCACCTTACATAGAATTGGTCATCTCATCGCACGGGATTCTCACCTCTGTGACGTTCTGTTCCAAGAAACATAGACAAGAGCCAATCCCAAGGTTACCTTCTTCAAATTACAACTCGAACACCGAAGGTGCTAGATTTCAAATTTGAGCTTTTGCCGCTTCACTCGCCGTTACTAAGGCAATCCCTGTTGGTTTCTTTTCCTCCGCTTATTGATAT
>A329_166
TCGCCAATATTTAGCTTTAGATGGAATTTACCACCCATTTAGAGCTGCATTCCCAAACAACTCGACTCGTCGAAGGGGCTTTACACGGCGAAGGCCAGCGACCACATACGGGATTCTCACCCTCTGTGACGTCCTGTTCCAAAGAACTTAGACCGCTGCCAACGCCAAAGCGCCCTCTGCAAATTACAACTCGGACTCTGAAAGAGCCAGATTTCAAATTTGAGCTGTTGCCGCTTCACTCGCCGTTTACTAGGGCAATCCCTGTTGGTTTCTTTTCCTCCGCTTATTGATAT
>A329_72
TCGCCAATATTTAGCTTTAGATGGAATTTACCTCCCATTTAGAGCTACATTCCCAAACAACTCGACTCGTCGAAGGGGCTTTACACGGCGAAGGCCAGCGACCACATACGGGATTCTCACCCTCTGTGACGTCCTGTTCCAAAGAACTTAGACCGCTGCCAACGCCAAAGCGCCCTCTGCAAATTACAACTCGGACTCTGAAAGAGCCAGATTTCAAATTTGAGCTGTTGCCGCTTCACTCGCCGTTACTAGGGCAATCCCTGTTGGTTTCTTTTCCTCCGCTTATTGATAT
>A329_36
TCGCCAATATTTAGCTTTAGATGGAATTTTACCACCCACTTAGAGCTGCATTCCCAAACAACTCGACTCTTCGAAAGCACCTTACATAGAATTGGTCATCTCATCGCACGGGATTCTCACCCTCTGTGACGTTCTGTTCCAAGAAACATAGACAAGAGCCAATCCCAAGGTTACCTTCTTCAAATTACAACTCGAACACCGAAGGTGCTAGATTTCAAATTTGAGCTTTTGCCGCTTCACTCGCCTTACTAAGGCAATCCCTGTTGGTTTCTTTTCCTCCGCTTATTGATAT
>A329_191
TCGCCAATATTTAGCTTTTAGATGGAATTTACCACCCACTTAGAGCTGCATTCCCAAACAACTCGACTCTTCGAAAGCACCTTACATAGAATTGGTCATCTCATCGCACGGGATTCTCACCCTCTGTGACGTTCTGTTCCAAGAAACATAGACAAGAGCCAATCCCAAGGTTACCTTCTTCAAATTACAACTCGAACACCGAAGGTGCTAGATTTCAAATTTGAGCTTTTGCCGCTTCACTCGCCGTTTACTAAGGCAATCCCTGTTGGTTCTTTTCCTCCGCTTATTGATAT
>A329_58
TCGCCTGTATTTAGCTTTAGATGGAATTTACCACCCATTTTGAGCTGCATTCCCAAACAACTCGACTCTTTGAAAGTGTATCACAGAGCACCGGGAGTCCGTGTCATGGACGGGATTCTCACCCTCTATGACGCCCTGTTCCAAGGGACTTGTACACGGTCCGGCACGGAAAACACTTCTCTAGATTACAACTCGGACGGCCTGAGACCGCCAGATTTCAAATTTGAGCTCTTCCCTCTTCACTCGCCGTTACTAGGGGAATCCTTGTTAGTTTCTTTTCCTCCGCTTATTGATAT
>A329_98
TGATCAATATTTAGCCTTAGATGGAGTTTACCACCTGCTTTAGGCTGCACTCTCAAGCAACCTGACTCTAGAATACGCCTGTCTGCGCCTACCAGACTCACGCCTCCATGGGCCTAGCACCCACTTTGGGAGCCCCTGTCAAGGGAACTTGAGACACGTGTCAGTAGGCGATGCACAGACGCATCAACGCCGCATCTCCTAAACACGTCGAGTGTTAGGACTTGGCGCTGGGCTCATCCCTGTTCGCTCGCCGTTACTAAGGGAATCCCACTTTGGTTCTTTCCTCGCTTATTGATAT
>A329_46
TGATCAATATTTAGCTTTTAGATGGAGTTTACCACCAAATTTAGGCTGCATTCCCAAGCAACCTGACTCTTTGAAATAATGGTATAGAAGCAAGTTAAGAGACTGAACGGGGCTATCACCCTTTCTAGCGCATGCTTTCCAGCAGACTTTAATCTCCACTTACTAACCATTTATTCTATAAATTACAACTCCCAAAAAGGGATTTTAAATTTGAGCACTTCCCACTTCACTCGCCGTTACTAAGGGAATCATGGTTATTTTCTTTTCCACCGCTTATTTATAT
>A329_109
TGGCCAATATTTAGCTTTAGAAGAAATGTACCTCCCATTTAGAGCTGCATTCCCAAACAACTCGACTCGTCGAAGGGGCTTTACACGGCAATAGCCAGCGACCACGTACGGGATTCTCACCCTCTGTGACGTCCTGTTCCAAGGAACTTGGACCGCTGCCAAAGCCAAAGCGCCCTCTGCAAATTACAACTCGGACTCTAAAAGAGCCAGATTTCAAATTTGAGCTGTTGCCGCTTCACTCGCCGTTTACTAGGGCAACTCCCTGTTGGTTTCTTTCCTCCGCTTATTGATAT
>A329_213
TGGCCAATATTTAGCTTTAGAAGAAATTTACCTCCCATTTAGAGCAGCATTCCCAAACTACTCGACTCGTCGAAGGAGATTTACAGAGGCTAGGCATTCAACCGTACGGGGCTCTCACCCTCTAAGGCGTCCTGTTCCAAGGAACTCGGAAGATACCGCACCAAAATCATCCTCTACAAATTACAACTCGGGCCCGAGAGCCAGATTTCAAATTTGAGCTGTTGCCGCTTCACTCGCCGTTTACTAGGGCAATCCCTGTTGGTTTCTTTTCCTCCGCTTATTGATAT
>A329_212
TGGCCAATATTTAGCTTTAGAAGAAATTTACCTCCCATTTAGAGCAGCATTCCCAAACTACTCGACTCGTCGAAGGAGATTTACAGAGGCTAGGCATTCAACCGTACGGGGCTCTCACCCTCTAAGGCGTCCTGTTCCAAGGAACTCGGAAGATACCGCACCAAAATCATCCTCTACAAATTACAATTCGGACCCAAGGGCCAGATTTCAAATTTGAGCTGTTGCCGCTTCACTCGCCGTTTACTAAGGCAATCCCTGTTGGTTTCTTTTCCTCCGCTTATTGATAT
>A329_170
TGGCCAATATTTAGCTTTAGAAGAAATTTACCTCCCATTTAGAGCAGCATTCCCAAACTACTCGACTCGTCGAAGGAGATTTACAGAGGCTAGGCATTCAACCGTACGGGGCTCTCACCCTCTAAGGCGTCCTGTTCCAAGGAACTCGGAAGATACCGCACCAAAATCATCCTCTACAAATTACAATTCGGACCCGAGGGCCAGATTTCAAATTTGAGCTGTTGCCGCTTCACTCGCCGTTACTAAGGCAACTCCCCTGTTGGTTCCTTTCCTCCGCTTATTGATAT
>A329_5
TGGCCAATATTTAGCTTTAGAAGAAATTTACCTCCCATTTAGAGCAGCATTCCCAAACTACTCGACTCGTCGAAGGAGATTTACAGAGGCTAGGCATTCAACCGTACGGGGCTCTCACCCTCTAAGGCGTCCTGTTCCAAGGAACTCGGAAGATACCGCACCAAAATCATCCTCTACAAATTACAATTCGGACCCGAGGGCCAGATTTCAAATTTGAGCTGTTGCCGCTTCACTCGCCGTTACTAAGGCAATCCCTGTTGGTTTCTTTTCCTCCGCTTATTGATAT
>A329_104
TGGCCAATATTTAGCTTTAGAAGAAATTTACCTCCCATTTAGAGCTGCATCCCAAACAACTCGACTCGTCGAAGGGGCTTTACACGGCGAAGGCCAGCGACCACATACGGGATTCTCACCCTCTGTGACGTCCTGTTCCAAAGAACTTAGACCGCTGCCAACGCCAAAGCGCCCTCTGCAAATTACAACTCGGACTCTGAAAGAGCCAGATTTCAAATTTGAGCTGTTGCCGCTTCACTCGCCGTTTACTAGGGCAATCCCTGTTGGTTTCTTTTCCTCCGCTTATTGATAT
>A329_214
TGGCCAATATTTAGCTTTAGAAGAAATTTACCTCCCATTTAGAGCTGCATTCCCAAACAACTCGACTCGTCGAAGGGGCTTTACACGGCAATAGCTAGCGACCACGTACGGGATTCTCACCCTCTGTGACGTCCTGTTCCAAGGAACTTGGACCGCTGCCAAAGCCAAAGCGCCCTCTGCAAATTACAACTCGGACCCTAAAAGAGCCAGATTTCAAATTTGAGCTGTTGCCGCTTCACTCGCCGTTTACTAGGGCAATCCCTGTTGGTTTCTTTTCCTCCGCTTATTGATAT
>A329_178
TGGCCAATATTTAGCTTTAGAAGAAATTTACCTCCCATTTAGAGCTGCATTCCCAAACAACTCGACTCGTCGAAGGGGCTTTACACGGCGAAGGCCAGCGACCACATACGGGATTCTCACCCTCTGTGACGTCCTGTTCCAAAGAACTTAGACCGCTGCCAACGCCAAAGCGCCCTCTGCAAATTACAACTCGGACTCTGAAAGAGCCAGATTTCAAATTTGAGCTATTGCCGCTTCACTCGCCGTTTACTAGGGCAATCCCTGTTGGTTTCTTTTCCTCCGCTTATTGATAT
>A329_11
TGGCCAATATTTAGCTTTAGAAGAAATTTACCTCCCATTTAGAGCTGCATTCCCAAACAACTCGACTCGTCGAAGGGGCTTTACACGGCGAAGGCCAGCGACCACATACGGGATTCTCACCCTCTGTGACGTCCTGTTCCAAAGAACTTAGACCGCTGCCAACGCCAAAGCGCCCTCTGCAAATTACAACTCGGACTCTGAAAGAGCCAGATTTCAAATTTGAGCTGTTGCCGCTTCACTCGCCGTTACTAGGGCAATCCCTGTTGGTTTCTTTTCCTCCGCTTATTGATAT
>A329_22
TGGCCAATATTTAGCTTTAGAAGAAATTTACCTCCCATTTAGAGCTGCATTCCCAAACAACTCGACTCGTCGAAGGGGCTTTACACGGCGAAGGCCAGCGACCACATACGGGATTCTCACCCTCTGTGACGTCCTGTTCCAAAGAACTTAGACCGCTGCCAACGCCAAAGCGCCCTCTGCAAATTACAACTCGGACTCTGAAAGAGCCAGATTTCAAATTTGAGCTGTTGCCGCTTCACTCGCCGTTACTAGGGCAATCCCTGTTGGTTTCTTTTCCTCCGCTTATTTATAT
>A329_127
TGGCCAATATTTAGCTTTAGAAGAAATTTACCTCCCATTTAGAGCTGCATTCCCAAACAACTCGACTCGTCGAAGGGGCTTTACACGGCGAAGGCCAGCGACCACATACGGGATTCTCACCCTCTGTGACGTCCTGTTCCAAAGAACTTAGACCGCTGCCAACGCCAAAGCGCCCTCTGCAAATTACAACTCGGACTCTGAAAGAGCCAGATTTCAAATTTGAGCTGTTGCCGCTTCACTCGCCGTTTACTAGGGCAATCCCTGTTGGTTTCTTTCCTCCGCTTATTGATAT
>A329_122
TGGCCAATATTTAGCTTTAGAAGAAATTTACCTCCCATTTAGAGCTGCATTCCCAAACAACTCGACTCGTCGAAGGGGCTTTACACGGCGAAGGCCAGCGACCACATACGGGATTCTCACCCTCTGTGACGTCCTGTTCCAAAGAACTTAGACCGCTGCCAACGCCAAAGCGCCCTCTGCAAATTACAACTCGGACTCTGAAAGAGCCAGATTTCAAATTTGAGCTGTTGCCGCTTCACTCGCCGTTTACTAGGGCAATCCCTGTTGGTTTCTTTTCCTCCGCTTATTGATAT
>A329_111
TGGCCAATATTTAGCTTTAGAAGAAATTTACCTCCCATTTAGAGCTGCATTCCCAAACAACTCGACTCGTCGAAGGGGCTTTACACGGCGAAGGCCAGCGACCACATACGGGATTCTCACCCTCTGTGACGTCCTGTTCCAAAGAACTTAGACCGCTGCCAACGCCAAAGCGCCCTCTGCAAATTACAACTCGGACTCTGAAAGAGCCAGATTTCAAATTTGAGCTTTTGCCGCTTCACTCGCCGTTTACTAAGGCAATCCCTGTTGGTTTCTTTTCCTCCGCTTATTGATAT
>A329_190
TGGCCAATATTTAGCTTTAGAAGAAATTTACCTCCCATTTAGAGCTGCATTCCCAAACAACTCGACTCGTCGAAGGGGCTTTACACGGCGAAGGCCAGCGACCACATACGGGATTCTCACCCTCTGTGACGTCCTGTTCCAAAGAACTTAGACCGCTGCCAACGCCAAAGCGCCCTCTGCAAATTACAACTCGGACTCTGAAAGAGTCAGATTTCAAATTTGAGCTGTTGCCGCTTCACTCGCCGTTTACTAGGGCAATCCCTGTTGGTTTCTTTTCCTCCGCTTATTGATAT
>A329_64
TGGCCAATATTTAGCTTTAGAAGAATTTACCTCCCATTTAGAGCTGCATTCCCAAACAACTCGACTCGTCGAAGGGGCTTTACACGGCGAAGGCCAGCGACCACATACGGGATTCTCACCCTCTGTGACGTCCTGTTCCAAAGAACTTAGACCGCTGCCAACGCCAAAGCGCCCTCTGCAAATTACAACTCGGACTCTGAAAGAGCCAGATTTCAAATTTGAGCTGTTGCCGCTTCACTCGCCGTTACTAGGGCAATCCCTGTTGGTTTCTTTTCCTCCGCTTATTGATAT
>A329_231
TGGCCAATATTTAGCTTTAGAAGACATATACCTCCCATTTTGAGCAGCATTCCCAAACTACTCGACTCGTCGAAGGAGCTTTACAGAGATTTGGCATCCGACCAGACGGGGCTCTCACCCTCTATGGCGTCCCGTTCCAGGGAACTCGGAAGGCACCGCATCAAAAGCATCCTCTACAAATTACAACTCGGGCTCTAGGAGCCAGATTTCAAATTTGAGCTGTTGCCGCTTCACTCGCCGTTTACTGGGGCAATCCCTGTTGGTTTCTTTTCCTCCGCTTATTGATAT
>A329_56
TGGCCAATATTTAGCTTTAGATGAAATTTACCACCCATTTTGAGCTGCATTCCCAAACAACTCGACTCGTCGAAGGAGTTTCACATGGGCCCTACCACCGGTCCAAGACGGGGTTCTCACCCTCTATGACATTCTGTTCCAAGAAATTTAGACCGGAGCGGTGCCCGAAACATCCTCTACAAATTACAACTCGGACCCCCAAAGAGGCCAGATTTCAAATTTGAGCTGTTGCCGCTTCACTCGCCGTTACTGAGGCAATCCCTGTTGGTTTCTTTTCCTCCGCTTATTGATAT
>A329_69
TGGCCAATATTTAGCTTTAGATGAAATTTACCACCCATTTTGAGCTGCATTCCCAAACAACTCGACTCGTCGAAGGGGCTTTACACGGCGAAGGCCAGCGACCACATACGGGATTCTCACCCTCTGTGACGTCCTGTTCCAAAGAACTTAGACCGCTGCCAACGCCAAAGCGCCCTCTGCAAATTACAACTCGGACTCTGAAAGAGCCAGATTTCAAATTTGAGCTGTTGCCGCTTCACTCGCCGTTACTAGGGCAATCCCTGTTGGTTTCTTTTCCTCCGCTTATTGATAT
>A329_48
TGGCCAATATTTAGCTTTAGATGGAATTTACCACCCACTTAGAGCTGCATTCCCAAACAACTCGACTCTTCGAAAGCACCTTACATAGAATTGGTCATCTCATCGCACGGGATTCTCACCCTCTGTGACGTTCTGTTCCAAGAAACATAGACAAGAGCCAATCCCAAGGTTACCTTCTTCAAATTACAACTCGAACACCGAAGGTGCTAGATTTCAAATTTGAGCTTTTGCCGCTTCACTCGCCGTTACTAAGGGAATCCCATTTGGTTTCTTTTCCTCCGCTTATTTATAT
>A329_6
TGGCCGAATATTTAGCTTTAGATGGAATTTACCTCCCATTTAGAGCTGCATTCCCAAACAACTCGACTCGTCGAAGGGGCTTTACACGGCGAAGGCCAGCGACCACATACGGGATTCTCACCCTCTGTGACGTCCTGTTCCAAAGAACTTAGACCGCTGCCAACGCCAAAGCGCCCTCTGCAAATTACAACTCGGACTCTGAAAGAGTCAGATTTCAAATTTGAGCTGTTGCCGCTTCACTCGCCGTTACTAGGGCAATCCCTGTTGGTTTCTTTTCCTCCGCTTATTGATAT
>A329_40
TGGCCGGTATTTAGCTTTAGAAGAAATTTACCTCCCATTTAGAGCTGCATTCCCAAACAACTCGACTCGTCGAAGGGGCTTTACACGGCGAAGGCAGGCGACCACATACGGGATTCTCACCCTCTGCGATGTCCTGTTCCAAGGAACTTAGACCGCCGCCAACACCAAAGCACCCTCTGCAAATTACAACTCGGACCCTGAAAGAGCCAGATTTCAAATTTGAGCTGTTGCCGCTTCACTCGCCGTTACTAGGGCAATCCCTGTTGGTTTCTTTTCCTCCGCTTATTGATAT
>A329_85
TGGCCGGTATTTAGCTTTAGAAGACATATACCTCCATTTAGAGCAGCATTCCCAAACAACTCGACTCTTCGAAAGCACCTTACATAGAATTGGTCATCTCATCGCACGGGATTCTCACCCTCTGTGACGTTCTGTTCCAAGAAACATAGACAAGAGCCAATCCCAAGGTTACCTTCTTCAAATTACAACTCGGACTCTGAAAGAGTCAGATTTCAAATTTGAGCTGTTGCCGCTTCACTCGCCGTTACTAGGGCAATCCCTGTTGGTTTCTTTTCCTCCGCTTATTGATAT
>A329_42
TGGCCGGTATTTAGCTTTAGAAGACATATACCTCCCATTTAGAGCAGCATTCCCAAACTACTCGACTCGTCGAAGGAGCTTTACAGAGGTTCGGCGTCCAACCAGACGGGGCTCTCACCCTCTATGGCGTCCCGTTCCAGGGAACTCGGAAGGCACCTCACCAAAAGCATCCTCTACAAATTACAACTCGGGCCCGAGAGCCAGATTTCAAATTTGAGCTGTTGCCGCTTCACTCGCCGTTACTGGGGCAATCCCTGTTGGTTTCTTTTCCTCCGCTTATTGATAT
>A329_99
TGGCCGGTATTTAGCTTTAGAAGACATATACCTCCCATTTAGAGCAGCATTCCCAAACTACTCGACTCGTCGAAGGAGCTTTACAGAGGTTCGGCGTCCAACCAGACGGGGCTCTCACCCTCTATGGCGTCCCGTTCCAGGGAACTCGGAAGGCACCTCACCAAAAGCATCCTCTACAAATTACAACTCGGGCCCGAGAGCCAGATTTCAAATTTGAGCTGTTGCCGCTTCACTCGCCGTTTACTGGGGCAATCCCTGTTGGTTTCTTTTCCTCCGCTTATTGATAT
>A329_151
TGGCCGGTATTTAGCTTTAGAAGACATATACCTCCCATTTAGAGCAGCATTCCCAAACTACTCGACTCGTCGAAGGAGCTTTACAGAGGTTCGGCGTCCAACCAGACGGGGCTCTCACCCTCTATGGCGTCCCGTTCCAGGGAACTCGGAAGGCACCTCACCAAAAGCATCCTCTACAAATTACAACTCGGGCCCGAGAGCCAGATTTCAAATTTGAGCTGTTGCCGCTTCACTCGCCGTTTACTGGGGCCAATCCCTGTTGGTTTCTTTTCCTCCGCTTATTGTATAT
>A330_25
GCTGTAATATTTAGCCTTAGATGGAGTTTACCACCTGCTTTAGGCTGCACTCTCAAGCAACCTGACTCTAGAATACGCCTGCTCGCGCCTACCAGACTCGTGTCTCCATGGGCCTAGCACCCACTCTGGGAGCCCCTGTCAAGGGAACTTGAAACACATGTCAGTAGACGATGCACAAACGCATCAACGCCGCATCTCCTAAACACATCGAGTGTTAGGACTTGGCGCTGGGCTCATCCCTGTTCGCTCGCCGTTACTAAGGGAACTCCCATTTGGTTTCTTTTCCTCCGCTTATTTATAT
>A330_56
GCTGTAATATTTAGCCTTAGATGGAGTTTACCACCTGCTTTAGGCTGCACTCTCAAGCAACCTGACTCTAGAATACGCCTGCTTGCGCCTACCAGACTCGTGTCTCCATGGGCCTAGCACCCACTCTGGGAGCCCCTGTCAAGGGAACTTGAAACACATGTCAGTAGACGACGCACAAACGCATCAACGCCGCATCTCCTAAACACATCGAGTGTTAGGACTTGGCGCTGGGCTCATCCCTGTTCGCTTCGCCGTTACTAAGGGAATCCCATTTGGTTTCTTTTCCTCCGCTTATTTATAT
>A330_34
GCTGTAATATTTAGCCTTAGATGGAGTTTACCACCTGCTTTAGGCTGCACTCTCAAGCAACCTGACTCTAGAATACGCCTGCTTGCGCCTACCAGACTCGTGTCTCCATGGGCCTAGCACCCACTCTGGGAGCCCCTGTCAAGGGAACTTGAAACACATGTCAGTAGACGATGCACAAACGCATCAACGCCGCATCTCCTAAACACATCGAGTGTTAGGACTTGGCGCTGGGCTCATCCCTGTTCGCTCCGCCGTTACTAAGGGAACTCCCATTTGGTTTCTTTTCCTCCGCTTATTTATAT
>A330_31
GCTGTAATATTTAGCCTTAGATGGAGTTTACCACCTGCTTTAGGCTGCACTCTCAAGCAACCTGACTCTAGAATACGCCTGCTTGCGCCTACCAGACTCGTGTCTCCATGGGCCTAGCACCCACTCTGGGAGCCCCTGTCAAGGGAACTTGAAACACATGTCAGTAGACGATGCACAAACGCATCAACGCCGCATCTCCTAAACACATCGAGTGTTAGGACTTGGCGCTGGGCTCATCCCTGTTCGCTCGCCGTTACTAAGGGAATCCCATTTGGTTTCTTTTCCTCCGCTTATTGATAT
>A330_43
GCTGTAATATTTAGCCTTAGATGGAGTTTACCACCTGCTTTAGGCTGCACTCTCAAGCAACCTGACTCTAGAATACGCCTGCTTGCGCCTACCAGACTCGTGTCTCCATGGGCCTAGCACCCACTCTGGGAGCCCCTGTCAAGGGAACTTGAAACACATGTCAGTAGACGATGCACAAACGCATCAACGCCGCATCTCCTAAACACATCGAGTGTTAGGACTTGGCGCTGGGCTCATCCCTGTTCGCTCGCCGTTACTAAGGGAATCCCATTTGGTTTCTTTTCCTCCGCTTATTTATAT
>A330_40
GCTGTAATATTTAGCCTTAGATGGAGTTTACCACCTGCTTTAGGCTGCACTCTCAAGCAACCTGACTCTAGAATACGCCTGCTTGCGCCTACCAGACTCGTGTCTCCATGGGCCTAGCACCCACTCTGGGAGCCCCTGTCAAGGGAACTTGAAACACATGTCAGTAGACGATGCACAAACGCATCAACGCCGCATCTCCTAAACACATCGAGTGTTAGGACTTGGCGCTGGGCTCATCCTGTTCGCTTCGCCGTTACCTAAGGGAATCCCATTTGTTCTTTCCTCCGCTTATTATAT
>A330_57
GTCGCCGGTTTCGCCCGCACCTACGGCGGCTGGATTGCAAACCACATCGCACTGGTTTTCATCGAAGTGATCCGCGGCACCCCCATCGTCGTGCAGGTCATGTTCATCTACTTCGCCCTGCCGATGGCCTTCACCGATCTGCGCATTGACCCGTTCAGCGCAGCCGTCGTGACCATTATGATCAACTCGGGCGCCTACATTTGCGGAAATTACCCGCGGTGCAGTGCTGTCGATTCATAAAG
>A330_16
GTGCTGTATTTAGCCTTAGATGGGTAATACCACCCACTTTGAGCTGCGATCTCAAACAGCTCGACTCTAGAGACAAACCGATTAGACGTCACCGTTGCATCCGTCTTACGGGACTGGCACCCTCTACGGTCAGCGAGAACGCTGGGGCCTCGTTCAAGAAGAACTTAGATACGAATAGGTAACGCCTAAGACGATCGTCCCGTACACCGCATCTCCCTCTTCGCACGCAGCTGCGCAAAGGGGACTCGGTATGGACTGGCTCCGGTTCGCTCGCCGCTACTAAGGAGATCCTTCGTTAGTTCTTTCCGCCGCTTACTGATAT
>A330_4
GTGCTGTATTTAGCCTTAGATGGGTAATACCACCCACTTTGAGCTGCGATCTCAAACAGCTCGACTCTAGAGACAAACCGATTAGACGTCACCGTTGCATCCGTCTTACGGGACTGGCACCCTCTACGGTCAGCGAGAACGCTGGGGGCCTCGTTCAAGAAGAACTTAGATACGAATAGGTAACGCCTAAGACGATCGTCCCGTACACCGCATCTCCCTCTTCGCACGCAGCTGCGCAAAGGGACTCGGTATGGACTGGCTCCGGTTCGCTCGCCGCTACTAAGGAGATCCTTGTTAGTTTCTTTTCCGCCGCTTACTGATAT
>A330_9
GTGCTGTATTTAGCCTTAGATGGGTAATACCACCCACTTTGAGCTGCGATCTCAAACAGCTCGACTCTAGAGACAAACCGATTAGACGTCACCGTTGCATCCGTCTTACGGGACTGGCACCCTCTACGGTCAGCGAGAACGCTGGGGGCCTCGTTCAAGAAGAACTTAGATACGAATAGGTAACGCCTAAGACGATCGTCCCGTACACCGCATCTCCCTCTTCGCACGCAGCTGCGCAAAGGGACTCGGTATGGACTGGCTCCGGTTCGCTCGCCGCTACTAAGGAGATCCTTGTTAGTTTCTTTTCCTCCGCTTATTGATAT
>A330_41
GTGCTGTATTTAGCCTTAGATGGGTAATACCACCCACTTTGAGCTGCGATCTCAAACAGCTCGACTCTAGAGACAAACCGATTAGACGTCACCGTTGCATCCGTCTTACGGGACTGGCACCCTCTACGGTCAGCGAGAACGCTGGGGGCCTCGTTCAAGAAGAACTTAGATACGAATAGGTAACGCCTAAGACGATCGTCCCGTACACCGCATCTCCCTCTTCGCACGCAGCTGCGCAAAGGGGACTCGGTATGGACTGGCTCCGGTTCGCTCGCCGCTACTAAGGAGATCCTTGTTAGTTTCTTTTCCGCCGCTTACTGATAT
>A330_38
TCGCAAATATTTAGCTTTAGGTGAGATTTACCACCCAATTTAGGCTGCATTCCCAAACAACCTGACTCTTTGAAAACGTATCGCAAAAGACAACGGCTCAGACCAAAGACGGGATTCTCACCCTCTATGATGCCCTGTTCCAAAGGACTTATTTATCTGACGTGCCAGGAAAACGTTTCTACAGTTTACAATCCGGTTTAGCTAGGCCAAACAGGTTCCAACTTTGAGCTCTTTCCTCTTCACTCGCCGTTTACTGGGGAAATCATTGTTATTTTCTTTTCCTCCGCTTATTGATAT
>A330_18
TCGCCAATATTTAGCTTTAGATGGAATTTACCACCCACTTAGAGCTGCATTCCCAAACAACTCGACTCTTCGAAAGCACCTTACATAGAATTGGTCATCTCATCGCACGGGATTCTCACCCTCTGTGACGTTCTGTTCCAAGAAACATAGACAAGAGCCAATCCCAAGGTTACCTTCTTCAAATTACAACTCGAACACCGAAGGTGCTAGATTTCAAATTTGAGCTTTTGCCGCTTCACTCGCCGTTACTAAGGCAATCCCTCGTTCGGTTTCTTTTCCTCCGCTTATTGATAT
>A330_19
TCGCCAATATTTAGCTTTAGATGGAATTTACCACCCACTTAGAGCTGCATTCCCAAACAACTCGACTCTTCGAAAGCACCTTACATAGAATTGGTCATCTCATCGCACGGGATTCTCACCCTCTGTGACGTTCTGTTCCAAGAAACATAGACAAGAGCCAATCCCAAGGTTACCTTCTTCAAATTACAACTCGAACACCGAAGGTGCTAGATTTCAAATTTGAGCTTTTGCCGCTTCACTCGCCGTTACTAAGGCAATCCCTCGTTGGTTTCTTTTCCTCCACTTATTGATAT
>A330_3
TCGCCAATATTTAGCTTTAGATGGAATTTACCACCCACTTAGAGCTGCATTCCCAAACAACTCGACTCTTCGAAAGCACCTTACATAGAATTGGTCATCTCATCGCACGGGATTCTCACCCTCTGTGACGTTCTGTTCCAAGAAACATAGACAAGAGCCAATCCCAAGGTTACCTTCTTCAAATTACAACTCGAACACCGAAGGTGCTAGATTTCAAATTTGAGCTTTTGCCGCTTCACTCGCCGTTACTAAGGCAATCCCTGTTGGTTTCTTTTCCTCCGCTTATTGATAT
>A330_47
TCGCCAATATTTAGCTTTAGATGGAATTTACCACCCACTTAGAGCTGCATTCCCAAACAACTCGACTCTTCGAAAGCACCTTACATAGAATTGGTCATCTCATCGCACGGGATTCTCACCCTCTGTGACGTTCTGTTCCAAGAAACATAGACAAGAGCCAATCCCAAGGTTACCTTCTTCAAATTACAACTCGAACACCGAAGGTGCTAGATTTCAAATTTGAGCTTTTGCCGCTTCACTCGCCGTTTACTAAGGCAACTCCCCTGTTGGTTCCTTTCCTCCGCTTATTGATAT
>A330_28
TCGCCAATATTTAGCTTTAGATGGAATTTACCACCCACTTAGAGCTGCATTCCCAAACAACTCGACTCTTCGAAAGCACCTTACATAGAATTGGTCATCTCATCGCACGGGATTCTCACCCTCTGTGACGTTCTGTTCCAAGAAACATAGACAAGAGCCAATCCCAAGGTTACCTTCTTCAAATTACAACTCGAACACCGAAGGTGCTAGATTTCAAATTTGAGCTTTTGCCGCTTCACTCGCCGTTTACTAAGGCAATCCCTCGTTGGTTTCTTTCCTCCGCTTATTGATAT
>A330_24
TCGCCAATATTTAGCTTTAGATGGAATTTACCACCCACTTAGAGCTGCATTCCCAAACAACTCGACTCTTCGAAAGCACCTTACATAGAATTGGTCATCTCATCGCACGGGATTCTCACCCTCTGTGACGTTCTGTTCCAAGAAACATAGACAAGAGCCAATCCCAAGGTTACCTTCTTCAAATTACAACTCGAACACCGAAGGTGCTAGATTTCAAATTTGAGCTTTTGCCGCTTCACTCGCCGTTTACTAAGGCAATCCCTCGTTGGTTTCTTTTCCTCCGCTTATTGATAT
>A330_27
TCGCCAATATTTAGCTTTAGATGGAATTTACCACCCACTTAGAGCTGCATTCCCAAACAACTCGACTCTTCGAAAGCACCTTACATAGAATTGGTCATCTCATCGCACGGGATTCTCACCCTCTGTGACGTTCTGTTCCAAGAAACATAGACAAGAGCCAATCCCAAGGTTACCTTCTTCAAATTACAACTCGAACACCGAAGGTGCTAGATTTCAAATTTGAGCTTTTGCCGCTTCACTCGCCGTTTACTAAGGCAATCCCTGTTCGGTTTCCTTTTCCTCCGCCTTATTGATAT
>A330_53
TCGCCAATATTTAGCTTTAGATGGAATTTACCACCCACTTAGAGCTGCATTCCCAAACAACTCGACTCTTCGAAAGCACCTTACATAGAATTGGTCATCTCATCGCACGGGATTCTCACCCTCTGTGACGTTCTGTTCCAAGAAACATAGACAAGAGCCAATCCCAAGGTTACCTTCTTCAAATTACAACTCGAACACCGAAGGTGCTAGATTTCAAATTTGAGCTTTTGCCGCTTCACTCGCCGTTTACTAAGGCAATCCCTGTTCGGTTTCTTTTCCTCCGCTTATTGATAT
>A330_20
TCGCCAATATTTAGCTTTAGATGGAATTTACCACCCACTTAGAGCTGCATTCCCAAACAACTCGACTCTTCGAAAGCACCTTACATAGAATTGGTCATCTCATCGCACGGGATTCTCACCCTCTGTGACGTTCTGTTCCAAGAAACATAGACAAGAGCCAATCCCAAGGTTACCTTCTTCAAATTACAACTCGAACACCGAAGGTGCTAGATTTCAAATTTGAGCTTTTGCCGCTTCACTCGCCGTTTACTAAGGCAATCCCTGTTGGTTTCTTTCCTCCGCTTATTGATAT
>A330_21
TCGCCAATATTTAGCTTTAGATGGAATTTACCACCCACTTAGAGCTGCATTCCCAAACAACTCGACTCTTCGAAAGCACCTTACATAGAATTGGTCATCTCATCGCACGGGATTCTCACCCTCTGTGACGTTCTGTTCCAAGAAACATAGACAAGAGCCAATCCCAAGGTTACCTTCTTCAAATTACAACTCGAACACCGAAGGTGCTAGATTTCAAATTTGAGCTTTTGCCGCTTCACTCGCCGTTTACTAAGGCAATCCCTGTTGGTTTCTTTTCCTCCGCTTATTGATAT
>A330_5
TCGCCAATATTTAGCTTTAGATGGAATTTACCACCCACTTAGAGCTGCATTCCCAAACAACTCGACTCTTCGAAAGCACCTTACATAGAATTGGTCATCTCATCGCACGGGATTCTCACCCTCTGTGACGTTCTGTTCCAAGAAACATAGACAAGAGCCAATCCCAAGGTTACCTTCTTCAAATTACAACTCGAACACCGAAGGTGCTAGATTTCAAATTTGAGCTTTTGCCGCTTCACTCGCCTTACTAAGGCAATCCCTGTTGGTTTCTTTTCCTCCGCTTATTGATAT
>A330_13
TCGCCAATATTTAGCTTTAGATGGAATTTACCACCCACTTAGAGCTGCATTCCCAAACAACTCGACTCTTCGAAAGCACCTTACATAGAATTGGTCATCTCATCGCACGGGATTCTCACCCTCTGTGACGTTCTGTTCCAAGAAACATAGACAAGAGCCAATCCCAAGGTTACCTTCTTCAAATTACAACTCGAACACCGAAGGTGCTAGATTTCAAATTTGAGCTTTTGCCGCTTCACTCGCCTTACTAAGGCAATCCCTGTTGGTTTCTTTTCCTCCGTCTTATTGATAT
>A330_14
TCGCCAATATTTAGCTTTAGATGGAATTTACCACCCACTTAGAGCTGCATTCCCAAACAACTCGACTCTTCGAAAGCACCTTACATAGAATTGGTCATCTCATCGCACGGGATTCTCACCCTCTGTGACGTTCTGTTCCAAGAAACATAGACAAGAGCCAATCCCAAGGTTACCTTCTTCAAATTACAACTCGAACACCGAAGGTGCTAGATTTCAAATTTGAGCTTTTTGCCGCTTCACTCGCCTTACTAAGGCAATCCCTGTTGGTTTCTTTTCCTCGCTTATTGATATA
>A330_26
TCGCCAATATTTAGCTTTAGATGGAATTTACCACCCACTTAGAGCTGCATTCCCAAACAACTCGACTCTTCGAAAGCACCTTACATAGAATTGGTCATCTCATCGCACGGGATTCTCACCCTCTGTGGCGTTCTGTTCCAAGAAACATAGACAAGAGCCAATCCCAAGGTTACCTTCTTCAAATTACAACTCGAACACCGAAGGTGCTAGATTTCAAATTTGAGCTTTTGCCGCTTCACTCGCCGTTTACTAAGGCAATCCCTGTTGGTTTCTTTCCTCCGCTTATTGATAT
>A330_1
TCGCCAATATTTAGCTTTAGGTGAGATTTACCACCCAATTTAGGCTGCATTCCCAAACAACCTGACTCTTTGAAAACGTATCGCAAAAGACAACGGCTCAGACCAAAGACGGGATTCTCACCCTCTATGATGCCCTGTTCCAAAGGACTTATTTATCTGGCGTGCCAGGAAAACGTTTCTACAGTTTACAATCCGGTTTAGCTAGGCCAAACAGGTTCCAACTTTGAGCTCTTTCCTCTTCACTCGCCGTTACTGGGAATCATGTTATTTCTTTCTCGCTTATTGATAT
>A330_2
TCGCCAATATTTAGCTTTAGGTGAGATTTACCACCCAATTTAGGCTGCATTCCCAAACAACCTGACTCTTTGAAAGCGTATCACAAAAGACAATACTCAAGCCAAAGACGGGATTCTCACCCTCTATGATGCCCTGTTCCAAAGGACTTATTTATCTGGCGTGCCAGGAAAACGTTTCTACAGTTTACAATCCGGTTTAGCTAGGCCAAACAGGTTCCAACTTTGAGCTCTTTCCTCTTCACTCGCCGTTACTGGGGAAATCATTGTTATTTTCTTTCCTCCGCTTATTGATAT
>A330_23
TCGCCAATATTTAGCTTTAGGTGAGATTTACCACCCAATTTAGGCTGCATTCCCAAACAACCTGACTCTTTGAAAGCGTATCACAAAAGACAATACTCAAGCCAAAGACGGGATTCTCACCCTCTATGATGCCCTGTTCCAAAGGACTTATTTGCTTGGTTTGCCTGGAAAACGCCTCTCCAGTTTACAACTCCAATTACCTAGGGCAACCGGATTCCAACTTTGAGCTTTTCCTCTTCACTCGCCGTTTACTAGGGAAATCATTGTTATTTCTTTTCCTCCGCTTATTGATAT
>A330_48
TCGCCAATATTTTAGCTTTAGATGGAATTTACCACCCATTTTGAGCTGCATTCCCAAACAACTCGACTCTTTGAGAGCGCATCACAAAGCACTGGTAGTCCGTGTCAAAGACGGGATTCTCACCCTCTATGACGCTCTGTTCCAAGAGACTTGTACACGGTCCAGCGCGGAAGACGCTTCTCCAGACTACAACTCGGGCAACCGAAGGCTACCAGATTTTAAATTTGAGCTTTTCCCGCTTCACTCGCAGTTACTAGGGGAATCCTTGTTTAGTTTCTTTTCCTCCGCTTATTGATAT
>A330_58
TGGCCAATATTTAGCTTTAGAAGAAATTTACCTCCCATTTAGAGCTGCATTCCCAAACAACTCGACTCGTCGAAGGGGCTTTACACGGCGAAGGCCAGCGACCACATACGGGATTCTCACCCTCTGTGACGTCCTGTTCCAAAGAACTTAGACCGCTGCCAACGCCAAAGCGCCCTCTGCAAATTACAACTCGGACTCTGAAAGAGTCAGATTTCAAATTTGAGCTGTTGCCGCTTCACTCGCCGTTTACTAGGGCAATCCCTGTTGGTTTCTTTTCCTCCGCTTATTGATAT
>A331_2
ATAGGTTATATTTAGCTTTAGGTGAAGTTTACCACCTGCTTTAGGCTGTGTTTTCAAACAACCCGACTCACAGAGCAATTCAAACTTTGAACGAATGATCGACTTAACAGGTCTATCACCTTCTATGGAACTCTAGTCAAAGAGAACTTAAGTCAACTCATTCAAAGCAACAAATTACTCTATACGCTACACCTCGCCACACCATTACAGCATGGAGATTAAGCGCTGAGCTCTTCCCGTTTCACTCGCAGTTACTAAGGGAATCCTTTTTAGTTCTTTTCCTCCGCTTACTGATAT
>A331_126
ATAGTTATATTTAGCCTTAGATGGAGTTTACCACCTGCTTTAGGCTGCACTCTCAAGCAACCTGACTCTAGAATACGCCTGTCTGCGCCTACCAGACTCACGCCTCCATGGGCCTAGCACCCACTTTGGGAGCCCCTGTCAAGGGAACTTGAGACACGTGTCAGTAGGCGATGCACAAACGCATCAACGCCGCATCTCCTAAACACGTCGAGTGTTAGGACTTGGCGCTGGGCTCATCCCTGTTCGCTCGCCGTTACTAAGGGAATCCCATTTGGTTTCTTTCCTCCGCTTACTGATAT
>A331_61
ATAGTTATATTTAGCTTTAGGTGAAGTTTACCACCCACTTAGAGCTGCATTCCCAAACAACTCGACTCTTCGAAAGCACCTTACATAGAATTGGTCATCTCATCGCACGGGATTCTCACCCTCTGTGACGTTCTGTTCCAAGAAACATAGACAAGAGCCAATCCCAAGGTTACCTTCTTCAAATTACAACTCGAACACCGAAGGTGCTAGATTTCAAATTTGAGCTTTTGCCGCTTCACTCGCCGTTACTAAGGCAATCCCTGTTGGTTTCTTTTCCTCCGCTTATTGATAT
>A331_85
ATAGTTATATTTAGCTTTAGGTGAAGTTTACCACCCTGCTTTAGGCTGTGTTTTCAAACAACCCGACTCACAGAGCAATTCAAACTTTGAACGAATGATCGACTTAACAGGTCTATCACCTTCTATGGAACTCTAGTCAAAGAGAACTTAAGTCAACTCATTCAAAGCAACAAATTACTCTATACGCTACACCTCGCCACACCATTACAGCATGGAGATTAAGCGCTGAGCTCTTCCCGTTTCACTCGCAGTTACTAAGGGAATCCTTTTTAGTTTCTTTTCCTCCGCTTACTGATAT
>A331_197
ATAGTTATATTTAGCTTTAGGTGAAGTTTACCACCTGCTTTAGGCTGCACTCTCAAGCAACCTGACTCTAGAATACGCCTGTCTGCGCCTACCAGACTCACGCCTCCATGGGCCTAGCACCCACTTTGGGAGCCCCTGTCAAGGGAACTTGAGACACGTGTCAGTAGGCGATGCACAAACGCATCAACGCCGCATCTCCTAAACACGTCGAGTGTTAGGACTTGGCGCTGGGCTCATCCCTGTTCGCTCGCCGTTTACTAGGGCAATCCCTGTTGGTTTCTTTTCCTCCGCTTATTGATAT
>A331_131
ATAGTTATATTTAGCTTTAGGTGAAGTTTACCACCTGCTTTAGGCTGTGTTTTCAAACAACCCGACTCACAGAGCAATTCAAACTTTGAACGAATGATCGACTTAACAGGTCTATCACCTTCTATGGAACTCTAGTCAAAGAGAACTTAAGTCAACTCATTCAAAGCAACAAATTACTCTATACGCTACACCTCGCCACACCATTACAGCATGGAGATTAAGCGCTGAGCTCTTCCCGTTTCACTCGCAGTTACTAACGGGAACTCCTTTTAGTTTCTTTCCTCCGCTTACTGATAT
>A331_43
ATAGTTATATTTAGCTTTAGGTGAAGTTTACCACCTGCTTTAGGCTGTGTTTTCAAACAACCCGACTCACAGAGCAATTCAAACTTTGAACGAATGATCGACTTAACAGGTCTATCACCTTCTATGGAACTCTAGTCAAAGAGAACTTAAGTCAACTCATTCAAAGCAACAAATTACTCTATACGCTACACCTCGCCACACCATTACAGCATGGAGATTAAGCGCTGAGCTCTTCCCGTTTCACTCGCAGTTACTAAGGGAACTCCCTTTTTAGTTTCTTTCCTCCGCTTACTGATAT
>A331_189
ATAGTTATATTTAGCTTTAGGTGAAGTTTACCACCTGCTTTAGGCTGTGTTTTCAAACAACCCGACTCACAGAGCAATTCAAACTTTGAACGAATGATCGACTTAACAGGTCTATCACCTTCTATGGAACTCTAGTCAAAGAGAACTTAAGTCAACTCATTCAAAGCAACAAATTACTCTATACGCTACACCTCGCCACACCATTACAGCATGGAGATTAAGCGCTGAGCTCTTCCCGTTTCACTCGCAGTTACTAAGGGAACTCCTTTTAGTTTCTTTCCTCCGCTTACTGATAT
>A331_113
ATAGTTATATTTAGCTTTAGGTGAAGTTTACCACCTGCTTTAGGCTGTGTTTTCAAACAACCCGACTCACAGAGCAATTCAAACTTTGAACGAATGATCGACTTAACAGGTCTATCACCTTCTATGGAACTCTAGTCAAAGAGAACTTAAGTCAACTCATTCAAAGCAACAAATTACTCTATACGCTACACCTCGCCACACCATTACAGCATGGAGATTAAGCGCTGAGCTCTTCCCGTTTCACTCGCAGTTACTAAGGGAATCCTTTTACGTTTCTTTCCTCCGCTTACTGATAT
>A331_154
ATAGTTATATTTAGCTTTAGGTGAAGTTTACCACCTGCTTTAGGCTGTGTTTTCAAACAACCCGACTCACAGAGCAATTCAAACTTTGAACGAATGATCGACTTAACAGGTCTATCACCTTCTATGGAACTCTAGTCAAAGAGAACTTAAGTCAACTCATTCAAAGCAACAAATTACTCTATACGCTACACCTCGCCACACCATTACAGCATGGAGATTAAGCGCTGAGCTCTTCCCGTTTCACTCGCAGTTACTAAGGGAATCCTTTTAGTTCTTTCCTCCGCTTACTGATAT
>A331_28
ATAGTTATATTTAGCTTTAGGTGAAGTTTACCACCTGCTTTAGGCTGTGTTTTCAAACAACCCGACTCACAGAGCAATTCAAACTTTGAACGAATGATCGACTTAACAGGTCTATCACCTTCTATGGAACTCTAGTCAAAGAGAACTTAAGTCAACTCATTCAAAGCAACAAATTACTCTATACGCTACACCTCGCCACACCATTACAGCATGGAGATTAAGCGCTGAGCTCTTCCCGTTTCACTCGCAGTTACTAAGGGAATCCTTTTAGTTTCTTTCCTCCGCTTACTGATAT
>A331_12
ATAGTTATATTTAGCTTTAGGTGAAGTTTACCACCTGCTTTAGGCTGTGTTTTCAAACAACCCGACTCACAGAGCAATTCAAACTTTGAACGAATGATCGACTTAACAGGTCTATCACCTTCTATGGAACTCTAGTCAAAGAGAACTTAAGTCAACTCATTCAAAGCAACAAATTACTCTATACGCTACACCTCGCCACACCATTACAGCATGGAGATTAAGCGCTGAGCTCTTCCCGTTTCACTCGCAGTTACTAAGGGAATCCTTTTAGTTTCTTTTCCTCCGCTTACTGATAT
>A331_196
ATAGTTATATTTAGCTTTAGGTGAAGTTTACCACCTGCTTTAGGCTGTGTTTTCAAACAACCCGACTCACAGAGCAATTCAAACTTTGAACGAATGATCGACTTAACAGGTCTATCACCTTCTATGGAACTCTAGTCAAAGAGAACTTAAGTCAACTCATTCAAAGCAACAAATTACTCTATACGCTACACCTCGCCACACCATTACAGCATGGAGATTAAGCGCTGAGCTCTTCCCGTTTCACTCGCAGTTACTAAGGGAATCCTTTTTACGTTTCTTTTCCTCCGCTTACTGATAT
>A331_30
ATAGTTATATTTAGCTTTAGGTGAAGTTTACCACCTGCTTTAGGCTGTGTTTTCAAACAACCCGACTCACAGAGCAATTCAAACTTTGAACGAATGATCGACTTAACAGGTCTATCACCTTCTATGGAACTCTAGTCAAAGAGAACTTAAGTCAACTCATTCAAAGCAACAAATTACTCTATACGCTACACCTCGCCACACCATTACAGCATGGAGATTAAGCGCTGAGCTCTTCCCGTTTCACTCGCAGTTACTAAGGGAATCCTTTTTAGTTCTTTCCTCCGCTTACTGATAT
>A331_3
ATAGTTATATTTAGCTTTAGGTGAAGTTTACCACCTGCTTTAGGCTGTGTTTTCAAACAACCCGACTCACAGAGCAATTCAAACTTTGAACGAATGATCGACTTAACAGGTCTATCACCTTCTATGGAACTCTAGTCAAAGAGAACTTAAGTCAACTCATTCAAAGCAACAAATTACTCTATACGCTACACCTCGCCACACCATTACAGCATGGAGATTAAGCGCTGAGCTCTTCCCGTTTCACTCGCAGTTACTAAGGGAATCCTTTTTAGTTCTTTTCCTCCGCTTACTGATAT
>A331_58
ATAGTTATATTTAGCTTTAGGTGAAGTTTACCACCTGCTTTAGGCTGTGTTTTCAAACAACCCGACTCACAGAGCAATTCAAACTTTGAACGAATGATCGACTTAACAGGTCTATCACCTTCTATGGAACTCTAGTCAAAGAGAACTTAAGTCAACTCATTCAAAGCAACAAATTACTCTATACGCTACACCTCGCCACACCATTACAGCATGGAGATTAAGCGCTGAGCTCTTCCCGTTTCACTCGCAGTTACTAAGGGAATCCTTTTTAGTTTCTTTCCTCCGCTTACTGATAT
>A331_1
ATAGTTATATTTAGCTTTAGGTGAAGTTTACCACCTGCTTTAGGCTGTGTTTTCAAACAACCCGACTCACAGAGCAATTCAAACTTTGAACGAATGATCGACTTAACAGGTCTATCACCTTCTATGGAACTCTAGTCAAAGAGAACTTAAGTCAACTCATTCAAAGCAACAAATTACTCTATACGCTACACCTCGCCACACCATTACAGCATGGAGATTAAGCGCTGAGCTCTTCCCGTTTCACTCGCAGTTACTAAGGGAATCCTTTTTAGTTTCTTTTCCTCCGCTTACTGATAT
>A331_25
ATAGTTATATTTAGCTTTAGGTGAAGTTTACCACCTGCTTTAGGCTGTGTTTTCAAACAACCCGACTCACAGAGCAATTCAAACTTTGAACGAATGATCGACTTAACAGGTCTATCACCTTCTATGGAACTCTAGTCAAAGAGAACTTAAGTCAACTCATTCAAAGCAACAAATTACTCTATACGCTACACCTCGCCACACCATTACAGCATGGAGATTAAGCGCTGAGCTCTTCCCGTTTCACTCGCAGTTACTAAGGGAATCCTTTTTTAGTTCTTTTCCTCCGCTTACTGATAT
>A331_40
ATAGTTATATTTAGCTTTAGGTGAAGTTTACCACCTGCTTTAGGCTGTGTTTTCAAACAACCCGACTCACAGAGCAATTCAAACTTTGAACGAATGATCGACTTAACAGGTCTATCACCTTCTATGGAACTCTAGTCAAAGAGAACTTAAGTCAACTCATTCAAAGCAACAAATTACTCTATACGCTACACCTCGCCACACCATTACAGCATGGAGATTAAGCGCTGAGCTCTTCCCGTTTCACTCGCAGTTACTAAGGGATCCCATTTGGTTTCTTTCCTCCGCTTACTGATAT
>A331_36
ATAGTTATATTTAGCTTTAGGTGAAGTTTACCACCTGCTTTAGGCTGTGTTTTCAAACAACCCGACTCACAGAGCAATTCAAACTTTGAACGAATGATCGACTTAACAGGTCTATCACCTTCTATGGAACTCTAGTCAAAGAGAACTTAAGTCAACTCATTCAAAGCAACAAATTACTCTATACGCTACACCTCGCCACACCATTACAGCATGGAGATTAAGCGCTGAGCTCTTCCCGTTTCACTCGCAGTTACTAAGGGATCCTTTTTAGTTCTTTCCTCGCTTACTGATAT
>A331_20
ATAGTTATATTTAGCTTTAGGTGAAGTTTACCACCTGCTTTAGGCTGTGTTTTCAAACAACCCGACTCACAGAGCAATTCAAACTTTGAACGAATGATCGACTTAACAGGTCTATCACCTTCTATGGAACTCTAGTCAAAGAGAACTTAAGTCAACTCATTCAAAGCAACAAATTACTCTATACGCTACACCTCGCCACACCATTACAGCATGGAGATTAAGCGCTGAGCTCTTCCCGTTTCACTCGCAGTTACTAAGGGATCCTTTTTAGTTTCTTTTCCTCCGCTTACTGATAT
>A331_290
ATAGTTATATTTAGCTTTAGGTGAAGTTTACCACCTGCTTTAGGCTGTGTTTTCAAACAACCCGACTCACAGAGCAATTCAAACTTTGAACGAATGATCGACTTAACAGGTCTATCACCTTCTATGGAACTCTAGTCAAAGAGAACTTAAGTCAACTCATTCAAAGCAACAAATTACTCTATACGCTACACCTCGCCACACCATTACAGCATGGAGATTAAGCGCTGAGCTCTTCCCGTTTCACTCGGCAGTTACTAAGGGAATCCTTTTTAGTTTCTTTTCCTCCGCTTACTGATAT
>A331_106
ATAGTTATATTTAGCTTTAGGTGAAGTTTACCACCTGCTTTAGGCTGTGTTTTCAAACAACCCGACTCACAGAGCAATTCAAACTTTGAACGAATGATCGACTTAACAGGTCTATCACCTTCTATGGAACTCTAGTCAAAGAGAACTTAAGTCAACTCATTCAAAGCAACAAATTACTCTATACGCTACACCTCGCCACACCATTACAGCATGGAGATTAAGCGCTGAGCTCTTCCGTTCACTCGCAGTTACTAAGGGAATTCCTTTTAGTTTCTTTCCTCCGCTTACTGATAT
>A331_156
ATAGTTATATTTAGCTTTAGGTGAAGTTTACCACCTGCTTTAGGCTGTGTTTTCAAACAACCCGACTCACAGAGCAATTCAAACTTTGAACGAATGATCGACTTAACAGGTCTATCACCTTCTATGGAACTCTAGTCAAAGAGAACTTAAGTCAACTCATTCAAAGCAACAAATTACTCTATACGCTACACCTCGCCACACCATTACAGCATGGAGATTAAGCGCTGAGCTCTTCCGTTTCACTCGCAGTTACGTAAGGGAACTCCTTTTAGTTTCTTTTCCTCCGCTTACTGATAT
>A331_168
ATAGTTATATTTAGCTTTAGGTGAAGTTTACCACCTGCTTTAGGCTGTGTTTTCAAACAACCCGACTCACAGAGCAATTCAAACTTTGAACGAATGATCGACTTAACAGGTCTATCACCTTCTATGGAACTCTAGTCAAAGAGAACTTAAGTCAACTCATTCAAAGCAACAAATTACTCTATACGCTACACCTCGCCACACCATTACAGCATGGAGATTAAGCGCTGAGCTCTTCCGTTTCACTCGCAGTTACTAAGGGAACTCCCTTTTAGTTCTTTCCTCCGCTTACTGATAT
>A331_216
ATAGTTATATTTAGCTTTAGGTGAAGTTTACCACCTGCTTTAGGCTGTGTTTTCAAACAACCCGACTCACAGAGCAATTCAAACTTTGAACGAATGATCGACTTAACAGGTCTATCACCTTCTATGGAACTCTAGTCAAAGAGAACTTAAGTCAACTCATTCAAAGCAACAAATTACTCTATACGCTACACCTCGCCACACCATTACAGCATGGAGATTAAGCGCTGAGCTCTTCCGTTTCACTCGCAGTTACTAAGGGAATCCCTTTTAGTTCTTTCCTCCGCTTACTGATAT
>A331_105
ATAGTTATATTTAGCTTTAGGTGAAGTTTACCACCTGCTTTAGGCTGTGTTTTCAAACAACCCGACTCACAGAGCAATTCAAACTTTGAACGAATGATCGACTTAACAGGTCTATCACCTTCTATGGAACTCTAGTCAAAGAGAACTTAAGTCAACTCATTCAAAGCAACAAATTACTCTATACGCTACACCTCGCCACACCATTACAGCATGGAGATTAAGCGCTGAGCTCTTCCGTTTCACTCGCAGTTACTAAGGGAATCCTTTAGTTCTTTCCTCCGCTTACTGATAT
>A331_109
ATAGTTATATTTAGCTTTAGGTGAAGTTTACCACCTGCTTTAGGCTGTGTTTTCAAACAACCCGACTCACAGAGCAATTCAAACTTTGAACGAATGATCGACTTAACAGGTCTATCACCTTCTATGGAACTCTAGTCAAAGAGAACTTAAGTCAACTCATTCAAAGCAACAAATTACTCTATACGCTACACCTCGCCACACCATTACAGCATGGAGATTAAGCGCTGAGCTCTTCCGTTTCACTCGCAGTTACTAAGGGAATCCTTTTAGTTTCTTTCCTCCGCTTACTGATAT
>A331_123
ATAGTTATATTTAGCTTTAGGTGAAGTTTACCACCTGCTTTAGGCTGTGTTTTCAAACAACCCGACTCACAGAGCAATTCAAACTTTGAACGAATGATCGACTTAACAGGTCTATCACCTTCTATGGAACTCTAGTCAAAGAGAACTTAAGTCAACTCATTCAAAGCAACAAATTACTCTATACGCTACACCTCGCCACACCATTACAGCATGGAGATTAAGCGCTGAGCTCTTCCGTTTCACTCGCAGTTACTAAGGGAATCCTTTTAGTTTCTTTTCCTCCGCTTACTGATAT
>A331_207
ATAGTTATATTTAGCTTTAGGTGAAGTTTACCACCTGCTTTAGGCTGTGTTTTCAAACAACCCGACTCACAGAGCAATTCAAACTTTGAACGAATGATCGACTTAACAGGTCTATCACCTTCTATGGAACTCTAGTCAAAGAGAACTTAAGTCAACTCATTCAAAGCAACAAATTACTCTATACGCTACACCTCGCCACACCATTACAGCATGGAGATTAAGCGCTGAGCTCTTCCGTTTCACTCGCAGTTACTAAGGGAATCCTTTTTAGTTTCTTTCCTCCGCTTACTGGATAT
>A331_239
ATAGTTATATTTAGCTTTAGGTGAAGTTTACCACCTGCTTTAGGCTGTGTTTTCAAACAACCCGACTCACAGAGCAATTCAAACTTTGAACGAATGATCGACTTAACAGGTCTATCACCTTCTATGGAACTCTAGTCAAAGAGAACTTAAGTCAACTCATTCAAAGCAACAAATTACTCTATACGCTACACCTCGCCACACCATTACAGCATGGAGATTAAGCGCTGAGCTCTTCCGTTTCACTCGCAGTTACTAAGGGAATCCTTTTTAGTTTCTTTTCCTCCGCTTACTGATAT
>A331_190
ATAGTTATATTTAGCTTTAGGTGAAGTTTACCACCTGCTTTAGGCTGTGTTTTCAAACAACCCGACTCACAGAGCAATTCAAACTTTGAACGAATGATCGACTTAACAGGTCTATCACCTTCTATGGAACTCTAGTCAAAGAGAACTTAAGTCAACTCATTCAAAGCAACAAATTACTCTATACGCTACACCTCGCCACACCATTACAGCATGGAGATTAAGCGCTGAGCTTTTCCCGTTTCACTCGCAGTTACTAAGGGAATCCTTTTTAGTTTCTTTTCCTCCGCTTACTGATAT
>A331_281
ATAGTTATATTTAGCTTTAGGTGAAGTTTACCACCTGCTTTAGGCTGTGTTTTCAAACAACCCGACTCACAGAGCAATTCAAACTTTGAACGAATGATCGACTTAACAGGTCTATCACCTTCTATGGAACTCTAGTCAAAGAGAACTTAAGTCAACTCATTCAAAGCAACAAATTACTCTATACGCTACACCTCGCCACACCATTACAGCATGGAGATTAAGCGCTGTAGCTCTTCCCGTTTCACTCGCAGTTACTAAGGGAATCCTTTTTAGTTTCTTTTCCTCCGCTTACTGATAT
>A331_118
ATAGTTATATTTAGCTTTAGGTGAAGTTTACCACCTGCTTTAGGCTGTGTTTTCTAAACAACCCGACTCACAGAGCAATTCAAACTTTGAACGAATGATCGACTTAACAGGTCTATCACCTTCTATGGAACTCTAGTCAAAGAGAACTTAAGTCAACTCATTCAAAGCAACAAATTACTCTATACGCTACACCTCGCCACACCATTACAGCATGGAGATTAAGCGCTGAGCTCTTCCCGTTTCACTCGCAGTTACTAAGGGAATCCTTTTAGTTTCTTTCCTCCGCTTACTGATAT
>A331_101
ATAGTTATATTTAGCTTTAGGTGAAGTTTACCACTGCTTTAGGCTGTGTTTTCAAACAACCCGACTCACAGAGCAATTCAAACTTTGAACGAATGATCGACTTAACAGGTCTATCACCTTCTATGGAACTCTAGTCAAAGAGAACTTAAGTCAACTCATTCAAAGCAACAAATTACTCTATACGCTACACCTCGCCACACCATTACAGCATGGAGATTAAGCGCTGAGCTCTTCCCGTTTCACTCGCAGTTACTAAGGGAATCCTTTTTAGTTTCTTTTCCTCCGCTTATTTATAT
>A331_59
ATAGTTATATTTAGCTTTAGGTGAAGTTTTACCACCTGCTTTAGGCTGTGTTTTCAAACAACCCGACTCACAGAGCAATTCAAACTTTGAACGAATGATCGACTTAACAGGTCTATCACCTTCTATGGAACTCTAGTCAAAGAGAACTTAAGTCAACTCATTCAAAGCAACAAATTACTCTATACGCTACACCTCGCCACACCATTACAGCATGGAGATTAAGCGCTGAGCTCTTCCCGTTTCACTCGCAGTTACTAAGGGAATCCTTTTTAGTTTCTTTTCCTCCGCTTACTGATAT
>A331_107
ATAGTTATATTTAGCTTTTAGGTGAAGTTTACCACCTGCTTTAGGCTGTGTTTTCAAACAACCCGACTCACAGAGCAATTCAAACTTTGAACGAATGATCGACTTAACAGGTCTATCACCTTCTATGGAACTCTAGTCAAAGAGAACTTAAGTCAACTCATTCAAAGCAACAAATTACTCTATACGCTACACCTCGCCACACCATTACAGCATGGAGATTAAGCGCTGAGCTCTTCCCGTTTCACTCGCAGTTACTAAGGGAATCCTTTTAGTTCTTTCCTCCGCTACTGATAT
>A331_96
ATAGTTATATTTAGCTTTTAGGTGAAGTTTACCACCTGCTTTAGGCTGTGTTTTCAAACAACCCGACTCACAGAGCAATTCAAACTTTGAACGAATGATCGACTTAACAGGTCTATCACCTTCTATGGAACTCTAGTCAAAGAGAACTTAAGTCAACTCATTCAAAGCAACAAATTACTCTATACGCTACACCTCGCCACACCATTACAGCATGGAGATTAAGCGCTGAGCTCTTCCCGTTTCACTCGCAGTTACTAAGGGAATCCTTTTTAGTTTCTTTTCCTCCGCTTACTGATAT
>A331_184
ATAGTTATATTTTAGCTTTAGGTGAAGTTTACCACCTGCTTTAGGCTGTGTTTTCAAACAACCCGACTCACAGAGCAATTCAAACTTTGAACGAATGATCGACTTAACAGGTCTATCACCTTCTATGGAACTCTAGTCAAAGAGAACTTAAGTCAACTCATTCAAAGCAACAAATTACTCTATACGCTACACCTCGCCACACCATTACAGCATGGAGATTAAGCGCTGAGCTCTTCCCGTTTCACTCGCAGTTACTAAGGGAATCCTTTTAGTTTCTTTCCTCCGCTTACTGATAT
>A331_272
ATAGTTATATTTTAGCTTTAGGTGAAGTTTACCACCTGCTTTAGGCTGTGTTTTCAAACAACCCGACTCACAGAGCAATTCAAACTTTGAACGAATGATCGACTTAACAGGTCTATCACCTTCTATGGAACTCTAGTCAAAGAGAACTTAAGTCAACTCATTCAAAGCAACAAATTACTCTATACGCTACACCTCGCCACACCATTACAGCATGGAGATTAAGCGCTGAGCTCTTCCCGTTTCACTCGCAGTTACTAAGGGAATCCTTTTTAGTTTCTTTTCCTCCGCTTACTGATAT
>A331_48
ATAGTTATATTTTAGCTTTAGGTGAAGTTTACCACCTGCTTTTAGGCTGTGTTTTTCAAACAACCCGACTCACAGAGCAATTCAAACTTTGAACGAATGATCGACTTAACAGGTCTATCACCTTCTATGGAACTCTAGTCAAAGAGAACTTAAGTCAACTCATTCAAAGCAACAAATTACTCTATACGCTACACCTCGCCACACCATTACAGCATGGAGATTAAGCGCTGAGCTCTTCCCGTTTCACTCGCAGTTACTAAGGGAATCCTTTTAGTTTCTTTTCCTCCGCTTACTGATAT
>A331_64
ATAGTTATATTTTAGCTTTAGGTGAAGTTTTACCACCTGCTTTTAGGCTGTGTTTTCAAACAACCCGACTCACAGAGCAATTCAAACTTTGAACGAATGATCGACTTAACAGGTCTATCACCTTCTATGGAACTCTAGTCAAAGAGAACTTAAGTCAACTCATTCAAAGCAACAAATTACTCTATACGCTACACCTCGCCACACCATTACAGCATGGAGATTAAGCGCTGAGCTCTTCCCGTTTCACTCGCAGTTACTAAGGGAATCCTTTTAGTTTCTTTCCTCCGCTTACTGATAT
>A331_202
ATAGTTATATTTTAGCTTTTAGGTGAAGTTTACCACCTGCTTTTAGGCTGTGTTTTCAAACAACCCGACTCACAGAGCAATTCAAACTTTTGAACGAATGATCGACTTAACAGGTCTATCACCTTCTATGGAACTCTAGTCAAAGAGAACTTAAGTCAACTCATTCAAAGCAACAAATTACTCTATACGCTACACCTCGCCACACCATTACAGCATGGAGATTAAAGTCGCTGTAGCTCTTCCCGTTTCACTCGCAGTTACTAAGGGAACTCCTTTTAGTTTCTTTTCCTCCGCTTACTGATAT
>A331_72
CACGCTTTCATATTTAGCCTTGGATGGCCAGCACCACCATATTCAGCCAGCACTATCAAGCTGACCTACTCGCGAGGCACGGCTTCGTCCGGCTTCTCTCACCAGGTCGTGTGGAACGCCCTGTGCCCCGGGGTATTAGCCCGTATGCCGTGAGAGTTGCCGGATTGGACCGCGCCCCTTAGACCACATTTCCCACACAGCCGTGAAGCCGTGGGGATTCAGTCTCGGGCTATTCCCTGTTCACTCGCAGTTACTGGGGAATCTCGGTTGATTCTTTCCTCCGCTGACTAATAT
>A331_44
CACGCTTTCATATTTAGCCTTGGATGGCCAGCACCACCATATTCAGCCAGCACTATCAAGCTGACCTACTCGCGAGGCACGGCTTCGTCCGGCTTCTCTCACCAGGTCGTGTGGAACGCCCTGTGCCCCGGGGTATTAGCCCGTATGCCGTGAGAGTTGCCGGATTGGACCGCGCCCCTTAGACCACATTTCCCACACAGCCGTGAAGCCGTGGGGATTCAGTCTCGGGCTATTCCCTGTTCACTCGCAGTTACTGGGGAATCTCGGTTGATTTCTTTTCCTCCGCTGACTAATAT
>A331_79
CACGCTTTCATATTTAGCCTTGGATGGCCAGCACCACCATATTCAGCCAGCACTATCAAGCTGACCTACTCGCGAGGCACGGCTTCGTCCGGCTTCTCTCACCAGGTCGTGTGGAACGCCCTGTGCCCCGGGGTATTAGCCCGTATGCCGTGAGAGTTGCCGGATTGGACCGCGCCCCTTAGACCACATTTCCCACACAGCCGTGAAGCCGTGGGGATTCAGTCTCGGGCTATTCCCTGTTCACTCGCAGTTACTGGGGAATCTCGGTTGATTTCTTTTCCTCCGCTTACTGATAT
>A331_100
CACGCTTTCATATTTAGCCTTGGATGGCCAGCACCACCATATTCAGCCAGCACTATCAAGCTGACCTACTCGCGAGGCACGGCTTCGTCCGGCTTCTCTCACCAGGTCGTGTGGAACGCCCTGTGCCCCGGGGTATTAGCCCGTATGCCGTGAGAGTTGCCGGATTGGACCGCGCCCCTTAGACCACATTTCCCACACAGCCGTGAAGCCGTGGGGATTCAGTCTCGGGCTATTCCCTGTTCACTCGCAGTTACTGGGGGAATCTCGGTTGATTCTTTCCTCCGCTGACTAATAT
>A331_103
CACGCTTTCATATTTAGCCTTGGATGGCCAGCACCACCATATTCAGCCAGCACTATCAAGCTGACCTACTCGCGAGGCACGGCTTCGTCCGGCTTCTCTCACCAGGTCGTGTGGAACGCCCTGTGCCCCGGGGTATTAGCCCGTATGCCGTGAGAGTTGCCGGATTGGACCGCGCCCCTTAGACCACATTTCCCACACAGCCGTGAAGCCGTGGGGATTCAGTCTCGGGCTATTCCCTGTTCACTCGCAGTTACTGGGGGAATCTCGGTTGATTTCTTTCCTCCGCTTACTGATAT
>A331_68
CACGCTTTCATATTTAGCCTTGGATGGCCAGCACCACCATATTCAGCCAGCACTATCAAGCTGACCTACTCGCGAGGCACGGCTTCGTCCGGCTTCTCTCACCAGGTCGTGTGGAACGCCCTGTGCCCCGGGGTATTAGCCCGTATGCCGTGAGAGTTGCCGGATTGGACCGCGCCCCTTAGACCACATTTCCCACACAGCCGTGAAGCCGTGGGGATTCAGTCTCGGGCTATTCCCTGTTCACTCGCAGTTACTGGGGGAATCTCGGTTGATTTCTTTTCCTCCGCTGACTAATAT
>A331_90
CACGCTTTCATATTTAGCCTTGGATGGCCAGCACCACCATATTCAGCCAGCACTATCAAGCTGACCTACTCGCGAGGCACGGCTTCGTCCGGCTTCTCTCACCAGGTCGTGTGGAACGCCCTGTGCCCCGGGGTATTAGCCCGTATGCCGTGAGAGTTGCCGGATTGGACCGCGCCCCTTAGACCACATTTCCCACACAGCCGTGAAGCCGTGGGGATTCAGTCTCGGGCTATTCCCTGTTCACTCGCAGTTACTGGGGGAATCTCGGTTGATTTCTTTTCCTCCGCTTACTGATAT
>A331_258
CACGCTTTCATATTTAGCCTTGGATGGCCAGCACCACCCATATTCAGCCAGCACTATCAAGCTGACCTACTCGCGAGGCACGGCTTCGTCCGACTTCTCTCACCAGGTCGTGTGGAACGCCCTGTGCCCCGGGGTATTAGCCCGTATGCCGTGAGAGTTGCCGGATTGGACCGCGCCCCTTAGACCACATTTCCCACACAGCCGTGAAGCCGTGGGGATTCAGTCTCGGGCTATTCCCTGTTCACTCGCAGTTTACTGGGGGAATCTCGGTTGATTTCTTTTCCTCCGCTGACTAATAT
>A331_286
CACGCTTTCATATTTAGCCTTGGATGGCCAGCACCACCCATATTCAGCCAGCACTATCAAGCTGACCTACTCGCGAGGCACGGCTTCGTCCGGCTTCTCTCACCAGGTCGTGTGGAACGCCCTCGTGCCCCGGGGTATTAGCCCGTATGCCGTGAGAGTTGCCGGATTGGACCGCGCCCCTTAGACCACATTTCCCACACAGCCGTGAAGCCGTGGGGATTCAGTCTCGGGCTATTCCCTGTTCACTCGCAGTTTACTGGGGGAATCTCGGTTGATTTCTTTTCCTCCGCTGACTAATAT
>A331_228
CACGCTTTCATATTTAGCCTTGGATGGCCAGCACCACCCATATTCAGCCAGCACTATCAAGCTGACCTACTCGCGAGGCACGGCTTCGTCCGGCTTCTCTCACCAGGTCGTGTGGAACGCCCTGTGCCCCGGGGTATTAGCCCGTATGCCGTGAGAGTTAGCCGGATTGGACCGCGCCCCTTAGACCACATTTCCCACACAGCCGTGAAGCCGTGGGGATTCAGTCTCGGGCTATTCCCTGTTCACTCGCAGTTTACTGGGGGAATCTCGGTTGATTTCTTTTCCTCCGCTGACTAATAT
>A331_144
CACGCTTTCATATTTAGCCTTGGATGGCCAGCACCACCCATATTCAGCCAGCACTATCAAGCTGACCTACTCGCGAGGCACGGCTTCGTCCGGCTTCTCTCACCAGGTCGTGTGGAACGCCCTGTGCCCCGGGGTATTAGCCCGTATGCCGTGAGAGTTGCCGGATTGGACCGCGCCCCTTAGACCACATTTCCCACACAGCCGTGAAGCCGGTGGGGATTCAGTCGTCGGGCTACTTCCCTGTTCACTCGCAGTTTACTGGGGGAATCTCGGTTGATTTCTTTTCCTCCGCTGACTAATAT
>A331_29
CACGCTTTCATATTTAGCCTTGGATGGCCAGCACCACCCATATTCAGCCAGCACTATCAAGCTGACCTACTCGCGAGGCACGGCTTCGTCCGGCTTCTCTCACCAGGTCGTGTGGAACGCCCTGTGCCCCGGGGTATTAGCCCGTATGCCGTGAGAGTTGCCGGATTGGACCGCGCCCCTTAGACCACATTTCCCACACAGCCGTGAAGCCGTGGGGATTCAGTCTCGGGCTATCCCTGTTCACTCGCAGTTACTGGGGGAATCTCGGTTGATTTCTTTTCCTCCGCTGACTAATAT
>A331_33
CACGCTTTCATATTTAGCCTTGGATGGCCAGCACCACCCATATTCAGCCAGCACTATCAAGCTGACCTACTCGCGAGGCACGGCTTCGTCCGGCTTCTCTCACCAGGTCGTGTGGAACGCCCTGTGCCCCGGGGTATTAGCCCGTATGCCGTGAGAGTTGCCGGATTGGACCGCGCCCCTTAGACCACATTTCCCACACAGCCGTGAAGCCGTGGGGATTCAGTCTCGGGCTATTCCCTGTTCACTCGCAGTTACTGGGGGAATCTCGGTTGATTTCTTTCCTCGCTGACTATAT
>A331_17
CACGCTTTCATATTTAGCCTTGGATGGCCAGCACCACCCATATTCAGCCAGCACTATCAAGCTGACCTACTCGCGAGGCACGGCTTCGTCCGGCTTCTCTCACCAGGTCGTGTGGAACGCCCTGTGCCCCGGGGTATTAGCCCGTATGCCGTGAGAGTTGCCGGATTGGACCGCGCCCCTTAGACCACATTTCCCACACAGCCGTGAAGCCGTGGGGATTCAGTCTCGGGCTATTCCCTGTTCACTCGCAGTTACTGGGGGAATCTCGGTTGATTTCTTTTCCTCCGCTGACTAATAT
>A331_199
CACGCTTTCATATTTAGCCTTGGATGGCCAGCACCACCCATATTCAGCCAGCACTATCAAGCTGACCTACTCGCGAGGCACGGCTTCGTCCGGCTTCTCTCACCAGGTCGTGTGGAACGCCCTGTGCCCCGGGGTATTAGCCCGTATGCCGTGAGAGTTGCCGGATTGGACCGCGCCCCTTAGACCACATTTCCCACACAGCCGTGAAGCCGTGGGGATTCAGTCTCGGGCTATTCCCTGTTCACTCGCAGTTTACTGGGGAATCTCGGTGATTTCTTTTCCTCCGCTTACTGATAT
>A331_212
CACGCTTTCATATTTAGCCTTGGATGGCCAGCACCACCCATATTCAGCCAGCACTATCAAGCTGACCTACTCGCGAGGCACGGCTTCGTCCGGCTTCTCTCACCAGGTCGTGTGGAACGCCCTGTGCCCCGGGGTATTAGCCCGTATGCCGTGAGAGTTGCCGGATTGGACCGCGCCCCTTAGACCACATTTCCCACACAGCCGTGAAGCCGTGGGGATTCAGTCTCGGGCTATTCCCTGTTCACTCGCAGTTTACTGGGGGAATCTCGGTTGATTTCTTTTCCTCCGCTGACTAATAT
>A331_224
CACGCTTTCATATTTAGCCTTGGATGGCCAGCACCACCCATATTCAGCCAGCACTATCAAGCTGACCTACTCGCGAGGCACGGCTTCGTCCGGCTTCTCTCACCAGGTCGTGTGGAACGCCCTGTGCCCCGGGGTATTAGCCCGTATGCCGTGAGAGTTGCCGGATTGGACCGCGCCCCTTAGACCACATTTCCCACACAGCCGTGAAGCCGTGGGGATTCAGTCTCGGGCTATTCCCTGTTCACTCGCAGTTTACTGGGGGAATCTCGGTTGATTTCTTTTCCTCCGCTTACTGATAT
>A331_242
CACGCTTTCATATTTAGCCTTGGATGGCCAGCACCACCCATATTCAGCCAGCACTATCAAGCTGACCTACTCGCGAGGCACGGCTTCGTCCGGCTTCTCTCACCAGGTCGTGTGGAACGCCCTGTGCCCCGGGGTATTAGCCCGTATGCCGTGAGAGTTGCCGGATTGGACCGCGCCCCTTAGACCACATTTCCCACACAGCCGTGAAGCCGTGGGGATTCAGTCTCGGGCTATTCCCTGTTCACTCGCAGTTTACTGGGGGAATCTCGGTTGATTTCTTTTCCTCCGCTTATTGATAT
>A331_162
CACGCTTTCATATTTAGCCTTGGATGGCCAGCACCACCCATATTCAGCCAGCACTATCAAGCTGACCTACTCGCGAGGCACGGCTTCGTCCGGCTTCTCTCACCAGGTCGTGTGGAACGCCCTGTGCCCCGGGGTATTAGCCCGTATGCCGTGAGAGTTGCCGGATTGGACCGCGCCCCTTAGACCACATTTCCCACACAGCCGTGAAGCCGTGGGGATTCAGTCTCGGGCTTATTCCCTGTTCACTCGCAGTTTACTGGGGGAATCTCGGTTGATTTCTTTTCCTCCGCTGACTAATAT
>A331_37
CACGCTTTCATATTTAGCCTTGGATGGCCAGCACCACCCATATTCAGCCAGCACTATCAAGCTGACCTACTCGCGAGGCACGGCTTCGTCCGGCTTCTCTCACCAGGTCGTGTGGAACGCCCTGTGCCCCGGGGTATTAGCCCGTATGCCGTGAGAGTTGCCGGATTGGACCGCGCCCCTTAGACCACATTTCCCACACAGCCGTGAAGCCGTGGGGATTCAGTCTCGGGGCTATTCCCTGTTTCACTCGCAGTTACTGGGGGAATCTCGGTTGATTTCTTTTCCTCCGCTGACTAATAT
>A331_4
CACGCTTTCGATATTTAGCCTTGGATGGCCAGCACCACCCATATTCAGCCAGCACTATCAAGCTGACCTACTCGCGAGGCACGGCTTCGTCCGGCTTCTCTCACCAGGTCGTGTGGAACGCCCTGTGCCCCGGGGTATTAGCCCGTATGCCGTGAGAGTTGCCGGATTGGACCGCGCCCCTTAGACCACATTTCCCACACAGCCGTGAAGCCGTGGGGATTCAGTCTCGGGCTATTCCCTGTTCACTCGCAGTTACTGGGGGAATCTCGGTTGATTTCTTTTCCTCCGCTTATTGATAT
>A331_91
GCTGTAATATTTAGCCTTAGATGGAGTTTACACCTGCTTTAGGCTGCATCTCAAGCAACCTGACTCTAGAATACGCCTGTCTGCGCCTACCAGACTCACGCCTCCATGGGCCTAGCACCCACTTTGGGAGCCCCTGTCAAGGGAACTTGAGACACGTGTCAGTAGGCGATGCACAAACGCATCAACGCCGCATCTCCTAAACACGTCGAGTGCTAGGACTTGGCGCTGGGCTCATCCCTGTTCGCTCGCCGTTACTAAGGGAATCCCATTTGGTTTCTTTTCCTCCGCTTATTTATAT
>A331_182
GCTGTAATATTTAGCCTTAGATGGAGTTTACCACCTGCTTTAGGCTGCACTCTCAAGCAACCTGACTCTAGAATACGCCTGTCTGCGCCTACCAGACTCACGCCTCCATGGGCCTAGCACCCACTTTGGGAGCCCCTGTCAAGGGAACTTGAGACACGTGTAAGTAGGCGATGCACAAACGCATCAACGCCGCATCTCCTAAACACGTCGAGTGCTAGGACTTGGCGCTGGGCTCATCCCTGTTCGCTCGCCGTTACTAAGGGAACTCCCCATTGGTTCCTTTCCTCCGCTTATTATAT
>A331_247
GCTGTAATATTTAGCCTTAGATGGAGTTTACCACCTGCTTTAGGCTGCACTCTCAAGCAACCTGACTCTAGAATACGCCTGTCTGCGCCTACCAGACTCACGCCTCCATGGGCCTAGCACCCACTTTGGGAGCCCCTGTCAAGGGAACTTGAGACACGTGTCAGTAGGCGATGCACAAACGCATCAACGCCGCATCTCCTAAACACGTCGAGTGCTAGGACTTGGCGCTGGGCTCATCCCTGTTCGCTCGCCGTTACTAAGGGAATCCCATTTGGTTTCTTTTCCTCCGCTTATTTATAT
>A331_175
GCTGTAATATTTAGCCTTAGATGGAGTTTACCACCTGCTTTAGGCTGCACTCTCAAGCAACCTGACTCTAGAATACGCCTGTCTGCGCCTACCAGACTCACGCCTCCATGGGCCTAGCACCCACTTTGGGAGCCCCTGTCAAGGGAACTTGAGACACGTGTCAGTAGGCGATGCACAAACGCATCAACGCCGCATCTCCTAAACACGTCGAGTGTTAGGACTTGGCGCTGGGCTCATCCCTGTTCGCTCGCAGTTACTAAGGGAATCCTTTTTAGTTTCTTTTCCTCCGCTTACTGATAT
>A331_124
GCTGTAATATTTAGCCTTAGATGGAGTTTACCACCTGCTTTAGGCTGCACTCTCAAGCAACCTGACTCTAGAATACGCCTGTCTGCGCCTACCAGACTCACGCCTCCATGGGCCTAGCACCCACTTTGGGAGCCCCTGTCAAGGGAACTTGAGACACGTGTCAGTAGGCGATGCACAAACGCATCAACGCCGCATCTCCTAAACACGTCGAGTGTTAGGACTTGGCGCTGGGCTCATCCCTGTTCGCTCGCCGTTACTAAGGGAATCCCATTTCGGTTTCTTTTCCTCCGCTTATTTATAT
>A331_54
GCTGTAATATTTAGCCTTAGATGGAGTTTACCACCTGCTTTAGGCTGCACTCTCAAGCAACCTGACTCTAGAATACGCCTGTCTGCGCCTACCAGACTCACGCCTCCATGGGCCTAGCACCCACTTTGGGAGCCCCTGTCAAGGGAACTTGAGACACGTGTCAGTAGGCGATGCACAAACGCATCAACGCCGCATCTCCTAAACACGTCGAGTGTTAGGACTTGGCGCTGGGCTCATCCCTGTTCGCTCGCCGTTACTAAGGGAATCCCATTTGGTTTCTTTCCTCCGCTTATTATAT
>A331_121
GCTGTAATATTTAGCCTTAGATGGAGTTTACCACCTGCTTTAGGCTGCACTCTCAAGCAACCTGACTCTAGAATACGCCTGTCTGCGCCTACCAGACTCACGCCTCCATGGGCCTAGCACCCACTTTGGGAGCCCCTGTCAAGGGAACTTGAGACACGTGTCAGTAGGCGATGCACAAACGCATCAACGCCGCATCTCCTAAACACGTCGAGTGTTAGGACTTGGCGCTGGGCTCATCCCTGTTCGCTCGCCGTTACTAAGGGAATCCCATTTGGTTTCTTTTCCTCCGCTTATTTATAT
>A331_270
GCTGTAATATTTAGCCTTAGATGGAGTTTACCACCTGCTTTAGGCTGCACTCTCAAGCAACCTGACTCTAGAATACGCCTGTCTGCGCCTACCAGACTCACGCCTCCATGGGCCTAGCACCCACTTTGGGAGCCCCTGTCAAGGGAACTTGAGACACGTGTCAGTAGGCGATGCACAAACGCATCAACGCCGCATCTCCTAAACACGTCGAGTGTTAGGACTTGGCGCTGGGCTCATCCCTGTTCGCTCGCCGTTACTAAGGGAATCCCTATTTGGTTTCTTTTCCTCCGCTTATTTATAT
>A331_256
GCTGTAATATTTAGCCTTAGATGGAGTTTACCACCTGCTTTAGGCTGCACTCTCAAGCAACCTGACTCTAGAATACGCCTGTCTGCGCCTACCAGACTCACGCCTCCATGGGCCTAGCACCCACTTTGGGAGCCCCTGTCAAGGGAACTTGAGACACGTGTCAGTAGGCGATGCACAAACGCATCAACGCCGCATCTCCTAAACACGTCGAGTGTTAGGACTTGGCGCTGGGCTCATCCCTGTTCGCTCGCCGTTACTAAGGGAATCCTTTTTAGTTTCTTTTCCTCCGCTTACTGATAT
>A331_157
GCTGTAATATTTAGCCTTAGATGGAGTTTACCACCTGCTTTAGGCTGCACTCTCAAGCAACCTGACTCTAGAATACGCCTGTCTGCGCCTACCAGACTCACGCCTCCATGGGCCTAGCACCCACTTTGGGAGCCCCTGTCAAGGGAACTTGAGACACGTGTCAGTAGGCGATGCACAAACGCATCAACGCCGCATCTCCTAAACACGTCGAGTGTTAGGACTTGGCGCTGGGCTCATCCTGTTCGCTCGCCGTTACTAAGGGAACTCCCTAGTTTGGTTTCCTTTCCTCCGCTTATTATAT
>A331_283
GCTGTAATATTTAGCCTTAGATGGAGTTTACCACCTGCTTTAGGCTGCACTCTCAAGCAACCTGACTCTAGAATACGCCTGTCTGCGCCTACCAGACTCACGCCTCCATGGGCCTAGCACCCACTTTGGGAGCCCCTGTCAAGGGAACTTGAGACACGTGTCAGTAGGCGATGCACAGACGCATCAACGCCGCATCTCCTAAACACGTCGAGTGTTAGGACTTGGCGCTGGGCTCATCCCTGTTCGCTCGCCGTTACTAAGGGAATCCCATTTGGTTTTCTTTTCCTCCGCTTATTTATAT
>A331_146
GCTGTAATATTTAGCCTTAGATGGAGTTTACCACCTGCTTTAGGCTGCACTCTCAAGCAACCTGACTCTAGAATACGCCTGTCTGCGCCTACCAGACTCACGCCTCCATGGGCCTAGCACCCACTTTGGGAGTCCCTGTCAAGGGAACTTGAGACACGTGTCAGTAGGCGATGCACAAACGCATCAACGCCGCATCTCCTAAACACGTCGAGTGTTAGGACTTGGCGCTGGGCTCATCCCTGTTCGCTCGCCGTTACTAAGGGAACTCCCATTTGGTTTCTTTTCCTCCGCTTATTTATAT
>A331_104
GCTGTAATATTTAGCCTTAGATGGAGTTTACCACCTGCTTTAGGCTGCATCTCAAGCAACCTGACTCTAGAATACGCCTGTCTGCGCCTACCAGACTCACGCCTCCATGGGCCTAGCACCCACTTTGGGAGCCCCTGTCAAGGGAACTTGAGACACGTGTCAGTAGGCGATGCACAAACGCATCAACGCCGCATCTCCTAAACACGTCGAGTGTTAGGACTTGGCGCTGGGCTCATCCCTGTTCGCTCGCCGTTACTAAGGGAATCCCATTTGGTTTCTTTTCCTCCGCTTACTGATAT
>A331_288
TCGCCAATATTTAGCTTTAGATGGAATTTACCACCCACTTAGAGCTGCATTCCCAAACAACTCGACTCGTCGAAGGGGCTTTACACGGCGAAGGCCAGCGACCACATACGGGATTCTCACCCTCTGTGACGTCCTGTTCCAAAGAACTTAGACCGCTGCCAACGCCAAAGCGCCCTCTGCAAATTACAACTCGGACTCTGAAAGAGCCAGATTTCAAATTTGAGCTGTTGCCGCTTCACTCGCCGTTTACTAGGGCAATCCCTGTTGGTTTCTTTTCCTCCGCTTACTGATAT
>A331_130
TCGCCAATATTTAGCTTTAGATGGAATTTACCACCCACTTAGAGCTGCATTCCCAAACAACTCGACTCTTCGAAAGCACCTTACATAGAATTGGTCATCTCATCGCACGGGATTCTCACCCTCTGTGACGTTCTGTTCCAAGAAACATAGACAAGAGCCAATCCCAAGGTTACCTTCTTCAAATTACAACTCGAACACCGAAGGTGCTAGATTTCAAATTTGAGCTTTTGCCGCTTCACTCGCCGTTTACTAAGGCAATCCCTGTTGGTTCTTTCCTCCGCTTATTGATAT
>A331_117
TCGCCAATATTTAGCTTTAGATGGAATTTACCACCCACTTAGAGCTGCATTCCCAAACAACTCGACTCTTCGAAAGCACCTTACATAGAATTGGTCATCTCATCGCACGGGATTCTCACCCTCTGTGACGTTCTGTTCCAAGAAACATAGACAAGAGCCAATCCCAAGGTTACCTTCTTCAAATTACAACTCGAACACCGAAGGTGCTAGATTTCAAATTTGAGCTTTTGCCGCTTCACTCGCCGTTTACTAAGGCAATCCCTGTTGGTTTCTTTTCCTCCGCTTATTGATAT
>A331_173
TCGCCAATATTTAGCTTTAGATGGAATTTACCACCCATTTTGAGCTGCATTCCCAAACAACTCGACTCTTTGAGAGCGCATCACAAAGCACTGGTAGTCCGTGTCAAAGACGGGATTCTCACCCTCTATGACGCTCTGTTCCAAGAGACTTGTACACGGTCCAGCGCGGAAAACACTTCTCTAGACTACAACTCGGGCAGCCAAAGACTACCAGATTTTAAATTTGAGCTTTTCCCGCTTCACTCGCAGTTACTAGGGGAATCCTTGTTAGTTTCTTTTCCTCCGCTTATTGATAT
>A331_183
TCGCCTGTTATTTAGTCTTTAGAAGAAATTTACCTCCCATTTAGAGCTGCATTCCCAAACAACTCGACTCGTCGAAGGGGCTTTACACGGCGAAGGCCAGCGACCACATACGGGATTCTCACCCTCTGTGACGTCCTGTTCCAAAGAACTTAGACCGCTGCCAACGCCAAAGCGCCCTCTGCAAATTACAACTCGGACTCTGAAAGAGCCAGATTTCAAATTTGAGCTGTTGCCGCTTCACTCGCCGTTTACTAGGGCAATCCCTGTTGGTTTCTTTTCCTCCGCTTATTGATAT
>A331_67
TGGCAGTATTTAGCTTTTAGAAGAAATATACCTCCCATTTAGAGCAGCATTCCCAAACTACTCGACTCGTCGAAGGAGCTTTACAGAGGCTAGGCGTCCAACCGTACGGGGCTCTCACCCTCTAAGGCGTCCCGTTCCAGGGAACTCGGAAGGCACCGCACCAAAAGCATCCTCTACAAATTACAACTCGGACCCGAGGGCCAGATTTCAAATTTGAGCTGTTCCCGCTTCACTCGCCGTTACTAGGGCAATCCCTGTTGGTTTCTTTTCCTCCGCTTATTGATAT
>A331_158
TGGCCAATATTTAGCTTTAGAAGAAATTTACCACCCATTTTGAGCTGCATTCCCAAACAACTCGACTCGTCGAAGGAGTTTCACATAGGCCCTACCACCGGTCCAAGACGGGATTCTCACCCTCTTTGACATTCTGTTCCAAGAAATTTAGACCGAGGCGGTACCCGAAACATCCTCTACAAATTACAACTCGGACCCCGAGAGGCCAGATTTCAAATTTGAGCTGTTGCCGCTTCACTCGCCGTTACTGAGGCAATCCCTGTTGGTTTCTTTTCCTGCGCTTATTGATAT
>A331_111
TGGCCAATATTTAGCTTTAGAAGAAATTTACCTCCCATTTAGAGCTGCATTCCCAAACAACTCGACTCGTCGAAGGGCTTTACACGGCGAAGGCCAGCGACCACATACGGGATTCTCACCCTCTGTGACGTCCTGTTCCAAAGAACTTAGACCGCTGCCAACGCCAAAGCGCCCTCTGCAAATTACAACTCGGACTCTGAAAGAGCCAGATTTCAAATTTGAGCTGTTGCCGCTTCACTCGCCGTTTACTAGGGCAATCCCTGTTGGTTCTTTCCTCCGCTTATTGATAT
>A331_69
TGGCCAATATTTAGCTTTAGAAGAAATTTACCTCCCATTTAGAGCTGCATTCCCAAACAACTCGACTCGTCGAAGGGGCTTTACACGGCGAAGGCCAGCGACCACATACGGGATTCTCACCCTCTGTGACGTCCTGTTCCAAAGAACTTAGACCGCTGCCAACGCCAAAGCGCCCTCTGCAAATTACAACTCGGACTCTGAAAGAGCCAGATTTCAAATTTGAGCTGTTGCCGCTTCACTCGCCGTTACTAGGGCAATCCCTGTTGGTTTCTTTTCCTCCGCTGACTAATAT
>A331_21
TGGCCAATATTTAGCTTTAGAAGAAATTTACCTCCCATTTAGAGCTGCATTCCCAAACAACTCGACTCGTCGAAGGGGCTTTACACGGCGAAGGCCAGCGACCACATACGGGATTCTCACCCTCTGTGACGTCCTGTTCCAAAGAACTTAGACCGCTGCCAACGCCAAAGCGCCCTCTGCAAATTACAACTCGGACTCTGAAAGAGCCAGATTTCAAATTTGAGCTGTTGCCGCTTCACTCGCCGTTACTAGGGCAATCCCTGTTGGTTTCTTTTCCTCCGCTTATTGATAT
>A331_160
TGGCCAATATTTAGCTTTAGAAGAAATTTACCTCCCATTTAGAGCTGCATTCCCAAACAACTCGACTCGTCGAAGGGGCTTTACACGGCGAAGGCCAGCGACCACATACGGGATTCTCACCCTCTGTGACGTCCTGTTCCAAAGAACTTAGACCGCTGCCAACGCCAAAGCGCCCTCTGCAAATTACAACTCGGACTCTGAAAGAGCCAGATTTCAAATTTGAGCTGTTGCCGCTTCACTCGCCGTTTACTAGGGCAATCCCTGTTGGTTTCTTTCCTCCGCTTATTGATAT
>A331_264
TGGCCAATATTTAGCTTTAGAAGAAATTTACCTCCCATTTAGAGCTGCATTCCCAAACAACTCGACTCGTCGAAGGGGCTTTACACGGCGAAGGCCAGCGACCACATACGGGATTCTCACCCTCTGTGACGTCCTGTTCCAAAGAACTTAGACCGCTGCCAACGCCAAAGCGCCCTCTGCAAATTACAACTCGGACTCTGAAAGAGCCAGATTTCAAATTTGAGCTGTTGCCGCTTCACTCGCCGTTTACTAGGGCAATCCCTGTTGGTTTCTTTTCCTCCGCTTATTGATAT
>A331_97
TGGCCAATATTTAGCTTTAGAAGAAATTTACCTCCCATTTAGAGCTGCATTCCCAAACAACTCGACTCGTCGAAGGGGCTTTACACGGCGAAGGCCAGCGACCACATACGGGATTCTCACCCTCTGTGACGTCCTGTTCCAAAGAACTTAGACCGCTGCCAACGCCAAAGCGCCCTCTGCAAATTACAACTCGGACTCTGAAAGAGTCAGATTTCAAATTTGAGCTGTTGCCGCTTCACTCGCCGTTACTAGGGCAATCCCTGTTGGTTTCTTTTCCTCCGCTGACTAATAT
>A331_208
TGGCCAATATTTAGCTTTAGAAGAAATTTACCTCCCATTTAGAGCTGCATTCCCAAACAACTCGACTCGTCGAAGGGGCTTTACACGGCGAAGGCCAGCGACCACATACGGGATTCTCACCCTCTGTGACGTCCTGTTCCAAAGAACTTAGACCGCTGCCAACGCCAAAGCGCCCTCTGCAAATTACAACTCGGACTCTGAAAGAGTCAGATTTCAAATTTGAGCTGTTGCCGCTTCACTCGCCGTTTACTAGGGCAATCCCTGTTGGTTTCTTTTCCTCCGCTTATTGATAT
>A331_282
TGGCCAATATTTAGCTTTAGGTGAAGTTTACCACCTGCTTTAGGCTGTGTTTTCAAACAACCCGACTCACAGAGCAATTCAAACTTTGAACGAATGATCGACTTAACAGGTCTATCACCTTCTATGGAACTCTAGTCAAAGAGAACTTAAGTCAACTCATTCAAAGCAACAAATTACTCTATACGCTACACCTCGCCACACCATTACAGCATGGAGATTAAGCGCTGAGCTCTTCCCGTTTCACTCGCAGTTACTAAGGGAATCCTTTTTAGTTTCTTTTCCTCCGCTTACTGATAT
>A331_201
TGGCCAGTATTTAGCTTTAGAAGAAATATACCTCCCATTTAGAGCAGCATTCCCAAACTACTCGACTCGTCGAAGGAGCTTTACAGAGGCTAGGCGTCCAACCGTACGGGGCTCTCACCCTCTAAGGCGTCCCGTTCCAGGGAACTCGGAAGGCACCGCACCAAAAGCATCCTCTACAAATTACAACTCGGACCCAAGGGCCAGATTTCAAATTTGAGCTGTTCCCGCTTCACTCGCCGTTACTAGGGGAATCCCTGTTGGTTTCTTTTCCTCCGCTTATTGATAT
>A331_231
TGGCCAGTATTTAGCTTTAGAAGAAATATACCTCCCATTTAGAGCAGCATTCCCAAACTACTCGACTCGTCGAAGGAGCTTTACAGAGGCTAGGCGTCCAACCGTACGGGGCTCTCACCCTCTAAGGCGTCCCGTTCCAGGGAACTCGGAAGGCACCGCACCAAAAGCATCCTCTACAAATTACAACTCGGACCCGAGGGCCAGATTTCAAATTTGAGCTGTTCCCGCTTCACTCGCAGTTACTAAGGGAATCCTTTTTAGTTTCTTTTCCTCCGCTTACTGATAT
>A331_14
TGGCCAGTATTTAGCTTTAGAAGAAATATACCTCCCATTTAGAGCAGCATTCCCAAACTACTCGACTCGTCGAAGGAGCTTTACAGAGGCTAGGCGTCCAACCGTACGGGGCTCTCACCCTCTAAGGCGTCCCGTTCCAGGGAACTCGGAAGGCACCGCACCAAAAGCATCCTCTACAAATTACAACTCGGACCCGAGGGCCAGATTTCAAATTTGAGCTGTTCCCGCTTCACTCGCCGTTACTAGGGGAATCCCTGTTGGTTTCTTTTCCTCCGCTTATTGATAT
>A331_53
TGGCCAGTATTTAGCTTTAGAAGAAATATACCTCCCATTTAGAGCTGCATTCCCAAACAACTCGACTCGTCGAAGGGGCTTTACACGGCGAAGGCCAGCGACCACATACGGGATTCTCACCCTCTGTGACGTCCTGTTCCAAAGAACTTAGACCGCTGCCAACGCCAAAGCGCCCTCTACAAATTACAACTCGGACCCGAGGGCCAGATTTCAAATTTGAGCTGTTCCCGCTTCACTCGCCGTTACTAGGGGAATCCCTGTTGGTTTCTTTTCCTCCGCTTATTGATAT
>A331_135
TGGCCAGTATTTAGCTTTAGAAGAAATTTACCTCCCATTTAGAGCTGCATTCCCAAACAACTCGACTCGTCGAAGGGGCTTTACACGGCGAAGGCCAGCGACCACATACGGGATTCTCACCCTCTGTGACGTCCTGTTCCAAAGAACTTAGACCGCTGCCAACGCCAAAGCGCCCTCTGCAAATTACAACTCGGACTCTGAAAGAGCCAGATTTCAAATTTGAGCTGTTGCCGCTTCACTCGCCGTTTACTAGGGCAATCCCTCGTTGGTTTCTTTCCTCCGCTTATTGATAT
>A331_205
TGGCCAGTATTTTAGCTTTAGAAGAAATATACCTCCCATTTAGAGCAGCATTCCCAAACTACTCGACTCGTCGAAGGAGCTTTACAGAGGCTAGGCGTCCAACCGTACGGGGCTCTCACCCTCTAAGGCGTCCCGTTCCAGGGAACTCGGAAGGCACCGCACCAAAAGCATCCTCTACAAATTACAACTCGGACCCGAGGGCCAGATTTCAAATTTGAGCTGTTCCCGCTTCACTCGCCGTTACTAGGGGAATCCCTGTTGGTTTCTTTTCCTCCGCTTATTGATAT
>A332_80
ATGGTATATTAGTTTAGATGGAGTTTACCACCCTACTTAGTGCTGCACTATCAAGCAACACGACTCTTTGGAAATGTCATCTAGTAATCATTAACGTTATACGGGCCTGGCACCCTCTGTGGGTAAATGGCCTCATTTAAGAAGGACTTAAATCGTTAATTTCTCATACTAGAAATTTGACATTCCATACACTGCATCTCACATTTGCCATAAAGACAAAGTGACTTAGTGCTGAACTATTTTCTTTTCGCTCGCCGCTACTAAGAAAATCCTTGTTAGTTTCTTTTCCACCCCTCATTAATAT
>A332_54
ATGGTTATATTTAGTTTTAGATGGAGTTTACCACCCACTTAGTGCTGCACTATCAAGCAACACGACTCTTTGGAAATGTCATCTAGTAATCATTAACGTTATACGGGCCTGGCACCCTCTGTGGGTAAATGGCCTCATTTAAGAAGGACTTAAATCGTTAAATTTCTCATACTAGAAATTTGACATTCCATACACTGCATCTCACATTTGCCATAAAGACAAAGTGACTTAGTGCTGAACTATTTTCTTTTCGCTCGCCGCTACTAAGAAAATCCTTGTTAGTTTCTTTTCCACCCTCATTAATAT
>A332_83
ATGGTTATATTTAGTTTTAGATGGAGTTTACCACCCACTTAGTGCTGCACTATCAAGCAACACGACTCTTTGGAAATGTCATCTAGTAATCATTAACGTTATACGGGCCTGGCACCCTCTGTGGGTAAATGGCCTCATTTAAGAAGGACTTAAATCGTTAATTTCTCATACTAGAAATTTCACATTCCATACACTGCATCTCACATTTGCCATAAAGACAAAGTGACTTAGTGCTGAACTATTTTCTTTTCGCTCGCCGCTACTAAGAAAATCCTTGTTAGTTTCTTTTCCACCCCTCATTAATAT
>A332_28
ATGGTTATATTTAGTTTTAGATGGAGTTTACCACCCACTTAGTGCTGCACTATCAAGCAACACGACTCTTTGGAAATGTCATCTAGTAATCATTAACGTTATACGGGCCTGGCACCCTCTGTGGGTAAATGGCCTCATTTAAGAAGGACTTAAATCGTTAATTTCTCATACTAGAAATTTGACATTCCATACACTGCATCTCACATTTGCCATAAAGACAAAGTGACTTAGTGCTGAACTATTTCTTTTCGCTCGCCGCTACTAAGAAAATCCTTGTTAGTTCTTTCCACCCTCATTAATAT
>A332_25
ATGGTTATATTTAGTTTTAGATGGAGTTTACCACCCACTTAGTGCTGCACTATCAAGCAACACGACTCTTTGGAAATGTCATCTAGTAATCATTAACGTTATACGGGCCTGGCACCCTCTGTGGGTAAATGGCCTCATTTAAGAAGGACTTAAATCGTTAATTTCTCATACTAGAAATTTGACATTCCATACACTGCATCTCACATTTGCCATAAAGACAAAGTGACTTAGTGCTGAACTATTTCTTTTCGCTCGCCGCTACTAAGAAAATCCTTGTTAGTTTCTTTCCACCCTCATTAATAT
>A332_49
ATGGTTATATTTAGTTTTAGATGGAGTTTACCACCCACTTAGTGCTGCACTATCAAGCAACACGACTCTTTGGAAATGTCATCTAGTAATCATTAACGTTATACGGGCCTGGCACCCTCTGTGGGTAAATGGCCTCATTTAAGAAGGACTTAAATCGTTAATTTCTCATACTAGAAATTTGACATTCCATACACTGCATCTCACATTTGCCATAAAGACAAAGTGACTTAGTGCTGAACTATTTCTTTTCGCTCGCCGCTACTAAGAAATCCTTGTTAGTTTCTTTCCACCCTCATTAATAT
>A332_55
ATGGTTATATTTAGTTTTAGATGGAGTTTACCACCCACTTAGTGCTGCACTATCAAGCAACACGACTCTTTGGAAATGTCATCTAGTAATCATTAACGTTATACGGGCCTGGCACCCTCTGTGGGTAAATGGCCTCATTTAAGAAGGACTTAAATCGTTAATTTCTCATACTAGAAATTTGACATTCCATACACTGCATCTCACATTTGCCATAAAGACAAAGTGACTTAGTGCTGAACTATTTTCTTTTCGCTCGCCGCTACTAACGAAAACTCCTTGTTACGTTTCTTTTCCACCCTCATTATAT
>A332_38
ATGGTTATATTTAGTTTTAGATGGAGTTTACCACCCACTTAGTGCTGCACTATCAAGCAACACGACTCTTTGGAAATGTCATCTAGTAATCATTAACGTTATACGGGCCTGGCACCCTCTGTGGGTAAATGGCCTCATTTAAGAAGGACTTAAATCGTTAATTTCTCATACTAGAAATTTGACATTCCATACACTGCATCTCACATTTGCCATAAAGACAAAGTGACTTAGTGCTGAACTATTTTCTTTTCGCTCGCCGCTACTAAGAAAATCCTTGTTAGTTCTTTCCACCCTCATTAATAT
>A332_12
ATGGTTATATTTAGTTTTAGATGGAGTTTACCACCCACTTAGTGCTGCACTATCAAGCAACACGACTCTTTGGAAATGTCATCTAGTAATCATTAACGTTATACGGGCCTGGCACCCTCTGTGGGTAAATGGCCTCATTTAAGAAGGACTTAAATCGTTAATTTCTCATACTAGAAATTTGACATTCCATACACTGCATCTCACATTTGCCATAAAGACAAAGTGACTTAGTGCTGAACTATTTTCTTTTCGCTCGCCGCTACTAAGAAAATCCTTGTTAGTTTCTTTCCACCCCTCATTAATAT
>A332_1
ATGGTTATATTTAGTTTTAGATGGAGTTTACCACCCACTTAGTGCTGCACTATCAAGCAACACGACTCTTTGGAAATGTCATCTAGTAATCATTAACGTTATACGGGCCTGGCACCCTCTGTGGGTAAATGGCCTCATTTAAGAAGGACTTAAATCGTTAATTTCTCATACTAGAAATTTGACATTCCATACACTGCATCTCACATTTGCCATAAAGACAAAGTGACTTAGTGCTGAACTATTTTCTTTTCGCTCGCCGCTACTAAGAAAATCCTTGTTAGTTTCTTTTCACCCTCATTAATAT
>A332_13
ATGGTTATATTTAGTTTTAGATGGAGTTTACCACCCACTTAGTGCTGCACTATCAAGCAACACGACTCTTTGGAAATGTCATCTAGTAATCATTAACGTTATACGGGCCTGGCACCCTCTGTGGGTAAATGGCCTCATTTAAGAAGGACTTAAATCGTTAATTTCTCATACTAGAAATTTGACATTCCATACACTGCATCTCACATTTGCCATAAAGACAAAGTGACTTAGTGCTGAACTATTTTCTTTTCGCTCGCCGCTACTAAGAAAATCCTTGTTAGTTTCTTTTCCACCCCTCATTAATAT
>A332_31
ATGGTTATATTTAGTTTTAGATGGAGTTTACCACCCACTTAGTGCTGCACTATCAAGCAACACGACTCTTTGGAAATGTCATCTAGTAATCATTAACGTTATACGGGCCTGGCACCCTCTGTGGGTAAATGGCCTCATTTAAGAAGGACTTAAATCGTTAATTTCTCATACTAGAAATTTGACATTCCATACACTGCATCTCACATTTGCCATAAAGACAAAGTGACTTAGTGCTGAACTATTTTCTTTTCGCTCGCCGCTACTAAGAAAATCCTTGTTAGTTTCTTTTCCACCCTCATTAATAT
>A332_11
ATGGTTATATTTAGTTTTAGATGGAGTTTACCACCCACTTAGTGCTGCACTATCAAGCAACACGACTCTTTGGAAATGTCATCTAGTAATCATTAACGTTATACGGGCCTGGCACCCTCTGTGGGTAAATGGCCTCATTTAAGAAGGACTTAAATCGTTAATTTCTCATACTAGAAATTTGACATTCCATACACTGCATCTCACATTTGCCATAAAGACAAAGTGACTTAGTGCTGAACTATTTTCTTTTCGCTCGCCGCTACTAAGAAACTCCTTGTTAGTTTCTTTTCCACCCCTCATTAATAT
>A332_8
ATGGTTATATTTAGTTTTAGATGGAGTTTACCACCCACTTAGTGCTGCACTATCAAGCAACACGACTCTTTGGAAATGTCATCTAGTAATCATTAACGTTATACGGGCCTGGCACCCTCTGTGGGTAAATGGCCTCATTTAAGAAGGACTTAAATCGTTAATTTCTCATACTAGAAATTTGACATTCCATACACTGCATCTCACATTTGCCATAAAGACAAAGTGACTTAGTGCTGAACTATTTTCTTTTCGCTCGCCGCTACTAAGAAATCCTTGTTAGTTTCTTTCCACCCCTCATTAATAT
>A332_6
ATGGTTATATTTAGTTTTAGATGGAGTTTACCACCCACTTAGTGCTGCACTATCAAGCAACACGACTCTTTGGAAATGTCATCTAGTAATCATTAACGTTATACGGGCCTGGCACCCTCTGTGGGTAAATGGCCTCATTTAAGAAGGACTTAAATCGTTAATTTCTCATACTAGAAATTTGACATTCCATACACTGCATCTCACATTTGCCATAAAGACAAAGTGACTTAGTGCTGAACTATTTTCTTTTCGCTCGCCGCTACTAAGAAATCCTTGTTAGTTTCTTTCCACCCCTCATTATAT
>A332_7
ATGGTTATATTTAGTTTTAGATGGAGTTTACCACCCACTTAGTGCTGCACTATCAAGCAACACGACTCTTTGGAAATGTCATCTAGTAATCATTAACGTTATACGGGCCTGGCACCCTCTGTGGGTAAATGGCCTCATTTAAGAAGGACTTAAATCGTTAATTTCTCATACTAGAAATTTGACATTCCATACACTGCATCTCACATTTGCCATAAAGACAAAGTGACTTAGTGCTGAACTATTTTCTTTTCGCTCGCCGCTACTAAGAAATCCTTGTTAGTTTCTTTTCCACCCCTCATTAATAT
>A332_79
ATGGTTATATTTAGTTTTAGATGGAGTTTACCACCCACTTAGTGCTGCACTATCAAGCAACACGACTCTTTGGAAATGTCATCTAGTAATCATTAACGTTATACGGGCCTGGCACCCTCTGTGGGTAAATGGCCTCGTTTAAGAAGGACTTAAATCGTTAATTTCTCATACTAGAAATTTGACATTCCATACACTGCATCTCACATTTGCCATAAAGACAAAGTGACTTAGTGCTGAACTATTTTCTTTTCGCTCGCCGCTACTAAGAAAATCCTTGTTAGTTTCTTTTCCACCCCTCATTAATAT
>A332_19
ATGGTTATATTTAGTTTTTAGATGGAGTTTTACCACCCACTTAGTGCTGCACTATCAAGCAACACGACTCTTTGGAAATGTCATCTAGTAATCATTAACGTTATACGGGCCTGGCACCCTCTGTGGGTAAATGGCCTCATTTAAGAAGGACTTAAATCGTTAATTTCTCATACTAGAAATTTGACATTCCATACACTGCATCTCACATTTGCCATAAAGACAAAGTGACTTAGTGCTGAACTATTTTCTTTTCGCTCGCCGCTACTAAGAAAATCCTTGTTAGTTTCTTTTCCACCCCTCATTAATAT
>A332_15
CACGCTTTCATATTTAGCCTTGGATGGCCAGCACCACCATATTCAGCCAGCACTATCAAGCTGACCTACTCGCGAGGCACGGCTTCGTCCGGCTTCTCTCACCAGGTCGTGTGGAACGCCCTGTGCCCCGGGGTATTAGCCCGTATGCCGTGAGAGTTGCCGGATTGGACCGCGCCCCTTAGACCACATTTCCCACACAGCCGTGAAGCCGTGGGGATTCAGTCTCGGGCTATTCCCTGTTCACTCGCAGTTACTGGGGGAATCTCGGTTGATTTCTTTTCCTCCGCTGACTAATAT
>A332_46
CACGCTTTCATATTTAGCCTTGGATGGCCAGCACCACCCATATTCAGCCAGCACTATCAAGCTGACCTACTCGCGAGGCACGGCTTCGTCCGGCTTCTCTCACCAGGTCGTGTGGAACGCCCTGTGCCCCGGGGTATTAGCCCGTATGCCGTGAGAGTTGCCGGATTGGACCGCGCCCCTTAGACCACATTTCCCACACAGCCGTGAAGCCGGTGGGGATTCAGTCTCGGGCTATTCCCTGTTCACTCGCAGTTTACTGGGGGAATCTCGGTTGATTTCTTTTCCTCCGCTGACTAATAT
>A332_67
CACGCTTTCATATTTAGCCTTGGATGGCCAGCACCACCCATATTCAGCCAGCACTATCAAGCTGACCTACTCGCGAGGCACGGCTTCGTCCGGCTTCTCTCACCAGGTCGTGTGGAACGCCCTGTGCCCCGGGGTATTAGCCCGTATGCCGTGAGAGTTGCCGGATTGGACCGCGCCCCTTAGACCACATTTCCCACACAGCCGTGAAGCCGTGGGGATTCAGTCTCGGGCTATTCCCTGTTCACTCGCAGTTTACTGGGGGAATCTCGGTTGATTTCTTTTCCTCCGCTGACTAATAT
>A332_21
CCATAGATATTTAGCCTTAGAAGAAGTTTATCTCCCATTTAGGGCTGCAATCCCAAACAACCCGACTCTTAGATAAATAACATTCGGTTCAATGGAAGCTACATACGGGATTTTCACCCTCTATGATGTCCTGTTCCAAGGAACTTATGCTTCCAAATCCCCTTTGTTACTCACTTTAGATTACAATTCGAAAGCCGAGACGACCTCCGATTCTAAACTTGAGCTATTGCCGCTTCACTCGCCGCTACTGAGGCAATCTTCGTTGATTTCTTTTCCTCCGCTTAGTAATAT
>A332_17
CCATAGATATTTAGCCTTAGAAGAAGTTTATCTCCCATTTAGGGCTGCAATCCCAAACAACCCGACTCTTAGATAAATAACATTCGGTTCAATGGAAGCTACATACGGGATTTTCACCCTCTATGATGTCCTGTTCCAAGGAACTTATGCTTCCAAATCCCCTTTTGTTACTCACTTTAGATTACAATTCGAAAGCCGAGACGACCTCCGATTCTAAACTTGAGCTATTGCCGCTTCACTCGCCGCTACTGAGGCAATCTTCGTTGATTTCTTTTCCTCCGCTTAGTAATAT
>A332_10
CCATAGATATTTAGCCTTAGAAGAAGTTTTATCTCCCATTTTAGGGCTGCAATCCCAAACAACCCGACTCTTAGATAAATAACATTCGGTTCAATGGAAGCTACATACGGGATTTTCACCCTCTATGATGTCCTGTTCCAAGGAACTTATGCTTCCAAATCCCCTTTTGTTACTCACTTTAGATTACAATTCGAAAGCCGAGACGACCTCCGATTCTAAACTTGAGCTATTGCCGCTTCACTCGCCGCTACTGAGGCAATCTTCGTTGATTTCTTTCCTCCGCTTAGTAATAT
>A332_4
GCTGTAATATTTAGCCTTAGATGGAGTTTACCACCTGCTTAGGCTGCACTCTCAAGCAACCTGACTCTAGAATACGCCTGCTTGCGCCTACCAGACTCGTGTCTCCATGGGCCTAGCACCCACTCTGGGAGCCCCTGTCAAGGGAACTTGAAACACATGTCAGTAGACGATGCACAAACGCATCAACGCCGCATCTCCTAAACACATCGAGTGTTAGGACTTGCGCTGGGCTCATCCCTGTTCGCTCGCCGTTACTAAGGGAATCCCATTTGGTTTCTTTTCCTCCGCTTATTTATAT
>A332_5
GCTGTAATATTTAGCCTTAGATGGAGTTTACCACCTGCTTTAGGCTGCACTCTCAAGCAACCTGACTCTAGAATACGCCTGCTCGCGCCTACCAGACTCGTGTCTCCATGGGCCTAGCACCCACTCTGGGAGCCCCTGTCAAGGGAACTTGAAACACATGTCAGTAGACGATGCACAAACGCATCAACGCCGCATCTCCTAAACACATCGAGTGTTAGGACTTGCGCTGGGCTCATCCCTGTTCGCTCGCCGTTACTAAGGGATCCCATTTGGTTTCTTTTCCTCCGCTTATTATAT
>A332_64
GCTGTAATATTTAGCCTTAGATGGAGTTTACCACCTGCTTTAGGCTGCACTCTCAAGCAACCTGACTCTAGAATACGCCTGCTCGCGCCTACCAGACTCGTGTCTCCATGGGCCTAGCACCCACTCTGGGAGCCCCTGTCAAGGGAACTTGAAACACATGTCAGTAGACGATGCACAAACGCATCAACGCCGCATCTCCTAAACACATCGAGTGTTAGGACTTGGCGCTGGGCTCATCCCTGTTCGCTCGCCGTTACTAAGGGAATCCCATTTGGTTTCTTTTCCTCCGCTTATTTATAT
>A332_29
GCTGTAATATTTAGCCTTAGATGGAGTTTACCACCTGCTTTAGGCTGCACTCTCAAGCAACCTGACTCTAGAATACGCCTGCTCGCGCCTACCAGACTCGTGTCTCCATGGGCCTAGCACCCACTCTGGGAGCCCCTGTCAAGGGAACTTGAAACACATGTCAGTAGACGATGCACAAACGCATCAACGCCGCATCTCCTAAACACATCGAGTGTTAGGACTTGGCGCTGGGCTCATCCTGTTCGCTCGCCGTTACTAAGGGAATCCCATTTGGTTTCTTTTCCTCCGCTTATTTATAT
>A332_63
GCTGTAATATTTAGCCTTAGATGGAGTTTACCACCTGCTTTAGGCTGCACTCTCAAGCAACCTGACTCTAGAATACGCCTGCTTGCGCCTACCAGACCTCGTGTCTCCATGGGCCTAGCACCCACTCTGGGAGCCCCTGGTCAAAGGGAACTTGAAACAACATGTCAGTAGACGATGCACAAACGCATCAACGCCGCATCTCCTAAACACATCGAGTGTTAGGACTTGGCGCTGGGCTCATCCCTGTTCGCTCGCCGTTACTAAGGGAATCCCATTTTGGTTTCTTTTCCTCCGCTTATTTATAT
>A332_48
GCTGTAATATTTAGCCTTAGATGGAGTTTACCACCTGCTTTAGGCTGCACTCTCAAGCAACCTGACTCTAGAATACGCCTGCTTGCGCCTACCAGACTCGTATCTCCATGGGCCTAGCACCCACTCTGGGAGCCCCTGTCAAGGGAACTTGAAACACATGTCAGTAGACGATGCACAAACGCATCAACGCCGCATCTCCTAAACACATCGAGTGTTAGGACTTGGCGCTGGGCTCATCCCTGTTCGCTCGCCGTTACTAAGGGAATCCCATTTGGTTTCTTTTCCTCCGCTTATTTATAT
>A332_43
GCTGTAATATTTAGCCTTAGATGGAGTTTACCACCTGCTTTAGGCTGCACTCTCAAGCAACCTGACTCTAGAATACGCCTGCTTGCGCCTACCAGACTCGTGTCTCCATGGGCCTAGCACCCACTCTGGGAGCCCCTGTCAAGGGAACTTGAAACACATGTCAGTAGACGATGCACAAACGCATCAACGCCGCATCTCCTAAACACATCGAGTGTTAGGACTTGGCGCTGGGCTCATCCCTGTTCACTCGCCGTTACTAAGGGAATCCCATTTGGTTTCTTTTCCTCCGCTTATTTATAT
>A332_23
GCTGTAATATTTAGCCTTAGATGGAGTTTACCACCTGCTTTAGGCTGCACTCTCAAGCAACCTGACTCTAGAATACGCCTGCTTGCGCCTACCAGACTCGTGTCTCCATGGGCCTAGCACCCACTCTGGGAGCCCCTGTCAAGGGAACTTGAAACACATGTCAGTAGACGATGCACAAACGCATCAACGCCGCATCTCCTAAACACATCGAGTGTTAGGACTTGGCGCTGGGCTCATCCCTGTTCGCTCGCCGTTACTAAGGGAATCCCATTTGGTTTCTTTTCCTCCGCTTATTTATAT
>A332_84
GCTGTAATATTTAGCCTTAGATGGAGTTTACCACCTGCTTTAGGCTGCACTCTCAAGCAACCTGACTCTAGAATACGCCTGCTTGCGCCTACCAGGACTCGTGTCTCCATGGGCCTAGCACCCACTCTGGGAGCCCCTGTCAAGGGAACTTGAAACACATGTCAGTAGACGATGCACAAACGCATCAACGCCGCATCTCCTAAACACATCGAGTGTTAGGACTTGGCGCTGGGCTCATCCCTGTTCGCTTCGCCGTTACTAAGGGAATCCCATTTGGTTTTCTTTTCCTCCGCTTATTTATAT
>A332_24
GCTGTAATATTTAGCCTTAGATGGAGTTTACCACCTGCTTTAGGCTGCACTCTCAAGCAACCTGACTCTAGAATACGCCTGTCTGCGCCTACCAGACTCACGCCTCCATGGGCCTAGCACCCACTTTGGGAGCCCCTGTCAAGGGAACTTGAGACACGTGCCAGTAGGCGATGCACAAACGCATCAACGCCGCATCTCCTAAACACGTCGAGTGTTAGGACTTGGCGCTGGGCTCATCCCTGTTCGCTCGCCGTTACTAAGGGAATCCCATTTGGTTTCTTTTCCTCCGCTTATTTATAT
>A332_27
GCTGTAATATTTAGCCTTAGATGGAGTTTACCACCTGCTTTAGGCTGCACTCTCAAGCAACCTGACTCTAGAATACGCCTGTCTGCGCCTACCAGACTCACGCCTCCATGGGCCTAGCACCCACTTTGGGAGCCCCTGTCAAGGGAACTTGAGACACGTGTCAGTAGGCGATGCACAAACGCATCAACGCCGCATCTCCTAAACACGTCGAGTGTTAGGACTTGGCGCTGGGCTCATCCCTGTTCGCTCGCCGTTACTAAGGGAATCCCATTTGGTTTCTTTTCCACCCCTCATTAATAT
>A332_56
GCTGTAATATTTAGCCTTAGATGGAGTTTACCACCTGCTTTAGGCTGCACTCTCAAGCAACCTGACTCTAGAATACGCCTGTCTGCGCCTACCAGACTCACGCCTCCATGGGCCTAGCACCCACTTTGGGAGCCCCTGTCAAGGGAACTTGAGACACGTGTCAGTAGGCGATGCACAAACGCATCAACGCCGCATCTCCTAAACACGTCGAGTGTTAGGACTTGGCGCTGGGCTCATCCCTGTTCGCTCGCCGTTACTAAGGGAATCCCATTTGGTTTCTTTTCCTCCGCTTATTTATAT
>A332_22
GCTGTAATATTTAGCCTTAGATGGAGTTTACCACCTGCTTTAGGCTGCACTCTCAAGCAACCTGACTCTAGAATACGCCTGTCTGCGCCTACCAGACTCACGCCTCCATGGGCCTAGCACCCACTTTGGGAGCCCCTGTCAAGGGAACTTGAGACACGTGTCAGTAGGCGATGCACAAACGCATCAACGCCGCATCTCCTAAACACGTCGAGTGTTAGGACTTTGGCGCTGGGCTCATCCCTGTTCGCTCGCCGTTACTAAGGGAATCCCATTTGGTTTCTTTTCCTCCGCTTATTATAT
>A332_52
GCTGTAATATTTAGCCTTAGATGGAGTTTACCACCTGCTTTAGGCTGCACTCTCAAGCAACCTGACTCTAGAATACGCCTGTCTGCGCCTACCAGACTCACGCCTCCATGGGCCTAGCACCCACTTTGGGAGCCCCTGTCAAGGGAACTTGAGACACGTGTCAGTAGGCGATGCACAGACGCATCAACGCCGCATCTCCTAAACACGTCGAGTGTTAGGACTTGGCGCTGGGCTCATCCCTGTTCGCTCGCCGTTACTAAGGGAATCCCATTTGGTTTCTTTTCCTCCGCTTATTTATAT
>A332_26
GCTGTAATATTTTAGCCTTAGATGGAGTTTACCACCTGCTTTAGGCTGTCACTCTCAAGCAACCTGACTCTAGAATACGCCTGCTTGCGCCTACCAGACTCATGTCTCCATGGGCCTAGCACCCACTCTGGGAGCCCCTGTCAAGGGAACTTGAAACACATGTCAGTAGACGATGCACAAACGCATCAACGCCGCATCTCCTAAACACATCGAGTGTTAGGACTTGGCGCTGGGTCTCATCCCTGTTCGCTTCGCCGTTACTAAGGGAATCCCATTTGGTTTCTTTTCCTCCGCTTATTTATAT
>A332_3
GCTGTTATATTTAGCCTTAGATGGAGTTTACCACCTGCTTTAGGCTGCACTCTCAAGCAACCTGACTCTAGAATACGCCTGCTTGCGCCTACCAGACTCGTGTCTCCATGGGCCTAGCACCCACTCTGGGAGCCCCTGTCAAGGGAACTTGAAACACATGTCAGTAGACGATGCACAAACGCATCAACGCCGCATCTCCTAAACACATCGAGTGTTAGGACTTGCGCTGGGCTCATCCCTGTTCGCTCGCCGTTACTAAGGGAATCCCATTTGGTTTCTTTTCCTCCGCTTATTTATAT
>A332_32
GCTGTTATATTTAGCCTTAGATGGAGTTTACCACCTGCTTTAGGCTGCACTCTCAAGCAACCTGACTCTAGAATACGCCTGCTTGCGCCTACCAGACTCGTGTCTCCATGGGCCTAGCACCCACTCTGGGAGCCCCTGTCAAGGGAACTTGAAACACATGTCAGTAGACGATGCACAAACGCATCAACGCCGCATCTCCTAAACACATCGAGTGTTAGGACTTGGCGCTGGGCTCATCCCTGTTCGCTCGCCGTTACTAAGGGAATCCCATTTGGTTTCTTTTCCTCCGCTTATTTATAT
>A332_82
TCGCCAATATTTAGCTTTAGATGGAATTCACCACCCATTTTGAGCTGCATTCCCAAACAACTCGACTCTTTGAGAGCGCATCACAAAGCACCGGTAGTCCGTGTCAAAGACGGGATTCTCACCCTCTATGACGCTCTGTTCCAAGAGACTTGTACACGGTCCGGCACGGAAAGCACTTCTCCAGACTACAACTCGGACGGCCAAAACCGCCAGATTTTAAATTTGAGCTTTTCCCGCTTCACTCGCAGTTACTAGGGGAATCCTTGTTAGTTTCTTTTCCTCCGCTTATTGATAT
>A332_9
TCGCCCATATTTAGCCTTGGACGGAATTTACCGCCCGATTAGGGCTGCATTCCCAAACAACCCGACTCGTAAACAACGCCTCGTGGTGCGACAGGGTCCGAGCACGACGGGGCTCTCACCCTCTCTGGCGCCCCTTTCCAGGGGACTTGGGCCCGGTCCGCCGCTGAGGACGCTTCTCCAGACTACAATTCACACAACAATGGTCATGTGATTTCAAGCTGGGCTATTCCCGGTTCGCTCGCCGTTACTAGGGGAATCCTTGTAAGTTTCTTTCCTCCGCTTATTGATAT
>A332_14
TCGCCCATATTTAGCCTTGGACGGAATTTACCGCCCGATTAGGGCTGCATTCCCAAACAACCCGACTCGTAAACAACGCCTCGTGGTGCGACAGGGTCCGAGCACGACGGGGCTCTCACCCTCTCTGGCGCCCCTTTCCAGGGGACTTGGGCCCGGTCCGCCGCTGAGGACGCTTCTCCAGACTACAATTCACACAACAATGGTCATGTGATTTTCAAGCTGGGCTATTCCCGGTTCGCTCGCCGTTACTAGGGGAATCCTTGTAAGTTTCTTTTCCTCCGCTTATTGATAT
>A332_2
TGGCCAATATTTAGCTTTAGAAGAAATATACCTCCCATTTAGAGCAGCATTCCCAAACTACTCGACTCGTCGAAGGAGCTTTACAGAGGCTAGGCGTCCAACCGTACGGGGCTCTCACCCTCTAAGGCGTCCCGTTCCAGGGAACTCGGAAGGCACCGCACCAAAAGCATCCTCTACAAATTACAACTCGGACCCGAGGGCCAGATTTCAAATTTGAGCTGTTCCCGCTTCACTCGCCGTTACTAGGGGAATCCCTGTTGGTTTCTTTTCCTCCGCTTATTGATAT
>A332_68
TGGCCAATATTTAGCTTTAGAAGAAATTTACCTCCCATTTAGAGCTGCATTCCCAAACAACTCGACTCGTCGAAGGGGCTTTACACGGCGAAGGCCAGCGACCACATACGGGATTCTCACCCTCTGTGACGTCCTGTTCCAAAGAACTTAGACCGCTGCCAACGCCAAAGCGCCCTCTGCAAATTACAACTCGGACTCTGAAAGAGCCAGATTTCAAATTTGAGCTGTTGCCGCTTCACTCGCCGTTTACTAGGGCAATCCCTGTTGGTTTCTTTTCCTCCGCTTATTGATAT
>C235_412
AAATACACCCACGGTTTTACCCGGCTGACGCCGAGCATCATCACCATCGCCGCGATGGTGGTCAGCATGTTGCTGTTGGCCAACGCCATGAAAACGCTGCCCGCCGGCACCGCCTACGCGGTGTGGACCGGCATCGGCGCGGTGGGCGCGGCCATCATGGGCATGGTGCTGTTGGGCGAATCGACCAATATCGCGCGCATCATCAGCCTGTGCCTGATCGTGGTCGGCATACTCGG
>C235_346
AAGCTATATTTAGCCTTAGATCATCGTAACCACCTACCTTCACACTGCACTACCAAACAGTCCTACTCTCAACCCCAACTGATCTCCGCTTACGGGCATCTCCCCCTCTACGTACCCATCTCACATGGTCCTTCAACAGATCATCAGCCATACACAACTCAGCTAAATAAAGCCAATTACCACATGGGCTCCTCTCCTTTCACTCGCCGCTACTCAGAAAATCCTCGTTACGTTTCTTCTCCTCCCTTTAATGATAT
>C235_299
CAGCCAAACGCCGGGGATCGTTGGCAGAGAGGCGTTGGCCACCAGCGTGCGGCAAATGTTGCCGCCATAGAAAATCACGGTAAACAGCACCGTCAGGGGCAGCAGCGCGGCGTAGCGCCCCTGTCGCGGCTTGATGCGGCTCAAGGGGATCGCCAGCAGCACCATCAGCACGGTCGGTCCAGCCCGCCGGCTCTCGCGCCAT
>C235_327
GCTCGTAATATTTAGCTTTAGATGGAATTTACCACCCACTTAGAGCTGCATTCCCAAACAACTCGACTCTTCGAAAGCACCTTACATAGAATTGGTCATCTCATCGCACGGGATTCTCACCCTCTGTGACGTTCTGTTCCAAGAAACATAGACAAGAGCCAATCCCAAGGTTACCTTCTTCAAATTACAACTCGAACACCGAAGGTGCTAGATTTCAAATTTGAGCTTTTGCCGCTTCACTCGCCGTTTACTAAGGCAATCCCTGTTGGTTTCTTTTCCTCCGCTTATTGATAT
>C235_157
GCTGTAATATTTAGCCTTAGATGGAATTTACCACCCACTTAGAGCTGCATTCCCAAACAACTCGACTCTTCGAAAGCACCTTACATAGAATTGGTCATCTCATCGCACGGGATTCTCACCCTCTGTGACGTTCTGTTCCAAGAAACATAGACAAGAGCCAATCCCAAGGTTACCTTCTTCAAATTACAACTCGAACACCGAAGGTGCTAGATTTCAAATTTGAGCTTTTGCCGCTTCACTCGCCGTTACTAAGGCAATCCCTGTTGGTTTCTTTTCCTCCGCTTATTGATAT
>C235_278
GCTGTAATATTTAGCCTTAGATGGAGTTTACCACCTGCTTTAGGCTGCACTCTCAAACAACCTGACTCTTTGAAAACATATCACAAAAGACAACTACTCAGATCAAAGACGGGATTCTCACCCTCCATGATGCCTTGTTCCAAAGGACTTATTAATCTGGTGTGCCAGGAAAATGTTTCTACAGTTTACAATACGGTTTAGCTAAGCCAAACAGTTTCCAACTTTGAGCTCTTTCCTCTTCACTCGCCGTTTACTAAGGCAATCCCTGTTGGTTTCTTTTCCTCCGCTTATTGATAT
>C235_183
GCTGTAATATTTAGCCTTAGATGGAGTTTACCACCTGCTTTAGGCTGCACTCTCAAAGCAACCTGACTCTAGAATACGCCTGTCTGCGCCTACCAGACTCACGCCTCCATGGGCCTAGCACCCACTTTGGGAGCCCCTGTCAAGGGAACTTGAGACACGTGTCAGTAGGCGATGCACAAACGCATCAACGCCGCATCTCCTAAACACGTCGAGTGTTAGGACTTGGCGCTGGGCTCATCCCTGTTCGCTCGCCGTTACTAAGGGAATCCCATTTGGTTTCTTTTCCTCCGCTTATTGATAT
>C235_418
GCTGTAATATTTAGCCTTAGATGGAGTTTACCACCTGCTTTAGGCTGCACTCTCAAGCAACCCTGACTCTAGAATACGCCTGTCTGCGCCTACCAGACTCACGCCTCCATGGGCCTAGCACCCACTTTGGGAGCCCCTGTCAAGGGAACTTGAGACACGTGTCAGTAGGCGATGCACAGACGCATCAACGCCGCATCTCCTAAACACGTCGAGTGTTAGGACTTGGCGCTGGGCTCATCCTGTTCGCTTCGCCGTTACTAAGGGAACTCCCTATTTGGTTTCTTTTCCTCCGCTTATTTATAT
>C235_216
GCTGTAATATTTAGCCTTAGATGGAGTTTACCACCTGCTTTAGGCTGCACTCTCAAGCAACCTGACTCTAGAATACGCCTGTCTGCGCCTACCAGACTCACGCCTCCAGTGGGCCTAGCCACCCTACGTTTGGGACGCCCCTGTCAAGGGAACTTGAGACACGTGTCAGTAGGCGATGCACAAACGCATCAACGCCGCATCTCCTAAACACGTCGAGTGTTAGGACTTGGCGCTGGGCTCATCCTTGTTCGCTCGCCGTTACTAAGGGAATCCCATTTGGTTTCTTTCCTCCGCTTATTTATAT
>C235_376
GCTGTAATATTTAGCCTTAGATGGAGTTTACCACCTGCTTTAGGCTGCACTCTCAAGCAACCTGACTCTAGAATACGCCTGTCTGCGCCTACCAGACTCACGCCTCCATGGGCCTAGCACCCACTTTGAGAGCCCCTGTCAAGGGAACTTGAGACACATGTCAGTAGGCGATGCACAAACGCATCAACGCCGCATCTCCTAAACACGTCGAGTGTTAGGACTTGGCGCTGGGCTCATCCTGTTCGCTCGCCGTTACTAAGGGAATCCCATTTGGTTTCTTTTCCTCCGCTTATTTATAT
>C235_530
GCTGTAATATTTAGCCTTAGATGGAGTTTACCACCTGCTTTAGGCTGCACTCTCAAGCAACCTGACTCTAGAATACGCCTGTCTGCGCCTACCAGACTCACGCCTCCATGGGCCTAGCACCCACTTTGGGAACCCCTGTCAAGGGAACTTGAGACACATGTCAGTAGGCGATGCACAAACGCATCAACGCCGCATCTCCTAAACACGTCGAGTGTTAGGACTTGGCGCTGGGCTCATCCCTGTTCGCTCGCCGTTACTAAGGGAATCCCATTTGGTTTCTTTTCCTCCGCTTATTGATAT
>C235_97
GCTGTAATATTTAGCCTTAGATGGAGTTTACCACCTGCTTTAGGCTGCACTCTCAAGCAACCTGACTCTAGAATACGCCTGTCTGCGCCTACCAGACTCACGCCTCCATGGGCCTAGCACCCACTTTGGGAACCCCTGTCAAGGGAACTTGAGACACGTGTCAGTAGGCGATGCACAAACGCATCAACGCCGCATCTCCTAAACACGTCGAGTGTTAGGACTTGGCGCTGGGCTCATCCCTGTTCGCTCGCCGTTACTAAGGGAATCCATTTGGTTCTTTTCCTCCGCTTATTGATAT
>C235_9
GCTGTAATATTTAGCCTTAGATGGAGTTTACCACCTGCTTTAGGCTGCACTCTCAAGCAACCTGACTCTAGAATACGCCTGTCTGCGCCTACCAGACTCACGCCTCCATGGGCCTAGCACCCACTTTGGGAACCCCTGTCAAGGGAACTTGAGACACGTGTCAGTAGGCGATGCACAAACGCATCAACGCCGCATCTCCTAAACACGTCGAGTGTTAGGACTTGGCGCTGGGCTCATCCCTGTTCGCTCGCCGTTACTAAGGGAATCCCATTTGGTTTCTTTTCCTCCGCTTATTTATAT
>C235_443
GCTGTAATATTTAGCCTTAGATGGAGTTTACCACCTGCTTTAGGCTGCACTCTCAAGCAACCTGACTCTAGAATACGCCTGTCTGCGCCTACCAGACTCACGCCTCCATGGGCCTAGCACCCACTTTGGGAGCCCCTGTCAAGAGAACTTGAGACACGTGTCAGTAGACGATGCACAAACGCATCAACGCCGCATCTCCTAAACACGTCGAGTGTTAGGACTTGGCGCTGGGCTCATCCCTGTTCGCTCGCCGTTACTAAGGGAATCCCTCGTTCGGTTTCTTTTCCTCCGCTTATTGATAT
>C235_1
GCTGTAATATTTAGCCTTAGATGGAGTTTACCACCTGCTTTAGGCTGCACTCTCAAGCAACCTGACTCTAGAATACGCCTGTCTGCGCCTACCAGACTCACGCCTCCATGGGCCTAGCACCCACTTTGGGAGCCCCTGTCAAGAGAACTTGAGACACGTGTCAGTAGGCGATGCACAAACGCATCAACGCCGCATCTCCTAAACACGTCGAGTGTTAGGACTTGGCGCTGGGCTCATCCCTGTTCGCTCGCCGTTACTAAGGGAATCCCATTTGGTTTCTTTTCCTCCGCTTATTTATAT
>C235_218
GCTGTAATATTTAGCCTTAGATGGAGTTTACCACCTGCTTTAGGCTGCACTCTCAAGCAACCTGACTCTAGAATACGCCTGTCTGCGCCTACCAGACTCACGCCTCCATGGGCCTAGCACCCACTTTGGGAGCCCCTGTCAAGGGAACTTGAGACACATGTCAGTAGGCGATGCACAAACGCATCAACGCCGCATCTCCTAAACACGTCGAGTGTTAGGACTTGGCGCTGGGCTCATCCCTGTTCGCTCGCCGTTACTAAGGGAATCCCATTTGGTTTCTTTCCTCCGCTTATTTATAT
>C235_536
GCTGTAATATTTAGCCTTAGATGGAGTTTACCACCTGCTTTAGGCTGCACTCTCAAGCAACCTGACTCTAGAATACGCCTGTCTGCGCCTACCAGACTCACGCCTCCATGGGCCTAGCACCCACTTTGGGAGCCCCTGTCAAGGGAACTTGAGACACATGTCAGTAGGCGATGCACAAACGCATCAACGCCGCATCTCCTAAACACGTCGAGTGTTAGGACTTGGCGCTGGGCTCATCCCTGTTCGCTCGCCGTTACTAAGGGAATCCCATTTGGTTTCTTTTCCTCCGCTTATTGATAT
>C235_378
GCTGTAATATTTAGCCTTAGATGGAGTTTACCACCTGCTTTAGGCTGCACTCTCAAGCAACCTGACTCTAGAATACGCCTGTCTGCGCCTACCAGACTCACGCCTCCATGGGCCTAGCACCCACTTTGGGAGCCCCTGTCAAGGGAACTTGAGACACATGTCAGTAGGCGATGCACAAACGCATCAACGCCGCATCTCCTAAACACGTCGAGTGTTAGGACTTGGCGCTGGGCTCATCCCTGTTCGCTCGCCGTTACTAAGGGAATCCCATTTGGTTTCTTTTCCTCCGCTTATTTATAT
>C235_521
GCTGTAATATTTAGCCTTAGATGGAGTTTACCACCTGCTTTAGGCTGCACTCTCAAGCAACCTGACTCTAGAATACGCCTGTCTGCGCCTACCAGACTCACGCCTCCATGGGCCTAGCACCCACTTTGGGAGCCCCTGTCAAGGGAACTTGAGACACATGTCAGTAGGCGATGCACAAACGCATCAACGCCGCATCTCCTAAACACGTCGAGTGTTAGGACTTGGCGCTGGGCTCATCCTGTTCGCTCGCCGTTACTAAGGGAATCCCATTTGGTTTCTTTTCCTCCGCTTATTTATAT
>C235_108
GCTGTAATATTTAGCCTTAGATGGAGTTTACCACCTGCTTTAGGCTGCACTCTCAAGCAACCTGACTCTAGAATACGCCTGTCTGCGCCTACCAGACTCACGCCTCCATGGGCCTAGCACCCACTTTGGGAGCCCCTGTCAAGGGAACTTGAGACACATGTCAGTAGGCGATGCACAGACGCATCAACGCCGCATCTCCTAAACACGTCGAGTGTTAGGACTTGGCGCTGGGCTCATCCCTGTTCGCTCGCCGTTACTAGGGAAATCATTCGTTATTTCTTTTCCTCCGCTTATTGATAT
>C235_543
GCTGTAATATTTAGCCTTAGATGGAGTTTACCACCTGCTTTAGGCTGCACTCTCAAGCAACCTGACTCTAGAATACGCCTGTCTGCGCCTACCAGACTCACGCCTCCATGGGCCTAGCACCCACTTTGGGAGCCCCTGTCAAGGGAACTTGAGACACGTGTCAGTAGACGATGCACAAACGCATCAACGCCGCATCTCCTAAACACGTCGAGTGTTAGGACTTGGCGCTGGGCTCATCCCTGTTCGCTCGCCGTTACTAAGGGAACTCCCATTTGGTTTCTTTTCCTCCGCTTATTTATAT
>C235_456
GCTGTAATATTTAGCCTTAGATGGAGTTTACCACCTGCTTTAGGCTGCACTCTCAAGCAACCTGACTCTAGAATACGCCTGTCTGCGCCTACCAGACTCACGCCTCCATGGGCCTAGCACCCACTTTGGGAGCCCCTGTCAAGGGAACTTGAGACACGTGTCAGTAGACGATGCACAAACGCATCAACGCCGCATCTCCTAAACACGTCGAGTGTTAGGACTTGGCGCTGGGCTCATCCCTGTTCGCTCGCCGTTACTAAGGGAATCCCATTTGGTTTCTTTTCCTCCGCTTATTGATAT
>C235_114
GCTGTAATATTTAGCCTTAGATGGAGTTTACCACCTGCTTTAGGCTGCACTCTCAAGCAACCTGACTCTAGAATACGCCTGTCTGCGCCTACCAGACTCACGCCTCCATGGGCCTAGCACCCACTTTGGGAGCCCCTGTCAAGGGAACTTGAGACACGTGTCAGTAGACGATGCACAAACGCATCAACGCCGCATCTCCTAAACACGTCGAGTGTTAGGACTTGGCGCTGGGCTCATCCCTGTTCGCTCGCCGTTACTAAGGGAATCCCATTTGGTTTCTTTTCCTCCGCTTATTTATAT
>C235_487
GCTGTAATATTTAGCCTTAGATGGAGTTTACCACCTGCTTTAGGCTGCACTCTCAAGCAACCTGACTCTAGAATACGCCTGTCTGCGCCTACCAGACTCACGCCTCCATGGGCCTAGCACCCACTTTGGGAGCCCCTGTCAAGGGAACTTGAGACACGTGTCAGTAGGCGATGCACAAACGCATCAACGCCGCATCTCCTAAACACGTCGAGTGTTAGAACTTGGCGCTGGGCTCATCCCTGTTCGCTCGCCGTTACTAAGGGAATCCCATTTGGTTTCTTTTCCTCCGCTTATTTATAT
>C235_408
GCTGTAATATTTAGCCTTAGATGGAGTTTACCACCTGCTTTAGGCTGCACTCTCAAGCAACCTGACTCTAGAATACGCCTGTCTGCGCCTACCAGACTCACGCCTCCATGGGCCTAGCACCCACTTTGGGAGCCCCTGTCAAGGGAACTTGAGACACGTGTCAGTAGGCGATGCACAAACGCATCAACGCCGCATCTCCTAAACACGTCGAGTGTTAGGACTTGGCGCTGGACTCATCCCTGTTCGCTCGCCGTTACTAAGGGAACTCCCCATTTGGTTTCCTTTCCTCCGCTTATTATAT
>C235_152
GCTGTAATATTTAGCCTTAGATGGAGTTTACCACCTGCTTTAGGCTGCACTCTCAAGCAACCTGACTCTAGAATACGCCTGTCTGCGCCTACCAGACTCACGCCTCCATGGGCCTAGCACCCACTTTGGGAGCCCCTGTCAAGGGAACTTGAGACACGTGTCAGTAGGCGATGCACAAACGCATCAACGCCGCATCTCCTAAACACGTCGAGTGTTAGGACTTGGCGCTGGACTCATCCCTGTTCGCTCGCCGTTACTAAGGGAATCCCATTTGGTTTCTTTTCCTCCGCTTATTTATAT
>C235_81
GCTGTAATATTTAGCCTTAGATGGAGTTTACCACCTGCTTTAGGCTGCACTCTCAAGCAACCTGACTCTAGAATACGCCTGTCTGCGCCTACCAGACTCACGCCTCCATGGGCCTAGCACCCACTTTGGGAGCCCCTGTCAAGGGAACTTGAGACACGTGTCAGTAGGCGATGCACAAACGCATCAACGCCGCATCTCCTAAACACGTCGAGTGTTAGGACTTGGCGCTGGCTCATCCCTGTTCGCTCGCCGTTACTAAGGGAATCCCATTTGGTTCTTTTCCTCCGCTTATTGATAT
>C235_87
GCTGTAATATTTAGCCTTAGATGGAGTTTACCACCTGCTTTAGGCTGCACTCTCAAGCAACCTGACTCTAGAATACGCCTGTCTGCGCCTACCAGACTCACGCCTCCATGGGCCTAGCACCCACTTTGGGAGCCCCTGTCAAGGGAACTTGAGACACGTGTCAGTAGGCGATGCACAAACGCATCAACGCCGCATCTCCTAAACACGTCGAGTGTTAGGACTTGGCGCTGGCTCATCCCTGTTCGCTCGCCGTTACTAAGGGAATCCCATTTGGTTTCTTTTCCTCCGCTTATTTATAT
>C235_101
GCTGTAATATTTAGCCTTAGATGGAGTTTACCACCTGCTTTAGGCTGCACTCTCAAGCAACCTGACTCTAGAATACGCCTGTCTGCGCCTACCAGACTCACGCCTCCATGGGCCTAGCACCCACTTTGGGAGCCCCTGTCAAGGGAACTTGAGACACGTGTCAGTAGGCGATGCACAAACGCATCAACGCCGCATCTCCTAAACACGTCGAGTGTTAGGACTTGGCGCTGGCTCATCCCTGTTCGCTCGCCGTTACTAAGGGAATCCCATTTGGTTTCTTTTCCTCCGTCTTATTTATAT
>C235_298
GCTGTAATATTTAGCCTTAGATGGAGTTTACCACCTGCTTTAGGCTGCACTCTCAAGCAACCTGACTCTAGAATACGCCTGTCTGCGCCTACCAGACTCACGCCTCCATGGGCCTAGCACCCACTTTGGGAGCCCCTGTCAAGGGAACTTGAGACACGTGTCAGTAGGCGATGCACAAACGCATCAACGCCGCATCTCCTAAACACGTCGAGTGTTAGGACTTGGCGCTGGGCTCATCCCTGTTCGCTCGCCGTTACTAAGGGAACTCCCATTTGGTTTCTTTCCTCCGCTTATTTATAT
>C235_486
GCTGTAATATTTAGCCTTAGATGGAGTTTACCACCTGCTTTAGGCTGCACTCTCAAGCAACCTGACTCTAGAATACGCCTGTCTGCGCCTACCAGACTCACGCCTCCATGGGCCTAGCACCCACTTTGGGAGCCCCTGTCAAGGGAACTTGAGACACGTGTCAGTAGGCGATGCACAAACGCATCAACGCCGCATCTCCTAAACACGTCGAGTGTTAGGACTTGGCGCTGGGCTCATCCCTGTTCGCTCGCCGTTACTAAGGGAACTCCCATTTGGTTTCTTTTCCTCCGCTTATTTATAT
>C235_450
GCTGTAATATTTAGCCTTAGATGGAGTTTACCACCTGCTTTAGGCTGCACTCTCAAGCAACCTGACTCTAGAATACGCCTGTCTGCGCCTACCAGACTCACGCCTCCATGGGCCTAGCACCCACTTTGGGAGCCCCTGTCAAGGGAACTTGAGACACGTGTCAGTAGGCGATGCACAAACGCATCAACGCCGCATCTCCTAAACACGTCGAGTGTTAGGACTTGGCGCTGGGCTCATCCCTGTTCGCTCGCCGTTACTAAGGGAACTCCCCATTTGGTTTCCTTTCCTCCGCTTATTGATAT
>C235_471
GCTGTAATATTTAGCCTTAGATGGAGTTTACCACCTGCTTTAGGCTGCACTCTCAAGCAACCTGACTCTAGAATACGCCTGTCTGCGCCTACCAGACTCACGCCTCCATGGGCCTAGCACCCACTTTGGGAGCCCCTGTCAAGGGAACTTGAGACACGTGTCAGTAGGCGATGCACAAACGCATCAACGCCGCATCTCCTAAACACGTCGAGTGTTAGGACTTGGCGCTGGGCTCATCCCTGTTCGCTCGCCGTTACTAAGGGAATCCCACTTTGGTTTCTTTTCCTCCGCTTATTTATAT
>C235_214
GCTGTAATATTTAGCCTTAGATGGAGTTTACCACCTGCTTTAGGCTGCACTCTCAAGCAACCTGACTCTAGAATACGCCTGTCTGCGCCTACCAGACTCACGCCTCCATGGGCCTAGCACCCACTTTGGGAGCCCCTGTCAAGGGAACTTGAGACACGTGTCAGTAGGCGATGCACAAACGCATCAACGCCGCATCTCCTAAACACGTCGAGTGTTAGGACTTGGCGCTGGGCTCATCCCTGTTCGCTCGCCGTTACTAAGGGAATCCCATTTGGTTCTTTCCTCCGCTTATTATAT
>C235_515
GCTGTAATATTTAGCCTTAGATGGAGTTTACCACCTGCTTTAGGCTGCACTCTCAAGCAACCTGACTCTAGAATACGCCTGTCTGCGCCTACCAGACTCACGCCTCCATGGGCCTAGCACCCACTTTGGGAGCCCCTGTCAAGGGAACTTGAGACACGTGTCAGTAGGCGATGCACAAACGCATCAACGCCGCATCTCCTAAACACGTCGAGTGTTAGGACTTGGCGCTGGGCTCATCCCTGTTCGCTCGCCGTTACTAAGGGAATCCCATTTGGTTTCTTTTCCTCCGCTTATTATAT
>C235_190
GCTGTAATATTTAGCCTTAGATGGAGTTTACCACCTGCTTTAGGCTGCACTCTCAAGCAACCTGACTCTAGAATACGCCTGTCTGCGCCTACCAGACTCACGCCTCCATGGGCCTAGCACCCACTTTGGGAGCCCCTGTCAAGGGAACTTGAGACACGTGTCAGTAGGCGATGCACAAACGCATCAACGCCGCATCTCCTAAACACGTCGAGTGTTAGGACTTGGCGCTGGGCTCATCCCTGTTCGCTCGCCGTTACTAAGGGAATCCCATTTGGTTTCTTTTCCTCCGCTTATTGATAT
>C235_169
GCTGTAATATTTAGCCTTAGATGGAGTTTACCACCTGCTTTAGGCTGCACTCTCAAGCAACCTGACTCTAGAATACGCCTGTCTGCGCCTACCAGACTCACGCCTCCATGGGCCTAGCACCCACTTTGGGAGCCCCTGTCAAGGGAACTTGAGACACGTGTCAGTAGGCGATGCACAAACGCATCAACGCCGCATCTCCTAAACACGTCGAGTGTTAGGACTTGGCGCTGGGCTCATCCCTGTTCGCTCGCCGTTACTAAGGGAATCCCATTTGGTTTCTTTTCCTCCGCTTATTTATAT
>C235_506
GCTGTAATATTTAGCCTTAGATGGAGTTTACCACCTGCTTTAGGCTGCACTCTCAAGCAACCTGACTCTAGAATACGCCTGTCTGCGCCTACCAGACTCACGCCTCCATGGGCCTAGCACCCACTTTGGGAGCCCCTGTCAAGGGAACTTGAGACACGTGTCAGTAGGCGATGCACAAACGCATCAACGCCGCATCTCCTAAACACGTCGAGTGTTAGGACTTGGCGCTGGGCTCATCCCTGTTCGCTCGCCGTTACTAAGGGAATCCCATTTGGTTTCTTTTCCTCCGCTTTATTTATAT
>C235_429
GCTGTAATATTTAGCCTTAGATGGAGTTTACCACCTGCTTTAGGCTGCACTCTCAAGCAACCTGACTCTAGAATACGCCTGTCTGCGCCTACCAGACTCACGCCTCCATGGGCCTAGCACCCACTTTGGGAGCCCCTGTCAAGGGAACTTGAGACACGTGTCAGTAGGCGATGCACAAACGCATCAACGCCGCATCTCCTAAACACGTCGAGTGTTAGGACTTGGCGCTGGGCTCATCCCTGTTCGCTCGCCGTTTACTAAGGCAATCCCTGTTGGTTTCTTTTCCTCCGCTTATTGATAT
>C235_255
GCTGTAATATTTAGCCTTAGATGGAGTTTACCACCTGCTTTAGGCTGCACTCTCAAGCAACCTGACTCTAGAATACGCCTGTCTGCGCCTACCAGACTCACGCCTCCATGGGCCTAGCACCCACTTTGGGAGCCCCTGTCAAGGGAACTTGAGACACGTGTCAGTAGGCGATGCACAAACGCATCAACGCCGCATCTCCTAAACACGTCGAGTGTTAGGACTTGGCGCTGGGCTCATCCCTGTTCGCTCGCCGTTTACTAGGGAAATCATTGTTATTTTCTTTTCCTCCGCTTATTGATAT
>C235_363
GCTGTAATATTTAGCCTTAGATGGAGTTTACCACCTGCTTTAGGCTGCACTCTCAAGCAACCTGACTCTAGAATACGCCTGTCTGCGCCTACCAGACTCACGCCTCCATGGGCCTAGCACCCACTTTGGGAGCCCCTGTCAAGGGAACTTGAGACACGTGTCAGTAGGCGATGCACAAACGCATCAACGCCGCATCTCCTAAACACGTCGAGTGTTAGGACTTGGCGCTGGGCTCATCCTGTTCGCTCGCCGTTACTAAGGGAATCCCATTTGGTTTCTTTCCTCCGCTTATTTATAT
>C235_274
GCTGTAATATTTAGCCTTAGATGGAGTTTACCACCTGCTTTAGGCTGCACTCTCAAGCAACCTGACTCTAGAATACGCCTGTCTGCGCCTACCAGACTCACGCCTCCATGGGCCTAGCACCCACTTTGGGAGCCCCTGTCAAGGGAACTTGAGACACGTGTCAGTAGGCGATGCACAAACGCATCAACGCCGCATCTCCTAAACACGTCGAGTGTTAGGACTTGGCGCTGGGCTCATCCTGTTCGCTTCGCCGTTACTAAGGGAACTCCCATTTGGTTTCTTTTCCTCCGCTTATTTATAT
>C235_156
GCTGTAATATTTAGCCTTAGATGGAGTTTACCACCTGCTTTAGGCTGCACTCTCAAGCAACCTGACTCTAGAATACGCCTGTCTGCGCCTACCAGACTCACGCCTCCATGGGCCTAGCACCCACTTTGGGAGCCCCTGTCAAGGGAACTTGAGACACGTGTCAGTAGGCGATGCACAAACGCATCAACGCCGCATCTCCTAAACACGTCGAGTGTTAGGACTTGGCGCTGGGCTCATCCTTGTTCGCTCGCCGTTACTAAGGGAATCCCATTTGGTTTCTTTTCCTCCGCTTATTTATAT
>C235_311
GCTGTAATATTTAGCCTTAGATGGAGTTTACCACCTGCTTTAGGCTGCACTCTCAAGCAACCTGACTCTAGAATACGCCTGTCTGCGCCTACCAGACTCACGCCTCCATGGGCCTAGCACCCACTTTGGGAGCCCCTGTCAAGGGAACTTGAGACACGTGTCAGTAGGCGATGCACAAACGCATCAACGCCGCATCTCCTAAACACGTCGAGTGTTAGGACTTGGCGCTGGGCTTATCCCTGTTCGCTCGCCGTTACTAAGGGAATCCCATTTGGTTTCTTTTCCTCCGCTTATTTATAT
>C235_422
GCTGTAATATTTAGCCTTAGATGGAGTTTACCACCTGCTTTAGGCTGCACTCTCAAGCAACCTGACTCTAGAATACGCCTGTCTGCGCCTACCAGACTCACGCCTCCATGGGCCTAGCACCCACTTTGGGAGCCCCTGTCAAGGGAACTTGAGACACGTGTCAGTAGGCGATGCACAAACGCATCAACGCCGCATTTCCTAAACACGTCGAGTGTTAGGACTTGGCGCTGGACTCATCCCTGTTCGCTCGCCGTTACTAAGGGAATCCCATTTGGTTTCTTTTCCTCCGCTTATTTATAT
>C235_433
GCTGTAATATTTAGCCTTAGATGGAGTTTACCACCTGCTTTAGGCTGCACTCTCAAGCAACCTGACTCTAGAATACGCCTGTCTGCGCCTACCAGACTCACGCCTCCATGGGCCTAGCACCCACTTTGGGAGCCCCTGTCAAGGGAACTTGAGACACGTGTCAGTAGGCGATGCACAGACGCATCAACGCCGCATCTCCTAAACACGTCGAGTGTTAGGACTTGGCGCTGGACTCATCCCTGTTCGCTCGCCGTTACTAAGGGAATCCCATTTGGTTTCTTTTCCTCCGCTTATTTATAT
>C235_221
GCTGTAATATTTAGCCTTAGATGGAGTTTACCACCTGCTTTAGGCTGCACTCTCAAGCAACCTGACTCTAGAATACGCCTGTCTGCGCCTACCAGACTCACGCCTCCATGGGCCTAGCACCCACTTTGGGAGCCCCTGTCAAGGGAACTTGAGACACGTGTCAGTAGGCGATGCACAGACGCATCAACGCCGCATCTCCTAAACACGTCGAGTGTTAGGACTTGGCGCTGGGCTCATCCCTGTTCGCTCGCCGTTACTAAGGGAATCCCATTTGGTTTCTTTCCTCCGCTTATTTATAT
>C235_488
GCTGTAATATTTAGCCTTAGATGGAGTTTACCACCTGCTTTAGGCTGCACTCTCAAGCAACCTGACTCTAGAATACGCCTGTCTGCGCCTACCAGACTCACGCCTCCATGGGCCTAGCACCCACTTTGGGAGCCCCTGTCAAGGGAACTTGAGACACGTGTCAGTAGGCGATGCACAGACGCATCAACGCCGCATCTCCTAAACACGTCGAGTGTTAGGACTTGGCGCTGGGCTCATCCCTGTTCGCTCGCCGTTACTAAGGGAATCCCATTTGGTTTCTTTTCCTCCGCTTATTGATAT
>C235_505
GCTGTAATATTTAGCCTTAGATGGAGTTTACCACCTGCTTTAGGCTGCACTCTCAAGCAACCTGACTCTAGAATACGCCTGTCTGCGCCTACCAGACTCACGCCTCCATGGGCCTAGCACCCACTTTGGGAGCCCCTGTCAAGGGAACTTGAGACACGTGTCAGTAGGCGATGCACAGACGCATCAACGCCGCATCTCCTAAACACGTCGAGTGTTAGGACTTGGCGCTGGGCTCATCCCTGTTCGCTCGCCGTTACTAAGGGAATCCCATTTGGTTTCTTTTCCTCCGCTTATTTATAT
>C235_551
GCTGTAATATTTAGCCTTAGATGGAGTTTACCACCTGCTTTAGGCTGCACTCTCAAGCAACCTGACTCTAGAATACGCCTGTCTGCGCCTACCAGACTCACGCCTTCATGGGCCTAGCACCCACTTTGGGAGCCCCTGTCAAGGGAACTTGAGACACGTGTCAGTAGGCGATGCACAAACGCATCAACGCCGCATCTCCTAAACACGTCGAGTGTTAGGACTTGGCGCTGGGCTCATCCCTGTTCGCTCGCCGTTACTAAGGGAACTCCCATTTGGTTTCTTTTCCTCCGCTTATTTATAT
>C235_547
GCTGTAATATTTAGCCTTAGATGGAGTTTACCACCTGCTTTAGGCTGCACTCTCAAGCAACCTGACTCTAGAATACGCCTGTCTGCGCCTACCAGACTCACGCCTTTATGGGCCTAGCACCCACTTTGGGAGCCCCTGTCAAGGGAACTTGAGACACGTGTCAGTAGGCGATGCACAAACGCATCAACGCCGCATCTCCTAAACACGTCGAGTGTTAGGACTTGGCGCTGGGCTCATCCCTGTTCGCTCGCCGTTACTAAGGGAATCCCATTTGGTTTCTTTTCCTCCGCTTATTGATAT
>C235_161
GCTGTAATATTTAGCCTTAGATGGAGTTTACCACCTGCTTTAGGCTGCACTCTCAAGCAACCTGACTCTAGAATACGCCTGTCTGCGCCTACCAGACTCACGTCTCCATGGGCCTAGCACCCACTTTGGGAGCCCCTGTCAAGGGAACTTGAGACACGTGTCAGTAGGCGATGCACAAACGCATCAACGCCGCATCTCCTAAACACGTCGAGTGTTAGGACTTGGCGCTGGGCTCATCCCTGTTCGCTCGCCGTTACTAAGGGAATCCCATTTGGTTTCTTTTCCTCCGCTTATTTATAT
>C235_37
GCTGTAATATTTAGCCTTAGATGGAGTTTACCACCTGCTTTAGGCTGCACTCTCAAGCAACCTGACTCTAGAATACGCCTGTCTGCGCCTACTAGACTCACGCCTCCATGGGCCTAGCACCCACTTTGGGAGCCCCTGTCAAGGGAACTTGAGACACGTGTCAGTAGGCGATGCACAAACGCATCAACGCCGCATCTCCTAAACACGTCAAGTGTTAGGACTTGGCGCTGGCTCATCCCTGTTCGCTCGCCGTTACTAAGGGAATCCCATTGGTTCTTTCCTCGCTTATTTATAT
>C235_516
GCTGTAATATTTAGCCTTAGATGGAGTTTACCACCTGCTTTAGGCTGCACTCTCAAGCAACCTGACTCTAGAATACGCCTGTCTGCGCCTACTAGACTCACGCCTCCATGGGCCTAGCACCCACTTTGGGAGCCCCTGTCAAGGGAACTTGAGACACGTGTCAGTAGGCGATGCACAAACGCATCAACGCCGCATCTCCTAAACACGTCGAGTGTTAGGACTTGGCGCTGGGCTCATCCCTGTTCGCTCGCCGTTTACTAAGGCAATCCCTGTTGGTTTCTTTTCCTCCGCTTATTGATAT
>C235_395
GCTGTAATATTTAGCCTTAGATGGAGTTTACCACCTGCTTTAGGCTGCACTCTCAAGCAACCTGACTCTAGAATACGCCTGTCTGCGCCTACTAGACTCACGCCTCCATGGGCCTAGCACCCACTTTGGGAGCCCCTGTCAAGGGAACTTGAGACACGTGTCAGTAGGCGATGCACAGACGCATCAACGCCGCATCTCCTAAACACGTCGAGTGTTAGGACTTGGCGCTGGGCTCATCCCTGTTCGCTCGCCGTTACTAAGGGAATCCCATTTGGTTTCTTTTCCTCCGCTTATTGATAT
>C235_295
GCTGTAATATTTAGCCTTAGATGGAGTTTACCACCTGCTTTAGGCTGCACTCTCAAGCAACCTGACTCTAGAATACGCCTGTCTGCGCCTACTAGACTCACGCCTCCATGGGCCTAGCACCCACTTTGGGAGCCCCTGTCAAGGGAACTTGAGACACGTGTCAGTAGGCGATGCACAGACGCATCAACGCCGCATCTCCTAAACACGTCGAGTGTTAGGACTTGGCGCTGGGCTCATCCCTGTTCGCTCGCCGTTACTAAGGGAATCCCATTTGGTTTCTTTTCCTCCGCTTATTTATAT
>C235_126
GCTGTAATATTTAGCCTTAGATGGAGTTTACCACCTGCTTTAGGCTGCACTCTCAAGCAACCTGACTCTAGAATACGCTTGTCTGCGCCTACCAGACTCACGCCTCCATGGGCCTAGCACCCACTTTGAGAGCCCCTGTCAAGGGAACTTGAGACACGTGTCAGTAGGCGATGCACAAACGCATCAACGCCGCATCTCCTAAACACGTCGAGTGTTAGGACTTGGCGCTGGACTCATCCCTGTTCGCTCGCCGTTACTAAGGGAATCCCATTTGGTTTCTTTTCCTCCGCTTATTTATAT
>C235_178
GCTGTAATATTTAGCCTTAGATGGAGTTTACCACCTGCTTTAGGCTGCACTCTCAAGCAACCTGACTCTAGAATACGCTTGTCTGCGCCTACCAGACTCACGCCTCCATGGGCCTAGCACCCACTTTGGGAGCCCCTGTCAAGGGAACTTGAGACACGTGTCAGTAGGCGATGCACAAACGCATCAACGCCGCATCTCCTAAACACGTCGAGTGTTAGGACTTGGCGCTGGGCTCATCCCTGTTCGCTCGCCGTTACTAAGGGAATCCCATTTGGTTTCTTTTCCTCCGCTTATTTATAT
>C235_455
GCTGTAATATTTAGCCTTAGATGGAGTTTACCACCTGCTTTAGGCTGCACTCTCAAGCAACCTGACTCTAGAATACGTCTGTCTGCGCCTACCAGACTCACGCCTTCATGGGCCTAGCACCCACTTTGGGAGCCCCTGTCAAGGGAACTTGAGACACGTGTCAGTAGGCGATGCACAAACGCATCAACGCCGCATCTCCTAAACACGTCGAGTGTTAGGACTTGGCGCTGGGCTCATCCCTGTTCGCTCGCCGTTTACTAAGGCAATCCCTGTTGGTTTCTTTTCCTCCGCTTATTGATAT
>C235_503
GCTGTAATATTTAGCCTTAGATGGAGTTTACCACCTGCTTTAGGCTGCACTCTCAAGCAACCTGACTCTAGAGTACGCTTGTCTGCGCCTACCAGACTCACGTCTCTATGGGCCTAGAACCCACTTTGGGAGCCCCTCTCAAAGGAACTTGAGACACGTGCCGGTAGGCGATGCACAAACGCATCAACGCCGCATCTTCTAAACACGTCGAGTGTTAGAACTTGGCGCTGGGCTCATCCCTGTTCGCTCGCCGTTACTAAGGGAATCCCATTTGGTTTCTTTTCCTCCGCTTATTTATAT
>C235_127
GCTGTAATATTTAGCCTTAGATGGAGTTTACCACCTGCTTTAGGCTGCATCTCAAGCAACCTGACTCTAGAATACGCCTGTCTGCGCCTACCAGACTCACGCCTCCATGGGCCTAGCACCCACTTTGGGAGCCCCTGTCAAGGGAACTTGAGACACGTGTCAGTAGGCGATGCACAAACGCATCAACGCCGCATCTCCTAAACACGTCGAGTGTTAGGACTTGGCGCTGGGCTCATCCCTGTTCGCTCGCCGTTACTAAGGGAATCCCACTTTCGGTTTCTTTCCTCCGCTTATTGATAT
>C235_125
GCTGTAATATTTAGCCTTAGATGGAGTTTACCACCTGCTTTAGGCTGCATCTCAAGCAACCTGACTCTAGAATACGCCTGTCTGCGCCTACCAGACTCACGCCTCCATGGGCCTAGCACCCACTTTGGGAGCCCCTGTCAAGGGAACTTGAGACACGTGTCAGTAGGCGATGCACAAACGCATCAACGCCGCATCTCCTAAACACGTCGAGTGTTAGGACTTGGCGCTGGGCTCATCCCTGTTCGCTCGCCGTTACTAAGGGAATCCCATTTGGTTTCTTTTCCTCCGCTTATTGATAT
>C235_171
GCTGTAATATTTAGCCTTAGATGGAGTTTACCACCTGCTTTAGGCTGCATCTCAAGCAACCTGACTCTAGAATACGCCTGTCTGCGCCTACCAGACTCACGCCTCCATGGGCCTAGCACCCACTTTGGGAGCCCCTGTCAAGGGAACTTGAGACACGTGTCAGTAGGCGATGCACAAACGCATCAACGCCGCATCTCCTAAACACGTCGAGTGTTAGGACTTGGCGCTGGGCTCATCCCTGTTCGCTCGCCGTTACTAAGGGAATCCCTGTTGGTTTCTTTTCCTCCGCTTATTGATAT
>C235_185
GCTGTAATATTTAGCCTTAGATGGAGTTTACCACCTGCTTTAGGCTGCATCTCAAGCAACCTGACTCTAGAATACGCCTGTCTGCGCCTACCAGACTCACGTCTCCATGGGCCTAGCACCCACTTTGGGAGCCCCTGTCAAGGGAACTTGAGACACGTGTCAGTAGGCGATGCACAGACGCATCAACGCCGCATCTCCTAAACACGTCGAGTGTTAGGACTTGGCGCTGGGCTCATCCCTGTTCGCTCGCCGTTACTAAGGGAATCCCATTTGGTTTCTTTTCCTCCGCTTATTTATAT
>C235_155
GCTGTAATATTTAGCCTTAGATGGAGTTTACCACCTGCTTTAGGCTGCATCTCAAGCAACCTGACTCTAGAATACGCCTGTCTGCGCCTACTAGACTCACGCCTCCATGGGCCTAGCACCCACTTTGGGAGCCCCTGTCAAGGGAACTTGAGACACGTGTCAGTAGGCGATGCACAGACGCATCAACGCCGCATCTCCTAAACACGTCGAGTGTTAGGACTTGGCGCTGGGCTCATCCCTGTTCGCTCGCCGTTACTAAGGGAATCCCATTTGGTTTCTTTTCCTCCGCTTATTTATAT
>C235_312
GCTTGTAATATTTAGCCTTAGATGGAGTTTACCACCTGCTTTAGGCTGCACTCTCAAGCAACCTGACTCTAGAATACGCCTGTCTGCGCCTACCAGACTCACGCCTCCATGGGCCTAGCACCCACTTTGGGAGCCCCTGTCAAGGGAACTTGAGACACGTGTCAGTAGGCGATGCACAAACGCATCAACGCCGCATCTCCTAAACACGTCGAGTGTTAGGACTTGGCGCTGGGCTCATCCCTGTTCGCTCGCCGTTACTAAGGGAATCCCATTTGGTTTCTTTTCCTCCGCTTATTTATAT
>C235_409
GTGGTCGTATTTAGCCTTAGATGGAGTTTACCACCCACTTAGAGCTGCACTCTCAAGCAACCCGACTCTAAGGAGAGATCCTCCCGAGACGCGCACCGGTCGCTACGGGCCTGGCACCCTCTACGGGTAAGTGGCCCCATTCAAGATGGACTTGGACGCGACGCGACGTCTAGGGATAAGCGGATCCTCCCGAACACCACATTTCCCTGCGGCGGAACCGCGGGATTCGGTGCTGGGCTCTTTCCTGTTCGCTCGCCGCTACTGAGGAAATCCTAGTTAGTTTCTTTTCCTCCGCTTAATAATAT
>C235_322
GTGGTCGTATTTAGCCTTAGATGGAGTTTACCACCTGCTTTAGGCTGCACTCTCAAGCAACCTGACTCTAGAATACGCCTGTCTGCGCCTACCAGACTCACGCCTCCATGGGCCTAGCACCCACTTTGGGAACCCCTGTCAAGGGAACTTGAGACACGTGTCAGTAGGCGATGCACAAACGCATCAACGCCGCATCTCCTAAACACGTCGAGTGTTAGGACTTGGCGCTGGGCTCATCCCTGTTCGCTCGCCGTTACTAAGGGAATCCCATTTGGTTTCTTTTCCTCCGCTTATTTATAT
>C235_202
TCCGCCAATATTTAGCTTTAGATGGAATTTACCACCCACTTAGAGCTGCATTCCCAAACAACTCGACTCTTCGAAAGCACCTTACATAGAATTGGTCATCTCATCGCACGGGATTCTCACCCTCTGTGACGTTCTGTTCCAAGAAACATAGACAAGAGCCAATCCCAAGGTTACCTTCTTCAAATTACAACTCGAACACCGAAGGTGCTAGATTTCAAATTTGAGCTTTTGCCGCTTCACTCGCCGTTACTAAGGCAATCCCTGTTGGTTTCTTTTCCTCCGCTTATTGATAT
>C235_118
TCGCAAATATTTAGCTTTAGATGGAATTTACCACCCACTTAGAGCTGCATTCCCAAACAACTCGACTCTTCGAAAGCACCTTACATAGAATTGGTCATCTCATCGCACGGGATTCTCACCCTCTGTGACGTTCTGTTCCAAGAAACATAGACAAGAGCCAATCCCAAGGTTACCTTCTTCAAATTACAACTCGAACACCGAAGGTGCTAGATTTCAAATTTGAGCTTTTGCCGCTTCACTCGCCGTTACTAAGGCAATCCCTGTTGGTTTCTTTTCCTCCGCTTATTGATAT
>C235_404
TCGCAAATATTTAGCTTTAGATGGAATTTACCACCCACTTAGAGCTGCATTCCCAAACAACTCGACTCTTCGAAAGCACCTTACATAGAATTGGTCATCTCATCGCACGGGATTCTCACCCTCTGTGACGTTCTGTTCCAAGAAACATAGACAAGAGCCAATCCCAAGGTTACCTTCTTCAAATTACAACTCGAACACCGAAGGTGCTAGATTTCAAATTTGAGCTTTTGCCGCTTCACTCGCCGTTTACTAAGGCAATCCCTGTTGGTTTCTTTTCCTCCGCTTATTGATAT
>C235_330
TCGCAAATATTTAGCTTTAGGTGAGATTTACCACCCAATTTAGGCTGCATTCCCAAACAACCTGACTCTTTGAAAACATATCACAAAAGACAACTACTCAGATCAAAGACGGGATTCTCACCCTCCATGATGCCTTGTTCCAAAGGACTTATTAATCTGGTGTGCCAGGAAAATGTTTCTACAGTTTACAATACGGTTTAGCTAAGCCAAACAGTTTCCAACTTTGAGCTCTTTCCTCTTCACTCGCCGTTACTAAGGGAATCCCATTTGGTTTCTTTTCCTCCGCTTATTTATAT
>C235_86
TCGCAAATATTTAGCTTTAGGTGAGATTTACCACCCAATTTAGGCTGCATTCCCAAACAACCTGACTCTTTGAAAACATATCACAAAAGACAACTACTCAGATCAAAGACGGGATTCTCACCCTCCATGATGCCTTGTTCCAAAGGACTTATTAATCTGGTGTGCCAGGAAAATGTTTCTACAGTTTACAATACGGTTTAGCTAAGCCAAACAGTTTCCAACTTTGAGCTCTTTCCTCTTCACTCGCCGTTACTAGGGAAATCATTGTTATTTCTTTCTCCGCTTATTGATAT
>C235_88
TCGCAAATATTTAGCTTTAGGTGAGATTTACCACCCAATTTAGGCTGCATTCCCAAACAACCTGACTCTTTGAAAACATATCACAAAAGACAACTACTCAGATCAAAGACGGGATTCTCACCCTCCATGATGCCTTGTTCCAAAGGACTTATTAATCTGGTGTGCCAGGAAAATGTTTCTACAGTTTACAATACGGTTTAGCTAAGCCAAACAGTTTCCAACTTTGAGCTCTTTCCTCTTCACTCGCCGTTACTAGGGAAATCATTGTTATTTCTTTTCCTCCGCTTATTGATAT
>C235_142
TCGCAAATATTTAGCTTTAGGTGAGATTTACCACCCAATTTAGGCTGCATTCCCAAACAACCTGACTCTTTGAAAACATATCACAAAAGACAACTACTCAGATCAAAGACGGGATTCTCACCCTCCATGATGCCTTGTTCCAAAGGACTTATTAATCTGGTGTGCCAGGAAAATGTTTCTACAGTTTACAATACGGTTTAGCTAAGCCAAACAGTTTCCAACTTTGAGCTCTTTCCTCTTCACTCGCCGTTACTAGGGAAATCATTGTTATTTTCTTTTCCTCCGCTTATTGATAT
>C235_460
TCGCAAATATTTAGCTTTAGGTGAGATTTACCACCCAATTTAGGCTGCATTCCCAAACAACCTGACTCTTTGAAAACATATCACAAAAGACAACTACTCAGATCAAAGACGGGATTCTCACCCTCCATGATGCCTTGTTCCAAAGGACTTATTAATCTGGTGTGCCAGGAAAATGTTTCTACAGTTTACAATACGGTTTAGCTAAGCCAAACAGTTTCCAACTTTGAGCTCTTTCCTCTTCACTCGCCGTTTACTAGGGAAATCACTTCGTTATTTCTTTCCTCCGCTTATTGATAT
>C235_282
TCGCAAATATTTAGCTTTAGGTGAGATTTACCACCCAATTTAGGCTGCATTCCCAAACAACCTGACTCTTTGAAAACATATCACAAAAGACAACTACTCAGATCAAAGACGGGATTCTCACCCTCCATGATGCCTTGTTCCAAAGGACTTATTAATCTGGTGTGCCAGGAAAATGTTTCTACAGTTTACAATACGGTTTAGCTAAGCCAAACAGTTTCCAACTTTGAGCTCTTTCCTCTTCACTCGCCGTTTACTAGGGAAATCACTTGTTATTTCTTTCCTCCGCTTATTGATAT
>C235_324
TCGCAAATATTTAGCTTTAGGTGAGATTTACCACCCAATTTAGGCTGCATTCCCAAACAACCTGACTCTTTGAAAACATATCACAAAAGACAACTACTCAGATCAAAGACGGGATTCTCACCCTCCATGATGCCTTGTTCCAAAGGACTTATTAATCTGGTGTGCCAGGAAAATGTTTCTACAGTTTACAATACGGTTTAGCTAAGCCAAACAGTTTCCAACTTTGAGCTCTTTCCTCTTCACTCGCCGTTTACTAGGGAAATCACTTGTTATTTTCTTTTCCTCCGCTTATTGATAT
>C235_283
TCGCAAATATTTAGCTTTAGGTGAGATTTACCACCCAATTTAGGCTGCATTCCCAAACAACCTGACTCTTTGAAAACATATCACAAAAGACAACTACTCAGATCAAAGACGGGATTCTCACCCTCCATGATGCCTTGTTCCAAAGGACTTATTAATCTGGTGTGCCAGGAAAATGTTTCTACAGTTTACAATACGGTTTAGCTAAGCCAAACAGTTTCCAACTTTGAGCTCTTTCCTCTTCACTCGCCGTTTACTAGGGAAATCATTCGTTATTTCTTTTCCTCCGCTTATTGATAT
>C235_229
TCGCAAATATTTAGCTTTAGGTGAGATTTACCACCCAATTTAGGCTGCATTCCCAAACAACCTGACTCTTTGAAAACATATCACAAAAGACAACTACTCAGATCAAAGACGGGATTCTCACCCTCCATGATGCCTTGTTCCAAAGGACTTATTAATCTGGTGTGCCAGGAAAATGTTTCTACAGTTTACAATACGGTTTAGCTAAGCCAAACAGTTTCCAACTTTGAGCTCTTTCCTCTTCACTCGCCGTTTACTAGGGAAATCATTGTTACTTTCTTTCCTCCGCTTATTGATAT
>C235_213
TCGCAAATATTTAGCTTTAGGTGAGATTTACCACCCAATTTAGGCTGCATTCCCAAACAACCTGACTCTTTGAAAACATATCACAAAAGACAACTACTCAGATCAAAGACGGGATTCTCACCCTCCATGATGCCTTGTTCCAAAGGACTTATTAATCTGGTGTGCCAGGAAAATGTTTCTACAGTTTACAATACGGTTTAGCTAAGCCAAACAGTTTCCAACTTTGAGCTCTTTCCTCTTCACTCGCCGTTTACTAGGGAAATCATTGTTATTTCTTTCCTCCGCTTATTGATAT
>C235_307
TCGCAAATATTTAGCTTTAGGTGAGATTTACCACCCAATTTAGGCTGCATTCCCAAACAACCTGACTCTTTGAAAACATATCACAAAAGACAACTACTCAGATCAAAGACGGGATTCTCACCCTCCATGATGCCTTGTTCCAAAGGACTTATTAATCTGGTGTGCCAGGAAAATGTTTCTACAGTTTACAATACGGTTTAGCTAAGCCAAACAGTTTCCAACTTTGAGCTCTTTCCTCTTCACTCGCCGTTTACTAGGGAAATCATTGTTATTTTCTTTCCTCCGCTTATTGATAT
>C235_273
TCGCAAATATTTAGCTTTAGGTGAGATTTACCACCCAATTTAGGCTGCATTCCCAAACAACCTGACTCTTTGAAAACATATCACAAAAGACAACTACTCAGATCAAAGACGGGATTCTCACCCTCCATGATGCCTTGTTCCAAAGGACTTATTAATCTGGTGTGCCAGGAAAATGTTTCTACAGTTTACAATACGGTTTAGCTAAGCCAAACAGTTTCCAACTTTGAGCTCTTTCCTCTTCACTCGCCGTTTACTAGGGAAATCATTGTTATTTTCTTTTCCTCCGCTTATTGATAT
>C235_132
TCGCAAATATTTAGCTTTAGGTGAGATTTACCACCCAATTTAGGCTGCATTCCCAAACAACCTGACTCTTTGAAAACATATCACAAAAGACAACTACTCAGATCAAAGACGGGATTCTCACCCTCCATGATGCCTTGTTCCAAAGGACTTATTAATCTGGTGTGCCAGGAAAATGTTTCTACAGTTTACAATACGGTTTAGCTAAGCCAAACAGTTTCCAACTTTGAGCTGTTGCCGCTTCACTCGCCGTTACTAGGGCAATCCCTCGTTGGTTTCTTTTCCTCCGCTTATTGATAT
>C235_208
TCGCAAATATTTAGCTTTAGGTGAGATTTACCACCCAATTTAGGCTGCATTCCCAAACAACCTGACTCTTTGAAAACATATCACAAAAGACAACTACTCAGATCAAAGACGGGATTCTCACCCTCCATGATGCCTTGTTCCAAGAAACATAGACAAGAGCCAATCCCAAGGTTACCTTCTTCAAATTACAACTCGAACACCGAAGGTGCTAGATTTCAAATTTGAGCTTTTGCCGCTTCACTCGCCGTTTACTAAGGCAATCCCTGTTGGTTTCTTTTCCTCCGCTTATTGATAT
>C235_413
TCGCAAATATTTAGCTTTAGGTGAGATTTACCACCCAATTTAGGCTGCATTCCCAAACAACCTGACTCTTTGAAAACATATCACAAAGACAACTACTCAGATCAAAGACGGGATTCTCACCCTCCATGATGCCTTGTTCCAAAGGACTTATTAATCTGGTGTGCCAGGAAAATGTTTCTACAGTTTACAATACGGTTTAGCTAAGCCAAACAGTTTCCAACTTTGAGCTCTTTCCTCTTCACTCGCCGTTACTAGGGAAATCATTGTTATTTTCTTTTCCTCCGCTTATTTATAT
>C235_112
TCGCAAATATTTAGCTTTAGGTGAGATTTACCACCCAATTTAGGCTGCATTCCCAAACAACCTGACTCTTTGAAAACATATCACAAAGACAACTACTCAGATCAAAGACGGGATTCTCACCCTCCATGATGCCTTGTTCCAAAGGACTTATTAATCTGGTGTGCCAGGAAAATGTTTCTACAGTTTACAATACGGTTTAGCTAAGCCAAACAGTTTCCAACTTTGAGCTTTTGCCGCTTCACTCGCCGTTACTAAGGCAATCCCTGTTGGTTTCTTTTCCTCCGCTTATTGATAT
>C235_519
TCGCAAATATTTAGCTTTAGGTGAGATTTACCACCTGCTTTAGGCTGCACTCTCAAGCAACCTGACTCTAGAATACGCCTGTCTGCGCCTACCAGACTCACGCCTCCATGGGCCTAGCACCCACTTTGGGAGCCCCTGTCAAGGGAACTTGAGACACGTGTCAGTAGGCGATGCACAAACGCATCAACGCCGCATCTCCTAAACACGTCGAGTGTTAGGACTTGGCGCTGGGCTCATCCCTGTTCGCTCGCCGTTACTAAGGGAATCCCATTTGGTTTCTTTTCCTCCGCTTATTGATAT
>C235_224
TCGCAAATATTTAGCTTTAGGTGAGATTTACCCACCCAATTTAGGCTGCACTTACCCAAACAACCTGACTCTTTAGAAAACATATCACAAAAGACAACTACTCAGATCAAAGACGGGATTCTCACCCTCCATGATGCCTTGTTCCAAAGGACTTATTAATCTGGTGTGCCAGGAAAATGTTTCTACAGTTTACAATACGGTTTAGCTAAGCCAAACAGTTTCCAACTTTGAGCTCTTTCCTCTTCACTCGCCGTTTACTAGGGAAATCATTGTTATTTCTTTCCTCCGCTTATTGATAT
>C235_288
TCGCAAATATTTAGCTTTTAGATGGAATTTACCACCCACTTAGAGCTGCATTCCCAAACAACTCGACTCTTCGAAAGCACCTTACATAGAATTGGTCATCTCATCGCACGGGATTCTCACCCTCTGTGACGTTCTGTTCCAAGAAACATAGACAAGAGCCAATCCCAAGGTTACCTTCTTCAAATTACAACTCGAACACCGAAGGTGCTAGATTTCAAATTTGAGCTTTTGCCGCTTCACTCGCCGTTTACTAAGGCCAATCCCTCGTTCGGTTTCTTTCCTCCCGCTTATTGATAT
>C235_141
TCGCAAATTATTTAGCTTTAGGTGAGATTTACCACCCAATTTTAGGCTGCATTCCCAAACAACCTGACTCTTTGAAAACATATCACAAAGACAACTACTCAGATCAAAGACGGGATTCTCACCCTCCATGATGCCTTGTTCCAAAGGACTTATTAATCTGGTGTGCCAGGAAAATGTTTCTACAGTTTACAATACGGTTTAGCTAAGCCAAACAGTTTCCAACTTTGAGCTCTTTCCTCTTCACTCGCCGTTACTAGGGAAATCATTGTTATTTTCTTTTCCTCCGCTTATTGATAT
>C235_534
TCGCAATATTTAGCTTTAGATGGAATTTACCACCCATTTTGAGCTGCATTCCCAAACAACTCGACTCTTTGAAAGCGCATCACAAAGCACTGGCGGTCCGTGTCAAAGACGGGATTCTCACCCTCTATGACGCTCTATTCCAAGAGACTTGTACACGGTCCAGCGCAGAAAGCACTTCTCCAGATTACAACTCGGGCAGCCAAAGACAGCCAGATTTTAAATTTGAGCTTTTCCCGCTTCACTCGCAGTTTACGTAGGGGAATCCTTGTTTAGTTTCTTTTCCTCCGCTTATTGATAT
>C235_78
TCGCCAAATATTTAGCTTTAGATGGAATTTACCACCCACTTAGAGCTGCATTCCCAAACAACTCGACTCTTCGAAAGCACCTTACATAGAATTGGTCATCTCATCGCACGGGATTCTCACCCTCTGTGACGTTCTGTTCCAAGAAACATAGACAAGAGCCAATCCCAAGGTTACCTTCTTCAAATTACAACTCGAACACCGAAGGTGCTAGATTTCAAATTTGAGCTTTTGCCGCTTCACTCGCCGTTACTAAGGCAATCCCTGTTAGGTTTCTTTTCCTCCGCTTATTGATAT
>C235_28
TCGCCAAATATTTAGCTTTAGATGGAATTTACCACCCACTTAGAGCTGCATTCCCAAACAACTCGACTCTTCGAAAGCACCTTACATAGAATTGGTCATCTCATCGCACGGGATTCTCACCCTCTGTGACGTTCTGTTCCAAGAAACATAGACAAGAGCCAATCCCAAGGTTACCTTCTTCAAATTACAACTCGAACACCGAAGGTGCTAGATTTCAAATTTGAGCTTTTGCCGCTTCACTCGCCGTTACTAAGGCAATCCCTGTTGGTTTCTTTTCCTCCGCTTATTGATAT
>C235_3
TCGCCAAGTATTTAGCTTTAGATGGAATTTACCACCCACTTAGAGCTGCATTCCCAAACAACTCGACTCTTCGAAAGCACCTTACATAGAATTGGTCATCTCATCGCACGGGATTCTCACCCTCTGTGACGTTCTGTTCCAAGAAACATAGACAAGAGCCAATCCCAAGGTTACCTTCTTCAAATTACAACTCGAACACCGAAGGTGCTAGATTTCAAATTTGAGCTTTTGCCGCTTCACTCGCCGTTACTAAGGCAATCCCTGTTGGTTCTTTTCCTCCGCTTATTGATAT
>C235_405
TCGCCAATATTTAGCCTTAGATGGAGTTTACCACCTGCTTTAGGCTGCACTCTCAAGCAACCTGACTCTAGAATACGCCTGTCTGCGCCTACCAGACTCACGCCTCCATGGGCCTAGCACCCACTTTGGGAGCCCCTGTCAAGGGAACTTGAGACACATGTCAGTAGGCGATGCACAAACGCATCAACGCCGCATCTCCTAAACACGTCGAGTGTTAGGACTTGGCGCTGGGCTCATCCCTGTTCGCTCGCCGTTACTAAGGGAATCCCATTTGGTTTCTTTTCCTCCGCTTATTTATAT
>C235_309
TCGCCAATATTTAGCCTTAGATGGAGTTTACCACCTGCTTTAGGCTGCACTCTCAAGCAACCTGACTCTAGAATACGCCTGTCTGCGCCTACCAGACTCACGCCTCCATGGGCCTAGCACCCACTTTGGGAGCCCCTGTCAAGGGAACTTGAGACACGTGTCAGTAGGCGATGCACAAACGCATCAACGCCGCATCTCCTAAACACGTCGAGTGTTAGGACTTGGCGCTGGGCTCATCCTTGTTCGCTCGCCGTTACTAAGGGAATCCCATTTGGTTTCTTTTCCTCCGCTTATTTATAT
>C235_39
TCGCCAATATTTAGCTTTAGAAGAAATTTACCTCCCATTTAGAGCTGCATTCCCAAACAACTCGACTCGTCGAAGGGGCTTTACACGGCGAAGGCCAGCGACCACATACGGGATTCTCACCCTCTGTGACGTCCTGTTCCAAAGAACTTAGACCGCTGCCAACGCCAAAGCGCCCTCTGCAAATTACAACTCGGACTCTGAAAGAGCCAGATTTCAAATTTGAGCTGTTGCCGCTTCACTCGCCGTTACTAGGCAATCCCTGTTGGTTTCTTTTCCTCCGCTTATTGATAT
>C235_513
TCGCCAATATTTAGCTTTAGAAGAAATTTACCTCCCATTTAGAGCTGCATTCCCAAACAACTCGACTCGTCGAAGGGGCTTTACACGGCGAAGGCCAGCGACCACATACGGGATTCTCACCCTCTGTGACGTCCTGTTCCAAAGAACTTAGACCGCTGCCAACGCCAAAGCGCCCTCTGCAAATTACAACTCGGACTCTGAAAGAGCCAGATTTCAAATTTGAGCTGTTGCCGCTTCACTCGCCGTTTACTAGGGCAATCCCTGTTGGTTTCTTTTCCTCCGCTTATTGATAT
>C235_124
TCGCCAATATTTAGCTTTAGATGGAATTTACCACCACTTAGAGCTGCATTCCCAAACAACTCGACTCTTCGAAAGCACCTTACATAGAATTGGTCATCTCATCGCACGGGATTCTCACCCTCTGTGACGTTCTGTTCCAAGAAACATAGACAAGAGCCAATCCCAAGGTTACCTTCTTCAAATTACAACTCGAACACCGAAGGTGCTAGATTTCAAATTTGAGCTTTTGCCGCTTCACTCGCCGTTACTAAGGCAATCCCTGTTGGTTTCTTTTCCTCCGCTTATTGATAT
>C235_195
TCGCCAATATTTAGCTTTAGATGGAATTTACCACCACTTAGAGCTGCATTCCCAAACAACTCGACTCTTCGAAAGCACCTTACATAGAATTGGTCATCTCATCGCACGGGATTCTCACCCTCTGTGACGTTCTGTTCCAAGAAACATAGACAAGAGCCAATCCCAAGGTTACCTTCTTCAAATTACAACTCGGACTCTGAAAGAGCCAGATTTCAAATTTGAGCTGTTGCCGCTTCACTCGCCGTTACTAGGGCAATCCCTGTTGGTTTCTTTTCCTCCGCTTATTGATAT
>C235_249
TCGCCAATATTTAGCTTTAGATGGAATTTACCACCCAATTTAGGCTGCATTCCCAAACAACCTGACTCTTTGAAAACATATCACAAAAGACAACTACTCAGATCAAAGACGGGATTCTCACCCTCCATGATGCCTTGTTCCAAAGGACTTATTAATCTGGTGTGCCAGGAAAATGTTTCTACAGTTTACAATACGGTTTAGCTAAGCCAAACAGTTTCCAACTTTGAGCTCTTTCCTCTTCACTCGCCGTTTACTAGGGAAATCATTGTTATTTTCTTTTCCTCCGCTTATTGATAT
>C235_452
TCGCCAATATTTAGCTTTAGATGGAATTTACCACCCACTTAGAGCTACATTCCCAAACAACTCGACTCTTCGAAAGCACCTTACATAGAATTGGTCATCTCATCGCACGGGATTCTCACCCTCTGTGACGTTCTGTTCCAAGAAACATAGACAAGAGCCAATCCCAAGGTTACCTTCTTCAAATTACAACTCGAACACCGAAGGTGCTAGATTTCAAATTTGAGCTGTTGCCGCTTCACTCGCCGTTTACTAGGGCAATCCCTGTTGGTTTCTTTCCTCCGCTTATTGATAT
>C235_335
TCGCCAATATTTAGCTTTAGATGGAATTTACCACCCACTTAGAGCTGCACTTACCCAAACAACTCGACTCTCGAAAGCACCTTACATAGAATTGGTCATCTCATCGCACGGGATTCTCACCCTCTGTGACGTTCTGTTCCAAGAAACATAGACAAGAGCCAATCCCAAGGTTACCTTCTTCAAATTACAACTCGAACACCGAAGGTGCTAGATTTCAAATTTGAGCTTTTGCCGCTTCACTCGCCGTTTACTAAGGCAATCCCCTCGTTGGTTTCTTTTCCTCCGCTTATTGATAT
>C235_135
TCGCCAATATTTAGCTTTAGATGGAATTTACCACCCACTTAGAGCTGCATTCCCAAACAACCTGACTCTTTGAAAACATATCACAAAAGACAACTACTCAGATCAAAGACGGGATTCTCACCCTCCATGATGCCTTGTTCCAAAGGACTTATTAATCTGGTGTGCCAGGAAAATGTTTCTACAGTTTACAATACGGTTTAGCTAAGCCAAACAGTTTCCAACTTTGAGCTCTTTCCTCTTCACTCGCCGTTACTAGGGAAATCATTGTTATTTTCTTTTCCTCCGCTTATTGATAT
>C235_434
TCGCCAATATTTAGCTTTAGATGGAATTTACCACCCACTTAGAGCTGCATTCCCAAACAACTCGACTCGTCGAAGGGGCTTTACACGGCGAAGGCCAGCGACCACATACGGGATTCTCACCCTCTGTGACGTCCTGTTCCAAAGAACTTAGACCGCTGCCAACGCCAAAGCGCCCTCTGCAAATTACAACTCGGACTCTGAAAGAGCCAGATTTCAAATTTGAGCTGTTGCCGCTTCACTCGCCGTTTACTAGGGCAATCCCTGTTGGTTTCTTTTCCTCCGCTTATTGATAT
>C235_128
TCGCCAATATTTAGCTTTAGATGGAATTTACCACCCACTTAGAGCTGCATTCCCAAACAACTCGACTCTTCGAAAGCACCTTACATAGAATTGGTCATCTCATCGCACGGGATTCTCACCCCCTGTGACGTTCTGTTCCAAGAAACATAGACAAGAGCCAATCCCAAGGTTACCTTCTTCAAATTACAACTCGAACACCGAAGGTGCTAGATTTCAAATTTGAGCTTTTGCCGCTTCACTCGCCGTTACTAAGGCAATCCCTGTTGGTTTCTTTTCCTCCGCTTATTGATAT
>C235_438
TCGCCAATATTTAGCTTTAGATGGAATTTACCACCCACTTAGAGCTGCATTCCCAAACAACTCGACTCTTCGAAAGCACCTTACATAGAATTGGTCATCTCATCGCACGGGATTCTCACCCCTCTGTGACGTTCTGTTCCAAGAAACATAGACAAGAGCCAATCCCAAGGTTACCTTCTTCAAATTACAACTCGAACACCGAAGGTGCTAGATTTCAAATTTGAGCTTTTGCCGCTTCACTCGCCGTTTACTAAGGCAATCCCTGTTGGTTTCTTTTCCTCCGCTTATTGATAT
>C235_374
TCGCCAATATTTAGCTTTAGATGGAATTTACCACCCACTTAGAGCTGCATTCCCAAACAACTCGACTCTTCGAAAGCACCTTACATAGAATTGGTCATCTCATCGCACGGGATTCTCACCCTCCATGATGCCTTGTTCCAAAGGACTTATTAATCTGGTGTGCCAGGAAAATGTTTCTACAGTTTACAATACGGTTTAGCTAAGCCAAACAGTTTCCAACTTTGAGCTCTTTCCTCTTCACTCGCCGTTTACTAGGGAAATCATTGTTATTTTCTTTTCCTCCGCTTATTGATAT
>C235_203
TCGCCAATATTTAGCTTTAGATGGAATTTACCACCCACTTAGAGCTGCATTCCCAAACAACTCGACTCTTCGAAAGCACCTTACATAGAATTGGTCATCTCATCGCACGGGATTCTCACCCTCTGTGACGTTCCTGTTCCAAGAAACATAGACAAGAGCCAATCCCAAGGTTACCTTCTTCAAATTACAACTCGAACACCGAAGGTGCTAGATTTCAAATTTGAGCTTTTGCCGCTTCACTCGCCGTTACTAAGGCAATCCCTGTTGGTTTCTTTTCCTCCGCTTATTGATAT
>C235_549
TCGCCAATATTTAGCTTTAGATGGAATTTACCACCCACTTAGAGCTGCATTCCCAAACAACTCGACTCTTCGAAAGCACCTTACATAGAATTGGTCATCTCATCGCACGGGATTCTCACCCTCTGTGACGTTCTGTTCCAAAGAAACATAGACAAGAGCCAATCCCAAGGTTACCTTCTTCAAATTACAACTCGAACACCGAAGGTGCTAGATTTCAAATTTGAGCTTTTGCCGCTTCACTCGCCGTTTACTAAGGCAATCCCTGTTGGTTTCTTTTCCTCCGCTTATTGATAT
>C235_475
TCGCCAATATTTAGCTTTAGATGGAATTTACCACCCACTTAGAGCTGCATTCCCAAACAACTCGACTCTTCGAAAGCACCTTACATAGAATTGGTCATCTCATCGCACGGGATTCTCACCCTCTGTGACGTTCTGTTCCAAGAAACATAGACAAGAGCCAATCCCAAGGTTACCTTCTTACAAATTACAACTCGAACACCGAAGGTGCTAGATTTCAAATTTGAGCTTTTGCCGCTTCACTCGCCGTTTACTAAGGCAATCCCTGTTGGTTTCTTTTCCTCCGCTTATTGATAT
>C235_19
TCGCCAATATTTAGCTTTAGATGGAATTTACCACCCACTTAGAGCTGCATTCCCAAACAACTCGACTCTTCGAAAGCACCTTACATAGAATTGGTCATCTCATCGCACGGGATTCTCACCCTCTGTGACGTTCTGTTCCAAGAAACATAGACAAGAGCCAATCCCAAGGTTACCTTCTTACAAATTACAACTCGAACACCGAAGGTGCTAGATTTCAAATTTGAGTCTTTTGCCGCTTCACTCGCCGTTACTAAGGCAATCCCTGTTGGTTTCTTTTCCTCCGCTTATTGATAT
>C235_544
TCGCCAATATTTAGCTTTAGATGGAATTTACCACCCACTTAGAGCTGCATTCCCAAACAACTCGACTCTTCGAAAGCACCTTACATAGAATTGGTCATCTCATCGCACGGGATTCTCACCCTCTGTGACGTTCTGTTCCAAGAAACATAGACAAGAGCCAATCCCAAGGTTACCTTCTTCAAATTACAACGTCGAACACCGAAGGTGCTAGATTTCAAATTTGAGCTTTTGCCGCTTCACTCGCCGTTTACTAAGGCAATCCCTGTTGGTTTCTTTTCCTCCGCTTATTGATAT
>C235_281
TCGCCAATATTTAGCTTTAGATGGAATTTACCACCCACTTAGAGCTGCATTCCCAAACAACTCGACTCTTCGAAAGCACCTTACATAGAATTGGTCATCTCATCGCACGGGATTCTCACCCTCTGTGACGTTCTGTTCCAAGAAACATAGACAAGAGCCAATCCCAAGGTTACCTTCTTCAAATTACAACTCGAACACCGAAGGTGCTAGATTCAAATTTGAGCTTTTGCCGCTTCACTCGCCGTTTACTAAGGCAACTCCCTCGTTGGTTTCTTTTCCCTCCGCTTATTGATAT
>C235_532
TCGCCAATATTTAGCTTTAGATGGAATTTACCACCCACTTAGAGCTGCATTCCCAAACAACTCGACTCTTCGAAAGCACCTTACATAGAATTGGTCATCTCATCGCACGGGATTCTCACCCTCTGTGACGTTCTGTTCCAAGAAACATAGACAAGAGCCAATCCCAAGGTTACCTTCTTCAAATTACAACTCGAACACCGAAGGTGCTAGATTTCAAAATTTGAGCTTTTGCCGCTTCACTCGCCGTTTACTAAGGCAACTCCCTGTTGGTTTCTTTCCTCCGCTTATTGATAT
>C235_333
TCGCCAATATTTAGCTTTAGATGGAATTTACCACCCACTTAGAGCTGCATTCCCAAACAACTCGACTCTTCGAAAGCACCTTACATAGAATTGGTCATCTCATCGCACGGGATTCTCACCCTCTGTGACGTTCTGTTCCAAGAAACATAGACAAGAGCCAATCCCAAGGTTACCTTCTTCAAATTACAACTCGAACACCGAAGGTGCTAGATTTCAAAATTTGAGCTTTTGCCGCTTCACTCGCCGTTTACTAAGGCAATCCCTGTTCGGTTTCTTTCCTCCGCTTATTGATAT
>C235_212
TCGCCAATATTTAGCTTTAGATGGAATTTACCACCCACTTAGAGCTGCATTCCCAAACAACTCGACTCTTCGAAAGCACCTTACATAGAATTGGTCATCTCATCGCACGGGATTCTCACCCTCTGTGACGTTCTGTTCCAAGAAACATAGACAAGAGCCAATCCCAAGGTTACCTTCTTCAAATTACAACTCGAACACCGAAGGTGCTAGATTTCAAATTTGAGCTTTGCCGCTTCACTCGCCGTTACTAAGGCAATCCCTGTTGGTTTCTTTCCTCCGCTTATTATAT
>C235_385
TCGCCAATATTTAGCTTTAGATGGAATTTACCACCCACTTAGAGCTGCATTCCCAAACAACTCGACTCTTCGAAAGCACCTTACATAGAATTGGTCATCTCATCGCACGGGATTCTCACCCTCTGTGACGTTCTGTTCCAAGAAACATAGACAAGAGCCAATCCCAAGGTTACCTTCTTCAAATTACAACTCGAACACCGAAGGTGCTAGATTTCAAATTTGAGCTTTTCCCGCTTCACTCGCAGTTACTAGGGGAATCCTTGTTAGTTTCTTTTCCTCCGCTTATTGATAT
>C235_489
TCGCCAATATTTAGCTTTAGATGGAATTTACCACCCACTTAGAGCTGCATTCCCAAACAACTCGACTCTTCGAAAGCACCTTACATAGAATTGGTCATCTCATCGCACGGGATTCTCACCCTCTGTGACGTTCTGTTCCAAGAAACATAGACAAGAGCCAATCCCAAGGTTACCTTCTTCAAATTACAACTCGAACACCGAAGGTGCTAGATTTCAAATTTGAGCTTTTGCCGCTTCACTCGCCGTTACTAAGGCAACTCCCCTGTTGGTTCCTTTCCTCCGCTTATTGATAT
>C235_181
TCGCCAATATTTAGCTTTAGATGGAATTTACCACCCACTTAGAGCTGCATTCCCAAACAACTCGACTCTTCGAAAGCACCTTACATAGAATTGGTCATCTCATCGCACGGGATTCTCACCCTCTGTGACGTTCTGTTCCAAGAAACATAGACAAGAGCCAATCCCAAGGTTACCTTCTTCAAATTACAACTCGAACACCGAAGGTGCTAGATTTCAAATTTGAGCTTTTGCCGCTTCACTCGCCGTTACTAAGGCAATCCCCTGTTGGTTTCTTTTCCTCCGCTTATTGATAT
>C235_107
TCGCCAATATTTAGCTTTAGATGGAATTTACCACCCACTTAGAGCTGCATTCCCAAACAACTCGACTCTTCGAAAGCACCTTACATAGAATTGGTCATCTCATCGCACGGGATTCTCACCCTCTGTGACGTTCTGTTCCAAGAAACATAGACAAGAGCCAATCCCAAGGTTACCTTCTTCAAATTACAACTCGAACACCGAAGGTGCTAGATTTCAAATTTGAGCTTTTGCCGCTTCACTCGCCGTTACTAAGGCAATCCCTCGTTGGTTTCTTTCCTCCGCTTATTGATAT
>C235_111
TCGCCAATATTTAGCTTTAGATGGAATTTACCACCCACTTAGAGCTGCATTCCCAAACAACTCGACTCTTCGAAAGCACCTTACATAGAATTGGTCATCTCATCGCACGGGATTCTCACCCTCTGTGACGTTCTGTTCCAAGAAACATAGACAAGAGCCAATCCCAAGGTTACCTTCTTCAAATTACAACTCGAACACCGAAGGTGCTAGATTTCAAATTTGAGCTTTTGCCGCTTCACTCGCCGTTACTAAGGCAATCCCTGTTCGGTTTCTTTTCCTCCGCTTATTGATAT
>C235_68
TCGCCAATATTTAGCTTTAGATGGAATTTACCACCCACTTAGAGCTGCATTCCCAAACAACTCGACTCTTCGAAAGCACCTTACATAGAATTGGTCATCTCATCGCACGGGATTCTCACCCTCTGTGACGTTCTGTTCCAAGAAACATAGACAAGAGCCAATCCCAAGGTTACCTTCTTCAAATTACAACTCGAACACCGAAGGTGCTAGATTTCAAATTTGAGCTTTTGCCGCTTCACTCGCCGTTACTAAGGCAATCCCTGTTGGTTCTTTCCTCGCTTATTGATAT
>C235_2
TCGCCAATATTTAGCTTTAGATGGAATTTACCACCCACTTAGAGCTGCATTCCCAAACAACTCGACTCTTCGAAAGCACCTTACATAGAATTGGTCATCTCATCGCACGGGATTCTCACCCTCTGTGACGTTCTGTTCCAAGAAACATAGACAAGAGCCAATCCCAAGGTTACCTTCTTCAAATTACAACTCGAACACCGAAGGTGCTAGATTTCAAATTTGAGCTTTTGCCGCTTCACTCGCCGTTACTAAGGCAATCCCTGTTGGTTTCTTTCCTCCGCTTATTGATAT
>C235_102
TCGCCAATATTTAGCTTTAGATGGAATTTACCACCCACTTAGAGCTGCATTCCCAAACAACTCGACTCTTCGAAAGCACCTTACATAGAATTGGTCATCTCATCGCACGGGATTCTCACCCTCTGTGACGTTCTGTTCCAAGAAACATAGACAAGAGCCAATCCCAAGGTTACCTTCTTCAAATTACAACTCGAACACCGAAGGTGCTAGATTTCAAATTTGAGCTTTTGCCGCTTCACTCGCCGTTACTAAGGCAATCCCTGTTGGTTTCTTTCTCCGCTTATTGATAT
>C235_5
TCGCCAATATTTAGCTTTAGATGGAATTTACCACCCACTTAGAGCTGCATTCCCAAACAACTCGACTCTTCGAAAGCACCTTACATAGAATTGGTCATCTCATCGCACGGGATTCTCACCCTCTGTGACGTTCTGTTCCAAGAAACATAGACAAGAGCCAATCCCAAGGTTACCTTCTTCAAATTACAACTCGAACACCGAAGGTGCTAGATTTCAAATTTGAGCTTTTGCCGCTTCACTCGCCGTTACTAAGGCAATCCCTGTTGGTTTCTTTTCCTCCGCTTATTGATAT
>C235_271
TCGCCAATATTTAGCTTTAGATGGAATTTACCACCCACTTAGAGCTGCATTCCCAAACAACTCGACTCTTCGAAAGCACCTTACATAGAATTGGTCATCTCATCGCACGGGATTCTCACCCTCTGTGACGTTCTGTTCCAAGAAACATAGACAAGAGCCAATCCCAAGGTTACCTTCTTCAAATTACAACTCGAACACCGAAGGTGCTAGATTTCAAATTTGAGCTTTTGCCGCTTCACTCGCCGTTACTAAGGCAATCCCTGTTGGTTTCTTTTCCTCCGCTTATTTATAT
>C235_91
TCGCCAATATTTAGCTTTAGATGGAATTTACCACCCACTTAGAGCTGCATTCCCAAACAACTCGACTCTTCGAAAGCACCTTACATAGAATTGGTCATCTCATCGCACGGGATTCTCACCCTCTGTGACGTTCTGTTCCAAGAAACATAGACAAGAGCCAATCCCAAGGTTACCTTCTTCAAATTACAACTCGAACACCGAAGGTGCTAGATTTCAAATTTGAGCTTTTGCCGCTTCACTCGCCGTTACTAAGGCAATCCCTGTTGGTTTCTTTTCCTCGCTTATTGATAT
>C235_31
TCGCCAATATTTAGCTTTAGATGGAATTTACCACCCACTTAGAGCTGCATTCCCAAACAACTCGACTCTTCGAAAGCACCTTACATAGAATTGGTCATCTCATCGCACGGGATTCTCACCCTCTGTGACGTTCTGTTCCAAGAAACATAGACAAGAGCCAATCCCAAGGTTACCTTCTTCAAATTACAACTCGAACACCGAAGGTGCTAGATTTCAAATTTGAGCTTTTGCCGCTTCACTCGCCGTTACTAAGGCAATCCCTGTTGGTTTCTTTTCTCCGCTTATTGATAT
>C235_194
TCGCCAATATTTAGCTTTAGATGGAATTTACCACCCACTTAGAGCTGCATTCCCAAACAACTCGACTCTTCGAAAGCACCTTACATAGAATTGGTCATCTCATCGCACGGGATTCTCACCCTCTGTGACGTTCTGTTCCAAGAAACATAGACAAGAGCCAATCCCAAGGTTACCTTCTTCAAATTACAACTCGAACACCGAAGGTGCTAGATTTCAAATTTGAGCTTTTGCCGCTTCACTCGCCGTTACTAAGGCAATCCCTGTTGGTTTCTTTTTCCTCCGCTTATTGATAT
>C235_256
TCGCCAATATTTAGCTTTAGATGGAATTTACCACCCACTTAGAGCTGCATTCCCAAACAACTCGACTCTTCGAAAGCACCTTACATAGAATTGGTCATCTCATCGCACGGGATTCTCACCCTCTGTGACGTTCTGTTCCAAGAAACATAGACAAGAGCCAATCCCAAGGTTACCTTCTTCAAATTACAACTCGAACACCGAAGGTGCTAGATTTCAAATTTGAGCTTTTGCCGCTTCACTCGCCGTTACTAAGGGAATCCCATTTGGTTTCTTTTCCTCCGCTTATTGATAT
>C235_59
TCGCCAATATTTAGCTTTAGATGGAATTTACCACCCACTTAGAGCTGCATTCCCAAACAACTCGACTCTTCGAAAGCACCTTACATAGAATTGGTCATCTCATCGCACGGGATTCTCACCCTCTGTGACGTTCTGTTCCAAGAAACATAGACAAGAGCCAATCCCAAGGTTACCTTCTTCAAATTACAACTCGAACACCGAAGGTGCTAGATTTCAAATTTGAGCTTTTGCCGCTTCACTCGCCGTTACTAAGGGCAATCCCTGTTGGTTTCTTTTCCTCCGCTTATTGATAT
>C235_206
TCGCCAATATTTAGCTTTAGATGGAATTTACCACCCACTTAGAGCTGCATTCCCAAACAACTCGACTCTTCGAAAGCACCTTACATAGAATTGGTCATCTCATCGCACGGGATTCTCACCCTCTGTGACGTTCTGTTCCAAGAAACATAGACAAGAGCCAATCCCAAGGTTACCTTCTTCAAATTACAACTCGAACACCGAAGGTGCTAGATTTCAAATTTGAGCTTTTGCCGCTTCACTCGCCGTTACTAGGGGAATCCTTGTTAGTTTCTTTTCCTCCGCTTATTGATAT
>C235_289
TCGCCAATATTTAGCTTTAGATGGAATTTACCACCCACTTAGAGCTGCATTCCCAAACAACTCGACTCTTCGAAAGCACCTTACATAGAATTGGTCATCTCATCGCACGGGATTCTCACCCTCTGTGACGTTCTGTTCCAAGAAACATAGACAAGAGCCAATCCCAAGGTTACCTTCTTCAAATTACAACTCGAACACCGAAGGTGCTAGATTTCAAATTTGAGCTTTTGCCGCTTCACTCGCCGTTTACTAAGGCAACTCCCCTGTTGGTTCCTTTCCTCCGCTTATTGATAT
>C235_485
TCGCCAATATTTAGCTTTAGATGGAATTTACCACCCACTTAGAGCTGCATTCCCAAACAACTCGACTCTTCGAAAGCACCTTACATAGAATTGGTCATCTCATCGCACGGGATTCTCACCCTCTGTGACGTTCTGTTCCAAGAAACATAGACAAGAGCCAATCCCAAGGTTACCTTCTTCAAATTACAACTCGAACACCGAAGGTGCTAGATTTCAAATTTGAGCTTTTGCCGCTTCACTCGCCGTTTACTAAGGCAACTCCCCTGTTGGTTCTTTTCCTCCGCTTATTGATAT
>C235_462
TCGCCAATATTTAGCTTTAGATGGAATTTACCACCCACTTAGAGCTGCATTCCCAAACAACTCGACTCTTCGAAAGCACCTTACATAGAATTGGTCATCTCATCGCACGGGATTCTCACCCTCTGTGACGTTCTGTTCCAAGAAACATAGACAAGAGCCAATCCCAAGGTTACCTTCTTCAAATTACAACTCGAACACCGAAGGTGCTAGATTTCAAATTTGAGCTTTTGCCGCTTCACTCGCCGTTTACTAAGGCAACTCCCCTGTTGGTTTCTTTTCCTCCGCTTATTGATAT
>C235_253
TCGCCAATATTTAGCTTTAGATGGAATTTACCACCCACTTAGAGCTGCATTCCCAAACAACTCGACTCTTCGAAAGCACCTTACATAGAATTGGTCATCTCATCGCACGGGATTCTCACCCTCTGTGACGTTCTGTTCCAAGAAACATAGACAAGAGCCAATCCCAAGGTTACCTTCTTCAAATTACAACTCGAACACCGAAGGTGCTAGATTTCAAATTTGAGCTTTTGCCGCTTCACTCGCCGTTTACTAAGGCAACTCCCTGTTGGTTTCTTTCCTCCGCTTATTGATAT
>C235_254
TCGCCAATATTTAGCTTTAGATGGAATTTACCACCCACTTAGAGCTGCATTCCCAAACAACTCGACTCTTCGAAAGCACCTTACATAGAATTGGTCATCTCATCGCACGGGATTCTCACCCTCTGTGACGTTCTGTTCCAAGAAACATAGACAAGAGCCAATCCCAAGGTTACCTTCTTCAAATTACAACTCGAACACCGAAGGTGCTAGATTTCAAATTTGAGCTTTTGCCGCTTCACTCGCCGTTTACTAAGGCAATCCCTCGTTCGGTTTCTTTCCTCCGCTTATTGATAT
>C235_344
TCGCCAATATTTAGCTTTAGATGGAATTTACCACCCACTTAGAGCTGCATTCCCAAACAACTCGACTCTTCGAAAGCACCTTACATAGAATTGGTCATCTCATCGCACGGGATTCTCACCCTCTGTGACGTTCTGTTCCAAGAAACATAGACAAGAGCCAATCCCAAGGTTACCTTCTTCAAATTACAACTCGAACACCGAAGGTGCTAGATTTCAAATTTGAGCTTTTGCCGCTTCACTCGCCGTTTACTAAGGCAATCCCTCGTTGGTTCTTTCCTCCGCTTATTGATAT
>C235_222
TCGCCAATATTTAGCTTTAGATGGAATTTACCACCCACTTAGAGCTGCATTCCCAAACAACTCGACTCTTCGAAAGCACCTTACATAGAATTGGTCATCTCATCGCACGGGATTCTCACCCTCTGTGACGTTCTGTTCCAAGAAACATAGACAAGAGCCAATCCCAAGGTTACCTTCTTCAAATTACAACTCGAACACCGAAGGTGCTAGATTTCAAATTTGAGCTTTTGCCGCTTCACTCGCCGTTTACTAAGGCAATCCCTCGTTGGTTTCTTTCCTCCGCTTATTGATAT
>C235_453
TCGCCAATATTTAGCTTTAGATGGAATTTACCACCCACTTAGAGCTGCATTCCCAAACAACTCGACTCTTCGAAAGCACCTTACATAGAATTGGTCATCTCATCGCACGGGATTCTCACCCTCTGTGACGTTCTGTTCCAAGAAACATAGACAAGAGCCAATCCCAAGGTTACCTTCTTCAAATTACAACTCGAACACCGAAGGTGCTAGATTTCAAATTTGAGCTTTTGCCGCTTCACTCGCCGTTTACTAAGGCAATCCCTCGTTGGTTTCTTTTCCTCCGCTTATTGATAT
>C235_463
TCGCCAATATTTAGCTTTAGATGGAATTTACCACCCACTTAGAGCTGCATTCCCAAACAACTCGACTCTTCGAAAGCACCTTACATAGAATTGGTCATCTCATCGCACGGGATTCTCACCCTCTGTGACGTTCTGTTCCAAGAAACATAGACAAGAGCCAATCCCAAGGTTACCTTCTTCAAATTACAACTCGAACACCGAAGGTGCTAGATTTCAAATTTGAGCTTTTGCCGCTTCACTCGCCGTTTACTAAGGCAATCCCTGTTCGGTTTCCTTTTCCTCCGCCTTATTGATAT
>C235_364
TCGCCAATATTTAGCTTTAGATGGAATTTACCACCCACTTAGAGCTGCATTCCCAAACAACTCGACTCTTCGAAAGCACCTTACATAGAATTGGTCATCTCATCGCACGGGATTCTCACCCTCTGTGACGTTCTGTTCCAAGAAACATAGACAAGAGCCAATCCCAAGGTTACCTTCTTCAAATTACAACTCGAACACCGAAGGTGCTAGATTTCAAATTTGAGCTTTTGCCGCTTCACTCGCCGTTTACTAAGGCAATCCCTGTTCGGTTTCTTTCCTCCGCTTATTGATAT
>C235_240
TCGCCAATATTTAGCTTTAGATGGAATTTACCACCCACTTAGAGCTGCATTCCCAAACAACTCGACTCTTCGAAAGCACCTTACATAGAATTGGTCATCTCATCGCACGGGATTCTCACCCTCTGTGACGTTCTGTTCCAAGAAACATAGACAAGAGCCAATCCCAAGGTTACCTTCTTCAAATTACAACTCGAACACCGAAGGTGCTAGATTTCAAATTTGAGCTTTTGCCGCTTCACTCGCCGTTTACTAAGGCAATCCCTGTTCGGTTTCTTTTCCTCCGCTTATTGATAT
>C235_316
TCGCCAATATTTAGCTTTAGATGGAATTTACCACCCACTTAGAGCTGCATTCCCAAACAACTCGACTCTTCGAAAGCACCTTACATAGAATTGGTCATCTCATCGCACGGGATTCTCACCCTCTGTGACGTTCTGTTCCAAGAAACATAGACAAGAGCCAATCCCAAGGTTACCTTCTTCAAATTACAACTCGAACACCGAAGGTGCTAGATTTCAAATTTGAGCTTTTGCCGCTTCACTCGCCGTTTACTAAGGCAATCCCTGTTGGTTCTTTCCTCCGCTTATTGATAT
>C235_209
TCGCCAATATTTAGCTTTAGATGGAATTTACCACCCACTTAGAGCTGCATTCCCAAACAACTCGACTCTTCGAAAGCACCTTACATAGAATTGGTCATCTCATCGCACGGGATTCTCACCCTCTGTGACGTTCTGTTCCAAGAAACATAGACAAGAGCCAATCCCAAGGTTACCTTCTTCAAATTACAACTCGAACACCGAAGGTGCTAGATTTCAAATTTGAGCTTTTGCCGCTTCACTCGCCGTTTACTAAGGCAATCCCTGTTGGTTTCTTTCCTCCGCTTATTGATAT
>C235_45
TCGCCAATATTTAGCTTTAGATGGAATTTACCACCCACTTAGAGCTGCATTCCCAAACAACTCGACTCTTCGAAAGCACCTTACATAGAATTGGTCATCTCATCGCACGGGATTCTCACCCTCTGTGACGTTCTGTTCCAAGAAACATAGACAAGAGCCAATCCCAAGGTTACCTTCTTCAAATTACAACTCGAACACCGAAGGTGCTAGATTTCAAATTTGAGCTTTTGCCGCTTCACTCGCCGTTTACTAAGGCAATCCCTGTTGGTTTCTTTTCCTCCGCTTATTGATAT
>C235_540
TCGCCAATATTTAGCTTTAGATGGAATTTACCACCCACTTAGAGCTGCATTCCCAAACAACTCGACTCTTCGAAAGCACCTTACATAGAATTGGTCATCTCATCGCACGGGATTCTCACCCTCTGTGACGTTCTGTTCCAAGAAACATAGACAAGAGCCAATCCCAAGGTTACCTTCTTCAAATTACAACTCGAACACCGAAGGTGCTAGATTTCAAATTTGAGCTTTTGCCGCTTCACTCGCCGTTTACTAAGGCAATCCCTGTTTGGTTTTCTTTTCCTCCGCTTATTGATAT
>C235_338
TCGCCAATATTTAGCTTTAGATGGAATTTACCACCCACTTAGAGCTGCATTCCCAAACAACTCGACTCTTCGAAAGCACCTTACATAGAATTGGTCATCTCATCGCACGGGATTCTCACCCTCTGTGACGTTCTGTTCCAAGAAACATAGACAAGAGCCAATCCCAAGGTTACCTTCTTCAAATTACAACTCGAACACCGAAGGTGCTAGATTTCAAATTTGAGCTTTTGCCGCTTCACTCGCCGTTTACTAAGGCCAATCCCTCGTTCGGTTTCTTTCCTCCGCTTATTGATAT
>C235_280
TCGCCAATATTTAGCTTTAGATGGAATTTACCACCCACTTAGAGCTGCATTCCCAAACAACTCGACTCTTCGAAAGCACCTTACATAGAATTGGTCATCTCATCGCACGGGATTCTCACCCTCTGTGACGTTCTGTTCCAAGAAACATAGACAAGAGCCAATCCCAAGGTTACCTTCTTCAAATTACAACTCGAACACCGAAGGTGCTAGATTTCAAATTTGAGCTTTTGCCGCTTCACTCGCCGTTTACTAGGGAAATCATTGTTATTTTCTTTTCCTCCGCTTATTGATAT
>C235_267
TCGCCAATATTTAGCTTTAGATGGAATTTACCACCCACTTAGAGCTGCATTCCCAAACAACTCGACTCTTCGAAAGCACCTTACATAGAATTGGTCATCTCATCGCACGGGATTCTCACCCTCTGTGACGTTCTGTTCCAAGAAACATAGACAAGAGCCAATCCCAAGGTTACCTTCTTCAAATTACAACTCGAACACCGAAGGTGCTAGATTTCAAATTTGAGCTTTTGCCGCTTCCACTCGCCGTTACTAAGGCAATCCCTGTTGGTTTCTTTTCCTTCCGCTTATTGATAT
>C235_66
TCGCCAATATTTAGCTTTAGATGGAATTTACCACCCACTTAGAGCTGCATTCCCAAACAACTCGACTCTTCGAAAGCACCTTACATAGAATTGGTCATCTCATCGCACGGGATTCTCACCCTCTGTGACGTTCTGTTCCAAGAAACATAGACAAGAGCCAATCCCAAGGTTACCTTCTTCAAATTACAACTCGAACACCGAAGGTGCTAGATTTCAAATTTGAGCTTTTGCCGCTTTCACTCGCCGTTACTAAGGCAATCCCTGTTGGTTTCTTTTCCTCCGCTTATTGATAT
>C235_56
TCGCCAATATTTAGCTTTAGATGGAATTTACCACCCACTTAGAGCTGCATTCCCAAACAACTCGACTCTTCGAAAGCACCTTACATAGAATTGGTCATCTCATCGCACGGGATTCTCACCCTCTGTGACGTTCTGTTCCAAGAAACATAGACAAGAGCCAATCCCAAGGTTACCTTCTTCAAATTACAACTCGAACACCGAAGGTGCTAGATTTCAAATTTGAGCTTTTTGCCGCTTCACTCGCCGTTACTAAGGCAATCCCTGTTGGTTTCTTTTCCTCCGCTTATTGATAT
>C235_381
TCGCCAATATTTAGCTTTAGATGGAATTTACCACCCACTTAGAGCTGCATTCCCAAACAACTCGACTCTTCGAAAGCACCTTACATAGAATTGGTCATCTCATCGCACGGGATTCTCACCCTCTGTGACGTTCTGTTCCAAGAAACATAGACAAGAGCCAATCCCAAGGTTACCTTCTTCAAATTACAACTCGAACACCGAAGGTGCTAGATTTCAAATTTGAGCTTTTTGCCGCTTCACTCGCCGTTTACTAAGGCAATCCCTGTTGGTTTCTTTTCCTCCGCTTATTGATAT
>C235_34
TCGCCAATATTTAGCTTTAGATGGAATTTACCACCCACTTAGAGCTGCATTCCCAAACAACTCGACTCTTCGAAAGCACCTTACATAGAATTGGTCATCTCATCGCACGGGATTCTCACCCTCTGTGACGTTCTGTTCCAAGAAACATAGACAAGAGCCAATCCCAAGGTTACCTTCTTCAAATTACAACTCGAACACCGAAGGTGCTAGATTTCAAATTTGAGTCTTTTGCCGCTTCACTCGCCGTTACTAAGGCAATCCCTGTTGGTTTCTTTTCCTCCGCTTATTGATAT
>C235_525
TCGCCAATATTTAGCTTTAGATGGAATTTACCACCCACTTAGAGCTGCATTCCCAAACAACTCGACTCTTCGAAAGCACCTTACATAGAATTGGTCATCTCATCGCACGGGATTCTCACCCTCTGTGACGTTCTGTTCCAAGAAACATAGACAAGAGCCAATCCCAAGGTTACCTTCTTCAAATTACAACTCGAACACCGAAGGTGCTAGATTTCAAATTTTGAGCTTTTGCCGCTTCACTCGCCGTTTACTAAGGGCAATCCCCTCGTTGGTTTCTTTTCCTCCGCTTATTGATAT
>C235_85
TCGCCAATATTTAGCTTTAGATGGAATTTACCACCCACTTAGAGCTGCATTCCCAAACAACTCGACTCTTCGAAAGCACCTTACATAGAATTGGTCATCTCATCGCACGGGATTCTCACCCTCTGTGACGTTCTGTTCCAAGAAACATAGACAAGAGCCAATCCCAAGGTTACCTTCTTCAAATTACGACTCGAACACCGAAGGTGCTAGATTTCAAATTTGAGCTTTTGCCGCTTCACTCGCCGTTACTAAGGCAATCCCTGTTGGTTTCTTTTCCTCCGCTTATTTATAT
>C235_235
TCGCCAATATTTAGCTTTAGATGGAATTTACCACCCACTTAGAGCTGCATTCCCAAACAACTCGACTCTTCGAAAGCACCTTACATAGAATTGGTCATCTCATCGCACGGGATTCTCACCCTCTGTGACGTTCTGTTCCAAGAAACATAGACAAGAGCCAATCCCAAGGTTACCTTCTTTCAAATTACAACTCGAACACCGAAGGTGCTAGATTTCAAATTTGAGCTTTTGCCGCTTCACTCGCCGTTTACTAAGGCAATCCCTGTTGGTTTCTTTTCCTCCGCTTATTGATAT
>C235_400
TCGCCAATATTTAGCTTTAGATGGAATTTACCACCCACTTAGAGCTGCATTCCCAAACAACTCGACTCTTCGAAAGCACCTTACATAGAATTGGTCATCTCATTCGCACGGGATTCTCACCCTCTGTGACGTTCTGTTCCAAGAAACATAGACAAGAGCCAATCCCAAGGTTACCTTCTTCAAATTACAACTCGAACACCGAAGGTGCTAGATTTCAAATTTGAGCTTTTGCCGCTTCACTCGCCGTTTACTAAGGCAATCCCTGTTGGTTTCTTTTCCTCCGCTTATTGATAT
>C235_250
TCGCCAATATTTAGCTTTAGATGGAATTTACCACCCACTTAGAGCTGCATTCCCAAACAACTCGACTCTTCGAAAGCACCTTATATAGAATTGGTCATCTCATCGCACGGGATTCTCACCCTCTGTGACGTTCTGTTCCAAGAAACATAGACAAGAGCCAATCCCAAGGTTACCTTCTTCAAATTACAACTCGAACACCGAAGGTGCTAGATTTCAAATTTGAGCTTTTGCCGCTTCACTCGCCGTTTACTAAGGCAATCCCTGTTGGTTTCTTTTCCTCCGCTTATTGATAT
>C235_476
TCGCCAATATTTAGCTTTAGATGGAATTTACCACCCACTTAGAGCTGCATTCCCAAACAACTCGACTCTTTGAAAGCGCATCACAAAGCACTGGCGGTCCGTGTCAAAGACGGGATTCTCACCCTCTATGACGCTCTATTCCAAGAGACTTGTACACGGTCCAGCGCAGAAAGCACTTCTCCAGATTACAACTCGGGCAGCCAAAGACAGCCAGATTTTAAATTTGAGCTTTTCCCGCTTCACTCGCAGTTACTAGGGGAATCCTTGTTAGTTTCTTTTCCTCCGCTTATTGATAT
>C235_331
TCGCCAATATTTAGCTTTAGATGGAATTTACCACCCACTTTAGAGCTGCATTCCCAAACAACTCGACTCTTCGAAAGCACCTTACATAGAATTGGTCATCTCATCGCACGGGATTCTCACCCTCTGTGACGTTCTGTTCCAAGAAACATAGACAAGAGCCAATCCCAAGGTTACCTTCTTACAAATTACAACTCGAACACCGAAGGTGCTAGATTTCAAATTTGAGCTTTTGCCGCTTCACTCGCCGTTTACTAAGGCAATCCCTGTTGGTTTCTTTTCCTCCGCTTATTGATAT
>C235_441
TCGCCAATATTTAGCTTTAGATGGAATTTACCACCCATTTAGAGCTGCATTCCCAAACAACTCGACTCGTCGAAGGGGCTTTACACGGCGAAGGCCAGCGACCACATACGGGATTCTCACCCTCTGTGACGTCCTGTTCCAAAGAACTTAGACCGCTGCCAACGCCAAAGCGCCCTCTGCAAATTACAACTCGGACTCTGAAAGAGCCAGATTTCAAATTTGGGCTGTTGCCGCTTCACTCGCCGTTTACTAGGGCAATCCCTCGTTGGTTTCTTTTCCTCCGCTTATTGATAT
>C235_133
TCGCCAATATTTAGCTTTAGATGGAATTTACCACCCATTTTGAGCTGCATTCCCAAACAACTCGACTCTTCGAAAGCACCTTACATAGAATTGGTCATCTCATCGCACGGGATTCTCACCCTCTGTGACGTTCTGTTCCAAGAAACATAGACAAGAGCCAATCCCAAGGTTACCTTCTTCAAATTACAACTCGAACACCGAAGGTGCTAGATTTCAAATTTGAGCTTTTGCCGCTTCACTCGCCGTTACTAAGGCAATCCCTGTTGGTTTCTTTTCCTCCGCTTATTGATAT
>C235_305
TCGCCAATATTTAGCTTTAGATGGAATTTACCACCCATTTTGAGCTGCATTCCCAAACAACTCGACTCTTTGAAAGCGCATCACAAAGCACTGGCGGTCCGTGTCAAAGACGGGATTCTCACCCTCTATGACGCTCTATTCCAAGAGACTTGTACACGGTCCAGCGCAGAAAGACACTTCTCCAGATTACAACTCGGGCAGCCAAAGACAGCCAGATTTTAAATTTGAGCTTTTCCCGCTTCACTCGCAGTTACTAGGGGAATCCTTGTTAGTTTCTTTTCCTCCGCTTATTGATAT
>C235_279
TCGCCAATATTTAGCTTTAGATGGAATTTACCACCCATTTTGAGCTGCATTCCCAAACAACTCGACTCTTTGAAAGCGCATCACAAAGCACTGGCGGTCCGTGTCAAAGACGGGATTCTCACCCTCTATGACGCTCTATTCCAAGAGACTTGTACACGGTCCAGCGCAGAAAGCACTTCTCCAGATTACAACTCGGGCAGCCAAAGACAGCCAGATTTTAAATTTGAGCTTTTCCCGCTTCACTCGCAGTTACGTAGGGAATCCTTGTTAGTTTCTTTTCCTCCGCTTATTGATAT
>C235_464
TCGCCAATATTTAGCTTTAGATGGAATTTACCACCCATTTTGAGCTGCATTCCCAAACAACTCGACTCTTTGAAAGCGCATCACAAAGCACTGGCGGTCCGTGTCAAAGACGGGATTCTCACCCTCTATGACGCTCTATTCCAAGAGACTTGTACACGGTCCAGCGCAGAAAGCACTTCTCCAGATTACAACTCGGGCAGCCAAAGACAGCCAGATTTTAAATTTGAGCTTTTCCCGCTTCACTCGCAGTTACTAGGGGAATCCTTGTTAGTTTCTTTTCCTCCGCTTATTGATAT
>C235_145
TCGCCAATATTTAGCTTTAGATGGAATTTACCACCTGCTTTAGGCTGCATCTCAAGCAACCTGACTCTAGAATACGCCTGTCTGCGCCTACCAGACTCACGCCTCCATGGGCCTAGCACCCACTTTGGGAGCCCCTGTCAAGGGAACTTGAGACACGTGTCAGTAGGCGATGCACAAACGCATCAACGCCGCATCTCCTAAACACGTCGAGTGTTAGGACTTGGCGCTGGGCTCATCCCTGTTCGCTCGCCGTTACTAAGGGAATCCCATTTGGTTTCTTTTCCTCCGCTTATTGATAT
>C235_179
TCGCCAATATTTAGCTTTAGATGGAATTTACCCACCCACTTAGAGCTGCATTCCCAAACAACTCGACTCTTCGAAAGCACCTTACATAGAATTGGTCATCTCATCGCACGGGATTCTCACCCTCTGTGACGTTCTGTTCCAAGAAACATAGACAAGAGCCAATCCCAAGGTTACCTTCTTCAAATTACAACTCGAACACCGAAGGTGCTAGATTTCAAATTTGAGCTTTTGCCGCTTCACTCGCCGTTACTAAGGCAATCCCTGTTGGTTTCTTTTCCTCCGCTTATTGATAT
>C235_546
TCGCCAATATTTAGCTTTAGATGGAATTTACCTCCCACTTAGAGCTGCATTCCCAAACAACTCGACTCTTCGAAAGCACCTTACATAGAATTGGTCATCTCATCGCACGGGATTCTCACCCTCTGTGACGTTCTGTTCCAAGAAACATAGACAAGAGCCAATCCCAAGGTTACCTTCTTCAAATTACAACTCGAACACCGAAGGTGCTAGATTTCAAATTTGAGCTTTTGCCGCTTCACTCGCCGTTTACTAAGGCAATCCCTGTTGGTTTCTTTTCCTCCGCTTATTGATAT
>C235_225
TCGCCAATATTTAGCTTTAGATGGAATTTACCTCCCATTTAGAGCTGCATTCCCAAACAACTCGACTCGTCGAAGGGGCTTTACACGGCGAAGGCCAGCGACCACATACGGGATTCTCACCCTCTGTGACGTCCTGTTCCAAAGAACTTAGACCGCTGCCAACGCCAAAGCGCCCTCTGCAAATTACAACTCGGACTCTGAAAGAGCCAGATTTCAAATTTGAGCTGTTGCCGCTTCACTCGCCGTTTACTAGGGCAACTCCCCTGTTGGTTTCCTTTCCTCCGCTTATTGATAT
>C235_134
TCGCCAATATTTAGCTTTAGATGGAGTTTACCACCTGCTTTAGGCTGCACTCTCAAGCAACCTGACTCTAGAATACGCCTGTCTGCGCCTACCAGACTCACGCCTCCATGGGCCTAGCACCCACTTTGGGAGCCCCTGTCAAGGGAACTTGAGACACGTGTCAGTAGGCGATGCACAAACGCATCAACGCCGCATCTCCTAAACACGTCGAGTGTTAGGACTTGGCGCTGGGCTCATCCCTGTTCGCTCGCCGTTACTAAGGGAATCCCATTTGGTTTCTTTCCTCCGCTTATTTATAT
>C235_77
TCGCCAATATTTAGCTTTAGATGGAGTTTACCACCTGCTTTAGGCTGCACTCTCAAGCAACCTGACTCTAGAATACGCCTGTCTGCGCCTACTAGACTCACGCCTCCATGGGCCTAGCACCCACTTTGGGAGCCCCTGTCAAGGGAACTTGAGACACGTGTCAGTAGGCGATGCACAGACGCATCAACGCCGCATCTCCTAAAACACGTCGAGTGTTAGGACTTGGCGCTGGGCTCATCCCTGTTCGCTCGCCGTTACTAAGGGAATCCCTGTTGGTTTCTTTTCCTCCGCTTATTGATAT
>C235_211
TCGCCAATATTTAGCTTTAGATGGGAATTTACCACCCACTTAGAGCTGCATTCCCAAACAACTCGACTCTTCGAAAGCACCTTACATAGAATTGGTCATCTCATCGCACGGGATTCTCACCCTCTGTGACGTTCTGTTCCAAGAAACATAGACAAGAGCCAATCCCAAGGTTACCTTCTTACAAATTACAACTCGAACACCGAAGGTGCTAGATTTCAAATTTGAGTCTTTTGCCGCTTCACTCGCCGTTTACTAAGGCAACTCCCTGTTGGTTTCTTTCCTCCGCTTATTGATAT
>C235_36
TCGCCAATATTTAGCTTTAGGTGAGATTTACCACCCAATTTAGGCTGCATTCCCAAACAACCTGACTCTTTGAAAACATATCACAAAAGACAACTACTCAGATCAAAGACGGGATTCTCACCCTCCATGATGCCTTGTTCCAAAGGACTTATTAATCTGGTGTGCCAGGAAAATGTTTCTACAGTTTACAATACGGTTTAGCTAAGCCAAACAGTTTCCAACTTTGAGCTCTTTCCTCTTCACTCGCCGTTACTAGGGAAATCATTGTTATTTTCTTTTCCTCCGCTTATTGATAT
>C235_237
TCGCCAATATTTAGCTTTAGGTGAGATTTACCACCCAATTTAGGCTGCATTCCCAAACAACCTGACTCTTTGAAAACATATCACAAAAGACAACTACTCAGATCAAAGACGGGATTCTCACCCTCCATGATGCCTTGTTCCAAAGGACTTATTAATCTGGTGTGCCAGGAAAATGTTTCTACAGTTTACAATACGGTTTAGCTAAGCCAAACAGTTTCCAACTTTGAGCTCTTTCCTCTTCACTCGCCGTTTACTAGGGAAATCACTTGTTATTTCTTTTCCTCCGCTTATTGATAT
>C235_387
TCGCCAATATTTAGCTTTAGGTGAGATTTACCACCCAATTTAGGCTGCATTCCCAAACAACCTGACTCTTTGAAAACATATCACAAAAGACAACTACTCAGATCAAAGACGGGATTCTCACCCTCCATGATGCCTTGTTCCAAAGGACTTATTAATCTGGTGTGCCAGGAAAATGTTTCTACAGTTTACAATACGGTTTAGCTAAGCCAAACAGTTTCCAACTTTGAGCTCTTTCCTCTTCACTCGCCGTTTACTAGGGAAATCATTGTTATTTTCTTTTCCTCCGCTTATTGATAT
>C235_319
TCGCCAATATTTAGCTTTAGGTGAGATTTACCACCCAATTTAGGCTGCATTCCCAAACAACTCGACTCTTCGAAAGCACCTTACATAGAATTGGTCATCTCATCGCACGGGATTCTCACCCTCTGTGACGTTCTGTTCCAAGAAACATAGACAAGAGCCAATCCCAAGGTTACCTTCTTCAAATTACAACTCGAACACCGAAGGTGCTAGATTTCAAATTTGAGCTTTTGCCGCTTCACTCGCCGTTACTAAGGCAATCCCTGTTGGTTTCTTTTCCTCCGCTTATTTATAT
>C235_173
TCGCCAATATTTAGCTTTAGGTGAGATTTACCACCCACTTAGAGCTGCATTCCCAAACAACTCGACTCTTCGAAAGCACCTTACATAGAATTGGTCATCTCATCGCACGGGATTCTCACCCTCTGTGACGTTCTGTTCCAAGAAACATAGACAAGAGCCAATCCCAAGGTTACCTTCTTCAAATTACAACTCGAACACCGAAGGTGCTAGATTTCAAATTTGAGCTTTTGCCGCTTCACTCGCCGTTACTAAGGCAATCCCTGTTGGTTTCTTTTCCTCCGCTTATTGATAT
>C235_401
TCGCCAATATTTAGCTTTTAGATGGAATTTACCACCCACTTAGAGCTGCATTCCCAAACAACTCGACTCTTCGAAAGCACCTTACATAGAATTGGTCATCTCATCGCACGGGATTCTCACCCTCTGTGACGTTCTGTTCCAAGAAACATAGACAAGAGCCAATCCCAAGGTTACCTTCTTCAAATTACAACTCGAACACCGAAGGTGCTAGATTTCAAATTTGAGCTTTTGCCGCTTCACTCGCCGTTTACTAAGGCAATCCCTGTTGGTTTCTTTTCCTCCGCTTATTGATAT
>C235_198
TCGCCAATATTTAGCTTTTAGATGGAATTTACCACCCATTTTGAGCTGCATTCCCAAACAACTCGACTCTTCGAAAGCACCTTACATAGAATTGGTCATCTCATCGCACGGGATTCTCACCCTCTGTGACGTTCTGTTCCAAGAAACATAGACAAGAGCCAATCCCAAGGTTACCTTCTTCAAATTACAACTCGAACACCGAAGGTGCTAGATTTCAAATTTGAGCTTTTGCCGCTTCACTCGCCGTTACTAAGGCAATCCCTGTTGGTTTCTTTTCCTCCGCTTATTGATAT
>C235_552
TCGCCAATATTTTAGCTTTAGATGGAATTTACCACCCACTTAGAGCTGCATTCCCAAACAACTCGACTCTTCGAAAGCACCTTACATAGAATTGGTCATCTCATCGCACGGGATTCTCACCCTCTGTGACGTTCTGTTCCAAGAAACATAGACAAGAGCCAATCCCAAGGTTACCTTCTTCAAATTACAACTCGAACACCGAAGGTGCTAGATTTCAAATTTGAGCTTTTGCCGCTTCACTCGCCGTTTACTAAGGCAATCCCTGTTGGTTTCTTTTCCTCCGCTTATTGATAT
>C235_403
TCGCCAATTATTTAGCTTTTAGATGGAATTTACCACCCACTTTAGAGCTGCATTCCCAAACAACTCGACTCTTCGAAAGCACCTTACATAGAATTGGTCATCTCATCGCACGGGATTCTCACCCTCTGTGACGTTCTGTTCCAAGAAACATAGACAAGAGCCAATCCCAAGGTTACCTTCTTCAAATTACAACTCGAACACCGAAGGTGCTAGATTTCAAATTTGAGCTTTTGCCGCTTCACTCGCCGTTTACTAAGGCAATCCCTGTTGGTTTCTTTCCTCCGCTTATTGATAT
>C235_8
TCGCCGAATATTTAGCTTTAGATGGAATTTACCACCCACTTAGAGCTGCATTCCCAAACAACTCGACTCTTCGAAAGCACCTTACATAGAATTGGTCATCTCATCGCACGGGATTCTCACCCTCTGTGACGTTCTGTTCCAAGAAACATAGACAAGAGCCAATCCCAAGGTTACCTTCTTCAAATTACAACTCGAACACCGAAGGTGCTAGATTTCAAATTTGAGCTTTTGCCGCTTCACTCGCCGTTACTAAGGCAATCCCTGTTGGTTTCTTTTCCTCCGCTTATTGATAT
>C235_113
TGGCCAATATTTAGCTTTAGAAGAAATTTACCTCCCATTTAGAGCTGCATTCCCAAACAACTCGACTCGTCGAAGGGGCTTTACACGGCGAAGGCCAGCGACCACATACGGGATTCTCACCCTCTGTGACGTCCTGTTCCAAAGAACTTAGACCGCTGCCAACGCCAAAGCGCCCTCTGCAAATTACAACTCGAACACCGAAGGTGCTAGATTTCAAATTTGAGCTTTTGCCGCTTCACTCGCCGTTACTAAGGCAATCCCTGTTGGTTTCTTTTCCTCCGCTTATTGATAT
>C235_69
TGGCCAATATTTAGCTTTAGAAGAAATTTACCTCCCATTTAGAGCTGCATTCCCAAACAACTCGACTCGTCGAAGGGGCTTTACACGGCGAAGGCCAGCGACCACATACGGGATTCTCACCCTCTGTGACGTCCTGTTCCAAAGAACTTAGACCGCTGCCAACGCCAAAGCGCCCTCTGCAAATTACAACTCGGACTCTGAAAGAGCCAGATTTCAAATTTGAGCTGTTGCCGCTTCACTCGCCGTTACTAGGCAATCCCTGTTGGTTTCTTTTCCTCCGCTTATTGATAT
>C235_70
TGGCCAATATTTAGCTTTAGAAGAAATTTACCTCCCATTTAGAGCTGCATTCCCAAACAACTCGACTCGTCGAAGGGGCTTTACACGGCGAAGGCCAGCGACCACATACGGGATTCTCACCCTCTGTGACGTCCTGTTCCAAAGAACTTAGACCGCTGCCAACGCCAAAGCGCCCTCTGCAAATTACAACTCGGACTCTGAAAGAGCCAGATTTCAAATTTGAGCTGTTGCCGCTTCACTCGCCGTTACTAGGCAATCCCTGTTGGTTTCTTTTCCTCCGCTTATTTATAT
>C235_292
TGGCCAATATTTAGCTTTAGAAGAAATTTACCTCCCATTTAGAGCTGCATTCCCAAACAACTCGACTCGTCGAAGGGGCTTTACACGGCGAAGGCCAGCGACCACATACGGGATTCTCACCCTCTGTGACGTCCTGTTCCAAAGAACTTAGACCGCTGCCAACGCCAAAGCGCCCTCTGCAAATTACAACTCGGACTCTGAAAGAGCCAGATTTCAAATTTGAGCTGTTGCCGCTTCACTCGCCGTTTACTAGGGCAATCCCTCGTTCGGTTTCTTTCCTCCGCTTATTGATAT
>C235_337
TGGCCAATATTTAGCTTTAGAAGAAATTTACCTCCCATTTAGAGCTGCATTCCCAAACAACTCGACTCGTCGAAGGGGCTTTACACGGCGAAGGCCAGCGACCACATACGGGATTCTCACCCTCTGTGACGTCCTGTTCCAAAGAACTTAGACCGCTGCCAACGCCAAAGCGCCCTCTGCAAATTACAACTCGGACTCTGAAAGAGCCAGATTTCAAATTTGAGCTGTTGCCGCTTCACTCGCCGTTTACTAGGGCAATCCCTGTTGGTTTCTTTTCCTCCGCTTATTGATAT
>C235_379
TGGCCAATATTTAGCTTTAGAAGAAATTTACCTCCCATTTAGAGCTGCATTCCCAAACAACTCGACTCGTCGAAGGGGCTTTACACGGCGAAGGCCAGCGACCACATACGGGATTCTCACCCTCTGTGACGTCCTGTTCCAAAGAACTTAGACCGCTGCCAACGCCAAAGCGCCCTCTGCAAATTACAACTCGGACTCTGAAAGAGCCAGATTTCAAATTTGAGCTTTTGCCGCTTCACTCGCCGTTACTAAGGCAATCCCTGTTGGTTTCTTTTCCTCCGCTTATTTATAT
>C235_166
TGGCCAATATTTAGCTTTAGAAGAATTTACCTCCCATTTAGAGCTGCATTCCCAAACAACTCGACTCGTCGAAGGGGCTTTACACGGCGAAGGCCAGCGACCACATACGGGATTCTCACCCTCTGTGACGTCCTGTTCCAAAGAACTTAGACCGCTGCCAACGCCAAAGCGCCCTCTGCAAATTACAACTCGGACTCTGAAAGAGCCAGATTTCAAATTTGAGCTGTTGCCGCTTCACTCGCCGTTACTAGGGCAATCCCTGTTGGTTTCTTTTCCTCCGCTTATTGATAT
>C235_348
TGGCCAATATTTAGCTTTAGATGGAATTTACCACCCACTTAGAGCTGCATTCCCAAACAACTCGACTCTTCGAAAGCACCTTACATAGAATTGGTCATCTCATCGCACGGGATTCTCACCCTCTGTGACGTTCTGTTCCAAGAAACATAGACAAGAGCCAATCCCAAGGTTACCTTCTTCAAATTACAACTCGAACACCGAAGGTGCTAGATTTCAAATTTGAGCTTTTGCCGCTTCACTCGCCGTTACTAAGGGAATCCCATTTGGTTTCTTTTCCTCCGCTTATTTATAT
>C236_53
GCTGTAATATTTAGCCTTAGATGGAGTTTACCACCCACTTAGAGCTGCATTCCCAAACAACTCGACTCTTCGAAAGCACCTTACATAGAATTGGTCATCTCATCGCACGGGATTCTCACCCTCTGTGACGTTCTGTTCCAAGAAACATAGACAAGAGCCAATCCCAAGGTTACCTTCTTCAAATTACAACTCGAACACCGAAGGTGCTAGATTTCAAATTTGAGCTTTTGCCGCTTCACTCGCCGTTACTAAGGCAATCCCTGTTGGTTTCTTTTCCTCCGCTTATTGATAT
>C236_69
GCTGTAATATTTAGCCTTAGATGGAGTTTACCACCTGCTTTAGGCTGCACCTTTTTTTTTCAAGCAACCTGACTCTAGAATACGCCTGTCTGCGCCTACCAGACTCACGCCTCCATGGGCCTAGCACCCACTTTGGGAGCCCCTGTCAAGGGAACTTGAGACACGTGTCAGTAGGCGATGCACAAACGCATCAACGCCGCATCTCCTAAACACGTCGAGTGTTAGGACTTGGCGCTGGGCTCATCCCTGTTCGCTCGCCGTTACTAAAGGAATCCCATTTGGTTTCTTTCCTCCGCTTATTTATAT
>C236_284
GCTGTAATATTTAGCCTTAGATGGAGTTTACCACCTGCTTTAGGCTGCACTCTCAAGCAACCTGACTCTAGAATACGCCTGCTTGCGCCTACCAGACTCGTGTCTCCATGGGCCTAGCACCCACTCTGGGAGCCCCTGTCAAGGGAACTTGAAACACATGTCAGTAGACGATGCACAAACGCATCAACGCCGCATCTCCTAAACACATCGAGTGTTAGGACTTGGCGCTGGGCTCATCCCTGTTCGCTCGCCGTTACTAAGGGAATCCCATTTGGTTTCTTTTCCTCCGCTTATTTATAT
>C236_19
GCTGTAATATTTAGCCTTAGATGGAGTTTACCACCTGCTTTAGGCTGCACTCTCAAGCAACCTGACTCTAGAATACGCCTGTCTGCGCCTACCAGACTCACGCCTCCATGGGCCTAGCACCCACTTTGGGAACCCCTGTCAAGGGAACTTGAGACACGTGTCAGTAGGCGATGCACAAACGCATCAACGCCGCATCTCCTAAACACGTCGAGTGTTAGGACTTGGCGCTGGGCTCATCCCTGTTCGCTCGCCGTTACTAAGGGAATCCCATTGGTTCTTTTCCTCCGCTTATTTATAT
>C236_132
GCTGTAATATTTAGCCTTAGATGGAGTTTACCACCTGCTTTAGGCTGCACTCTCAAGCAACCTGACTCTAGAATACGCCTGTCTGCGCCTACCAGACTCACGCCTCCATGGGCCTAGCACCCACTTTGGGAACCCCTGTCAAGGGAACTTGAGACACGTGTCAGTAGGCGATGCACAAACGCATCAACGCCGCATCTCCTAAACACGTCGAGTGTTAGGACTTGGCGCTGGGCTCATCCCTGTTCGCTCGCCGTTACTAAGGGAATCCCATTTGGTTTCTTTTCCTCCGCTTATTTATAT
>C236_192
GCTGTAATATTTAGCCTTAGATGGAGTTTACCACCTGCTTTAGGCTGCACTCTCAAGCAACCTGACTCTAGAATACGCCTGTCTGCGCCTACCAGACTCACGCCTCCATGGGCCTAGCACCCACTTTGGGAGCCCCTGTCAAGAGAACTTGAGACACGTGTCAGTAGGCGATGCACAAACGCATCAACGCCGCATCTCCTAAACACGTCGAGTGTTAGGACTTGGCGCTGGGCTCATCCCTGTTCGCTCGCCGTTACTAAGGGAATCCCATTTGGTTTCTTTTCCTCCGCTTATTTATAT
>C236_128
GCTGTAATATTTAGCCTTAGATGGAGTTTACCACCTGCTTTAGGCTGCACTCTCAAGCAACCTGACTCTAGAATACGCCTGTCTGCGCCTACCAGACTCACGCCTCCATGGGCCTAGCACCCACTTTGGGAGCCCCTGTCAAGGGAACTTGAGACACATGTCAGTAGGCGATGCACAAACGCATCAACGCCGCATCTCCTAAACACGTCGAGTGTTAGGACTTGGCGCTGGGCTCATCCCTGTTCGCTCGCCGTTACTAAGGGAATCCCATTTGGTTTCTTTCCTCCGCTTATTTATAT
>C236_131
GCTGTAATATTTAGCCTTAGATGGAGTTTACCACCTGCTTTAGGCTGCACTCTCAAGCAACCTGACTCTAGAATACGCCTGTCTGCGCCTACCAGACTCACGCCTCCATGGGCCTAGCACCCACTTTGGGAGCCCCTGTCAAGGGAACTTGAGACACATGTCAGTAGGCGATGCACAAACGCATCAACGCCGCATCTCCTAAACACGTCGAGTGTTAGGACTTGGCGCTGGGCTCATCCCTGTTCGCTCGCCGTTACTAAGGGAATCCCATTTGGTTTCTTTTCCTCCGCTTATTTATAT
>C236_10
GCTGTAATATTTAGCCTTAGATGGAGTTTACCACCTGCTTTAGGCTGCACTCTCAAGCAACCTGACTCTAGAATACGCCTGTCTGCGCCTACCAGACTCACGCCTCCATGGGCCTAGCACCCACTTTGGGAGCCCCTGTCAAGGGAACTTGAGACACGTGTCAGTAGACGATGCACAAACGCATCAACGCCGCATCTCCTAAACACGTCGAGTGTTAGGACTTGGCGCTGGCTCATCCCTGTTCGCTCGCCGTTACTAAGGGAATCCATTTGGTTCTTTCCTCCGTCTTATTGATAT
>C236_38
GCTGTAATATTTAGCCTTAGATGGAGTTTACCACCTGCTTTAGGCTGCACTCTCAAGCAACCTGACTCTAGAATACGCCTGTCTGCGCCTACCAGACTCACGCCTCCATGGGCCTAGCACCCACTTTGGGAGCCCCTGTCAAGGGAACTTGAGACACGTGTCAGTAGACGATGCACAAACGCATCAACGCCGCATCTCCTAAACACGTCGAGTGTTAGGACTTGGCGCTGGCTCATCCCTGTTCGCTCGCCGTTACTAAGGGAATCCCATTTGGTTCTTTCCTCCGCTTATTTATAT
>C236_59
GCTGTAATATTTAGCCTTAGATGGAGTTTACCACCTGCTTTAGGCTGCACTCTCAAGCAACCTGACTCTAGAATACGCCTGTCTGCGCCTACCAGACTCACGCCTCCATGGGCCTAGCACCCACTTTGGGAGCCCCTGTCAAGGGAACTTGAGACACGTGTCAGTAGACGATGCACAAACGCATCAACGCCGCATCTCCTAAACACGTCGAGTGTTAGGACTTGGCGCTGGCTCATCCCTGTTCGCTCGCCGTTACTAAGGGAATCCCATTTGGTTTCTTTTCCTCCGCTTATTTATAT
>C236_102
GCTGTAATATTTAGCCTTAGATGGAGTTTACCACCTGCTTTAGGCTGCACTCTCAAGCAACCTGACTCTAGAATACGCCTGTCTGCGCCTACCAGACTCACGCCTCCATGGGCCTAGCACCCACTTTGGGAGCCCCTGTCAAGGGAACTTGAGACACGTGTCAGTAGACGATGCACAAACGCATCAACGCCGCATCTCCTAAACACGTCGAGTGTTAGGACTTGGCGCTGGGCTCATCCCTGTTCGCTCGCCGTTACTAAGGGAATCCCATTTGGTTTCTTTCCTCCGCTTATTTATAT
>C236_92
GCTGTAATATTTAGCCTTAGATGGAGTTTACCACCTGCTTTAGGCTGCACTCTCAAGCAACCTGACTCTAGAATACGCCTGTCTGCGCCTACCAGACTCACGCCTCCATGGGCCTAGCACCCACTTTGGGAGCCCCTGTCAAGGGAACTTGAGACACGTGTCAGTAGACGATGCACAAACGCATCAACGCCGCATCTCCTAAACACGTCGAGTGTTAGGACTTGGCGCTGGGCTCATCCCTGTTCGCTCGCCGTTACTAAGGGAATCCCATTTGGTTTCTTTTCCTCCGCTTATTGATAT
>C236_153
GCTGTAATATTTAGCCTTAGATGGAGTTTACCACCTGCTTTAGGCTGCACTCTCAAGCAACCTGACTCTAGAATACGCCTGTCTGCGCCTACCAGACTCACGCCTCCATGGGCCTAGCACCCACTTTGGGAGCCCCTGTCAAGGGAACTTGAGACACGTGTCAGTAGACGATGCACAAACGCATCAACGCCGCATCTCCTAAACACGTCGAGTGTTAGGACTTGGCGCTGGGCTCATCCCTGTTCGCTCGCCGTTACTAAGGGAATCCCATTTGGTTTCTTTTCCTCCGCTTATTTATAT
>C236_123
GCTGTAATATTTAGCCTTAGATGGAGTTTACCACCTGCTTTAGGCTGCACTCTCAAGCAACCTGACTCTAGAATACGCCTGTCTGCGCCTACCAGACTCACGCCTCCATGGGCCTAGCACCCACTTTGGGAGCCCCTGTCAAGGGAACTTGAGACACGTGTCAGTAGACGATGCACAAACGCATCAACGCCGCATCTCCTAAACACGTCGAGTGTTAGGACTTGGCGCTGGGCTCATCCCTGTTCGCTCGCCGTTACTAAGGGAATCCCATTTTGGTTTCTTTTCCTCCGCTTATTTATAT
>C236_173
GCTGTAATATTTAGCCTTAGATGGAGTTTACCACCTGCTTTAGGCTGCACTCTCAAGCAACCTGACTCTAGAATACGCCTGTCTGCGCCTACCAGACTCACGCCTCCATGGGCCTAGCACCCACTTTGGGAGCCCCTGTCAAGGGAACTTGAGACACGTGTCAGTAGACGATGCACAAACGCATCAACGCCGCATCTCCTAAACACGTCGAGTGTTAGGACTTGGCGCTGGGCTCATCCCTGTTCGCTCGCCGTTTACTAAGGCAATCCCTGTTGGTTTCTTTTCCTCCGCTTATTGATAT
>C236_87
GCTGTAATATTTAGCCTTAGATGGAGTTTACCACCTGCTTTAGGCTGCACTCTCAAGCAACCTGACTCTAGAATACGCCTGTCTGCGCCTACCAGACTCACGCCTCCATGGGCCTAGCACCCACTTTGGGAGCCCCTGTCAAGGGAACTTGAGACACGTGTCAGTAGGCGATGCACAAACGCATCAACGCCGCATCTCCTAAACACCTCGAGTGTTAGGACTTGGCGCTGGACTCATCCCTGTTCGCTCGCCGTTACTAAGGGAATCCCATTTGGTTTCTTTTCCTCCGCTTATTTATAT
>C236_227
GCTGTAATATTTAGCCTTAGATGGAGTTTACCACCTGCTTTAGGCTGCACTCTCAAGCAACCTGACTCTAGAATACGCCTGTCTGCGCCTACCAGACTCACGCCTCCATGGGCCTAGCACCCACTTTGGGAGCCCCTGTCAAGGGAACTTGAGACACGTGTCAGTAGGCGATGCACAAACGCATCAACGCCGCATCTCCTAAACACGTCGAGTGTTAGGACTTGGCGCTGGACTCATCCCTGTTCGCTCGCCGTTACTAAGGGAATCCCATTTGGTTTCTTTTCCTCCGCTTATTGATAT
>C236_189
GCTGTAATATTTAGCCTTAGATGGAGTTTACCACCTGCTTTAGGCTGCACTCTCAAGCAACCTGACTCTAGAATACGCCTGTCTGCGCCTACCAGACTCACGCCTCCATGGGCCTAGCACCCACTTTGGGAGCCCCTGTCAAGGGAACTTGAGACACGTGTCAGTAGGCGATGCACAAACGCATCAACGCCGCATCTCCTAAACACGTCGAGTGTTAGGACTTGGCGCTGGACTCATCCCTGTTCGCTCGCCGTTACTAAGGGAATCCCATTTGGTTTCTTTTCCTCCGCTTATTTATAT
>C236_9
GCTGTAATATTTAGCCTTAGATGGAGTTTACCACCTGCTTTAGGCTGCACTCTCAAGCAACCTGACTCTAGAATACGCCTGTCTGCGCCTACCAGACTCACGCCTCCATGGGCCTAGCACCCACTTTGGGAGCCCCTGTCAAGGGAACTTGAGACACGTGTCAGTAGGCGATGCACAAACGCATCAACGCCGCATCTCCTAAACACGTCGAGTGTTAGGACTTGGCGCTGGCTCATCCCTGTTCGCTCGCCGTTACTAAGGCAATCCCTGTTGGTTTCTTTCCTCCGCTTATTGATAT
>C236_18
GCTGTAATATTTAGCCTTAGATGGAGTTTACCACCTGCTTTAGGCTGCACTCTCAAGCAACCTGACTCTAGAATACGCCTGTCTGCGCCTACCAGACTCACGCCTCCATGGGCCTAGCACCCACTTTGGGAGCCCCTGTCAAGGGAACTTGAGACACGTGTCAGTAGGCGATGCACAAACGCATCAACGCCGCATCTCCTAAACACGTCGAGTGTTAGGACTTGGCGCTGGCTCATCCCTGTTCGCTCGCCGTTACTAAGGGAATCCCATTGGTTCTTTCCTCCGCTTATTTATAT
>C236_1
GCTGTAATATTTAGCCTTAGATGGAGTTTACCACCTGCTTTAGGCTGCACTCTCAAGCAACCTGACTCTAGAATACGCCTGTCTGCGCCTACCAGACTCACGCCTCCATGGGCCTAGCACCCACTTTGGGAGCCCCTGTCAAGGGAACTTGAGACACGTGTCAGTAGGCGATGCACAAACGCATCAACGCCGCATCTCCTAAACACGTCGAGTGTTAGGACTTGGCGCTGGCTCATCCCTGTTCGCTCGCCGTTACTAAGGGAATCCCATTTGGTTCTTTCCTCCGCTTATTTATAT
>C236_41
GCTGTAATATTTAGCCTTAGATGGAGTTTACCACCTGCTTTAGGCTGCACTCTCAAGCAACCTGACTCTAGAATACGCCTGTCTGCGCCTACCAGACTCACGCCTCCATGGGCCTAGCACCCACTTTGGGAGCCCCTGTCAAGGGAACTTGAGACACGTGTCAGTAGGCGATGCACAAACGCATCAACGCCGCATCTCCTAAACACGTCGAGTGTTAGGACTTGGCGCTGGCTCATCCCTGTTCGCTCGCCGTTACTAAGGGAATCCCATTTGGTTTCTTTTCCTCCGCTTATTTATAT
>C236_141
GCTGTAATATTTAGCCTTAGATGGAGTTTACCACCTGCTTTAGGCTGCACTCTCAAGCAACCTGACTCTAGAATACGCCTGTCTGCGCCTACCAGACTCACGCCTCCATGGGCCTAGCACCCACTTTGGGAGCCCCTGTCAAGGGAACTTGAGACACGTGTCAGTAGGCGATGCACAAACGCATCAACGCCGCATCTCCTAAACACGTCGAGTGTTAGGACTTGGCGCTGGGCTCATCCCTGTTCGCTCGCCGTTACTAAACGGAACTCCCATTTCGGTTTCTTTTCCTCCGCTTATTTATAT
>C236_164
GCTGTAATATTTAGCCTTAGATGGAGTTTACCACCTGCTTTAGGCTGCACTCTCAAGCAACCTGACTCTAGAATACGCCTGTCTGCGCCTACCAGACTCACGCCTCCATGGGCCTAGCACCCACTTTGGGAGCCCCTGTCAAGGGAACTTGAGACACGTGTCAGTAGGCGATGCACAAACGCATCAACGCCGCATCTCCTAAACACGTCGAGTGTTAGGACTTGGCGCTGGGCTCATCCCTGTTCGCTCGCCGTTACTAACGGGAACTCCCATTTGGTTTCTTTTCCTCCGCTTATTATAT
>C236_122
GCTGTAATATTTAGCCTTAGATGGAGTTTACCACCTGCTTTAGGCTGCACTCTCAAGCAACCTGACTCTAGAATACGCCTGTCTGCGCCTACCAGACTCACGCCTCCATGGGCCTAGCACCCACTTTGGGAGCCCCTGTCAAGGGAACTTGAGACACGTGTCAGTAGGCGATGCACAAACGCATCAACGCCGCATCTCCTAAACACGTCGAGTGTTAGGACTTGGCGCTGGGCTCATCCCTGTTCGCTCGCCGTTACTAAGGGAACTCCCATTTGGTTTCTTTTCCTCCGCTTATTTATAT
>C236_146
GCTGTAATATTTAGCCTTAGATGGAGTTTACCACCTGCTTTAGGCTGCACTCTCAAGCAACCTGACTCTAGAATACGCCTGTCTGCGCCTACCAGACTCACGCCTCCATGGGCCTAGCACCCACTTTGGGAGCCCCTGTCAAGGGAACTTGAGACACGTGTCAGTAGGCGATGCACAAACGCATCAACGCCGCATCTCCTAAACACGTCGAGTGTTAGGACTTGGCGCTGGGCTCATCCCTGTTCGCTCGCCGTTACTAAGGGAATCCCATTTGGTTTCTTTTCCTCCGCTTATTGATAT
>C236_98
GCTGTAATATTTAGCCTTAGATGGAGTTTACCACCTGCTTTAGGCTGCACTCTCAAGCAACCTGACTCTAGAATACGCCTGTCTGCGCCTACCAGACTCACGCCTCCATGGGCCTAGCACCCACTTTGGGAGCCCCTGTCAAGGGAACTTGAGACACGTGTCAGTAGGCGATGCACAAACGCATCAACGCCGCATCTCCTAAACACGTCGAGTGTTAGGACTTGGCGCTGGGCTCATCCCTGTTCGCTCGCCGTTACTAAGGGAATCCCATTTGGTTTCTTTTCCTCCGCTTATTTATAT
>C236_225
GCTGTAATATTTAGCCTTAGATGGAGTTTACCACCTGCTTTAGGCTGCACTCTCAAGCAACCTGACTCTAGAATACGCCTGTCTGCGCCTACCAGACTCACGCCTCCATGGGCCTAGCACCCACTTTGGGAGCCCCTGTCAAGGGAACTTGAGACACGTGTCAGTAGGCGATGCACAAACGCATCAACGCCGCATCTCCTAAACACGTCGAGTGTTAGGACTTGGCGCTGGGCTCATCCCTGTTCGCTTCGCCGTTACCTAAGGGAATCCCATTTGGTTTCTTTTCCTCCGCTTATTTATAT
>C236_309
GCTGTAATATTTAGCCTTAGATGGAGTTTACCACCTGCTTTAGGCTGCACTCTCAAGCAACCTGACTCTAGAATACGCCTGTCTGCGCCTACCAGACTCACGCCTCCATGGGCCTAGCACCCACTTTGGGAGCCCCTGTCAAGGGAACTTGAGACACGTGTCAGTAGGCGATGCACAAACGCATCAACGCCGCATCTCCTAAACACGTCGAGTGTTAGGACTTGGCGCTGGGCTCATCCCTGTTCGCTTCGCCGTTACTAAAGGAATCCCATTTGGTTTCTTTTCCTCCGCTTATTTATAT
>C236_302
GCTGTAATATTTAGCCTTAGATGGAGTTTACCACCTGCTTTAGGCTGCACTCTCAAGCAACCTGACTCTAGAATACGCCTGTCTGCGCCTACCAGACTCACGCCTCCATGGGCCTAGCACCCACTTTGGGAGCCCCTGTCAAGGGAACTTGAGACACGTGTCAGTAGGCGATGCACAAACGCATCAACGCCGCATCTCCTAAACACGTCGAGTGTTAGGACTTGGCGCTGGGCTCATCCCTGTTCGCTTCGCCGTTACTAAGGGAATCCCATTTTGGTTTCTTTTCCTCCGCTTATTTATAT
>C236_230
GCTGTAATATTTAGCCTTAGATGGAGTTTACCACCTGCTTTAGGCTGCACTCTCAAGCAACCTGACTCTAGAATACGCCTGTCTGCGCCTACCAGACTCACGCCTCCATGGGCCTAGCACCCACTTTGGGAGCCCCTGTCAAGGGAACTTGAGACACGTGTCAGTAGGCGATGCACAAACGCATCAACGCCGCATCTCCTAAACACGTCGAGTGTTAGGACTTGGCGCTGGGCTCATCCTGTTCGCTCGCCGTTACTAAAGGAACTCCCATTTGGTTTCCTTTCCTCCGCTTATTATAT
>C236_259
GCTGTAATATTTAGCCTTAGATGGAGTTTACCACCTGCTTTAGGCTGCACTCTCAAGCAACCTGACTCTAGAATACGCCTGTCTGCGCCTACCAGACTCACGCCTCCATGGGCCTAGCACCCACTTTGGGAGCCCCTGTCAAGGGAACTTGAGACACGTGTCAGTAGGCGATGCACAAACGCATCAACGCCGCATCTCCTAAACACGTCGAGTGTTAGGACTTGGCGCTGGGTTCATCCCTGTTCGCTCGCCGTTACTAAGGGAATCCCATTTGGTTTCTTTTCCTCCGCTTATTTATAT
>C236_252
GCTGTAATATTTAGCCTTAGATGGAGTTTACCACCTGCTTTAGGCTGCACTCTCAAGCAACCTGACTCTAGAATACGCCTGTCTGCGCCTACCAGACTCACGCCTCCATGGGCCTAGCACCCACTTTGGGAGCCCCTGTCAAGGGAACTTGAGACACGTGTCAGTAGGCGATGCACAGACGCATCAACGCCGCATCTCCTAAACACGTCGAGTGTTAGGACTTGGCGCTGGGCTCATCCCTGTTCGCTCGCCGTTACTAAGGGAACTCCCATTTGGTTTCTTTTCCTCCGCTTATTTATAT
>C236_277
GCTGTAATATTTAGCCTTAGATGGAGTTTACCACCTGCTTTAGGCTGCACTCTCAAGCAACCTGACTCTAGAATACGCCTGTCTGCGCCTACCAGACTCACGCCTCCATGGGCCTAGCACCCACTTTGGGAGCCCCTGTCAAGGGAACTTGAGACACGTGTCAGTAGGCGATGCACAGACGCATCAACGCCGCATCTCCTAAACACGTCGAGTGTTAGGACTTGGCGCTGGGCTCATCCCTGTTCGCTCGCCGTTACTAAGGGAACTCCCCATTTGGTTTCTTTTCCTCCGCTTATTTATAT
>C236_70
GCTGTAATATTTAGCCTTAGATGGAGTTTACCACCTGCTTTAGGCTGCACTCTCAAGCAACCTGACTCTAGAATACGCCTGTCTGCGCCTACCAGACTCACGCCTCCATGGGCCTAGCACCCACTTTGGGAGCCCCTGTCAAGGGAACTTGAGACACGTGTCAGTAGGCGATGCACAGACGCATCAACGCCGCATCTCCTAAACACGTCGAGTGTTAGGACTTGGCGCTGGGCTCATCCCTGTTCGCTCGCCGTTACTAAGGGAATCCCATTTGGTTTCTTTTCCTCCGCTTATTTATAT
>C236_67
GCTGTAATATTTAGCCTTAGATGGAGTTTACCACCTGCTTTAGGCTGCACTCTCAAGCAACCTGACTCTAGAATACGCCTGTCTGCGCCTACCAGACTCACGCCTCCATGGGCCTAGCACCCACTTTGGGAGCCCCTGTCAAGGGAACTTGAGACACGTGTCAGTAGGCGATGCACAGACGCATCAACGCCGCATCTCCTAAACACGTCGAGTGTTAGGACTTGGCGCTGGGCTCATCCCTGTTCGCTCGCCGTTACTAAGGGAATCCCATTTGGTTTCTTTTCCTCCGTCTTATTTATAT
>C236_273
GCTGTAATATTTAGCCTTAGATGGAGTTTACCACCTGCTTTAGGCTGCACTCTCAAGCAACCTGACTCTAGAATACGCCTGTCTGCGCCTACCAGACTCACGCCTCCATGGGCCTAGCACCCACTTTGGGAGCCCCTGTCAAGGGAACTTGAGACACGTGTCAGTAGGCGATGCACAGACGCATCAACGCCGCATCTCCTAAACACGTCGAGTGTTAGGACTTGGCGCTGGGCTCATCCTGTTCGCTCGCCGTTACTAAGGGAATCCCATTTGGTTTCTTTTCCTCCGCTTATTTATAT
>C236_209
GCTGTAATATTTAGCCTTAGATGGAGTTTACCACCTGCTTTAGGCTGCACTCTCAAGCAACCTGACTCTAGAATACGCCTGTCTGCGCCTACCAGACTCACGCCTCCATGGGCCTAGCACCCACTTTGGGAGCCCCTGTCCGAAGGGAACTTGAGACACGTGTCAGTAGGCGATGCACAAACGCATCAACGCCGCATCTCCTAAACACGTCGAGTGTTAGGACTTGGCGCTGGACTCATCCCTGTTCGCTTCGCCGGTTACTAAGGGAATCCCATTTGGTTTCTTTTCCTCCGCTTATTTATAT
>C236_21
GCTGTAATATTTAGCCTTAGATGGAGTTTACCACCTGCTTTAGGCTGCACTCTCAAGCAACCTGACTCTAGAATACGCCTGTCTGCGCCTACCAGACTCACGCCTCCATGGGCCTAGCACCCACTTTGGGGAGCCCCTGTCAAGGGAACTTGAGACACGTGTCAGTAGGCGATGCACAAACGCATCAACGCCGCATCTCCTAAACACGTCGAGTGTTAGGACTTGGCGCTGACTCATCCCTGTTCGCTCGCCGTTACTAAGGCAATCCCTGTTGGTTTCTTTTCCTCCGCTTATTGATAT
>C236_55
GCTGTAATATTTAGCCTTAGATGGAGTTTACCACCTGCTTTAGGCTGCACTCTCAAGCAACCTGACTCTAGAATACGCCTGTCTGCGCCTACCAGACTCACGCCTTCATGGGCCTAGCACCCACTTTGGGAGCCCCTGTCAAGGGAACTTGAGACACGTGTCAGTAGGCGATGCACAAACGCATCAACGCCGCATCTCCTAAACACGTCGAGTGTTAGGACTTGGCGCTGGCTCATCCCTGTTCGCTCGCCGTTACTAAGGGAATCCCATTTGGTTTCTTTTCCTCCGCTTATTTATAT
>C236_74
GCTGTAATATTTAGCCTTAGATGGAGTTTACCACCTGCTTTAGGCTGCACTCTCAAGCAACCTGACTCTAGAATACGCCTGTCTGCGCCTACCAGACTCACGCCTTCATGGGCCTAGCACCCACTTTGGGAGCCCCTGTCAAGGGAACTTGAGACACGTGTCAGTAGGCGATGCACAAACGCATCAACGCCGCATCTCCTAAACACGTCGAGTGTTAGGACTTGGCGCTGGGCTCATCCCTGTTCGCTCGCCGTTACTAAGGGAACTCCCATTTGGTTTCTTTCCTCCGCTTATTTATAT
>C236_171
GCTGTAATATTTAGCCTTAGATGGAGTTTACCACCTGCTTTAGGCTGCACTCTCAAGCAACCTGACTCTAGAATACGCCTGTCTGCGCCTACCAGACTCACGCCTTCATGGGCCTAGCACCCACTTTGGGAGCCCCTGTCAAGGGAACTTGAGACACGTGTCAGTAGGCGATGCACAAACGCATCAACGCCGCATCTCCTAAACACGTCGAGTGTTAGGACTTGGCGCTGGGCTCATCCCTGTTCGCTCGCCGTTACTAAGGGAATCCCATTTGGTTTCTTTTCCTCCGCTTATTGATAT
>C236_266
GCTGTAATATTTAGCCTTAGATGGAGTTTACCACCTGCTTTAGGCTGCACTCTCAAGCAACCTGACTCTAGAATACGCCTGTCTGCGCCTACCAGACTCACGCCTTCATGGGCCTAGCACCCACTTTGGGAGCCCCTGTCAAGGGAACTTGAGACACGTGTCAGTAGGCGATGCACAAACGCATCAACGCCGCATCTCCTAAACACGTCGAGTGTTAGGACTTGGCGCTGGGCTCATCCCTGTTCGCTCGCCGTTACTAAGGGAATCCCATTTGGTTTCTTTTCCTCCGCTTATTTATAT
>C236_295
GCTGTAATATTTAGCCTTAGATGGAGTTTACCACCTGCTTTAGGCTGCACTCTCAAGCAACCTGACTCTAGAATACGCCTGTCTGCGCCTACCAGACTCACGCCTTCATGGGCCTAGCACCCACTTTGGGAGCCCCTGTCAAGGGAACTTGAGACACGTGTCAGTAGGCGATGCACAGACGCATCAACGCCGCATCTCCTAAACACGTCGAGTGTTAGGACTTGGCGCTGGGCTCATCCCTGTTCGCTCGCCGTTACTAAAGGAATCCCATTTGGTTTCTTTTCCTCCGCTTATTGATAT
>C236_120
GCTGTAATATTTAGCCTTAGATGGAGTTTACCACCTGCTTTAGGCTGCACTCTCAAGCAACCTGACTCTAGAATACGCCTGTCTGCGCCTACCAGACTCACGTCTCCATGGGCCTAGCACCCACTTTGGGAGCCCCTGTCAAGGGAACTTGAGACACGTGTCAGTAGACGATGCACAAACGCATCAACGCCGCATCTCCTAAACACGTCGAGTGTTAGGACTTGGCGCTGGGCTCATCCCTGTTCGCTCGCCGTTACTAAGGCAATCCCTGTTGGTTTCTTTTCCTCCGCTTATTGATAT
>C236_86
GCTGTAATATTTAGCCTTAGATGGAGTTTACCACCTGCTTTAGGCTGCACTCTCAAGCAACCTGACTCTAGAATACGCCTGTCTGCGCCTACCAGACTCACGTCTCCATGGGCCTAGCACCCACTTTGGGAGCCCCTGTCAAGGGAACTTGAGACACGTGTCAGTAGGCGATGCACAAACGCATCAACGCCGCATCTCCTAAACACGTCGAGTGTTAGGACTTGGCGCTGGGCTCATCCCTGTTCGCTCGCCGTTACTAAGGGAATCCCATTTGGTTTCTTTTCCTCCGCTTATTATAT
>C236_100
GCTGTAATATTTAGCCTTAGATGGAGTTTACCACCTGCTTTAGGCTGCACTCTCAAGCAACCTGACTCTAGAATACGCCTGTCTGCGCCTACCAGACTCACGTCTCCATGGGCCTAGCACCCACTTTGGGAGCCCCTGTCAAGGGAACTTGAGACACGTGTCAGTAGGCGATGCACAAACGCATCAACGCCGCATCTCCTAAACACGTCGAGTGTTAGGACTTGGCGCTGGGCTCATCCCTGTTCGCTCGCCGTTACTAAGGGAATCCCATTTGGTTTCTTTTCCTCCGCTTATTGATAT
>C236_83
GCTGTAATATTTAGCCTTAGATGGAGTTTACCACCTGCTTTAGGCTGCACTCTCAAGCAACCTGACTCTAGAATACGCCTGTCTGCGCCTACCAGACTCACGTCTCCATGGGCCTAGCACCCACTTTGGGAGCCCCTGTCAAGGGAACTTGAGACACGTGTCAGTAGGCGATGCACAAACGCATCAACGCCGCATCTCCTAAACACGTCGAGTGTTAGGACTTGGCGCTGGGCTCATCCCTGTTCGCTCGCCGTTACTAAGGGAATCCCATTTGGTTTCTTTTCCTCCGCTTATTTATAT
>C236_269
GCTGTAATATTTAGCCTTAGATGGAGTTTACCACCTGCTTTAGGCTGCACTCTCAAGCAACCTGACTCTAGAATACGCCTGTCTGCGCCTACCAGACTCACGTTCCTCCATGGGCCTAGCACCCACTTTGGGAGCCCCTGTCAAGGGAACTTGAGACACGTGTCAGTAGACGATGCACAAACGCATCAACGCCGCATCTCCTAAACACGTCGAGTGTTAGGACTTGGCGCTGGGCTCATCCCTGTTCGCTCGCCGTTACTAAGGGAATCCCATTTGGTTTCTTTTCCTCCGCTTATTTATAT
>C236_298
GCTGTAATATTTAGCCTTAGATGGAGTTTACCACCTGCTTTAGGCTGCACTCTCAAGCAACCTGACTCTAGAATACGCCTGTCTGCGCCTACTAGACTCACGCCTCCATGGGCCTAGCACCCACTTTGGGAGCCCCTGTCAAGGGAACTTGAGACACGTGTCAGTAGGCGATGCACAGACGCATCAACGCCGCATCTCCTAAACACGTCGAGTGTTAGGACTTGGCGCTGGGCTCATCCCTGTTCGCTCGCCGTTACTAAGGGAATCCCATTTGGTTTCTTTTCCTCCGCTTATTGATAT
>C236_75
GCTGTAATATTTAGCCTTAGATGGAGTTTACCACCTGCTTTAGGCTGCATCTCAAGCAACCTGACTCTAGAATACGCCTGTCTGCGCCTACCAGACTCACGCCTCCATGGGCCTAGCACCCACTTTGGGAGCCCCTGTCAAGGGAACTTGAGACACATGTCAGTAGGCGATGCACAAACGCATCAACGCCGCATCTCCTAAACACGTCGAGTGTTAGGACTTGGCGCTGGGCTCATCCCTGTTCGCTCGCCGTTACTAAGGGAATCCCATTTGGTTTCTTTTCCTCCGCTTATTTATAT
>C236_117
GCTGTAATATTTAGCCTTAGATGGAGTTTACCACCTGCTTTAGGCTGCATCTCAAGCAACCTGACTCTAGAATACGCCTGTCTGCGCCTACCAGACTCACGCCTCCATGGGCCTAGCACCCACTTTGGGAGCCCCTGTCAAGGGAACTTGAGACACGTGTCAGTAGGCGATGCACAAACGCATCAACGCCGCATCTCCTAAACACGTCGAGTGTTAGGACTTGGCGCTGGGCTCATCCCTGTTCGCTCGCCGTTACTAAGGGAATCCCATTTGGTTTCTTTTCCTCCGCTTATTGATAT
>C236_114
GCTGTAATATTTAGCCTTAGATGGAGTTTACCACCTGCTTTAGGCTGCATCTCAAGCAACCTGACTCTAGAATACGCCTGTCTGCGCCTACCAGACTCACGCCTCCATGGGCCTAGCACCCACTTTGGGAGCCCCTGTCAAGGGAACTTGAGACACGTGTCAGTAGGCGATGCACAGACGCATCAACGCCGCATCTCCTAAACACGTCGAGTGTTAGGACTTGGCGCTGGGCTCATCCCTGTTCGCTCGCCGTTACTAAGGGAATCCCATTTGGTTTCTTTTCCTCCGCTTATTTATAT
>C236_247
GCTGTAATATTTAGCTTTAGATGGAATTTACCACCCACTTAGAGCTGCATTCCCAAACAACTCGACTCTTCGAAAGCACCTTACATAGAATTGGTCATCTCATCGCACGGGATTCTCACCCTCTGTGACGTTCTGTTCCAAGAAACATAGACAAGAGCCAATCCCAAGGTTACCTTCTTCAAATTACAACTCGAACACCGAAGGTGCTAGATTTCAAATTTGAGCTTTTGCCGCTTCACTCGCCGTTTACTAAGGCAATCCCTGTTGGTTTCTTTTCCTCCGCTTATTGATAT
>C236_80
GCTGTAATATTTTAGCCTTAGATGGAGTTTACCACCTGCTTTAGGCTGCACTCTCAAGCAACCTGACTCTAGAATACGCCTGTCTGCGCCTACCAGACTCACGCCTCCATGGGCCTAGCACCCACTTTGGGAACCCCTGTCAAGGGAACTTGAGACACGTGTCAGTAGGCGATGCACAAACGCATCAACGCCGCATCTCCTAAACACGTCGAGTGTTAGGACTTGGCGCTGGGCTCATCCCTGTTCGCTCGCCGTTACTAAGGGAATCCCATTTGGTTTCTTTTCCTCCGCTTATTTATAT
>C236_307
TCCGCCAATATTTAGCTTTAGATGGAATTTACCACCCACTTAGAGCTGCATTCCCAAACAACTCGACTCTTCGAAAGCACCTTACATAGAATTGGTCATCTCATCGCACGGGATTCTCACCCTCTGTGACGTTCTGTTCCAAGAAACATAGACAAGAGCCAATCCCAAGGTTACCTTCTTCAAATTACAACTCGAACACCGAAGGTGCTAGATTTCAAATTTGAGCTTTTGCCGCTTCACTCGCCGTTTACTAAGGCAATCCCTCGTTGGTTTCTTTTCCTCCGCTTATTGATAT
>C236_191
TCGCCAATATTAGCTTTAGATGGAATTTACCACCCACTTAGAGCTGCATTCCCAAACAACTCGACTCTTCGAAAGCACCTTACATAGAATTGGTCATCTCATCGCACGGGATTCTCACCCTCTGTGACGTTCTGTTCCAAGAAACATAGACAAGAGCCAATCCCAAGGTTACCTTCTTCAAATTACAACTCGAACACCGAAGGTGCTAGATTTCAAATTTGAGCTTTTGCCGCTTCACTCGCCGTTTACTAAGGCAACTCCCCTCGTTGGTTTCTTTCCTCCGCTTATTGATAT
>C236_161
TCGCCAATATTTAGCCTTAGATGGAATTTACCACCCACTTAGAGCTGCATTCCCAAACAACTCGACTCTTCGAAAGCACCTTACATAGAATTGGTCATCTCATCGCACGGGATTCTCACCCTCTGTGACGTTCTGTTCCAAGAAACATAGACAAGAGCCAATCCCAAGGTTACCTTCTTCAAATTACAACTCGAACACCGAAGGTGCTAGATTTCAAATTTGAGCTTTTGCCGCTTCACTCGCCGTTTACTAAGGCAATCCCTGTTGGTTTCTTTTCCTCCGCTTATTGATAT
>C236_281
TCGCCAATATTTAGCCTTAGATGGAGTTTACCACCCACTTAGAGCTGCATTCCCAAACAACTCGACTCTTCGAAAGCACCTTACATAGAATTGGTCATCTCATCGCACGGGATTCTCACCCTCTGTGACGTTCTGTTCCAAGAAACATAGACAAGAGCCAATCCCAAGGTTACCTTCTTCAAATTACAACTCGAACACCGAAGGTGCTAGATTTCAAATTTGAGCTTTTGCCGCTTCACTCGCCGTTACTAAGGCAATCCCTGTTGGTTTCTTTTCCTCCGCTTATTTATAT
>C236_248
TCGCCAATATTTAGCCTTAGATGGAGTTTACCACCTGCTTTAGGCTGCACTCTCAAGCAACCTGACTCTAGAATACGCCTGTCTGCGCCTACCAGACTCACGCCTCCATGGGCCTAGCACCCACTTTGGGAGCCCCTGTCAAGGGAACTTGAGACACATGTCAGTAGGCGATGCACAAACGCATCAACGCCGCATCTCCTAAACACGTCGAGTGTTAGGACTTGGCGCTGGGCTCATCCCTGTTCGCTCGCCGTTACTAAGGGAATCCCATTTGGTTTCTTTTCCTCCGCTTATTTATAT
>C236_3
TCGCCAATATTTAGCTTTAGAAGAAATTTACCTCCCATTTAGAGCTGCATTCCCAAACAACTCGACTCGTCGAAGGGGCTTTACACGGCGAAGGCCAGCGACCACATACGGGATTCTCACCCTCTGTGACGTCCTGTTCCAAAGAACTTAGACCGCTGCCAACGCCAAAGCGCCCTCTGCAAATTACAACTCGGACTCTGAAAGAGTCAGATTTCAAATTTGAGCTGTTGCCGCTTCACTCGCCGTTACTAGGCAATCCCTGTTGGTTTCTTTTCCTCCGCTTATTGATAT
>C236_154
TCGCCAATATTTAGCTTTAGAAGAAATTTACCTCCCATTTAGAGCTGCATTCCCAAACAACTCGACTCGTCGAAGGGGCTTTACACGGCGAAGGCCAGCGACCACATACGGGATTCTCACCCTCTGTGACGTCCTGTTCCAAAGAACTTAGACCGCTGCCAACGCCAAAGCGCCCTCTGCAAATTACAACTCGGACTCTGAAAGAGTCAGATTTCAAATTTGAGCTGTTGCCGCTTCACTCGCCGTTTACTAGGGCAATCCCTGTTGGTTTCTTTTCCTCCGCTTATTGATAT
>C236_25
TCGCCAATATTTAGCTTTAGATGAAATTTACCACCCACTTAGAGCTGCATTCCCAAACAACTCGACTCTTCGAAAGCACCTTACATAGAATTGGTCATCTCATCGCACGGGATTCTCACCCTCTGTGACGTTCTGTTCCAAGAAACATAGACAAGAGCCAATCCCAAGGTTACCTTCTTCAAATTACAACTCGAACACCGAAGGTGCTAGATTTCAAATTTGAGCTTTTGCCGCTTCACTCGCCGTTACTAAGGCAATCCCTGTTGGTTTCTTTTCCTCCGCTTATTGATAT
>C236_126
TCGCCAATATTTAGCTTTAGATGGAATTACCACCACTTAGAGCTGCATTCCCAAACAACTCGACTCTTCGAAAGCACCTTACATAGAATTGGTCATCTCATCGCACGGGATTCTCACCCTCTGTGACGTTCTGTTCCAAGAAACATAGACAAGAGCCAATCCCAAGGTTACCTTCTTCAAATTACAACTCGAACACCGAAGGTGCTAGATTTCAAATTTGAGCTTTTGCCGCTTCACTCGCCGTTACTAAGGCAATCCCTGTTGGTTTCTTTTCCTCCGCTTATTGATAT
>C236_94
TCGCCAATATTTAGCTTTAGATGGAATTACCACCCACTTAGAGCTGCATTCCCAAACAACTCGACTCTTCGAAAGCACCTTACATAGAATTGGTCATCTCATCGCACGGGATTCTCACCCTCTGTGACGTTCTGTTCCAAGAAACATAGACAAGAGCCAATCCCAAGGTTACCTTCTTCAAATTACAACTCGAACACCGAAGGTGCTAGATTTCAAATTTGAGCTTTTGCCGCTTCACTCGCCGTTACTAAGGCAATCCCTGTTGGTTTCTTTTCCTCCGCTTATTGATAT
>C236_104
TCGCCAATATTTAGCTTTAGATGGAATTTACCACCACTTAGAGCTGCATTCCCAAACAACTCGACTCTTCGAAAGCACCTTACATAGAATTGGTCATCTCATCGCACGGGATTCTCACCCTCTGTGACGTTCTGTTCCAAGAAACATAGACAAGAGCCAATCCCAAGGTTACCTTCTTCAAATTACAACTCGAACACCGAAGGTGCTAGATTTCAAATTTGAGCTTTTGCCGCTTCACTCGCCGTTACTAAGGCAATCCCTGTTGGTTTCTTTTCCTCCGCTTATTTATAT
>C236_116
TCGCCAATATTTAGCTTTAGATGGAATTTACCACCCACTTAGAGCTGCATTCCCAAACAACCTGACTCTAGAATACGCCTGTCTGCGCCTACCAGACTCACGTCTCCATGGGCCTAGCACCCACTTTGGGAGCCCCTGTCAAGGGAACTTGAGACACGTGTCAGTAGGCGATGCACAAACGCATCAACGCCGCATCTCCTAAACACGTCGAGTGTTAGGACTTGGCGCTGGGCTCATCCCTGTTCGCTCGCCGTTACTAAGGGAATCCCATTTGGTTTCTTTTCCTCCGCTTATTGATAT
>C236_315
TCGCCAATATTTAGCTTTAGATGGAATTTACCACCCACTTAGAGCTGCATTCCCAAACAACTCGACTCGTCGAAGGGGCTTTACACGGCGAAGGCCAGCGACCACATACGGGATTCTCACCCTCTGTGACGTCCTGTTCCAAGAAACATAGACAAGAGCCAATCCCAAGGTTACCTTCTTCAAATTACAACTCGAACACCGAAGGTGCTAGATTTCAAATTTGAGCTTTTGCCGCTTCACTCGCCGTTTACTAAGGCAATCCCTGTTGGTTTCTTTTCCTCCGCTTATTGATAT
>C236_42
TCGCCAATATTTAGCTTTAGATGGAATTTACCACCCACTTAGAGCTGCATTCCCAAACAACTCGACTCTTCGAAAGCACCTTACATAGAATTGGTCATCTCATCGCACGGGATTCTCACCCTCTGTGACGTCCTGTTCCAAAGAACTTAGACCGCTGCCAACGCCAAAGCGCCCTCTGCAAATTACAACTCGGACTCTGAAAGAGTCAGATTTCAAATTTGAGCTGTTGCCGCTTCACTCGCCGTTACTAGGGCAATCCCTGTTGGTTTCTTTTCCTCCGCTTATTGATAT
>C236_162
TCGCCAATATTTAGCTTTAGATGGAATTTACCACCCACTTAGAGCTGCATTCCCAAACAACTCGACTCTTCGAAAGCACCTTACATAGAATTGGTCATCTCATCGCACGGGATTCTCACCCTCTGTGACGTCCTGTTCCAAAGAACTTAGACCGCTGCCAACGCCAAAGCGCCCTCTGCAAATTACAACTCGGACTCTGAAAGAGTCAGATTTCAAATTTGAGCTGTTGCCGCTTCACTCGCCGTTTACTAGGGCAATCCCTGTTGGTTTCTTTTCCTCCGCTTATTGATAT
>C236_99
TCGCCAATATTTAGCTTTAGATGGAATTTACCACCCACTTAGAGCTGCATTCCCAAACAACTCGACTCTTCGAAAGCACCTTACATAGAATTGGTCATCTCATCGCACGGGATTCTCACCCTCTGTGACGTTCTGTCCCAAGAAACATAGACAAGAGCCAATCCCAAGGTTACCTTCTTCAAATTACAACTCGAACACCGAAGGTGCTAGATTTCAAATTTGAGCTTTTGCCGCTTCACTCGCCGTTACTAAGGCAATCCCTGTTGGTTTCTTTTCCTCCGCTTATTGATAT
>C236_16
TCGCCAATATTTAGCTTTAGATGGAATTTACCACCCACTTAGAGCTGCATTCCCAAACAACTCGACTCTTCGAAAGCACCTTACATAGAATTGGTCATCTCATCGCACGGGATTCTCACCCTCTGTGACGTTCTGTTCCAAGAAACATAGACAAGAGCCAATCCCAAGGTTACCTTCTTCAAATTACAACTCGAACACCGAAAGTGCTAGATTTCAAATTTGAGCTTTTGCCGCTTCACTCGCCGTTACTAAGGCAATCCCTGTTGGTTTCTTTTCCTCCGCTTATTGATAT
>C236_36
TCGCCAATATTTAGCTTTAGATGGAATTTACCACCCACTTAGAGCTGCATTCCCAAACAACTCGACTCTTCGAAAGCACCTTACATAGAATTGGTCATCTCATCGCACGGGATTCTCACCCTCTGTGACGTTCTGTTCCAAGAAACATAGACAAGAGCCAATCCCAAGGTTACCTTCTTCAAATTACAACTCGAACACCGAAGGTGCTAGATTTCAAATTTGAGCTGTTGCCGCTTCACTCGCCTTACTAAGGCAATCCCTGTTGGTTTCTTTTCCTCCGCTTATTGATAT
>C236_127
TCGCCAATATTTAGCTTTAGATGGAATTTACCACCCACTTAGAGCTGCATTCCCAAACAACTCGACTCTTCGAAAGCACCTTACATAGAATTGGTCATCTCATCGCACGGGATTCTCACCCTCTGTGACGTTCTGTTCCAAGAAACATAGACAAGAGCCAATCCCAAGGTTACCTTCTTCAAATTACAACTCGAACACCGAAGGTGCTAGATTTCAAATTTGAGCTTTTGCCGCTTCACTCGCCGTCACTAAGGCAATCCCTGTTGGTTTCTTTCCTCCGCTTATTGATAT
>C236_33
TCGCCAATATTTAGCTTTAGATGGAATTTACCACCCACTTAGAGCTGCATTCCCAAACAACTCGACTCTTCGAAAGCACCTTACATAGAATTGGTCATCTCATCGCACGGGATTCTCACCCTCTGTGACGTTCTGTTCCAAGAAACATAGACAAGAGCCAATCCCAAGGTTACCTTCTTCAAATTACAACTCGAACACCGAAGGTGCTAGATTTCAAATTTGAGCTTTTGCCGCTTCACTCGCCGTTACTAAGCAATCCCTGTTGGTTTCTTTTCCTCCGCTTATTGATAT
>C236_73
TCGCCAATATTTAGCTTTAGATGGAATTTACCACCCACTTAGAGCTGCATTCCCAAACAACTCGACTCTTCGAAAGCACCTTACATAGAATTGGTCATCTCATCGCACGGGATTCTCACCCTCTGTGACGTTCTGTTCCAAGAAACATAGACAAGAGCCAATCCCAAGGTTACCTTCTTCAAATTACAACTCGAACACCGAAGGTGCTAGATTTCAAATTTGAGCTTTTGCCGCTTCACTCGCCGTTACTAAGGCAATCCCTCGTTGGTTTCTTTTCCTCCGCTTATTGATAT
>C236_8
TCGCCAATATTTAGCTTTAGATGGAATTTACCACCCACTTAGAGCTGCATTCCCAAACAACTCGACTCTTCGAAAGCACCTTACATAGAATTGGTCATCTCATCGCACGGGATTCTCACCCTCTGTGACGTTCTGTTCCAAGAAACATAGACAAGAGCCAATCCCAAGGTTACCTTCTTCAAATTACAACTCGAACACCGAAGGTGCTAGATTTCAAATTTGAGCTTTTGCCGCTTCACTCGCCGTTACTAAGGCAATCCCTGTTGGTTTCTTTCCTCCGCTTATTGATAT
>C236_149
TCGCCAATATTTAGCTTTAGATGGAATTTACCACCCACTTAGAGCTGCATTCCCAAACAACTCGACTCTTCGAAAGCACCTTACATAGAATTGGTCATCTCATCGCACGGGATTCTCACCCTCTGTGACGTTCTGTTCCAAGAAACATAGACAAGAGCCAATCCCAAGGTTACCTTCTTCAAATTACAACTCGAACACCGAAGGTGCTAGATTTCAAATTTGAGCTTTTGCCGCTTCACTCGCCGTTACTAAGGCAATCCCTGTTGGTTTCTTTCCTCCGCTTATTTATAT
>C236_2
TCGCCAATATTTAGCTTTAGATGGAATTTACCACCCACTTAGAGCTGCATTCCCAAACAACTCGACTCTTCGAAAGCACCTTACATAGAATTGGTCATCTCATCGCACGGGATTCTCACCCTCTGTGACGTTCTGTTCCAAGAAACATAGACAAGAGCCAATCCCAAGGTTACCTTCTTCAAATTACAACTCGAACACCGAAGGTGCTAGATTTCAAATTTGAGCTTTTGCCGCTTCACTCGCCGTTACTAAGGCAATCCCTGTTGGTTTCTTTTCCTCCGCTTATTGATAT
>C236_237
TCGCCAATATTTAGCTTTAGATGGAATTTACCACCCACTTAGAGCTGCATTCCCAAACAACTCGACTCTTCGAAAGCACCTTACATAGAATTGGTCATCTCATCGCACGGGATTCTCACCCTCTGTGACGTTCTGTTCCAAGAAACATAGACAAGAGCCAATCCCAAGGTTACCTTCTTCAAATTACAACTCGAACACCGAAGGTGCTAGATTTCAAATTTGAGCTTTTGCCGCTTCACTCGCCGTTACTAAGGCAATCCCTGTTGGTTTCTTTTCCTCCGCTTATTTATAT
>C236_60
TCGCCAATATTTAGCTTTAGATGGAATTTACCACCCACTTAGAGCTGCATTCCCAAACAACTCGACTCTTCGAAAGCACCTTACATAGAATTGGTCATCTCATCGCACGGGATTCTCACCCTCTGTGACGTTCTGTTCCAAGAAACATAGACAAGAGCCAATCCCAAGGTTACCTTCTTCAAATTACAACTCGAACACCGAAGGTGCTAGATTTCAAATTTGAGCTTTTGCCGCTTCACTCGCCGTTACTAAGGCAATCCCTGTTGGTTTCTTTTCCTCGCTTATTGATAT
>C236_45
TCGCCAATATTTAGCTTTAGATGGAATTTACCACCCACTTAGAGCTGCATTCCCAAACAACTCGACTCTTCGAAAGCACCTTACATAGAATTGGTCATCTCATCGCACGGGATTCTCACCCTCTGTGACGTTCTGTTCCAAGAAACATAGACAAGAGCCAATCCCAAGGTTACCTTCTTCAAATTACAACTCGAACACCGAAGGTGCTAGATTTCAAATTTGAGCTTTTGCCGCTTCACTCGCCGTTACTAAGGGAATCCCATTTGGTTTCTTTTCCTCCGCTTATTGATAT
>C236_282
TCGCCAATATTTAGCTTTAGATGGAATTTACCACCCACTTAGAGCTGCATTCCCAAACAACTCGACTCTTCGAAAGCACCTTACATAGAATTGGTCATCTCATCGCACGGGATTCTCACCCTCTGTGACGTTCTGTTCCAAGAAACATAGACAAGAGCCAATCCCAAGGTTACCTTCTTCAAATTACAACTCGAACACCGAAGGTGCTAGATTTCAAATTTGAGCTTTTGCCGCTTCACTCGCCGTTTACTAAGGCAATCCCCTGTTGGTTTCTTTCCTCCGCTTATTGATAT
>C236_174
TCGCCAATATTTAGCTTTAGATGGAATTTACCACCCACTTAGAGCTGCATTCCCAAACAACTCGACTCTTCGAAAGCACCTTACATAGAATTGGTCATCTCATCGCACGGGATTCTCACCCTCTGTGACGTTCTGTTCCAAGAAACATAGACAAGAGCCAATCCCAAGGTTACCTTCTTCAAATTACAACTCGAACACCGAAGGTGCTAGATTTCAAATTTGAGCTTTTGCCGCTTCACTCGCCGTTTACTAAGGCAATCCCTCGTTCGGTTTCTTTTCCTCCCGCTTATTGATAT
>C236_310
TCGCCAATATTTAGCTTTAGATGGAATTTACCACCCACTTAGAGCTGCATTCCCAAACAACTCGACTCTTCGAAAGCACCTTACATAGAATTGGTCATCTCATCGCACGGGATTCTCACCCTCTGTGACGTTCTGTTCCAAGAAACATAGACAAGAGCCAATCCCAAGGTTACCTTCTTCAAATTACAACTCGAACACCGAAGGTGCTAGATTTCAAATTTGAGCTTTTGCCGCTTCACTCGCCGTTTACTAAGGCAATCCCTCGTTGGTTTCTTTTCCTCCGCTTATTGATAT
>C236_184
[truncated: 2,370,839 more chars]
