# Supplementary material for: Biogeographic barriers drive co-diversification within associated eukaryotes of the Sarracenia alata pitcher plant system
Source: PeerJ. 2016 Jan 14;4:e1576. doi: 10.7717/peerj.1576 (PMC4715430; doi:10.7717/peerj.1576)
Supplement: Supplemental Information 2 [file peerj-04-1576-s004.zip › DRYAD_Satleretal/OTUs/Alveolata1_OTU_35.nex]

#NEXUS
begin taxa;
	dimensions ntax=18;
	taxlabels
	C317_53
	C317_65
	C317_69
	C317_164
	C317_59
	C317_50
	C317_2
	C317_242
	C317_209
	C317_217
	C317_78
	C317_60
	L339_207
	L339_120
	L339_173
	L339_163
	L339_46
	L339_44
;
end;

begin characters;
	dimensions nchar=278;
	format datatype=dna missing=? gap=-;
	matrix
	C317_53	CCACCAATATTTAGCCTTAGGAGAAGTTTACCT-CCA-TTTTGGGCTGCAGTCCCAAACAACCCGACTCTTTGTAGCCTTCCATACAGCAAGAACGACACCATGTACGGGGTTGTCACCCTCTATGACACTCCTTTCCAGGAGTTTGTGCGTCGTTCTCACCTTCTGGACTGCACTTCAGATTACAATTCGAGAGTATTACTACAATCGATTCTCAACTTGAGCTGTTGCCTCTTCACTCGCCG-CTACTGGGGCAATCTTTGTTAATTTCTTTTCCT
	C317_65	CCACCAATATTTAGCCTTAGGAGAAGTTTACCT-CCA-TTTTGGGCTGCAGTCCCAAACAACCCGACTCTTTGTAGTCTTCCATACAGCAAGAACGACACCATGTACGGGGTTGTCACCCTCTATGACACTCCTTTCCAGGAGTTTGTGCGTCGTTCTCACCTTCTGGACTGCACTTCAGATTACAATTCGAGAGTATTACTACAATCGATTCTCAACTTGAGCTGTTGCCTCTTCACTCGCCG-CTACTGGGGCAATCTTTGTTAATTTCTTTCCTC
	C317_69	CCACCAATATTTAGCCTTAGGAGAAGTTTACCT-CCA-TTTTGGGCTGCAGTCCCAAACAACCCGACTCTTTGTAGCCTTCCATACAGCAAGAACGACACCATGTACGGGGTTGTCACCCTCTATGACACTCCTTTCCAGGAGTTTGTGCGTCGTTCTCGCCTTCTGGACTGCACTTCAGATTACAATTCGAGAGTATTACTACAATCGATTCTCAACTTGAGCTGTTGCCTCTTCACTCGCCG-CTACTGGGGCAATCTTTGTTAATTTCTTTTCCT
	C317_164	CCACCAATATTTAGCCTTAGGAGAAGTTTACCTCCCA-CTTTGGGCTGCAGTCCCAAACAACCCGACTCTTTGTAGCCTTCCATACAGCAAGAACGACACCATGTACGGGGTTGTCACCCTCTATGACACTCCTTTCCAGGAGTTTGTGCGTCGTTCTCACCTTCTGGACTGCACTTCAGATTACAATTCGAGAGTATTACTACAATCGATTCTCAACTTGAGCTGTTGCCTCTTCACTCGCCGTTTACTAGGGCAATCCCTGTTGGTTTCTTTTC--
	C317_59	CCACCAATATTTAGCCTTAGGAGAAGTTTACCTCCCA-TTTTGGGCTGCAGTCCCAAACAACCCGACTCTTTGTAGCCACCCATACAGCAAGAACGACACCATGTACGGGGTTGTCACCCTCTATGACACTCCTTTCCAGGAGTTTATGCATCGTTCTCACTTTCTGGACTGCACTTCAGATTACAATTCGAGAGTATTACTACAATCGATTCTCAACTTGAGCTGTTGCCTCTTCACTCGCCG-CTACTGGGGCAATCTTTGTTAATTTCTTTTCC-
	C317_50	CCACCAATATTTAGCCTTAGGAGAAGTTTACCCTCCATTTTTGGGCTGCAGTCCCAAACAACCCGACTCTTTGTAGCCTTCCATACAGCAAGAACGACACCATGTACGGGGTTGTCACCCTCTATGACACTCCTTTCCAGGAGTTTGTGCGTCGTTCTCACCTTCTGGACTGCACTTCAGATTACAATTCGAGAGTATTACTACAATCGATTCTCAACTTGAGCTGTTGCCTCTTCACTCGCCG-CTACTGGGGCAATCTTTGTTAATTTCTTTTC--
	C317_2	CCACCAATATTTAGCCTTAGGAGAAGTTTACCTCCCA-TTTTGGGCTGCAGTCCCAAACAACCCGACTCTTTGTAGCCTTCCATACAGCAAGAACGACACCATGTACGGGGTTGTCACCCTCTATGACACTCCTTTCCAGGAGTTTGTGCGTCGTTCTCACCTTCTGGACTGCACTTCAGATTACAATTCGAGAGTATTACTACAATCGATTCTCAACTTGAGCTGTTGCCTCTTCACTCGCCG-CTACTGGGGCAATCTTTGTTAATTTCTTTTCC-
	C317_242	CCACCAATATTTAGCCTTAGGAGAAGTTTACCTCCCA-TTTTGGGCTGCAGTCCCAAACAACCCGACTCTTTGTAGCCTTCCATACAGCAAGAACGACACCATGTACGGGGTTGTCACCCTCTATGACACTCCTTTCCAGGAGTTTGTGCGTCGTTCTCACCTTCTGGACTGCACTTCAGATTACAATTCGAGAGTATTACTACAATCGATTCTCAACTTGAGCTGTTGCCTCTTCACTCGCCG-CTACTGGGGCAATCTTTGTTAATTTCTTTTCC-
	C317_209	CCACCAATATTTAGCCTTAGGAGAAGTTTACCTCCCA-TTTTGGGCTGCAGTCCCAAACAACCCGACTCTTTGTAGCCTTCCATACAGCAAGAACGACACCATGTACGGGGTTGTCACCCTCTATGACACTCCTTTCCAGGAGTTTGTGCGTCGTTCTCACCTTCTGGACTGCACTTCAGATTACAATTCGAGAGTATTACTACAATCGATTCTCAACTTGAGCTGTTGCCTCTTCACTCGCCG-CTACTGGGGCAATCTTTGTTTAATTTCTTTTC-
	C317_217	CCACCAATATTTAGCCTTAGGAGAAGTTTACCTCCCA-TTTTGGGCTGCAGTCCCAAACAACCCGACTCTTTGTAGCCTTCCATACAGCAAGAACGACACCATGTACGGGGTTGTCACCCTCTATGACACTCCTTTCCAGGAGTTTGTGCGTCGTTCTCACCTTCTGGACTGCACTTCAGATTACAATTCGAGAGTATTACTACAATCGATTCTCAACTTGAGCTGTTGCCTCTTCACTCGCCG-TTACTAAGGGAATCCTAGTTAGTTTCTTTTCC-
	C317_78	CCACCAATATTTAGCCTTAGGAGAAGTTTACCTCCAT-TTTTGGGCTGCAGTCCCAAACAACCCGACTCTTTGTAGCCTTCCATACAGCAAGAACGACACCATGTACGGGGTTGTCACCCTCTATGACACTCCTTTCCAGGAGTTTGTGCGTCGTTCTCACCTTCTGGACTGCACTTCAGATTACAATTCGAGAGTATTACTACAATCGATTCTCAACTTGAGCTGTTGCCTCTTCACTCGCCG-CTACTGGGGCAATCTTTGTTAATTTCTTTCCT-
	C317_60	TCGCCAATATTTAGCCTTAGGAGAAGTTTACCT-CCA-TTTTGGGCTGCAGTCCCAAACAACCCGACTCTTTGTAGCCTTCCATACAGCAAGAACGACACCATGTACGGGGTTGTCACCCTCTATGACACTCCTTTCCAGGAGTTTGTGCGTCGTTCTCACCTTCTGGACTGCACTTCAGATTACAATTCGAGAGTATTACTACAATCGATTCTCAACTTGAGCTGTTGCCTCTTCACTCGCCG-CTACTGGGGCAATCTTTGTTAATTTCTTTTCCT
	L339_207	CCACCAATATTTAGCCTTAGGAGAAGTTTACCTCCCA-TTTTGGGCTGCAGTCCCAAACAACCCGACTCTTTGTAGCCTTCCATACAGCAAGAACGACACCATGTACGGGGTTGTCACCCTCTATGACACTCCTTTCCAGGAGTTTGTGCGTCGTTCTCACCTTCTGGACTGCACTTCAGATTACAATTCGAGAGTATTACTACAATCGATTCTCAACTTGAGCTGTTGCCTCTTCACTCGCCG-CTACTGGGGCAATCCCTGTTGGTTTCTTTTCC-
	L339_120	CCACCAATATTTAGCCTTAGGAGAAGTTTACCTCCCA-TTTTGGGCTGCAGTCCCAAACAACCCGACTCTTTGTAGCCTTCCATACAGCAAGAACGACACCATGTACGGGGTTGTCACCCTCTATGACACTCCTTTCCAGGAGTTTGTGCGTCGTTCTCACCTTCTGGACTGCACTTCAGATTACAATTCGAGAGTATTACTACAATCGATTCTCAACTTGAGCTGTTGCCTCTTCACTCGCCG-CTACTGGGGCAATCTTTGTTAATTTCTTTTCC-
	L339_173	CCACCAATATTTAGCCTTAGGAGAAGTTTACCTCCCA-TTTTGGGCTGCAGTCCCAAACAACCCGACTCTTTGTAGCCTTCCATACAGCAAGAACGACACCATGTACGGGGTTGTCACCCTCTATGACACTCCTTTCCAGGAGTTTGTGCGTCGTTCTCACCTTCTGGACTGCACTTCAGATTACAATTCGAGAGTATTACTACAATCGATTCTCAACTTGAGCTGTTGCCGCTTCACTCGCCGTTTACTAGGGCAATCCCTGTTGGTTTCTTTTC--
	L339_163	CCACCAATATTTAGCCTTAGGAGAAGTTTACCTCCCA-TTTTGGGCTGCAGTCCCAAACAACCCGACTCTTTGTAGCCTTCCATACAGCAAGAACGACACCATGTACGGGGTTGTCACCCTCTATGACACTCCTTTCCAGGAGTTTGTGCGTCGTTCTCACCTTCTGGACTGCACTTCAGATTACAATTCGAGAGTATTACTACAATCGATTCTCAACTTGAGCTGTTGCCTCTTCACTCGCCGTTTACTAGGGAAATCATTGTTATTTTCTTTTC--
	L339_46	CCACCAATATTTAGCCTTAGGAGAAGTTTACCT-CCA-TTTTGGGCTGCAGTCCCAAACAACCCGACTCTTTGTAGCCTTCCATACAGCAAGAACGACACCATGTACGGGGTTGTCACCCTCTATGACACTCCTTTCCAGGAGTTTGTGCGTCGTTCTCACCTTCTGGACTGCACTTCAGATTACAATTCGAGAGTATTACTACAATCGATTCTCAACTTGAGCTGTTGCCTCTTCACTCGCCG-CTACTGGGGCAATCTTTGTTAATTTCTTTTCCT
	L339_44	CCACCAATATTTAGCCTTAGGAGAAGTTTACCT-CCA-TTTTGGGCTGCAGTCCCAAACAACCCGACTCTTTGTAGCCTTCCATACAGCAAGAACGACACCATGTACGGGGTTGTCACCCTCTATGACACTCCTTTCCAGGAGTTTGTGCGTCGTTCTCACCTTCTGGACTGCACTTCAGATTACAATTCGAGAGTATTACTACAATCGATTCTCAACTTGAGCTGTTGCCTCTTCACTCGCCG-CTACTGGGGCAATCTTTGTTAATTTCTTTTCCT

;
end;
