# Supplementary material for: Biogeographic barriers drive co-diversification within associated eukaryotes of the Sarracenia alata pitcher plant system
Source: PeerJ. 2016 Jan 14;4:e1576. doi: 10.7717/peerj.1576 (PMC4715430; doi:10.7717/peerj.1576)
Supplement: Supplemental Information 2 [file peerj-04-1576-s004.zip › DRYAD_Satleretal/OTUs/Amoebozoa1_OTU_5.nex]

#NEXUS
begin taxa;
	dimensions ntax=227;
	taxlabels
	A329_33
	A329_3
	A329_179
	A329_221
	A329_141
	A329_49
	A329_54
	A329_51
	A329_157
	A329_34
	A331_100
	A331_103
	A331_90
	A331_68
	A331_258
	A331_228
	A331_29
	A331_33
	A331_212
	A331_224
	A331_17
	A331_242
	A331_37
	A331_199
	A331_286
	A331_162
	A331_72
	A332_15
	A332_46
	A332_67
	A331_44
	A331_79
	C316_133
	C312_105
	C317_115
	C317_29
	C317_68
	C317_47
	C317_76
	C317_147
	C317_146
	C317_23
	C317_7
	C317_40
	C317_215
	C317_251
	C317_132
	C317_140
	C317_88
	C317_154
	C317_137
	C317_191
	C317_224
	C317_125
	C317_54
	C317_165
	C317_57
	C317_22
	C317_33
	C317_216
	C317_56
	K318_117
	K320_23
	K320_136
	L111_28
	L111_36
	L112_32
	L112_4
	L119_27
	L119_62
	L119_66
	L111_11
	L120_8
	L120_29
	L120_1
	L125_7
	L125_26
	L126_26
	L126_16
	L125_5
	L127_146
	L128_10
	L128_6
	L128_9
	L264_12
	L265_304
	L264_16
	L283_147
	L283_204
	L288_82
	L288_72
	L288_55
	L288_244
	L288_2
	L288_296
	L288_141
	L288_188
	L288_217
	L288_17
	L288_96
	L288_52
	L335_273
	L335_75
	L335_117
	L288_127
	L335_145
	L335_66
	L335_36
	L335_26
	L335_185
	L335_160
	L335_179
	L335_40
	L335_125
	L335_212
	L335_250
	L335_69
	L335_79
	L335_218
	L335_167
	L336_57
	L336_22
	L336_13
	L336_211
	L336_46
	L336_66
	L336_19
	L337_42
	L338_31
	L338_9
	L338_92
	L338_21
	L339_209
	L340_164
	L340_41
	T323_51
	T323_37
	T323_16
	T323_134
	T323_39
	T323_119
	T323_78
	T323_95
	T323_153
	T323_159
	T323_246
	T323_197
	T325_95
	T325_84
	T325_106
	T325_290
	T325_236
	T325_312
	T325_307
	T325_234
	T325_144
	T325_6
	T325_32
	T325_29
	T325_205
	T325_38
	T325_1
	T325_151
	T325_19
	T325_214
	T325_123
	T325_4
	T325_224
	T325_180
	T325_273
	T325_158
	T325_241
	T325_211
	T325_152
	T325_244
	T325_37
	T325_42
	T325_261
	T325_122
	T325_210
	T325_202
	T325_76
	T325_149
	T325_222
	T325_118
	T326_80
	T325_75
	T325_270
	T326_40
	T326_50
	T326_82
	T326_51
	T326_174
	T326_109
	T325_157
	T326_250
	T326_31
	T325_82
	T326_87
	T326_20
	T326_4
	T326_14
	T326_26
	T326_1
	T326_161
	T326_197
	T326_251
	T326_152
	T326_200
	T326_147
	T326_258
	T326_234
	T326_238
	T326_224
	T326_131
	T326_136
	T326_166
	T326_163
	T326_186
	T326_35
	T326_181
	T326_38
	T326_39
	T326_118
	T326_43
	T326_41
	T326_62
;
end;
begin characters;
	dimensions nchar=303;
	format datatype=dna missing=? gap=-;
	matrix
	A329_33	--CACG-CTTTCATATTTAGCCTTGGA-TGGCCAGCACCACCCATATTCAGCCAG-CACTATCAAGCTGACCTACTCGCGA-GGCACGGCTTCGTCCGGCTTCTCTCACCAGGTCGTGTGGAACGCCCT-GTG-CCCCGGGGTATTAGCCCGTATGCCGTGAGAGTT-GCCGGATTGG-ACCG-CGCCCCTT-AGACCACATTTCCCACACAGCCGTG-AAGCC-GTGGGGA-TTCAGTC-TC-GGGCTA--TTCCCTG-TTCACTCGCAGTT-ACT-GGGGGAA-TCT--CGGTTGATT---
	A329_3	--CACG-CTTTCATATTTAGCCTTGGA-TGGCCAGCACCACCCATATTCAGCCAG-CACTATCAAGCTGACCTACTCGCGA-GGCACGGCTTCGTCCGGCTTCTCTCACCAGGTCGTGTGGAACGCCCT-GTG-CCCCGGGGTATTAGCCCGTATGCCGTGAGAGTT-GCCGGATTGG-ACCG-CGCCCCTT-AGACCACATTTCCCACACAGCCGTG-AAGCC-GTGGGGA-TTCAGTC-TC-GGGCTA--TTCCCTG-TTCACTCGCAGTT-ACT-GGGGGAA-TCT--CGGTTGATT---
	A329_179	--CACG-CTTTCATATTTAGCCTTGGA-TGGCCAGCACCACCCATATTCAGCCAG-CACTATCAAGCTGACCTACTCGCGA-GGCACGGCTTCGTCCGGCTTCTCTCACCAGGTCGTGTGGAACGCCCT-GTG-CCCCGGGGTATTAGCCCGTATGCCGTGAGAGTT-GCCGGATTGG-ACCG-CGCCCCTT-AGACCACATTTCCCACACAGCCGTG-AAGCC-GTGGGGA-TTCAGTC-TC-GGGCTA--TTCCCTG-TTCACTCGCAGTTTACTCGGGGGAA-TCT--CGGTTGA-----
	A329_221	--CACG-CTTTCATATTTAGCCTTGGA-TGGCCAGCACCACCCATATTCAGCCAG-CACTATCAAGCTGACCTACTCGCGA-GGCACGGCTTCGTCCGGCTTCTCTCACCAGGTCGTGTGGAACGCCCT-GTG-CCCCGGGGTATTAGCCCGTATGCCGTGAGAGTT-GCCGGATTGG-ACCG-CGCCCCTT-AGACCACATTTCCCACACAGCCGTG-AAGCC-GTGGGGA-TTCAGTC-TC-GGGCTA--TTCCCTG-TTCACTCGCAGTTTACT-GGGGGAA-TCT--CGGTTCGA----
	A329_141	--CACG-CTTTCATATTTAGCCTTGGA-TGGCCAGCACCACCCATATTCAGCCAG-CACTATCAAGCTGACCTACTCGCGA-GGCACGGCTTCGTCCGGCTTCTCTCACCAGGTCGTGTGGAACGCCCT-GTG-CCCCGGGGTATTAGCCCGTATGCCGTGAGAGTT-GCCGGATTGG-ACCG-CGCCCCTT-AGACCACATTTCCCACACAGCCGTG-AAGCC-GTGGGGA-TTCAGTC-TC-GGGCTA--TTCCCTG-TTCACTCGCAGTTTACT-GGGGGAA-TCT--CGGTTGAT----
	A329_49	--CACG-CTTTCATATTTAGCCTTGGA-TGGCCAGCACCA-CCATATTCAGCCAG-CACTATCAAGCTGACCTACTCGCGA-GGCACGGCTTCGTCCGGCTTCTCTCACCAGGTCGTGTGGAACGCCCT-GTG-CCCCGGGGTATTAGCCCGTATGCCGTGAGAGTT-GCCGGATTGG-ACCG-CGCCCCTT-AGACCACATTTCCCACACAGCCGTG-AAGCC-GTGGGGA-TTCAGTC-TC-GGGCTA--TTCCCTG-TTCACTCGCAGTT-ACT-GGGGGAA-TCT--CGGTTGACTT--
	A329_54	--CACG-CTTTCATATTTAGCCTTGGA-TGGCCAGCACCA-CCATATTCAGCCAG-CACTATCAAGCTGACCTACTCGCGA-GGCACGGCTTCGTCCGGCTTCTCTCACCAGGTCGTGTGGAACGCCCT-GTG-CCCCGGGGTATTAGCCCGTATGCCGTGAGAGTT-GCCGGATTGG-ACCG-CGCCCCTT-AGACCACATTTCCCACACAGCCGTG-AAGCC-GTGGGGA-TTCAGTC-TC-GGGCTA--TTCCCTG-TTCACTCGCAGTT-ACT-GGGGGAA-TCT--CGGTTGATTT--
	A329_51	--CACG-CTTTCATATTTAGCCTTGGA-TGGCCAGCACCA-CCATATTCAGCCAG-CACTATCAAGCTGACCTACTCGCGA-GGCACGGCTTCGTCCGGCTTCTCTCACCAGGTCGTGTGGAACGCCCT-GTG-CCCCGGGGTATTAGCCCGTATGCCGTGAGAGTT-GCCGGATTGG-ACCG-CGCCCCTT-AGACCACATTTCCCACACAGCCGTG-AAGCC-GTGGGGA-TTCAGTC-TC-GGGCTA--TTCCCTG-TTCACTCGCAGTT-ACT--GGGGAA-TCT--CGGTTGATTTC-
	A329_157	--CACG-CTTTCATATTTAGCCTTGGA-TGGCCAGCACCACCCATATTCAGCCAG-CACTATCAAGCTGACCTACTCGCGA-GGCACGGCTTCGTCCGGCTTCTCTCACCAGGTCGTGTGGAACGCCCT-GTG-CCCCGGGGTATTAGCCCGTATGCCGTGAGAGTT-GCCGGATTGG-ACCGCCGCCCCTT-AGACCACATTTCCCACACAGCCGTG-AAGCCGGTGGGGA-TTCAGTC-TC-GGGCTTA-TTCCCTG-TTCACTCGCAGTTTACT-GGGGGAA-TCT--CGGTT-------
	A329_34	CACGCT-TTTCATATTTTAGCCTTGGATGGGCCAGCACCACCCATATTCAGCCAG-CACTATCAAGCTGACCTACTCGCGA-GGCACGGCTTCGTCCGGCTTCTCTCACCAGGTCGTGTGGAACGCCCT-GTG-CCCCGGGGTATTAGCCCGTATGCCGTGAGAGTT-GCCGGATTGG-ACCG-CGCCCCTT-AGACCACATTTCCCACACAGCCGTG-AAGCC-GTGGGGA-TTCAGTC-TC-GGGCTA--TTCCCTG-TTCACTCGCAGTT-ACT-GGGGGAA-TCT--CGGTTG------
	A331_100	--CACG-CTTTCATATTTAGCCTTGGA-TGGCCAGCACCA-CCATATTCAGCCAG-CACTATCAAGCTGACCTACTCGCGA-GGCACGGCTTCGTCCGGCTTCTCTCACCAGGTCGTGTGGAACGCCCT-GTG-CCCCGGGGTATTAGCCCGTATGCCGTGAGAGTT-GCCGGATTGG-ACCG-CGCCCCTT-AGACCACATTTCCCACACAGCCGTG-AAGCC-GTGGGGA-TTCAGTC-TC-GGGCTA--TTCCCTG-TTCACTCGCAGTT-ACT-GGGGGAA-TCT--CGGTTGATTC--
	A331_103	--CACG-CTTTCATATTTAGCCTTGGA-TGGCCAGCACCA-CCATATTCAGCCAG-CACTATCAAGCTGACCTACTCGCGA-GGCACGGCTTCGTCCGGCTTCTCTCACCAGGTCGTGTGGAACGCCCT-GTG-CCCCGGGGTATTAGCCCGTATGCCGTGAGAGTT-GCCGGATTGG-ACCG-CGCCCCTT-AGACCACATTTCCCACACAGCCGTG-AAGCC-GTGGGGA-TTCAGTC-TC-GGGCTA--TTCCCTG-TTCACTCGCAGTT-ACT-GGGGGAA-TCT--CGGTTGATTT--
	A331_90	--CACG-CTTTCATATTTAGCCTTGGA-TGGCCAGCACCA-CCATATTCAGCCAG-CACTATCAAGCTGACCTACTCGCGA-GGCACGGCTTCGTCCGGCTTCTCTCACCAGGTCGTGTGGAACGCCCT-GTG-CCCCGGGGTATTAGCCCGTATGCCGTGAGAGTT-GCCGGATTGG-ACCG-CGCCCCTT-AGACCACATTTCCCACACAGCCGTG-AAGCC-GTGGGGA-TTCAGTC-TC-GGGCTA--TTCCCTG-TTCACTCGCAGTT-ACT-GGGGGAA-TCT--CGGTTGATTT--
	A331_68	--CACG-CTTTCATATTTAGCCTTGGA-TGGCCAGCACCA-CCATATTCAGCCAG-CACTATCAAGCTGACCTACTCGCGA-GGCACGGCTTCGTCCGGCTTCTCTCACCAGGTCGTGTGGAACGCCCT-GTG-CCCCGGGGTATTAGCCCGTATGCCGTGAGAGTT-GCCGGATTGG-ACCG-CGCCCCTT-AGACCACATTTCCCACACAGCCGTG-AAGCC-GTGGGGA-TTCAGTC-TC-GGGCTA--TTCCCTG-TTCACTCGCAGTT-ACT-GGGGGAA-TCT--CGGTTGATTT--
	A331_258	--CACG-CTTTCATATTTAGCCTTGGA-TGGCCAGCACCACCCATATTCAGCCAG-CACTATCAAGCTGACCTACTCGCGA-GGCACGGCTTCGTCCGACTTCTCTCACCAGGTCGTGTGGAACGCCCT-GTG-CCCCGGGGTATTAGCCCGTATGCCGTGAGAGTT-GCCGGATTGG-ACCG-CGCCCCTT-AGACCACATTTCCCACACAGCCGTG-AAGCC-GTGGGGA-TTCAGTC-TC-GGGCTA--TTCCCTG-TTCACTCGCAGTTTACT-GGGGGAA-TCT--CGGTTGAT----
	A331_228	--CACG-CTTTCATATTTAGCCTTGGA-TGGCCAGCACCACCCATATTCAGCCAG-CACTATCAAGCTGACCTACTCGCGA-GGCACGGCTTCGTCCGGCTTCTCTCACCAGGTCGTGTGGAACGCCCT-GTG-CCCCGGGGTATTAGCCCGTATGCCGTGAGAGTTAGCCGGATTGG-ACCG-CGCCCCTT-AGACCACATTTCCCACACAGCCGTG-AAGCC-GTGGGGA-TTCAGTC-TC-GGGCTA--TTCCCTG-TTCACTCGCAGTTTACT-GGGGGAA-TCT--CGGTTGA-----
	A331_29	--CACG-CTTTCATATTTAGCCTTGGA-TGGCCAGCACCACCCATATTCAGCCAG-CACTATCAAGCTGACCTACTCGCGA-GGCACGGCTTCGTCCGGCTTCTCTCACCAGGTCGTGTGGAACGCCCT-GTG-CCCCGGGGTATTAGCCCGTATGCCGTGAGAGTT-GCCGGATTGG-ACCG-CGCCCCTT-AGACCACATTTCCCACACAGCCGTG-AAGCC-GTGGGGA-TTCAGTC-TC-GGGCTA---TCCCTG-TTCACTCGCAGTT-ACT-GGGGGAA-TCT--CGGTTGATTT--
	A331_33	--CACG-CTTTCATATTTAGCCTTGGA-TGGCCAGCACCACCCATATTCAGCCAG-CACTATCAAGCTGACCTACTCGCGA-GGCACGGCTTCGTCCGGCTTCTCTCACCAGGTCGTGTGGAACGCCCT-GTG-CCCCGGGGTATTAGCCCGTATGCCGTGAGAGTT-GCCGGATTGG-ACCG-CGCCCCTT-AGACCACATTTCCCACACAGCCGTG-AAGCC-GTGGGGA-TTCAGTC-TC-GGGCTA--TTCCCTG-TTCACTCGCAGTT-ACT-GGGGGAA-TCT--CGGTTGATT---
	A331_212	--CACG-CTTTCATATTTAGCCTTGGA-TGGCCAGCACCACCCATATTCAGCCAG-CACTATCAAGCTGACCTACTCGCGA-GGCACGGCTTCGTCCGGCTTCTCTCACCAGGTCGTGTGGAACGCCCT-GTG-CCCCGGGGTATTAGCCCGTATGCCGTGAGAGTT-GCCGGATTGG-ACCG-CGCCCCTT-AGACCACATTTCCCACACAGCCGTG-AAGCC-GTGGGGA-TTCAGTC-TC-GGGCTA--TTCCCTG-TTCACTCGCAGTTTACT-GGGGGAA-TCT--CGGTTGAT----
	A331_224	--CACG-CTTTCATATTTAGCCTTGGA-TGGCCAGCACCACCCATATTCAGCCAG-CACTATCAAGCTGACCTACTCGCGA-GGCACGGCTTCGTCCGGCTTCTCTCACCAGGTCGTGTGGAACGCCCT-GTG-CCCCGGGGTATTAGCCCGTATGCCGTGAGAGTT-GCCGGATTGG-ACCG-CGCCCCTT-AGACCACATTTCCCACACAGCCGTG-AAGCC-GTGGGGA-TTCAGTC-TC-GGGCTA--TTCCCTG-TTCACTCGCAGTTTACT-GGGGGAA-TCT--CGGTTGAT----
	A331_17	--CACG-CTTTCATATTTAGCCTTGGA-TGGCCAGCACCACCCATATTCAGCCAG-CACTATCAAGCTGACCTACTCGCGA-GGCACGGCTTCGTCCGGCTTCTCTCACCAGGTCGTGTGGAACGCCCT-GTG-CCCCGGGGTATTAGCCCGTATGCCGTGAGAGTT-GCCGGATTGG-ACCG-CGCCCCTT-AGACCACATTTCCCACACAGCCGTG-AAGCC-GTGGGGA-TTCAGTC-TC-GGGCTA--TTCCCTG-TTCACTCGCAGTT-ACT-GGGGGAA-TCT--CGGTTGATT---
	A331_242	--CACG-CTTTCATATTTAGCCTTGGA-TGGCCAGCACCACCCATATTCAGCCAG-CACTATCAAGCTGACCTACTCGCGA-GGCACGGCTTCGTCCGGCTTCTCTCACCAGGTCGTGTGGAACGCCCT-GTG-CCCCGGGGTATTAGCCCGTATGCCGTGAGAGTT-GCCGGATTGG-ACCG-CGCCCCTT-AGACCACATTTCCCACACAGCCGTG-AAGCC-GTGGGGA-TTCAGTC-TC-GGGCTA--TTCCCTG-TTCACTCGCAGTTTACT-GGGGGAA-TCT--CGGTTGAT----
	A331_37	--CACG-CTTTCATATTTAGCCTTGGA-TGGCCAGCACCACCCATATTCAGCCAG-CACTATCAAGCTGACCTACTCGCGA-GGCACGGCTTCGTCCGGCTTCTCTCACCAGGTCGTGTGGAACGCCCT-GTG-CCCCGGGGTATTAGCCCGTATGCCGTGAGAGTT-GCCGGATTGG-ACCG-CGCCCCTT-AGACCACATTTCCCACACAGCCGTG-AAGCC-GTGGGGA-TTCAGTC-TCGGGGCTA--TTCCCTGTTTCACTCGCAGTT-ACT-GGGGGAA-TCT--CGGTTGA-----
	A331_199	--CACG-CTTTCATATTTAGCCTTGGA-TGGCCAGCACCACCCATATTCAGCCAG-CACTATCAAGCTGACCTACTCGCGA-GGCACGGCTTCGTCCGGCTTCTCTCACCAGGTCGTGTGGAACGCCCT-GTG-CCCCGGGGTATTAGCCCGTATGCCGTGAGAGTT-GCCGGATTGG-ACCG-CGCCCCTT-AGACCACATTTCCCACACAGCCGTG-AAGCC-GTGGGGA-TTCAGTC-TC-GGGCTA--TTCCCTG-TTCACTCGCAGTTTACT--GGGGAA-TCT--CGGTGATTT---
	A331_286	--CACG-CTTTCATATTTAGCCTTGGA-TGGCCAGCACCACCCATATTCAGCCAG-CACTATCAAGCTGACCTACTCGCGA-GGCACGGCTTCGTCCGGCTTCTCTCACCAGGTCGTGTGGAACGCCCTCGTG-CCCCGGGGTATTAGCCCGTATGCCGTGAGAGTT-GCCGGATTGG-ACCG-CGCCCCTT-AGACCACATTTCCCACACAGCCGTG-AAGCC-GTGGGGA-TTCAGTC-TC-GGGCTA--TTCCCTG-TTCACTCGCAGTTTACT-GGGGGAA-TCT--CGGTTGA-----
	A331_162	--CACG-CTTTCATATTTAGCCTTGGA-TGGCCAGCACCACCCATATTCAGCCAG-CACTATCAAGCTGACCTACTCGCGA-GGCACGGCTTCGTCCGGCTTCTCTCACCAGGTCGTGTGGAACGCCCT-GTG-CCCCGGGGTATTAGCCCGTATGCCGTGAGAGTT-GCCGGATTGG-ACCG-CGCCCCTT-AGACCACATTTCCCACACAGCCGTG-AAGCC-GTGGGGA-TTCAGTC-TC-GGGCTTA-TTCCCTG-TTCACTCGCAGTTTACT-GGGGGAA-TCT--CGGTTGA-----
	A331_72	--CACG-CTTTCATATTTAGCCTTGGA-TGGCCAGCACCA-CCATATTCAGCCAG-CACTATCAAGCTGACCTACTCGCGA-GGCACGGCTTCGTCCGGCTTCTCTCACCAGGTCGTGTGGAACGCCCT-GTG-CCCCGGGGTATTAGCCCGTATGCCGTGAGAGTT-GCCGGATTGG-ACCG-CGCCCCTT-AGACCACATTTCCCACACAGCCGTG-AAGCC-GTGGGGA-TTCAGTC-TC-GGGCTA--TTCCCTG-TTCACTCGCAGTT-ACT--GGGGAA-TCT--CGGTTGATTCT-
	A332_15	--CACG-CTTTCATATTTAGCCTTGGA-TGGCCAGCACCA-CCATATTCAGCCAG-CACTATCAAGCTGACCTACTCGCGA-GGCACGGCTTCGTCCGGCTTCTCTCACCAGGTCGTGTGGAACGCCCT-GTG-CCCCGGGGTATTAGCCCGTATGCCGTGAGAGTT-GCCGGATTGG-ACCG-CGCCCCTT-AGACCACATTTCCCACACAGCCGTG-AAGCC-GTGGGGA-TTCAGTC-TC-GGGCTA--TTCCCTG-TTCACTCGCAGTT-ACT-GGGGGAA-TCT--CGGTTGATTT--
	A332_46	--CACG-CTTTCATATTTAGCCTTGGA-TGGCCAGCACCACCCATATTCAGCCAG-CACTATCAAGCTGACCTACTCGCGA-GGCACGGCTTCGTCCGGCTTCTCTCACCAGGTCGTGTGGAACGCCCT-GTG-CCCCGGGGTATTAGCCCGTATGCCGTGAGAGTT-GCCGGATTGG-ACCG-CGCCCCTT-AGACCACATTTCCCACACAGCCGTG-AAGCCGGTGGGGA-TTCAGTC-TC-GGGCTA--TTCCCTG-TTCACTCGCAGTTTACT-GGGGGAA-TCT--CGGTTGA-----
	A332_67	--CACG-CTTTCATATTTAGCCTTGGA-TGGCCAGCACCACCCATATTCAGCCAG-CACTATCAAGCTGACCTACTCGCGA-GGCACGGCTTCGTCCGGCTTCTCTCACCAGGTCGTGTGGAACGCCCT-GTG-CCCCGGGGTATTAGCCCGTATGCCGTGAGAGTT-GCCGGATTGG-ACCG-CGCCCCTT-AGACCACATTTCCCACACAGCCGTG-AAGCC-GTGGGGA-TTCAGTC-TC-GGGCTA--TTCCCTG-TTCACTCGCAGTTTACT-GGGGGAA-TCT--CGGTTGAT----
	A331_44	--CACG-CTTTCATATTTAGCCTTGGA-TGGCCAGCACCA-CCATATTCAGCCAG-CACTATCAAGCTGACCTACTCGCGA-GGCACGGCTTCGTCCGGCTTCTCTCACCAGGTCGTGTGGAACGCCCT-GTG-CCCCGGGGTATTAGCCCGTATGCCGTGAGAGTT-GCCGGATTGG-ACCG-CGCCCCTT-AGACCACATTTCCCACACAGCCGTG-AAGCC-GTGGGGA-TTCAGTC-TC-GGGCTA--TTCCCTG-TTCACTCGCAGTT-ACT--GGGGAA-TCT--CGGTTGATTTC-
	A331_79	--CACG-CTTTCATATTTAGCCTTGGA-TGGCCAGCACCA-CCATATTCAGCCAG-CACTATCAAGCTGACCTACTCGCGA-GGCACGGCTTCGTCCGGCTTCTCTCACCAGGTCGTGTGGAACGCCCT-GTG-CCCCGGGGTATTAGCCCGTATGCCGTGAGAGTT-GCCGGATTGG-ACCG-CGCCCCTT-AGACCACATTTCCCACACAGCCGTG-AAGCC-GTGGGGA-TTCAGTC-TC-GGGCTA--TTCCCTG-TTCACTCGCAGTT-ACT--GGGGAA-TCT--CGGTTGATTTC-
	C316_133	--CACG-CTTTCATATTTAGCCTTGGA-TGGCCAGCACCACCCATATTCAGCCAG-CACTATCAAGCTGACCTACTCGCGA-GGCACGGCTTCGTCCGGCTTCTCTCACCAGGTCGTGTGGAACGCCCT-GTG-CCCCGGGGTATTAGCCCGTATGCCGTGAGAGTT-GCCGGATTGG-ACCG-CGCCCCTT-AGACCACATTTCCCACACAGCCGTG-AAGCC-GTGGGGA-TTCAGTC-TC-GGGCTA--TTCCCTG-TTCACTCGCAGTTTACT-GGGGGAA-TCT--CGGTTGAT----
	C312_105	--CACG-CTTTCATATTTAGCCTTGGA-TGGCCAGCACCA-CCATATTCAGCCAG-CACTATCAAGCTGACCTACTCGCGA-GGCACGGCTTCGTCCGGCTTCTCTCACCAGGTCGTGTGGAACGCCCT-GTG-CCCCGGGGTATTAGCCCGTATGCCGTGAGAGTT-GCCGGATTGG-ACCG-CGCCCCTT-AGACCACATTTCCCACACAGCCGTG-AAGCC-GTGGGGA-TTCAGTC-TC-GGGCTA--TTCCCTG-TTCACTCGCAGTT-ACT--GGGGAA-TCT--CGGTTGATTTC-
	C317_115	--CACG-CTTTCATATTTAGCCTTGGA-TGGCCAGCACCACCACTATTCAGCCAG-CACTATCAAGCTGACCTACTCGCGA-GGCACGGCTTCGTCCGGCTTCTCTCACCAGGTCGTGTGGAACGCCCT-GTG-CCCCGGGGTATTAGCCCGTATGCCGTGAGAGTT-GCCGGATTGG-ACCG-CGCCCCTT-AGACCACATTTCCCACACAGCCGTG-AAGCC-GTGGGGA-TTCAGTC-TC-GGGCTA--TTCCCTG-TTCACTCGCAGTT-ACT-GGGGGAA-TCT--CGGTTGATT---
	C317_29	--CACG--CTTCATATTTAGCCTTGGA-TGGCCAGCACCACCCATATTCAGCCAG-CACTATCAAGCTGACCTACTCGCGA-GGCACGGCTTCGTCCGGCTTCTCTCACCAGGTCGTGTGGAACGCCCT-GTG-CCCCGGGGTATTAGCCCGTATGCCGTGAGAGTT-GCCGGATTGG-ACCG-CGCCCCTT-AGACCACATTTCCCACACAGCCGTG-AAGCC-GTGGGGA-TTCAGTC-TC-GGGCTA--TTCCCTG-TTCACTCGCAGTT-ACT-GGGGGAA-TCT--CGGTTGATTT--
	C317_68	--CACG-CTTTCATATTTAGCCTTGGA-TGGCCAGCACCA-CCATATTCAGCCAG-CACTATCAAGCTGACCTACTCGCGA-GGCACGGCTTCGTCCGGCTTCTCTCACCAGGTCGTGTGGAACGCCCT-GTG-CCCCGGGGTATTAGCCCGTATGCCGTGAGAGTT-GCCGGATTGG-ACCG-CGCCCCTT-AGACCACATTTCCCACACAGCCGTG-AAGCC-GTGGGGA-TTCAGTC-TC-GGGCTA--TTCCCTG-TTCACTCGCAGTT-ACT-GGGGGAA-TCT--CGGTTGATTT--
	C317_47	--CACG-CTTTCATATTTAGCCTTGGA-TGGCCAGCACCA-CCATATTCAGCCAG-CACTATCAAGCTGACCTACTCGCGA-GGCACGGCTTCGTCCGGCTTCTCTCACCAGGTCGTGTGGAACGCCCT-GTG-CCCCGGGGTATTAGCCCGTATGCCGTGAGAGTT-GCCGGATTGG-ACCG-CGCCCCTT-AGACCACATTTCCCACACAGCCGTG-AAGCC-GTGGGGA-TTCAGTC-TC-GGGCTA--TTCCCTG-TTCACTCGCAGTT-ACT-GGGGGAA-TCT--CGGTTGATTT--
	C317_76	--CACG-CTTTCATATTTAGCCTTGGA-TGGCCAGCACCA-CCATATTCAGCCAG-CACTATCAAGCTGACCTACTCGCGA-GGCACGGCTTCGTCCGGCTTCTCTCACCAGGTCGTGTGGAACGCCCT-GTG-CCCCGGGGTATTAGCCCGTATGCCGTGAGAGTT-GCCGGATTGG-ACCG-CGCCCCTT-AGACCACATTTCCCACACAGCCGTG-AAGCC-GTGGGGA-TTCAGTC-TC-GGGCTA--TTCCCTG-TTCACTCGCAGTT-ACT-GGGGGAA-TCT--CGGTTGATTT--
	C317_147	--CACG-CTTTCATATTTAGCCTTGGA-TGGCCAGCACCACCCATATTCAGCCAG-CACTATCAAGCTGACCTACTCGCGA-GGCACGGCTTCGTCCGGCTTCTCTCACCAGGTCGTGTGGAACGCCCT-GTG-CCCCGGGGTATTAGCCCGTATGCCGTGAGAGTT-GCCGGATTGG-ACCG-CGCCCCTT-AGACCACATTTCCCACACAGCCGTG-AAGCCGGTGGGGA-TTCAGTC-TC-GGGCTTA-TTCCCTG-TTCACTCGCAGTTTACT-GGGGGAA-TCT--CGGTTG------
	C317_146	--CACG-CTTTCATATTTAGCCTTGGA-TGGCCAGCACCACCCATATTCAGCCAG-CACTATCAAGCTGACCTACTCGCGA-GGCACGGCTTCGTCCGGCTTCTCTCACCAGGTCGTGTGGAACGCCCT-GTG-CCCCGGGGTATTAGCCCGTATGCCGTGAGAGTT-GCCGGATTGG-ACCG-CGCCCCTT-AGACCACATTTCCCACACAGCCGTG-AAGCC-GTGGGGA-TTCAGTC-TC-GGGCTA--TTCCCTG-TTCACTCGCAGTT-ACT-GGGGGAA-TCCTCCGGTTGA-----
	C317_23	--CACG-CTTTCATATTTAGCCTTGGA-TGGCCAGCACCACCCATATTCAGCCAG-CACTATCAAGCTGACCTACTCGCGA-GGCACGGCTTCGTCCGGCTTCTCTCACCAGGTCGTGTGGAACGCCCT-GTG-CCCCGGGGTATTAGCCCGTATGCCGTGAGAGTT-GCCGGATTGG-ACCG-CGCCCCTT-AGACCACATTTCCCACACAGCCGTG-AAGCC-GTGGGGA-TTCAGTC-TC-GGGCTA--TTCCCTG-TTCACTCGCAGTT-ACT-GGGGGAA-TCT--CGGTTGATT---
	C317_7	--CACG-CTTTCATATTTAGCCTTGGA-TGGCCAGCACCACCCATATTCAGCCAG-CACTATCAAGCTGACCTACTCGCGA-GGCACGGCTTCGTCCGGCTTCTCTCACCAGGTCGTGTGGAACGCCCT-GTG-CCCCGGGGTATTAGCCCGTATGCCGTGAGAGTT-GCCGGATTGG-ACCG-CGCCCCTT-AGACCACATTTCCCACACAGCCGTG-AAGCC-GTGGGGA-TTCAGTC-TC-GGGCTA--TTCCCTG-TTCACTCGCAGTT-ACT-GGGGGAA-TCT--CGGTTGATT---
	C317_40	--CACG-CTTTCATATTTAGCCTTGGA-TGGCCAGCACCACCCATATTCAGCCAG-CACTATCAAGCTGACCTACTCGCGA-GGCACGGCTTCGTCCGGCTTCTCTCACCAGGTCGTGTGGAACGCCCT-GTG-CCCCGGGGTATTAGCCCGTATGCCGTGAGAGTT-GCCGGATTGG-ACCG-CGCCCCTT-AGACCACATTTCCCACACAGCCGTG-AAGCC-GTGGGGA-TTCAGTC-TC-GGGCTA--TTCCCTG-TTCACTCGCAGTT-ACT-GGGGGAA-TCT--TGGTTGATT---
	C317_215	--CACG-CTTTCATATTTAGCCTTGGA-TGGCCAGCACCACCCATATTCAGCCAG-CACTATCAAGCTGACCTACTCGCGA-GGCACGGCTTCGTCCGGCTTCTCTCACCAGGTCGTGTGGAACGCCCT-GTG-CCCCGGGGTATTAGCCCGTATGCCGTGAGAGTT-GCCGGATTGG-ACCG-CGCCCCTT-AGACCACATTTCCCACACAGCCGTG-AAGCC-GTGGGGA-TTCAGTC-TC-GGGCTA--TTCCCTG-TTCACTCGCAGTTTACT-GGGGGAA-TCT--CCGGTTGA----
	C317_251	--CACG-CTTTCATATTTAGCCTTGGA-TGGCCAGCACCACCCATATTCAGCCAG-CACTATCAAGCTGACCTACTCGCGA-GGCACGGCTTCGTCCGGCTTCTCTCACCAGGTCGTGTGGAACGCCCT-GTG-CCCCGGGGTATTAGCCCGTATGCCGTGAGAGTT-GCCGGATTGG-ACCG-CGCCCCTT-AGACCACATTTCCCACACAGCCGTG-AAGCC-GTGGGGA-TTCAGTC-TC-GGGCTA--TTCCCTG-TTCACTCGCAGTTTACT-GGGGGAA-TCT--CCGGTTCG----
	C317_132	--CACG-CTTTCATATTTAGCCTTGGA-TGGCCAGCACCACCCATATTCAGCCAG-CACTATCAAGCTGACCTACTCGCGA-GGCACGGCTTCGTCCGGCTTCTCTCACCAGGTCGTGTGGAACGCCCT-GTG-CCCCGGGGTATTAGCCCGTATGCCGTGAGAGTT-GCCGGATTGG-ACCG-CGCCCCTT-AGACCACATTTCCCACACAGCCGTG-AAGCC-GTGGGGA-TTCAGTC-TC-GGGCTA--TTCCCTG-TTCACTCGCAGTT-ACT-GGGGAAT-CCT-CCGGTTGAT----
	C317_140	--CACG-CTTTCATATTTAGCCTTGGA-TGGCCAGCACCACCCATATTCAGCCAG-CACTATCAAGCTGACCTACTCGCGA-GGCACGGCTTCGTCCGGCTTCTCTCACCAGGTCGTGTGGAACGCCCT-GTG-CCCCGGGGTATTAGCCCGTATGCCGTGAGAGTT-GCCGGATTGG-ACCG-CGCCCCTT-AGACCACATTTCCCACACAGCCGTG-AAGCC-GTGGGGA-TTCAGTC-TC-GGGCTA--TTCCCTG-TTCACTCGCAGTTTACT-GGGGGAA-TCT--CGGTTGAT----
	C317_88	--CACG-CTTTCATATTTAGCCTTGGA-TGGCCAGCACCA-CCATATTCAGCCAG-CACTATCAAGCTGACCTACTCGCGA-GGCACGGCTTCGTCCGGCTTCTCTCACCAGGTCGTGTGGAACGCCCT-GTG-CCCCGGGGTATTAGCCCGTATGCCGTGAGAGTT-GCCGGATTGG-ACCG-CGCCCCTT-AGACCACATTTCCCACACAGCCGTG-AAGCC-GTGGGGA-TTCAGTC-TC-GGGCTA--TTCCCTG-TTCACTCGCAGTT-ACT-GGGGGAA-TCT--CGGTTGACTT--
	C317_154	--CACG-CTTTCATATTTAGCCTTGGA-TGGCCAGCACCACCCATATTCAGCCAG-CACTATCAAGCTGACCTACTCGCGA-GGCACGGCTTCGTCCGGCTTCTCTCACCAGGTCGTGTGGAACGCCCT-GTG-CCCCGGGGTATTAGCCCGTATGCCGTGAGAGTT-GCCGGATTGG-ACCG-CGCCCCTT-AGACCACATTTCCCACACAGCCGTG-AAGCC-GTGGGGA-TTCAGTC-TC-GGGCTA--TTCCCTG-TTCACTCGCAGTTTACT--GGGGAA-TCT--CGGTTGATT---
	C317_137	--CACG-CTTTCATATTTAGCCTTGGA-TGGCCAGCACCACCCATATTCAGCCAG-CACTATCAAGCTGACCTACTCGCGA-GGCACGGCTTCGTCCGGCTTCTCTCACCAGGTCGTGTGGAACGCCCT-GTG-CCCCGGGGTATTAGCCCGTATGCCGTGAGAGTT-GCCGGATTGG-ACCG-CGCCCCTT-AGACCACATTTCCCACACAGCCGTG-AAGCC-GTGGGGA-TTCAGTC-TC-GGGCTA--TTCCCTG-TTCACTCGCAGTTTACT--GGGGAA-TCT--CGGTTCGTA---
	C317_191	--CACG-CTTTCATATTTAGCCTTGGA-TGGCCAGCACCACCCATATTCAGCCAG-CACTATCAAGCTGACCTACTCGCGA-GGCACGGCTTCGTCCGGCTTCTCTCACCAGGTCGTGTGGAACGCCCT-GTG-CCCCGGGGTATTAGCCCGTATGCCGTGAGAGTT-GCCGGATTGG-ACCG-CGCCCCTT-AGACCACATTTCCCACACAGCCGTG-AAGCC-GTGGGGA-TTCAGTC-TC-GGGCTA--TTCCCTG-TTCACTCGCAGTTTACT-GGGGGAA-TCT--CGGTTCGA----
	C317_224	--CACG-CTTTCATATTTAGCCTTGGA-TGGCCAGCACCACCCATATTCAGCCAG-CACTATCAAGCTGACCTACTCGCGA-GGCACGGCTTCGTCCGGCTTCTCTCACCAGGTCGTGTGGAACGCCCT-GTG-CCCCGGGGTATTAGCCCGTATGCCGTGAGAGTT-GCCGGATTGG-ACCG-CGCCCCTT-AGACCACATTTCCCACACAGCCGTG-AAGCC-GTGGGGA-TTCAGTC-TCGGGACTA--TTCCCTG-TTCACTCGCAGTTTACT--GGGGAA-TCT--CGGTTGAT----
	C317_125	--CACG-CTTTCATATTTAGCCTTGGA-TGGCCAGCACCACCCATATTCAGCCAG-CACTATCAAGCTGACCTACTCGCGA-GGCACGGCTTCGTCCGGCTTCTCTCACCAGGTCGTGTGGAACGCCCT-GTG-CCCCGGGGTATTAGCCCGTATGCCGTGAGAGTT-GCCGGATTGG-ACCG-CGCCCCTT-AGACCACATTTCCCACACAGCCGTG-AAGCC-GTGGGGA-TTCAGTC-TC-GGGCTA--TTCCCTG-TTCACTCGCAGTTTACT-GGGGAAC-TCT--CGGTTGAT----
	C317_54	--CACG-CTTTCATATTTAGCCTTGGA-TGGCCAGCACCA-CCATATTCAGCCAG-CACTATCAAGCTGACCTACTCGCGA-GGCACGGCTTCGTCCGGCTTCTCTCACCAGGTCGTGTGGAACGCCCT-GTG-CCCCGGGGTATTAGCCCGTATGCCGTGAGAGTT-GCCGGATTGG-ACCG-CGCCCCTT-AGACCACATTTCCCACACAGCCGTG-AAGCC-GTGGGGA-TTCAGTC-TC-GGGCTA--TTCCCTG-TTCACTCGCAGTT-ACT--GGGGAA-TCT--CGGTTGATTTC-
	C317_165	--CACG-CTTTCATATTTAGCCTTGGA-TGGCCAGCACCACCCATATTCAGCCAG-CACTATCAAGCTGACCTACTCGCGA-GGCACGGCTTCGTCCGGCTTCTCTCACCAGGTCGTGTGGAACGCCCT-GTG-CCCCGGGGTATTAGCCCGTATGCCGTGAGAGTT-GCCGGATTGG-ACCG-CGCCCCTT-AGACCACATTTCCCACACAGCCGTG-AAGCC-GTGGGGA-TTCAGTC-TC-GGGCTA--TTCCCTG-TTCACTCGCAGTTTACT-GGGGGAA-TCCTCCGGTTG------
	C317_57	--CACG-CTTTCATATTTAGCCTTGGA-TGGCCAGCACCA-CCATATTCAGCCAG-CACTATCAAGCTGACCTACTCGCGA-GGCACGGCTTCGTCCGGCTTCTCTCACCAGGTCGTGTGGAACGCCCT-GTG-CCCCGGGGTATTAGCCCGTATGCCGTGAGAGTT-GCCGGATTGG-ACCG-CGCCCCTT-AGACCACATTTCCCACACAGCCGTG-AAGCC-GTGGGGA-TTCAGTC-TC-GGGCTA--TTCCCTG-TTCACTCGCAGTT-ACT-GGGGGAA-TCCTCCGGTTCGA----
	C317_22	--CACG-CTTTCATATTTAGCCTTGGA-TGGCCAGCACCACCCATATTCAGCCAG-CACTATCAAGCTGACCTACTCGCGA-GGCACGGCTTCGTCCGGCTTCTCTCACCAGGTCGTGTGGAACGCCCT-GTG-CCCCGGGGTATTAGCCCGTATGCCGTGAGAGTT-GCCGGATTGG-ACCG-CGCCCCTT-AGACCACATTTCCCACACAGCCGTG-AAGCCTGGGGGGA-TTCAGTC-TC-GGGCTA--TTCCCTG-TTCACTCGCAGTT-ACT--GGGGAA-TCT--CGGTTGATT---
	C317_33	--CACG-CTTTCATATTTAGCCTTGGA-TGGCCAGCACCACCCATATTCAGCCAG-CACTATCAAGCTGACCTACTCGCGA-GGCACGGCTTCGTCCGGCTTCTCTCACCAGGTCGTGTGGAACGCCCT-GTG-CCCCGGGGTATTAGCCCGTATGCCGTGAGAGTT-GCCGGATTGG-ACCG-CGCCCCTT-AGACCACATTTCCCACACAGCCGTG-AAGCC-GTGGGGA-TTCAGTC-TC-GGGCTA--TTCCCTG-TTCACTCGCAGTT-ACTGGGGGGAA-TCT--CGGTTGAT----
	C317_216	--CACG-CTTTCATATTTAGCCTTGGA-TGGCCAGCACCACCCATATTCAGCCAG-CACTATCAAGCTGACCTACTCGCGA-GGCACGGCTTCGTCCGGCTTCTCTCACCAGGTCGTGTGGAACGCCCT-GTG-CCCCGGGGTATTAGCCCGTATGCCGTGAGAGTT-GCCGGATTGG-ACCG-CGCCCCTT-AGACCACATTTCCCACACAGGCGTG-AAGCC-GTGGGGA-TTCAGTC-TC-GGGCTA--TTCCCTG-TTCACTCGCAGTTTACT-GGGGCAA-TCT--TTGTTAAT----
	C317_56	--CACG-CTTTCATATTTAGCCTTGGA-TGGCCAGCACCA-CCATATTCAGCCAG-CACTATCAAGCTGACCTACTCGCGA-GGCACGGCTTCGTCCGGCTTCTCTCACCAGGTCGTGTGGAACGCCCT-GTG-CCCCGGGGTATTAGCCCGTATGCCGTGAGAGTT-GCCGGATTGG-ACCG-CGCCCCTT-AGACCACATTTCCCACACAGCCGTG-AAGCC-GTGGGGA-TTCAGTC-TC-GGGCTA--TTCCCTG-TTCACTCGCAGTT-ACT--GGGGAA-TCT--CGGTTGATTTC-
	K318_117	--CACG-CTTTCATATTTAGCCTTGGA-TGGCCAGCACCACCCATATTCAGCCAG-CACTATCAAGCTGACCTACTCGCGA-GGCACGGCTTCGTCCGGCTTCTCTCACCAGGTCGTGTGGAACGCCCT-GTG-CCCCGGGGTATTAGCCCGTATGCCGTGAGAGTT-GCCGGATTGG-ACCG-CGCCCCTT-AGACCACATTTCCCACACAGCCGTG-AAGCC-GTGGGGA-TTCAGTC-TC-GGGCTA--TTCCCTG-TTCACTCGCAGTT-ACT--GGGGAA-TCT--CGGTTGATTT--
	K320_23	--CACG-CTTTCATATTTAGCCTTGGA-TGGCCAGCACCA-CCATATTCAGCCAG-CACTATCAAGCTGACCTACTCGCGA-GGCACGGCTTCGTCCGGCTTCTCTCACCAGGTCGTGTGGAACGCCCT-GTG-CCCCGGGGTATTAGCCCGTATGCCGTGAGAGTT-GCCGGATTGG-ACCG-CGCCCCTT-AGACCACATTTCCCACACAGCCGTG-AAGCC-GTGGGGA-TTCAGTC-TC-GGGCTA--TTCCCTG-TTCACTCGCAGTT-ACT-GGGGGAA-TCT--CGGTTGATTT--
	K320_136	--CACG-CTTTCATATTTAGCCTTGGA-TGGCCAGCACCACCCATATTCAGCCAG-CACTATCAAGCTGACCTACTCGCGA-GGCACGGCTTCGTCCGGCTTCTCTCACCAGGTCGTGTGGAACGCCCT-GTG-CCCCGGGGTATTAGCCCGTATGCCGTGAGAGTT-GCCGGATTGG-ACCG-CGCCCCTT-AGACCACATTTCCCACACAGCCGTG-AAGCC-GTGGGGA-TTCAGTC-TC-GGGCTA--TTCCCTG-TTCACTCGCAGTTTACT-GGGGGAA-TCT--CGGTTGAT----
	L111_28	--CACG-CTTTCATATTTAGCCTTGGA-TGGCCAGCACCACCCATATTCAGCCAG-CACTATCAAGCTGACCTACTCGCGA-GGCACGGCTTCGTCCGGCTTCTCTCACCAGGTCGTGTGGAACGCCCT-GTG-CCCCGGGGTATTAGCCCGTATGCCGTGAGAGTT-GCCGGATTGG-ACCG-CGCCCCTT-AGACCACATTTCCCACACAGCCGTG-AAGCC-GTGGGGA-TTCAGTC-TC-GGGCTA--TTCCCTG-TTCACTCGCAGTTTACT-GGGGGAA-TCT--CGGTTGAT----
	L111_36	--CACG-CTTTCATATTTAGCCTTGGA-TGGCCAGCACCACCCATATTCAGCCAG-CACTATCAAGCTGACCTACTCGCGA-GGCACGGCTTCGTCCGGCTTCTCTCACCAGGTCGTGTGGAACGCCCT-GTG-CCCCGGGGTATTAGCCCGTATGCCGTGAGAGTT-GCCGGATTGG-ACCG-CGCCCCTT-AGACCACATTTCCCACACAGCCGTG-AAGCC-GTGGGGA-TTCAGTC-TC-GGGCTA--TTCCCTG-TTCACTCGCAGTTTACT--GGGGAA-TCT--CGGTTGATT---
	L112_32	--CACG-CTTTCATATTTAGCCTTGGA-TGGCCAGCACCA-CCATATTCAGCCAG-CACTATCAAGCTGACCTACTCGCGA-GGCACGGCTTCGTCCGGCTTCTCTCACCAGGTCGTGTGGAACGCCCT-GTG-CCCCGGGGTATTAGCCCGTATGCCGTGAGAGTT-GCCGGATTGG-ACCG-CGCCCCTT-AGACCACATTTCCCACACAGCCGTG-AAGCC-GTGGGGA-TTCAGTC-TC-GGGCTA--TTCCCTG-TTCACTCGCAGTT-ACT-GGGGGAA-TCT--CGGTTGATTT--
	L112_4	--CACG-CTTTCATATTTAGCCTTGGA-TGGCCAGCACCACCCATATTCAGCCAG-CACTATCAAGCTGACCTACTCGCGA-GGCACGGCTTCGTCCGGCTTCTCTCACCAGGTCGTGTGGAACGCCCT-GTG-CCCCGGGGTATTAGCCCGTATGCCGTGAGAGTT-GCCGGATTGG-ACCG-CGCCCCTT-AGACCACATTTCCCACACAGCCGTG-AAGCC-GTGGGGA-TTCAGTC-TC-GGGCTA--TTCCCTG-TTCACTCGCAGTT-ACT-GGGGGAA-TCT--CGGTTGATT---
	L119_27	--CACG-CTTTCATATTTAGCCTTGGA-TGGCCAGCACCA-CCATATTCAGCCAG-CACTATCAAGCTGACCTACTCGCGA-GGCACGGCTTCGTCCGGCTTCTCTCACCAGGTCGTGTGGAACGCCCT-GTG-CCCCGGGGTATTAGCCCGTATGCCGTGAGAGTT-GCCGGATTGG-ACCG-CGCCCCTT-AGACCACATTTCCCACACAGCCGTG-AAGCC-GTGGGGA-TTCAGTC-TC-GGGCTA--TTCCCTG-TTCACTCGCAGTT-ACT-GGGGGAA-TCT--CGGTTGATTT--
	L119_62	--CACG-CTTTCATATTTAGCCTTGGA-TGGCCAGCACCACCCATATTCAGCCAG-CACTATCAAGCTGACCTACTCGCGA-GGCACGGCTTCGTCCGGCTTCTCTCACCAGGTCGTGTGGAACGCCCT-GTG-CCCCGGGGTATTAGCCCGTATGCCGTGAGAGTT-GCCGGATTGG-ACCG-CGCCCCTT-AGACCACATTTCCCACACAGCCGTG-AAGCC-GTGGGGA-TTCAGTC-TC-GGGCTA--TTCCCTG-TTCACTCGCAGTTTACT-GGGGGAA-TCT--CCGGTTGA----
	L119_66	--CACG-CTTTCATATTTAGCCTTGGA-TGGCCAGCACCACCCATATTCAGCCAG-CACTATCAAGCTGACCTACTCGCGA-GGCACGGCTTCGTCCGGCTTCTCTCACCAGGTCGTGTGGAACGCCCT-GTG-CCCCGGGGTATTAGCCCGTATGCCGTGAGAGTT-GCCGGATTGG-ACCG-CGCCCCTT-AGACCACATTTCCCACACAGCCGTG-AAGCC-GTGGGGA-TTCAGTC-TC-GGGCTA--TTCCCTG-TTCACTCGCAGTTTACT-GGGGGAA-TCT--CGGTTGAT----
	L111_11	--CACG-CTTTCATATTTAGCCTTGGA-TGGCCAGCACCA-CCATATTCAGCCAG-CACTATCAAGCTGACCTACTCGCGA-GGCACGGCTTCGTCCGGCTTCTCTCACCAGGTCGTGTGGAACGCCCT-GTG-CCCCGGGGTATTAGCCCGTATGCCGTGAGAGTT-GCCGGATTGG-ACCG-CGCCCCTT-AGACCACATTTCCCACACAGCCGTG-AAGCC-GTGGGGA-TTCAGTC-TC-GGGCTA--TTCCCTG-TTCACTCGCAGTT-ACT--GGGGAA-TCT--CGGTTGATTTC-
	L120_8	--CACG-CTTTCATATTTAGCCTTGGA-TGGCCAGCACCA-CCATATTCAGCCAG-CACTATCAAGCTGACCTACTCGCGA-GGCACGGCTTCGTCCGGCTTCTCTCACCAGGTCGTGTGGAACGCCCT-GTG-CCCCGGGGTATTAGCCCGTATGCCGTGAGAGTT-GCCGGATTGG-ACCG-CGCCCCTT-AGACCACATTTCCCACACAGCCGTG-AAGCC-GTGGGGA-TTCAGTC-TC-GGGCTA--TTCCCTG-TTCACTCGCAGTT-ACT-GGGGGAA-TCT--CGGTTGATTT--
	L120_29	--CACG-CTTTCATATTTAGCCTTGGA-TGGCCAGCACCACCCATATTCAGCCAG-CACTATCAAGCTGACCTACTCGCGA-GGCACGGCTTCGTCCGGCTTCTCTCACCAGGTCGTGTGGAACGCCCT-GTG-CCCCGGGGTATTAGCCCGTATGCCGTGAGAGTT-GCCGGATTGG-ACCG-CGCCCCTT-AGACCACATTTCCCACACAGCCGTG-AAGCC-GTGGGGA-TTCAGTC-TC-GGGCTA--TTCCCTG-TTCACTCGCAGTTTACT-GGGGGAA-TCT--CGGTTGAT----
	L120_1	--CACG-CTTTCATATTTAGCCTTGGA-TGGCCAGCACCACCCATATTCAGCCAG-CACTATCAAGCTGACCTACTCGCGA-GGCACGGCTTCGTCCGGCTTCTCTCACCAGGTCGTGTGGAACGCCCT-GTG-CCCCGGGGTATTAGCCCGTATGCCGTGAGAGTT-GCCGGATTGG-ACCG-CGCCCCTT-AGACCACATTTCCCACACAGCCGTG-AAGCC-GTGGGGA-TTCAGTC-TC-GGGCTA--TTCCCTG-TTCACTCGCAGTT-ACT-GGGGGAA-TCT--CGGTTGATT---
	L125_7	--CACG-CTTTCATATTTAGCCTTGGA-TGGCCAGCACCA-CCATATTCAGCCAG-CACTATCAAGCTGACCTACTCGCGA-GGCACGGCTTCGTCCGGCTTCTCTCACCAGGTCGTGTGGAACGCCCT-GTG-CCCCGGGGTATTAGCCCGTATGCCGTGAGAGTT-GCCGGATTGG-ACCG-CGCCCCTT-AGACCACATTTCCCACACAGCCGTG-AAGCC-GTGGGGA-TTCAGTC-TC-GGGCTA--TTCCCTG-TTCACTCGCAGTT-ACT-GGGGGAA-TCT--CGGTTGATTT--
	L125_26	--CACG-CTTTCATATTTAGCCTTGGA-TGGCCAGCACCACCCATATTCAGCCAG-CACTATCAAGCTGACCTACTCGCGA-GGCACGGCTTCGTCCGGCTTCTCTCACCAGGTCGTGTGGAACGCCCT-GTG-CCCCGGGGTATTAGCCCGTATGCCGTGAGAGTT-GCCGGATTGG-ACCG-CGCCCCTT-AGACCACATTTCCCACACAGCCGTG-AAGCC-GTGGGGA-TTCAGTC-TC-GGGCTA--TTCCCTG-TTCACTCGCAGTTTACT-GGGGGAA-TCT--CGGTTGAT----
	L126_26	--CACG-CTTTCATATTTAGCCTTGGA-TGGCCAGCACCA-CCATATTCAGCCAG-CACTATCAAGCTGACCTACTCGCGA-GGCACGGCTTCGTCCGGCTTCTCTCACCAGGTCGTGTGGAACGCCCT-GTG-CCCCGGGGTATTAGCCCGTATGCCGTGAGAGTT-GCCGGATTGG-ACCG-CGCCCCTT-AGACCACATTTCCCACACAGCCGTG-AAGCC-GTGGGGA-TTCAGTC-TC-GGGCTA--TTCCCTG-TTCACTCGCAGTT-ACT-GGGGGAA-TCT--CGGTTGATTT--
	L126_16	--CACG-CTTTCATATTTAGCCTTGGA-TGGCCAGCACCACCCATATTCAGCCAG-CACTATCAAGCTGACCTACTCGCGA-GGCACGGCTTCGTCCGGCTTCTCTCACCAGGTCGTGTGGAACGCCCT-GTG-CCCCGGGGTATTAGCCCGTATGCCGTGAGAGTT-GCCGGATTGG-ACCG-CGCCCCTT-AGACCACATTTCCCACACAGCCGTG-AAGCC-GTGGGGA-TTCAGTC-TC-GGGCTA--TTCCCTG-TTCACTCGCAGTT-ACT-GGGGGAA-TCT--CGGTTGATT---
	L125_5	--CACG-CTTTCATATTTAGCCTTGGA-TGGCCAGCACCA-CCATATTCAGCCAG-CACTATCAAGCTGACCTACTCGCGA-GGCACGGCTTCGTCCGGCTTCTCTCACCAGGTCGTGTGGAACGCCCT-GTG-CCCCGGGGTATTAGCCCGTATGCCGTGAGAGTT-GCCGGATTGG-ACCG-CGCCCCTT-AGACCACATTTCCCACACAGCCGTG-AAGCC-GTGGGGA-TTCAGTC-TC-GGGCTA--TTCCCTG-TTCACTCGCAGTT-ACT--GGGGAA-TAT--CGGTTGATTTC-
	L127_146	--CACG-CTTTCATATTTAGCCTTGGA-TGGCCAGCACCACCCATATTCAGCCAG-CACTATCAAGCTGACCTACTCGCGA-GGCACGGCTTCGTCCGGCTTCTCTCACCAGGTCGTGTGGAACGCCCT-GTG-CCCCGGGGTATTAGCCCGTATGCCGTGAGAGTT-GCCGGATTGG-ACCG-CGCCCCTT-AGACCACATTTCCCACACAGCCGTG-AAGCC-GTGGGGA-TTCAGTC-TC-GGGCTA--TTCCCTG-TTCACTCGCAGTTTACT-GGGGGAA-TCT--CGGTTGAT----
	L128_10	--CACG-CTTTCATATTTAGCCTTGGA-TGGCCAGCACCA-CCATATTCAGCCAG-CACTATCAAGCTGACCTACTCGCGA-GGCACGGCTTCGTCCGGCTTCTCTCACCAGGTCGTGTGGAACGCCCT-GTG-CCCCGGGGTATTAGCCCGTATGCCGTGAGAGTT-GCCGGATTGG-ACCG-CGCCCCTT-AGACCACATTTCCCACACAGCCGTG-AAGCC-GTGGGGA-TTCAGTC-TC-GGGCTA--TTCCCTG-TTCACTCGCAGTT-ACT-GGGGGAA-TCT--CGGTTGATTT--
	L128_6	--CACG-CTTTCATATTTAGCCTTGGA-TGGCCAGCACCACCCATATTCAGCCAG-CACTATCAAGCTGACCTACTCGCGA-GGCACGGCTTCGTCCGGCTTCTCTCACCAGGTCGTGTGGAACGCCCT-GTG-CCCCGGGGTATTAGCCCGTATGCCGTGAGAGTT-GCCGGATTGG-ACCG-CGCCCCTT-AGACCACATTTCCCACACAGCCGTG-AAGCC-GTGGGGA-TTCAGTC-TC-GGGCTA--TTCCCTG-TTCACTCGCAGTT-ACT-GGGGGAA-TCT--CGGTTGATT---
	L128_9	--CACG-CTTTCATATTTAGCCTTGGA-TGGCCAGCACCA-CCATATTCAGCCAG-CACTATCAAGCTGACCTACTCGCGA-GGCACGGCTTCGTCCGGCTTCTCTCACCAGGTCGTGTGGAACGCCCT-GTG-CCCCGGGGTATTAGCCCGTATGCCGTGAGAGTT-GCCGGATTGG-ACCG-CGCCCCTT-AGACCACATTTCCCACACAGCCGTG-AAGCC-GTGGGGA-TTCAGTC-TC-GGGCTA--TTCCCTG-TTCACTCGCAGTT-ACT--GGGGAA-TCT--CGGTTGATTTC-
	L264_12	--CACG-CTTTCATATTTAGCCTTGGA-TGGCCAGCACCA-CCATATTCAGCCAG-CACTATCAAGCTGACCTACTCGCGA-GGCACGGCTTCGTCCGGCTTCTCTCACCAGGTCGTGTGGAACGCCCT-GTG-CCCCGGGGTATTAGCCCGTATGCCGTGAGAGTT-GCCGGATTGG-ACCG-CGCCCCTT-AGACCACATTTCCCACACAGCCGTG-AAGCC-GTGGGGA-TTCAGTC-TC-GGGCTA--TTCCCTG-TTCACTCGCAGTT-ACT-GGGGGAA-TCT--CGGTTGATTT--
	L265_304	--CACG-CTTTCATATTTAGCCTTGGA-TGGCCAGCACCACCCATATTCAGCCAG-CACTATCAAGCTGACCTACTCGCGA-GGCACGGCTTCGTCCGGCTTCTCTCACCAGGTCGTGTGGAACGCCCT-GTG-CCCCGGGGTATTAGCCCGTATGCCGTGAGAGTT-GCCGGATTGG-ACCG-CGCCCCTT-AGACCACATTTCCCACACAGCCGTG-AAGCC-GTGGGGA-TTCAGTC-TC-GGGCTA--TTCCCTG-TTCACTCGCAGTTTACT-GGGGGAA-TCT--CGGTTGAT----
	L264_16	--CACG-CTTTCATATTTAGCCTTGGA-TGGCCAGCACCA-CCATATTCAGCCAG-CACTATCAAGCTGACCTACTCGCGA-GGCACGGCTTCGTCCGGCTTCTCTCACCAGGTCGTGTGGAACGCCCT-GTG-CCCCGGGGTATTAGCCCGTATGCCGTGAGAGTT-GCCGGATTGG-ACCG-CGCCCCTT-AGACCACATTTCCCACACAGCCGTG-AAGCC-GT-GGGA-TTCAGTC-TC-GGGCTA--TTCCCTG-TTCACTCGCAGTT-ACT--GGGGAA-TCT--CGGTTGATTTCT
	L283_147	--CACG-CTTTCATATTTAGCCTTGGA-TGGCCAGCACCA-CCATATTCAGCCAG-CACTATCAAGCTGACCTACTCGCGA-GGCACGGCTTCGTCCGGCTTCTCTCACCAGGTCGTGTGGAACGCCCT-GTG-CCCCGGGGTATTAGCCCGTATGCCGTGAGAGTT-GCCGGATTGG-ACCG-CGCCCCTT-AGACCACATTTCCCACACAGCCGTG-AAGCC-GTGGGGA-TTCAGTC-TC-GGGCTA--TTCCCTG-TTCACTCGCAGTT-ACT-GGGGGAA-TCT--CGGTTGATTT--
	L283_204	--CACG-CTTTCATATTTAGCCTTGGA-TGGCCAGCACCACCCATATTCAGCCAG-CACTATCAAGCTGACCTACTCGCGA-GGCACGGCTTCGTCCGGCTTCTCTCACCAGGTCGTGTGGAACGCCCT-GTG-CCCCGGGGTA-TAGCCCGTATGCCGTGAGAGTT-GCCGGATTGG-ACCG-CGCCCCTT-AGACCACATTTCCCACACAGCCGTG-AAGCC-GTGGGGA-TTCAGTC-TC-GGGCTA--TTCCCTG-TTCACTCGCAGTTTACT-GGGGGAA-TCT--CCGGTTCGA---
	L288_82	--CACG-CTTTCATATTTAGCCTTGGA-TGGCCAGCACCA-CCATATTCAGCCAG-CACTATCAAGCTGACCTACTCGCGA-GGCACGGCTTCGTCCGGCTTCTCTCACCAGGTCGTGTGGAACGCCCT-GTG-CCCCGGGGTATTAGCCCGTATGCCGTGAGAGTT-GCCGGATTGG-ACCG-CGCCCCTT-AGACCACATTTCCCACACAGCCGTG-AAGCC-GTGGGGA-TTCAGTC-TC-GGGCTA--TTCCCTG-TTCACTCGCAGTT-ACT-GGGGGAA-TCT--CGGTTGATTT--
	L288_72	--CACG-CTTTCATATTTAGCCTTGGA-TGGCCAGCACCA-CCATATTCAGCCAG-CACTATCAAGCTGACCTACTCGCGA-GGCACGGCTTCGTCCGGCTTCTCTCACCAGGTCGTGTGGAACGCCCT-GTG-CCCCGGGGTATTAGCCCGTATGCCGTGAGAGTT-GCCGGATTGG-ACCG-CGCCCCTT-AGACCACATTTCCCACACAGCCGTG-AAGCC-GTGGGGA-TTCAGTC-TC-GGGCTA--TTCCCTG-TTCACTCGCAGTT-ACT-GGGGGAA-TCT--CGGTTGATTT--
	L288_55	--CACG-CTTTCATATTTAGCCTTGGA-TGGCCAGCACCA-CCATATTCAGCCAG-CACTATCAAGCTGACCTACTCGCGA-GGCACGGCTTCGTCCGGCTTCTCTCACCAGGTCGTGTGGAACGCCCT-GTG-CCCCGGGGTATTAGCCCGTATGCCGTGAGAGTT-GCCGGATTGG-ACCG-CGCCCCTT-AGACCATATTTCCCACACAGCCGTG-AAGCC-GTGGGGA-TTCAGTC-TC-GGGCTA--TTCCCTG-TTCACTCGCAGTT-ACT-GGGGGAA-TCT--CGGTTGATTT--
	L288_244	--CACG-CTTTCATATTTAGCCTTGGA-TGGCCAGCACCACCCATATTCAGCCAG-CACTATCAAGCTGACCTACTCGCGA-GGCACGGCTTCGTCCGACTTCTCTCACCAGGTCGTGTGGAACGCCCT-GTG-CCCCGGGGTATTAGCCCGTATGCCGTGAGAGTT-GCCGGATTGG-ACCG-CGCCCCTT-AGACCACATTTCCCACACAGCCGTG-AAGCC-GTGGGGA-TTCAGTC-TC-GGGCTA--TTCCCTG-TTCACTCGCAGTTTACT-GGGGGAA-TCT--CGGTTGAT----
	L288_2	--CACG-CTTTCATATTTAGCCTTGGA-TGGCCAGCACCACCCATATTCAGCCAG-CACTATCAAGCTGACCTACTCGCGA-GGCACGGCTTCGTCCGGCTTCTCTCACCAGGTCGTGTGGAACGCCCT-GTG-CCCCGGGGTATTAGCCCGTATGCCGTGAGAGTT-GCCGGATTGG-ACCG-CGCCCCTT-AGACCACATTTCCCACACAGCCGTG-AAGCC-GTGGGGA-TTCAGTC-TC-GGGCTA--TTCCCTG-TTCACTCGCAGTT-ACT-GGGGGAA-TCT--CGGTTGATT---
	L288_296	--CACG-CTTTCATATTTAGCCTTGGA-TGGCCAGCACCACCCATATTCAGCCAG-CACTATCAAGCTGACCTACTCGCGA-GGCACGGCTTCGTCCGGCTTCTCTCACCAGGTCGTGTGGAACGCCCT-GTG-CCCCGGGGTATTAGCCCGTATGCCGTGAGAGTT-GCCGGATTGG-ACCG-CGCCCCTT-AGACCACATTTCCCACACAGCCGTG-AAGCC-GTGGGGA-TTCAGTC-TC-GGGCTTA-TTCCCTG-TTCACTCGCAGTTTACT-GGGGGAA-TCT--CGGTTGA-----
	L288_141	--CACG-CTTTCATATTTAGCCTTGGA-TGGCCAGCACCACCCATATTCAGCCAG-CACTATCAAGCTGACCTACTCGCGA-GGCACGGCTTCGTCCGGCTTCTCTCACCAGGTCGTGTGGAACGCCCT-GTG-CCCCGGGGTATTAGCCCGTATGCCGTGAGAGTT-GCCGGATTGG-ACCG-CGCCCCTT-AGACCACATTTCCCACACAGCCGTG-AAGCC-GTGGGGA-TTCAGTC-TC-GGGCTA--TTCCCTG-TTCACTCGCAGTT-ACT-GGGGAAT-CTC--GGTTCGACT---
	L288_188	--CACG-CTTTCATATTTAGCCTTGGA-TGGCCAGCACCACCCATATTCAGCCAG-CACTATCAAGCTGACCTACTCGCGA-GGCACGGCTTCGTCCGGCTTCTCTCACCAGGTCGTGTGGAACGCCCT-GTG-CCCCGGGGTATTAGCCCGTATGCCGTGAGAGTT-GCCGGATTGG-ACCG-CGCCCCTT-AGACCACATTTCCCACACAGCCGTG-AAGCC-GTGGGGA-TTCAGTC-TC-GGGCTA--TTCCCTG-TTCACTCGCAGTTTACT--GGGGAA-TCT--CGGTTGATT---
	L288_217	--CACG-CTTTCATATTTAGCCTTGGA-TGGCCAGCACCACCCATATTCAGCCAG-CACTATCAAGCTGACCTACTCGCGA-GGCACGGCTTCGTCCGGCTTCTCTCACCAGGTCGTGTGGAACGCCCT-GTG-CCCCGGGGTATTAGCCCGTATGCCGTGAGAGTT-GCCGGATTGG-ACCG-CGCCCCTT-AGACCACATTTCCCACACAGCCGTG-AAGCC-GTGGGGA-TTCAGTC-TC-GGGCTA--TTCCCTG-TTCACTCGCAGTTTACT-GGGGGAA-TCT--CGGTTGAT----
	L288_17	--CACG-CTTTCATATTTAGCCTTGGA-TGGCCAGCACCACCCATATTCAGCCAGTCACTATCAAGCTGACCTACTCGCGA-GGCACGGCTTCGTCCGGCTTCTCTCACCAGGTCGTGTGGAACGCCCT-GTG-CCCCGGGGTATTAGCCCGTATGCCGTGAGAGTT-GCCGGATTGG-ACCG-CGCCCCTT-AGACCACATTTCCCACACAGCCGTG-AAGCC-GTGGGGA-TTCAGTC-TC-GGGCTA--TTCCCTG-TTCACTCGCAGTT-ACT-GGGGGAA-TCT--CGGTTGAT----
	L288_96	--CACG-CTTTCATATTTAGCCTTGGA-TGGCCAGCACCA-CCATATTCAGCCAG-CACTATCAAGCTGACCTACTCGCGA-GGCACGGCTTCGTCCGGCTTCTCTCACCAGGTCGTGTGGAACGCCCT-GTG-CCCCGGGGTATTAGCCCGTATGCCGTGAGAGTT-GCCGGATTGG-ACCG-CGCCCCTT-AGACCACATTTCCCACACAGCCGTG-AAGCC-GTGGGGA-TTCAGTC-TC-GGGCTA--TTCCCTG-TTCACTCGCAGTT-ACT--GGGGAA-TCT--CGGTTGATTTC-
	L288_52	--CACG-CTTTCATATTTAGCCTTGGA-TGGCCAGCACCA-CCATATTCAGCCAG-CACTATCAAGCTGACCTACTCGCGA-GGCACGGCTTCGTCCGGCTTCTCTCACCAGGTCGTGTGGAACGCCCT-GTG-CCCCGGGGTATTAGCCCGTATGCCGTGAGAGTT-GCCGGATTGG-ACCG-CGCCCCTT-AGACCACATTTCCCACACAGCCGTG-AAGCC-GTGGGGA-TTCAGTC-TC-GGGCTA--TTCCCTG-TTCACTCGCAGTT-ACT--GGGGAA-TCT--CGGTTGATTTC-
	L335_273	--CACG-CTTTCATATTTAGCCTTGGA-TGGCCAGCA-CACCCATATTCAGCCAG-CACTATCAAGCTGACCTACTCGCGA-GGCACGGCTTCGTCCGGCTTCTCTCACCAGGTCGTGTGGAACGCCCT-GTG-CCCCGGGGTATTAGCCCGTATGCCGTGAGAGTT-GCCGGATTGG-ACCG-CGCCCCTT-AGACCACA-TTCCCACACAGCCGTG-AAGCC-GTGGGGA-TTCAGTC-TCGGGGCTA--TTCCCTG-TTCACTCGCAGTTTACT-GGGGGAA-TCT--CGGTTGATT---
	L335_75	--CACG-CTTTCATATTTAGCCTTGGA-TGGCCAGCACCA-CCATATTCAGCCAG-CACTATCAAGCTGACCTACTCGCGA-GGCACGGCTTCGTCCGGCTTCTCTCACCAGGTCGTGTGGAACGCCCT-GTG-CCCCGGGGTATTAGCCCGTATGCCGTGAGAGTT-GCCGGATTGG-ACCG-CGCCCCTT-AGACCACATTTCCCACACAGCCGTG-AAGCC-GTGGGGA-TTCAGTC-TC-GGGCTA--TTCCCTG-TTCACTCGCAGTT-ACT-GGGGGAA-TCT--CGGTTGATTT--
	L335_117	--CACG-CTTTCATATTTAGCCTTGGA-TGGCCAGCACCA-CCATATTCAGCCAG-CACTATCAAGCTGACCTACTCGCGA-GGCACGGCTTCGTCCGGCTTCTCTCACCAGGTCGTGTGGAACGCCCT-GTG-CCCCGGGGTATTAGCCCGTATGCCGTGAGAGTT-GCCGGATTGG-ACCG-CGCCCCTT-AGACCACATTTCCCACACAGCCGTG-AAGCC-GTGGGGA-TTCAGTC-TC-GGGCTA--TTCCCTG-TTCACTCGCAGTT-ACT-GGGGGAA-TCT--CGGTTGATTT--
	L288_127	--CACG-CTTTCATATTTAGCCTTGGA-TGGCCAGCACCACCCATATTCAGCCAG-CACTATCAAGCTGACCTACTCGCGA-GGCACGGCTTCGTCCGGCTTCTCTCACCAGGTCGTGTGGAACGCCCT-GTG-CCCCGGGGTATTAGCCCGTATGCCGTGAGAGTT-GCCGGATTGG-ACCG-CGCCCCTT-AGACCACATTTCCCACACAGCCGTG-AAGCC-GTGGGGA-TTCAGTC-TC-GGGCTA--TTCCCTG-TTCACTCGCAGTT-ACT-GGGGAAG-TCT--CGGTTCGAC---
	L335_145	--CACG-CTTTCATATTTAGCCTTGGA-TGGCCAGCACCACCCATATTCAGCCAG-CACTATCAAGCTGACCTACTCGCGA-GGCACGGCTTCGTCCGGCTTCTCTCACCAGGTCGTGTGGAACGCCCT-GTG-CCCCGGGGTATTAGCCCGTATGCCGTGAGAGTT-GCCGGATTGG-ACCGCCGCCCCTT-AGACCACATTTCCCACACAGCCGTG-AAGCCGGTGGGGA-TTCAGTCGTC-GGGCTTACTTCCCTG-TTCACTCGCAGTTTACT-GGGGGAA-TCT--CGG---------
	L335_66	--CACG-CTTTCATATTTAGCCTTGGA-TGGCCAGCACCACCCATATTCAGCCAG-CACTATCAAGCTGACCTACTCGCGA-GGCACGGCTTCGTCCGGCTTCTCTCACCAGGTCGTGTGGAACGCCCT-GTG-CCCCGGGGTATTAGCCCGTATGCCGTGAGAGTT-GCCGGATTGG-ACCG-CGCCCCTT-AGACCACATTTCCCACACAGCCGTG-AAGCC-GTGGGGA-TTCAGTC-TC-GGGCTA--TTCCCTG-TTCACTCGCAGTT-ACT-GGGGGAA-TCT--CGGTTGATT---
	L335_36	--CACG-CTTTCATATTTAGCCTTGGA-TGGCCAGCACCACCCATATTCAGCCAG-CACTATCAAGCTGACCTACTCGCGA-GGCACGGCTTCGTCCGGCTTCTCTCACCAGGTCGTGTGGAACGCCCT-GTG-CCCCGGGGTATTAGCCCGTATGCCGTGAGAGTT-GCCGGATTGG-ACCG-CGCCCCTT-AGACCACATTTCCCACACAGCCGTG-AAGCC-GTGGGGA-TTCAGTC-TC-GGGCTA--TTCCCTG-TTCACTCGCAGTT-ACT-GGGGGAA-TCT--CGGTTGATT---
	L335_26	--CACG-CTTTCATATTTAGCCTTGGA-TGGCCAGCACCACCCATATTCAGCCAG-CACTATCAAGCTGACCTACTCGCGA-GGCACGGCTTCGTCCGGCTTCTCTCACCAGGTCGTGTGGAACGCCCT-GTG-CCCCGGGGTATTAGCCCGTATGCCGTGAGAGTT-GCCGGATTGG-ACCG-CGCCCCTT-AGACCACATTTCCCACACAGCCGTG-AAGCC-GTGGGGA-TTCAGTC-TC-GGGCTA--TTCCCTG-TTCACTCGCAGTT-ACT-GGGGGAA-TCT--CGGTTGATT---
	L335_185	--CACG-CTTTCATATTTAGCCTTGGA-TGGCCAGCACCACCCATATTCAGCCAG-CACTATCAAGCTGACCTACTCGCGA-GGCACGGCTTCGTCCGGCTTCTCTCACCAGGTCGTGTGGAACGCCCT-GTG-CCCCGGGGTATTAGCCCGTATGCCGTGAGAGTT-GCCGGATTGG-ACCG-CGCCCCTT-AGACCACATTTCCCACACAGCCGTG-AAGCC-GTGGGGA-TTCAGTC-TC-GGGCTA--TTCCCTG-TTCACTCGCAGTTTACT-GGGGGAA-TCT--CGGTTGAT----
	L335_160	--CACG-CTTTCATATTTAGCCTTGGA-TGGCCAGCACCACCCATATTCAGCCAG-CACTATCAAGCTGACCTACTCGCGA-GGCACGGCTTCGTCCGGCTTCTCTCACCAGGTCGTGTGGAACGCCCT-GTG-CCCCGGGGTATTAGCCCGTATGCCGTGAGAGTT-GCCGGATTGG-ACCG-CGCCCCTT-AGACCACATTTCCCACACAGCCGTG-AAGCC-GTGGGGA-TTCAGTC-TC-GGGCTA--TTCCCTG-TTCACTCGCAGTTTACT-GGGGGAA-TCT--CGGTTGAT----
	L335_179	--CACG-CTTTCATATTTAGCCTTGGA-TGGCCAGCACCACCCATATTCAGCCAG-CACTATCAAGCTGACCTACTCGCGA-GGCACGGCTTCGTCCGGCTTCTCTCACCAGGTCGTGTGGAACGCCCT-GTG-CCCCGGGGTATTAGCCCGTATGCCGTGAGAGTT-GCCGGATTGG-ACCG-CGCCCCTT-AGACCACATTTCCCACACAGCCGTG-AAGCC-GTGGGGA-TTCAGTC-TC-GGGCTA--TTCCCTG-TTCACTCGCAGTTTACT-GGGGAAT-CTC--CGGTTGAT----
	L335_40	--CACG-CTTTCATATTTAGCCTTGGA-TGGCTAGCACCACCCATATTCAGCCAG-CACTATCAAGCTGACCTACTCGCGA-GGCACGGCTTCGTCCGGCTTCTCTCACCAGGTCGTGTGGAACGCCCT-GTG-CCCCGGGGTATTAGCCCGTATGCCGTGAGAGTT-GCCGGATTGG-ACCG-CGCCCCTT-AGACCACATTTCCCACACAGCCGTG-AAGCC-GTGGGGA-TTCAGTC-TC-GGGCTA--TTCCCTG-TTCACTCGCAGTT-ACT-GGGGGAA-TCT--CGGTTGATT---
	L335_125	--CACG-CTTTCATATTTAGCCTTGGA-TGGCCAGCACCACCCATATTCAGCCAG-CACTATCAAGCTGACCTACTCGCGA-GGCACGGCTTCGTCCGGCTTCTCTCACCAGGTCGTGTGGAACGCCCT-GTG-CCCCGGGGTATTAGCCCGTATGCCGTGAGAGTT-GCCGGATTGG-ACCG-CGCCCCTT-AGACCACATTTCCCACACAGCCGTG-AAGCC-GTGGGGA-TTCAGTC-TC-GGGCTA--TTCCCTG-TTCACTCGCAGTTTACT--GGGGAA-TCT--CGGTTCGAC---
	L335_212	--CACG-CTTTCATATTTAGCCTTGGA-TGGCCAGCACCACCCATATTCAGCCAG-CACTATCAAGCTGACCTACTCGCGA-GGCACGGCTTCGTCCGGCTTCTCTCACCAGGTCGTGTGGAACGCCCT-GTG-CCCCGGGGTATTAGCCCGTATGCCGTGAGAGTT-GCCGGATTGG-ACCG-CGCCCCTT-AGACCACATTTCCCACACAGCCGTG-AAGCC-GTGGGGA-TTCAGTC-TC-GGGCTA--TTCCCTG-TTCACTCGCAGTTTACT--GGGGAA-TCT--CGGTTGATT---
	L335_250	--CACG-CTTTCATATTTAGCCTTGGA-TGGCCAGCACCACCCATATTCAGCCAG-CACTATCAAGCTGACCTACTCGCGA-GGCACGGCTTCGTCCGGCTTCTCTCACCAGGTCGTGTGGAACGCCCT-GTG-CCCCGGGGTATTAGCCCGTATGCCGTGAGAGTT-GCCGGATTGG-ACCG-CGCCCCTT-AGACCACATTTCCCACACAGCCGTG-AAGCC-GTGGGGA-TTCAGTC-TC-GGGCTA--TTCCCTG-TTCACTCGCAGTTTACT-GGGGGAG-TCT--CGGTTGAT----
	L335_69	--CACG-CTTTCATATTTAGCCTTGGA-TGGCCAGCACCA-CCATATTCAGCCAG-CACTATCAAGCTGACCTACTCGCGA-GGCACGGCTTCGTCCGGCTTCTCTCACCAGGTCGTGTGGAACGCCCT-GTG-CCCCGGGGTATTAGCCCGTATGCCGTGAGAGTT-GCCGGATTGG-ACCG-CGCCCCTT-AGACCACATTTCCCACACAGCCGTG-AAGCC-GTGGGGA-TTCAGTC-TC-GGGCTA--TTCCCTG-TTCACTCGCAGTT-ACT--GGGGAA-TCT--CGGTTGATTCT-
	L335_79	--CACG-CTTTCATATTTAGCCTTGGA-TGGCCAGCACCA-CCATATTCAGCCAG-CACTATCAAGCTGACCTACTCGCGA-GGCACGGCTTCGTCCGGCTTCTCTCACCAGGTCGTGTGGAACGCCCT-GTG-CCCCGGGGTATTAGCCCGTATGCCGTGAGAGTT-GCCGGATTGG-ACCG-CGCCCCTT-AGACCACATTTCCCACACAGCCGTG-AAGCC-GTGGGGA-TTCAGTC-TC-GGGCTA--TTCCCTG-TTCACTCGCAGTT-ACT--GGGGAA-TCT--CGGTTGATTTC-
	L335_218	--CACG-CTTTCATATTTAGCCTTGGA-TGGCCAGCACCACCCATATTCAGCCAG-CACTATCAAGCTGACCTACTCGCGA-GGCACGGCTTCGTCCGGCTTCTCTCACCAGGTCGTGTGGAACGCCCT-GTG-CCCCGGGGTATTAGCCCGTATGCCGTGAGAGTT-GCCGGATTGGTACCG-CGCCCCTTAAGACCACATTTCCCACACAGCCGTG-AAGCC-GTGGGGA-TTCAGTC-TC-GGGCTA--TTCCCTG-TTCACTCGCAGTTTACT-GGGGGAA-TCT--CGGTTG------
	L335_167	--CACG-CTTTCATATTTAGCCTTGGA-TGGCCAGCACCACCCATATTCAGCCAG-CACTATCAAGCTGACCTACTCGCGA-GGCACGGCTTCGTCCGGCTTCTCTCACCAGGTCGTGTGGAACGCCCT-GTG-CCCCGGGGTATTAGCCCGTATGCCGTGAGAGTT-GCCGGATTGG-ACCG-CGCCCCTT-AGACCACATTTCCCACACAGCCGTG-AAGCC-GTGGGGA-TTCAGTC-TC-GGGCTA--TTCCCTG-TTCACTCGCAGTTTACT-GGGGAAT-CTC--CGGTTGAT----
	L336_57	--CACG-CTTTCATATTTAGCCTTGGA-TGGCCAGCACCA-CCATATTCAGCCAG-CACTATCAAGCTGACCTACTCGCGA-GGCACGGCTTCGTCCGGCTTCTCTCACCAGGTCGTGTGGAACGCCCT-GTG-CCCCGGGGTATTAGCCCGTATGCCGTGAGAGTT-GCCGGATTGG-ACCG-CGCCCCTT-AGACCACATTTCCCACACAGCCGTG-AAGCC-GTGGGGA-TTCAGTC-TC-GGGCTA--TTCCCTG-TTCACTCGCAGTT-ACT-GGGGGAA-TCT--CGGTTGATTT--
	L336_22	--CACG-CTTTCATATTTAGCCTTGGA-TGGCCAGCACCACCCATATTCAGCCAG-CACTATCAAGCTGACCTACTCGCGA-GGCACGGCTTCGTCCGGCTTCTCTCACCAGGTCGTGTGGAACGCCCT-GTG-CCCCGGGGTATTAGCCCGTATGCCGTGAGAGTT-GCCGGATTGG-ACCG-CGCCCCTT-AGACCACATTTCCCACACAGCCGTG-AAGCC-GTGGGGA-TTCAGTC-TC-GGGCTA--TTCCCTG-TTCACTCGCAGTT-ACT-GGGGGAA-TCT--CGGTTGATT---
	L336_13	--CACG-CTTTCATATTTAGCCTTGGA-TGGCCAGCACCACCCATATTCAGCCAG-CACTATCAAGCTGACCTACTCGCGA-GGCACGGCTTCGTCCGGCTTCTCTCACCAGGTCGTGTGGAACGCCCT-GTG-CCCCGGGGTATTAGCCCGTATGCCGTGAGAGTT-GCCGGATTGG-ACCG-CGCCCCTT-AGACCACATTTCCCACACAGCCGTG-AAGCC-GTGGGGA-TTCAGTC-TC-GGGCTA--TTCCCTG-TTCACTCGCAGTT-ACT-GGGGGAA-TCT--CGGTTGATT---
	L336_211	--CACG-CTTTCATATTTAGCCTTGGA-TGGCCAGCACCACCCATATTCAGCCAG-CACTATCAAGCTGACCTACTCGCGA-GGCACGGCTTCGTCCGGCTTCTCTCACCAGGTCGTGTGGAACGCCCT-GTG-CCCCGGGGTATTAGCCCGTATGCCGTGAGAGTT-GCCGGATTGG-ACCG-CGCCCCTT-AGACCACATTTCCCACACAGCCGTG-AAGCC-GTGGGGA-TTCAGTC-TC-GGGCTA--TTCCCTG-TTCACTCGCAGTTTACT-GGGGGAA-TCT--CGGTTGAT----
	L336_46	--CACG-CTTTCATATTTAGCCTTGGA-TGGCCAGCACCA-CCATATTCAGCCAG-CACTATCAAGCTGACCTACTCGCGA-GGCACGGCTTCGTCCGGCTTCTCTCACCAGGTCGTGTGGAACGCCCT-GTG-CCCCGGGGTATTAGCCCGTATGCCGTGAGAGTT-GCCGGATTGG-ACCG-CGCCCCTT-AGACCACATTTCCCACACAGCCGTG-AAGCC-GTGGGGA-TTCAGTC-TC-GGGCTA--TTCCCTG-TTCACTCGCAGTT-ACT--GGGGAA-TCT--CGGTTGATTTC-
	L336_66	--CACG-CTTTCATATTTAGCCTTGGA-TGGCCAGCACCACCACTATTCAGCCAG-CACTATCAAGCTGACCTACTCGCGA-GGCACGGCTTCGTCCGGCTTCTCTCACCAGGTCGTGTGGAACGCCCT-GTG-CCCCGGGGTATTAGCCCGTATGCCGTGAGAGTT-GCCGGATTGG-ACCG-CGCCCCTT-AGACCACATTTCCCACACAGCCGTG-AAGCC-GTGGGGA-TTCAGTC-TC-GGGCTA--TTCCCTG-TTCACTCGCAGTT-ACT-GGGGGAA-TCT--CGGTTGATT---
	L336_19	-----G-CTGTAATATTTAGCCTTGGA-TGGCCAGCACCACCCATATTCAGCCAG-CACTATCAAGCTGACCTACTCGCGA-GGCACGGCTTCGTCCGGCTTCTCTCACCAGGTCGTGTGGAACGCCCT-GTG-CCCCGGGGTATTAGCCCGTATGCCGTGAGAGTT-GCCGGATTGG-ACCG-CGCCCCTT-AGACCACATTTCCCACACAGCCGTG-AAGCC-GTGGGGA-TTCAGTC-TC-GGGCTA--TTCCCTG-TTCACTCGCAGTT-ACT-GGGGGAA-TCT--CGGTTGATTTCT
	L337_42	--CACG-CTTTCATATTTAGCCTTGGA-TGGCCAGCACCA-CCATATTCAGCCAG-CACTATCAAGCTGACCTACTCGCGA-GGCACGGCTTCGTCCGGCTTCTCTCACCAGGTCGTGTGGAACGCCCT-GTG-CCCCGGGGTATTAGCCCGTATGCCGTGAGAGTT-GCCGGATTGG-ACCG-CGCCCCTT-AGACCACATTTCCCACACAGCCGTG-AAGCC-GTGGGGA-TTCAGTC-TC-GGGCTA--TTCCCTG-TTCACTCGCAGTT-ACT-GGGGGAA-TCT--CGGTTGATTT--
	L338_31	--CACG-CTTTCATATTTAGCCTTGGA-TGGCCAGCACCA-CCATATTCAGCCAG-CACTATCAAGCTGACCTACTCGCGA-GGCACGGCTTCGTCCGGCTTCTCTCACCAGGTCGTGTGGAACGCCCT-GTG-CCCCGGGGTATTAGCCCGTATGCCGTGAGAGTT-GCCGGATTGG-ACCG-CGCCCCTT-AGACCACATTTCCCACACAGCCGTG-AAGCC-GTGGGGA-TTCAGTC-TC-GGGCTA--TTCCCTG-TTCACTCGCAGTT-ACT-GGGGGAA-TCT--CGGTTGATTT--
	L338_9	--CACG-CTTTCATATTTAGCCTTGGA-TGGCCAGCACCACCCATATTCAGCCAG-CACTATCAAGCTGACCTACTCGCGA-GGCACGGCTTCGTCCGGCTTCTCTCACCAGGTCGTGTGGAACGCCCT-GTG-CCCCGGGGTATTAGCCCGTATGCCGTGAGAGTT-GCCGGATTGG-ACCG-CGCCCCTT-AGACCACATTTCCCACACAGCCGTG-AAGCC-GTGGGGA-TTCAGTC-TC-GGGCTA--TTCCCTG-TTCACTCGCAGTT-ACT-GGGGGAA-TCT--CGGTTGATT---
	L338_92	--CACG-CTTTCATATTTAGCCTTGGA-TGGCCAGCACCACCCATATTCAGCCAG-CACTATCAAGCTGACCTACTCGCGA-GGCACGGCTTCGTCCGGCTTCTCTCACCAGGTCGTGTGGAACGCCCT-GTG-CCCCGGGGTATTAGCCCGTATGCCGTGAGAGTT-GCCGGATTGG-ACCG-CGCCCCTT-AGACCACATTTCCCACACAGCCGTG-AAGCC-GTGGGGA-TTCAGTC-TC-GGGCTA--TTCCCTG-TTCACTCGCAGTTTACT-GGGGGAA-TCT--CGGTTGAT----
	L338_21	--CACG-CTTTCATATTTAGCCTTGGA-TGGCCAGCACCACCCATATTCAGCCAG-CACTATCAAGCTGACCTACTCGCGA-GGCACGGCTTCGTCCGGCTTCTCTCACCAGGTCGTGTGGAACGCCCT-GTG-CCCCGGGGTATTAGCCCGTATGCCGTGAGAGTT-GCCGGATTGG-ACCG-CGCCCCTT-AGACCACATTTCCCACACAGCCGTG-AAGCC-GTGGGGA-TTCAGTC-TC-GGGCTA--TTCCCTG-TTCACTCGCAGTT-ACT-GGGGGAA-TCT--CGGTTGATT---
	L339_209	--CACG-CTTTCATATTTAGCCTTGGA-TGGCCAGCACCACCCATATTCAGCCAG-CACTATCAAGCTGACCTACTCGCGA-GGCACGGCTTCGTCCGGCTTCTCTCACCAGGTCGTGTGGAACGCCCT-GTG-CCCCGGGGTATTAGCCCGTATGCCGTGAGAGTT-GCCGGATTGG-ACCG-CGCCCCTT-AGACCACATTTCCCACACAGCCGTG-AAGCC-GTGGGGA-TTCAGTC-TC-GGGCTA--TTCCCTG-TTCACTCGCAGTTTACT-GGGGGAA-TCT--CGGTTGAT----
	L340_164	--CACG-CTTTCATATTTAGCCTTGGA-TGGCCAGCACCACCCATATTCAGCCAG-CACTATCAAGCTGACCTACTCGCGA-GGCACGGCTTCGTCCGGCTTCTCTCACCAGGTCGTGTGGAACGCCCT-GTG-CCCCGGGGTATTAGCCCGTATGCCGTGAGAGTT-GCCGGATTGG-ACCG-CGCCCCTT-AGACCACATTTCCCACACAGCCGTG-AAGCC-GTGGGGA-TTCAGTC-TC-GGGCTA--TTCCCTG-TTCACTCGCAGTTTACT-GGGGGAA-TCT--CGGTTGAT----
	L340_41	--CACG-CTTTCATATTTAGCCTTGGA-TGGCCAGCACCACCACTATTCAGCCAG-CACTATCAAGCTGACCTACTCGCGA-GGCACGGCTTCGTCCGGCTTCTCTCACCAGGTCGTGTGGAACGCCCT-GTG-CCCCGGGGTATTAGCCCGTATGCCGTGAGAGTT-GCCGGATTGG-ACCG-CGCCCCTT-AGACCACATTTCCCACACAGCCGTG-AAGCC-GTGGGGA-TTCAGTC-TC-GGGCTA--TTCCCTG-TTCACTCGCAGTT-ACT--GGGGAA-TCT--CGGTTGATTT--
	T323_51	--CACG-CTTTCATATTTAGCCTTGGA-TGGCCAGCACCA-CCATATTCAGCCAG-CACTATCAAGCTGACCTACTCGCGA-GGCACGGCTTCGTCCGGCTTCTCTCACCAGGTCGTGTGGAACGCCCT-GTG-CCCCGGGGTATTAGCCCGTATGCCGTGAGAGTT-GCCGGATTGG-ACCG-CGCCCCTT-AGACCACATTTCCCACACAGCCGTG-AAGCC-GTGGGGA-TTCAGTC-TC-GGGCTA--TTCCCTG-TTCACTCGCAGTT-ACT-GGGGGAA-TCT--CGGTTGATTT--
	T323_37	--CACG-CTTTCATATTTAGCCTTGGA-TGGCCAGCACCACCCATATTCAGCCAG-CACTATCAAGCTGACCTACTCGCGA-GGCACGGCTTCGTCCGGCTTCTCTCACCAGGTCGTGTGGAACGCCCT-GTG-CCCCGGGGTATTAGCCCGTATGCCGTGAGAGTT-GCCGGATTGG-ACCG-CGCCCCTT-AGACCACATTTCCCACACAGCCGTG-AAGCC-GTGGGGA-TTCAGTC-TC-GGGCTA--TTCCCTG-TTCACTCGCAGTT-ACT-GGGGGAA-TCT--CGGTTGATT---
	T323_16	--CACG-CTTTCATATTTAGCCTTGGA-TGGCCAGCACCACCCATATTCAGCCAG-CACTATCAAGCTGACCTACTCGCGA-GGCACGGCTTCGTCCGGCTTCTCTCACCAGGTCGTGTGGAACGCCCT-GTG-CCCCGGGGTATTAGCCCGTATGCCGTGAGAGTT-GCCGGATTGG-ACCG-CGCCCCTT-AGACCACATTTCCCACACAGCCGTG-AAGCC-GTGGGGA-TTCAGTC-TC-GGGCTA--TTCCCTG-TTCACTCGCAGTT-ACT-GGGGGAA-TCT--CGGTTGATT---
	T323_134	--CACG-CTTTCATATTTAGCCTTGGA-TGGCCAGCACCACCCATATTCAGCCAG-CACTATCAAGCTGACCTACTCGCGA-GGCACGGCTTCGTCCGGCTTCTCTCACCAGGTCGTGTGGAACGCCCT-GTG-CCCCGGGGTATTAGCCCGTATGCCGTGAGAGTT-GCCGGATTGG-ACCG-CGCCCCTT-AGACCACATTTCCCACACAGCCGTG-AAGCCGGTGGGGA-TTCAGTCGTC-GGGCTA--TTCCCTG-TTCACTCGCAGTT-ACT-GGGGGAA-TCT--CGGTTGA-----
	T323_39	--CACG-CTTTCATATTTAGCCTTGGA-TGGCCAGCACCACCCATATTCAGCCAG-CACTATCAAGCTGACCTACTCGCGA-GGCACGGCTTCGTCCGGCTTCTCTCACCAGGTCGTGTGGAACGCCCT-GTG-CCCCGGGGTATTAGCCCGTATGCCGTGAGAGTT-GCCGGATTGG-ACCG-CGCCCCTT-AGACCACATTTCCCACACAGCCGTG-AAGCC-GTGGGGA-TTCAGTC-TC-GGGCTA--TTCCCTG-TTCACTCGCAGTT-ACT-GGGGGAA-TCT--CGGTTGGTT---
	T323_119	--CACG-CTTTCATATTTAGCCTTGGA-TGGCCAGCACCACCCATATTCAGCCAG-CACTATCAAGCTGACCTACTCGCGA-GGCACGGCTTCGTCCGGCTTCTCTCACCAGGTCGTGTGGAACGCCCT-GTG-CCCCGGGGTATTAGCCCGTATGCCGTGAGAGTT-GCCGGATTGG-ACCG-CGCCCCTT-AGACCACATTTCCCACACAGCCGTG-AAGCC-GTGGGGA-TTCAGTC-TC-GGGCTA--TTCCCTG-TTCACTCGCAGTTTACT-GGGGGAA-TCT--CGGTTGAT----
	T323_78	--CACG-CTTTCATATTTAGCCTTGGA-TGGCCAGCACCA-CCATATTCAGCCAG-CACTATCAAGCTGACCTACTCGCGA-GGCACGGCTTCGTCCGGCTTCTCTCACCAGGTCGTGTGGAACGCCCT-GTG-CCCCGGGGTATTAGCCCGTATGCCGTGAGAGTT-GCCGGATTGG-ACCG-CGCCCCTT-AGACCACATTTCCCACACAGCCGTG-AAGCC-GTGGGGA-TTCAGTC-TC-GGGCTA--TTCCCTG-TTCACTCGCAGTT-ACT-GGGGCAA-TCC--CTGTTGGTTT--
	T323_95	--CACG-CTTTCATATTTAGCCTTGGA-TGGCCAGCACCACCCATATTCAGCCAG-CACTATCAAGCTGACCTACTCGCGA-GGCACGGCTTCGTCCGGCTTCTCTCACCAGGTCGTGTGGAACGCCCT-GTG-CCCCGGGGTATTAGCCCGTATGCCGTGAGAGTT-GCCGGATTGG-ACCG-CGCCCCTT-AGACCACATTTCCCACACAGCCGTG-AAGCC-GTGGGGA-TTCAGTC-TC-GGGCTA--TTCCCTG-TTCACTCGCAGTTTACT--GGGGAA-TCT--CGGTTGATT---
	T323_153	--CACG-CTTTCATATTTAGCCTTGGA-TGGCCAGCACCACCCATATTCAGCCAG-CACTATCAAGCTGACCTACTCGCGAGGGCACGGCTTCGTCCGGCTTCTCTCACCAGGTCGTGTGGAACGCCCT-GTG-CCCCGGGGTATTAGCCCGTATGCCGTGAGAGTT-GCCGGATTGG-ACCG-CGCCCCTT-AGACCACATTTCCCACACAGCCGTG-AAGCC-GTGGGGA-TTCAGTC-TC-GGGCTA--TTCCCTG-TTCACTCGCAGTTTACT-GGGGGAA-TCT--CGGTTGA-----
	T323_159	--CACG-CTTTCATATTTAGCCTTGGA-TGGCCAGCACCACCCATATTCAGCCAG-CACTATCAAGCTGACCTACTCGCGA-GGCACGGCTTCGTCCGGCTTCTCTCACCAGGTCGTGTGGAACGCCCT-GTG-CCCCGGGGTATTAGCCCGTATGTCGTGAGAGTT-GCCGGATTGG-ACCG-CGCCCCTT-AGACCACATTTCCCACACAGCCGTG-AAGCC-GTGGGGA-TTCAGTC-TC-GGGCTA--TTCCCTG-TTCACTCGCAGTTTACT-GGGGGAA-TCT--CGGTTGAT----
	T323_246	--CACG-CTTTCATATTTAGCCTTGGATTGGCCAGCACCACCCATATTCAGCCAG-CACTATCAAGCTGACCTACTCGCGA-GGCACGGCTTCGTCCGGCTTCTCTCACCAGGTCGCGTGGAACGCCCT-GTG-CCCCGGGGTATTAGCCCGTATGCCGTGAGAGTT-GCCGGATTGG-ACCG-CGCCCCTT-AGACCACATTTCCCACACAGCCGTG-AAGCC-GTGGGGA-TTCAGTC-TC-GGGCTA--TTCCCTG-TTCACTCGCAGTTTACT-GGGGGAA-TCT--CGGTTGA-----
	T323_197	--CACG-CTTTCATATTTAGCCTTGGA-TGGCCAGCACCACCCATATTCAGCCAG-CACTATCAAGCTGACCTACTCGCGA-GGCACGGCTTCGTCCGGCTTCTCTCACCAGGTCGTGTGGAACGCCCT-GTG-CCCCGGGGTATTAGCCCGTATGCCGTGAGAGTT-GCCGGATTGG-ACCG-CGCCCCTT-AGACCACATTTCCCACACAGCCGTG-AAGCC-GTGGGGA-TTCAGTC-TC-GGGCTA--TTCCCTG-TTCACTCGCTAGTTACTGGGGGGAA-TCT--CGGGTTG-----
	T325_95	--CACG-CTTTCATATTTAGCCTTGGA-TGGCCAGCACCA-CCATATTCAGCCAG-CACTATCAAGCTGACCTACTCGCGA-GGCACGGCTTCGTCCGGCTTCTCTCACCAGGTCGTGTGGAACGCCCT-GTG-CCCCGGGGTATTAGCCCGTATGCCGTGAGAGTT-GCCGGATTGG-ACCG-CGCCCCTT-AGACCACATTTCCCACACAGCCGTG-AAGCC-GTGGGGA-TTCAGTC-TC-GGGCTA--TTCCCTG-TTCACTCGCAGTT-ACT-GGGGGAA-TCCTCCGGTTGAT----
	T325_84	--CACG-CTTTCATATTTAGCCTTGGA-TGGCCAGCACCA-CCATATTCAGCCAG-CACTATCAAGCTGACCTACTCGCGA-GGCACGGCTTCGTCCGGCTTCTCTCACCAGGTCGTGTGGAACGCCCT-GTG-CCCCGGGGTATTAGCCCGTATGCCGTGAGAGTT-GCCGGATTGG-ACCG-CGCCCCTT-AGACCACATTTCCCACACAGCCGTG-AAGCC-GTGGGGA-TTCAGTC-TC-GGGCTA--TTCCCTG-TTCACTCGCAGTT-ACT-GGGGGAA-TCT--CGGTTGATTT--
	T325_106	--CACG-CTTTCATATTTAGCCTTGGA-TGGCCAGCACCA-CCATATTCAGCCAG-CACTATCAAGCTGACCTACTCGCGA-GGCACGGCTTCGTCCGGCTTCTCTCACCAGGTCGTGTGGAACGCCCT-GTG-CCCCGGGGTATTAGCCCGTATGCCGTGAGAGTT-GCCGGATTGG-ACCG-CGCCCCTT-AGACCACATTTCCCACACAGCCGTGTAAGCC-GTGGGGA-TTCAGTC-TC-GGGCTA--TTCCCTG-TTCACTCGCAGTT-ACT-GGGGGAA-TCT--CGGTTGATT---
	T325_290	--CACG-CTTTCATATTTAGCCTTGGA-TGGCCAGCACCACCCATATTCAGCCAG-CACTATCAAGCTGACCTACTAGCGA-GGCACGGCTTCGTCCGGCTTCTCTCACCAGGTCGTGTGGAACGCCCT-GTG-CCCCGGGGTATTAGCCCGTATGCCGTGAGAGTT-GCCGGATTGG-ACCG-CGCCCCTT-AGACCACATTTCCCACACAGCCGTG-AAGCC-GTGGGGA-TTCAGTC-TC-GGGCTA--TTCCCTG-TTCACTCGCAGTTTACT-GGGGGAA-TCT--CGGTTGAT----
	T325_236	--CACG-CTTTCATATTTAGCCTTGGA-TGGCCAGCACCACCCATATTCAGCCAG-CACTATCAAGCTGACCTACTCACGA-GGCACGGCTTCGTCCGGCTTCTCTCACCAGGTCGTGTGGAACGCCCT-GTG-CCCCGGGGTATTAGCCCGTATGCCGTGAGAGTT-GCCGGATTGG-ACCG-CGCCCCTT-AGACCACATTTCCCACACAGCCGTG-AAGCC-GTGGGGA-TTCAGTC-TC-GGGCTA--TTCCCTG-TTCACTCGCAGTTTACT-GGGGGAA-TCT--CGGTTGAT----
	T325_312	--CACG-CTTTCATATTTAGCCTTGGA-TGGCCAGCACCACCCATATTCAGCCAG-CACTATCAAGCTGACCTACTCGCGA-GGCACGGCTTCGTCCGGCTTCTCTCACCAGGTCGCGTGGAACGCCCT-GTG-CCCCGGGGTATTAGCCCGTATGCCGTGAGAGTT-GCCGGATTGG-ACCG-CGCCCCTT-AGACCACATTTCCCACACAGCCGTG-AAGCC-GTGGGGA-TTCAGTC-TC-GGGCTA--TTCCCTG-TTCACTCGCAGTTTACT-GGGGGAA-TCT--CGGTTGAT----
	T325_307	--CACG-CTTTCATATTTAGCCTTGGA-TGGCCAGCACCACCCATATTCAGCCAG-CACTATCAAGCTGACCTACTCGCGA-GGCACGGCTTCGTCCGGCTTCTCTCACCAGGTCGTGTGGAACGCCCT-GTG-CCCCGGGGTATTAGCCCGTATGCCGTGAGAGTT-GCCGGATTGG-ACCG-CGCCCCTT-AGACCACA-TTCCCACACAGCCGTG-AAGCC-GTGGGGA-TTCAGTC-TC-GGGCTA--TTCCCTG-TTCACTCGCAGTTTACT-GGGGGAA-TCT--CGGTTGATT---
	T325_234	--CACG-CTTTCATATTTAGCCTTGGA-TGGCCAGCACCACCCATATTCAGCCAG-CACTATCAAGCTGACCTACTCGCGA-GGCACGGCTTCGTCCGGCTTCTCTCACCAGGTCGTGTGGAACGCCCT-GTG-CCCCGGGGTATTAGCCCGTATGCCGTGAGAGTT-GCCGGATTGG-ACCG-CGCCCCTT-AGACCACATTTCCCACACAGCCGTG-AAGCCGGTGGGGA-TTCAGTC-TC-GGGCTA--TTCCCTG-TTCACTCGCAGTTTACT-GGGGGAA-TCT--CGGTTGA-----
	T325_144	--CACG-CTTTCATATTTAGCCTTGGA-TGGCCAGCACCA-CCATATTCAGCCAG-CACTATCAAGCTGACCTACTCGCGA-GGCACGGCTTCGTCCGGCTTCTCTCACCAGGTCGTGTGGAACGCCCT-GTGCCCCCGGGGTATTAGCCCGTATGCCGTGAGAGTT-GCCGGATTGG-ACCG-CGCCCCTT-AGACCACATTTCCCACACAGCCGTG-AAGCC-GTGGGGA-TTCAGTC-TC-GGGCTA--TTCCCTG-TTCACTCGCAGTT-ACT--GGGGAA-TCT--CGGTTGATTT--
	T325_6	--CACG-CTTTCATATTTAGCCTTGGA-TGGCCAGCACCACCCATATTCAGCCAG-CACTATCAAGCTGACCTACTCGCGA-GGCACGGCTTCGTCCGGCTTCTCTCACCAGGTCGTGTGGAACGCCCT-GTG-CCCCGGGGTATTAGCCCGTATGCCGTGAGAGTT-GCCGGATTGG-ACCG-CGCCCCTT-AGACCACATTTCCCACACAGCCGTG-AAGCC-GTGGGGA-TTCAGTC-TC-GGGCTAT-TCCCCTG-TTCACTCGCAGTT-ACT-GGGGGAA-TCT--CGGTTGAT----
	T325_32	--CACG-CTTTCATATTTAGCCTTGGA-TGGCCAGCACCACCCATATTCAGCCAG-CACTATCAAGCTGACCTACTCGCGA-GGCACGGCTTCGTCCGGCTTCTCTCACCAGGTCGTGTGGAACGCCCT-GTG-CCCCGGGGTATTAGCCCGTATGCCGTGAGAGTT-GCCGGATTGG-ACCG-CGCCCCTT-AGACCACATTTCCCACACAGCCGTG-AAGCC-GTGGGGA-TTCAGTC-TC-GGGCTA--TTCCCTG-TTCACTCGCAGTT-ACT-GGGGGAA-TCT--CGGTTGATT---
	T325_29	--CACG-CTTTCATATTTAGCCTTGGA-TGGCCAGCACCACCCATATTCAGCCAG-CACTATCAAGCTGACCTACTCGCGA-GGCACGGCTTCGTCCGGCTTCTCTCACCAGGTCGTGTGGAACGCCCT-GTG-CCCCGGGGTATTAGCCCGTATGCCGTGAGAGTT-GCCGGATTGG-ACCG-CGCCCCTT-AGACCACATTTCCCACACAGCCGTG-AAGCC-GTGGGGA-TTCAGTC-TC-GGGCTA--TTCCCTG-TTCACTCGCAGTT-ACT-GGGGGAA-TCT--CGGTTGATT---
	T325_205	--CACG-CTTTCATATTTAGCCTTGGA-TGGCCAGCACCACCCATATTCAGCCAG-CACTATCAAGCTGACCTACTCGCGA-GGCACGGCTTCGTCCGGCTTCTCTCACCAGGTCGTGTGGAACGCCCT-GTG-CCCCGGGGTATTAGCCCGTATGCCGTGAGAGTT-GCCGGATTGG-ACCG-CGCCCCTT-AGACCACATTTCCCACACAGCCGTG-AAGCCGGTGGGGA-TTCAGTC-TC-GGGCTTACTTCCCTG-TTCACTCGCAGTTTACT-GGGGGAA-TCT--CGGTT-------
	T325_38	--CACG-CTTTCATATTTAGCCTTGGA-TGGCCAGCACCACCCATATTCAGCCAG-CACTATCAAGCTGACCTACTCGCGA-GGCACGGCTTCGTCCGGCTTCTCTCACCAGGTCGTGTGGAACGCCCT-GTG-CCCCGGGGTATTAGCCCGTATGCCGTGAGAGTT-GCCGGATTGG-ACCG-CGCCCCTT-AGACCACATTTCCCACACAGCCGTG-AAGCC-GTGGGGA-TTCAGTC-TC-GGGCTA--TTCCCTG-TTCACTCGCAGTT-ACT-GGGGGAA-TCT--CGGTTGATT---
	T325_1	--CACG-CTTTCATATTTAGCCTTGGA-TGGCCAGCACCACCCATATTCAGCCAG-CACTATCAAGCTGACCTACTCGCGA-GGCACGGCTTCGTCCGGCTTCTCTCACCAGGTCGTGTGGAACGCCCT-GTG-CCCCGGGGTATTAGCCCGTATGCCGTGAGAGTT-GCCGGATTGG-ACCG-CGCCCCTT-AGACCACATTTCCCACACAGCCGTG-AAGCC-GTGGGGA-TTCAGTC-TC-GGGCTA--TTCCCTG-TTCACTCGCAGTT-ACT-GGGGGAA-TCT--CGGTTGATT---
	T325_151	--CACG-CTTTCATATTTAGCCTTGGA-TGGCCAGCACCACCCATATTCAGCCAG-CACTATCAAGCTGACCTACTCGCGA-GGCACGGCTTCGTCCGGCTTCTCTCACCAGGTCGTGTGGAACGCCCT-GTG-CCCCGGGGTATTAGCCCGTATGCCGTGAGAGTT-GCCGGATTGG-ACCG-CGCCCCTT-AGACCACATTTCCCACACAGCCGTG-AAGCC-GTGGGGA-TTCAGTC-TC-GGGCTA--TTCCCTG-TTCACTCGCAGTT-ACT-GGGGAAT-CTC--CGGTTGATT---
	T325_19	--CACG-CTTTCATATTTAGCCTTGGA-TGGCCAGCACCACCCATATTCAGCCAG-CACTATCAAGCTGACCTACTCGCGA-GGCACGGCTTCGTCCGGCTTCTCTCACCAGGTCGTGTGGAACGCCCT-GTG-CCCCGGGGTATTAGCCCGTATGCCGTGAGAGTT-GCCGGATTGG-ACCG-CGCCCCTT-AGACCACATTTCCCACACAGCCGTG-AAGCC-GTGGGGA-TTCAGTC-TC-GGGCTA--TTCCCTG-TTCACTCGCAGTT-ACT--GGGGAA-TCT--CGGTTGATTT--
	T325_214	--CACG-CTTTCATATTTAGCCTTGGA-TGGCCAGCACCACCCATATTCAGCCAG-CACTATCAAGCTGACCTACTCGCGA-GGCACGGCTTCGTCCGGCTTCTCTCACCAGGTCGTGTGGAACGCCCT-GTG-CCCCGGGGTATTAGCCCGTATGCCGTGAGAGTT-GCCGGATTGG-ACCG-CGCCCCTT-AGACCACATTTCCCACACAGCCGTG-AAGCC-GTGGGGA-TTCAGTC-TC-GGGCTA--TTCCCTG-TTCACTCGCAGTTTACT-GGGGGAA-TCT--CCGGTTCG----
	T325_123	--CACG-CTTTCATATTTAGCCTTGGA-TGGCCAGCACCA-CCATATTCAGCCAG-CACTATCAAGCTGACCTACTCGCGA-GGCACGGCTTCGTCCGGCTTCTCTCACCAGGTCGTGTGGAACGCCCT-GTG-CCCCGGGGTATTAGCCCGTATGCCGTGAGAGTT-GCCGGATTGG-ACCG-CGCCCCTT-AGACCACATTTCCCACACAGCCGTG-AAGCC-GTGGGGA-TTCAGTC-TC-GGGCTA--TTCCCTG-TTCACTCGCAGTT-ACT-GGGGGAA-TCT--CGGTTGATTT--
	T325_4	--CACG-CTTTCATATTTAGCCTTGGA-TGGCCAGCACCACCCATATTCAGCCAG-CACTATCAAGCTGACCTACTCGCGA-GGCACGGCTTCGTCCGGCTTCTCTCACCAGGTCGTGTGGAACGCCCT-GTG-CCCCGGGGTATTAGCCCGTATGCCGTGAGAGTT-GCCGGATTGG-ACCG-CGCCCCTT-AGACCACATTTCCCACACAGCCGTG-AAGCC-GTGGGGA-TTCAGTC-TC-GGGCTA--TTCCCTG-TTCACTCGCAGTT-ACT-GGGGGAA-TCT--CGGTTGATT---
	T325_224	--CACG-CTTTCATATTTAGCCTTGGA-TGGCCAGCACCACCCATATTCAGCCAG-CACTATCAAGCTGACCTACTCGCGA-GGCACGGCTTCGTCCGGCTTCTCTCACCAGGTCGTGTGGAACGCCCT-GTG-CCCCGGGGTATTAGCCCGTATGCCGTGAGAGTT-GCCGGATTGG-ACCG-CGCCCCTT-AGACCACATTTCCCACACAGCCGTG-AAGCC-GTGGGGA-TTCAGTC-TC-GGGCTA--TTCCCTG-TTCACTCGCAGTTTACT-GGGGGAA-TCT--CGGTTCGA----
	T325_180	--CACG-CTTTCATATTTAGCCTTGGA-TGGCCAGCACCACCCATATTCAGCCAG-CACTATCAAGCTGACCTACTCGCGA-GGCACGGCTTCGTCCGGCTTCTCTCACCAGGTCGTGTGGAACGCCCT-GTG-CCCCGGGGTATTAGCCCGTATGCCGTGAGAGTT-GCCGGATTGG-ACCG-CGCCCCTT-AGACCACATTTCCCACACAGCCGTG-AAGCC-GTGGGGA-TTCAGTC-TC-GGGCTA--TTCCCTG-TTCACTCGCAGTTTACT-GGGGGAA-TCT--CGGTTGAC----
	T325_273	--CACG-CTTTCATATTTAGCCTTGGA-TGGCCAGCACCACCCATATTCAGCCAG-CACTATCAAGCTGACCTACTCGCGA-GGCACGGCTTCGTCCGGCTTCTCTCACCAGGTCGTGTGGAACGCCCT-GTG-CCCCGGGGTATTAGCCCGTATGCCGTGAGAGTT-GCCGGATTGG-ACCG-CGCCCCTT-AGACCACATTTCCCACACAGCCGTG-AAGCC-GTGGGGA-TTCAGTC-TC-GGGCTA--TTCCCTG-TTCACTCGCAGTTTACT-GGGGGAA-TCT--CGGTTCGA----
	T325_158	--CACG-CTTTCATATTTAGCCTTGGA-TGGCCAGCACCACCCATATTCAGCCAG-CACTATCAAGCTGACCTACTCGCGA-GGCACGGCTTCGTCCGGCTTCTCTCACCAGGTCGTGTGGAACGCCCT-GTG-CCCCGGGGTATTAGCCCGTATGCCGTGAGAGTT-GCCGGATTGG-ACCG-CGCCCCTT-AGACCACATTTCCCACACAGCCGTG-AAGCC-GTGGGGA-TTCAGTC-TC-GGGCTA--TTCCCTG-TTCACTCGCAGTTTACT--GGGGAA-TCT--CGGTTGATT---
	T325_241	--CACG-CTTTCATATTTAGCCTTGGA-TGGCCAGCACCACCCATATTCAGCCAG-CACTATCAAGCTGACCTACTCGCGA-GGCACGGCTTCGTCCGGCTTCTCTCACCAGGTCGTGTGGAACGCCCT-GTG-CCCCGGGGTATTAGCCCGTATGCCGTGAGAGTT-GCCGGATTGG-ACCG-CGCCCCTT-AGACCACATTTCCCACACAGCCGTG-AAGCC-GTGGGGA-TTCAGTC-TC-GGGCTA--TTCCCTG-TTCACTCGCACGTTTAC-TGGGGAA-TCT--CGGTTGAT----
	T325_211	--CACG-CTTTCATATTTAGCCTTGGA-TGGCCAGCACCACCCATATTCAGCCAG-CACTATCAAGCTGACCTACTCGCGA-GGCACGGCTTCGTCCGGCTTCTCTCACCAGGTCGTGTGGAACGCCCT-GTG-CCCCGGGGTATTAGCCCGTATGCCGTGAGAGTT-GCCGGATTGG-ACCG-CGCCCCTT-AGACCACATTTCCCACACAGCCGTG-AAGCC-GTGGGGA-TTCAGTC-TC-GGGCTA--TTCCCTG-TTCACTCGCAGTTTACT-GGGGGAA-TCT--CGGTTGAC----
	T325_152	--CACG-CTTTCATATTTAGCCTTGGA-TGGCCAGCACCACCCATATTCAGCCAG-CACTATCAAGCTGACCTACTCGCGA-GGCACGGCTTCGTCCGGCTTCTCTCACCAGGTCGTGTGGAACGCCCT-GTG-CCCCGGGGTATTAGCCCGTATGCCGTGAGAGTT-GCCGGATTGG-ACCG-CGCCCCTT-AGACCACATTTCCCACACAGCCGTG-AAGCC-GTGGGGA-TTCAGTC-TC-GGGCTA--TTCCCTG-TTCACTCGCAGTTTACT-GGGGGAA-TCT--CGGTTGAT----
	T325_244	--CACG-CTTTCATATTTAGCCTTGGA-TGGCCAGCACCACCCATATTCAGCCAG-CACTATCAAGCTGACCTACTCGCGA-GGCACGGCTTCGTCCGGCTTCTCTCACCAGGTCGTGTGGAACGCCCT-GTG-CCCCGGGGTATTAGCCCGTATGCCGTGAGAGTT-GCCGGATTGG-ACCG-CGCCCCTT-AGACCACATTTCCCACACAGCCGTG-AAGCC-GTGGGGA-TTCAGTC-TC-GGGCTAT-TTCCCTG-TTCACTCGCAGTTTACT-GGGGGAA-TCT--CGGTTGA-----
	T325_37	--CACG-CTTTCATATTTAGCCTTGGA-TGGCCAGCACCACCCATATTCAGCCAG-CACTATCAAGCTGACCTACTCGCGA-GGCACGGCTTCGTCCGGCTTCTCTCACCAGGTCGTGTGGAACGCCCT-GTG-CCCCGGGGTATTAGCCCGTATGCCGTGAGAGTT-GCCGGATTGG-ACCG-CGCCCCTT-AGACCACATTTCCCACACAGCCGTG-AAGCC-GTGGGGA-TTCAGTC-TCGGGGCTA--TTCCCTG-TTCACTCGCAGTT-ACT-GGGGGAA-TCT--CGGTTGAT----
	T325_42	--CACG-CTTTCATATTTAGCCTTGGA-TGGCCAGCACCACCCATATTCAGCCAG-CACTATCAAGCTGACCTACTCGCGA-GGCACGGCTTCGTCCGGCTTCTCTCACCAGGTCGTGTGGAACGCCCT-GTG-CCCCGGGGTATTAGCCCGTATGCCGTGAGAGTT-GTCGGATTGG-ACCG-CGCCCCTT-AGACCACATTTCCCACACAGCCGTG-AAGCC-GTGGGGA-TTCAGTC-TC-GGGCTA--TTCCCTG-TTCACTCGCAGTT-ACT-GGGGGAA-TCT--CGGTTGATT---
	T325_261	--CACG-CTTTCATATTTAGCCTTGGA-TGGCCAGCACCACCCATATTCAGCCAG-CACTATCAAGCTGACCTACTCGCGA-GGCACGGCTTCGTCCGGCTTCTCTCACCAGGTCGTGTGGAACGCCCT-GTG-CCCCGGGGTATTAGCCCGTATGCCGTGAGAGTT-GCCGGATTGG-ACCG-CGCCCCTT-AGACCACATTTCCCACACAGCCGTG-AAGCC-GTGGGGA-TTCAGTC-TC-GGGCTA--TTCCCTG-TTCACTCGCAGTT-ACT-GGGGAAT-CCT-CCGGTTGAT----
	T325_122	--CACGCTTTCCATATTTAGCCTTGGA-TGGCCAGCACCA-CCATATTCAGCCAG-CACTATCAAGCTGACCTACTCGCGA-GGCACGGCTTCGTCCGGCTTCTCTCACCAGGTCGTGTGGAACGCCCT-GTG-CCCCGGGGTATTAGCCCGTATGCCGTGAGAGTT-GCCGGATTGG-ACCG-CGCCCCTT-AGACCACATTTCCCACACAGCCGTG-AAGCC-GTGGGGA-TTCAGTC-TC-GGGCTA--TTCCCTG-TTCACTCGCAGTT-ACT--GGGGAA-TCT--CGGTTGATTT--
	T325_210	--CACG-CTTTCATATTTAGCCTTGGA-TGGCCAGCACCACCCATATTCAGCCAG-CACTATCAAGCTGACCTACTCGCGA-GGCACGGCTTCGTCCGGCTTCTCTCACCAGGTCGTGTGGAACGCCCT-GTG-CCCCGGGGTATTAGCCCGTATGCCGTGAGAGTT-GCCGGATTGG-ACCG-CGCCCCTT-AGACCACATTTCCCACACAGCCGTG-AAGCC-GTGGGGAGTTCAGTC-TC-GGGCTA--TTCCCTG-TTCACTCGCAGTTTACT-GGGGGAAGTCT--CGGTTG------
	T325_202	--CACG-CTTTCATATTTAGCCTTGGA-TGGCCAGCACCACCCATATTCAGCCAG-CACTATCAAGCTGACCTACTCGCGA-GGCACGGCTTCGTCCGGCTTCTCTCACCAGGTCGTGTGGAACGCCCT-GTG-CCCCGGGGTATTAGCCCGTATGCCGTGAGAGTT-GCCGGATTGG-ACCG-CGCCCCTT-AGACCACATTTCCCACACAGCCGTG-AAGCC-GTGGGGA-TTCAGTC-TC-GGGCTA--TTCCCTG-TTCACTCGCAGTTTACT-GGGGAAC-TCT--CGGTTGAT----
	T325_76	--CACG-CTTTCATATTTAGCCTTGGA-TGGCCAGCACCA-CCATATTCAGCCAG-CACTATCAAGCTGACCTACTCGCGA-GGCACGGCTTCGTCCGGCTTCTCTCACCAGGTCGTGTGGAACGCCCT-GTG-CCCCGGGGTATTAGCCCGTATGCCGTGAGAGTT-GCCGGATTGG-ACCG-CGCCCCTT-AGACCACATTTCCCACACAGCCGTG-AAGCC-GTGGGGA-TTCAGTC-TC-GGGCTA--TTCCCTG-TTCACTCGCAGTT-ACT--GGGGAA-TCT--CGGTTGATTTC-
	T325_149	--CACG-CTTTCATATTTAGCCTTGGA-TGGCCAGCACCACCCATATTCAGCCAG-CACTATCAAGCTGACCTACTCGCGA-GGCACGGCTTCGTCCGGCTTCTCTCACCAGGTCGTGTGGAACGCCCT-GTG-CCCCGGGGTATTAGCCCGTATGCCGTGAGAGTT-GCCGGATTGG-ACCG-CGCCCCTT-AGACCACATTTCCCACACAGCCGTG-AAGCC-GTGGGGA-TTCAGTC-TC-GGGCTA--TTCCCTG-TTCACTCGCAGTTTACT--GGGGAA-TCT--CGGTTCGAC---
	T325_222	--CACG-CTTTCATATTTAGCCTTGGA-TGGCCAGCACCACCCATATTCAGCCAG-CACTATCAAGCTGACCTACTCGCGA-GGCACGGCTTCGTCCGGCTTCTCTCACCAGGTCGTGTGGAACGCCCT-GTG-CCCCGGGGTATTAGCCCGTATGCCGTGAGAGTT-GCCGGATTGG-ACCG-CGCCCCTT-AGACCACATTTCCCACACAGCCGTG-AAGCC-GTGGGGA-TTCAGTC-TC-GGGCTA--TTCCCTG-TTCACTCGCAGTTTACT-GGGGGAA-TCCTCCGGTTG------
	T325_118	--CACG-CTTTCATATTTAGCCTTGGA-TGGCCAGCACCA-CCATATTCAGCCAG-CACTATCAAGCTGACCTACTCGCGA-GGCACGGCTTCGTCCGGCTTCTCTCACCAGGTCGTGTGGAACGCCCT-GTG-CCCCGGGGTATTAGCCCGTATGCCGTGAGAGTT-GCCGGATTGG-ACCG-CGCCCCTT-AGACCACATTTCCCACACAGCCGTG-AAGCC-GTGGGGA-TTCAGTC-TC-GGGCTA--TTCCCTG-TTCACTCGCAGTT-ACT--GGGGAA-TCT--CGGTTCGACTT-
	T326_80	--CACG-CTTTCATATTTAGCCTTGGA-TGGCCAGCACAC-CCATATTCAGCCAG-CACTATCAAGCTGACCTACTCGCGA-GGCACGGCTTCGTCCGGCTTCTCTCACCAGGTCGTGTGGAACGCCCT-GTG-CCCCGGGGTATTAGCCCGTATGCCGTGAGAGTT-GCCGGATTGG-ACCG-CGCCCCTT-AGACCACATTTCCCACACAGCCGTG-AAGCC-GTGGGGA-TTCAGTC-TC-GGGCTA--TTCCCTG-TTCACTCGCAGTT-ACT-GGGGGAA-TCT--CGGTTGATTT--
	T325_75	--CACG-CTTTCATATTTAGCCTTGGA-TGGCCAGCACCA-CCATATTCAGCCAG-CACTATCAAGCTGACCTACTCGCGA-GGCACGGCTTCGTCCGGCTTCTCTCACCAGGTCGTGTGGAACGCCCT-GTG-CCCCGGGGTATTAGCCCGTATGCCGTGAGAGTT-GCCGGATTGG-ACCG-CGCCCCTT-AGACCACATTTCCCACACAGCCGTG-AAGCC-GTGGGGA-TTCAGTC-TC-GGGCTA--TTCCCTG-TTCACTCGCAGTT-ACT--GGGGAA-TCT--CGGTTGATTTC-
	T325_270	--CACG-CTTTCATATTTAGTCTTGGA-TGGCCAGCACCACCCATATTCAGCCAG-CACTATCAAGCTGACCTACTCGCGA-GGCACGGCTTCGTCCGGCTTCTCTCACCAGGTCGTGTGGAACGCCCT-GTG-CCCCGGGGTATTAGCCCGTATGCCGTGAGAGTT-GCCGGATTGG-ACCG-CGCCCCTT-AGACCACATTTCCCACACAGCCGTG-AAGCC-GTGGGGA-TTCAGTC-TC-GGGCTA--TTCCCTG-TTCACTCGCAGTTTACT-GGGGGAA-TCT--CGGTTGAT----
	T326_40	--CACG-CTTTCATATTTAGCCTTGGA-TGGCCAGCACCA-CCATATTCAGCCAG-CACTATCAAGCTGACCTACTCGCGA-GGCACGGCTTCGTCCGGCTTCTCTCACCAGGTCGTGTGGAACGCCCT-GTG-CCCCGGGGTATTAGCCCGTATGCCGTGAGAGTT-GCCGGATTGG-ACCG-CGCCCCTT-AGACCACATTTCCCACACAGCCGTG-AAGCC-GTGGGGA-TTCAGTC-TC-GGGCTA--TTCCCTG-TTCACTCGCAGTT-ACT-GGGGGAA-TCT--CGGTTGATTT--
	T326_50	--CACG-CTTTCATATTTAGCCTTGGA-TGGCCAGCACCA-CCATATTCAGCCAG-CACTATCAAGCTGACCTACTCGCGA-GGCACGGCTTCGTCCGGCTTCTCTCACCAGGTCGTGTGGAACGCCCT-GTG-CCCCGGGGTATTAGCCCGTATGCCGTGAGAGTT-GCCGGATTGG-ACCG-CGCCCCTT-AGACCACATTTCCCACACAGCCGTG-AAGCC-GTGGGGA-TTCAGTC-TC-GGGCTA--TTCCCTG-TTCACTCGCAGTT-ACT-GGGGGAA-TCT--CGGTTGATTT--
	T326_82	--CACG-CTTTCATATTTAGCCTTGGA-TGGCCAGCACCA-CCATATTCAGCCAG-CACTATCAAGCTGACCTACTCGCGA-GGCACGGCTTCGTCCGGCTTCTCTCACCAGGTCGTGTGGAACGCCCT-GTG-CCCCGGGGTATTAGCCCGTATGCCGTGAGAGTT-GCCGGATTGG-ACCG-CG-CCCTT-AGACCACATTTCCCACACAGCCGTG-AAGCC-GTGGGGA-TTCAGTC-TC-GGGCTA--TTCCCTG-TTCACTCGCAGTT-ACT-GGGGGAA-TCT--CGGTTGATTTC-
	T326_51	--CACG-CTTTCATATTTAGCCTTGGA-TGGCCAGCACCACCCATATTCAGCCAG-CACTATCAAGCTGACCTACTCGCGA-GGCACGGCTTCGTCCGGCTTCTCTCACCAGGTCGTGTGGAACGCCCT-GTG-CCCCGGGGTATTAGCCCGTATGCCGTGAGAGTT-GCCGGATTGG-ACCG-CGCCCCTT-AGACCACATTTCCCACACAGCCATG-AAGCC-GTGGGGA-TTCAGTC-TC-GGGCTA--TTCCCTG-TTCACTCGCAGTT-ACT-GGGGGAA-TCT--CGGTTGATT---
	T326_174	--CACG-CTTTCATATTTAGCCTTGGA-TGGCCAGCACCACCCATATTCAGCCAG-CACTATCAAGCTGACCTACTCGCGA-GGCACGGCTTCGTCCGGCTTCTCTCACCAGGTCGTGTGGAACGCCCT-GTG-CCCCGGGGTATTAGCCCGTATGCCGTGAGAGTT-GCCGGATTGG-ACCG-CGCCCCTT-AGACCACATTTCCCACACAGCCGTG-AAGCCGGTGGGGA-TTCAGTC-TC-GGGCTA--TTCCCTG-TTCACTCGCAGTTTACT-GGGGGAA-TCT--CGGTTGA-----
	T326_109	--CACG-CTTTCATATTTAGCCTTGGA-TGGCCAGCACCACCACTATTCAGCCAG-CACTATCAAGCTGACCTACTCGCGA-GGCACGGCTTCGTCCGGCTTCTCTCACCAGGTCGTGTGGAACGCCCT-GTG-CCCCGGGGTATTAGCCCGTATGCCGTGAGAGTT-GCCGGATTGG-ACCG-CGCCCCTT-AGACCACATTTCCCACACAGCCGTG-AAGCC-GTGGGGA-TTCAGTC-TC-GGGCTA--TTCCCTG-TTCACTCGCAGTT-ACT-GGGGGAA-TCT--CGGTTGATT---
	T325_157	--CACG-CTTTCATATTTAGCCTTGGA-TGGCCAGCACCACCCATATTCAGCCAG-CACTATCAAGCTGACCTACTCGCGA-GGCACGGCTTCGTCCGGCTTCTCTCACCAGGTCGTGTGGAACGCCCT-GTG-CCCCGGGGTATTAGCCCGTATGCCGTGAGAGTT-GCCGGATTGG-ACCG-CGCCCCTT-AGACCACATTTCCCACACAGCCGTG-AG--C-CGTGGGA-TTCAGTC-TC-GGGCTA--TTCCCTG-TTCACTCGCAGTTTACT-GGGGGAA-TCT--CGGTTGATTT--
	T326_250	--CACG-CTTTCATATTTAGCCTTGGA-TGGCCAGCACCACCCATA-TCAGCCAG-CACTATCAAGCTGACCTACTCGCGA-GGCACGGCTTCGTCCGGCTTCTCTCACCAGGTCGTGTGGAACGCCCT-GTG-CCCCGGGGTATTAGCCCGTATGCCGTGAGAGTT-GCCGGATTGG-ACCG-CGCCCCTT-AGACCACATTTCCCACACAGCCGTG-AAGCC-GTGGGGA-TTCAGTC-TC-GGGCTA--TTCCCTG-TTCACTCGCAGTTTACT-GGGGGAA-TCT--CGGTTGATT---
	T326_31	--CACG-CTTTCATATTTAGCCTTGGA-TGGCCAGCACCACCCATATTCAGCCAG-CACTATCAAGCTGACCTACTCGCGA-GGCACGGCTTCGTCCGGCTTCTCTCACCAGGTCGTGTGGAACGCCCT-GTG-CCCCGGGGTATTAGCCCGTATGCCGTGAGAGTT-GCCGGATTGG-ACCG-CGCCCCTT-AGACCACATTTCCCACACAGCCGTG-AAGCC-GTGGGGA-TTCAGC--TC-GGGCTA--TTCCCTG-TTCACTCGCAGTT-ACT-GGGGGAA-TCT--CGGTTGATTT--
	T325_82	--CACG-CTTTCATATTTAGCCTTGGA-TGGCCAGCACCA-CCATATTCAGCCAG-CACTATCAAGCTGACCTACTCGCGA-GGCACGGCTTCGTCCGGCTTCTCTCACCAGGTCGTGTGGAACGCCCT-GTG-CCCCGGGGTATTAGCCCGTATGCCGTGAGAGTT-GCCGGATTGG-ACCG-CGCCCCTT-AGACCACATTTCCCACACAGCCGTG-AAGCC-GTGGGGA-TTCAGTC-TC-GGGCTA--TTCCCTG-TTCACTCGCAGTT-ACT--GGGGAA-TCT--CGGTTCGATTC-
	T326_87	--CACG-CTTTCATATTTAGCCTTGGA-TGGCCAGCACCA-CCATATTCAGCCAG-CACTATCAAGCTGACCTACTCGCGA-GGCACGGCTTCGTCCGGCTTCTCTCACCAGGTCGTGTGGAACGCCCT-GTGCCCCCGGGGTATTAGCCCGTATGCCGTGAGAGTT-GCCGGATTGG-ACCG-CGCCCCTT-AGACCACATTTCCCACACAGCCGTG-AAGCC-GTGGGGA-TTCAGTC-TC-GGGCTA--TTCCCTG-TTCACTCGCAGTT-ACT-GGGGGAA-TCT--CGGTTGATT---
	T326_20	--CACG-CTTTCATATTTAGCCTTGGA-TGGCCAGCACCACCCATATTCAGCCAG-CACTATCAAGCTGACCTACTCGCGA-GGCACGGCTTCGTCCGGCTTCTCTCACCAGGTCGTGTGGAACGCCCT-GTG-CCCCGGGGTATTAGCCCGTATGCCGTGAGAGTT-GCCGGATTGG-ACCG-CGCCCCTT-AGACCACATTTCCCACACAGCCGTG-AAGCC-GTGGGGA-TTCAGTC-TC-GGGCTA--TTCCCTG-TTCACTCGCAGTT-ACT-GGGGGAA-TCT--CGGTTGATT---
	T326_4	--CACG-CTTTCATATTTAGCCTTGGA-TGGCCAGCACCACCCATATTCAGCCAG-CACTATCAAGCTGACCTACTCGCGA-GGCACGGCTTCGTCCGGCTTCTCTCACCAGGTCGTGTGGAACGCCCT-GTG-CCCCGGGGTATTAGCCCGTATGCCGTGAGAGTT-GCCGGATTGG-ACCG-CGCCCCTT-AGACCACATTTCCCACACAGCCGTG-AAGCC-GTGGGGA-TTCAGTC-TC-GGGCTA--TTCCCTG-TTCACTCGCAGTT-ACT-GGGGGAA-TCT--CGGTTGATT---
	T326_14	--CACG-CTTTCATATTTAGCCTTGGA-TGGCCAGCACCACCCATATTCAGCCAG-CACTATCAAGCTGACCTACTCGCGA-GGCACGGCTTCGTCCGGCTTCTCTCACCAGGTCGTGTGGAACGCCCT-GTG-CCCCGGGGTATTAGCCCGTATGCCGTGAGAGTT-GCCGGATTGG-ACCG-CGCCCCTT-AGACCACATTTCCCACACAGCCGTG-AAGCC-GTGGGGA-TTCAGTC-TC-GGGCTA--TTCCCTG-TTCACTCGCAGTT-ACT-GGGGGAA-TCT--CGGTTGATT---
	T326_26	--CACG-CTTTCATATTTAGCCTTGGA-TGGCCAGCACCACCCATATTCAGCCAG-CACTATCAAGCTGACCTACTCGCGA-GGCACGGCTTCGTCCGGCTTCTCTCACCAGGTCGTGTGGAACGCCCT-GTG-CCCCGGGGTATTAGCCCGTATGCCGTGAGAGTT-GCCGGATTGG-ACCG-CGCCCCTT-AGACCACATTTCCCACACAGCCGTG-AAGCC-GTGGGGA-TTCAGTC-TC-GGGCTA--TTCCCTG-TTCACTCGCAGTT-ACT-GGGGGAA-TCT--CGGTTGATT---
	T326_1	--CACG-CTTTCATATTTAGCCTTGGA-TGGCCAGCACCACCCATATTCAGCCAG-CACTATCAAGCTGACCTACTCGCGA-GGCACGGCTTCGTCCGGCTTCTCTCACCAGGTCGTGTGGAACGCCCT-GTG-CCCCGGGGTATTAGCCCGTATGCCGTGAGAGTT-GCCGGATTGG-ACCG-CGCCCCTT-AGACCACATTTCCCACACAGCCGTG-AAGCC-GTGGGGA-TTCAGTC-TC-GGGCTA--TTCCCTG-TTCACTCGCAGTT-ACT-GGGGGAA-TCT--CGGTTGATT---
	T326_161	--CACG-CTTTCATATTTAGCCTTGGA-TGGCCAGCACCACCCATATTCAGCCAG-CACTATCAAGCTGACCTACTCGCGA-GGCACGGCTTCGTCCGGCTTCTCTCACCAGGTCGTGTGGAACGCCCT-GTG-CCCCGGGGTATTAGCCCGTATGCCGTGAGAGTT-GCCGGATTGG-ACCG-CGCCCCTT-AGACCACATTTCCCACACAGCCGTG-AAGCC-GTGGGGA-TTCAGTC-TC-GGGCTA--TTCCCTG-TTCACTCGCAGTTTACT-GGGGGAA-ATCTCCGGTTC------
	T326_197	--CACG-CTTTCATATTTAGCCTTGGA-TGGCCAGCACCACCCATATTCAGCCAG-CACTATCAAGCTGACCTACTCGCGA-GGCACGGCTTCGTCCGGCTTCTCTCACCAGGTCGTGTGGAACGCCCT-GTG-CCCCGGGGTATTAGCCCGTATGCCGTGAGAGTT-GCCGGATTGG-ACCG-CGCCCCTT-AGACCACATTTCCCACACAGCCGTG-AAGCC-GTGGGGA-TTCAGTC-TC-GGGCTA--TTCCCTG-TTCACTCGCAGTTTACT-GGGGGAA-TCT--CCGGTTCG----
	T326_251	--CACG-CTTTCATATTTAGCCTTGGA-TGGCCAGCACCACCCATATTCAGCCAG-CACTATCAAGCTGACCTACTCGCGA-GGCACGGCTTCGTCCGGCTTCTCTCACCAGGTCGTGTGGAACGCCCT-GTG-CCCCGGGGTATTAGCCCGTATGCCGTGAGAGTT-GCCGGATTGG-ACCG-CGCCCCTT-AGACCACATTTCCCACACAGCCGTG-AAGCC-GTGGGGA-TTCAGTC-TC-GGGCTA--TTCCCTG-TTCACTCGCAGTTTACT-GGGGGAA-TCT--CCGGTTGA----
	T326_152	--CACG-CTTTCATATTTAGCCTTGGA-TGGCCAGCACCACCCATATTCAGCCAG-CACTATCAAGCTGACCTACTCGCGA-GGCACGGCTTCGTCCGGCTTCTCTCACCAGGTCGTGTGGAACGCCCT-GTG-CCCCGGGGTATTAGCCCGTATGCCGTGAGAGTT-GCCGGATTGG-ACCG-CGCCCCTT-AGACCACATTTCCCACACAGCCGTG-AAGCC-GTGGGGA-TTCAGTC-TC-GGGCTA--TTCCCTG-TTCACTCGCAGTTTACT-GGGGGAA-TCT--CGGTTCGA----
	T326_200	--CACG-CTTTCATATTTAGCCTTGGA-TGGCCAGCACCACCCATATTCAGCCAG-CACTATCAAGCTGACCTACTCGCGA-GGCACGGCTTCGTCCGGCTTCTCTCACCAGGTCGTGTGGAACGCCCT-GTG-CCCCGGGGTATTAGCCCGTATGCCGTGAGAGTT-GCCGGATTGG-ACCG-CGCCCCTT-AGACCACATTTCCCACACAGCCGTG-AAGCC-GTGGGGA-TTCAGTC-TC-GGGCTA--TTCCCTG-TTCACTCGCAGTTTACT-GGGGGAA-TCT--CGGTTCGA----
	T326_147	--CACG-CTTTCATATTTAGCCTTGGA-TGGCCAGCACCACCCATATTCAGCCAG-CACTATCAAGCTGACCTACTCGCGA-GGCACGGCTTCGTCCGGCTTCTCTCACCAGGTCGTGTGGAACGCCCT-GTG-CCCCGGGGTATTAGCCCGTATGCCGTGAGAGTT-GCCGGATTGG-ACCG-CGCCCCTT-AGACCACATTTCCCACACAGCCGTG-AAGCC-GTGGGGA-TTCAGTC-TC-GGGCTA--TTCCCTG-TTCACTCGCAGTT-ACT-GGGGAAT-CCT-CCGGTTGAT----
	T326_258	--CACG-CTTTCATATTTAGCCTTGGA-TGGCCAGCACCACCCATATTCAGCCAG-CACTATCAAGCTGACCTACTCGCGA-GGCACGGCTTCGTCCGGCTTCTCTCACCAGGTCGTGTGGAACGCCCT-GTG-CCCCGGGGTATTAGCCCGTATGCCGTGAGAGTT-GCCGGATTGG-ACCG-CGCCCCTT-AGACCACATTTCCCACACAGCCGTG-AAGCCGGTGGGGA-TTCAGTC-TC-GGGCTAC-TTCCCTG-TTCACTCGCAGTTTACT-GGGGGAA-TCT--CGGTTG------
	T326_234	--CACG-CTTTCATATTTAGCCTTGGA-TGGCCAGCACCACCCATATTCAGCCAG-CACTATCAAGCTGACCTACTCGCGA-GGCACGGCTTCGTCCGGCTTCTCTCACCAGGTCGTGTGGAACGCCCT-GTG-CCCCGGGGTATTAGCCCGTATGCCGTGAGAGTT-GCCGGATTGG-ACCG-CGCCCCTT-AGACCACATTTCCCACACAGCCGTG-AAGCC-GT-GGGA-TTCAGTC-TC-GGGCTA--TTCCCTG-TTCACTCGCAGTTTACT-GGGGGAA-TCT--CGGTTGATT---
	T326_238	--CACG-CTTTCATATTTAGCCTTGGA-TGGCCAGCACCACCCATATTCAGCCAG-CACTATCAAGCTGACCTACTCGCGA-GGCACGGCTTCGTCCGGCTTCTCTCACCAGGTCGTGTGGAACGCCCT-GTG-CCCCGGGGTATTAGCCCGTATGCCGTGAGAGTT-GCCGGATTGG-ACCG-CGCCCCTT-AGACTACATTTCCCACACAGCCGTG-AAGCC-GTGGGGA-TTCAGTC-TC-GGGCTA--TTCCCTG-TTCACTCGCAGTTTACT-GGGGGAA-TCT--CGGTTGAT----
	T326_224	--CACG-CTTTCATATTTAGCCTTGGA-TGGCCAGCACCACCCATATTCAGCCAG-CACTATCAAGCTGACCTACTCGCGA-GGCACGGCTTCGTCCGGCTTCTCTCACCAGGTCGTGTGGAACGCCCT-GTG-CCCCGGGGTATTAGCCCGTATGCCGTGAGAGTT-GCCGGATTGG-ACCG-CGCCCCTT-AGACCACATTTCCCACACAGCCGTG-AAGCC-GTGGGGA-TTCAGTC-TC-GGGCTA--TTCCCTG-TTCACTCGCAGTTTACT--GGGGAA-TCT--CGGTTGACT---
	T326_131	--CACG-CTTTCATATTTAGCCTTGGA-TGGCCAGCACCACCCATATTCAGCCAG-CACTATCAAGCTGACCTACTCGCGA-GGCACGGCTTCGTCCGGCTTCTCTCACCAGGTCGTGTGGAACGCCCT-GTG-CCCCGGGGTATTAGCCCGTATGCCGTGAGAGTT-GCCGGATTGG-ACCG-CGCCCCTT-AGACCACATTTCCCACACAGCCGTG-AAGCC-GTGGGGA-TTCAGTC-TC-GGGCTA--TTCCCTG-TTCACTCGCAGTTTACT--GGGGAA-TCT--CGGTTGATT---
	T326_136	--CACG-CTTTCATATTTAGCCTTGGA-TGGCCAGCACCACCCATATTCAGCCAG-CACTATCAAGCTGACCTACTCGCGA-GGCACGGCTTCGTCCGGCTTCTCTCACCAGGTCGTGTGGAACGCCCT-GTG-CCCCGGGGTATTAGCCCGTATGCCGTGAGAGTT-GCCGGATTGG-ACCG-CGCCCCTT-AGACCACATTTCCCACACAGCCGTG-AAGCC-GTGGGGA-TTCAGTC-TC-GGGCTA--TTCCCTG-TTCACTCGCAGTTTACT-GGGGAAA-TCT--CGGTTGAT----
	T326_166	--CACG-CTTTCATATTTAGCCTTGGA-TGGCCAGCACCACCCATATTCAGCCAG-CACTATCAAGCTGACCTACTCGCGA-GGCACGGCTTCGTCCGGCTTCTCTCACCAGGTCGTGTGGAACGCCCT-GTG-CCCCGGGGTATTAGCCCGTATGCCGTGAGAGTT-GCCGGATTGG-ACCG-CGCCCCTT-AGACCACATTTCCCACACAGCCGTG-AAGCC-GTGGGGA-TTCAGTC-TC-GGGCTA--TTCCCTG-TTCACTCGCAGTTTACT--GGGGAA-TCT--CGGTTGATT---
	T326_163	--CACG-CTTTCATATTTAGCCTTGGA-TGGCCAGCACCACCCATATTCAGCCAG-CACTATCAAGCTGACCTACTCGCGA-GGCACGGCTTCGTCCGGCTTCTCTCACCAGGTCGTGTGGAACGCCCT-GTG-CCCCGGGGTATTAGCCCGTATGCCGTGAGAGTT-GCCGGATTGG-ACCG-CGCCCCTT-AGACCACATTTCCCACACAGCCGTG-AAGCC-GTGGGGA-TTCAGTC-TC-GGGCTA--TTCCCTG-TTCACTCGCAGTT-ACT-GGGGGAA-TCT-CCGGTTGAT----
	T326_186	--CACG-CTTTCATATTTAGCCTTGGA-TGGCCAGCACCACCCATATTCAGCCAG-CACTATCAAGCTGACCTACTCGCGA-GGCACGGCTTCGTCCGGCTTCTCTCACCAGGTCGTGTGGAACGCCCT-GTG-CCCCGGGGTATTAGCCCGTATGCCGTGAGAGTT-GCCGGATTGG-ACCG-CGCCCCTT-AGACCACATTTCCCACACAGCCGTG-AAGCC-GTGGGGA-TTCAGTC-TC-GGGCTA--TTCCCTG-TTCACTCGCCGTT-ACT-GAGGGAA-TCC--TTGTTAGTT---
	T326_35	--CACG-CTTTCATATTTAGCCTTGGA-TGGCCAGCACCACCCATATTCAGCCAG-CACTATCAAGCTGACCTACTCGCGA-GGCACGGCTTCGTCCGGCTTCTCTCACCAGGTCGTGTGGAACGCCCT-GTG-CCCCGGGGTATTAGCCCGTATGCCGTGAGAGTT-GCCGGATTGG-ACCG-CGCCCCTT-AGACCACATTTCCTACACAGCCGTG-AAGCC-GTGGGGA-TTCAGTC-TC-GGGCTA--TTCCCTG-TTCACTCGCAGTT-ACT-GGGGGAA-TCT--CGGTTGATT---
	T326_181	--CACG-CTTTCATATTTAGCCTTGGA-TGGCCAGCACCACCCATATTCAGCCAG-CACTATCAAGCTGACCTACTCGCGA-GGCACGGCTTCGTCCGGCTTCTCTCACCAGGTCGTGTGGAACGCCCT-GTG-CCCCGGGGTATTAGCCCGTATGCCGTGAGAGTT-GCCGGATTGG-ACCG-CGCCCCTT-AGACCACATTTCCCACACAGCCGTG-AAGCC-GTGGGGA-TTCAGTC-TC-GGGCTA--TTCCCTG-TTCACTCGCAGTTTACT-GGGGGAA-TCT--CGGTTGAT----
	T326_38	--CACG-CTTTCATATTTAGCCTTGGA-TGGCCAGCACCA-CCATATTCAGCCAG-CACTATCAAGCTGACCTACTCGCGA-GGCACGGCTTCGTCCGGCTTCTCTCACCAGGTCGTGTGGAACGCCCT-GTG-CCCCGGGGTATTAGCCCGTATGCCGTGAGAGTT-GCCGGATTGG-ACCG-CGCCCCTT-AGACCACATTTCCCACACAGCCGTG-AAGCC-GTGGGGA-TTCAGTC-TC-GGGCTA--TTCCCTG-TTCACTCGCAGTT-ACT--GGGGAA-TCT--CGGTTGATTTC-
	T326_39	--CACG-CTTTCATATTTAGCCTTGGA-TGGCCAGCACCA-CCATATTCAGCCAG-CACTATCAAGCTGACCTACTCGCGA-GGCACGGCTTCGTCCGGCTTCTCTCACCAGGTCGTGTGGAACGCCCT-GTG-CCCCGGGGTATTAGCCCGTATGCCGTGAGAGTT-GCCGGATTGG-ACCG-CGCCCCTT-AGACCACATTTCCCACACAGCCGTG-AAGCC-GTGGGGA-TTCAGTC-TC-GGGCTA--TTCCCTG-TTCACTCGCAGTT-ACT--GGGGAA-TCT--CGGTTGATTTC-
	T326_118	--CACG-CTTTCATATTTAGCCTTGGA-TGGCCAGCACCACCCATATTCAGCCAG-CACTATCAAGCTGACCTACTCGCGA-GGCACGGCTTCGTCCGGCTTCTCTCACCAGGTCGTGTGGAACGCCCT-GTG-CCCCGGGGTATTAGCCCGTATGCCGTGAGAGTT-GCCGGATTGG-ACCG-CGCCCCTT-AGACCACATTTCCCACACAGCCGTG-AAGCC-GTGGGGA-TTCAGTC-TC-GGGCTA--TTCCCTG-TTCACTCGCAGTTTACT-GGGGGAA-TCT--CGGTTGAT----
	T326_43	--CACG-CTTTCATATTTAGCCTTGGA-TGGCCAGCACCA-CCATATTCAGCCAG-CACTATCAAGCTGACCTACTCGCGA-GGCACGGCTTCGTCCGGCTTCTCTCACCAGGTCGTGTGGAACGCCCT-GTG-CCCCGGGGTATTAGCCCGTATGCCGTGAGAGTT-GCCGGATTGG-ACCG-CGCCCCTT-AGACCACATTTCCCACACAGCCGTG-AAGCC-GTGGGGA-TTCAGTC-TC-GGGCTA--TTCCCTG-TTCACTCGCAGTT-ACT--GGGGAA-TCT--CGGTTGACTTT-
	T326_41	--CACG-CTTTCATATTTAGCCTTGGA-TGGCCAGCACCA-CCATATTCAGCCAG-CACTATCAAGCTGACCTACTCGCGA-GGCACGGCTTCGTCCGGCTTCTCTCACCAGGTCGTGTGGAACGCCCT-GTG-CCCCGGGGTATTAGCCCGTATGCCGTGAGAGTT-GCCGGATTGG-ACCG-CGCCCCTT-AGACCACATTTCCCACACAGCCGTG-AAGCC-GTGGGGA-TTCAGTC-TC-GGGCTA--TTCCCTG-TTCACTCGCAGTT-ACT--GGGGAA-TCT--CGGTTCGATTC-
	T326_62	--CACG-CTTTCATATTTAGCCTTGGA-TGGCCAGCACCA-CCATATTCAGCCAG-CACTATCAAGCTGACCTACTCGCGA-GGCACGGCTTCGTCCGGCTTCTCTCACCAGGTCGTGTGGAACGCCCT-GTG-CCCCGGGGTATTAGCCCGTATGCCGTGAGAGTT-GCCGGATTGG-ACCG-CGCCCCTT-AGACCACATTTCCCACACAGCCGTG-AAGCC-GTGGGGA-TTCAGTC-TC-GGGCTA--TTCCCTG-TTCACTCGCAGTT-ACT--GGGGAA-TCT--CGGTTGATTCT-
;
end;
