# Supplementary material for: Biogeographic barriers drive co-diversification within associated eukaryotes of the Sarracenia alata pitcher plant system
Source: PeerJ. 2016 Jan 14;4:e1576. doi: 10.7717/peerj.1576 (PMC4715430; doi:10.7717/peerj.1576)
Supplement: Supplemental Information 2 [file peerj-04-1576-s004.zip › DRYAD_Satleretal/OTUs/Fungi10_OTU_300.nex]

#NEXUS
begin taxa;
	dimensions ntax=54;
	taxlabels
	A256_115
	A256_159
	A256_149
	A257_201
	A328_338
	C235_489
	C235_532
	C313_181
	C313_156
	C317_46
	K243_243
	K243_42
	K247_191
	L112_48
	L119_42
	L168_68
	L168_51
	L168_13
	L169_101
	L171_82
	L171_143
	L173_176
	L176_154
	L258_298
	L259_74
	L259_475
	L260_123
	L265_68
	L265_35
	L266_219
	L280_156
	L280_88
	L281_141
	L282_82
	L282_106
	L282_121
	L283_301
	L283_107
	L283_131
	L284_69
	L288_163
	L336_79
	L342_288
	L344_246
	L345_126
	L345_117
	T248_163
	T249_82
	T249_244
	T250_183
	T251_201
	T252_266
	T252_205
	T327_83
;
end;
begin characters;
	dimensions nchar=288;
	format datatype=dna missing=? gap=-;
	matrix
	A256_115	TCGCCAATATTTAGCTTTAGATGGAATTTACCACCCACTTAGAGCTGCATT-CCCAAACAACTCGACTCTTCG-AAAGCACCTTACATAGAATTGGTCATCTCATCGCACGGGATTCTCACCCT-CTGTGACGTTCTGTTCCAAGAAACATAGACAAGAGCCAATCCCAAGGTTACCTTCTTCAAATTACAACTCGAACACCGAAGGTGCTAGA--TTTC--AAATTTGAG-CTTTTGCCGCTTCACTCGCCG-TTACTAAGG-CAACTCCCCTGTTGGTTCCTT---
	A256_159	TCGCCAATATTTAGCTTTAGATGGAATTTACCACCCACTTAGAGCTGCATT-CCCAAACAACTCGACTCTTCG-AAAGCACCTTACATAGAATTGGTCATCTCATCGCACGGGATTCTCACCCT-CTGTGACGTTCTGTTCCAAGAAACATAGACAAGAGCCAATCCCAAGGTTACCTTCTTCAAATTACAACTCGAACACCGAAGGTGCTAGA--TTTC--AAATTTGAG-CTTTTGCCGCTTCACTCGCCG-TTACTAAGG-CAACTCCCCTGTTGGTTTCTT---
	A256_149	TCGCCAATATTTAGCTTTAGATGGAATTTACCACCCACTTAGAGCTGCATT-CCCAAACAACTCGACTCTTCG-AAAGCACCTTACATAGAATTGGTCATCTCATCGCACGGGATTCTCACCCT-CTGTGACGTTCTGTTCCAAGAAACATAGACAAGAGCCAATCCCAAGGTTACCTTCTTCAAATTACAACTCGAACACCGAAGGTGCTAGA--TTTC--AAATTTGAG-CTTTTGCCGCTTCACTCGCCG-TTACTAAGG-CAACT-CCCTGTTGGTTTCCTT--
	A257_201	TCGCCAATATTTAGCTTTAGATGGAATTTACCACCCACTTAGAGCTGCATT-CCCAAACAACTCGACTCTTCG-AAAGCACCTTACATAGAATTGGTCATCTCATCGCACGGGATTCTCACCCT-CTGTGACGTTCTGTTCCAAGAAACATAGACAAGAGCCAATCCCAAGGTTACCTTCTTCAAATTACAACTCGAACACCGAAGGTGCTAGA--TTTC--AAATTTGAG-CTTTTGCCGCTTCACTCGCCG-TTACTAAGG-CAACTCCCCTGTTGGTTCTTT---
	A328_338	TCGCCAATATTTAGCTTTAGATGGAATTTACCACCCACTTAGAGCTGCATT-CCCAAACAACTCGACTCTTCG-AAAGCACCTTACATAGAATTGGTCATCTCATCGCACGGGATTCTCACCCT-CTGTGACGTTCTGTTCCAAGAAACATAGACAAGAGCCAATCCCAAGGTTACCTTCTTCAAATTACAACTCGAACACCGAAGGTGCTAGA--TTTC--AAATTTGAG-CTTTTGCCGCTTCACTCGCCG-TTACTAAGG-CAACTCCCCTGTTGGTTTCCT---
	C235_489	TCGCCAATATTTAGCTTTAGATGGAATTTACCACCCACTTAGAGCTGCATT-CCCAAACAACTCGACTCTTCG-AAAGCACCTTACATAGAATTGGTCATCTCATCGCACGGGATTCTCACCCT-CTGTGACGTTCTGTTCCAAGAAACATAGACAAGAGCCAATCCCAAGGTTACCTTCTTCAAATTACAACTCGAACACCGAAGGTGCTAGA--TTTC--AAATTTGAG-CTTTTGCCGCTTCACTCGCCG-TTACTAAGG-CAACTCCCCTGTTGGTTCCTT---
	C235_532	TCGCCAATATTTAGCTTTAGATGGAATTTACCACCCACTTAGAGCTGCATT-CCCAAACAACTCGACTCTTCG-AAAGCACCTTACATAGAATTGGTCATCTCATCGCACGGGATTCTCACCCT-CTGTGACGTTCTGTTCCAAGAAACATAGACAAGAGCCAATCCCAAGGTTACCTTCTTCAAATTACAACTCGAACACCGAAGGTGCTAGA--TTTCA-AAATTTGAG-CTTTTGCCGCTTCACTCGCCGTTTACTAAGG-CAACT-CCCTGTTGGTTTCT----
	C313_181	TCGCCAATATTTAGCTTTAGATGGAATTTACCACCCACTTAGAGCTGCATT-CCCAAACAACTCGACTCTTCG-AAAGCACCTTACATAGAATTGGTCATCTCATCGCACGGGATTCTCACCCT-CTGTGACGTTCTGTTCCAAGAAACATAGACAAGAGCCAATCCCAAGGTTACCTTCTTCAAATTACAACTCGAACACCGAAGGTGCTAGA--TTTC--AAATTTGAG-CTTTTGCCGCTTCACTCGCCG-TTACTAAGG-CAACTCCCCTGTTGGTTCCTT---
	C313_156	TCGCCAATATTTAGCTTTAGATGGAATTTACCACCCACTTAGAGCTGCATT-CCCAAACAACTCGACTCTTCG-AAAGCACCTTACATAGAATTGGTCATCTCATCGCACGGGATTCTCACCCT-CTGTGACGTTCTGTTCCAAGAAACATAGACAAGAGCCAATCCCAAGGTTACCTTCTTCAAATTACAACTCGAACACCGAAGGTGCTAGA--TTTC--AAATTTGAG-CTTTTGCCGCTTCACTCGCCG-TTACTAAGG-CAACTCCCTCGTTGGTTTCCT---
	C317_46	TCGCCAATATTTAGCTTTAGATGGAATTTACCACCCACTTAGAGCTGCATT-CCCAAACAACTCGACTCTTCG-AAAGCACCTTACATAGAATTGGTCATCTCATCGCACGGGATTCTCACCCT-CTGTGACGTTCTGTTCCAAGAAACATAGACAAGAGCCAATCCCAAGGTTACCTTCTTCAAATTACAACTCGAACACCGAAGGTGCTAGA--TTTC--AAATTTGAG-CTTTTGCCGCTTCACTCGCCG-TTACTAAGG-CAACTCCCCTGTTGGTTCTTT---
	K243_243	TCGCCAATATTTAGCTTTAGATGGAATTTACCACCCACTTAGAGCTGCATT-CCCAAACAACTCGACTCTTCG-AAAGCACCTTACATAGAATTGGTCATCTCATCGCACGGGATTCTCACCCT-CTGTGACGTTCTGTTCCAAGAAACATAGACAAGAGCCAATCCCAAGGTTACCTTCTTCAAATTACAACTCGAACACCGAAGGTGCTAGA--TTTC--AAATTTGAG-CTTTTGCCGCTTCACTCGCCG-TTACTAAGG-CAACTCCCCTGTTGGTTCCTT---
	K243_42	TCGCCAATATTTAGCTTTAGATGGAATTTACCACCCACTTAGAGCTGCATT-CCCAAACAACTCGACTCTTCG-AAAGCACCTTACATAGAATTGGTCATCTCATCGCACGGGATTCTCACCCT-CTGTGACGTTCTGTTCCAAGAAACATAGACAAGAGCCAATCCCAAGGTTACCTTCTTCAAATTACAACTCGAACACCGAAGGTGCTAGA--TTTC--AAATTTGAG-CTTTTGCCGCTTCACTCGCCG-TTACTAAGG-GAA-T-CCCTGTTGGTTTCTTTT-
	K247_191	TCGCCAATATTTAGCTTTAGATGGAATTTACCACCCACTTAGAGCTGCATT-CCCAAACAACTCGACTCTTCG-AAAGCACCTTACATAGAATTGGTCATCTCATCGCACGGGATTCTCACCCT-CTGTGACGTTCTGTTCCAAGAAACATAGACAAGAGCCAATCCCAAGGTTACCTTCTTCAAATTACAACTCGAACACCGAAGGTGCTAGA--TTTC--AAATTTGAG-CTTTTGCCGCTTCACTCGCCG-TTACTAAGG-TAA-T-CCCTGTTGGTTTCTTTT-
	L112_48	TCGCCAATATTTAGCTTTAGATGGAATTTACCACCCACTTAGAGCTGCATT-CCCAAACAACTCGACTCTTCG-AAAGCACCTTACATAGAATTGGTCATCTCATCGCACGGGATTCTCACCCT-CTGTGACGTTCTGTTCCAAGAAACATAGACAAGAGCCAATCCCAAGGTTACCTTCTTCAAATTACAACTCGAACACCGAAGGTGCTAGA--TTTC--AAATTTGAG-CTTTTGCCGCTTCACTCGCCG-TTACTAAGG-CAACTCCCCTGTTGGTTCTTT---
	L119_42	TCGCCAATATTTAGCTTTAGATGGAATTTACCACCCACTTAGAGCTGCATT-CCCAAACAACTCGACTCTTCG-AAAGCACCTTACATAGAATTGGTCATCTCATCGCACGGGATTCTCACCCT-CTGTGACGTTCTGTTCCAAGAAACATAGACAAGAGCCAATCCCAAGGTTACCTTCTTCAAATTACAACTCGAACACCGAAGGTGCTAGA--TTTC--AAATTTGAG-CTTTTGCCGCTTCACTCGCCGTTTACTAAGG-CAACT-CCCTGTTGGTTCTTT---
	L168_68	TCGCCAATATTTAGCTTTAGATGGAATTTACCACCCACTTAGAGCTGCATT-CCCAAACAACTCGACTCTTCG-AAAGCACCTTACATAGAATTGGTCATCTCATCGCACGGGATTCTCACCCT-CTGTGACGTTCTGTTCCAAGAAACATAGACAAGAGCCAATCCCAAGGTTACCTTCTTCAAATTACAACTCGAACACCGAAGGTGCTAGA--TTTC--AAATTTGAG-CTTTTGCCGCTTCACTCGCCG-TTACTAAGG-CAACTCCCCTGTTGGTTCCTT---
	L168_51	TCGCCAATATTTAGCTTTAGATGGAATTTACCACCCACTTAGAGCTGCATT-CCCAAACAACTCGACTCTTCG-AAAGCACCTTACATAGAATTGGTCATCTCATCGCACGGGATTCTCACCCTCCTGTGACGTTCTGTTCCAAGAAACATAGACAAGAGCCAATCCCAAGGTTACCTTCTTCAAATTACAACTCGAACACCGAAGGTGCTAGA--TTTC--AAATTTGAG-CTTTTGCCGCTTCACTCGCCG-TTACTAAGG-CAACT-CCCTGTGGTTCTTTC---
	L168_13	TCGCCAATATTTAGCTTTAGATGGAATTTACCACCCACTTAGAGCTGCATT-CCCAAACAACTCGACTCTTCG-AAAGCACCTTACATAGAATTGGTCATCTCATCGCACGGGATTCTCACCCT-CTGTGACGTTCTGTTCCAAGAAACATAGACAAGAGCCAATCCCAAGGTTACCTTCTTCAAATTACAACTCGAACACCGAAGGTGCTAGA--TTTC--AAATTTGAG-CTTTTGCCGCTTCACTCGCCG-TTACTAAGG-CAACT-CCCTGTTGGTTTCTTT--
	L169_101	TCGCCAATATTTAGCTTTAGATGGAATTTACCACCCACTTAGAGCTGCATT-CCCAAACAACTCGACTCTTCG-AAAGCACCTTACATAGAATTGGTCATCTCATCGCACGGGATTCTCACCCT-CTGTGACGTTCTGTTCCAAGAAACATAGACAAGAGCCAATCCCAAGGTTACCTTCTTCAAATTACAACTCGAACACCGAAGGTGCTAGA--TTTC--AAATTTGAG-CTTTTGCCGCTTCACTCGCCG-TTACTAAGG-CAACTCCCCTGTTGGTTCCTT---
	L171_82	TCGCCAATATTTAGCTTTAGATGGAATTTACCACCCACTTAGAGCTGCATT-CCCAAACAACTCGACTCTTCG-AAAGCACCTTACATAGAATTGGTCATCTCATCGCACGGGATTCTCACCCT-CTGTGACGTTCTGTTCCAAGAAACATAGACAAGAGCCAATCCCAAGGTTACCTTCTTCAAATTACAACTCGAACACCGAAGGTGCTAGA--TTTC--AAATTTGAG-CTTTTGCCGCTTCACTCGCCG-TTACTAAGG-CAACT-CCCTGTTGGTTTCCTT--
	L171_143	TCGCCAATATTTAGCTTTAGATGGAATTTACCACCCACTTAGAGCTGCATTACCCAAACAACTCGACTCTTCG-AAAGCACCTTACATAGAATTGGTCATCTCATCGCACGGGATTCTCACCCT-CTGTGACGTTCTGTTCCAAGAAACATAGACAAGAGCCAATCCCAAGGTTACCTTCTTCAAATTACAACTCGAACACCGAAGGTGCTAGA--TTTCC-AAATTTGAG-CTTTTGCCGCTTCACTCGCCGTTTACTAAGG-CAA-T-CCCTGTTGGTTTCT----
	L173_176	TCGCCAATATTTAGCTTTAGATGGAATTTACCACCCACTTAGAGCTGCATT-CCCAAACAACTCGACTCTTCG-AAAGCACCTTACATAGAATTGGTCATCTCATCGCACGGGATTCTCACCCT-CTGTGACGTTCTGTTCCAAGAAACATAGACAAGAGCCAATCCCAAGGTTACCTTCTTCAAATTACAACTCGAACACCGAAGGTGCTAGA--TTTC--AAATTTGAG-CTTTTGCCGCTTCACTCGCCG-TTACTAAGG-CAACTCCCCTGTTGGTTCCTT---
	L176_154	TCGCCAATATTTAGCTTTAGATGGAATTTACCACCCACTTAGAGCTGCATT-CCCAAACAACTCGACTCTTCG-AAAGCACCTTACATAGAATTGGTCATCTCATCGCACGGGATTCTCACCCT-CTGTGACGTTCTGTTCCAAGAAACATAGACAAGAGCCAATCCCAAGGTTACCTTCTTCAAATTACAACTCGAACACCGAAGGTGCTAGA--TTTC--AAATTTGAG-CTTTTGCCGCTTCACTCGCCG-TTACTAAGG-CAACTCCCCTGTTGGTTCCTT---
	L258_298	TCGCCAATATTTAGCTTTAGATGGAATTTACCACCCACTTAGAGCTGCATT-CCCAAACAACTCGACTCTTCG-AAAGCACCTTACATAGAATTGGTCATCTCATCGCACGGGATTCTCACCCT-CTGTGACGTTCTGTTCCAAGAAACATAGACAAGAGCCAATCCCAAGGTTACCTTCTTCAAATTACAACTCGAACACCGAAGGTGCTAGA--TTTCC-AAATTTGAG-CTTTTGCCGCTTCACTCGCCGTTTACTAAGG-CAAGT-CCCTGTTGGTTTCT----
	L259_74	TCGCCAATATTTAGCTTTAGATGGAATTTACCACCCACTTAGAGCTGCATT-CCCAAACAACTCGACTCTTCG-AAAGCACCTTACATAGAATTGGTCATCTCATCGCACGGGATTCTCACCCT-CTGTGACGTTCTGTTCCAAGAAACATAGACAAGAGCCAATCCCAAGGTTACCTTCTTCAAATTACAACTCGAACACCGAAGGTGCTAGA--TTTC--AAATTTGAG-CTTTTGCCGCTTCACTCGCCG-TTACTAAGG-TAA-T-CCCTGTTGGTTTCTTTT-
	L259_475	TCGCCAATATTTAGCTTTAGATGGAATTTACCACCCACTTAGAGCTGCATT-CCCAAACAACTCGACTCTTCG-AAAGCACCTTACATAGAATTGGTCATCTCATCGCACGGGATTCTCACCCT-CTGTGACGTTCTGTTCCAAGAAACATAGACAAGAGCCAATCCCAAGGTTACCTTCTTCAAATTACAACTCGAACACCGAAGGTGCTAGA--TTTC--AAATTTGAG-CTTTTGCCGCTTCACTCGCCGTTTACTAAGG-CAACT-CCCTGTTGGTTCTTT---
	L260_123	TCGCCAATATTTAGCTTTAGATGGAATTTACCACCCACTTAGAGCTGCATT-CCCAAACAACTCGACTCTTCG-AAAGCACCTTACATAGAATTGGTCATCTCATCGCACGGGATTCTCACCCT-CTGTGACGTTCTGTTCCAAGAAACATAGACAAGAGCCAATCCCAAGGTTACCTTCTTCAAATTACAACTCGAACACCGAAGGTGCTAGA--TTTC--AAATTTGAG-CTTTTGCCGCTTCACTCGCCG-TTACTAAGG-CAACTCCCCTGTTGGTTTCCT---
	L265_68	TCGCCAATATTTAGCTTTAGATGGAATTTACCACCCACTTAGAGCTGCATT-CCCAAACAACTCGACTCTTCG-AAAGCACCTTACATAGAATTGGTCATCTCATCGCACGGGATTCTCACCCT-CTGTGACGTTCTGTTCCAAGAAACATAGACAAGAGCCAATCCCAAGGTTACCTTCTTCAAATTACAACTCGAACACCGAAGGTGCTAGA--TTTC--AAATTTGAG-CTTTTGCCGCTTCACTCGCCG-TTACTAAGG-CAA---TCCTGTTGGTTCTTTCCT
	L265_35	TCGCCAATATTTAGCTTTAGATGGAATTTACCACCCACTTAGAGCTGCATT-CCCAAACAACTCGACTCTTCG-AAAGCACCTTACATAGAATTGGTCATCTCATCGCACGGGATTCTCACCCT-CTGTGACGTTCTGTTCCAAGAAACATAGACAAGAGCCAATCCCAAGGTTACCTTCTTCAAATTACAACTCGAACACCGAAGGTGCTAGA--TTTC--AAATTTGAG-CTTTTGCCGCTTCACTCGCCG-TTACTAAGG-CAA-T-CCTTGTTGGTTTCTTTT-
	L266_219	TCGCCAATATTTAGCTTTAGATGGAATTTACCACCCACTTAGAGCTGCATT-CCCAAACAACTCGACTCTTCG-AAAGCACCTTACATAGAATTGGTCATCTCATCGCACGGGATTCTCACCCT-CTGTGACGTTCTGTTCCAAGAAACATAGACAAGAGCCAATCCCAAGGTTACCTTCTTCAAATTACAACTCGAACACCGAAGGTGCTAGA--TTTC--AAATTTGAG-CTTTTGCCGCTTCACTCGCCG-TTACTAAGGCCAACT-CCCTGTTGGTTCTTT---
	L280_156	TCGCCAATATTTAGCTTTAGATGGAATTTACCACCCACTTAGAGCTGCATT-CCCAAACAACTCGACTCTTCG-AAAGCACCTTACATAGAATTGGTCATCTCATCGCACGGGATTCTCACCCT-CTGTGACGTTCTGTTCCAAGAAACATAGACAAGAGCCAATCCCAAGGTTACCTTCTTCAAATTACAACTCGAACACCGAAGGTGCTAGA--TTTC--AAATTTGAG-CTTTTGCCGCTTCACTCGCCG-TTACTAAGG-CAACTCCCCTGTTGGTTCCTT---
	L280_88	TCGCCAATATTTAGCTTTAGATGGAATTTACCACCCACTTAGAGCTGCATT-CCCAAACAACTCGACTCTTCG-AAAGCACCTTACATAGAATTGGTCATCTCATCGCACGGGATTCTCACCCT-CTGTGACGTTCTGTTCCAAGAAACATAGACAAGAGCCAATCCCAAGGTTACCTTCTTCAAATTACAACTCGAACACCGAAGGTGCTAGA--TTTC--AAATTTGAG-CTTTTGCCGCTTCACTCGCCG-TTACTAAGG-CAACTCCCCTGTTGGTTCTTT---
	L281_141	TCGCCAATATTTAGCTTTAGATGGAATTTACCACCCACTTAGAGCTGCATT-CCCAAACAACTCGACTCTTCG-AAAGCACCTTACATAGAATTGGTCATCTCATCGCACGGGATTCTCACCCT-CTGTGACGTTCTGTTCCAAGAAACATAGACAAGAGCCAATCCCAAGGTTACCTTCTTCAAATTACAACTCGAACACCGAAGGTGCTAGA--TTTC--AAATTTGAG-CTTTTGCCGCTTCACTCGCCG-TTACTAAGG-CAACTCCCCTGTTGGTTCCTT---
	L282_82	TCGCCAATATTTAGCTTTAGATGGAATTTACCACCCACTTAGAGCTGCATT-CCCAAACAACTCGACTCTTCG-AAAGCACCTTACATAGAATTGGTCATCTCATCGCACGGGATTCTCACCCT-CTGTGACGTTCTGTTCCAAGAAACATAGACAAGAGCCAATCCCAAGGTTACCTTCTTCAAATTACAACTCGAACACCGAAGGTGCTAGA--TTTC--AAATTTGAG-CTTTTGCCGCTTCACTCGCCG-TTACTAAGG-CAACTCCCCTGTTGGTTTCTT---
	L282_106	TCGCCAATATTTAGCTTTAGATGGAATTTACCACCCACTTAGAGCTGCATT-CCCAAACAACTCGACTCTTCG-AAAGCACCTTACATAGAATTGGTCATCTCATCGCACGGGATTCTCACCCT-CTGTGACGTTCTGTTCCAAGAAACATAGACAAGAGCCAATCCCAAGGTTACCTTCTTCAAATTACAACTCGAACACCGAAGGTGCTAGA--TTTC--AAATTTGAG-CTTTTGCCGCTTCACTCGCCG-TTACTAAGA-CAA-T-CCCTGTTGGTTTCTTTT-
	L282_121	TCGCCAATATTTAGCTTTAGATGGAATTTACCACCCACTTAGAGCTGCATT-CCCAAACAACTCGACTCTTCG-AAAGCACCTTACATAGAATTGGTCATCTCATCGCACGGGATTCTCACCCT-CTGTGACGTTCTGTTCCAAGAAACATAGACAAGAGCCAATCCCAAGGTTACCTTCTTCAAATTACAACTCGAACACCGAAGGTGCTAGA--TTTC--AAATTTGAG-CTTTTGCCGCTTCACTCGCCG-TTACTAAGG-CAACT-CCCTGTTGGTTTCTTT--
	L283_301	TCGCCAATATTTAGCTTTAGATGGAATTTACCACCCACTTAGAGCTGCATT-CCCAAACAACTCGACTCTTCG-AAAGCACCTTACATAGAATTGGTCATCTCATCGCACGGGATTCTCACCCT-CTGTGACGTTCTGTTCCAAGAAACATAGACAAGAGCCAATCCCAAGGTTACCTTCTTCAAATTACAACTCGAACACCGAAGGTGCTAGA--TTTC--AAATTTGAG-CTTTTGCCGCTTCACTCGCCG-TTACTAAGG-CAACTCCCCTGTTGGTTCCTT---
	L283_107	TCGCCAATATTTAGCTTTAGATGGAATTTACCACCCACTTAGAGCTGCATT-CCCAAACAACTCGACTCTTCG-AAAGCACCTTACATAGAATTGGTCATCTCATCGCACGGGATTCTCACCCT-CTGTGACGTTCTGTTCCAAGAAACATAGACAAGAGCCAATCCCAAGGTTACCTTCTTCAAATTACAACTCGAACACCGAAGGTGCTAGA--TTTC--AAATTTGAG-CTTTTGCCGCTTCACTCGCCG-TTACTAAGG-CAACT-CCCTGTGGTTCTTTCC--
	L283_131	TCGCCAATATTTAGCTTTAGATGGAATTTACCACCCACTTAGAGCTGCATT-CCCAAACAACTCGACTCTTCGTAAAGCACCTTACATAGAATTGGTCATCTCATCGCACGGGATTCTCACCCT-CTGTGACGTTCTGTTCCAAGAAACATAGACAAGAGCCAATCCCAAGGTTACCTTCTTCAAATTACAACTCGAACACCGAAGGTGCTAGA--TTTTCAAAATTTGAG-CTTTTGCCGCTTCACTCGCCG-TTACTAAGG-CAA-T-CCCTGTTGGTTTCT----
	L284_69	TCGCCAATATTTAGCTTTAGATGGAATTTACCACCCACTTAGAGCTGCATT-CCCAAACAACTCGACTCTTCG-AAAGCACCTTACATAGAATTGGTCATCTCATCGCACGGGATTCTCACCCT-CTGTGACGTTCTGTTCCAAGAAACATAGACAAGAGCCAATCCCAAGGTTACCTTCTTCAAATTACAACTCGAACACCGAAGGTGCTAGA--TTTC--AAATTTGAG-CTTTTGCCGCTTCACTCGCCG-TTACTAAGA-CAA-T-CCCTGTTGGTTTCTTTT-
	L288_163	TCGCCAATATTTAGCTTTAGATGGAATTTACCACCCACTTAGAGCTGCATT-CCCAAACAACTCGACTCTTCG-AAAGCACCTTACATAGAATTGGTCATCTCATCGCACGGGATTCTCACCCT-CTGTGACGTTCTGTTCCAAGAAACATAGACAAGAGCCAATCCCAAGGTTACCTTCTTCAAATTACAACTCGAACACCGAAGGTGCTAGA--TTTC--AAATTTGAGTCTTTTGCCGCTTCACTCGCCG-TTACTAAGG-CAACT-CCCTGTTGGTTTCTT---
	L336_79	TCGCCAATATTTAGCTTTAGATGGAATTTACCACCCACTTAGAGCTGCATT-CCCAAACAACTCGACTCTTCG-AAAGCACCTTACATAGAATTGGTCATCTCATCGCACGGGATTCTCACCCT-CTGTGACGTTCTGTTCCAAGAAACATAGACAAGAGCCAATCCCAAGGTTACCTTCTTCAAATTACAACTCGAACACCGAAGGTGCTAGA--TTTC--AAATTTGAG-CTTTTGCCGCTTCACTCGCCG-TTACTAAGG-CAACTCCCCTGTTGGTTTCCT---
	L342_288	TGGCCAATATTTAGCTTTAGATGGAATTTACCACCCACTTAGAGCTGCATT-CCCAAACAACTCGACTCTTCG-AAAGCACCTTACATAGAATTGGTCATCTCATCGCACGGGATTCTCACCCT-CTGTGACGTTCTGTTCCAAGAAACATAGACAAGAGCCAATCCCAAGGTTACCTTCTTCAAATTACAACTCGAACACCGAAGGTGCTAGA--TTTC--AAATTTGAG-CTTTTGCCGCTTCACTCGCCG-TTACTAAGG-CAACTCCCCTGTTGGTTCCTT---
	L344_246	TCGCCAATATTTAGCTTTAGATGGAATTTACCACCCACTTAGAGCTGCATT-CCCAAACAACTCGACTCTTCG-AAAGCACCTTACATAGAATTGGTCATCTCATCGCACGGGATTCTCACCCT-CTGTGACGTTCTGTTCCAAGAAACATAGACAAGAGCCAATCCCAAGGTTACCTTCTTCAAATTACAACTCGAACACCGAAGGTGCTAGA--TTTC--AAATTTGAG-CTTTTGCCGCTTCACTCGCCG-TTACTAAGG-CAACT-CCCTGTTGGTTTCTTT--
	L345_126	TCGCCAATATTTAGCTTTAGATGGAATTTACCACCCACTTAGAGCTGCATT-CCCAAACAACTCGACTCTTCG-AAAGCACCTTACATAGAATTGGTCATCTCATCGCACGGGATTCTCACCCT-CTGTGACGTTCTGTTCCAAGAAACATAGACAAGAGCCAATCCCAAGGTTACCTTCTTCAAATTACAACTCGAACACCGAAGGTGCTAGA--TTTC--AAATTTGAG-CTTTTGCCGCTTCACTCGCCG-TTACTAAGG-CAACTCCCCTGTTGGTTCCTT---
	L345_117	TCGCCAATATTTAGCTTTAGATGGAATTTACCACCCACTTAGAGCTGCATT-CCCAAACAACTCGACTCTTCG-AAAGCACCTTACATAGAATTGGTCATCTCATCGCACGGGATTCTCACCCT-CTGTGACGTTCTGTTCCAAGAAACATAGACAAGAGCCAATCCCAAGGTTACCTTCTTCAAATTACAACTCGAACACCGAAGGTGCTAGA--TTTC--AAATTTGAG-CTTTTGCCGCTTCACTCGCCG-TTACTAAGG-CAACTCCCCTGTTGGTTTCTT---
	T248_163	TCGCCAATATTTAGCTTTAGATGGAATTTACCACCCACTTAGAGCTGCATT-CCCAAACAACTCGACTCTTCG-AAAGCACCTTACATAGAATTGGTCATCTCATCGCACGGGATTCTCACCCT-CTGTGACGTTCTGTTCCAAGAAACATAGACAAGAGCCAATCCCAAGGTTACCTTCTTCAAATTACAACTCGAACACCGAAGGTGCTAGA--TTTC--AAATTTGAG-CTTTTGCCGCTTCACTCGCCG-TTACTAAGG-CAACTCCCCTGTTGGTTCCTT---
	T249_82	TCGCCAATATTTAGCTTTAGATGGAATTTACCACCCACTTAGAGCTGCATT-CCCAAACAACTCGACTCTTCG-AAAGCACCTTACATAGAATTGGTCATCTCATCGCACGGGATTCTCACCCT-CTGTGACGTTCTGTTCCAAGAAACATAGACAAGAGCCAATCCCAAGGTTACCTTCTTCAAATTACAACTCGAACACCGAAGGTGCTAGA--TTTC--AAATTTGAG-CTTTTGCCGCTTCACTCGCCG-TTACTAAGG-CAACTCCCCTGTTGGTTCCTT---
	T249_244	TCGCCAATATTTAGCTTTAGATGGAATTTACCACCCACTTAGAGCTGCATT-CCCAAACAACTCGACTCTTCG-AAAGCACCTTACATAGAATTGGTCATCTCATCGCACGGGATTCTCACCCT-CTGTGACGTTCTGTTCCAAGAAACATAGACAAGAGCCAATCCCAAGGTTACCTTCTTCAAATTACAACTCGAACACCGAAGGTGCTAGA--TTTC--AAATTTGAGTCTTTTGCCGCTTCACTCGCCG-TTACTAAGG-CAACT-CCCTGTTGGTTTCTT---
	T250_183	TCGCCAATATTTAGCTTTAGATGGAATTTACCACCCACTTAGAGCTGCATT-CCCAAACAACTCGACTCTTCG-AAAGCACCTTACATAGAATTGGTCATCTCATCGCACGGGATTCTCACCCT-CTGTGACGTTCTGTTCCAAGAAACATAGACAAGAGCCAATCCCAAGGTTACCTTCTTCAAATTACAACTCGAACACCGAAGGTGCTAGA--TTTC--AAATTTGAG-CTTTTGCCGCTTCACTCGCCG-TTACTAAGG-CAACTCCCCTGTTGGTTCCTT---
	T251_201	TCGCCAATATTTAGCTTTAGATGGAATTTACCACCCACTTAGAGCTGCATT-CCCAAACAACTCGACTCTTCG-AAAGCACCTTACATAGAATTGGTCATCTCATCGCACGGGATTCTCACCCT-CTGTGACGTTCTGTTCCAAGAAACATAGACAAGAGCCAATCCCAAGGTTACCTTCTTCAAATTACAACTCGAACACCGAAGGTGCTAGA--TTTC--AAATTTGAG-CTTTTGCCGCTTCACTCGCCG-TTACTAAGG-CAACTCCCCTGTTGGTTCCTT---
	T252_266	TCGCCAATATTTAGCTTTAGATGGAATTTACCACCCACTTAGAGCTGCATT-CCCAAACAACTCGACTCTTCG-AAAGCACCTTACATAGAATTGGTCATCTCATCGCACGGGATTCTCACCCT-CTGTGACGTTCTGTTCCAAGAAACATAGACAAGAGCCAATCCCAAGGTTACCTTCTTCAAATTACAACTCGAACACCGAAGGTGCTAGA--TTTC--AAATTTGAG-CTTTTGCCGCTTCACTCGCCG-TTACTAAGG-CAACTCCCTCGTTGGTTCTTT---
	T252_205	TCGCCAATATTTAGCTTTAGATGGAATTTACCACCCACTTAGAGCTGCATT-CCCAAACAACTCGACTCTTCG-AAAGCACCTTACATAGAATTGGTCATCTCATCGCACGGGATTCTCACCCT-CTGTGACGTTCTGTTCCAAGAAACATAGACAAGAGCCAATCCCAAGGTTACCTTCTTCAAATTACAACTCGAACACCGAAGGTGCTAGA--TTTC--AAATTTGAG-CTTTTGCCGCTTCACTCGCCG-TTACTAAGG-CAACT-CCCTGTTGGTTCTTTC--
	T327_83	TCGCCAATATTTAGCTTTAGATGGAATTTACCACCCACTTAGAGCTGCATT-CCCAAACAACTCGACTCTTCG-AAAGCACCTTACATAGAATTGGTCATCTCATCGCACGGGATTCTCACCCT-CTGTGACGTTCTGTTCCAAGAAACATAGACAAGAGCCAATCCCAAGGTTACCTTCTTCAAATTACAACTCGAACACCGAAGGTGCTAGACTTTCC--AAATTTGACGCTTTTGCCGCTTCACTCGTCCGTTACTAAGG-CAAGT-CCCTGTTGGTTC------
;
end;
