# Supplementary material for: Biogeographic barriers drive co-diversification within associated eukaryotes of the Sarracenia alata pitcher plant system
Source: PeerJ. 2016 Jan 14;4:e1576. doi: 10.7717/peerj.1576 (PMC4715430; doi:10.7717/peerj.1576)
Supplement: Supplemental Information 2 [file peerj-04-1576-s004.zip › DRYAD_Satleretal/OTUs/Fungi11_OTU_10.nex]

#NEXUS
begin taxa;
	dimensions ntax=189;
	taxlabels
	A254_102
	A254_263
	A254_89
	A254_52
	A254_83
	A254_146
	A254_79
	A254_4
	A254_21
	A254_135
	A254_152
	A254_42
	A254_62
	A254_171
	A254_176
	A254_391
	A255_34
	A255_318
	A254_259
	A254_86
	A255_130
	A255_193
	A255_57
	A255_40
	A255_35
	A255_32
	A255_33
	A255_20
	A255_159
	A255_219
	A255_125
	A255_56
	A255_144
	A255_369
	A255_304
	A255_143
	A255_3
	A255_330
	A255_30
	A255_278
	A255_22
	A255_7
	A255_349
	A255_222
	A255_24
	A255_207
	A255_54
	A255_1
	A255_38
	A255_376
	A255_127
	A255_358
	A255_334
	A255_174
	A255_9
	A255_256
	A255_295
	A255_170
	A255_265
	A255_122
	A257_381
	A257_182
	A257_81
	A257_446
	A257_145
	A257_346
	C235_86
	C235_88
	C235_460
	C235_283
	C235_324
	C235_224
	C235_307
	C235_413
	C235_213
	C235_142
	C235_273
	C235_141
	C235_249
	C235_229
	C235_282
	C235_36
	C235_387
	C235_135
	L175_63
	L259_98
	L259_59
	L259_206
	L259_15
	L259_46
	L259_39
	L259_271
	L259_493
	L259_278
	L259_354
	L259_72
	L259_92
	L259_160
	L259_267
	L259_300
	L259_307
	L259_100
	L259_581
	L259_156
	L259_604
	L259_189
	L260_86
	L260_9
	L260_218
	L260_27
	L260_56
	L260_17
	L260_247
	L259_313
	L260_95
	L260_213
	L260_98
	L260_254
	L260_40
	L260_92
	L260_101
	L259_257
	L260_158
	L260_64
	L260_134
	L260_208
	L260_156
	L260_419
	L260_187
	L260_169
	L260_50
	L260_216
	L260_105
	L260_65
	L260_380
	L260_273
	L260_209
	L260_57
	L260_116
	L280_53
	L280_125
	L280_107
	L280_222
	L280_274
	L280_127
	L280_154
	L280_84
	L280_82
	L280_182
	L280_169
	L280_164
	L280_328
	L280_323
	L280_234
	L280_42
	L280_256
	L280_359
	L280_186
	T252_209
	T252_489
	T252_95
	T252_38
	T252_120
	T252_306
	T252_123
	T252_52
	T252_198
	T252_561
	T252_256
	T252_104
	T252_132
	T252_126
	T252_350
	T252_479
	T252_242
	T252_207
	T252_258
	T252_247
	T252_417
	T252_372
	T252_82
	T252_485
	T252_295
	T252_101
	T252_483
	T252_67
	T252_157
	T325_63
	T325_242
;
end;
begin characters;
	dimensions nchar=308;
	format datatype=dna missing=? gap=-;
	matrix
	A254_102	T-CGC-AAATA-TTTAGC-TTTAGGTG-A-GA-TTTA-CCACCCAA-TTTAGG-CTGCATT--CCC-AAACAACCTGACTCTTT-GAAAACATATC-AC-AAAAGACAACTACTCAGATCAAAGAC-GGGATTCTCA-CCCTCCATGATGCCTTGTTCCAAAGGACTTA-TT-AATCTGGTGTG-CCAGGAAAATGTTTCTACAGTTTACAATACGGTTTAGCTAAGCCAAACAGTTTCC-AAC-TTT--GAG-CTCTTTCCTCTTCACTCGCCG-TTACTA-GGGAAATCA--TT-GTTATTTCT--
	A254_263	T-CGC-AAATA-TTTAGC-TTTAGGTG-A-GA-TTTA-CCACCCAA-TTTAGG-CTGCATT--CCC-AAACAACCTGACTCTTT-GAAAACATATC-AC-AAAAGACAACTACTCAGATCAAAGAC-GGGATTCTCA-CCCTCCATGATGCCTTGTTCCAAAGGACTTA-TT-AATCTGGTGTG-CCAAGAAAATGTTTCTACAGTTTACAATACGGTTTAGCTAAGCCAAACAGTTTCC-AAC-TTT--GAG-CTCTTTCCTCTTCACTCGCCGTTTACTA-GGGAAATCA--TT-GTTATTTT---
	A254_89	T-CGC-AAATA-TTTAGC-TTTAGGTG-A-GA-TTTA-CCACCCAATTTTAGG-CTGCATT--CCC-AAACAACCTGACTCTTT-GAAAACATATC-AC-AAAAGACAACTACTCAGATCAAAGAC-GGGATTCTCA-CCCTCCATGATGCCTTGTTCCAAAGGACTTA-TT-AATCTGGTGTG-CCAGGAAAATGTTTCTACAGTTTACAATACGGTTTAGCTAAGCCAAACAGTTTCC-AAC-TTT--GAG-CTC-TTCCTCTTCACTCGCCG-TTACTA-GGGAAATCA--TT-GTTATTTCT--
	A254_52	T-CGC-AAATA-TTTAGC-TTTAGGTG-A-GA-TTTA-CCACCCAA-TTTAGG-CTGCATT--CCC-AAACAACCTGACTCTTT-GAAAACATATC-AC-AAAAGACAACTACTCAGATCAAAGAC-GGGATTCTCA-CCCTCCATGATGCCTTGTTCCAAAGGACTTA-TT-AATCTGGTGTG-CCAGGAAAATGTTTCTACAGTTTACAATACGGTTTAGCTAAGCCAAACAGTTTCC-AAC-TTT--GAG-CTCTTTCCTCTTCACTCGCCG-TTACTA-GGG-AATCA--TT-GTTATTTTCT-
	A254_83	T-CGC-AAATA-TTTAGC-TTTAGGTG-A-GA-TTTA-CCACCCAATTTTAGG-CTGCATT--CCC-AAACAACCTGACTCTTT-GAAAACATATC-AC-AAAAGACAACTACTCAGATCAAAGAC-GGGATTCTCA-CCCTCCATGATGCCTTGTTCCAAAGGACTTA-TT-AATCTGGTGTG-CCAGGAAAATGTTTCTACAGTTTACAATACGGTTTAGCTAAGCCAAACAGTTTCC-AAC-TTT--GAG-CTCTTTCCTCTTCACTCGCCG-TTACTA-GGGAAATCA--TT-GTTATTTC---
	A254_146	T-CGC-AAATA-TTTAGC-TTTAGGTG-A-GA-TTTA-CCACCCAATTTTAGG-CTGCATT--CCC-AAACAACCTGACTCTTT-GAAAACATATC-AC-AAAAGACAACTACTCAGATCAAAGAC-GGGATTCTCA-CCCTCCATGATGCCTTGTTCCAAAGGACTTA-TT-AATCTGGTGTG-CCAGGAAAATGTTTCTACAGTTTACAATACGGTTTAGCTAAGCCAAACAGTTTCC-AAC-TTT--GAG-CTCTTTCCTCTTCACTCGCCG-TTACTA-GGGAAATCA--TT-GTTATTTT---
	A254_79	T-CGC-AAATA-TTTAGC-TTTAGATG-G-AA-TTTA-CCACCCAA-TTTAGG-CTGCATT--CCC-AAACAACCTGACTCTTT-GAAAACATATC-AC-AAAAGACAACTACTCAGATCAAAGAC-GGGATTCTCA-CCCTCCATGATGCCTTGTTCCAAAGGACTTA-TT-AATCTGGTGTG-CCAGGAAAATGTTTCTACAGTTTACAATACGGTTTAGCTAAGCCAAACAGTTTCC-AAC-TTT--GAG-CTCTTTCCTCTTCACTCGCCG-TTACTA-GGGAAATCA--TT-GTTATTTTC--
	A254_4	T-CGC-AAATA-TTTAGC-TTTAGGTG-A-GA-TTTA-CCACCCAA-TTTAGG-CTGCATT--CCC-AAACAACCTGACTCTTT-GAAAACATATC-AC-AAAAGACAACTACTCAGATCAAAGAC-GGGATTCTCA-CCCTCCATGATGCCTTGTTCCAAAGGACTTA-TT-AATCTGGTGTG-CCAGG-AAATGTTTCTACAGTTTACAATACGGTTTAGCTAAGCCAAACAGTTTCC-AACTTTT--GAG-CTCTTTCCTCTTCACTCGCCG-TTACTA-GGG-AATCA--TT-GTTATTTCTT-
	A254_21	T-CGC-AAATA-TTTAGC-TTTAGGTG-A-GA-TTTA-CCACCCAA-TTTAGG-CTGCATT--CCC-AAACAACCTGACTCTTT-GAAAACATATC-AC-AAAAGACAACTACTCAGATCAAAGAC-GGGATTCTCA-CCCTCCATGATGCCTTGTTCCAAAGGACTTA-TT-AATCTGGTGTG-CCAGGAAAATGTTTCTACAGTTTACAATACGGTTTAGCTAAGCCAAACAGTTTCC-AAC-TTT--GAG-CTCTTTCCTCTTCACTCGCCG-TTACTA-GGGAAATCA--TT-GTTATTTTC--
	A254_135	T-CGC-AAATA-TTTAGC-TTTAGGTG-A-GA-TTTA-CCACCCAA-TTTAGG-CTGCATT--CCC-AAACAACCTGACTCTTT-GAAAACATATC-AC--AAAGACAACTACTCAGATCAAAGAC-GGGATTCTCA-CCCTCCATGATGCCTTGTTCCAAAGGACTTA-TT-AATCTGGTGTG-CCAGGAAAATGTTTCTACAGTTTACAATACGGTTTAGCTAAGCCAAACAGTTTCC-AAC-TTT--GAG-CTC-TTCCTCTTCACTCGCCG-TTACTA-GGGAAATCA--TT-GTTATTTTCTT
	A254_152	T-CGC-AAATA-TTTAGC-TTTAGGTG-A-GA-TTTA-CCACCCAA-TTTAGG-CTGCATT--CCC-AAACAACCTGACTCTTT-GAAAACATATC-AC-AAAAGACAACTACTCAGATCAAAGAC-GGGATTCTCA-CCCTCCATGATGCCTTGTTCCAAAGGACTTA-TT-AATCTGGTGTG-CCAGGAAAATGTTTCTACAGTTTACAATACGGTTTAGCTAAGCCAAACAGTTTCC-AAC-TTT--GAG-CTCTTTCCTCTTCACTCGCCGTTTACTA-GGGAAATCACTTC-GTTATT-----
	A254_42	T-CGC-AAATA-TTTAGC-TTTAGGTG-A-GA-TTTA-CCACCCAA-TTTAGG-CTGCATT--CCC-AAACAACCTGACTCTTT-GAAAACATATC-AC-AAAAGACAACTACTCAGATCAAAGAC-GGGATTCTCA-CCCTCCATGATGCCTTGTTCCAAAGGACTTA-TT-AATCTGGTGTG-CCAGGAAAATGTTTCTACAGTTTACAATACGGTTTAGCTAAGCCAAACAGTTTCC-AAC-TTT--GAG-CTCTTTCCTCTTCACTCGCCG-TTACTA-GGGAAATCA--TT-GTTATTTCT--
	A254_62	T-CGC-AAATA-TTTAGC-TTTAGGTG-A-GA-TTTA-CCACCCAA-TTTAGG-CTGCATT--CCC-AAACAACCTGACTCTTT-GAAAACATATC-AC-AAAAGACAACTACTCAGATCAAAGAC-GGGATTCTCA-CCCTCCATGATGCCTTGTTCCAAAGGACTTA-TT-AATCTGGTGTG-CCAGG-AAATGTTTCTACAGTTTACAATACGGTTTAGCTAAGCCAAACAGTTTCC-AAC-TTT--GAGTCTCTTTCCTCTTCACTCGCCG-TTACTA-GGGAAATCA--TT-GTTATTTTC--
	A254_171	T-CGC-AAATA-TTTAGC-TTTAGGTG-A-GA-TTTA-CCACCCAA-TTTAGG-CTGCATT--CCC-AAACAACCTGACTCTTT-GAAAACATATC-AC-AAAAGACAACTACTCAGATCAAAGAC-GGGATTCTCA-CCCTCCATGATGCCTTGTTCCAAAGGACTTA-TT-AATCTGGTGTG-CCAGGAAAATGTTTCTACAGTTTACAATACGGTTTAGCTAAGCCAAACAGTTTCC-AAC-TTT--GAG-CTCTTTCCTCTTCACTCGCCGTTTACTA-GGGAAATCCACTT-GTTATT-----
	A254_176	T-CGC-AAATA-TTTAGC-TTTAGGTG-A-GA-TTTA-CCACCCAA-TTTAGG-CTGCATT--CCC-AAACAACCTGACTCTTT-GAAAACATATC-AC-AAAAGACAACTACTCAGATCAAAGAC-GGGATTCTCA-CCCTCCATGATGCCTTGTTCCAAAGGACTTA-TT-AATCTGGTGTG-CCAGGAAAATGTTTCTACAGTTTACAATACGGTTTAGCTAAGCCAAACAGTTTCC-AAC-TTT--GAG-CTCTTTCCTCTTCACTCGCCGTTTACTA-GGGAAATCA--TT-GTTATTTT---
	A254_391	T-CGC-AAATA-TTTAGC-TTTAGGTG-A-GA-TTTA-CCACCCAA-TTTAGG-CTGCATT--CCC-AAACAACCTGACTCTTT-GAAAACATATC-AC-AAAAGACAACTACTCAGATCAAAGAC-GGGATTCTCA-CCCTCCATGATGCCTTGTTCCAAAGGACTTA-TT-AATCTGGTGTG-CCAGGAAAATGTTTCTACAGTTTACAATACGGTTTAGCTAAGCCAAACAGTTTCC-AAC-TTT--GAG-CTCTTTCCTCTTCACTCGCCGTTTACTA-GGGAAATCA--TT-GTTGGTTT---
	A255_34	G-CTG-TAATA-TTTAGC-TTTAGGTG-A-GA-TTTA-CCACCCAA-TTTAGG-CTGCATT--CCC-AAACAACCTGACTCTTT-GAAAACATATC-AC-AAAAGACAACTACTCAGATCAAAGAC-GGGATTCTCA-CCCTCCATGATGCCTTGTTCCAAAGGACTTA-TT-AATCTGGTGTG-CCAGGAAAATGTTTCTACAGTTTACAATACGGTTTAGCTAAGCCAAACAGTTTCC-AAC-TTT--GAG-CTCTTTCCTCTTCACTCGCCG-TTACTA-GGGAAATCA--TT-GTTATTTTC--
	A255_318	G-CTG-TAATA-TTTAGC-TTTAGGTG-A-GA-TTTA-CCACCCAA-TTTAGG-CTGCATT--CCC-AAACAACCTGACTCTTT-GAAAACATATC-AC-AAAAGACAACTACTCAGATCAAAGAC-GGGATTCTCA-CCCTCCATGATGCCTTGTTCCAAAGGACTTA-TT-AATCTGGTGTG-CCAGGAAAATGTTTCTACAGTTTACAATACGGTTTAGCTAAGCCAAACAGTTTCC-AAC-TTT--GAG-CTCTTTCCTCTTCACTCGCCGTTTACTA-GGGAAATCA--TT-GTTATTTT---
	A254_259	T-CGC-CAATA-TTTAGC-TTTAGGTG-A-GA-TTTA-CCACCCAA-TTTAGG-CTGCATT--CCC-AAACAACCTGACTCTTT-GAAAACATATC-AC-AAAAGACAACTACTCAGATCAAAGAC-GGGATTCTCA-CCCTCCATGATGCCTTGTTCCAAAGGACTTA-TT-AATCTGGTGTG-CCAGGAAAATGTTTCTACAGTTTACAATACGGTTTAGCTAAGCCAAACAGTTTCC-AAC-TTT--GAG-CTCTTTCCTCTTCACTCGCCGTTTACTA-GGGAAATCA--TT-GTTATTTT---
	A254_86	T-CGC-CAATA-TTTAGC-TTTAGGTG-A-GA-TTTA-CCACCCAA-TTTAGG-CTGCATT--CCC-AAACAACCTGACTCTTT-GAAAACATATC-AC-AAAAGACAACTACTCAGATCAAAGAC-GGGATTCTCA-CCCTCCATGATGCCTTGTTCCAAAGGACTTA-TT-AATCTGGTGTG-CCAGGAAAATGTTTCTACAGTTTACAATACGGTTTAGCTAAGCCAAACAGTTTCC-AAC-TTT--GAG-CTCTTTCCTCTTCACTCGCCG-TTACTA-GGGAAATCA--TT-GTTATTTTC--
	A255_130	T-CGC-AAATA-TTTAGC-TTTAGGTG-A-GA-TTTA-CCACCCAA-CTTAGGTCTGCATT--CCC-AAACAACCTGACTCTTT-GAAAACATATC-AC-AAAAGACAACTACTCAGATCAAAGAC-GGGATTCTCA-CCCTCCATGATGCCTTGTTCCAAAGGACTTA-TT-AATCTGGTGTG-CCAGGAAAATGTTTCTACAGTTTACAATACGGTTTAGCTAAGCCAAACAGTTTCC-AAC-TTT--GAG-CTCTTTCCTCTTCACTCGCCGTTTACTA-GGGAAATCA--TT-GTTATTT----
	A255_193	T-CGC-AAATA-TTTAGC-TTTAGGTG-A-GA-TTTA-CCACCCAA-TTTAGG-CTGCATT--CCC-AAACAACCTGACTCTTT-GAAAACATATC-AC-AAAAGACAACTACTCAGATCAAAGAC-GGGATTCTCA-CCCTCCATGATGCCTTGTTCCAAAGGACTTAGTT-AATCTGGTGTG-CCAGGAAAATGTTTCTACAGTTTACAATACGGTTTAGCTAAGCCAAACAGTTTCC-AAC-TTT--GAG-CTCTTTCCTCTTCACTCGCCGTTTACTA-GGGAAATCA--TT-GTTATTT----
	A255_57	T-CGC-AAATA-TTTAGC-TTTAGGTG-A-GA-TTTA-CCACCCAA-TTTAGG-CTGCATT--CCC-AAACAACCTGACTCTTT-GAAAACATATC-AC-AAAAGACAACTACTCAGATCAAAGAC-GGGATTCTCA-CCCTCCATGATGCCTTGTTCCAAAGGACTTA-TT-AATCTGGTGTG-CCAGGAAAATGTTTCTACAGTTTACAATACGGTTTAGCTAAGCCAAACAGTTTCC-AAC-TTT--GAG-CTC-TTCCTCTTCACTCGCCG-TTACTA-GGGAAATCA--TT-GTTATTTTCT-
	A255_40	T-CGC-AAATA-TTTAGC-TTTAGGTG-A-GA-TTTA-CCACCCAA-TTTAGG-CTGCATT--CCC-AAACAACCTGACTCTTT-GAAAACATATC-AC-AAAAGACAACTACTCAGATCAAAGAC-GGGATTCTCA-CCCTCCATGATGCCTTGTTCCAAAGGACTTA-TT-AATCTGGTGTG-CCAGGAAAATGTTTCTACAGTTTACAATACGGTTTAGCTAAGCCAAACAGTTTCC-AAC-TTT--GAG-CTC-TTCCTCTTCACTCGCCG-TTACTA-GGGAAATCA--TT-GTTATTTCTT-
	A255_35	T-CGC-AAATA-TTTAGC-TTTAGGTG-A-GA-TTTA-CCACCCAA-TTTAGG-CTGCATT--CCC-AAACAACCTGACTCTTT-GAAAACATATC-ACAAAAAGACAACTACTCAGATCAAAGAC-GGGATTCTCA-CCCTCCATGATGCCTTGTTCCAAAGGACTTA-TT-AATCTGGTGTG-CCAAGAAAATGTTTCTACAGTTTACAATACGGTTTAGCTAAGCCAAACAGTTTCC-AAC-TTT--GAG-CTCTTTCCTCTTCACTCGCCG-TTACTA-GGGAAATCA--TT-GTTATTTT---
	A255_32	T-CGC-AAATA-TTTAGC-TTTAGATG-G-AA-TTTA-CCACCCAC-TTAGAG-CTGCATT--CCC-AAACAACCTGACTCTTT-GAAAACATATC-AC-AAAAGACAACTACTCAGATCAAAGAC-GGGATTCTCA-CCCTCCATGATGCCTTGTTCCAAAGGACTTA-TT-AATCTGGTGTG-CCAGGAAAATGTTTCTACAGTTTACAATACGGTTTAGCTAAGCCAAACAGTTTCC-AAC-TTT--GAG-CTCTTTCCTCTTCACTCGCCG-TTACTA--GGAAATCA--TT-GTTATTTTCT-
	A255_33	T-CGC-AAATA-TTTAGC-TTTAGGTG-A-GA-TTTA-CCACCCAA-TTTAGG-CTGCATT--CCC-AAACAACCTGACTCTTT-GAAAACATATC-AC-AAAAGACAACTACTCAGATCAAAGAC-GGGATTCTCA-CCCTCCATGATGCCTTGTTCCAAAGGACTTA-TT-AATCTGGTGTG-CCAGGAAAATGTTTCTACAGTTTACAATACGGTTTAGCTAAGCCAAACAGTTTCC-AAC-TTT--GAG-CTCTTTCCTCTTCACTCGCCG-TTACTA-GGGAAATCA--TT-GTTATTTTC--
	A255_20	T-CGC-AAATA-TTTAGC-TTTAGGTG-A-GA-TTTA-CCACCCAA-TTTAGG-CTGCATT--CCC-AAACAACCTGACTCTTT-GAAAACATATC-ACAAAAAGACAACTACTCAGATCAAAGAC-GGGATTCTCACCCCTCCATGATGCCTTGTTCCAAAGGACTTA-TT-AATCTGGTGTG-CCAGGAAAATGTTTCTACAGTTTACAATACGGTTTAGCTAAGCCAAACAGTTTCC-AACTTTT--GAG-CTCTTTCCTCTTCACTCGCCG-TTACTA-GGGAAATCA--TT-GTTATT-----
	A255_159	T-CGC-AAATA-TTTAGC-TTTAGGTG-A-GA-TTTA-CCACCCAA-TTTAGG-CTGCATT--CCC-AAACAACCTGACTCTTT-GAAAACATATC-AC-AAAAGACAACTACTCAGATCAAAGAC-GGGATTCTCA-CCCTCCATGATGCCTTGTTCCAAAGGACTTA-TT-AATCTGGTGTG-CCAGGAAAATGTTTCTACAGTTTACAATACGGTTTAGCTAAGCCAAACAGTTTCC-AAC-TTT--GAG-CTCTTTCCTCTTCACTCGCCGTTTACTA-GGGAAATCA--TT-CGTTACTT---
	A255_219	T-CGC-AAATA-TTTAGC-TTTAGGTG-A-GA-TTTA-CCACCCAA-TTTAGG-CTGCATT--CCC-AAACAACCTGACTCTTT-GAAAACATATC-AC-AAAAGACAACTACTCAGATCAAAGAC-GGGATTCTCA-CCCTCCATGATGCCTTGTTCCAAAGGACTTA-TT-AATCTGGTGTG-CCAAGAAAATGTTTCTACAGTTTACAATACGGTTTAGCTAAGCCAAACAGTTTCC-AAC-TTT--GAG-CTCTTTCCTCTTCACTCGCCGTTTACTA-GGGAAATCA--TT-GTTATTTT---
	A255_125	T-CGC-AAATA-TTTAGC-TTTAGGTG-A-GA-TTTA-CCACCCAA-TTTAGG-CTGCATT--CCC-AAACAACCTGACTCTTT-GAAAACATATC-AC-AAAAGACAACTACTCAGATCAAAGAC-GGGATTCTCA-CCCTCCATGATGCCTTGTTCCAAAGGACTTA-TT-AATCTGGTGTG-CCAGGAAAATGTTTCTACAGTTTACAATACGGTTTAGCTAAGCCAAACAGTTTCC-AAC-TTT--GAG-CTCTTTCCTCTTCACTCGCCGTTTACTA-GGGAAATCA--TT-GTTATTTC---
	A255_56	T-CGC-AAATA-TTTAGC-TTTAGGTG-A-GA-TTTA-CCACCCAA-TTTAGG-CTGCATT--CCC-AAACAACCTGACTCTTT-GAAAACATATC-AC-AAAAGACAACTACTCAGATCAAAGAC-GGGATTCTCA-CCCTCCATGATGCCTTGTTCCAAAGGACTTA-TT-AATCTGGTGTG-CCAGGAAAATGTTTCTACAGTTTACAATACGGTTTAGCTAAGCCAAACAGTTTCC-AAC-TTT--GAG-CTC-TTCCTCTTCACTCGCCG-TTACTA-GGGAAATCCACTT-GTTATTTT---
	A255_144	T-CGC-AAATA-TTTAGC-TTTAGGTG-A-GA-TTTA-CCACCCAA-TTTAGG-CTGCATT--CCC-AAACAACCTGACTCTTT-GAAAACATATC-AC-AAAAGACAACTACTCAGATCAAAGAC-GGGATTCTCA-CCCTCCATGATGCCTTGTTCCAAAGGACTTA-TT-AATCTGGTGTG-CCAGGAAAATGTTTCTACAGTTTACAATACGGTTTAGCTAAGCCAAACAGTTTCC-AAC-TTT--GAG-CTCTTTCCTCTTCACTCGCCGTTTACTA-GGGAAATCA--TT-GTTATTTC---
	A255_369	T-CGC-AAATA-TTTAGC-TTTAGGTG-A-GA-TTTA-CCACCCAA--TTAGG-CTGCATT--CCC-AAACAACCTGACTCTTT-GAAAACATATC-AC-AAAAGACAACTACTCAGATCAAAGAC-GGGATTCTCA-CCCTCCATGATGCCTTGTTCCAAAGGACTTA-TT-AATCTGGTGTG-CCAGGAAAATGTTTCTACAGTTTACAATACGGTTTAGCTAAGCCAAACAGTTTCC-AAC-TTT--GAG-CTCTTTCCTCTTCACTCGCCGTTTACTA-GGGAAATCA--TT-GTTATTTTC--
	A255_304	T-CGC-AAATA-TTTAGC-TTTAGGTG-A-GA-TTTA-CCACCCAA-TTTAGG-CTGCATT--CCC-AAACAACCTGACTCTTT-GAAAACATATC-AC-AAAAGACAACTACTCAGATCAAAGAC-GGGATTCTCA-CCCTCCATGATGCCTTGTTCCAAAGGACTTA-TT-AATCTGGTGTG-CCAGGAAAATGTTTCTACAGTTTACAATACGGTTTAGCTAAGCCAAACAGTTTCC-AAC-TTT--GAG-CTCTTTCCTCTTCACTCGCCGTTTACTA-GGGAAATCA--TT-GTTACTTT---
	A255_143	T-CGC-AAATA-TTTAGC-TTTAGGTG-A-GA-TTTA-CCACCCAA-TTTAGG-CTGCATT--CCC-AAACAACCTGACTCTTT-GAAAACATATC-AC-AAAAGACAACTACTCAGATCAAAGAC-GGGATTCTCA-CCCTCCATGATGCCTTGTTCCAAAGGACTTA-TT-AATCTGGTGTG-CCAGGAAAATGTTTCTACAGTTTACAATACGGTTTAGCTAAGCCAAACAGTTTCC-AAC-TTT--GAG-CTCTTTCCTCTTCACTCGCCG-TTACTA-GGGAAATCA--TT-GTTATTTTC--
	A255_3	T-CGC-AAATA-TTTAGC-TTTAGGTG-A-GA-TTTA-CCACCCAA-TTTAGG-CTGCATT--CCC-AAACAACCTGACTCTTT-GAAAACATATC-AC-AAAAGACAACTACTCAGATCAAAGAC-GGGATTCTCA-CCCTCCATGATGCCTTGTTCCAAAGGACTTA-TT-AATCTGGTGTG-CCAGGAAAATGTTTCTACAGTTTACAATACGGTTTAGCTAAGCCAAACAGTTTCC-AAC-TTT--GAG-CTCTTTCCTCTTCACTCGCCG-TTACTA-GGGAAATCA--TT-GTTATTTTC--
	A255_330	T-CGC-AAATA-TTTAGC-TTTAGGTG-A-GA-TTTA-CCACCCAA-TTTAGG-CTGCATT--CCC-AAACAACCTGACTCTTT-GAAAACATATC-AC-AAAAGACAACTACTCAGATCAAAGAC-GGGATTCTCA-CCCTCCATGATGCCTTGTTCCAAAGGACTTA-TT-AATCTGGTGTG-CCAGGAAAATGTTTCTACAGTTTACAATACGGTTTAGCTAAGCCAAACAGTTTCC-AAC-TTT--GAG-CTCTTTCCTCTTCACTCGCCGTTTACTA-GGGAAATCA--TT-GTTTATTT---
	A255_30	T-CGC-AAATA-TTTAGC-TTTAGGTG-A-GA-TTTA-CCACCCAA-TTTAGG-CTGCATT--CCC-AAACAACCTGACTCTTT-GAAAACATATC-ACAAAAAGACAACTACTCAGATCAAAGAC-GGGATTCTCA-CCCTCCATGATGCCTTGTTCCAAAGGACTTA-TT-AATCTGGTGTG-CCAGGAAAATGTTTCTACAGTTTACAATACGGTTTAGCTAAGCCAAACAGTTTCC-AAC-TTT--GAG-CTCTTTCCTCTTCACTCGCCG-TTACTA-GGGAAATCA--TT-GTTATTTC---
	A255_278	T-CGC-AAATA-TTTAGC-TTTAGGTG-A-GA-TTTA-CCACCCAA-TTTAGG-CTGCATT--CCC-AAACAACCTGACTCTTT-GAAAACATATC-AC-AAAAGACAACTACTCAGATCAAAGAC-GGGATTCTCA-CCCTCCATGATGCCTTGTTCCAAAGGACTTA-TT-AATCTGGTGTG-CCAGGAAAATGTTTCTACAGTTTACAATACGGTTTAGCTAAGCCAAACAGTTTCC-AAC-TTT--GAG-CTCTTTCCTCTTCACTCGCCGTTTACTA-GGGAAATCA--TT-CGTTATTT---
	A255_22	T-CGC-AAATA-TTTAGC-TTTAGGTG-A-GA-TTTA-CCACCCAA-TTTAGG-CTGCATT--CCC-AAACAACCTGACTCTTT-GAAAACATATC-ACAAAAAGACAACTACTCAGATCAAAGAC-GGGATTCTCA-CCCTCCATGATGCCTTGTTCCAAAGGACTTA-TT-AATCTGGTGTG-CCAGGAAAATGTTTCTACAGTTTACAATACGGTTTAGCTAAGCCAAACAGTTTCC-AAC-TTT--GAG-CTCTTTCCTCTTCACTCGCCG-TTACTA-GGGAAATCA--TT-GTTATTTC---
	A255_7	T-CGC-AAATA-TTTAGC-TTTAGGTG-A-GA-TTTA-CCACCCAA-TTTAGG-CTGCATT--CCC-AAACAACCTGACTCTTT-GAAAACATATC-AC-AAAAGACAACTACTCAGATCAAAGAC-GGGATTCTCA-CCCTCCATGATGCCTTGTTCCAAAGGACTTA-TT-AATCTGGTGTG-CCAGGAAAATGTTTCTACAGTTTACAATACGGTTTAGCTAAGCCAAACAGTTTCC-AAC-TTT--GAG-CTCTTTCCTCTTCACTCGCCG-TTACTA-GGG-AATCA--TT-GTTATTTCTT-
	A255_349	T-CGC-AAATA-TTTAGC-TTTAGGTG-A-GA-TTTA-CCACCCAA-TTTAGG-CTGCATT--CCC-AAACAACCTGACTCTTT-GAAAACATATC-AC-AAAAGACAACTACTCAGATCAAAGAC-GGGATTCTCA-CCCTCCATGATGCCTTGTTCCAAAGGACTTA-TT-AATCTGGTGTG-CCAGGAAAATGTTTCTACAGTTTACAATACGGTTTAGCTAAGCCATACAGTTTCC-AAC-TTT--GAG-CTCTTTCCTCTTCACTCGCCGTTTACTA-GGGAAATCA--TT-GTTATTTT---
	A255_222	T-CGC-AAATA-TTTAGC-TTTAGGTG-A-GA-TTTA-CCACCCAA-TTTAGG-CTGCATT--CCCGAAACAACCTGACTCTTT-GAAAACATATC-AC-AAAAGACAACTACTCAGATCAAAGAC-GGGATTCTCA-CCCTCCATGATGCCTTGTTCCAAAGGACTTA-TT-AATCTGGTGTG-CCAGGAAAATGTTTCTACAGTTTACAATACGGTTTAGCTAAGCCAAACAGTTTCC-AAC-TTT--GAG-CTCTTTCCTCTTCACTCGCCGTTTACTA-GGGAAATCA--TT-GTTATTT----
	A255_24	T-CGC-AAATA-TTTAGC-TTTAGGTG-A-GA-TTTA-CCACCCAA-TTTAGG-CTGCATT--CCC-AAACAACCTGACTCTTT-GAAAACATATC-AC-AAAAGACAACTACTCAGATCAAAGAC-GGGATTCTCA-CCCTCCATGATGCCTTGTTCCAAAGGACTTA-TT-AATCTGGTGTG-CCAGGAAAATGTTTCTACAGTTTACAATACGGTTTAGCTAAGCCAAACAGTTTCC-AAC-TTT--GAG-CTCTTTCCTCTTCACTCGCCG-TTACTA-GGG-AATCA--TT-GTTATTTTCT-
	A255_207	T-CGC-AAATA-TTTAGC-TTTAGGTG-A-GA-TTTA-CCACCCAC-TTAGAG-CTGCATT--CCC-AAACAACCTGACTCTTT-GAAAACATATC-AC-AAAAGACAACTACTCAGATCAAAGAC-GGGATTCTCA-CCCTCCATGATGCCTTGTTCCAAAGGACTTA-TT-AATCTGGTGTG-CCAGGAAAATGTTTCTACAGTTTACAATACGGTTTAGCTAAGCCAAACAGTTTCC-AAC-TTT--GAG-CTCTTTCCTCTTCACTCGCCGTTTACTA-GGGAAATCA--TT-GTTATTTT---
	A255_54	T-CGC-AAATA-TTTAGC-TTTAGGTGTA-GA-TTTA-CCACCCAA-TTTAGG-CTGCATT--CCC-AAACAACCTGACTCTTT-GAAAACATATC-AC-AAAAGACAACTACTCAGATCAAAGAC-GGGATTCTCA-CCCTCCATGATGCCTTGTTCCAAAGGACTTA-TT-AATCTGGTGTG-CCAGGAAAATGTTTCTACAGTTTACAATACGGTTTAGCTAAGCCAAACAGTTTCC-AAC-TTT--GAG-CTC-TTCCTCTTCACTCGCCG-TTACTA-GGGAAATCA--TT-GTTATTTTC--
	A255_1	T-CGC-AAATA-TTTAGC-TTTAGGTG-A-GA-TTTA-CCACCCAA-TTTAGG-CTGCATT--CCC-AAACAACCTGACTCTTT-G-AAACATATC-AC-AAAAGACAACTACTCAGATCAAAGAC-GGGATTCTCA-CCCTCCATGATGCCTTGTTCCAAAGGACTTA-TT-AATCTGGTGTG-CCAGGAAAATGTTTCTACAGTTTACAATACGGTTTAGCTAAGCCAAACAGTTTCC-AAC-TTT--GAG-CTCTTTCCTCTTCACTCGCCG-TTACTA-GGGAAATCA--TT-GTTATTTCTT-
	A255_38	T-CGCCAAGTA-TTTAGC-TTTAGGTG-A-GA-TTTA-CCACCCAA-TTTAGG-CTGCATT--CCC-AAACAACCTGACTCTTT-GAAAACATATC-AC-AAAAGACAACTACTCAGATCAAAGACGGGGATTCTCA-CCCTCCATGATGCCTTGTTCCAAAGGACTTA-TT-AATCTGGTGTG-CCAGGAAAATGTTTCTACAGTTTACAATACGGTTTAGCTAAGCCAAACAGTTTCC-AACTTTT--GAG-CTCTTTCCTCTTCACTCGCCG-TTACTA-GGGAAATCA--TT-GTTATT-----
	A255_376	T-CGC-AAATA-TTTAGC-TTTAGGTG-A-GA-TTTA-CCACCCAA-TTTAGG-CTGCATT--CCC-AAACAACCTGACTCTTT-GAAAACATATC-AC-AAAAGACAACTACTCAGATCAAAGAC-GGGATTCTCA-CCCTCCATGATGCCTTGTTCCAAAGGACTTA-TT-AATCTGGTGTG-CCAGGAAAATGTTTCTACAGTTTACAATACGGTTTAGCTAAGCCAAACAGTTTCC-AAC-TTT--GAG-CTCTTTCCTCTTCACTCGCCGTTTACTA-GGGAAATCCACTT-GTTATT-----
	A255_127	T-CGC-AAATA-TTTAGC-TTTAGGTG-A-GA-TTTA-CCACCCAA-TTTAGG-CTGCATT--CCC-AAACAACCTGACTCTTT-GAAAACATATC-AC-AAAAGACAACTACTCAGATCAAAGAC-GGGATTCTCA-CCCTCCATGATGCCTTGTTCCAAAGGACTTA-TT-AATCTGGTGTG-CCAGGAAAATGTTTCTACAGTTTACAATACGGTTTAGCTAAGCCAAACAGTTTCC-AAC-TTT--GAG-CTCTTTCCTCTTCACTCGCCGTTTACTA-GGGAAATCCACTT-GTTATT-----
	A255_358	T-CGC-AAATA-TTTAGC-TTTAGGTG-A-GA-TTTA-CCACCCAA-TTTAGG-CTGCATT--CCC-AAACAACCTGACTCTTT-GAAAACATATC-AC-AAAAGACAACTACTCAGATCAAAGAC-GGGATTCTCA-CCCTCCATGATGCCTTGTTCCAAAGGACTTA-TT-AATCTGGTGTG-CCAGGAAAATGTTTCTACAGTTTACAATACGGTTTAGCTAAGCCAAACAGTTTCC-AAC-TTT--GAG-CTCTTTCCTCTTCACTCGCCGTTTACTA-GGGAAATCA--TT-CGTTACTT---
	A255_334	T-CGCTAAATA-TTTAGC-TTTAGGTG-A-GA-TTTA-CCACCCAA-TTTAGG-CTGCATT--CCC-AAACAACCTGACTCTTT-GAAAACATATC-AC-AAAAGACAACTACTCAGATCAAAGAC-GGGATTCTCA-CCCTCCATGATGCCTTGTTCCAAAGGACTTA-TT-AATCTGGTGTG-CCAGGAAAATGTTTCTACAGTTTACAATACGGTTTAGCTAAGCCAAACAGTTTCC-AAC-TTT--GAG-CTCTTTCCTCTTCACTCGCCGTTTACTA-GGGAAATCA--TT-GTTATTT----
	A255_174	T-CGC-AAATA-TTTAGC-TTTAGGTG-A-GA-TTTA-CCTCCCAT-TTAGAG-CTGCATT--CCC-AAACAACCTGACTCTTT-GAAAACATATC-AC-AAAAGACAACTACTCAGATCAAAGAC-GGGATTCTCA-CCCTCCATGATGCCTTGTTCCAAAGGACTTA-TT-AATCTGGTGTG-CCAGGAAAATGTTTCTACAGTTTACAATACGGTTTAGCTAAGCCAAACAGTTTCC-AAC-TTT--GAG-CTCTTTCCTCTTCACTCGCCGTTTACTA-GGGAAATCA--TT-GTTATTTT---
	A255_9	T-CGC-AAATA-TTTAGC-TTTAGGTG-A-GA-TTTA-CCACCCAA-TTTAGG-CTGCATT--CCC-AAACAACCTGACTCTTT-GAAAACATATC-AC-AAAAGACAACTACTCAGATCAAAGAC-GGGATTCTCA-CCCTCCATGATGCCTTGTTCCAAAGGACTTA-TT-AATCTGGTGTG-CCAGGAAAATGTTTCTACAGTTTACAATACGGTTTAGCTAAGCCAAACAGTTTCC-AAC-TTT--GAG-CTCTTTCCTCTTCACTCGCCG-TTACTA-GGGAAATCA--TT-GTATTTCTT--
	A255_256	T-CGC-AAATA-TTTAGC-TTTAGGTG-A-GA-TTTA-CCACCCAA-TTTAGG-CTGCATT--CCC-AAACAACCTGACTCTTT-GAAAACATATC-AC-AAAAGACAACTACTCAGATCAAAGAC-GGGATTCTCA-CCCTCCATGATGCCTTGTTCCAAAGGACTTA-TT-AATCTGGTGTG-CCAGGAAAATGTTTCTACAGTTTACAATACGGTTTAGCTAAGCCAAACAGTTTCC-AAA-TTT--GAG-CTTTTGCCGCTTCACTCGCCGTTTACTA-GGGAAATCA--TT-GTTATTTT---
	A255_295	T-CGC-AAATA-TTTAGC-TTTAGGTG-A-GA-TTTA-CCACCCAA-TTTAGG-CTGCATT--CCC-AAACAACCTGACTCTTT-GAAAACATATC-AC-AAAAGACAACTACTCAGATCAAAGAC-GGGATTCTCA-CCCTCCATGATGCCTTGTTCCAAAGGACTTA-TT-AATCTGGTGTG-CCAGGAAAATGTTTCTACAGTTTACAATACGGTTTAGCTAAGCCAAACAGTTTTC-AAC-TTT--GAG-CTCTTTCCTCTTCACTCGCCGTTTACTA-GGGAAATCA--TT-GTTATTTT---
	A255_170	T-CGC-CAATA-TTTAGC-TTTAGGTG-A-GA-TTTA-CCACCCAA-TTTAGG-CTGCATT--CCC-AAACAACCTGACTCTTT-GAAAACATATC-AC-AAAAGACAACTACTCAGATCAAAGAC-GGGATTCTCA-CCCTCCATGATGCCTTGTTCCAAAGGACTTA-TT-AATCTGGTGTG-CCAGGAAAATGTTTCTACAGTTTACAATACGGTTTAGCTAAGCCAAACAGTTTCC-AAC-TTT--GAG-CTCTTTCCTCTTCACTCGCCGTTTACTA-GGGAAATCA--TT-GTTACTTT---
	A255_265	T-CGC-CAATA-TTTAGC-TTTAGGTG-A-GA-TTTA-CCACCCAA-TTTAGG-CTGCATT--CCC-AAACAACCTGACTCTTT-GAAAACATATC-AC-AAAAGACAACTACTCAGATCAAAGAC-GGGATTCTCA-CCCTCCATGATGCCTTGTTCCAAAGGACTTA-TT-AATCTGGTGTG-CCAGGAAAATGTTTCTACAGTTTACAATACGGTTTAGCTAAGCCAAACAGTTTCC-AAC-TTT--GAG-CTCTTTCCTCTTCACTCGCCGTTTACTA-GGGAAATCA--TT-GTTATTTC---
	A255_122	T-CGC-AAATA-TTTAGC-TTTAGGTG-A-GA-TTTA-CCACCCAA-TTTAGG-CTGCATT--CCC-AAACAACCTGACTCTTT-GAAAACATATC-AC-AAAAGACAACTACTCAGATCAAAGAC-GGGATTCTCA-CCCTCCATGATGCCTTGTTCCAAAGGACTTA-TT-AATCTGGTGTG-CCAGGAAAATGTTTCTACAGTTTACAATACGGTTTAGCTAAGCCAAACAGTTTCC-AAC-TTT--GAG-CTCTTTCCTCTTCACTCGCCGTTTACTA-GGGAAATCA--TT-GTTATTTT---
	A257_381	T-CGC-AAATA-TTTAGC-TTTAGGTG-A-GA-TTTA-CCACCCAA-TTTAGG-CTGCATT--CCC-AAACAACCTGACTCTTT-GAAAACATATC-AC-AAAAGACAACTACTCAGATCAAAGAC-GGGATTCTCA-CCCTCCATGATGCCTTGTTCCAAAGGACTTA-TT-AATCTGGTGTG-CCAGGAAAATGTTTCTACAGTTTACAATACGGTTTAGCTAAGCCAAACAGTTTCC-AAC-TTT--GAG-CTCTTTCCTCTTCACTCGCCGTTTACTA-GGGAAATCACTTC-GTTATT-----
	A257_182	T-CGC-AAATA-TTTAGC-TTTAGGTG-A-GA-TTTA-CCACCCAA-TTTAGG-CTGCATT--CCC-AAACAACCTGACTCTTT-GAAAACATATC-AC-AAAAGACAACTACTCAGATCAAAGAC-GGGATTCTCA-CCCTCCATGATGCCTTGTTCCAAAGGACTTA-TT-AATCTGGTGTG-CCAGGAAAATGTTTCTACAGTTTACAATACGGTTTAGCTAAGCCAAACAGTTTCC-AAC-TTT--GAG-CTCTTTCCTCTTCACTCGCCGTTTACTA-GGGAAATCA--TT-GTTATTTT---
	A257_81	T-CGC-AAATA-TTTAGC-TTTAGGTG-A-GA-TTTA-CCACCCAA-TTTAGG-CTGCATT--CCC-AAACAACCTGACTCTTT-GAAAACATATC-AC-AAAAGACAACTACTCAGATCAAAGAC-GGGATTCTCA-CCCTCCATGATGCCTTGTTCCAAAGGACTTA-TT-AATCTGGTGTG-CCAGGAAAATGTTTCTACAGTTTACAATACGGTTTAGCTAAGCCAAACAGTTTCC-AAC-TTT--GAG-CTC-TTCCTCTTCACTCGCCG-TTACTA-GGGAAATCA--TT-GTTATTTCTT-
	A257_446	T-CGC-AAATA-TTTAGC-TTTAGGTG-A-GA-TTTA-CCACCCAA-TTTAGG-CTGCATT--CCC-AAACAACCTGACTCTTT-GAAAACATATC-AC-AAAAGACAACTACTCAGATCAAAGAC-GGGATTCTCA-CCCTCCATGATGCCTTGTTCCAAAGGACTTA-TT-AATCTGGTGTG-CCAGGAAAATGTTTCTACAGTTTACAATACGGTTTAGCTAAGCCAAACAGTTTCC-AAC-TTT--GAG-CTC-TTCCTCTTCACTCGCCGTTTACTA-GGGAAATCA--TT-GTTATTTTC--
	A257_145	T-CGC-AAATA-TTTAGC-TTTAGGTG-A-GA-TTTA-CCACCCAA-TTTAGG-CTGCATT--CCC-AAACAACCTGACTCTTT-GAAAACATATC-AC-AAAAGACAACTACTCAGATCAAAGAC-GGGATTCTCA-CCCTCCATGATGCCTTGTTCCAAAGGACTTA-TT-AATCTGGTGTG-CCAGGAAAATGTTTCTACAGTTTACAATACGGTTTAGCTAAGCCAAACAGTTTCC-AAC-TTT--GAG-CTCTTTCCTCTTCACTCGCCG-TTACTA-GGGAAATCA--TT-GTTATTTTC--
	A257_346	T-CGC-CAATA-TTTAGC-TTTAGGTG-A-GA-TTTA-CCACCCAA-TTTAGG-CTGCATT--CCC-AAACAACCTGACTCTTT-GAAAACATATC-AC-AAAAGACAACTACTCAGATCAAAGAC-GGGATTCTCA-CCCTCCATGATGCCTTGTTCCAAAGGACTTA-TT-AATCTGGTGTG-CCAGGAAAATGTTTCTACAGTTTACAATACGGTTTAGCTAAGCCAAACAGTTTCC-AAC-TTT--GAG-CTCTTTCCTCTTCACTCGCCGTTTACTA-GGGAAATCA--TT-CGTTATTT---
	C235_86	T-CGC-AAATA-TTTAGC-TTTAGGTG-A-GA-TTTA-CCACCCAA-TTTAGG-CTGCATT--CCC-AAACAACCTGACTCTTT-GAAAACATATC-AC-AAAAGACAACTACTCAGATCAAAGAC-GGGATTCTCA-CCCTCCATGATGCCTTGTTCCAAAGGACTTA-TT-AATCTGGTGTG-CCAGGAAAATGTTTCTACAGTTTACAATACGGTTTAGCTAAGCCAAACAGTTTCC-AAC-TTT--GAG-CTCTTTCCTCTTCACTCGCCG-TTACTA-GGGAAATCA--TT-GTTATTTCT--
	C235_88	T-CGC-AAATA-TTTAGC-TTTAGGTG-A-GA-TTTA-CCACCCAA-TTTAGG-CTGCATT--CCC-AAACAACCTGACTCTTT-GAAAACATATC-AC-AAAAGACAACTACTCAGATCAAAGAC-GGGATTCTCA-CCCTCCATGATGCCTTGTTCCAAAGGACTTA-TT-AATCTGGTGTG-CCAGGAAAATGTTTCTACAGTTTACAATACGGTTTAGCTAAGCCAAACAGTTTCC-AAC-TTT--GAG-CTCTTTCCTCTTCACTCGCCG-TTACTA-GGGAAATCA--TT-GTTATTTCT--
	C235_460	T-CGC-AAATA-TTTAGC-TTTAGGTG-A-GA-TTTA-CCACCCAA-TTTAGG-CTGCATT--CCC-AAACAACCTGACTCTTT-GAAAACATATC-AC-AAAAGACAACTACTCAGATCAAAGAC-GGGATTCTCA-CCCTCCATGATGCCTTGTTCCAAAGGACTTA-TT-AATCTGGTGTG-CCAGGAAAATGTTTCTACAGTTTACAATACGGTTTAGCTAAGCCAAACAGTTTCC-AAC-TTT--GAG-CTCTTTCCTCTTCACTCGCCGTTTACTA-GGGAAATCACTTC-GTTATT-----
	C235_283	T-CGC-AAATA-TTTAGC-TTTAGGTG-A-GA-TTTA-CCACCCAA-TTTAGG-CTGCATT--CCC-AAACAACCTGACTCTTT-GAAAACATATC-AC-AAAAGACAACTACTCAGATCAAAGAC-GGGATTCTCA-CCCTCCATGATGCCTTGTTCCAAAGGACTTA-TT-AATCTGGTGTG-CCAGGAAAATGTTTCTACAGTTTACAATACGGTTTAGCTAAGCCAAACAGTTTCC-AAC-TTT--GAG-CTCTTTCCTCTTCACTCGCCGTTTACTA-GGGAAATCA--TT-CGTTATTT---
	C235_324	T-CGC-AAATA-TTTAGC-TTTAGGTG-A-GA-TTTA-CCACCCAA-TTTAGG-CTGCATT--CCC-AAACAACCTGACTCTTT-GAAAACATATC-AC-AAAAGACAACTACTCAGATCAAAGAC-GGGATTCTCA-CCCTCCATGATGCCTTGTTCCAAAGGACTTA-TT-AATCTGGTGTG-CCAGGAAAATGTTTCTACAGTTTACAATACGGTTTAGCTAAGCCAAACAGTTTCC-AAC-TTT--GAG-CTCTTTCCTCTTCACTCGCCGTTTACTA-GGGAAATCA--CT-TGTTATTT---
	C235_224	T-CGC-AAATA-TTTAGC-TTTAGGTG-A-GA-TTTACCCACCCAA-TTTAGG-CTGCACTTACCC-AAACAACCTGACTCTTTAGAAAACATATC-AC-AAAAGACAACTACTCAGATCAAAGAC-GGGATTCTCA-CCCTCCATGATGCCTTGTTCCAAAGGACTTA-TT-AATCTGGTGTG-CCAGGAAAATGTTTCTACAGTTTACAATACGGTTTAGCTAAGCCAAACAGTTTCC-AAC-TTT--GAG-CTCTTTCCTCTTCACTCGCCGTTTACTA-GGGAAATCA--TT-GTTA-------
	C235_307	T-CGC-AAATA-TTTAGC-TTTAGGTG-A-GA-TTTA-CCACCCAA-TTTAGG-CTGCATT--CCC-AAACAACCTGACTCTTT-GAAAACATATC-AC-AAAAGACAACTACTCAGATCAAAGAC-GGGATTCTCA-CCCTCCATGATGCCTTGTTCCAAAGGACTTA-TT-AATCTGGTGTG-CCAGGAAAATGTTTCTACAGTTTACAATACGGTTTAGCTAAGCCAAACAGTTTCC-AAC-TTT--GAG-CTCTTTCCTCTTCACTCGCCGTTTACTA-GGGAAATCA--TT-GTTATTTT---
	C235_413	T-CGC-AAATA-TTTAGC-TTTAGGTG-A-GA-TTTA-CCACCCAA-TTTAGG-CTGCATT--CCC-AAACAACCTGACTCTTT-GAAAACATATC-AC--AAAGACAACTACTCAGATCAAAGAC-GGGATTCTCA-CCCTCCATGATGCCTTGTTCCAAAGGACTTA-TT-AATCTGGTGTG-CCAGGAAAATGTTTCTACAGTTTACAATACGGTTTAGCTAAGCCAAACAGTTTCC-AAC-TTT--GAG-CTCTTTCCTCTTCACTCGCCG-TTACTA-GGGAAATCA--TT-GTTATTTTCT-
	C235_213	T-CGC-AAATA-TTTAGC-TTTAGGTG-A-GA-TTTA-CCACCCAA-TTTAGG-CTGCATT--CCC-AAACAACCTGACTCTTT-GAAAACATATC-AC-AAAAGACAACTACTCAGATCAAAGAC-GGGATTCTCA-CCCTCCATGATGCCTTGTTCCAAAGGACTTA-TT-AATCTGGTGTG-CCAGGAAAATGTTTCTACAGTTTACAATACGGTTTAGCTAAGCCAAACAGTTTCC-AAC-TTT--GAG-CTCTTTCCTCTTCACTCGCCGTTTACTA-GGGAAATCA--TT-GTTATTTC---
	C235_142	T-CGC-AAATA-TTTAGC-TTTAGGTG-A-GA-TTTA-CCACCCAA-TTTAGG-CTGCATT--CCC-AAACAACCTGACTCTTT-GAAAACATATC-AC-AAAAGACAACTACTCAGATCAAAGAC-GGGATTCTCA-CCCTCCATGATGCCTTGTTCCAAAGGACTTA-TT-AATCTGGTGTG-CCAGGAAAATGTTTCTACAGTTTACAATACGGTTTAGCTAAGCCAAACAGTTTCC-AAC-TTT--GAG-CTCTTTCCTCTTCACTCGCCG-TTACTA-GGGAAATCA--TT-GTTATTTTC--
	C235_273	T-CGC-AAATA-TTTAGC-TTTAGGTG-A-GA-TTTA-CCACCCAA-TTTAGG-CTGCATT--CCC-AAACAACCTGACTCTTT-GAAAACATATC-AC-AAAAGACAACTACTCAGATCAAAGAC-GGGATTCTCA-CCCTCCATGATGCCTTGTTCCAAAGGACTTA-TT-AATCTGGTGTG-CCAGGAAAATGTTTCTACAGTTTACAATACGGTTTAGCTAAGCCAAACAGTTTCC-AAC-TTT--GAG-CTCTTTCCTCTTCACTCGCCGTTTACTA-GGGAAATCA--TT-GTTATTTT---
	C235_141	T-CGCAAATTA-TTTAGC-TTTAGGTG-A-GA-TTTA-CCACCCAATTTTAGG-CTGCATT--CCC-AAACAACCTGACTCTTT-GAAAACATATC-AC--AAAGACAACTACTCAGATCAAAGAC-GGGATTCTCA-CCCTCCATGATGCCTTGTTCCAAAGGACTTA-TT-AATCTGGTGTG-CCAGGAAAATGTTTCTACAGTTTACAATACGGTTTAGCTAAGCCAAACAGTTTCC-AAC-TTT--GAG-CTCTTTCCTCTTCACTCGCCG-TTACTA-GGGAAATCA--TT-GTTATTTT---
	C235_249	T-CGC-CAATA-TTTAGC-TTTAGATG-G-AA-TTTA-CCACCCAA-TTTAGG-CTGCATT--CCC-AAACAACCTGACTCTTT-GAAAACATATC-AC-AAAAGACAACTACTCAGATCAAAGAC-GGGATTCTCA-CCCTCCATGATGCCTTGTTCCAAAGGACTTA-TT-AATCTGGTGTG-CCAGGAAAATGTTTCTACAGTTTACAATACGGTTTAGCTAAGCCAAACAGTTTCC-AAC-TTT--GAG-CTCTTTCCTCTTCACTCGCCGTTTACTA-GGGAAATCA--TT-GTTATTTT---
	C235_229	T-CGC-AAATA-TTTAGC-TTTAGGTG-A-GA-TTTA-CCACCCAA-TTTAGG-CTGCATT--CCC-AAACAACCTGACTCTTT-GAAAACATATC-AC-AAAAGACAACTACTCAGATCAAAGAC-GGGATTCTCA-CCCTCCATGATGCCTTGTTCCAAAGGACTTA-TT-AATCTGGTGTG-CCAGGAAAATGTTTCTACAGTTTACAATACGGTTTAGCTAAGCCAAACAGTTTCC-AAC-TTT--GAG-CTCTTTCCTCTTCACTCGCCGTTTACTA-GGGAAATCA--TT-GTTACTTT---
	C235_282	T-CGC-AAATA-TTTAGC-TTTAGGTG-A-GA-TTTA-CCACCCAA-TTTAGG-CTGCATT--CCC-AAACAACCTGACTCTTT-GAAAACATATC-AC-AAAAGACAACTACTCAGATCAAAGAC-GGGATTCTCA-CCCTCCATGATGCCTTGTTCCAAAGGACTTA-TT-AATCTGGTGTG-CCAGGAAAATGTTTCTACAGTTTACAATACGGTTTAGCTAAGCCAAACAGTTTCC-AAC-TTT--GAG-CTCTTTCCTCTTCACTCGCCGTTTACTA-GGGAAATCA--CT-TGTTATTT---
	C235_36	T-CGC-CAATA-TTTAGC-TTTAGGTG-A-GA-TTTA-CCACCCAA-TTTAGG-CTGCATT--CCC-AAACAACCTGACTCTTT-GAAAACATATC-AC-AAAAGACAACTACTCAGATCAAAGAC-GGGATTCTCA-CCCTCCATGATGCCTTGTTCCAAAGGACTTA-TT-AATCTGGTGTG-CCAGGAAAATGTTTCTACAGTTTACAATACGGTTTAGCTAAGCCAAACAGTTTCC-AAC-TTT--GAG-CTCTTTCCTCTTCACTCGCCG-TTACTA-GGGAAATCA--TT-GTTATTTTC--
	C235_387	T-CGC-CAATA-TTTAGC-TTTAGGTG-A-GA-TTTA-CCACCCAA-TTTAGG-CTGCATT--CCC-AAACAACCTGACTCTTT-GAAAACATATC-AC-AAAAGACAACTACTCAGATCAAAGAC-GGGATTCTCA-CCCTCCATGATGCCTTGTTCCAAAGGACTTA-TT-AATCTGGTGTG-CCAGGAAAATGTTTCTACAGTTTACAATACGGTTTAGCTAAGCCAAACAGTTTCC-AAC-TTT--GAG-CTCTTTCCTCTTCACTCGCCGTTTACTA-GGGAAATCA--TT-GTTATTTT---
	C235_135	T-CGC-CAATA-TTTAGC-TTTAGATG-G-AA-TTTA-CCACCCAC-TTAGAG-CTGCATT--CCC-AAACAACCTGACTCTTT-GAAAACATATC-AC-AAAAGACAACTACTCAGATCAAAGAC-GGGATTCTCA-CCCTCCATGATGCCTTGTTCCAAAGGACTTA-TT-AATCTGGTGTG-CCAGGAAAATGTTTCTACAGTTTACAATACGGTTTAGCTAAGCCAAACAGTTTCC-AAC-TTT--GAG-CTCTTTCCTCTTCACTCGCCG-TTACTA-GGGAAATCA--TT-GTTATTTTC--
	L175_63	T-CGC-AAATA-TTTAGC-TTTAGGTG-A-GA-TTTA-CCACCCAA-TTTAGG-CTGCATT--CCC-AAACAACCTGACTCTTT-GAAAACATATC-AC-AAAAGACAACTACTCAGATCAAAGAC-GGGATTCTCA-CCCTCCATGATGCCTTGTTCCAAAGGACTTA-TT-AATCTGGTGTG-CCAGTAAAATGTTTCTACAGTTTACAATACGGTTTAGCTAAGCCAAACAGTTTCC-AAC-TTT--GAG-CTCTTTCCTCTTCACTCGCCGTTTACTA-GGGAAATCA--TT-GTTATTTT---
	L259_98	T-CGCAAAATA-TTTAGC-TTTAGGTG-A-GA-TTTA-CCACCCAA-TTTAGG-CTGCATT--CCC-AAACAACCTGACTCTTT-GAAAACATATC-AC-AAAAGACAACTACTCAGATCAAAGAC-GGGATTCTCA-CCCTCCATGATGCCTTGTTCCAAAGGACTTA-TT-AATCTGGTGTG-CCAGGAAAATGTTTCTACAGTTTACAATACGGTTTAGCTAAGCCAAACAGTTTCC-AAC-TTT--GAG-CTCTTTCCTCTTCACTCGCCG-TTACTA-GGGAAATCA--TT-GTTATTTT---
	L259_59	T-CGC-AAATA-TTTAGC-TTTAGGTG-A-GA-TTTA-CCACCCAA-TTTAGG-CTGCATT--CCC-AAACAACCTGACTCTTT-GAAAACATATC-AC-AAAAGACAACTACTCAGATCAAAGAC-GGGATTCTCA-CCCTCCATGATGCCTTGTTCCAAAGGACTTA-TTAAATCTGGTGTG-CCAGGAAAATGTTTCTACAGTTTACAATACGGTTTAGCTAAGCCAAACAGTTTCC-AAC-TTT--GAG-CTCTTTCCTCTTCACTCGCCG-TTACTA-GGGAAATCA--TT-GTTATTTT---
	L259_206	T-CGC-AAATA-TTTAGC-TTTAGGTG-ACGA-TTTA-CCACCCAA-TTTAGG-CTGCATT--CCC-AAACAACCTGACTCTTT-GAAAACATATC-AC--AAAGACAACTACTCAGATCAAAGAC-GGGATTCTCA-CCCTCCATGATGCCTTGTTCCAAAGGACTTA-TT-AATCTGGTGTG-CCAGGAAAATGTTTCTACAGTTTACAATACGGTTTAGCTAAGCCAAACAGTTTCC-AAC-TTT--GAG-CTC-TTCCTCTTCACTCGCCG-TTACTA-GGGAAATCA--TT-GTTATTTTCT-
	L259_15	T-CGC-AAATA-TTTAGC-TTTAGGTG-A-GA-TTTA-CCACCCAA-TTTAGG-CTGCATT--CCC-AAACAACCTGACTCTTT-GAAAACATATC-AC-AAAAGACAACTACTCAGATCAAAGAC-GGGATTCTCA-CCCTCCATGATGCCTTGTTCCAAAGGACTTA-TT-AATCTGGTGTG-CCAGGAAAATGTTTCTACAGTTTACAATACGGTTTAGCTAAGCCAAACAGTTTCC-AAC-TTT--GAG-CTCTTTCCTCTTCACTCGCCG-TTACTA-GGGAAATCA--TT-GTTATTTCT--
	L259_46	T-CGC-AAATA-TTTAGC-TTTAGGTG-A-GA-TTTA-CCACCCAA-TTTAGG-CTGCATT--CCC-AAACAACCTGACTCTTT-GAAAACATATC-AC-AAAAGACAACTACTCAGATCAAAGAC-GGGATTCTCA-CCCTCCATGATGCCTTGTTCCAAAGGACTTA-TT-AATCTGGTGTG-CCAGGAAAATGTTTCTACAGTTTACAATACGGTTTAGCTAAGCCAAACAGTTTCC-AAC-TTT--GAG-CTCTTTCCTCTTCACTCGCCG-TTACTA-GGGAAATCA--TT-GTTATTTTC--
	L259_39	T-CGC-AAATA-TTTAGC-TTTAGGTG-A-GA-TTTA-CCACCCAA-TTTAGG-CTGCATT--CCC-AAACAACCTGACTCTTT-GAAAACATATC-AC-AAAAGACAACTACTCAGATCAAAGAC-GGGATTCTCA-CCCTCCATGATGCCTTGTTCCAAAGGACTTA-TT-AATCTGGTGTG-CCAGGAAAATGTTTCTACAGTTTACAATACGGTTTAGCTAAGCCAAACAGTTTCC-AAC-TTT--GAG-CTCTTTCCTCTTCACTCGCCG-TTACTA-GGGAAATCA--TT-GTTATTTTC--
	L259_271	T-CGC-AAATA-TTTAGC-TTTAGGTG-A-GA-TTTA-CCACCCAA-TTTAGG-CTGCATT--CCC-AAACAACCTGACTCTTT-GAAAACATATC-AC-AAAAGACAACTACTCAGATCAAAGAC-GGGATTCTCA-CCCTCCATGATGCCTTGTTCCAAAGGACTTA-TT-AATCTGGTGTG-CCAGGAAAATGTTTCTACAGTTTACAATACGGTTTAGCTAAGCCAAACAGTTTCC-AAC-TTT--GAG-CTCTTTCCTCTTCACTCGCCGTTTACTA-GGGAAATCA--TT-CGTTATTT---
	L259_493	T-CGC-AAATA-TTTAGC-TTTAGGTG-A-GA-TTTA-CCACCCAA-TTTAGG-CTGCATT--CCC-AAACAACCTGACTCTTT-GAAAACATATC-AC-AAAAGACAACTACTCAGATCAAAGAC-GGGATTCTCA-CCCTCCATGATGCCTTGTTCCAAAGGACTTA-TT-AATCTGGTGTG-CCAGGAAAATGTTTCTACAGTTTACAATACGGTTTAGCTAAGCCAAACAGTTTCC-AAC-TTT--GAG-CTCTTTCCTCTTCACTCGCCGTTTACTA-GGGAAATCA--TT-CGTTATTT---
	L259_278	T-CGC-AAATA-TTTAGC-TTTAGGTG-A-GA-TTTA-CCACCCAA-TTTAGG-CTGCATT--CCC-AAACAACCTGACTCTTT-GAAAACATATC-AC-AAAAGACAACTACTCAGATCAAAGAC-GGGATTCTCA-CCCTCCATGATGCCTTGTTCCAAAGGACTTA-TT-AATCTGGTGTGCCCAGGAAAATGTTTCTACAGTTTACAATACGGTTTAGCTAAGCCAAACAGTTTCC-AAC-TTT--GAG-CTCTTTCCTCTTCACTCGCCGTTTACTA-GGGAAATCA--TT-GTTATTT----
	L259_354	T-CGC-AAATA-TTTAGC-TTTAGGTG-A-GA-TTTA-CCACCCAA-TTTAGG-CTGCATT--CCC-AAACAACCTGACTCTTT-GAAAACATATC-AC-AAAAGACAACTACTCAGATCAAAGAC-GGGATTCTCA-CCCTCCATGATGCCTTGTTCCAAAGGACTTA-TT-AATCTGGTGTG-CCAGGAAAATGTTTCTACAGTTTACAATACGGTTTAGCTAAGCCAAACAGTTTCC-AAC-TTT--GAG-CTCTTTCCTCTTCACTCGCCGTTTACTA-GGGAAATCA--TT-GTTATTTT---
	L259_72	T-CGC-AAATA-TTTAGC-TTTAGGTG-A-GA-TTTA-CCACCCAA-TTTAGG-CTGCATT--CCC-AAACAACCTGACTCTTT-GAAAACATATC-AC-AAAAGACAACTACTCAGATCAAAGAC-GGGATTCTCA-CCCTCCATGATGCCTTGTTCCAAAGGACTTA-TT-AATCTGGTGTG-CCAGGAAAATGTTTCTACAGTTTACAATACGGTTTAGCTAAGCCAAACAGTTTCC-AAC-TTT--GAG-CTCTTTCCTCTTCACTCGCCG-TTACTA-GGGAAATCA--TT-GTTATTTCT--
	L259_92	T-CGC-AAATA-TTTAGC-TTTAGGTG-A-GA-TTTA-CCACCCAA-TTTAGG-CTGCATT--CCC-AAACAACCTGACTCTTT-GAAAACATATC-AC-AAAAGACAACTACTCAGATCAAAGAC-GGGATTCTCA-CCCTCCATGATGCCTTGTTCCAAAGGACTTA-TT-AATCTGGTGTG-CCAGGAAAATGTTTCTACAGTTTACAATACGGTTTAGCTAAGCCAAACAGTTTCC-AAC-TTT--GAG-CTCTTTCCTCTTCACTCGCCG-TTACTA-GGGAAATCA--TT-GTTATTTTC--
	L259_160	T-CGC-CAATA-TTTAGC-TTTAGATG-G-AA-TTTA-CCACCCAA-TTTAGG-CTGCATT--CCC-AAACAACCTGACTCTTT-GAAAACATATC-AC-AAAAGACAACTACTCAGATCAAAGAC-GGGATTCTCA-CCCTCCATGATGCCTTGTTCCAAAGGACTTA-TT-AATCTGGTGTG-CCAGGAAAATGTTTCTACAGTTTACAATACGGTTTAGCTAAGCCAAACAGTTTCC-AAC-TTT--GAG-CTCTTTCCTCTTCACTCGCCG-TTACTA-GGGAAATCA--TT-GTTATTTTC--
	L259_267	T-CGC-AAATA-TTTAGC-TTTAGGTG-A-GA-TTTA-CCACCCAA-TTTAGG-CTGCATT--CCC-AAACAACCTGACTCTTT-GAAAACATATC-AC-AAAAGACAACTACTCAGATCAAAGAC-GGGATTCTCA-CCCTCCATGATGCCTTGTTCCAAAGGACTTA-TT-AATCTGGTGTG-CCAGGAAAATGTTTCTACAGTTTACAATACGGTTTAGCTAAGCCAAACAGTTTCC-AAC-TTT--GAG-CTCTTTCCTCTTCACTCGCCGTTTACTA-GGGAAATCA--TT-GTTATTTC---
	L259_300	T-CGC-AAATA-TTTAGC-TTTAGGTG-A-GA-TTTA-CCACCCAA-TTTAGG-CTGCATT--CCC-AAACAACCTGACTCTTT-GAAAACATATC-AC-AAAAGACAACTACTCAGATCAAAGAC-GGGATTCTCA-CCCTCCATGATGCCTTGTTCCAAAGGACTTA-TT-AATCTGGTGTG-CCAGGAAAATGTTTCTACAGTTTACAATACGGTTTAGCTAAGCCAAACAGTTTCC-AAC-TTT--GAG-CTCTTTCCTCTTCACTCGCCGTTTACTA-GGGAAATCA--TT-GTTATTTT---
	L259_307	T-CGC-AAATA-TTTAGC-TTTAGGTG-A-GA-TTTA-CCACCCAA-TTTAGG-CTGCATT--CCC-AAACAACCTGACTCTTT-GAAAACATATC-AC-AAAAGACAACTACTCAGATCAAAGAC-GGGATTCTCA-CCCTCCATGATGCCTTGTTCCAAAGGACTTA-TT-AATCTGGTGTG-CCAGGAAAATGTTTCTACAGTTTACAATACGGTTTAGCTAAGCCAAACAGTTTCC-AAC-TTT--GAG-CTCTTTCCTCTTCACTCGCCGTTTACTA-GGGAAATCA--TT-GTTATTTT---
	L259_100	T-CGC-CAATA-TTTAGC-TTTAGATG-G-AA-TTTA-CCACCCAA-TTTAGG-CTGCATT--CCC-AAACAACCTGACTCTTT-GAAAACATATC-AC-AAAAGACAACTACTCAGATCAAAGAC-GGGATTCTCA-CCCTCCATGATGCCTTGTTCCAAAGGACTTA-TT-AATCTGGTGTG-CCAGG-AAATGTTTCTACAGTTTACAATACGGTTTAGCTAAGCCAAACAGTTTCC-AAC-TTT--GAG-CTCTTTCCTCTTCACTCGCCG-TTACTA-GGG-AATCA--TT-GTTATTTCTTT
	L259_581	T-CGC-AAATA-TTTAGC-TTTAGGTG-A-GA-TTTA-CCACCCAA-TTTAGG-CTGCATT--CCC-AAACAACCTGACTCTTT-GAAAACATATC-AC-AAAAGACAACTACTCAGATCAAAGAC-GGGATTCTCA-CCCTCCATGATGCCTTGTTCCAAAGGACTTA-TT-AATCTGGTGTG-CCAGGAAAATGTTTCTACAGTTTACAATACGGTTTAGCTAAGCCAAACAGTTTCC-AAC-TTT--GAG-CTCTTTCCTCTTCACTCGCCG-TTACTA-GGGAAATCA--TT-GTTATTTTC--
	L259_156	T-CGC-CAATA-TTTAGC-TTTAGGTG-A-GA-TTTA-CCACCCAA-TTTAGG-CTGCATT--CCC-AAACAACCTGACTCTTT-GAAAACATATC-AC-AAAAGACAACTACTCAGATCAAAGAC-GGGATTCTCA-CCCTCCATGATGCCTTGTTCCAAAGGACTTA-TT-AATCTGGTGTG-CCAGGAAAATGTTTCTACAGTTTACAATACGGTTTAGCTAAGCCAAACAGTTTCC-AAC-TTT--GAG-CTCTTTCCTCTTCACTCGCCG-TTACTA-GGGAAATCA--TT-GTTATTTCT--
	L259_604	T-CGCCTAATA-TTTAGC-TTTAGGTG-A-GA-TTTA-CCACCCAA-TTTAGG-CTGCATT--CCC-AAACAACCTGACTCTTT-GAAAACATATC-AC-AAAAGACAACTACTCAGATCAAAGAC-GGGATTCTCA-CCCTCCATGATGCCTTGTTCCAAAGGACTTA-TT-AATCTGGTGTG-CCAGGAAAATGTTTCTACAGTTTACAATACGGTTTAGCTAAGCCAAACAGTTTCC-AAC-TTT--GAG-CTCTTTCCTCTTCACTCGCCGTTTACTA-GGGAAATCA--TT-GTTATTT----
	L259_189	T-CGC-CAATA-TTTAGC-TTTAGGTG-A-GA-TTTA-CCACCCAA-TTTAGG-CTGCATT--CCC-AAACAACCTGACTCTTT-GAAAACATATC-AC-AAAAGACAACTACTCAGATCAAAGAC-GGGATTCTCA-CCCTCCATGATGCCTTGTTCCAAA-GACTTA-TT-AATCTGGTGTG-CCAGGAAAATGTTTCTACAGTTTACAATACGGTTTAGCTAAGCCAAACAGTTTCC-AAC-TTT--GAG-CTCTTTCCTCTTCACTCGCCG-TTACTA-GGGAAATCA--TT-GTTATTTTCT-
	L260_86	T-CGCAAAATA-TTTAGC-TTTAGGTG-A-GA-TTTA-CCACCCAA-TTTAGG-CTGCATT--CCC-AAACAACCTGACTCTTT-GAAAACATATC-AC-AAAAGACAACTACTCAGATCAAAGAC-GGGATTCTCA-CCCTCCATGATGCCTTGTTCCAAAGGACTTA-TT-AATCTGGTGTG-CCAGGAAAATGTTTCTACAGTTTACAATACGGTTTAGCTAAGCCAAACAGTTTCC-AAC-TTT--GAG-CTCTTTCCTCTTCACTCGCCG-TTACTA-GGGAAATCA--TT-GTTATTTT---
	L260_9	T-CGCAAAGTA-TTTAGC-TTTAGGTG-A-GA-TTTA-CCACCCAA-TTTAGG-CTGCATT--CCC-AAACAACCTGACTCTTT-GAAAACATATC-ACAAAAAGACAACTACTCAGATCAAAGAC-GGGATTCTCA-CCCTCCATGATGCCTTGTTCCAAAGGACTTA-TT-AATCTGGTGTG-CCAGGAAAATGTTTCTACAGTTTACAATACGGTTTAGCTAAGCCAAACAGTTTCC-AACTTTT--GAG-CTCTTTCCTCTTCACTCGCCG-TTACTA-GGGAAATCA--TT-GTTATT-----
	L260_218	T-CGC-AAATA-TTTAGC-TTTAGGTG-A-GA-TTTA-CCACCCAA-TTTAGG-CTGCATT--CCC-AAACAACCTGACTCTTTAGAAAACATATCAAC-AAAAGACAACTACTCAGATCAAAGAC-GGGATTCTCA-CCCTCCATGATGCCTTGTTCCAAAGGACTTA-TT-AATCTGGTGTG-CCAGGAAAATGTTTCTACAGTTTACAATACGGTTTAGCTAAGCCAAACAGTTTCC-AAC-TTT--GAG-CTCTTTCCTCTTCACTCGCCGTTTACTA-GGGAAATCA--TT-GTTATT-----
	L260_27	T-CGC-AAATA-TTTAGC-TTTAGGTG-A-GA-TTTA-CCACCCAA-TTTAGG-CTGCATT--CCC-AAACAACCTGACTCTTT-GAAAACATATC-AC-AAAAGACAACTACTCAGATCAAAGAC-GGGATTCTCA-CCCTCCATGATGCCTTGTTCCAAAGGACTTA-TT-AATCTGGTGTG-CCAGGAAAATGTTTCTACAGTTTACAATACGGTTTAGCTAAGCCAAACAGTTTCC-AAC-TTT--GAG-CTCTTTCCTCTTCACTCGCCG-TTACTA-GGGAAATCA--TT-GTTATTTCT--
	L260_56	T-CGC-AAATA-TTTAGC-TTTAGGTG-A-GA-TTTA-CCACCCAA-TTTAGG-CTGCATT--CCC-AAACAACCTGACTCTTT-GAAAACATATC-ACAAAAAGACAACTACTCAGATCAAAGAC-GGGATTCTCA-CCCTCCATGATGCCTTGTTCCAAAGGACTTA-TT-AATCTGGTGTG-CCAGGAAAATGTTTCTACAGTTTACAATACGGTTTAGCTAAGCCAAACAGTTTCC-AACTTTT--GAG-CTCTTTCCTCTTCACTCGCCG-TTACTA-GGGAAATCA--TT-GTTATTT----
	L260_17	T-CGC-AAATA-TTTAGC-TTTAGGTG-A-GA-TTTA-CCACCCAA-TTTAGG-CTGCATT--CCC-AAACAACCTGACTCTTT-GAAAACATATC-AC-AAAAGACAACTACTCAGATCAAAGAC-GGGATTCTCA-CCCTCCATGATGCCTTGTTCCAAAGGACTTA-TT-AATCTGGTGTG-CCAGGAAAATGTTTCTACAGTTTACAATACGGTTTAGCTAAGCCAAACAGTTTCC-AAC-TTT--GAG-CTCTTTCCTCTTCACTCGCCG-TTACTA-GGGAAATCA--TT-GTTATTTTC--
	L260_247	T-CGC-AAATA-TTTAGC-TTTAGGTG-A-GA-TTTA-CCACCCAA-TTTAGG-CTGCATT--CCC-AAACAACCTGACTCTTT-GAAAACATATC-AC-AAAAGACAACTACTCAGATCAAAGAC-GGGATTCTCA-CCCTCCATGATGCCTTGTTCCAAAGGACTTA-TT-AATCTGGTGTG-CCAGGAAAATGTTTCTACAGTTTACAATACGGTTTAGCTAAGCCAAACAGTTTCC-AAC-TTT--GAG-CTCTTTCCTCTTCACTCGCCGTTTACTA-GGGAAATCA--TT-GTTATTTC---
	L259_313	T-CGC-CAATA-TTTAGC-TTTAGGTG-A-GA-TTTA-CCACCCAA-TTTAGG-CTGCATT--CCC-AAACAACCTGACTCTTT-GAAAACATATC-AC-AAAAGACAACTACTCAGATCAAAGAC-GGGATTCTCA-CCCTCCATGATGCCTTGTTCCAAAGGACTTA-TT-AATCTGGTGTG-CCAGGAAAATGTTTCTACAGTTTACAATACGGTTTAGCTAAGCCAAACAGTTTCC-AAC-TTT--GAG-CTCTTTCCTCTTCACTCGCCGTTTACTA-GGGAAATCA--TT-GTTATTTT---
	L260_95	T-CGC-AAATA-TTTAGC-TTTAGGTG-A-GA-TTTA-CCACCCAATTTTAGG-CTGCATT--CCC-AAACAACCTGACTCTTT-GAAAACATATC-AC-AAAAGACAACTACTCAGATCAAAGAC-GGGATTCTCA-CCCTCCATGATGCCTTGTTCCAAAGGACTTA-TT-AATCTGGTGTG-CCAGGAAAATGTTTCTACAGTTTACAATACGGTTTAGCTAAGCCAAACAGTTTCC-AAC-TTT--GAG-CTCTTTCCTCTTCACTCGCCG-TTACTA-GGG-AATCA--TT-GTTATTTTC--
	L260_213	T-CGC-AAATA-TTTAGC-TTTAGGTG-A-GA-TTTA-CCACCCAA-TTTAGG-CTGCATT--CCC-AAACAACCTGACTCTTT-GAAAACATATC-AC-AAAAGACAACTACTCAGATCAAAGAC-GGGATTCTCA-CCCTCCATGATGCCTTGTTCCAAAGGACTTA-TT-AATCTGGTGTG-CCAGGAAAATGTTTCTACAGTTTACAATACGGTTTAGCTAAGCCAAACAGTTTCC-AAC-TTT--GAG-CTCTTTCCTCTTCACTCGCCGTTTACTA-GGGAAATCA--TT-GTTATTTC---
	L260_98	T-CGC-AAATA-TTTAGC-TTTAGGTG-A-GA-TTTA-CCACCCAA-TTTAGG-CTGCATT--CCC-AAACAACCTGACTCTTT-GAAAACATATC-AC-AAAAGACAACTACTCAGATCAAAGAC-GGGATTCTCA-CCCTCCATGATGCCTTGTTCCAAAGGACTTA-TT-AATCTGGTGTG-CCAGGAAAATGTTTCTACAGTTTACAATACGGTTTAGCTAAGCCAAACAGTTTCC-AAC-TTT--GAG-CTCTTTCCTCTTCACTCGCCG-TTACTA-GGGAAATCA--TT-GTTATTTCT--
	L260_254	T-CGC-AAATA-TTTAGC-TTTAGGTG-A-GA-TTTA-CCACCCAA-TTTAGG-CTGCATT--CCC-AAACAACCTGACTCTTT-GAAAACATATC-AC-AAAAGACAACTACTCAGATCAAAGAC-GGGATTCTCA-CCCTCCATGATGCCTTGTTCCAAAGGACTTA-TT-AATCTGGTGTG-CCAGGAAAATGTTTCTACAGTTTACAATACGGTTTAGCTAAGCCAAACAGTTTCC-AAC-TTT--GAG-CTCTTTCCTCTTCACTCGCCGTTTACTA-GGGAAATCA--TT-GTTATTTT---
	L260_40	T-CGC-AAATA-TTTAGC-TTTAGGTG-A-GA-TTTA-CCACCCAA-TTTAGG-CTGCATT--CCC-AAACAACCTGACTCTTT-GAAAACATATC-AC-AAAAGACAACTACTCAGATCAAAGAC-GGGATTCTCA-CCCTCCATGATGCCTTGTTCCAAAGGACTTA-TT-AATCTGGTGTG-CCAGGAAAATGTTTCTACAGTTTACAATACGGTTTAGCTAAGCCAAACAGTTTCC-AAC-TTT--GAG-CTCTTTCCTCTTCACTCGCCG-TTACTA-GGGAAATCA--TT-GTTATTTCT--
	L260_92	T-CGC-AAATA-TTTAGC-TTTAGGTG-A-GA-TTTA-CCACCCAA-TTTAGG-CTGCATT--CCC-AAACAACCTGACTCTTT-GAAAACATATC-AC-AAAAGACAACTACTCAGATCAAAGAC-GGGATTCTCA-CCCTCCATGATGCCTTGTTCCAAAGGACTTA-TT-AATCTGGTGTG-CCAGGAAAATGTTTCTACAGTTTACAATACGGTTTAGCTAAGCCAAACAGTTTCC-AAC-TTT--GAG-CTCTTTCCTCTTCACTCGCCG-TTACTA-GGG-AATCA--TT-GTTATTTCTT-
	L260_101	T-CGC-AAATA-TTTAGC-TTTAGGTG-A-GA-TTTA-CCACCCAA-TTTAGG-CTGCATT--CCC-AAACAACCTGACTCTTT-GAAAACATATC-AC-AAAAGACAACTACTCAGATCAAAGAC-GGGATTCTCA-CCCTCCATGATGCCTTGTTCCAAAGGACTTA-TT-AATCTGGTGTG-CCAGGAAAATGTTTCTACAGTTTACAATACGGTTTAGCTAAGCCAAACAGTTTCC-AAC-TTT--GAG-CTC-TTCCTCTTCACTCGCCG-TTACTA-GGGAAATCA--TT-GTTATTTTCT-
	L259_257	T-CGCTAAATA-TTTAGC-TTTAGGTG-A-GA-TTTA-CCACCCAA-TTTAGG-CTGCATT--CCC-AAACAACCTGACTCTTT-GAAAACATATC-AC-AAAAGACAACTACTCAGATCAAAGAC-GGGATTCTCA-CCCTCCATGATGCCTTGTTCCAAAGGACTTA-TT-AATCTGGTGTG-CCAGGAAAATGTTTCTACAGTTTACAATACGGTTTAGCTAAGCCAAACAGTTTCC-AAC-TTT--GAG-CTCTTTCCTCTTCACTCGCCG-TTACTA-GGGAAATCA--TT-GTTATTTT---
	L260_158	T-CGC-AAATA-TTTAGC-TTTAGGTG-A-GA-TTTA-CCACCCAA-TTTAGG-CTGCATT--CCC-AAACAACCTGACTCTTT-G-AAACATATC-AC-AAAAGACAACTACTCAGATCAAAGAC-GGGATTCTCA-CCCTCCATGATGCCTTGTTCCAAAGGACTTA-TT-AATCTGGTGTG-CCAGGAAAATGTTTCTACAGTTTACAATACGGTTTAGCTAAGCCAAACAGTTTCC-AAC-TTT--GAG-CTCTTTCCTCTTCACTCGCCG-TTACTA-GGGAAATCA--TT-GTTATTTTCT-
	L260_64	T-CGC-AAATA-TTTAGC-TTTAGGTG-A-GA-TTTA-CCACCCAA-TTTAGG-CTGCATT--CCC-AAACAACCTGACTCTTT-GAAAACATATC-AC-AAAAGACAACTACTCAGATCAAAGAC-GGGATTCTCA-CCCTCCATGATGCCTTGTTCCAAAGGACTTA-TT-AATCTGGTGTG-CCAGGAAAATGTTTCTACAGTTTACAATACGGTTTAGCTAAGCCAAACAGTTTCC-AAC-TTT--GAG-CTCTTTCCTCTTCACTCGCCG-TTACTA-GGG-AATCA--TT-GTTATTTCTT-
	L260_134	T-CGC-CAATA-TTTAGC-TTTAGATG-G-AA-TTTA-CCACCCAA-TTTAGG-CTGCATT--CCC-AAACAACCTGACTCTTT-GAAAACATATC-AC-AAAAGACAACTACTCAGATCAAAGAC-GGGATTCTCA-CCCTCCATGATGCCTTGTTCCAAAGGACTTA-TT-AATCTGGTGTG-CCAGGAAAATGTTTCTACAGTTTACAATACGGTTTAGCTAAGCCAAACAGTTTCC-AAC-TTT--GAG-CTCTTTCCTCTTCACTCGCCG-TTACTA-GGGAAATCA--TT-GTTATTTTC--
	L260_208	T-CGC-CAATA-TTTAGC-TTTAGATG-G-AA-TTTA-CCACCCAA-TTTAGG-CTGCATT--CCC-AAACAACCTGACTCTTT-GAAAACATATC-AC-AAAAGACAACTACTCAGATCAAAGAC-GGGATTCTCA-CCCTCCATGATGCCTTGTTCCAAAGGACTTA-TT-AATCTGGTGTG-CCAGGAAAATGTTTCTACAGTTTACAATACGGTTTAGCTAAGCCAAACAGTTTCC-AAC-TTT--GAG-CTCTTTCCTCTTCACTCGCCGTTTACTA-GGGAAATCA--TT-GTTATTTT---
	L260_156	T-CGC-CAATA-TTTAGC-TTTAGATG-G-AA-TTTA-CCACCCAA-TTTAGG-CTGCATT--CCC-AAACAACCTGACTCTTT-GAAAACATATC-AC-AAAAGACAACTACTCAGATCAAAGAC-GGGATTCTCA-CCCTCCATGATGCCTTGTTCCAAAGGACTTA-TT-AATCTGGTGTG-CCAGGAAAATGTTTCTACAGTTTACAATACGGTTTAGCTAAGCCAAACAGTTTCC-AAC-TTT--GAG-CTCTTTCCTCTTCACTCGCCG-TTACTA-GGGAAATCA--TT-GTTATTTCT--
	L260_419	T-CGC-CAATA-TTTAGC-TTTAGATG-G-AA-TTTA-CCACCCAA-TTTAGG-CTGCATT--CCC-AAACAACCTGACTCTTT-GAAAACATATC-AC-AAAAGACAACTACTCAGATCAAAGAC-GGGATTCTCA-CCCTCCATGATGCCTTGTTCCAAAGGACTTA-TT-AATCTGGTGTG-CCAGGAAAATGTTTCTACAGTTTACAATACGGTTTAGCTAAGCCAAACAGTTTCC-AAC-TTT--GAG-CTCTTTCCTCTTCACTCGCCGTTTACTA-GGGAAATCA--TT-CGTTACTT---
	L260_187	T-CGC-CAATA-TTTAGC-TTTAGATG-G-AA-TTTA-CCACCCAC-TTAGAG-CTGCATT--CCC-AAACAACCTGACTCTTT-GAAAACATATC-AC-AAAAGACAACTACTCAGATCAAAGAC-GGGATTCTCA-CCCTCCATGATGCCTTGTTCCAAAGGACTTA-TT-AATCTGGTGTG-CCAGGAAAATGTTTCTACAGTTTACAATACGGTTTAGCTAAGCCAAACAGTTTCC-AAC-TTT--GAG-CTCTTTCCTCTTCACTCGCCG-TTACTA-GGGAAATCA--TT-GTTATTTTC--
	L260_169	T-CGC-AAATA-TTTAGC-TTTAGGTG-A-GA-TTTA-CCACCCAA-TTTAGG-CTGCATT--CCC-AAACAACCTGACTCTTT-GAAAACATATC-AC-AAAAGACAACTACTCAGATCAAAGAC-GGGATTCTCA-CCCTCCATGATGCCTTGTTCCAAAGGACTTA-TT-AATCTGGTGTG-CCAGGAAAATGTTTCTACAGTTTACAATACGGTTTAGCTAAGCCAAACAGTTTCC-AAC-TTT--GAG-CTCTTTCCTCTTCACTCGCCG-TTACTA-GGGAAATCC--CT-GTTGGTTTC--
	L260_50	T-CGC-AAATA-TTTAGC-TTTAGGTG-A-GA-TTTA-CCACCCAA-TTTAGG-CTGCATT--CCC-AAACAACCTGACTCTTT-GAAAACATATC-AC-AAAAGACAACTACTCAGATCAAAGAC-GGGATTCTCA-CCCTCCATGATGCCTTGTTCCAAAGGACTTA-TT-AATCTGGTGTG-CCAGGAAAATGTTTCTACAGTTTACAATACGGTTTAGCTAAGCCAAACAGTTTCC-AAC-TTT--GAG-CTCTTTCCTCTTCACTCGCCG-TTACTA-GGGAAATCA--TT-GTTATTTTC--
	L260_216	T-CGC-AAATA-TTTAGC-TTTAGGTG-A-GA-TTTA-CCACCCAA-TTTAGG-CTGCATT--CCC-AAACAACCTGACTCTTT-GAAAACATATC-AC-AAAAGACAACTACTCAGATCAAAGAC-GGGATTCTCA-CCCTCCATGATGCCTTGTTCCAAAGGACTTA-TT-AATCTGGTGTG-CCAGGAAAATGTTTCTACAGTTTACAATACGGTTTAGCTAAGCCAAACAGTTTCC-AAC-TTT--GAG-CTCTTTCCTCTTCACTCGCCGTTTACTA-GGGAAATCA--TT-GTTATTTT---
	L260_105	T-CGC-CAATA-TTTAGC-TTTAGGTG-A-GA-TTTA-CCACCCAA-TTTAGG-CTGCATT--CCC-AAACAACCTGACTCTTT-GAAAACATATC-AC-AAAAGACAACTACTCAGATCAAAGAC-GGGATTCTCA-CCCTCCATGATGCCTTGTTCCAAAGGACTTA-TT-AATCTGGTGTG-CCAGGAAAATGTTTCTACAGTTTACAATACGGTTTAGCTAAGCCAAACAGTTTCC-AAC-TTT--GAG-CTCTTTCCTCTTCACTCGCCG-TTACTA-GGGAAATCA--TT-GTTATTTTC--
	L260_65	T-CGC-CAATA-TTTAGC-TTTAGGTG-A-GA-TTTA-CCACCCAA-TTTAGG-CTGCATT--CCC-AAACAACCTGACTCTTT-GAAAACATATC-AC-AAAAGACAACTACTCAGATCAAAGAC-GGGATTCTCA-CCCTCCATGATGCCTTGTTCCAAAGGACTTA-TT-AATCTGGTGTG-CCAGGAAAATGTTTCTACAGTTTACAATACGGTTTAGCTAAGCCAAACAGTTTCC-AAC-TTT--GAG-CTCTTTCCTCTTCACTCGCCG-TTACTA-GGGAAATCA--TT-GTTATTTTC--
	L260_380	T-CGCTAAATA-TTTAGC-TTTAGGTG-A-GA-TTTA-CCACCCAA-TTTAGG-CTGCATT--CCC-AAACAACCTGACTCTTT-GAAAACATATC-AC-AAAAGACAACTACTCAGATCAAAGAC-GGGATTCTCA-CCCTCCATGATGCCTTGTTCCAAAGGACTTA-TT-AATCTGGTGTG-CCAGGAAAATGTTTCTACAGTTTACAATACGGTTTAGCTAAGCCAAACAGTTTCC-AAC-TTT--GAG-CTC-TTCCTCTTCACTCGCCGTTTACTA-GGGAAATCA--TT-GTTATTTC---
	L260_273	T-CGC-CAATA-TTTAGC-TTTAGGTG-A-GA-TTTA-CCACCCAA-TTTAGG-CTGCATT--CCC-AAACAACCTGACTCTTT-GAAAACATATC-AC-AAAAGACAACTACTCAGATCAAAGAC-GGGATTCTCA-CCCTCCATGATGCCTTGTTCCAAAGGACTTA-TT-AATCTGGTGTG-CCAGGAAAATGTTTCTACAGTTTACAATACGGTTTAGCTAAGCCAAACAGTTTCC-AAC-TTT--GAG-CTCTTTCCTCTTCACTCGCCGTTTACTA-GGGAAATCA--TT-GTTATTTT---
	L260_209	T-CGC-CAATA-TTTAGC-TTTAGGTG-A-GA-TTTA-CCACCCAA-TTTAGG-CTGCATT--CCC-AAACAACCTGACTCTTT-GAAAACATATC-AC-AAAAGACAACTACTCAGATCAAAGAC-GGGATTCTCA-CCCTCCATGATGCCTTGTTCCAAAGGACTTA-TT-AATCTGGTGTG-CCAGGAAAATGTTTCTACAGTTTACAATACGGTTTAGCTAAGCCAAACAGTTTCC-AAC-TTT--GAG-CTCTTTCCTCTTCACTCGCCGTTTACTA-GGGAAATCA--TT-GTTATTTC---
	L260_57	T-CGC-AAATA-TTTAGC-TTTAGGTG-A-GA-TTTA-CCACCCAA-TTTAGG-CTGCATT--CCC-AAACAACCTGACTCTTT-GAAAACATATC-ACAAAAAGACAACTACTCAGATCAAAGAC-GGGATTCTCA-CCCTCCATGATGCCTTGTTCCAAAGGACTTA-TT-AATCTGGTGTG-CCAGGAAAATGTTTCTACAGTTTACAATACGGTTTAGCTAAGCCAAACAGTTTCC-AAC-TTT--GAG-CTCTTTCCTCTTCACTCGCCG-TTACTA-GGGAAATCA--TT-GTTATTTT---
	L260_116	T-CGC-CAATA-TTTAGC-TTTAGGTG-A-GA-TTTA-CCACCCAA-TTTAGG-CTGCATT--CCC-AAACAACCTGACTCTTT-GAAAACATATC-AC-AAAAGACAACTACTCAGATCAAAGAC-GGGATTCTCA-CCCTCCATGATGCCTTGTTCCAAAGGACTTA-TT-AATCTGGTGTG-CCAGGAAAATGTTTCTACAGTTTACAATACGGTTTAGCTAAGCCAAACAGTTTCC-AAC-TTT--GAG-CTCTTTCCTCTTCACTCGCCG-TTACTA-GGGAAATCA--TTCGTTACTTT---
	L280_53	T-CGCAAAATA-TTTAGC-TTTAGGTG-A-GA-TTTA-CCACCCAA-TTTAGG-CTGCATT--CCC-AAACAACCTGACTCTTT-GAAAACATATC-AC-AAAAGACAACTACTCAGATCAAAGAC-GGGATTCTCA-CCCTCCATGATGCCTTGTTCCAAAGGACTTA-TT-AATCTGGTGTG-CCAGGAAAATGTTTCTACAGTTTACAATACGGTTTAGCTAAGCCAAACAGTTTCC-AAC-TTT--GAG-CTCTTTCCTCTTCACTCGCCG-TTACTA-GGAAATCC---CT-GTTGGTTTC--
	L280_125	T-CGC-AAATA-TTTAGC-TTTAGGTG-A-GA-TTTA-CCACCCAA-TTTAGG-CTGCATT--CCC-AAACAACCTGACTCTTT-GAAAACATATC-AC-AAAAGACAACTACTCAGATCAAAGAC-GGGATTCTCA-CCCTCCATGATGCCTTGTTCCAAAGGACTTA-TT-AATCTGGTGTG-CCAGGAAAATGTTTCTACAGTTTACAATACGGTTTAGCTAAGCCAAACAGTTTCC-AAC-TTT--GAG-CTC-TTCCTCTTCACTCGCCG-TTACTA-GGGAAATCA--TT-GTTATTTTCT-
	L280_107	T-CGC-AAATA-TTTAGC-TTTAGGTG-A-GA-TTTA-CCACCCAA-TTTAGG-CTGCATT--CCC-AAACAACCTGACTCTTT-GAAAACATATC-AC-AAAAGACAACTACTCAGATCAAAGAC-GGGATTCTCA-CCCTCCATGATGCCTTGTTCCAAAGGACTTA-TT-AATCTGGTGTG-CCAGGAAAATGTTTCTACAGTTTACAATACGGTTTAGCTAAGCCAAACAGTTTCC-AAC-TTT--GAG-CTCTTTCCTCTTCACTCGCCG-TTACTA-GGGCAATCC--CT-GTTGGTTTC--
	L280_222	T-CGC-AAATA-TTTAGC-TTTAGGTG-A-GA-TTTA-CCACCCAA-TTTAGG-CTGCATT--CCC-AAACAACCTGACTCTTT-GAAAACATATC-AC-AAAAGACAACTACTCAGATCAAAGAC-GGGATTCTCA-CCCTCCATGATGCCTTGTTCCAAAGGACTTA-TT-AATCTGGTGTG-CCAGGAAAATGTTTCTACAGTTTACAATACGGTTTAGCTAAGCCAAACAGTTTCC-AAC-TTT--GAG-CTCTTTCCTCTTCACTCGCCGTTTACTA-GGGAAATCA--TT-GTTACTTT---
	L280_274	T-CGC-AAATA-TTTAGC-TTTAGGTG-A-GA-TTTA-CCACCCAA-TTTAGG-CTGCATT--CCC-AAACAACCTGACTCTTT-GAAAACATATC-AC-AAAAGACAACTACTCAGATCAAAGAC-GGGATTCTCA-CCCTCCATGATGCCTTGTTCCAAAGGACTTA-TT-AATCTGGTGTG-CCAGGAAAATGTTTCTACAGTTTACAATACGGTTTAGCTAAGCCAAACAGTTTCC-AAC-TTT--GAG-CTCTTTCCTCTTCACTCGCCGTTTACTA-GGGAAATCA--CT-TGTTATTT---
	L280_127	T-CGC-AAATA-TTTAGCTTTTAGGTG-A-GA-TTTA-CCACCCAA-TTTAGG-CTGCATT--CCC-AAACAACCTGACTCTTT-GAAAACATATC-AC-AAAAGACAACTACTCAGATCAAAGAC-GGGATTCTCA-CCCTCCATGATGCCTTGTTCCAAAGGACTTA-TT-AATCTGGTGTG-CCAGGAAAATGTTTCTACAGTTTACAATACGGTTTAGCTAAGCCAAACAGTTTCC-AAC-TTT--GAG-CTCTTTCCTCTTCACTCGCCG-TTACTA-GGGAAATCA--TT-GTTATTTT---
	L280_154	T-CGC-AAATA-TTTAGC-TTTAGGTG-A-GA-TTTA-CCACCCAA-TTTAGG-CTGCATT--CCC-AAACAACCTGACTCTTT-GAAAACATATC-AC-AAAAGACAACTACTCAGATCAAAGAC-GGGATTCTCA-CCCTCCATGATGCCTTGTTCCAAAGGACTTA-TT-AATCTGGTGTG-CCAGGAAAATGTTTCTACAGTTTACAATACGGTTTAGCTAAGCCAAACAGTTTCC-AAC-TTT--GAG-CTCTTTCCTCTTCACTCGCCG-TTACTA-GGGAAATCA--TT-GTTATTTTC--
	L280_84	T-CGC-AAATA-TTTAGC-TTTAGGTG-A-GA-TTTA-CCACCCAA-TTTAGG-CTGCATT--CCC-AAACAACCTGACTCTTT-GAAAACATATC-AC-AAAAGACAACTACTCAGATCAAAGAC-GGGATTCTCA-CCCTCCATGATGCCTTGTTCCAAAGGACTTA-TT-AATCTGGTGTG-CCAGGAAAATGTTTCTACAGTTTACAATACGGTTTAGCTAAGCCAAACAGTTTCC-AAC-TTT--GAG-CTCTTTCCTCTTCACTCGCCG-TTACTA-GGGAAATCA--TT-GTTATTTTC--
	L280_82	T-CGC-AAATA-TTTAGC-TTTAGGTG-A-GATTTTA-CCACCCAA-TTTAGG-CTGCATT--CCC-AAACAACCTGACTCTTT-GAAAACATATC-AC-AAAAGACAACTACTCAGATCAAAGAC-GGGATTCTCA-CCCTCCATGATGCCTTGTTCCAAAGGACTTA-TT-AATCTGGTGTG-CCAGGAAAATGTTTCTACAGTTTACAATACGGTTTAGCTAAGCCAAACAGTTTCC-AAC-TTT--GAG-CTCTTTCCTCTTCACTCGCCG-TTACTA-GGGAAATCA--TT-GTTATTTT---
	L280_182	T-CGC-AAATA-TTTAGC-TTTAGGTG-A-GA-TTTA-CCACCCAA-TTTAGG-CTGCATT--CCC-AAACAACCTGACTCTTT-GAAAACATATC-AC-AAAAGACAACTACTCAGATCAAAGAC-GGGATTCTCA-CCCTCCATGATGCCTTGTTCCAAAGGACTTA-TT-AATCTGGTGTG-CCAGGAAAATGTTTCTACAGTTTACAATACGGTTTAGCTAAGCCAAACAGTTTCC-AAC-TTT--GAG-CTCTTTCCTCTTCACTCGCCGTTTACTA-GGGAAATCA--TT-GTTATTTT---
	L280_169	T-CGC-AAATA-TTTAGC-TTTAGGTG-A-GA-TTTA-CCACCCGAATTTAGG-CTGCATT--CCC-AAACAACCTGACTCTTT-GAAAACATATC-AC-AAAAGACAACTACTCAGATCAAAGAC-GGGATTCTCA-CCCTCCATGATGCCTTGTTCCAAAGGACTTA-TT-AATCTGGTGTG-CCAGGAAAATGTTTCTACAGTTTACAATACGGTTTAGCTAAGCCAAACAGTTTCC-AAC-TTT--GAG-CTCTTTCCTCTTCACTCGCCGTTTACTA-GGGAAATCA--TT-GTTATTT----
	L280_164	T-CGC-AAATA-TTTAGC-TTTAGGTG-A-GA-TTTA-CCACCCAA-TTTAGG-CTGCATT--CCC-AAACAACCTGACTCTTT-GAAAACATATC-AC-AAAAGACAACTACTCAGATCAAAGAC-GGGATTCTCA-CCCTCCATGATGCCTTGTTCCAAAGGACTTA-TT-AATCTGGTGTG-CCAGGAAAATGTTTCTACAGTTTACAATACGGTTTAGCTAAGCCAAACAGTTTCC-AAC-TTT--GAG-CTCTTTCCTCTTCACTCGCCGTTTACTA-GGGAAATCA--TT-GTTATTTC---
	L280_328	T-CGCTAAATATTTTAGC-TTTAGGTG-A-GA-TTTA-CCACCCAA-TTTAGG-CTGCATT--CCC-AAACAACCTGACTCTTT-GAAAACATATC-AC-AAAAGACAACTACTCAGATCAAAGAC-GGGATTCTCA-CCCTCCATGATGCCTTGTTCCAAAGGACTTA-TT-AATCTGGTGTG-CCAGGAAAATGTTTCTACAGTTTACAATACGGTTTAGCTAAGCCAAACAGTTTCC-AAC-TTT--GAG-CTCTTTCCTCTTCACTCGCCGTTTACTA-GGGAAATCA--TT-GTTATT-----
	L280_323	T-CGC-AAATA-TTTAGC-TTTAGGTG-A-GA-TTTA-CCACCCAA-TTTAGG-CTGCATT--CCC-AAACAACCTGACTCTTT-GAAAACATATC-AC-AAAAGACAACTACTCAGATCAAAGAC-GGGATTCTCA-CCCTCCATGATGCCTTGTTCCAAAGGACTTA-TT-AATCTGGTGTG-CCAGGAAAATGTTTCTACAGTTTACAATACGGTTTAGCTAAGCCAAACAGTTTCC-AAC-TTTTGAGC-TTCTTTCCTCTTCACTCGCCGTTTACTA-GGGAAATCA--TT-GTTTAT-----
	L280_234	T-CGC-AAATA-TTTAGC-TTTAGGTG-A-GA-TTTA-CCACCCAA-TTTAGG-CTGCATT--CCC-AAACAACCTGACTCTTT-GAAAACATATC-AC-AAAAGACAACTACTCAGATCAAAGAC-GGGATTCTCA-CCCTCCATGATGCCTTGTTCCAAAGGACTTA-TT-AATCTGGTGTG-CCAGGAAAATGTTTCTACAGTTTACAATACGGTTTAGCTAAGCCAAACAGTTTCC-AAC-TTT--GAG-CTCTTTCCTCTTCACTCGCCGTTTACTA-GGGAAATCA--TT-GTTATTTT---
	L280_42	T-CGC-AAATA-TTTAGC-TTTAGGTG-A-GA-TTTA-CCACCCAA-TTTAGG-CTGCATT--CCC-AAACAACCTGACTCTTT-GAAAACATATC-AC-AAAAGACAACTACTCAGATCAAAGAC-GGGATTCTCA-CCCTCCATGATGCCTTGTTCCAAAGGACTTA-TT-AATCTGGTGTG-CCAGGAAAATGTTTCTACAGTTTACAATACGGTTTAGCTAAGCCAAACAGTTTCC-AAC-TTT--GAG-CTCTTTCCTCTTCACTCGCCG-TTACTA-GGA-AATCA--TT-GTTATTTTCT-
	L280_256	T-CGC-AAATA-TTTAGC-TTTAGGTG-A-GA-TTTA-CCACCCAA-TTTAGG-CTGCATT--CCC-AAACAACCTGACTCTTT-GAAAACATATC-AC-AAAAGACAACTACTCAGATCAAAGAC-GGGATTCTCA-CCCTCCATGATGCCTTGTTCCAAAGGACTTA-TT-AATCTGGTGTG-CCAGGAAAATGTTTCTACAGTTTACAATACGGTTTAGCTAAGCCAAACAGTTTCC-AAC-TTT--GAG-CTCTTTCCTCTTCACTCGCCGTTTACTA-GGGAAATCA--TT-CGTTACTT---
	L280_359	T-CGC-AAATA-TTTAGC-TTTAGGTG-A-GA-TTTA-CCACCCAA-TTTAGG-CTGCAT---CCC-AAACAACCTGACTCTTT-GAAAACATATC-AC-AAAAGACAACTACTCAGATCAAAGAC-GGGATTCTCA-CCCTCCATGATGCCTTGTTCCAAAGGACTTA-TT-AATCTGGTGTG-CCAGGAAAATGTTTCTACAGTTTACAATACGGTTTAGCTAAGCCAAACAGTTTCC-AAC-TTT--GAG-CTCTTTCCTCTTCACTCGCCGTTTACTA-GGGAAATCA--TT-GTTATTTTC--
	L280_186	T-GGC-CAATA-TTTAGC-TTTAGAAG-A-AA-TTTA-CCACCCAA-TTTAGG-CTGCATT--CCC-AAACAACCTGACTCTTT-GAAAACATATC-AC-AAAAGACAACTACTCAGATCAAAGAC-GGGATTCTCA-CCCTCCATGATGCCTTGTTCCAAAGGACTTA-TT-AATCTGGTGTG-CCAGGAAAATGTTTCTACAGTTTACAATACGGTTTAGCTAAGCCAAACAGTTTCC-AAC-TTT--GAG-CTCTTTCCTCTTCACTCGCCGTTTACTA-GGGAAATCA--TT-GTTATTTT---
	T252_209	TACGC-AAATA-TTTAGC-TTTAGGTG-A-GA-TTTA-CCACCCAA-TTTAGG-CTGCATT--CCC-AAACAACCTGACTCTTT-GAAAACATATC-AC-AAAAGACAACTACTCAGATCAAAGAC-GGGATTCTCA-CCCTCCATGATGCCTTGTTCCAAAGGACTTA-TT-AATCTGGTGTG-CCAGGAAAATGTTTCTACAGTTTACAATACGGTTTAGCTAAGCCAAACAGTTTCC-AAC-TTT--GAG-CTCTTTCCTCTTCACTCGCCG-TTACTA-GGGAAATCA--TT-GTTATTTT---
	T252_489	T-CGCAAAATA-TTTAGC-TTTAGGTG-A-GA-TTTA-CCACCCAA-TTTAGG-CTGCATT--CCC-AAACAACCTGACTCTTT-GAAAACATATC-AC-AAAAGACAACTACTCAGATCAAAGAC-GGGATTCTCA-CCCTCCATGATGCCTTGTTCCAAAGGACTTA-TT-AATCTGGTGTG-CCAGGAAAATGTTTCTACAGTTTACAATACGGTTTAGCTAAGCCAAACAGTTTCC-AAC-TTT--GAG-CTCTTTCCTCTTCACTCGCCGTTTACTA-GGGAAATCA--TT-GTTATTT----
	T252_95	T-CGC-AAATA-TTTAGC-TTTAGGTG-A-GA-TTTA-CCACCCAA-TTTAGG-CTGCATT--CCC-AAACAACCTGACTCTTT-GAAAACATATC-ACAAAAAGACAACTACTCAGATCAAAGAC-GGGATTCTCA-CCCTCCATGATGCCTTGTTCCAAAGGACTTA-TT-AATCTGGTGTG-CCAGGAAAATGTTTCTACAGTTTACAATACGGTTTAGCTAAGCCAAACAGTTTCC-AAC-TTT--GAG-CTCCTTCCTCTTCACTCGCCG-TTACTA-GGGAAATCA--TT-GTTATTTT---
	T252_38	T-CGC-AAATA-TTTAGC-TTTAGGTG-A-GA-TTTA-CCACCCAA-TTTAGG-CTGCATT--CCC-AAACAACCTGACTCTTT-GAAAACATATC-AC-AAAAGACAACTACTCAGATCAAAGAC-GGGATTCTCA-CCCTCCATGATGCCTTGTTCCAAAGGACTTA-TT-AATCTGGTGTG-CCAGGAAAATGTTTCTACAGTTTACAATACGGTTTAGCTAAGCCAAACAGTTTCC-AAC-TTT--GAG-CTCTTTCCTCTTCACTCGCCG-TTACTA-GGGAAATCA--TT-GTTATTTTC--
	T252_120	T-CGC-AAATA-TTTAGC-TTTAGGTG-A-GA-TTTA-CCACCCAA-TTTAGG-CTGCATT--CCC-AAACAACCTGACTCTTT-GAAAACATATC-AC-AAAAGACAACTACTCAGATCAAAGAC-GGGATTCTCA-CCCTCCATGATGCCTTGTTCCAAAGGACTTA-TT-AATCTGGTGTG-CCAGGAAAATGTTTCTACAGTTTACAATACGGTTTAGCTAAGCCAAACAGTTTCC-AAC-TTT--GAG-CTCTTTCCTCTTCACTCGCCG-TTACTA-GGGAAATCA--TT-GTTATTTCT--
	T252_306	T-CGC-AAATA-TTTAGC-TTTAGGTG-A-GA-TTTA-CCACCCAA-TTTAGG-CTGCATT--CCC-AAACAACCTGACTCTTT-GAAAACATATC-AC-AAAAGACAACTACTCAGATCAAAGAC-GGGATTCTCA-CCCTCCATGATGCCTTGTTCCAAAGGACTTA-TT-AATCTGGTGTG-CCAGGAAAATGTTTCTACAGTTTACAATACGGTTTAGCTAAGCCAAACAGTTTCC-AAC-TTT--GAG-CTCTTTCCTCTTCACTCGCCGTTTACTA-GGGAAATCA--TT-CGTTATTT---
	T252_123	G-CTG-TAATA-TTTAGC-TTTAGGTG-A-GA-TTTA-CCACCCAA-TTTAGG-CTGCATT--CCC-AAACAACCTGACTCTTT-GAAAACATATC-AC-AAAAGACAACTACTCAGATCAAAGAC-GGGATTCTCA-CCCTCCATGATGCCTTGTTCCAAAGGACTTA-TT-AATCTGGTGTG-CCAGGAAAATGTTTCTACAGTTTACAATACGGTTTAGCTAAGCCAAACAGTTTCC-AAC-TTT--GAG-CTC-TTCCTCTTCACTCGCCG-TTACTA-GGGAAATCA--TT-GTTATTTTCT-
	T252_52	T-CGC-AAATA-TTTAGC-TTTAGGTG-A-GA-TTTA-CCACCCAA-TTTAGG-CTGCATT--CCC-AAACAACCTGACTCTTT-GAAAACATATC-ACAAAAAGACAACTACTCAGATCAAAGAC-GGGATTCTCA-CCCTCCATGATGCCTTGTTCCAAAGGACTTA-TT-AATCTGGTGTG-CCAGGAAAATGTTTCTACAGTTTACAATACGGTTTAGCTAAGCCAAACAGTTTCC-AAC-TTT--GAG-CTCTTTCCTCTTCACTCGCCG-TTACTA-GGGAAATCA--TT-GTTATTTT---
	T252_198	T-CGC-AAATA-TTTAGC-TTTAGGTG-A-GA-TTTA-CCACCCAA-TTTAGG-CTGCATT--CCC-AAACAACCTGACTCTTT-GAAAACATATC-AC-AAAAGACAACTACTCAGATCAAAGAC-GGGATTCTCA--CCTCCATGATGCCTTGTTCCAAAGGACTTA-TT-AATCTGGTGTG-CCAGGAAAATGTTTCTACAGTTTACAATACGGTTTAGCTAAGCCAAACAGTTTCC-AAC-TTT--GAG-CTCTTTCCTCTTCACTCGCCG-TTACTA-GGGAAATCA--TT-GTTATTTTCT-
	T252_561	T-CGC-AAATATTTTAGC-TTTAGGTG-A-GA-TTTA-CCACCCAA-TTTAGG-CTGCATT--CCC-AAACAACCTGACTCTTT-GAAAACATATC-AC-AAAAGACAACTACTCAGATCAAAGAC-GGGATTCTCA-CCCTCCATGATGCCTTGTTCCAAAGGACTTA-TT-AATCTGGTGTG-CCAGGAAAATGTTTCTACAGTTTACAATACGGTTTAGCTAAGCCAAACAGTTTCC-AAC-TTT--GAG-CTCTTTCCTCTTCACTCGCCGTTTACTA-GGGAAATCA--TT-GTTATTT----
	T252_256	T-CGC-AAATA-TTTAGC-TTTAGGTG-A-GA-TTTA-CCACCCAA-TTTAGG-CTGCATT--CCC-AAACAACCTGACTCTTT-GAAAACATATC-AC-AAAAGACAACTACTCAGATCAAAGAC-GGGATTCTCA-CCCTCCATGATGCCTTGTTCCAAAGGACTTA-TT-AATCTGGTGTG-CCAGGAAAATGTTTCTACAGTTTACAATACGGTTTAGCTAAGCCAAACAGTTTCC-AAC-TTT--GAG-CTCTTTCCTCTTCACTCGCCGTTTACTA-GGGAAATCA--TT-CGTTACTT---
	T252_104	T-CGC-AAATA-TTTAGC-TTTAGGTG-A-GA-TTTA-CCACCCAA-TTTAGG-CTGCATT--CCC-AAACAACCTGACTCTTT-GAAAACATATC-AC--AAAGACAACTACTCAGATCAAAGAC-GGGATTCTCA-CCCTCCATGATGCCTTGTTCCAAAGGACTTA-TT-AATCTGGTGTG-CCAGGAAAATGTTTCTACAGTTTACAATACGGTTTAGCTAAGCCAAACAGTTTCC-AAC-TTT--GAG-CTCTTTCCTCTTCACTCGCCG-TTACTA-GGGAAATCA--TT-GTTATTTCTT-
	T252_132	T-CGC-AAATA-TTTAGC-TTTAGGTG-A-GA-TTTA-CCACCCAA-TTTAGG-CTGCATT--CCC-AAACAACCTGACTCTTT-GAAAACATATC-AC-AAAAGACAACTACTCAGATCAAAGAC-GGGATTCTCA-CCCTCCATGATGCCTTGTTCCAAAGGACTTA-TT-AATCTGGTGTG-CCAGGAAAATGTTTCTACAGTTTACAATACGGTTTAGCTAAGCCAAACAGTTTCC-AAC-TTT--GAG-CTC-TTCCTCTTCACTCGCCG-TTACTA-GGGAAATCA--TT-GTTATTTTCT-
	T252_126	T-CGC-AAATA-TTTAGC-TTTAGGTG-A-GA-TTTA-CCACCCAA-TTTAGG-CTGCATT--CCC-AAACAACCTGACTCTTT-GAAAACATATC-AC-AAAAGACAACTACTCAGATCAAAGAC-GGGATTCTCA-CCCTCCATGATGCCTTGTTCCAAAGGACTTA-TT-AATCTGGTGTG-CCAGGAAAATGTTTCTACAGTTTACAATACGGTTTAGCTAAGCCAAACAGTTTCC-AAC-TTT--GAG-CTCTTTCCTCTTCACTCGCCG-TTACTA-GGGAAATCCACTT-GTTATTT----
	T252_350	T-CGC-AAATA-TTTAGC-TTTAGGTG-A-GA-TTTA-CCACCCAA-TTTAGG-CTGCATT--CCC-AAACAACCTGACTCTTT-GAAAACATATC-AC-AAAAGACAACTACTCAGATCAAAGAC-GGGATTCTCA-CCCTCCATGATGCCTTGTTCCAAAGGACTTA-TT-AATCTGGTGTG-CCAGGAAAATGTTTCTACAGTTTACAATACGGTTTAGCTAAGCCAAACAGTTTCC-AAC-TTT--GAG-CTCTTTCCTCTTCACTCGCCGTTTACTA-GGGAAATCACTTC-GTTATT-----
	T252_479	T-CGC-AAATA-TTTAGC-TTTAGGTG-A-GA-TTTA-CCACCCAA-TTTAGG-CTGCATT--CCC-AAACAACCTGACTCTTT-GAAAACATATC-AC-AAAAGACAACTACTCAGATCAAAGAC-GGGATTCTCA-CCCTCCATGATGCCTTGTTCCAAAGGACTTA-TT-AATCTGGTGTG-CCAGGAAAATGTTTCTACAGTTTACAATACGGTTTAGCTAAGCCAAACAGTTTCCTAAC-TTT--GAG-CTCTTTCCTCTTCACTCGCCG-TTACTA-GGGAAAGTACATT-GTTATT-----
	T252_242	T-CGC-AAATA-TTTAGC-TTTAGGTG-A-GA-TTTA-CCACCCAA-TTTAGG-CTGCATT--CCC-AAACAACCTGACTCTTT-GAAAACATATC-AC-AAAAGACAACTACTCAGATCAAAGAC-GGGATTCTCA-CCCTCCATGATGCCTTGTTCCAAAGGACTTA-TT-AATCTGGTGTG-CCAGGAAAATGTTTCTACAGTTTACAATACGGTTTAGCTAAGCCAAACAGTTTCC-AAC-TTT--GAG-CTCTTTCCTCTTCACTCGCCGTTTACTA-GGGAAATCA--TT-GTTATTTT---
	T252_207	T-CGC-CAATA-TTTAGC-TTTAGATG-G-AA-TTTA-CCACCCAC-TTAGAG-CTGCATT--CCC-AAACAACCTGACTCTTT-GAAAACATATC-AC-AAAAGACAACTACTCAGATCAAAGAC-GGGATTCTCA-CCCTCCATGATGCCTTGTTCCAAAGGACTTA-TT-AATCTGGTGTG-CCAGGAAAATGTTTCTACAGTTTACAATACGGTTTAGCTAAGCCAAACAGTTTCC-AAC-TTT--GAG-CTCTTTCCTCTTCACTCGCCG-TTACTA-GGGAAATCA--TT-GTTATTTTC--
	T252_258	T-CGC-AGATA-TTTAGC-TTTAGGTG-A-GA-TTTA-CCACCCAA-TTTAGG-CTGCATT--CCC-AAACAACCTGACTCTTT-GAAAACATATC-AC-AAAAGACAACTACTCAGATCAAAGAC-GGGATTCTCA-CCCTCCATGATGCCTTGTTCCAAAGGACTTA-TT-AATCTGGTGTG-CCAGGAAAATGTTTCTACAGTTTACAATACGGTTTAGCTAAGCCAAACAGTTTCC-AAC-TTT--GAG-CTCTTTCCTCTTCACTCGCCGTTTACTA-GGGAAATCA--TT-GTTATTTT---
	T252_247	T-CGC-AAATA-TTTAGC-TTTAGGTG-A-GA-TTTA-CCACCCAA-TTTAGG-CTGCATT--CCC-AAACAACCTGACTCTTT-GAAAACATATC-AC-AAAAGACAACTACTCAGATCAAAGAC-GGGATTCTCA-CCCTCCATGATGCCTTGTTCCAAAGGACTTA-TT-AATCTGGTGTG-CCAGGAAAATGTTTCTACAGTTTACAATACGGTTTAGCTAAGCCAAACAGTTTCC-AAC-TTT--GAG-CTCTTTCCTCTTCACTCGCCGTTTACTA-GGGAAATCA--TT-GTTATTTC---
	T252_417	T-CGC-AAATA-TTTAGC-TTTAGGTG-A-GA-TTTA-CCACCCAA-TTTAGG-CTGCATT--CCC-AAACAACCTGACTCTTT-GAAAACATATC-AC-AAAAGACAACTACTCAGATCAAAGAC-GGGATTCTCA-CCCTCCATGATGCCTTGTTCCAAAGGACTTA-TT-AATCTGGTGTG-CCAGGAAAATGTTTCTACAGTTTACAATACGGTTTAGCTAAGCCAAACAGTTTCC-AAC-TTT--GAG-CTCTTTCCTCTTCACTCGCCGTTTACTA-GGGAAATCCACTT-GTTATT-----
	T252_372	T-CGC-AAATA-TTTAGC-TTTAGGTG-A-GA-TTTA-CTACCCAA-TTTAGG-CTGCATT--CCC-AAACAACCTGACTCTTT-GAAAACATATC-AC-AAAAGACAACTACTCAGATCAAAGAC-GGGATTCTCA-CCCTCCATGATGCCTTGTTCCAAAGGACTTA-TT-AATCTGGTGTG-CCAGGAAAATGTTTCTACAGTTTACAATACGGTTTAGCTAAGCCAAACAGTTTCC-AAC-TTT--GAG-CTCTTTCCTCTTCACTCGCCGTTTACTA-GGGAAATCA--TT-GTTATTTT---
	T252_82	T-CGC-AAATA-TTTAGC-TTTAGGTG-A-GA-TTTA-CCACCCAA-TTTAGG-CTGCATT--CCC-AAACAACCTGACTCTTT-GAAAACATATC-AC-AAAAGACAACTACTCAGATCAAAGAC-GGGATTCTCA-CCCTCCATGATGCCTTGTTCCAAAGGACTTA-TT-AATCTGGTGTG-CCAGG-AAATGTTTCTACAGTTTACAATACGGTTTAGCTAAGCCAAACAGTTTCC-AACTTTT--GAGTCTCTTTCCTCTTCACTCGCCG-TTACTA-GGGAAATCA--TT-GTTATTTT---
	T252_485	T-CGC-AAATA-TTTAGC-TTTAGGTG-A-GA-TTTA-CCACCCAA-TTTAGG-CTGCATT--CCC-AAACAACCTGACTCTTT-GAAAACATATC-AC-AAAAGACAACTACTCAGATCAAAGAC-GGGATTCTCA-TCCTCCATGATGCCTTGTTCCAAAGGACTTA-TT-AATCTGGTGTG-CCAGGAAAATGTTTCTACAGTTTACAATACGGTTTAGCTAAGCCAAACAGTTTCC-AAC-TTT--GAG-CTCTTTCCTCTTCACTCGCCGTTTACTA-GGGAAATCA--TT-GTTATTTT---
	T252_295	T-CGC-CAATA-TTTAGC-TTTAGATG-G-AA-TTTA-CCACCCAA-TTTAGG-CTGCATT--CCC-AAACAACCTGACTCTTT-GAAAACATATC-AC-AAAAGACAACTACTCAGATCAAAGAC-GGGATTCTCA-CCCTCCATGATGCCTTGTTCCAAAGGACTTA-TT-AATCTGGTGTG-CCAGGAAAATGTTTCTACAGTTTACAATACGGTTTAGCTAAGCCAAACAGTTTCC-AAC-TTT--GAG-CTCTTTCCTCTTCACTCGCCGTTTACTA-GGGAAATCA--TT-GTTACTTT---
	T252_101	T-CGGCAAATA-TTTAGC-TTTAGGTG-A-GA-TTTA-CCACCCAA-TTTAGG-CTGCATT--CCC-AAACAACCTGACTCTTT-GAAAACATATC-AC-AAAAGACAACTACTCAGATCAAAGAC-GGGATTCTCA-CCCTCCATGATGCCTTGTTCCAAAGGACTTA-TT-AATCTGGTGTG-CCAGGAAAATGTTTCTACAGTTTACAATACGGTTTAGCTAAGCCAAACAGTTTCC-AAC-TTT--GAG-CTCTTTCCTCTTCACTCGCCG-TTACTA-GGGAAATCA--TT-GTTATTTT---
	T252_483	T-CGC-CAATA-TTTAGC-TTTAGGTG-A-GA-TTTA-CCACCCAA-TTTAGG-CTGCATT--CCC-AAACAACCTGACTCTTT-G-AAACATATC-AC-AAAAGACAACTACTCAGATCAAAGAC-GGGATTCTCA-CCCTCCATGATGCCTTGTTCCAAAGGACTTA-TT-AATCTGGTGTG-CCAGGAAAATGTTTCTACAGTTTACAATACGGTTTAGCTAAGCCAAACAGTTTCC-AAC-TTT--GAG-CTCTTTCCTCTTCACTCGCCGTTTACTA-GGGAAATCA--TT-GTTATTTTC--
	T252_67	T-CGC-AAATA-TTTAGC-TTTAGGTG-A-GA-TTTA-CCACCCAA-TTTAGG-CTGCATT--CCC-AAACAACCTGACTCTTT-G-AAACATATC-AC-AAAAGACAACTACTCAGATCAAAGAC-GGGATTCTCA-CCCTCCATGATGCCTTGTTCCAAAGGACTTA-TT-AATCTGGTGTG-CCAGGAAAATGTTTCTACAGTTTACAATACGGTTTAGCTAAGCCAAACAGTTTCC-AAC-TTT--GAG-CTCTTTCCTCTTCACTCGCCG-TTACTA-GGGAAATCA--TT-GTTATTTTCT-
	T252_157	T-CGC-CAATA-TTTAGC-TTTAGGTG-A-GA-TTTA-CCACCCAA-TTTAGG-CTGCATT--CCC-AAACAACCTGACTCTTT-GAAAACATATC-AC-AAAAGACAACTACTCAGATCAAAGAC-GGGATTCTCA-CCCTCCATGATGCCTTGTTCCAAAGGACTTA-TT-AATCTGGTGTG-CCAGGAAAATGTTTCTACAGTTTACAATACGGTTTAGCTAAGCCAAACAGTTTCC-AAC-TTT--GAG-CTCTTTCCTCTTCACTCGCCG-TTACTA-GGGAAATCA--TT-GTTATTTTC--
	T325_63	T-GGC-CAATA-TTTAGC-TTTAGAAG-A-AA-TTTA-CCACCCAA-TTTAGG-CTGCATT--CCC-AAACAACCTGACTCTTT-GAAAACATATC-AC-AAAAGACAACTACTCAGATCAAAGAC-GGGATTCTCA-CCCTCCATGATGCCTTGTTCCAAAGGACTTA-TT-AATCTGGTGTG-CCAGGAAAATGTTTCTACAGTTTACAATACGGTTTAGCTAAGCCAAACAGTTTCC-AACTTTT--GAG-CTCTTTCCTCTTCACTCGCCG-TTACTA-GGGAAATCA--TT-GTTATTTT---
	T325_242	T-CGC-AAATA-TTTAGC-TTTAGGTG-A-GA-TTTA-CCACCCAA-TTTAGG-CTGCATT--CCC-AAACAACCTGACTCTTT-GAAAACATATC-AC-AAAAGACAACTACTCAGATCAAAGAC-GGGATTCTCA-CCCTCCATGATGCCTTGTTCCAAAGGACTTA-TT-AATCTGGTGTG-CCAGGAAAATGTTTCTACAGTTTACAATACGGTTTAGCTAAGCCAAACAGTTTCC-AAC-TTT--GAG-CTCTTTCCTCTTCACTCGCCGTTTACTACGGGAAATCA--TT-GTTATTT----
;
end;
