# Supplementary material for: Biogeographic barriers drive co-diversification within associated eukaryotes of the Sarracenia alata pitcher plant system
Source: PeerJ. 2016 Jan 14;4:e1576. doi: 10.7717/peerj.1576 (PMC4715430; doi:10.7717/peerj.1576)
Supplement: Supplemental Information 2 [file peerj-04-1576-s004.zip › DRYAD_Satleretal/OTUs/Fungi12_OTU_147.nex]

#NEXUS
begin taxa;
	dimensions ntax=14;
	taxlabels
	A329_46
	K322_141
	K322_35
	K322_61
	K322_441
	K322_77
	K322_399
	K322_319
	K322_131
	K322_241
	L266_13
	L266_221
	L344_408
	L344_104
;
end;

begin characters;
	dimensions nchar=282;
	format datatype=dna missing=? gap=-;
	matrix
	A329_46	TGATCAATATTTAGCTTTTAGATGGAGTTTACCACCAAATTTAGGCTGCATTCCCAAGCAACCTGACTCTTTGAAATAATGGTATAGAAGCAAGTTAAGAGACTGAACGGGGCTATCACCCTTTCTAGCGCATGCTTTCCAGCAGACTTTAATCTCCACTTACTAACCA-TTTATTCTATAAATTACAACTCCCAAAAAGGGA-TTTTAAATTTGAGCACTTCCCACTTCACTCGCCG-TTACTAAGGGAATCATGGTTATTTTCTTTTCCACCGCTT----
	K322_141	TGATCAATATTTAGCTTTTAGATGGAGTTTACCACCAAATTTAGGCTGCATTCCCAAGCAACCTGACTCGTTGAAATAATGGTATAGAAGCAAGTTAAGAGACTGAACGGGGCTATCACCCTTTCTAGCGCATGCTTTCCAGCAGACTTTAATCTCCACTTACTAACCA-TTTATTCTATAAATTACAATTCCC-AAAAGGGA-TTTTAAATTTGAGCACTTCCCACTTCACTCGCCG-TTACTAAGGGAATCATGGTTATTTTCTTTTCCACCGCTTA---
	K322_35	TGATCAATATTTAGC-TTTAGATGGAGTTTACCACCAAATTTAGGCTGCATTCCCAAGCAACCTGACTCGTTGAAATAATGGTATAGAAGCAAGTTAAGAGACTGAACGGGGCTATCACCCTTTCTAGCGCATGCTTTCCAGCAGACTTTAATCTCCACTTACTAACCA-TTTATTCTATAAATTACAATTCCC-AAAAGGGA-TTTTAAATTTGAGCACTTCCCACTTCACTCGCCG-TTACTAAGGGAATCATGGTTA-TTTCTTTTCCACCGCTTATT-
	K322_61	TGATCAATATTTAGC-TTTAGATGGAGTTTACCACCAAATTTAGGCTGCATTCCCAAGCAACCTGACTCGTTGAAATAATGGTATAGAAGCAAGTTAAGAGACTGAACGGGGCTATCACCCTTTCTAGCGCATGCTTTCCAGCAGACTTTAATCTCCACTTACTAACCA-TTTATTCTATAAATTACAATTCCC-AAAAGGGA-TTTTAAATTTGAGCACTTCCCACTTCACTCGCCG-TTACTAAGGG-ATCATGGTTA-TTTCTTTTCCACCGCTTATTG
	K322_441	TGATCAATATTTAGC-TTTAGATGGAGTTTACCACCAAATTTAGGCTGCATTCCCAAGCAACCTGACTCGTTGAAATAATGGCATAGAAGCAAGTTAAGAGACTGAACGGGGCTATCACCCTTTCTAGCGCATGCTTTCCAGCAGACTTTAATCTCCACTTACTAACCA-TTTATTCTATAAATTACAATTCCC-AAAAGGGA-TTTTAAATTTGAGCACTTCCCACTTCACTCGCCGTTTACTAAGGGAATCATGGTTATTTTCTTTTCCACCGCTTA---
	K322_77	TGATCAATATTTAGC-TTTAGATGGAGTTTACCACCAAATTTAGGCTGCATTCCCAAGCAACCTGACTCGTTGAAATAATGGTATAGAAGCAAGTTAAGAGACTGAACGGGGCTATCACCCTTTCTAGCGCATGCTTTCCAGCAGACTTTAATCTCCACTTACTAACCA-TTTATTCTATAAATTACAATTCCC-AAAAGGGA-TTTTAAATTTGAGCACTTCCCACTTCACTCGCCG-TTACTAAGGGAATCATGGTTATTTTCTTTTCCACCGCTTAT--
	K322_399	TGATCAATATTTAGC-TTTAGATGGAGTTTACCACCAAATTTAGGCTGCATTCCCAAGCAACCTGACTCGTTGAAATAATGGTATAGAAGTAAGTTAAGAGACTGAACGGGGCTATCACCCTTTCTAGCGCATGCTTTCCAGCAGACTTTAATCTCCACTTACTAACCA-TTTATTCTATAAATTACAATTCCC-AAAAGGGA-TTTTAAATTTGAGCACTTCCCACTTCACTCGCCGTTTACTAAGGGAATCATGGTTATTTTCTTTTCCACCGCTTA---
	K322_319	TGATCAATATTTAGC-TTTAGATGGAGTTTACCACCAAATTTAGGCTGCATTCCCAAGCAACCTGACTCGTTGAAATAATGGTATAGAAGCAAGTTAAGAGACTGAACGGGGCTATCACCCTTTCTAGCGCATGCTTTCCAGCAGACTTTAATCTCCACTTACTAACCA-TTTATTCTATAAATTACAATTCCC-AAAAGGGA-TTTTAAATTTGAGCACTTCCCACTTCACTCGCCGTTTACTAAGGGAATCATGGTTATTTTCTTTTCCACCGCTTA---
	K322_131	TGATCAATATTTAGC-TTTAGATGGAGTTTACCACCAAATTTAGGCTGCATTCCCAAGCAACCTGACTCGTTGAAATAATGGCATAGAAGCAAGTTAAGAGACTGAACGGGGCTATCACCCTTTCTAGCGCATGCTTTCCAGCAGACTTTAATCTCCACTTACTAACCA-TTTATTCTATAAATTACAATTCCC-AAAAGGGA-TTTTAAATTTGAGCACTTCCCACTTCACTCGCCG-TTACTAAGGGAATCATGGTTATTTTCTTTTCCACCGCTTAC--
	K322_241	TGATCAATTTTTAGC-TTTAGATGGAGTTTACCACCAAATTTAGGCTGCATTCCCAAGCAACCTGACTCGTTGAAATAATGGCATAGAAGCAAGTTAAGAGACTGAACGGGGCTATCACCCTTTCTAGCGCATGCTTTCCAGCAGACTTTAATCTCCACTTACTAACCA-TTTATTCTATAAATTACAATTCCC-AAAAGGGA-TTTTAAATTTGAGCACTTCCCACTTCACTCGCCGTTTACTAAGGGAATCATGGTTATTTTCTTTTCCTCCGCTTA---
	L266_13	TGATCAATATTTAGC-TTTAGATGGAGTTTACCACCAAATTTAGGCTGCATTCCCAAGCAACCTGACTCGTTGAAATAATGGTATAGAAGCAAGTTAAGAGACTGAACGGGGCTATCACCCTTTCTAGCGCATGCTTTCCAGCAGACTTTAATCTCCACTTACTAACCA-TTTATTCTATAAATTACAACTCCC-AAAAGGGA-TTTTAAATTTGAGCACTTCCCACTTCACTCGCCG-TTACTAAGGGAATCATGGTTA-TTTCTTTTCCACCGCTTATT-
	L266_221	TGATCAATATTTAGC-TTTAGATGGAGTTTACCACCAAATTTAGGCTGCATTCCCAAGCAACCTGACTCGTTGAAATAATGGTATAGAAGTAAGTTAAGAGACTGAACGGGGCTATCACCCTTTCTAGCGCATGCTTTCCAGCAGACTTTAATCTCCACTCACTAACCA-TTTATTCTATAAATTACAACTCCC-AAAAGGGA-TTTTAAATTTGAGCACTTCCCACTTCACTCGCCGTTTACTAAGGGAATCATGGTTATTTTCTTTTCCACCGCTTA---
	L344_408	TGATCAATATTTAGC-TTTAGATGGAGTTTACCACCAAATTTAGGCTGCATTCCCAAGCAACCTGACTCGTTGAAATAATGATATAGAAGTAAGTTAAGAGACTGAACGGGGCTATCACCCTTTCTAGCGCATGCTTTCCAGCAGACTTTAATCTCCACTCACTAACCATTTTATTCTATAAATTACAACTCCC-AAAAGGGATTTTTAAATTTGAGCACTTCCCACTTCACTCGCCGTTTACTAAGGGAATCATGGTTATTTTCTTTTCCACCGCT-----
	L344_104	TGATCAATATTTAGC-TTTAGATGGAGTTTACCACCAAATTTAGGCTGCATTCCCAAGCAACCTGACTCGTTGAAATAATGATATAGAAGTAAGTTAAGAGACTGAACGGGGCTATCACCCTTTCTAGCGCATGCTTTCCAGCAGACTTTAATCTCCACTCACTAACCA-TTTATTCTATAAATTACAACTCCC-AAAAGGGA-TTTTAAATTTGAGCACTTCCCACTTCACTCGCCG-TTACTAAGGGAATCATGGTTATTTTCTTTTCCACCGCTTAT--

;
end;
