# Supplementary material for: Biogeographic barriers drive co-diversification within associated eukaryotes of the Sarracenia alata pitcher plant system
Source: PeerJ. 2016 Jan 14;4:e1576. doi: 10.7717/peerj.1576 (PMC4715430; doi:10.7717/peerj.1576)
Supplement: Supplemental Information 2 [file peerj-04-1576-s004.zip › DRYAD_Satleretal/OTUs/Fungi13_OTU_241.nex]

#NEXUS
begin taxa;
	dimensions ntax=40;
	taxlabels
	A254_401
	A254_288
	C236_315
	C237_172
	C238_386
	K243_427
	L170_374
	L171_116
	L173_20
	L260_311
	L261_327
	L261_59
	L262_95
	L262_551
	L266_108
	L266_202
	L266_54
	L266_231
	L266_18
	L279_183
	L279_238
	L280_31
	L285_17
	L286_87
	L289_6
	L335_156
	L336_182
	L338_96
	L342_277
	L342_342
	L342_98
	L342_383
	L342_125
	L342_119
	L344_20
	T251_315
	T251_474
	T327_307
	T327_334
	T327_58
;
end;
begin characters;
	dimensions nchar=283;
	format datatype=dna missing=? gap=-;
	matrix
	A254_401	TCGCCAATATTTAGCTTTAGAAGAAATTTA-CCTCCCA-TTTAGAGCTGCATT-CCCAAACAACTCGACTCGTC-GAAGGGGCTTTACACGGCGAAGGCCAGCGACCACATACGGGATTCTCACCCTCTGTGACGTTCTGTTCCAAGAAACATAGACAAGAGCC-AATCCCAAGGTTACCTTCTTCAAATTACAACTCGAACACCGAAGGTGCTAGATTTCAAATTTGAGC-TTTTGCCGCTTCACTCGCCGTTTACTAAGGCAATCCCT-GTTGGTTTCTT-
	A254_288	TGGCCAATATTTAGCTTTAGAAGAAATTTA-CCTCCCA-TTTAGAGCTGCATT-CCCAAACAACTCGACTCGTC-GAAGGGGCTTTACACGGCGAAGGCCAGCGACCACATACGGGATTCTCACCCTCTGTGACGTTCTGTTCCAAGAAACATAGACAAGAGCC-AATCCCAAGGTTACCTTCTTCAAATTACAACTCGAACACCGAAGGTGCTAGATTTCAAATTTGAGC-TTTTGCCGCTTCACTCGCCGTTTACTAAGGCAATCCCT-GTTGGTTTCTT-
	C236_315	TCGCCAATATTTAGCTTTAGATGGAATTTA-CCACCCA-CTTAGAGCTGCATT-CCCAAACAACTCGACTCGTC-GAAGGGGCTTTACACGGCGAAGGCCAGCGACCACATACGGGATTCTCACCCTCTGTGACGTCCTGTTCCAAGAAACATAGACAAGAGCC-AATCCCAAGGTTACCTTCTTCAAATTACAACTCGAACACCGAAGGTGCTAGATTTCAAATTTGAGC-TTTTGCCGCTTCACTCGCCGTTTACTAAGGCAATCCCT-GTTGGTTTCTT-
	C237_172	TGGCCAATATTTAGCTTTAGAAGAAATTTA-CCTCCCA-TTTAGAGCTGCATT-CCCAAACAACTCGACTCGTC-GAAGGGGCTTTACACGGCGAAGGCCAGCGACCACATACGGGATTCTCACCCTCTGTGACGTCCTGTTCCAAGAAACATAGACAAGAGCC-AATCCCAAGGTTACCTTCTTCAAATTACAACTCGAACACCGAAGGTGCTAGATTTCAAATTTGAGC-TGTTGCCGCTTCACTCGCCGTTTACTAGGGCAATCCCT-GTTGGTTTCTT-
	C238_386	TGGCCAATATTTAGCTTTAGAAGAAATTTA-CCTCCCA-TTTAGAGCTGCATT-CCCAAACAACTCGACTCGTC-GAAGGGGCTTTACACGGCGAAGGCCAGCGACCACATACGGGATTCTCACCCTCTGTGACGTCCTGTTCCAAGAAACATAGACAAGAGCC-AATCCCAAGGTTACCTTCTTCAAATTACAACTCGAACACCGAAGGTGCTAGATTTCAAATTTGAGC-TTTTGCCGCTTCACTCGCCGTTTACTAAGGCAATCCCT-GTTGGTTTCTT-
	K243_427	TCGCCAATATTTAGCTTTAGATGGAATTTA-CCTCCCA-TTTAGAGCTGCATT-CCCAAACAACTCGACTCGTC--AAGGGGCTTTACACGGCGAAGGCCAGCGACCACATACGGGATTCTCACCCTCTGTGACGTTCTGTTCCAAGAAACATAGACAAGAGCC-AATCCCAAGGTTACCTTCTTCAAATTACAACTCGAACACCGAAGGTGCTAGATTTCAAATTTGAGC-TTTTGCCGCTTCACTCGCCGTTTACTAAGGCAATCCCT-GTTGGTTTCTTT
	L170_374	TGGCCAATATTTAGCTTTAGAAGAAATTTA-CCTCCCA-TTTAGAGCTGCATT-CCCAAACAACTCGACTCGTC-GAAGGGGCTTTACACGGCGAAGGCCAGCGACCACATACGGGATTCTCACCCTCTGTGACGTTCTGTTCCAAGAAACATAGACAAGAGCC-AATCCCAAGGTTACCTTCTTCAAATTACAACTCGAACACCGAAGGTGCTAGATTTCAAATTTGAGC-TTTTGCCGCTTCACTCGCCGTTTACTAAGGCAATCCCT-GTTGGTTTCTT-
	L171_116	TCGCCAATATTTAGCTTTAGATGGAATTTA-CCACCCA-CTTAGAGCTGCATT-CCCAAACAACTCGACTCGTC-GAAGGGGCTTTACACGGCGAAGGCCAGCGACCACATACGGGATTCTCACCCTCTGTGACGTCCTGTTCCAAGAAACATAGACAAGAGCC-AATCCCAAGGTTACCTTCTTCAAATTACAACTCGAACACCGAAGGTGCTAGATTTCAAATTTGAGC-TTTTGCCGCTTCACTCGCCG-TTACTAAGGCAATCCCT-GTTGGTTTCTTT
	L173_20	TGGCCAATATTTAGCTTTAGAAGAAATTTA-CCTCCCA-TTTAGAGCTGCATT-CCCAAACAACTCGACTCGTC-GAAGGGGCTTTACACGGCGAAGGCCAGCGACCACATACGGGATTCTCACCCTCTGTGACGTTCTGTTCCAAGAAACATAGACAAGAGCC-AATCCCAAGGTTACCTTCTTCAAATTACAACTCGAACACCGAAGGTGCTAGATTTCAAATTTGAGC-TTTTGCCGCTTCACTCGCCG-TTACTAAGGCAATCCCT-GTTGGTTTCTTT
	L260_311	TGGCCAATATTTAGCTTTAGAAGAAATTTA-CCTCCCA-TTTAGAGCTGCATT-CCCAAACAACTCGACTCGTC-GAAGGGGCTTTACACGGCGAAGGCCAGCGACCACATACGGGATTCTCACCCTCTGTGACGTTCTGTTCCAAGAAACATAGACAAGAGCC-AATCCCAAGGTTACCTTCTTCAAATTACAACTCGAACACCGAAGGTGCTAGATTTCAAATTTGAGC-TTTTGCCGCTTCACTCGCCGTTTACTAAGGCAATCCCT-GTTGGTTTCTT-
	L261_327	TGGCCAATATTTAGCTTTAGAAGAAATTTA-CCTCCCA-TTTAGAGCTGCATT-CCCAAACAACTCGACTCGTC-GAAGGGGCTTTACACGGCGAAGGCCAGCGACCACATACGGGATTCTCACCCTCTGTGACGTCCTGTTCCAAGAAACATAGACAAGAGCC-AATCCCAAGGTTACCTTCTTCAAATTACAACTCGAACACCGAAGGTGCTAGATTTCAAATTTGAGC-TTTTGCCGCTTCACTCGCCGTTTACTAAGGCAATCCCT-GTTGGTTTCTT-
	L261_59	TGGCCAATATTTAGCTTTAGAAGAAATTTA-CCTCCCA-TTTAGAGCTGCATT-CCCAAACAACTCGACTCGTC-GAAGGGGCTTTACACGGCGAAGGCCAGCGACCACATACGGGATTCTCACCCTCTGTGACGTCCTGTTCCAAGAAACATAGACAAGAGCC-AATCCCAAGGTTACCTTCTTCAAATTACAACTCGAACACCGAAGGTGCTAGATTTCAAATTTGAGC-TTTTGCCGCTTCACTCGCCG-TTACTAAGGCAATCCCT-GTTGGTTTCTTT
	L262_95	TCGCCAATATTTAGCTTTAGATGGAATTTA-CCACCCA-CTTAGAGCTGCATT-CCCAAACAACTCGACTCGTC-GAAGGGGCTTTACACGGCGAAGGCCAGCGACCACATACGGGATTCTCACCCTCTGTGACGTCCTGTTCCAAGAAACATAGACAAGAGCC-AATCCCAAGGTTACCTTCTTCAAATTACAACTCGAACACCGAAGGTGCTAGATTTCAAATTTGAGC-TTTTGCCGCTTCACTCGCCG-TTACTAAGGCAATCCCT-GTTGGTTTCTTT
	L262_551	TCGCCAATATTTAGCTTTAGATGGAATTTA-CCACCCA-CTTAGAGCTGCATT-CCCAAACAACTCGACTCGTC-GAAGGGGCTTTACACGGCGAAGGCCAGCGACCACATACGGGATTCTCACCCTCTGTGACGTCCTGTTCCAAGAAACATAGACAAGAGCC-AATCCCAAGGTTACCTTCTTCAAATTACAACTCGAACACCGAAGGTGCTAGATTTCAAATTTGAGC-TTTTGCCGCTTCACTCGCCGTTTACTAAGGCAATCCCT-GTTGGTTTCTT-
	L266_108	TCGCCAATATTTAGCTTTAGATGGAATTTA-CCACCCA-CTTAGAGCTGCATT-CCCAAACAACTCGACTCGTC-GAAGGGGCTTTACACGGCGAAGGCCAGCGACCACATACGGGATTCTCACCCTCTGTGACGTCCTGTTCCAAGAAACATAGACAAGAGCC-AATCCCAAGGTTACCTTCTTCAAATTACAACTCGAACACCGAAGGTGCTAGATTTCAAATTTGAGC-TTTTGCCGCTTCACTCGCCG-TTACTAAGGCAATCCCT-GTTGGTTTCTTT
	L266_202	TGGCCAATATTTAGCTTTAGAAGAAATTTA-CCTCCCA-TTTAGAGCTGCATT-CCCAAACAACTCGACTCGTC-GAAGGGGCTTTACACGGCGAAGGCCAGCGACCACATACGGGATTCTCACCCTCTGTGACGTCCTGTTCCAAGAAACATAGACAAGAGCC-AATCCCAAGGTTACCTTCTTCAAATTACAACTCGAACACCGAAGGTGCTAGATTTCAAATTTGAGCTTTTTGCCGCTTCACTCGCAGTTTACTAATGGAATCCTT-GTTAGTTTCT--
	L266_54	TGGCCAATATTTAGCTTTAGAAGAAATTTA-CCTCCCA-TTTAGAGCTGCATT-CCCAAACAACTCGACTCGTC-GAAGGGGCTTTACACGGCGAAGGCCAGCGACCACATACGGGATTCTCACCCTCTGTGACGTTCTGTTCCAAGAAACATAGACAAGAGCC-AATCCCAAGGTTACCTTCTTCAAATTACAACTCGAACACCGAAGGTGCTAGATTTCAAATTTGAGC-TTTTGCCGCTTCACTCGCCG-TTACTAAGGCAATCCCT-GTTGGTTTCTTT
	L266_231	TGGCCAATATTTAGCTTTAGAAGAAATTTA-CCTCCCA-TTTAGAGCTGCATT-CCCAAACAACTCGACTCGTC-GAAGGGGCTTTACACGGCGAAGGCCAGCGACCACATACGGGATTCTCACCCTCTGTGACGTTCTGTTCCAAGAAACATAGACAAGAGCC-AATCCCAAGGTTACCTTCTTCAAATTACAACTCGAACACCGAAGGTGCTAGATTTCAAATTTGAGC-TTTTGCCGCTTCACTCGCCGTTTACTAAGGCAATCCCT-GTTGGTTTCTT-
	L266_18	TCGCCAATATTTAGCTTTAGAAGAAATTTA-CCTCCCA-TTTAGAGCTGCATT-CCCAAACAACTCGACTCGTC-GAAGGGGCTTTACACGGCGAAGGCCAGCGACCACATACGGGATTCTCACCCTCTGTGACGTTCTGTTCCAAGAAACATAGACAAGAGCCAAATCCCAAGGTTACCTTCTTCAAATTACAACTCGAACACCGAAGGTGCTAGATTTCAAATTTGAGC-TTTTGCCGCTTCACTCGCCG-TTACTAGGGCAATCCCT-GTTGGTTTCTT-
	L279_183	TGGCCAATATTTAGCTTTAGAAGAAATTTA-CCTCCCA-TTTAGAGCTGCATT-CCCAAACAACTCGACTCGTC-GAAGGGGCTTTACACGGCGAAGGCCAGCGACCACATACGGGATTCTCACCCTCTGTGACGTCCTGTTCCAAGAAACATAGACAAGAGCC-AATCCCAAGGTTACCTTCTTCAAATTACAACTCGAACACCGAAGGTGCTAGATTTCAAATTTGAGC-TTTTGCCGCTTCACTCGCCGTTTACTAAGGCAATCCCT-GTTGGTTTCTT-
	L279_238	TCGCCAATATTTAGCTTTAGATGGAATTTA-CCTCCCA-TTTAGAGCTGCATT-CCCAAACAACTCGACTCGTC-GAAGGGGCTTTACACGGCGAAGGCCAGCGACCACATACGGGATTCTCACCCTCTGTGACGTTCTGTTCCAAGAAACATAGACAAGAGCC-AATCCCAAGGTTACCTTCTTCAAATTACAACTCGAACACCGAAGGTGCTAGATTTCAAATTTGAGC-TTTTGCCGCTTCACTCGCCGTTTACTAAGGCAATCCCT-GTTGGTTTCTT-
	L280_31	TGGCCAATATTTAGCTTTAGAAGAAATTTA-CCTCCCA-TTTAGAGCTGCATT-CCCAAACAACTCGACTCGTC-GAAGGGGCTTTACACGGCGAAGGCCAGCGACCACATACGGGATTCTCACCCTCTGTGACGTCCTGTTCCAAGAAACATAGACAAGAGCC-AATCCCAAGGTTACCTTCTTCAAATTACAACTCGAACACCGAAGGTGCTAGATTTCAAATTTGAGC-TTTTGCCGCTTCACTCGCCG-TTACTAAGGCAATCCCT-GTTGGTTTCTTT
	L285_17	TGGCCAATATTTAGCTTTAGAAGAAATTTA-CCTCCCA-TTTAGAGCTGCATT-CCCAAACAACTCGACTCGTC-GAAGGGGCTTTACACGGCGAAGGCCAGCGACCACATACGGGATTCTCACCCTCTGTGACGTTCTGTTCCAAGAAACATAGACAAGAGCC-AATCCCAAGGTTACCTTCTTCAAATTACAACTCGAACACCGAAGGTGCTAGATTTCAAATTTGAGC-TTTTGCCGCTTCACTCGCCG-TTACTAAGGCAATCCCT-GTTGGTTTCTTT
	L286_87	TCGCCAATATTTAGCTTTAGAAGAAATTTA-CCTCCCA-TTTAGAGCTGCATT-CCCAAACAACTCGACTCGTC-GAAGGGGCTTTACACGGCGAAGGCCAGCGACCACATACGGGATTCTCACCCTCTGTGACGTCCTGTTCCAAGAAACATAGACAAGAGCC-AATCCCAAGGTTACCTTCTTCAAATTACAACTCGAACACCGAAGGTGCTAGATTTCAAATTTGAGC-TTTTGCCGCTTCACTCGCCG-TTACTAAGGCAATCCCT-GTTGGTTTCTTT
	L289_6	TGGCCAATATTTAGCTTTAGAAGAAATTTA-CCTCCCA-TTTAGAGCTGCATT-CCCAAACAACTCGACTCGTC-GAAGGGGCTTTACACGGCGAAGGCCAGCGACCACATACGGGATTCTCACCCTCTGTGACGTTCTGTTCCAAGAAACATAGACAAGAGCC-AATCCCAAGGTTACCTTCTTCAAATTACAACTCGAACACCGAAGGTGCTAGATTTCAAATTTGAGC-TTTTGCCGCTTCACTCGCCG-TTACTAAGGCAATCCCT-GTTGGTTTCTTT
	L335_156	TGGCCAATATTTAGCTTTAGAAGAAATTTA-CCTCCCA-TTTAGAGCTGCATT-CCCAAACAACTCGACTCGTC-GAAGGGGCTTTACACGGCGAAGGCCAGCGACCACATACGGGATTCTCACCCTCTGTGACGTCCTGTTCCAAGAAACATAGACAAGAGCC-AATCCCAAGGTTACCTTCTTCAAATTACAACTCGAACACCGAAGGTGCTAGATTTCAAATTTGAGC-TTTTGCCGCTTCACTCGCCGTTTACTAAGGCAATCCCT-GTTGGTTTCTT-
	L336_182	TCGCCAATATTTAGCTTTAGATGGAATTTA-CCACCCA-CTTAGAGCTGCATT-CCCAAACAACTCGACTCGTC-GAAGGGGCTTTACACGGCGAAGGCCAGCGACCACATACGGGATTCTCACCCTCTGTGACGTCCTGTTCCAAGAAACATAGACAAGAGCC-AATCCCAAGGTTACCTTCTTCAAATTACAACTCGAACACCGAAGGTGCTAGATTTCAAATTTGAGC-TTTTGCCGCTTCACTCGCCGTTTACTAAGGCAATCCCT-GTTGGTTTCTT-
	L338_96	TGGCCAATATTTAGCTTTAGAAGAAATTTA-CCTCCCA-TTTAGAGCTGCATT-CCCAAACAACTCGACTCGTC-GAAGGGGCTTTACACGGCGAAGGCCAGCGACCACATACGGGATTCTCACCCTCTGTGACGTTCTGTTCCAAGAAACATAGACAAGAGCC-AATCCCAAGGTTACCTTCTTCAAATTACAACTCGAACACCGAAGGTGCTAGATTTCAAATTTGAGC-TTTTGCCGCTTCACTCGCCG-TTACTAAGGCAATCCCT-GTTGGTTTCTTT
	L342_277	TCGCCAATATTTAGCTTTAGAAGAAATTTA-CCTCCCA-TTTAGAGCTGCATT-CCCAAACAACTCGACTCGTC-GAAGGGGCTTTACACGGCGAAGGCCAGCGACCACATACGGGATTCTCACCCTCTGTGACGTCCTGTTCCAAGAAACATAGACAAGAGCC-AATCCCAAGGTTACCTTCTTCAAATTACAACTCGAACACCGAAGGTGCTAGATTTCAAATTTGAGC-TTTTGCCGCTTCACTCGCCGTTTACTAAGGCAATCCCT-GTTGGTTTCTT-
	L342_342	TGGCCAATATTTAGCTTTAGAAGAAATTTA-CCTCCCA-TTTAGAGCTGCATT-CCCAAACAACTCGACTCGTC-GAAGGGGCTTTACACGGCGAAGGCCAGCGACCACATACGGGATTCTCACCCTCTGTGACGTTCTGTTCCAAGAAACATAGACAAGAGCC-AATCCCAAGGTTACCTTCTTCAAATTACAACTCGAACACCGAAGGTGCTAGATTTCAAATTTGAGC-TTTTGCCGCTTCACTCGCCGTTTACTAAGGCAATCCCT-GTTGGTTTCTT-
	L342_98	TGGCCAATATTTAGCTTTAGAAGAAATTTA-CCTCCCA-TTTAGAGCTGCATT-CCCAAACAACTCGACTCGTC-GAAGGGGCTTTACACGGCGAAGGCCAGCGACCACATACGGGATTCTCACCCTCTGTGACGTTCTGTTCCAAGAAACATAGACAAGAGCC-AATCCCAAGGTTACCTTCTTCAAATTACAACTCGAACACCGAAGGTGCTAGATTTCAAATTTGAGC-TTTTGCCGCTTCACTCGCCG-TTACTAAGGCAATCCCT-GTTGGTTTCTTT
	L342_383	TCGCCAATATTTAGCTTTAGATGGAATTTA-CCACCCA-TTTAGAGCTGCATT-CCCAAACAACTCGACTCGTC-GAAGGGGCTTTACACGGCGAAGGCCAGCGACCACATACGGGATTCTCACCCTCTGTGACGTTCTGTTCCAAGAAACATAGACAAGAGCC-AATCCCAAGGTTACCTTCTTCAAATTACAACTCGAACACCGAAGGTGCTAGATTTCAAATTTGAGC-TTTTGCCGCTTCACTCGCCGTTTACTAAGGCAATCCCT-GTTGGTTTCTT-
	L342_125	TGGCCAATATTTAGCTTTAGAAGAAATTTA-CCTCCCATTTTAGAGCTGCATT-CCCAAACAACTCGACTCGTC-GAAGGGGCTTTACACGGCGAAGGCCAGCGACCACATACGGGATTCTCACCCTCTGTGACGTTCTGTTCCAAGAAACATAGACAAGAGCC-AATCCCAAGGTTACCTTCTTCAAATTACAACTCGAACACCGAAGGTGCTAGATTTCAAATTTGAGC-TTTTGCCGCTTCACTCGCCG-TTACTAAGGCAATCCCT-GTTGGTTTCTT-
	L342_119	TGGCCAATATTTAGCTTTAGAAGAAATTTA-CCTCCCA-TTTAGAGCTGCATT-CCCAAACAACTCGACTCGTC-GAAGGGGCTTTACACGGCGAAGGCCAGCGACCACATACGGGATTCTCACCCTCTGTGACGTTCTGTTCCAAGAAACATAGACAAGAGCC-AATCCCAAGGTTACCTTCTTCAAATTACAACTCGAACACCGAAGGTGCTAGATTTCAAATTTGAGC-TTTTGCCGCTTCACTCGCCG-TTACTAAGGCAATCCCTCGTTGGTTTCTT-
	L344_20	TGGCCAATATTTAGCTTTAGAAGAAATTTA-CCTCCCA-TTTAGAGCTGCATT-CCCAAACAACTCGACTCGTC-GAAGGGGCTTTACACGGCGAAGGCCAGCGACCACATACGGGATTCTCACCCTCTGTGACGTTCTGTTCCAAGAAACATAGACAAGAGCC-AATCCCAAGGTTACCTTCTTCAAATTACAACTCGAACACCGAAGGTGCTAGATTTCAAATTTGAGC-TTTTGCCGCTTCACTCGCCG-TTACTAAGGCAATCCCT-GTTGGTTTCTTT
	T251_315	TGGCCAATATTTAGCTTTAGAAGAAATTTA-CCTCCCA-TTTAGAGCTGCATT-CCCAAACAACTCGACTCGTC-GAAGGGGCTTTACACGGCGAAGGCCAGCGACCACATACGGGATTCTCACCCTCTGTGACGTCCTGTTCCAAGAAACATAGACAAGAGCC-AATCCCAAGGTTACCTTCTTCAAATTACAACTCGAACACCGAAGGTGCTAGATTTCAAATTTGAGC-TTTTGCCGCTTCACTCGCCGTTTACTAAGGCAATCCCT-GTTGGTTTCTT-
	T251_474	TGGCCAATATTTAGCTTTAGAAGAAATTTA-CCTCCCA-TTTAGAGCTGCATT-CCCAAACAACTCGACTCGTC-GAAGGGGCTTTACACGGCGAAGGCCAGCGACCACATACGGGATTCTCACCCTCTGTGACGTTCTGTTCCAAGAAACATAGACAAGAGCC-AATCCCAAGGTTACCTTCTTCAAATTACAACTCGAACACCGAAGGTGCTAGATTTCAAATTTGAGC-TTTTGCCGCTTCACTCGCCGTTTACTAAGGCAATCCCT-GTTGGTTTCTT-
	T327_307	TGGCCAATATTTAGCTTTAGAAGAAATTTA-CCTCCCA-TTTAGAGCTGCATT-CCCAAACAACTCGACTCGTC-GAAGGGGCTTTACACGGCGAAGGCCAGCGACCACATACGGGATTCTCACCCTCTGTGACGTTCTGTTCCAAGAAACATAGACAAGAGCC-AATCCCAAGGTTACCTTCTTCAAATTACAACTCGAACACCGAAGGTGCTAGATTTCAAATTTGAGC-TTTTGCCGCTTCACTCGCCGTTTACTAAGGCAATCCCT-GTTGGTTTCTT-
	T327_334	TGGCCAATATTTAGCTTTAGAAGAAATTTACCCTCCCA-TTTAGAGCTGCATTACCCAAACAACTCGACTCGTCGGAAGGGGTCTTACACGGCGAAGGCCAGCGACCACATACGGGATTCTCACCCTCTGTGACGTTCTGTTCCAAGAAACATAGACAAGAGCC-AATCCCAAGGTTACCTTCTTCAAATTACAACTCGAACACCGAAGGTGCTAGATTTCAAATTTGAGC-TTTTGCCGCTTCACTCGCCGTTTACTAAGGCAATCCCT-GTTGGTTT----
	T327_58	TGGCCAATATTTAGCTTTAGAAGAAATTTA-CCTCCCA-TTTAGAGCTGCATT-CCCAAACAACTCGACTCGTC-GAAGGGGCTTTACACGGCGAAGGCCAGCGACCACATACGGGATTCTCACCCTCTGTGACGTCCTGTTCCAAGAAACATAGACAAGAGCC-AATCCCAAGGTTACCTTCTTCAAATTACAACTCGAACACCGAAGGTGCTAGATTTCAAATTTGAGC-TTTTGCCGCTTCACTCGCCG-TTACTAGGGCAATCCCT-GTTGGTTTCTTT
;
end;
