# Supplementary material for: Biogeographic barriers drive co-diversification within associated eukaryotes of the Sarracenia alata pitcher plant system
Source: PeerJ. 2016 Jan 14;4:e1576. doi: 10.7717/peerj.1576 (PMC4715430; doi:10.7717/peerj.1576)
Supplement: Supplemental Information 2 [file peerj-04-1576-s004.zip › DRYAD_Satleretal/OTUs/Fungi14_OTU_4.nex]

#NEXUS
begin taxa;
	dimensions ntax=766;
	taxlabels
	A254_188
	A254_137
	A254_439
	A254_448
	A254_111
	A254_219
	A254_55
	A254_34
	A254_307
	A254_84
	A254_100
	A254_347
	A254_372
	A254_397
	A254_27
	A254_299
	A254_170
	A254_214
	A254_65
	A254_35
	A254_291
	A254_2
	A254_74
	A254_28
	A254_404
	A254_6
	A254_98
	A255_284
	A255_123
	A255_329
	A255_14
	A255_105
	A255_182
	A256_84
	A257_118
	A257_333
	A257_59
	A328_224
	A257_45
	A328_232
	A328_221
	A328_295
	A328_22
	A328_342
	A328_185
	A328_164
	A328_311
	A328_129
	A329_107
	A329_72
	A329_104
	A329_178
	A329_111
	A329_190
	A329_64
	A329_69
	A329_127
	A329_122
	A329_11
	A329_169
	A329_166
	A330_58
	A329_6
	A329_22
	A331_69
	A331_21
	A331_111
	A331_160
	A331_264
	A331_288
	A331_135
	A331_97
	A331_208
	A332_68
	A331_183
	C235_39
	C235_513
	C235_434
	C235_441
	C235_225
	C235_69
	C235_292
	C235_70
	C235_337
	C235_166
	C235_379
	C236_3
	C236_154
	C236_91
	C236_205
	C236_290
	C236_95
	C236_147
	C236_78
	C237_136
	C237_237
	C237_166
	C237_236
	C237_44
	C237_376
	C237_363
	C237_280
	C237_23
	C237_254
	C237_177
	C237_217
	C237_78
	C237_154
	C237_282
	C237_7
	C237_144
	C237_315
	C237_98
	C237_128
	C237_2
	C237_94
	C237_140
	C237_213
	C237_73
	C237_345
	C237_47
	C237_219
	C237_271
	C237_195
	C237_142
	C237_61
	C237_65
	C237_100
	C238_202
	C238_287
	C238_351
	C238_195
	C238_243
	C238_485
	C312_134
	C316_62
	C316_6
	C317_21
	C317_260
	C317_124
	C317_99
	C317_143
	C317_5
	C317_17
	C317_123
	C317_126
	C317_28
	C317_133
	K243_9
	K243_280
	K243_143
	K243_357
	K245_125
	K245_149
	K245_50
	K245_70
	K245_162
	K245_139
	K245_4
	K245_254
	K245_283
	K245_2
	K245_146
	K245_56
	K245_215
	K245_110
	K245_83
	K245_10
	K245_153
	K245_89
	K245_241
	K245_170
	K246_274
	K246_304
	K247_70
	K247_287
	K247_31
	K247_145
	K247_179
	K318_71
	K322_483
	K322_250
	K322_504
	L111_5
	L111_19
	K322_65
	L111_16
	L111_15
	L112_3
	L111_21
	L112_45
	L111_7
	L119_54
	L119_46
	L119_30
	L119_38
	L119_45
	L119_19
	L119_32
	L119_55
	L119_13
	L119_8
	L112_80
	L120_9
	L112_46
	L125_2
	L125_14
	L125_16
	L125_11
	L126_78
	L125_15
	L120_35
	L125_4
	L126_55
	L126_131
	L126_87
	L126_61
	L126_40
	L126_3
	L126_27
	L126_7
	L126_59
	L126_67
	L126_21
	L126_76
	L126_99
	L126_106
	L126_22
	L127_24
	L127_53
	L127_97
	L127_42
	L128_4
	L128_8
	L128_18
	L129_10
	L129_2
	L129_14
	L129_18
	L128_31
	L167_9
	L167_1
	L169_204
	L169_150
	L170_314
	L170_4
	L171_126
	L171_363
	L171_300
	L171_76
	L171_88
	L171_9
	L171_343
	L171_326
	L171_355
	L172_8
	L172_107
	L172_39
	L172_76
	L172_112
	L172_105
	L172_129
	L173_94
	L173_292
	L173_306
	L172_53
	L173_135
	L173_253
	L173_194
	L173_182
	L173_197
	L173_1
	L173_105
	L175_60
	L173_368
	L173_343
	L175_84
	L175_18
	L175_32
	L175_62
	L175_2
	L176_261
	L176_145
	L258_343
	L258_142
	L175_105
	L258_67
	L258_351
	L258_363
	L258_371
	L258_17
	L258_214
	L259_239
	L259_548
	L260_289
	L260_459
	L260_191
	L261_256
	L260_220
	L261_319
	L261_281
	L261_179
	L261_354
	L261_43
	L261_153
	L261_98
	L261_33
	L261_272
	L261_160
	L261_351
	L261_53
	L261_105
	L261_122
	L261_318
	L261_244
	L261_55
	L261_248
	L261_21
	L261_82
	L261_2
	L261_1
	L261_297
	L261_387
	L261_390
	L261_227
	L261_102
	L261_394
	L261_9
	L261_215
	L261_207
	L261_90
	L262_504
	L262_521
	L262_34
	L262_143
	L264_36
	L265_66
	L266_312
	L266_50
	L266_281
	L266_32
	L266_39
	L266_201
	L266_204
	L266_38
	L266_261
	L266_31
	L266_48
	L266_17
	L266_350
	L266_370
	L266_91
	L266_354
	L266_61
	L266_162
	L266_279
	L266_1
	L266_95
	L266_361
	L266_274
	L266_97
	L266_242
	L266_264
	L266_181
	L266_51
	L266_159
	L266_140
	L266_247
	L266_27
	L279_179
	L279_119
	L279_87
	L280_93
	L279_9
	L280_92
	L279_297
	L280_33
	L280_250
	L280_339
	L280_278
	L280_181
	L280_99
	L280_191
	L280_240
	L280_216
	L280_61
	L280_212
	L280_52
	L280_237
	L280_161
	L280_48
	L280_308
	L280_175
	L280_206
	L280_166
	L280_239
	L280_297
	L280_162
	L280_159
	L280_172
	L280_90
	L280_173
	L280_288
	L280_110
	L280_2
	L280_167
	L280_287
	L280_176
	L280_147
	L280_272
	L280_62
	L280_157
	L280_251
	L280_200
	L280_28
	L280_350
	L280_39
	L280_165
	L281_97
	L280_26
	L281_228
	L282_7
	L282_319
	L282_132
	L282_272
	L282_365
	L282_234
	L282_3
	L283_311
	L283_201
	L282_161
	L285_40
	L286_360
	L286_124
	L286_344
	L286_411
	L289_30
	L289_14
	L289_4
	L289_121
	L289_229
	L289_87
	L289_180
	L289_96
	L289_103
	L289_55
	L289_230
	L289_90
	L289_69
	L289_28
	L335_263
	L335_34
	L335_237
	L335_129
	L335_80
	L335_121
	L335_183
	L335_120
	L335_147
	L335_37
	L335_6
	L335_100
	L335_115
	L335_194
	L335_81
	L335_224
	L335_108
	L335_230
	L335_7
	L335_142
	L335_148
	L335_71
	L335_225
	L335_152
	L336_134
	L336_158
	L336_61
	L336_17
	L336_8
	L336_33
	L336_59
	L336_93
	L336_37
	L336_155
	L336_139
	L336_5
	L336_208
	L337_5
	L337_60
	L337_35
	L337_75
	L337_186
	L337_15
	L337_150
	L337_87
	L335_54
	L337_93
	L338_152
	L338_5
	L338_60
	L338_79
	L338_74
	L338_15
	L338_75
	L338_7
	L338_42
	L339_41
	L339_18
	L338_50
	L338_83
	L338_84
	L338_68
	L339_125
	L339_84
	L339_148
	L339_181
	L339_29
	L339_90
	L339_35
	L339_32
	L339_34
	L339_170
	L339_4
	L339_73
	L339_28
	L339_2
	L339_7
	L339_226
	L339_101
	L339_150
	L339_85
	L339_161
	L339_171
	L339_6
	L339_54
	L339_36
	L339_105
	L340_23
	L340_18
	L340_102
	L340_13
	L340_60
	L340_30
	L340_95
	L340_169
	L340_63
	L340_125
	L340_22
	L340_69
	L340_173
	L340_157
	L340_160
	L341_11
	L340_5
	L340_70
	L340_27
	L341_70
	L341_103
	L341_189
	L341_95
	L342_128
	L342_326
	L342_10
	L342_364
	L342_275
	L342_365
	L342_76
	L342_362
	L342_198
	L342_177
	L342_252
	L342_77
	L342_145
	L342_25
	L342_429
	L342_169
	L342_109
	L342_307
	L342_114
	L342_18
	L342_7
	L342_285
	L342_190
	L342_180
	L342_363
	L342_218
	L342_153
	L342_201
	L342_343
	L342_87
	L342_332
	L342_413
	L342_256
	L342_62
	L342_13
	L342_414
	L342_118
	L342_75
	L342_142
	L342_438
	L342_354
	L342_192
	L342_271
	L342_140
	L342_235
	L342_253
	L342_179
	L342_259
	L342_176
	L342_314
	L344_190
	L344_354
	L344_344
	L342_94
	L344_224
	L344_83
	L344_15
	L344_201
	L344_312
	L344_94
	L344_59
	L344_188
	L344_141
	L344_402
	L344_283
	L344_54
	L344_67
	L345_38
	L344_305
	L345_103
	L345_199
	L345_258
	L345_384
	L345_374
	L345_257
	L345_89
	L345_1
	L345_215
	L345_278
	L345_105
	L345_206
	L345_127
	L345_96
	L345_419
	L345_443
	L345_209
	L345_174
	T249_22
	T250_268
	T251_496
	T251_111
	T252_69
	T252_388
	T323_209
	T323_118
	T323_43
	T323_22
	T323_21
	T323_44
	T323_32
	T323_198
	T323_48
	T323_121
	T323_176
	T323_107
	T323_15
	T323_38
	T323_239
	T323_1
	T323_34
	T323_141
	T323_137
	T323_86
	T323_96
	T323_131
	T323_152
	T323_136
	T323_94
	T323_166
	T323_77
	T323_178
	T323_202
	T323_71
	T323_111
	T323_2
	T323_98
	T323_57
	T323_29
	T324_189
	T323_112
	T324_168
	T323_191
	T324_100
	T323_53
	T323_88
	T323_220
	T323_100
	T323_167
	T323_164
	T324_115
	T324_180
	T324_138
	T325_239
	T324_5
	T325_289
	T325_185
	T325_168
	T325_150
	T325_126
	T325_113
	T325_209
	T325_251
	T325_74
	T325_141
	T325_253
	T325_159
	T325_155
	T325_154
	T325_179
	T325_103
	T325_230
	T325_11
	T325_21
	T325_189
	T325_7
	T325_208
	T325_156
	T325_94
	T326_61
	T326_128
	T326_268
	T326_2
	T326_113
	T326_145
	T326_54
	T326_255
	T326_119
	T326_8
	T326_155
	T326_112
	T326_37
	T327_297
	T326_126
	T326_190
	T327_79
	T327_92
	T327_181
	T327_185
	T327_208
	T327_84
	T327_396
	T327_146
	T327_272
	T327_153
	T327_43
	T327_306
	T327_393
	T327_223
	T327_359
	T327_329
	T327_271
	T327_174
	T327_402
	T327_435
	T327_392
	T327_24
;
end;
begin characters;
	dimensions nchar=317;
	format datatype=dna missing=? gap=-;
	matrix
	A254_188	--TCGCCAA-TA-TTTAGC-T-TTAG-AAGAAA-TTTACCT-CCCA-TTTAGAG-CTGC-A-TTCCCAAAC-AACTCGACTCGTCGAA-GGGGCTTTACACGGCGAAGGCCAGCGACCACATA-CGGGA-TTCTCACCCTCTGT-GACGT-CCTGTT-CCAAAGAACTT-AGACCGCTGCCAACGCCAAAGCGCCCTCTGC-AAATTACAAC-TCGGACTCT-G-AAAGAGCCAG-ATTTC-AAA-TTTGAGCTG-TTGCCG-CTTCACTCG-CCGTTTACTA-GGG-CAA-TC-CCT-G-TT-GGTTTCTTT----
	A254_137	--TCGCCAA-TA-TTTAGC-T-TTAG-ATGGAA-TTTACCA-CCCA-CTTAGAG-CTGC-A-TTCCCAAAC-AACTCGACTCGTCGAA-GGGGCTTTACACGGCGAAGGCCAGCGACCACATA-CGGGA-TTCTCACCCTCTGT-GACGT-CCTGTT-CCAAAGAACTT-AGACCGCTGCCAACGCCAAAGCGCCCTCTGC-AAATTACAAC-TCGGACTCT-G-AAAGAGCCAG-ATTTC-AAA-TTTGAGCTG-TTGCCG-CTTCACTCG-CCG-TTACTA-GGG-CAA-TC-CCT-G-TT-GGTTTCTTTT---
	A254_439	--TCGCCAA-TA-TTTAGC-T-TTAG-ATGGAA-TTTACCA-CCCA-CTTAGAG-CTGC-A-TTCCCAAAC-AACTCGACTCGTCGAA-GGGGCTTTACACGGCGAAGGCCAGCGACCACATA-CGGGA-TTCTCACCCTCTGT-GACGT-CCTGTT-CCAAAGAACTT-AGACCGCTGCCAACGCCAAAGCGCCCTCTGC-AAATTACAAC-TCGGACTCT-G-AAAGAGCCAG-ATTTC-AAA-TTTGAGCTG-TTGCCG-CTTCACTCG-CCGTTTACTA-GGG-CAA-TC-CCT-G-TT-GGTTTCTTT----
	A254_448	--TCGCCAA-TA-TTTAGC-T-TTAG-ATGGAA-TTTACCT-CCCA-TTTAGAG-CTGC-A-TTCCCAAAC-AACTCGACTCGTCGAA-GGGGCTTTACACGGCGAAGGCCAGCGACCACATA-CGGGA-TTCTCACCCTCTGT-GACGT-CCTGTT-CCAAAGAACTT-AGACCGCTGCCAACGCCAAAGCGCCCTCTGC-AAATTACAAC-TCGGACTCT-G-AAAGAGCCAG-ATTTC-AAA-TTTGAGCTG-TTGCCG-CTTCACTCG-CCGTTTACTA-GGG-CAA-TC-CCT-G-TT-GGTTTCTTT----
	A254_111	--TCGCCAA-TA-TTTAGC-T-TTAG-ATGGAA-TTTACCT-CCCA-TTTAGAG-CTGC-A-TTCCCAAAC-AACTCGACTCGTCGAA-GGGGCTTTACACGGCGAAGGCCAGCGACCACATA-CGGGA-TTCTCACCCTCTGT-GACGT-CCTGTT-CCAAAGAACTT-AGACCGCTGCCAACGCCAAAGCGCCCTCTGC-AAATTACAAC-TCGGACTCT-G-AAAGAGCCAG-ATTTC-AAA-TTTGAGCTG-TTGCCG-CTTCACTCG-CCG-TTACTA-AGG-CAA-TC-CCT-G-TT-GGTTTCTTTT---
	A254_219	--TGGCCAA-TA--TTAGT-CTTTAG-AAGAAA-TTTACCT-CCCA-TTTAGAG-CTGC-A-TTCCCAAAC-AACTCGACTCGTCGAA-GGGGCTTTACACGGCGAAGGCCAGCGACCACATA-CGGGA-TTCTCACCCTCTGT-GACGT-CCTGTT-CCAAAGAACTT-AGACCGCTGCCAACGCCAAAGCGCCCTCTGC-AAATTACAAC-TCGGACTCT-G-AAAGAGCCAG-ATTTC-AAA-TTTGAGCTG-TTGCCG-CTTCACTCG-CCGTTTACTA-GGG-CAA-TC-CCT-G-TT-GGTTTCTTT----
	A254_55	--TGGCCAA-TA-TTTAGC-T-TTAG-AAGAAA-TTTACCT-CCCA-TTTAGAG-CTGC-A-TTCCCAAAC-AACTCGACTCGTCGAA-GGGGCTTTACACGGCGAAGGCCAGCGACCACATA-CGGGA-TTCTCACCCTCTGT-GACGT-CCTGTT-CCAAAGAACTT-AGACCGCTGCCAACGCCAAAGCGCCCTCTGC-AAATTACAAC-TCGGACTCT-G-AAAGAGCCAG-ATTTC-AAA-TTTGAGCTG-TTGCCG-CTTCACTCG-CCG-TTACTA--GG-CAA-TC-CCT-G-TT-GGTTTCTTTTC--
	A254_34	--TGGCCAA-TA-TTTAGC-T-TTAG-AAGAAA-TTTACCT-CCCA-TTTAGAG-CTGC-A-TTCCCAAAC-AACTCGACTCGTCGAA-GGGGCTTTACACGGCGAAGGCCAGCGACCACATA-CGGGA-TTCTCACCCTCTGT-GACGT-CCTGTT-CCAAAGAACTT-AGACCGCTGCCAACGCCAAAGCGCCCTCTGC-AAATTACAAC-TCGGACTCT-G-AAAGAGCCAG-ATTTC-AAA-TTTGAGCTG-TTGCCG-CTTCACTCG-CCG-TTACTA--AG-CAA-TC-CCT-G-TT-GGTTTCTTTTC--
	A254_307	--TGGCCAA-TA-TTTAGC-T-TTAG-AAGAAA-TTTACCT-CCCA-TTTAGAG-CTGC-A-TTCCCAAAC-AACTCGACTCGTCGAA-GGGGCTTTACACGGCGAAGGCCAGCGACCACATA-CGGGA-TTCTCACCCTCTGT-GACGT-CCTGTT-CCAAAGAACTT-AGACCGCTGCCAACGCCAAAGCGCCCTCTGC-AAATTACAAC-TCGGACTCT-G-AAAGAGCCAG-ATTTC-AAA-TTTGAGCTG-TTGCCG-CTTCACTCG-CCGTTTACTA-GGG--AAATCA-TT-G-TT-ATTTTCTTT----
	A254_84	--TGGCCAA-TA-TTTAGC-T-TTAG-AAGAAA-TTTACCT-CCCA-TTTAGAG-CTGC-A-TTCCCAAAC-AACTCGACTCGTCGAA-GGGGCTTTACACGGCGAAGGCCAGCGACCACATA-CGGGA-TTCTCACCCTCTGT-GACGT-CCTGTT-CCAAAGAACTT-AGACCGCTGCCAACGCCAAAGCGCCCTCTGC-AAATTACAAC-TCGGACTCT-G-AAAGAGCCAG-ATTTC-AAA-TTTGAGCTG-TTGCCG-CTTCACTCG-CCG-TTACTA-GGG--AAATCACTT-G-TT-AGTTTCCTT----
	A254_100	--TGGCCAA-TA-TTTAGC-T-TTAG-AAGAAA-TTTACCT-CCCA-TTTAGAG-CTGC-A-TTCCCAAAC-AACTCGACTCGTCGAA-GGGGCTTTACACGGCGAAGGCCAGCGACCACATA-CGGGA-TTCTCACCCTCTGT-GACGT-CCTGTT-CCAAAGAACTT-AGACCGCTGCCAACGCCAAAGCGCCCTCTGC-AAATTACAAC-TCGGACTCT-G-AAAGAGCCAG-ATTTC-AAA-TTTGAGCTG-TTGCCG-CTTCACTCG-CCG-TTACTA-GGG-CAA-TC-CCT-G-TT-GGTTTCCTTT---
	A254_347	--TGGCCAA-TA-TTTAGC-T-TTAG-AAGAAA-TTTACCT-CCCA-TTTAGAG-CTGC-A-TTCCCAAAC-AACTCGACTCGTCGAA-GGGGCTTTACACGGCGAAGGCCAGCGACCACATA-CGGGA-TTCTCACCCTCTGT-GACGT-CCTGTT-CCAAAGAACTT-AGACCGCTGCCAACGCCAAAGCGCCCTCTGC-AAATTACAAC-TCGGACTCT-G-AAAGAGCCAG-ATTTC-AAA-TTTGAGCTG-TTGCCG-CTTCACTCG-CCGTTTACTA-GGG-CAATCC-CTC-G-TT-CGGTTTCT-----
	A254_372	--TGGCCAA-TA-TTTAGC-T-TTAG-AAGAAA-TTTACCT-CCCA-TTTAGAG-CTGC-A-TTCCCAAAC-AACTCGACTCGTCGAA-GGGGCTTTACACGGCGAAGGCCAGCGACCACATA-CGGGA-TTCTCACCCTCTGT-GACGT-CCTGTT-CCAAAGAACTT-AGACCGCTGCCAACGCCAAAGCGCCCTCTGC-AAATTACAAC-TCGGACTCT-G-AAAGAGCCAG-ATTTC-AAA-TTTGAGCTG-TTGCCG-CTTCACTCG-CCGTTTACTA-GGG-CAATCC-CTC-G-TT-GGTTTCTT-----
	A254_397	--TGGCCAA-TA-TTTAGC-T-TTAG-AAGAAA-TTTACCT-CCCA-TTTAGAG-CTGC-A-TTCCCAAAC-AACTCGACTCGTCGAA-GGGGCTTTACACGGCGAAGGCCAGCGACCACATA-CGGGA-TTCTCACCCTCTGT-GACGT-CCTGTT-CCAAAGAACTT-AGACCGCTGCCAACGCCAAAGCGCCCTCTGC-AAATTACAAC-TCGGACTCT-G-AAAGAGCCAG-ATTTC-AAA-TTTGAGCTG-TTGCCG-CTTCACTCG-CCGTTTACTA-GGG-CAA-TC-CCT-G-TTTGGTTTCTT-----
	A254_27	--TGGCCAA-TA-TTTAGC-T-TTAG-AAGAAA-TTTACCT-CCCA-TTTAGAG-CTGC-A-TTCCCAAAC-AACTCGACTCGTCGAA-GGGGCTTTACACGGCGAAGGCCAGCGACCACATA-CGGGA-TTCTCACCCTCTGT-GACGT-CCTGTT-CCAAAGAACTT-AGACCGCTGCCAACGCCAAAGCGCCCTCTGC-AAATTACAAC-TCGGACTCT-G-AAAGAGCCAG-ATTTC-AAA-TTTGAGCTT-TTGCCG-CTTCACTCG-CCG-TTACTA-AGG-CAA-TC-CCT-G-TT-GGTTTCTTTT---
	A254_299	--TGGCCAA-TA-TTTAGC-T-TTAG-AAGAAA-TTTACCT-CCCA-TTTAGAG-CTGC-A-TTCCCAAAC-AACTCGACTCGTCGAA-GGGGCTTTACACGGCGAAGGCCAGCGACCACATA-CGGGA-TTCTCACCCTCTGT-GACGT-CCTGTT-CCAAAGAACTT-AGACCGCTGCCAACGCCAAAGCGCCCTCTGC-AAATTACAAC-TCGGACTCT-G-AAAGAGCCAG-ATTTC-AAA-TTTGAGCTG-TTGCCG-CTTCACTCG-CCGTTTACTA-GGG-CAA-TC-CCT-G-TT-GGTTTCTTT----
	A254_170	--TGGCCAA-TA-TTTAGC-T-TTAG-AAGAAA-TTTACCT-CCCA-TTTAGAG-CTGC-A-TTCCCAAAC-AACTCGACTCGTCGAA-GGGGCTTTACACGGCGAAGGCCAGCGACCACATA-CGGGA-TTCTCACCCTCTGT-GACGT-CCTGTT-CCAAAGAACTT-AGACCGCTGCCAACGCCAAAGCGCCCTCTGC-AAATTACAAC-TCGGACTCT-G-AAAGAGCCAG-ATTTC-AAA-TTTGAGCTG-TTGCCG-CTTCACTCG-CCGTTTACTA-GGG-CAA-TC-CCT-G-TT-GGTTTCTTT----
	A254_214	--TGGCCGG-TA-TTTAGC-T-TTAG-AAGAAA-TTTACCT-CCCA-TTTAGAG-CTGC-A-TTCCCAAAC-AACTCGACTCGTCGAA-GGGGCTTTACACGGCGAAGGCCAGCGACCACATA-CGGGA-TTCTCACCCTCTGT-GACGT-CCTGTT-CCAAAGAACTT-AGACCGCTGCCAACGCCAAAGCGCCCTCTGC-AAATTACAAC-TCGGACTCT-G-AAAGAGCCAG-ATTTC-AAA-TTTGAGCTG-TTGCCG-CTTCACTCG-CCGTTTACTA-GGG-CAA-TC-CCT-G-TT-GGTTTCTTT----
	A254_65	--TGGCCAA-TA-TTTAGC-T-TTAG-AAGAAA-TTTACCT-CCCA-TTTAGAG-CTGC-A-TTCCCAAAC-AACTCGACTCGTCGAA-GGGGCTTTACACGGCGAAGGCCAGCGACCACATA-CGGGA-TTCTCACCCTCTGT-GACGT-CCTGTT-CCAAAGAACTT-AGACCGCTGCCAACGCCAAAGCGCCCTCTGC-AAATTACAAC-TCGGACTCT-G-AAAGAGCCAG-ATTTC-AAA-TTTGAGCTG-TTGCCG-CTTCACTCG-CCG-TTACTA-GGG-CAA-TC-CCT-G-TT-GGTTTCTTTT---
	A254_35	--TGGCCAA-TA-TTTAGC-T-TTAG-AAGAAA-TTTACCT-CCCA-TTTAGAG-CTGC-A-TTCCCAAAC-AACTCGACTCGTCGAA-GGGGCTTTACACGGCGAAGGCCAGCGACCACATA-CGGGA-TTCTCACCCTCTGT-GACGT-CCTGTT-CCAAAGAACTT-AGACCGCTGCCAACGCCAAAGCGCCCTCTGC-AAATTACAAC-TCGGACTCT-G-AAAGAGCCAG-ATTTC-AAA-TTTGAGCTG-TTGCCG-CTTCACTCG-CCG-TTACTA--GG-CAA-TC-CCT-G-TT-GGTTTCTTTTC--
	A254_291	--TGGCCAATTA-TTTAGC-T-TTAG-AAGAAA-TTTACCT-CCCA-TTTAGAG-CTGC-A-TTCCCAAAC-AACTCGACTCGTCGAA-GGGGCTTTACACGGCGAAGGCCAGCGACCACATA-CGGGA-TTCTCACCCTCTGT-GACGT-CCTGTT-CCAAAGAACTT-AGACCGCTGCCAACGCCAAAGCGCCCTCTGC-AAATTACAAC-TCGGACTCT-G-AAAGAGCCAG-A-TTC-AAA-TTTGAGCTG-TTGCCG-CTTCACTCG-CCGTTTACTA-GGG-CAA-TC-CCT-G-TT-GGTTTCTTT----
	A254_2	--TGGCCGAATA-TTTAGC-T-TTAG-AAGAAA-TTTACCT-CCCA-TTTAGAG-CTGC-A-TTCCCAAAC-AACTCGACTCGTCGAA-GGGGCTTTACACGGCGAAGGCCAGCGACCACATA-CGGGA-TTCTCACCCTCTGT-GACGT-CCTGTT-CCAAAGAACTT-AGACCGCTGCCAACGCCAAAGCGCCCTCTGC-AAATTACAAC-TCGGACTCT-G-AAAGAGCCAG-ATTTC-AAA-TTTGAGCTG-TTGCCG-CTTCACTCG-CCG-TTACTA--GG-CAA-TC-CCT-G-TT-GGTTTCTTTT---
	A254_74	--TGGCCAA-TA-TTTAGC-T-TTAG-AAGAAA-TTTACCT-CCCA-TTTAGAG-CTGC-A-TTCCCAAAC-AACTCGACTCGTCGAA-GGGGCTTTACACGGCGAAGGCCAGCGACCACATA-CGGGA-TTCTCACCCTCTGT-GACGT-CCTGTT-CCAAAGAACTT-AGACCGCTGCCAACGCCAAAGCGCCCTCTGC-AAATTACAAC-TCGGACTCT-G-AAAGAGCCAG-ATTTC-AAA-TTTGAGCTG-TTGCCG-CTTCACTCG-CCG-TTACTA-GGG-CAA-TC-CCT-G-TT-GGTTTCTTTC---
	A254_28	--TGGCCAA-TA-TTTAGC-T-TTAG-AAGAAA-TTTACCT-CCCA-TTTAGAG-CTGC-A-TTCCCAAAC-AACTCGACTCGTCGAA-GGGGCTTTACACGGCGAAGGCCAGCGACCACATA-CGGGA-TTCTCACCCTCTGT-GACGT-CCTGTT-CCAAAGAACTT-AGACCGCTGCCAACGCCAAAGCGCCCTCTGC-AAATTACAAC-TCGGGCCCG-----AGAGCCAG-ATTTC-AAA-TTTGAGCTG-TTGCCG-CTTCACTCG-CCG-TTACTA-AGG-CAA-TC-CCT-G-TT-GGTTTCTTTTCCT
	A254_404	--TGGCCAA-TA-TTTAGC-T-TTAG-AAGAAACTTTACCT-CCCA-TTTAGAG-CTGC-A-TTCCCAAAC-AACTCGACTCGTCGAA-GGGGCTTTACACGGCGAAGGCCAGCGACCACATA-CGGGA-TTCTCACCCTCTGT-GACGT-CCTGTTCCCAAAGAACTT-AGACCGCTGCCAACGCCAAAGCGCCCTCTGC-AAATTACAAC-TCGGACTCT-G-AAAGAGCCAG-ATTTC-AAA-TTTGAGCTG-TTGCCG-CTTCACTCG-CCGTTTACTA-GGG-CAA-TC-CCT-G-TT-GGTTTCT------
	A254_6	--TGGCCAA-TA-TTTAGC-T-TTAG-AAGAAA-TTTACCT-CCCA-TTTAGAG-CTGC-A-TTCCCAAAC-AACTCGACTCGTCGAA-GGGGCTTTACACGGCGAAGGCCAGCGACCACATA-CGGGA-TTCTCACCCTCTGT-GACGT-CCTGTT-CCAAAGAACTT-AGACCGCTGCCAACGCCAAAGCGCCCTCTGC-AAATTACAAC-TCGGACTCT-G-AAAGAGCCAG-ATTTC-AAA-TTTGAGCTG-TTGCCG-CTTCACTCG-CCG-TTACTA--GG-CAA-TC-CCT-G-TT-GGTTTCTTTTC--
	A254_98	--TGGCCAA-TA-TTTAGC-T-TTAG--AAGAA-TTTACCT-CCCA-TTTAGAG-CTGC-A-TTCCCAAAC-AACTCGACTCGTCGAA-GGGGCTTTACACGGCGAAGGCCAGCGACCACATA-CGGGA-TTCTCACCCTCTGT-GACGT-CCTGTT-CCAAAGAACTT-AGACCGCTGCCAACGCCAAAGCGCCCTCTGC-AAATTACAAC-TCGGACTCT-G-AAAGAGCCAG-ATTTC-AAA-TTTGAGCTG-TTGCCG-CTTCACTCG-CCG-TTACTA-GGG-CAA-TC-CCT-G-TT-GGTTTCTTTTC--
	A255_284	--TCGCAAA-TA-TTTAGC-T-TTAG-GTGAGA-TTTACCA-CCCA-CTTAGAG-CTGC-A-TTCCCAAAC-AACTCGACTCGTCGAA-GGGGCTTTACACGGCGAAGGCCAGCGACCACATA-CGGGA-TTCTCACCCTCTGT-GACGT-CCTGTT-CCAAAGAACTT-AGACCGCTGCCAACGCCAAAGCGCCCTCTGC-AAATTACAAC-TCGGACTCT-G-AAAGAGCCAG-ATTTC-AAA-TTTGAGCTG-TTGCCG-CTTCACTCG-CCGTTTACTA-GGG-CAATCC-CTC-G-TT-GGTTTCTT-----
	A255_123	--TGGCCAA-TA-TTTAGC-T-TTAG-AAGAAA-TTTACCT-CCCA-TTTAGAG-CTGC-A-TTCCCAAAC-AACTCGACTCGTCGAA-GGGGCTTTACACGGCGAAGGCCAGCGACCACATA-CGGGA-TTCTCACCCTCTGT-GACGT-CCTGTT-CCAAAGAACTT-AGACCGCTGCCAACGCCAAAGCGCCCTCTGC-AAATTACAAC-TCGGACTCT-G-AAAGAGCCAG-ATTTC-AAA-TTTGAGCTG-TTGCCG-CTTCACTCG-CCGTTTACTA-GGG-CAATCC-CTC-G-TT-GGTTCTTT-----
	A255_329	--TGGCCAA-TA-TTTAGC-T-TTAG-AAGAAA-TTTACCT-CCCA-TTTAGAG-CTGC-A-TTCCCAAAC-AACTCGACTCGTCGAA-GGGGCTTTACACGGCGAAGGCCAGCGACCACATA-CGGGA-TTCTCACCCTCTGT-GACGT-CCTGTT-CCAAAGAACTT-AGACCGCTGCCAACGCCAAAGCGCCCTCTGC-AAATTACAAC-TCGGACTCT-G-AAAGAGCCAG-ATTTC-AAA-TTTGAGCTG-TTGCCG-CTTCACTCG-CCGTTTACTA-GGG--AAATCA-TT-G-TT-ATTTTCTTT----
	A255_14	--TGGCCAA-TA-TTTAGC-T-TTAG-AAGAAA-TTTACCT-CCCA-TTTAGAG-CTGC-A-TTCCCAAAC-AACTCGACTCGTCGAA-GGGGCTTTACACGGCGAAGGCCAGCGACCACATA-CGGGA-TTCTCACCCTCTGT-GACGT-CCTGTT-CCAAAGAACTT-AGACCGCTGCCAACGCCAAAGCGCCCTCTGC-AAATTACAAC-TCGGACTCT-G-AAAGAGCCAG-ATTTC-AAA-TTTGAGCTG-TTGCCG-CTTCACTCG-CCG-TTACTA--GG-CAA-TC-CCT-G-TT-GGTTTCTTTTC--
	A255_105	--TGGCCAA-TA-TTTAGC-T-TTAG-AAGAAA-TTTACCT-CCCA-TTTAGAG-CTGC-A-TTCCCAAAC-AACTCGACTCGTCGAA-GGGGCTTTACACGGCGAAGGCCAGCGACCACATA-CGGGA-TTCTCACCCTCTGT-GACGT-CCTGTT-CCAAAGAACTT-AGACCGCTGCCAACGCCAAAGCGCCCTCTGC-AAATTACAAC-TCGGACTCT-G-AAAGAGCCAG-ATTTC-AAA-TTTGAGCTG-TTGCCG-CTTCACTCG-CCG-TTACTA-GGG-CAA-TC-CCT-G-TT-GGTTTCTTTT---
	A255_182	--TGGCCAA-TA-TTTAGC-T-TTAG-AAGAAA-TTTACCT-CCCA-TTTAGAG-CTGC-A-TTCCCAAAC-AACTCGACTCGTCGAA-GGGGCTTTACACGGCGAAGGCCAGCGACCACATA-CGGGA-TTCTCACCCTCTGT-GACGT-CCTGTT-CCAAAGAACTT-AGACCGCTGCCAACGCCAAAGCGCCCTCTGC-AAATTACAAC-TCGGACTCT-G-AAAGAGCCAG-ATTTC-AAA-TTTGAGCTG-TTGCCG-CTTCACTCG-CCGTTTACTA-GGG-CAA-TC-CCT-G-TT-GGTTTCTTT----
	A256_84	--TGGCCAA-TA-TTTAGC-T-TTAG-AAGAAA-TTTACCT-CCCA-TTTAGAG-CTGC-A-TTCCCAAAC-AACTCGACTCGTCGAAGGGGGCTTTACACGGCGAAGGCCAGCGACCACATA-CGGGA-TTCTCACCCTCTGT-GACGT-CCTGTT-CCAAAGAACTT-AGACCGCTGCCAACGCCAAAGCGCCCTCTGC-AAATTACAAC-TCGGACTCT-G-AAAGAGTCAG-ATTTC-AAA-TTTGAGCTG-TTGCCG-CTTCACTCG-CCG-TTACTA--GG-CAA-TC-CCT-G-TT-GGTTTCTTTT---
	A257_118	--TCGCCAA-TA-TTTAGC-T-TTAG-ATGGAA-TTTACCA-CCCA-CTTAGAG-CTGC-A-TTCCCAAAC-AACTCGACTCGTCGAA-GGGGCTTTACACGGCGAAGGCCAGCGACCACATA-CGGGA-TTCTCACCCTCTGT-GACGT-CCTGTT-CCAAAGAACTT-AGACCGCTGCCAACGCCAAAGCGCCCTCTGC-AAATTACAAC-TCGGACTCT-G-AAAGAGCCAG-ATTTC-AAA-TTTGAGCTT-TTGCCG-CTTCACTCG-CCG-TTACTA-AGG-CAA-TC-CCT-G-TT-GGTTTCTTTT---
	A257_333	--TGGCCAA-TA-TTTAGC-T-TTAG-AAGAAA-TTTACCT-CCCA-TTTAGAG-CTGC-A-TTCCCAAAC-AACTCGACTCGTCGAA-GGGGCTTTACACGGCGAAGGCCAGCGACCACATA-CGGGA-TTCTCACCCTCTGT-GACGT-CCTGTT-CCAAAGAACTT-AGACCGCTGCCAACGCCAAAGCGCCCTCTGC-AAATTACAAC-TCGGACTCT-G-AAAGAGCCAG-ATTTC-AAA-TTTGAGCTG-TTGCCG-CTTCACTCG-CCGTTTACTA-GGG-CAA-TC-CCT-G-TT-GGTTTCTTT----
	A257_59	--TGGCCAA-TA-TTTAGC-T-TTAG-AAGAAA-TTTACCT-CCCA-TTTAGAG-CTGC-A-TTCCCAAAC-AACTCGACTCGTCGAA-GGGGCTTTACACGGCGAAGGCCAGCGACCACATA-CGGGA-TTCTCACCCTCTGT-GACGT-CCTGTT-CCAAAGAACTT-AGACCGCTGCCAACGCCAAAGCGCCCTCTGC-AAATTACAAC-TCGGACTCT-G-AAAGAGCCAG-ATTTC-AAA-TTTGAGCTT-TTGCCG-CTTCACTCG-CCG-TTACTA-AGG-CAA-TC-CCT-G-TT-GGTTTCTTTT---
	A328_224	--CCATAGA-TA-TTTAGC-T-TTAG-AAGAAG-TTTATCT-CCCA-TTTAGAG-CTGC-A-TTCCCAAAC-AACTCGACTCGTCGAA-GGGGCTTTACACGGCGAAGGCCAGCGACCACATA-CGGGA-TTCTCACCCTCTGT-GACGT-CCTGTT-CCAAAGAACTT-AGACCGCTGCCAACGCCAAAGCGCCCTCTGC-AAATTACAAC-TCGGACTCT-G-AAAGAGCCAG-ATTTC-AAA-TTTGAGCTG-TTGCCG-CTTCACTCG-CCGTTTACTA-GGG-CAA-TC-CCT-G-TT-GGTTTCTTT----
	A257_45	--TGGCCAA-TA-TTTAGC-T-TTAG-AAGAAA-TTTACCT-CCCA-TTTAGAG-CTGC-A-TTCCCAAAC-AACTCGACTCGTCGAA-GGGGCTTTACACGGCGAAGGCCAGCGACCACATA-CGGGA-TTCTCACCCTCTGT-GACGT-CCTGTT-CCAAAGAACTT-AGACCGCTGCCAACGCCAAAGCGCCCTCTGC-AAATTACAAC-TCGGACTCT-G-AAAGAGCCAG-ATTTC-AAA-TTTGAGCTG-TTGCCG-CTTCACTCG-CCG-TTACTA--AG-CAA-TC-CCT-G-TT-GGTTTCTTTTC--
	A328_232	--TCGCCAA-TA-TTTAGC-T-TTAG-ATGGAA-TTTACCA-CCCA-CTTAGAG-CTGC-A-TTCCCAAAC-AACTCGACTCGTCGAA-GGGGCTTTACACGGCGAAGGCCAGCGACCACATA-CGGGA-TTCTCACCCTCTGT-GACGT-CCTGTT-CCAAAGAACTT-AGACCGCTGCCAACGCCAAAGCGCCCTCTGC-AAATTACAAC-TCGGACTCT-G-AAAGAGTCAG-ATTTC-AAA-TTTGAGCTG-TTGCCG-CTTCACTCG-CCGTTTACTA-GGG-CAA-TC-CCT-G-TT-GGTTTCTTT----
	A328_221	--TCGCCAA-TA-TTTAGC-T-TTAG-ATGGAA-TTTACCA-CCCA-TTTAGAG-CTGC-A-TTCCCAAAC-AACTCGACTCGTCGAA-GGGGCTTTACACGGCGAAGGCCAGCGACCACATA-CGGGA-TTCTCACCCTCTGT-GACGT-CCTGTT-CCAAAGAACTT-AGACCGCTGCCAACGCCAAAGCGCCCTCTGC-AAATTACAAC-TCGGACTCT-G-AAAGAGCCAG-ATTTC-AAA-TTTGAGCTG-TTGCCG-CTTCACTCG-CCG-TTACTA-GGG-CAA-TC-CCT-G-TT-GGTTTCTTTT---
	A328_295	--TCGCCAA-TA-TTTAGC-T-TTAG-ATGGAA-TTTACCA-CCCA-TTTAGAG-CTGC-A-TTCCCAAAC-AACTCGACTCGTCGAA-GGGGCTTTACACGGCGAAGGCCAGCGACCACATA-CGGGA-TTCTCACCCTCTGT-GACGT-CCTGTT-CCAAAGAACTT-AGACCGCTGCCAACGCCAAAGCGCCCTCTGC-AAATTACAAC-TCGGACTCT-G-AAAGAGTCAG-ATTTC-AAA-TTTGAGCTG-TTGCCG-CTTCACTCG-CCGTTTACTA-GGG-CAA-TC-CCT-G-TT-GGTTTCTTT----
	A328_22	--TGGCCAA-TA-TTTAGC-T-TTAG-AAGAAA-TTTACCT-CCCA-TTTAGAG-CTGC-A-TTCCCAAAC-AACTCGACTCGTCGAA-GGGGCTTTACACGGCGAAGGCCAGCGACCACATA-CGGGA-TTCTCACCCTCTGT-GACGT-CCTGTT-CCAAAGAACTT-AGACCGCTGCCAACGCCAAAGCGCCCTCTGC-AAATTACAAC-TCGGACTCT-G-AAAGAGCCAG-ATTTC-AAA-TTTGAGCTG-TTGCCG-CTTCACTCG-CCG-TTACTA-GGG-CAA-TC-CCT-G-TT-GGTTTCTTTT---
	A328_342	--TGGCCAA-TA-TTTAGC-T-TTAG-AAGAAA-TTTACCT-CCCA-TTTAGAG-CTGC-A-TTCCCAAAC-AACTCGACTCGTCGAA-GGGGCTTTACACGGCGAAGGCCAGCGACCACATA-CGGGA-TTCTCACCCTCTGT-GACGT-CCTGTT-CCAAAGAACTT-AGACCGCTGCCAACGCCAAAGCGCCCTCTGCAAAATTACAAC-TCGGACTCT-G-AAAGAGTCAG-ATTTC-AAA-TTTGAGCTG-TTGCCG-CTTCACTCG-CCGTTTACTA-GGG-CAA-TC-CCT-G-TT-GGTTTCTT-----
	A328_185	--TGGCCAA-TA-TTTAGC-T-TTAG-AAGAAA-TTTACCT-CCCA-TTTAGAG-CTGC-A-TTCCCAAAC-AACTCGACTCGTCGAA-GGGGCTTTACACGGCGAAGGCCAGCGACCACATA-CGGGA-TTCTCACCCTCTGT-GACGT-CCTGTT-CCAAAGAACTT-AGACCGCTGCCAACGCCAAAGCGCCCTCTGC-AAATTACAAC-TCGGACTCT-G-AAAGAGCCAG-ATTTC-AAA-TTTGAGCTG-TTGCCG-CTTCACTCG-CCGTTTACTA-GGG-CAA-TC-CCT-G-TT-GGTTTCTTT----
	A328_164	--TGGCCAA-TA-TTTAGC-T-TTAG-AAGAAA-TTTACCT-CCCA-TTTAGAG-CTGC-A-TTCCCAAAC-AACTCGACTCGTCGAA-GGGGCTTTACACGGCGAAGGCCAGCGACCACATA-CGGGA-TTCTCACCCTCTGT-GACGT-CCTGTT-CCAAAGAACTT-AGACCGCTGCCAACGCCAAAGCGCCCTCTGC-AAATTACAAC-TCGGACTCT-G-AAAGAGTCAG-ATTTC-AAA-TTTGAGCTG-TTGCCG-CTTCACTCG-CCGTTTACTA-GGG-CAA-TC-CCT-G-TT-GGTTTCTTT----
	A328_311	--TGGCCAATTA-TTTAGC-T-TTAG-AAGAAA-TTTACCT-CCCA-TTTAGAG-CTGC-A-TTCCCAAAC-AACTCGACTCGTCGAA--GGGCTTTACACGGCGAAGGCCAGCGACCACATA-CGGGA-TTCTCACCCTCTGT-GACGT-CCTGTT-CCAAAGAACTT-AGACCGCTGCCAACGCCAAAGCGCCCTCTGC-AAATTACAAC-TCGGACTCT-G-AAAGAGCCAG-ATTTC-AAA-TTTGAGCTG-TTGCCG-CTTCACTCG-CCGTTTACTA-GGG-CAA-TC-CCT-G-TT-GGTTTCTTT----
	A328_129	--TGGCCAA-TA-TTTAGC-T-TTAG--AAGAA-TTTACCT-CCCA-TTTAGAG-CTGC-A-TTCCCAAAC-AACTCGACTCGTCGAA-GGGGCTTTACACGGCGAAGGCCAGCGACCACATA-CGGGA-TTCTCACCCTCTGT-GACGT-CCTGTT-CCAAAGAACTT-AGACCGCTGCCAACGCCAAAGCGCCCTCTGC-AAATTACAAC-TCGGACTCT-G-AAAGAGCCAG-ATTTC-AAA-TTTGAGCTG-TTGCCG-CTTCACTCG-CCG-TTACTA-GGG-CAA-TC-CCT-G-TT-GGTTTCTTTTC--
	A329_107	--TCGCCAA-TA-TTTAGC-T-TTAG-ATGGAA-TTTACCA-CCCA-CTTAGAG-CTGC-A-TTCCCAAAC-AACTCGACTCGTCGAA-GGGGCTTTACACGGCGAAGGCCAGCGACCACATA-CGGGA-TTCTCACCCTCTGT-GACGT-CCTGTT-CCAAAGAACTT-AGACCGCTGCCAACGCCAAAGCGCCCTCTGC-AAATTACAAC-TCGGACTCT-G-AAAGAGCCAG-ATTTC-AAA-TTTGAGCTG-TTGCCG-CTTCACTCG-CCGTTTACTA-GGG-CAA-TC-CCT-G-TT-GGTTTCTTT----
	A329_72	--TCGCCAA-TA-TTTAGC-T-TTAG-ATGGAA-TTTACCT-CCCA-TTTAGAG-CTAC-A-TTCCCAAAC-AACTCGACTCGTCGAA-GGGGCTTTACACGGCGAAGGCCAGCGACCACATA-CGGGA-TTCTCACCCTCTGT-GACGT-CCTGTT-CCAAAGAACTT-AGACCGCTGCCAACGCCAAAGCGCCCTCTGC-AAATTACAAC-TCGGACTCT-G-AAAGAGCCAG-ATTTC-AAA-TTTGAGCTG-TTGCCG-CTTCACTCG-CCG-TTACTA-GGG-CAA-TC-CCT-G-TT-GGTTTCTTTT---
	A329_104	--TGGCCAA-TA-TTTAGC-T-TTAG-AAGAAA-TTTACCT-CCCA-TTTAGAG-CTGC-A--TCCCAAAC-AACTCGACTCGTCGAA-GGGGCTTTACACGGCGAAGGCCAGCGACCACATA-CGGGA-TTCTCACCCTCTGT-GACGT-CCTGTT-CCAAAGAACTT-AGACCGCTGCCAACGCCAAAGCGCCCTCTGC-AAATTACAAC-TCGGACTCT-G-AAAGAGCCAG-ATTTC-AAA-TTTGAGCTG-TTGCCG-CTTCACTCG-CCGTTTACTA-GGG-CAA-TC-CCT-G-TT-GGTTTCTTTT---
	A329_178	--TGGCCAA-TA-TTTAGC-T-TTAG-AAGAAA-TTTACCT-CCCA-TTTAGAG-CTGC-A-TTCCCAAAC-AACTCGACTCGTCGAA-GGGGCTTTACACGGCGAAGGCCAGCGACCACATA-CGGGA-TTCTCACCCTCTGT-GACGT-CCTGTT-CCAAAGAACTT-AGACCGCTGCCAACGCCAAAGCGCCCTCTGC-AAATTACAAC-TCGGACTCT-G-AAAGAGCCAG-ATTTC-AAA-TTTGAGCTA-TTGCCG-CTTCACTCG-CCGTTTACTA-GGG-CAA-TC-CCT-G-TT-GGTTTCTTT----
	A329_111	--TGGCCAA-TA-TTTAGC-T-TTAG-AAGAAA-TTTACCT-CCCA-TTTAGAG-CTGC-A-TTCCCAAAC-AACTCGACTCGTCGAA-GGGGCTTTACACGGCGAAGGCCAGCGACCACATA-CGGGA-TTCTCACCCTCTGT-GACGT-CCTGTT-CCAAAGAACTT-AGACCGCTGCCAACGCCAAAGCGCCCTCTGC-AAATTACAAC-TCGGACTCT-G-AAAGAGCCAG-ATTTC-AAA-TTTGAGCTT-TTGCCG-CTTCACTCG-CCGTTTACTA-AGG-CAA-TC-CCT-G-TT-GGTTTCTTT----
	A329_190	--TGGCCAA-TA-TTTAGC-T-TTAG-AAGAAA-TTTACCT-CCCA-TTTAGAG-CTGC-A-TTCCCAAAC-AACTCGACTCGTCGAA-GGGGCTTTACACGGCGAAGGCCAGCGACCACATA-CGGGA-TTCTCACCCTCTGT-GACGT-CCTGTT-CCAAAGAACTT-AGACCGCTGCCAACGCCAAAGCGCCCTCTGC-AAATTACAAC-TCGGACTCT-G-AAAGAGTCAG-ATTTC-AAA-TTTGAGCTG-TTGCCG-CTTCACTCG-CCGTTTACTA-GGG-CAA-TC-CCT-G-TT-GGTTTCTTT----
	A329_64	--TGGCCAA-TA-TTTAGC-T-TTAG--AAGAA-TTTACCT-CCCA-TTTAGAG-CTGC-A-TTCCCAAAC-AACTCGACTCGTCGAA-GGGGCTTTACACGGCGAAGGCCAGCGACCACATA-CGGGA-TTCTCACCCTCTGT-GACGT-CCTGTT-CCAAAGAACTT-AGACCGCTGCCAACGCCAAAGCGCCCTCTGC-AAATTACAAC-TCGGACTCT-G-AAAGAGCCAG-ATTTC-AAA-TTTGAGCTG-TTGCCG-CTTCACTCG-CCG-TTACTA-GGG-CAA-TC-CCT-G-TT-GGTTTCTTTTC--
	A329_69	--TGGCCAA-TA-TTTAGC-T-TTAG-ATGAAA-TTTACCA-CCCA-TTTTGAG-CTGC-A-TTCCCAAAC-AACTCGACTCGTCGAA-GGGGCTTTACACGGCGAAGGCCAGCGACCACATA-CGGGA-TTCTCACCCTCTGT-GACGT-CCTGTT-CCAAAGAACTT-AGACCGCTGCCAACGCCAAAGCGCCCTCTGC-AAATTACAAC-TCGGACTCT-G-AAAGAGCCAG-ATTTC-AAA-TTTGAGCTG-TTGCCG-CTTCACTCG-CCG-TTACTA-GGG-CAA-TC-CCT-G-TT-GGTTTCTTTT---
	A329_127	--TGGCCAA-TA-TTTAGC-T-TTAG-AAGAAA-TTTACCT-CCCA-TTTAGAG-CTGC-A-TTCCCAAAC-AACTCGACTCGTCGAA-GGGGCTTTACACGGCGAAGGCCAGCGACCACATA-CGGGA-TTCTCACCCTCTGT-GACGT-CCTGTT-CCAAAGAACTT-AGACCGCTGCCAACGCCAAAGCGCCCTCTGC-AAATTACAAC-TCGGACTCT-G-AAAGAGCCAG-ATTTC-AAA-TTTGAGCTG-TTGCCG-CTTCACTCG-CCGTTTACTA-GGG-CAA-TC-CCT-G-TT-GGTTTCTTT----
	A329_122	--TGGCCAA-TA-TTTAGC-T-TTAG-AAGAAA-TTTACCT-CCCA-TTTAGAG-CTGC-A-TTCCCAAAC-AACTCGACTCGTCGAA-GGGGCTTTACACGGCGAAGGCCAGCGACCACATA-CGGGA-TTCTCACCCTCTGT-GACGT-CCTGTT-CCAAAGAACTT-AGACCGCTGCCAACGCCAAAGCGCCCTCTGC-AAATTACAAC-TCGGACTCT-G-AAAGAGCCAG-ATTTC-AAA-TTTGAGCTG-TTGCCG-CTTCACTCG-CCGTTTACTA-GGG-CAA-TC-CCT-G-TT-GGTTTCTTT----
	A329_11	--TGGCCAA-TA-TTTAGC-T-TTAG-AAGAAA-TTTACCT-CCCA-TTTAGAG-CTGC-A-TTCCCAAAC-AACTCGACTCGTCGAA-GGGGCTTTACACGGCGAAGGCCAGCGACCACATA-CGGGA-TTCTCACCCTCTGT-GACGT-CCTGTT-CCAAAGAACTT-AGACCGCTGCCAACGCCAAAGCGCCCTCTGC-AAATTACAAC-TCGGACTCT-G-AAAGAGCCAG-ATTTC-AAA-TTTGAGCTG-TTGCCG-CTTCACTCG-CCG-TTACTA-GGG-CAA-TC-CCT-G-TT-GGTTTCTTTT---
	A329_169	--TCGCCAA-TA-TTTAGC-T-TTAG-AAGAAA-TTTACCT-CCCA-TTTAGAG-CTGC-A-TTCCCAAAC-AACTCGACTCGTCGAA-GGGGCTTTACACGGCGAAGGCCAGCGACCACATA-CGGGA-TTCTCACCCTCTGT-GACGT-CCTGTT-CCAAAGAACTT-AGACCGCTGCCAACGCCAAAGCGCCCTCTGC-AAATTACAAC-TCGGACTCT-G-AAAGAGCCAG-ATTTC-AAA-TTTGAGCTG-TTGCCG-CTTCACTCG-CCGTTTACTA-GGG-CAA-TC-CCT-G-TT-GGTTTCTTT----
	A329_166	--TCGCCAA-TA-TTTAGC-T-TTAG-ATGGAA-TTTACCA-CCCA-TTTAGAG-CTGC-A-TTCCCAAAC-AACTCGACTCGTCGAA-GGGGCTTTACACGGCGAAGGCCAGCGACCACATA-CGGGA-TTCTCACCCTCTGT-GACGT-CCTGTT-CCAAAGAACTT-AGACCGCTGCCAACGCCAAAGCGCCCTCTGC-AAATTACAAC-TCGGACTCT-G-AAAGAGCCAG-ATTTC-AAA-TTTGAGCTG-TTGCCG-CTTCACTCG-CCGTTTACTA-GGG-CAA-TC-CCT-G-TT-GGTTTCTTT----
	A330_58	--TGGCCAA-TA-TTTAGC-T-TTAG-AAGAAA-TTTACCT-CCCA-TTTAGAG-CTGC-A-TTCCCAAAC-AACTCGACTCGTCGAA-GGGGCTTTACACGGCGAAGGCCAGCGACCACATA-CGGGA-TTCTCACCCTCTGT-GACGT-CCTGTT-CCAAAGAACTT-AGACCGCTGCCAACGCCAAAGCGCCCTCTGC-AAATTACAAC-TCGGACTCT-G-AAAGAGTCAG-ATTTC-AAA-TTTGAGCTG-TTGCCG-CTTCACTCG-CCGTTTACTA-GGG-CAA-TC-CCT-G-TT-GGTTTCTTT----
	A329_6	--TGGCCGAATA-TTTAGC-T-TTAG-ATGGAA-TTTACCT-CCCA-TTTAGAG-CTGC-A-TTCCCAAAC-AACTCGACTCGTCGAA-GGGGCTTTACACGGCGAAGGCCAGCGACCACATA-CGGGA-TTCTCACCCTCTGT-GACGT-CCTGTT-CCAAAGAACTT-AGACCGCTGCCAACGCCAAAGCGCCCTCTGC-AAATTACAAC-TCGGACTCT-G-AAAGAGTCAG-ATTTC-AAA-TTTGAGCTG-TTGCCG-CTTCACTCG-CCG-TTACTA-GGG-CAA-TC-CCT-G-TT-GGTTTCTTT----
	A329_22	--TGGCCAA-TA-TTTAGC-T-TTAG-AAGAAA-TTTACCT-CCCA-TTTAGAG-CTGC-A-TTCCCAAAC-AACTCGACTCGTCGAA-GGGGCTTTACACGGCGAAGGCCAGCGACCACATA-CGGGA-TTCTCACCCTCTGT-GACGT-CCTGTT-CCAAAGAACTT-AGACCGCTGCCAACGCCAAAGCGCCCTCTGC-AAATTACAAC-TCGGACTCT-G-AAAGAGCCAG-ATTTC-AAA-TTTGAGCTG-TTGCCG-CTTCACTCG-CCG-TTACTA-GGG-CAA-TC-CCT-G-TT-GGTTTCTTTT---
	A331_69	--TGGCCAA-TA-TTTAGC-T-TTAG-AAGAAA-TTTACCT-CCCA-TTTAGAG-CTGC-A-TTCCCAAAC-AACTCGACTCGTCGAA-GGGGCTTTACACGGCGAAGGCCAGCGACCACATA-CGGGA-TTCTCACCCTCTGT-GACGT-CCTGTT-CCAAAGAACTT-AGACCGCTGCCAACGCCAAAGCGCCCTCTGC-AAATTACAAC-TCGGACTCT-G-AAAGAGCCAG-ATTTC-AAA-TTTGAGCTG-TTGCCG-CTTCACTCG-CCG-TTACTA-GGG-CAA-TC-CCT-G-TT-GGTTTCTTTT---
	A331_21	--TGGCCAA-TA-TTTAGC-T-TTAG-AAGAAA-TTTACCT-CCCA-TTTAGAG-CTGC-A-TTCCCAAAC-AACTCGACTCGTCGAA-GGGGCTTTACACGGCGAAGGCCAGCGACCACATA-CGGGA-TTCTCACCCTCTGT-GACGT-CCTGTT-CCAAAGAACTT-AGACCGCTGCCAACGCCAAAGCGCCCTCTGC-AAATTACAAC-TCGGACTCT-G-AAAGAGCCAG-ATTTC-AAA-TTTGAGCTG-TTGCCG-CTTCACTCG-CCG-TTACTA-GGG-CAA-TC-CCT-G-TT-GGTTTCTTTT---
	A331_111	--TGGCCAA-TA-TTTAGC-T-TTAG-AAGAAA-TTTACCT-CCCA-TTTAGAG-CTGC-A-TTCCCAAAC-AACTCGACTCGTCGAA--GGGCTTTACACGGCGAAGGCCAGCGACCACATA-CGGGA-TTCTCACCCTCTGT-GACGT-CCTGTT-CCAAAGAACTT-AGACCGCTGCCAACGCCAAAGCGCCCTCTGC-AAATTACAAC-TCGGACTCT-G-AAAGAGCCAG-ATTTC-AAA-TTTGAGCTG-TTGCCG-CTTCACTCG-CCGTTTACTA-GGG-CAA-TC-CCT-G-TT-GGTTCTTTCC---
	A331_160	--TGGCCAA-TA-TTTAGC-T-TTAG-AAGAAA-TTTACCT-CCCA-TTTAGAG-CTGC-A-TTCCCAAAC-AACTCGACTCGTCGAA-GGGGCTTTACACGGCGAAGGCCAGCGACCACATA-CGGGA-TTCTCACCCTCTGT-GACGT-CCTGTT-CCAAAGAACTT-AGACCGCTGCCAACGCCAAAGCGCCCTCTGC-AAATTACAAC-TCGGACTCT-G-AAAGAGCCAG-ATTTC-AAA-TTTGAGCTG-TTGCCG-CTTCACTCG-CCGTTTACTA-GGG-CAA-TC-CCT-G-TT-GGTTTCTTT----
	A331_264	--TGGCCAA-TA-TTTAGC-T-TTAG-AAGAAA-TTTACCT-CCCA-TTTAGAG-CTGC-A-TTCCCAAAC-AACTCGACTCGTCGAA-GGGGCTTTACACGGCGAAGGCCAGCGACCACATA-CGGGA-TTCTCACCCTCTGT-GACGT-CCTGTT-CCAAAGAACTT-AGACCGCTGCCAACGCCAAAGCGCCCTCTGC-AAATTACAAC-TCGGACTCT-G-AAAGAGCCAG-ATTTC-AAA-TTTGAGCTG-TTGCCG-CTTCACTCG-CCGTTTACTA-GGG-CAA-TC-CCT-G-TT-GGTTTCTTT----
	A331_288	--TCGCCAA-TA-TTTAGC-T-TTAG-ATGGAA-TTTACCA-CCCA-CTTAGAG-CTGC-A-TTCCCAAAC-AACTCGACTCGTCGAA-GGGGCTTTACACGGCGAAGGCCAGCGACCACATA-CGGGA-TTCTCACCCTCTGT-GACGT-CCTGTT-CCAAAGAACTT-AGACCGCTGCCAACGCCAAAGCGCCCTCTGC-AAATTACAAC-TCGGACTCT-G-AAAGAGCCAG-ATTTC-AAA-TTTGAGCTG-TTGCCG-CTTCACTCG-CCGTTTACTA-GGG-CAA-TC-CCT-G-TT-GGTTTCTTT----
	A331_135	--TGGCCAG-TA-TTTAGC-T-TTAG-AAGAAA-TTTACCT-CCCA-TTTAGAG-CTGC-A-TTCCCAAAC-AACTCGACTCGTCGAA-GGGGCTTTACACGGCGAAGGCCAGCGACCACATA-CGGGA-TTCTCACCCTCTGT-GACGT-CCTGTT-CCAAAGAACTT-AGACCGCTGCCAACGCCAAAGCGCCCTCTGC-AAATTACAAC-TCGGACTCT-G-AAAGAGCCAG-ATTTC-AAA-TTTGAGCTG-TTGCCG-CTTCACTCG-CCGTTTACTA-GGG-CAATCC-CTC-G-TT-GGTTTCTT-----
	A331_97	--TGGCCAA-TA-TTTAGC-T-TTAG-AAGAAA-TTTACCT-CCCA-TTTAGAG-CTGC-A-TTCCCAAAC-AACTCGACTCGTCGAA-GGGGCTTTACACGGCGAAGGCCAGCGACCACATA-CGGGA-TTCTCACCCTCTGT-GACGT-CCTGTT-CCAAAGAACTT-AGACCGCTGCCAACGCCAAAGCGCCCTCTGC-AAATTACAAC-TCGGACTCT-G-AAAGAGTCAG-ATTTC-AAA-TTTGAGCTG-TTGCCG-CTTCACTCG-CCG-TTACTA-GGG-CAA-TC-CCT-G-TT-GGTTTCTTTT---
	A331_208	--TGGCCAA-TA-TTTAGC-T-TTAG-AAGAAA-TTTACCT-CCCA-TTTAGAG-CTGC-A-TTCCCAAAC-AACTCGACTCGTCGAA-GGGGCTTTACACGGCGAAGGCCAGCGACCACATA-CGGGA-TTCTCACCCTCTGT-GACGT-CCTGTT-CCAAAGAACTT-AGACCGCTGCCAACGCCAAAGCGCCCTCTGC-AAATTACAAC-TCGGACTCT-G-AAAGAGTCAG-ATTTC-AAA-TTTGAGCTG-TTGCCG-CTTCACTCG-CCGTTTACTA-GGG-CAA-TC-CCT-G-TT-GGTTTCTTT----
	A332_68	--TGGCCAA-TA-TTTAGC-T-TTAG-AAGAAA-TTTACCT-CCCA-TTTAGAG-CTGC-A-TTCCCAAAC-AACTCGACTCGTCGAA-GGGGCTTTACACGGCGAAGGCCAGCGACCACATA-CGGGA-TTCTCACCCTCTGT-GACGT-CCTGTT-CCAAAGAACTT-AGACCGCTGCCAACGCCAAAGCGCCCTCTGC-AAATTACAAC-TCGGACTCT-G-AAAGAGCCAG-ATTTC-AAA-TTTGAGCTG-TTGCCG-CTTCACTCG-CCGTTTACTA-GGG-CAA-TC-CCT-G-TT-GGTTTCTTT----
	A331_183	--TCGCCTGTTA-TTTAGTCT-TTAG-AAGAAA-TTTACCT-CCCA-TTTAGAG-CTGC-A-TTCCCAAAC-AACTCGACTCGTCGAA-GGGGCTTTACACGGCGAAGGCCAGCGACCACATA-CGGGA-TTCTCACCCTCTGT-GACGT-CCTGTT-CCAAAGAACTT-AGACCGCTGCCAACGCCAAAGCGCCCTCTGC-AAATTACAAC-TCGGACTCT-G-AAAGAGCCAG-ATTTC-AAA-TTTGAGCTG-TTGCCG-CTTCACTCG-CCGTTTACTA-GGG-CAA-TC-CCT-G-TT-GGTTTCT------
	C235_39	--TCGCCAA-TA-TTTAGC-T-TTAG-AAGAAA-TTTACCT-CCCA-TTTAGAG-CTGC-A-TTCCCAAAC-AACTCGACTCGTCGAA-GGGGCTTTACACGGCGAAGGCCAGCGACCACATA-CGGGA-TTCTCACCCTCTGT-GACGT-CCTGTT-CCAAAGAACTT-AGACCGCTGCCAACGCCAAAGCGCCCTCTGC-AAATTACAAC-TCGGACTCT-G-AAAGAGCCAG-ATTTC-AAA-TTTGAGCTG-TTGCCG-CTTCACTCG-CCG-TTACTA--GG-CAA-TC-CCT-G-TT-GGTTTCTTTTC--
	C235_513	--TCGCCAA-TA-TTTAGC-T-TTAG-AAGAAA-TTTACCT-CCCA-TTTAGAG-CTGC-A-TTCCCAAAC-AACTCGACTCGTCGAA-GGGGCTTTACACGGCGAAGGCCAGCGACCACATA-CGGGA-TTCTCACCCTCTGT-GACGT-CCTGTT-CCAAAGAACTT-AGACCGCTGCCAACGCCAAAGCGCCCTCTGC-AAATTACAAC-TCGGACTCT-G-AAAGAGCCAG-ATTTC-AAA-TTTGAGCTG-TTGCCG-CTTCACTCG-CCGTTTACTA-GGG-CAA-TC-CCT-G-TT-GGTTTCTTT----
	C235_434	--TCGCCAA-TA-TTTAGC-T-TTAG-ATGGAA-TTTACCA-CCCA-CTTAGAG-CTGC-A-TTCCCAAAC-AACTCGACTCGTCGAA-GGGGCTTTACACGGCGAAGGCCAGCGACCACATA-CGGGA-TTCTCACCCTCTGT-GACGT-CCTGTT-CCAAAGAACTT-AGACCGCTGCCAACGCCAAAGCGCCCTCTGC-AAATTACAAC-TCGGACTCT-G-AAAGAGCCAG-ATTTC-AAA-TTTGAGCTG-TTGCCG-CTTCACTCG-CCGTTTACTA-GGG-CAA-TC-CCT-G-TT-GGTTTCTTT----
	C235_441	--TCGCCAA-TA-TTTAGC-T-TTAG-ATGGAA-TTTACCA-CCCA-TTTAGAG-CTGC-A-TTCCCAAAC-AACTCGACTCGTCGAA-GGGGCTTTACACGGCGAAGGCCAGCGACCACATA-CGGGA-TTCTCACCCTCTGT-GACGT-CCTGTT-CCAAAGAACTT-AGACCGCTGCCAACGCCAAAGCGCCCTCTGC-AAATTACAAC-TCGGACTCT-G-AAAGAGCCAG-ATTTC-AAA-TTTGGGCTG-TTGCCG-CTTCACTCG-CCGTTTACTA-GGG-CAATCC-CTC-G-TT-GGTTTCTT-----
	C235_225	--TCGCCAA-TA-TTTAGC-T-TTAG-ATGGAA-TTTACCT-CCCA-TTTAGAG-CTGC-A-TTCCCAAAC-AACTCGACTCGTCGAA-GGGGCTTTACACGGCGAAGGCCAGCGACCACATA-CGGGA-TTCTCACCCTCTGT-GACGT-CCTGTT-CCAAAGAACTT-AGACCGCTGCCAACGCCAAAGCGCCCTCTGC-AAATTACAAC-TCGGACTCT-G-AAAGAGCCAG-ATTTC-AAA-TTTGAGCTG-TTGCCG-CTTCACTCG-CCGTTTACTA-GGG-CAACTC-CCCTG-TT-GGTTTCC------
	C235_69	--TGGCCAA-TA-TTTAGC-T-TTAG-AAGAAA-TTTACCT-CCCA-TTTAGAG-CTGC-A-TTCCCAAAC-AACTCGACTCGTCGAA-GGGGCTTTACACGGCGAAGGCCAGCGACCACATA-CGGGA-TTCTCACCCTCTGT-GACGT-CCTGTT-CCAAAGAACTT-AGACCGCTGCCAACGCCAAAGCGCCCTCTGC-AAATTACAAC-TCGGACTCT-G-AAAGAGCCAG-ATTTC-AAA-TTTGAGCTG-TTGCCG-CTTCACTCG-CCG-TTACTA--GG-CAA-TC-CCT-G-TT-GGTTTCTTTTC--
	C235_292	--TGGCCAA-TA-TTTAGC-T-TTAG-AAGAAA-TTTACCT-CCCA-TTTAGAG-CTGC-A-TTCCCAAAC-AACTCGACTCGTCGAA-GGGGCTTTACACGGCGAAGGCCAGCGACCACATA-CGGGA-TTCTCACCCTCTGT-GACGT-CCTGTT-CCAAAGAACTT-AGACCGCTGCCAACGCCAAAGCGCCCTCTGC-AAATTACAAC-TCGGACTCT-G-AAAGAGCCAG-ATTTC-AAA-TTTGAGCTG-TTGCCG-CTTCACTCG-CCGTTTACTA-GGG-CAATCC-CTC-G-TT-CGGTTTCT-----
	C235_70	--TGGCCAA-TA-TTTAGC-T-TTAG-AAGAAA-TTTACCT-CCCA-TTTAGAG-CTGC-A-TTCCCAAAC-AACTCGACTCGTCGAA-GGGGCTTTACACGGCGAAGGCCAGCGACCACATA-CGGGA-TTCTCACCCTCTGT-GACGT-CCTGTT-CCAAAGAACTT-AGACCGCTGCCAACGCCAAAGCGCCCTCTGC-AAATTACAAC-TCGGACTCT-G-AAAGAGCCAG-ATTTC-AAA-TTTGAGCTG-TTGCCG-CTTCACTCG-CCG-TTACTA--GG-CAA-TC-CCT-G-TT-GGTTTCTTTTC--
	C235_337	--TGGCCAA-TA-TTTAGC-T-TTAG-AAGAAA-TTTACCT-CCCA-TTTAGAG-CTGC-A-TTCCCAAAC-AACTCGACTCGTCGAA-GGGGCTTTACACGGCGAAGGCCAGCGACCACATA-CGGGA-TTCTCACCCTCTGT-GACGT-CCTGTT-CCAAAGAACTT-AGACCGCTGCCAACGCCAAAGCGCCCTCTGC-AAATTACAAC-TCGGACTCT-G-AAAGAGCCAG-ATTTC-AAA-TTTGAGCTG-TTGCCG-CTTCACTCG-CCGTTTACTA-GGG-CAA-TC-CCT-G-TT-GGTTTCTTT----
	C235_166	--TGGCCAA-TA-TTTAGC-T-TTAG--AAGAA-TTTACCT-CCCA-TTTAGAG-CTGC-A-TTCCCAAAC-AACTCGACTCGTCGAA-GGGGCTTTACACGGCGAAGGCCAGCGACCACATA-CGGGA-TTCTCACCCTCTGT-GACGT-CCTGTT-CCAAAGAACTT-AGACCGCTGCCAACGCCAAAGCGCCCTCTGC-AAATTACAAC-TCGGACTCT-G-AAAGAGCCAG-ATTTC-AAA-TTTGAGCTG-TTGCCG-CTTCACTCG-CCG-TTACTA-GGG-CAA-TC-CCT-G-TT-GGTTTCTTTTC--
	C235_379	--TGGCCAA-TA-TTTAGC-T-TTAG-AAGAAA-TTTACCT-CCCA-TTTAGAG-CTGC-A-TTCCCAAAC-AACTCGACTCGTCGAA-GGGGCTTTACACGGCGAAGGCCAGCGACCACATA-CGGGA-TTCTCACCCTCTGT-GACGT-CCTGTT-CCAAAGAACTT-AGACCGCTGCCAACGCCAAAGCGCCCTCTGC-AAATTACAAC-TCGGACTCT-G-AAAGAGCCAG-ATTTC-AAA-TTTGAGCTT-TTGCCG-CTTCACTCG-CCG-TTACTA-AGG-CAA-TC-CCT-G-TT-GGTTTCTTTT---
	C236_3	--TCGCCAA-TA-TTTAGC-T-TTAG-AAGAAA-TTTACCT-CCCA-TTTAGAG-CTGC-A-TTCCCAAAC-AACTCGACTCGTCGAA-GGGGCTTTACACGGCGAAGGCCAGCGACCACATA-CGGGA-TTCTCACCCTCTGT-GACGT-CCTGTT-CCAAAGAACTT-AGACCGCTGCCAACGCCAAAGCGCCCTCTGC-AAATTACAAC-TCGGACTCT-G-AAAGAGTCAG-ATTTC-AAA-TTTGAGCTG-TTGCCG-CTTCACTCG-CCG-TTACTA--GG-CAA-TC-CCT-G-TT-GGTTTCTTTTC--
	C236_154	--TCGCCAA-TA-TTTAGC-T-TTAG-AAGAAA-TTTACCT-CCCA-TTTAGAG-CTGC-A-TTCCCAAAC-AACTCGACTCGTCGAA-GGGGCTTTACACGGCGAAGGCCAGCGACCACATA-CGGGA-TTCTCACCCTCTGT-GACGT-CCTGTT-CCAAAGAACTT-AGACCGCTGCCAACGCCAAAGCGCCCTCTGC-AAATTACAAC-TCGGACTCT-G-AAAGAGTCAG-ATTTC-AAA-TTTGAGCTG-TTGCCG-CTTCACTCG-CCGTTTACTA-GGG-CAA-TC-CCT-G-TT-GGTTTCTTT----
	C236_91	--TCGCCAA-TA-TTTAGC-T-TTAG-ATGGAA-TTTACCT-CCCA-TTTAGAG-CTGC-A-TTCCCAAAC-AACTCGACTCGTCGAA-GGGGCTTTACACGGCGAAGGCCAGCGACCACATA-CGGGA-TTCTCACCCTCTGT-GACGT-CCTGTT-CCAAAGAACTT-AGACCGCTGCCAACGCCAAAGCGCCCTCTGC-AAATTACAAC-TCGGACTCT-G-AAAGAGTCAG-ATTTC-AAA-TTTGAGCTG-TTGCCG-CTTCACTCG-CCG-TTACTA-GGG-CAA-TC-CCT-G-TT-GGTTTCTTTT---
	C236_205	--TCGCCAA-TA-TTTAGC-T-TTAG-ATGGAA-TTTACCA-CCCA-TTTAGAG-CTGC-A-TTCCCAAAC-AACTCGACTCGTCGAA-GGGGCTTTACACGGCGAAGGCCAGCGACCACATA-CGGGA-TTCTCACCCTCTGT-GACGT-CCTGTT-CCAAAGAACTT-AGACCGCTGCCAACGCCAAAGCGCCCTCTGC-AAATTACAAC-TCGGACTCT-G-AAAGAGTCAG-ATTTC-AAA-TTTGAGCTG-TTGCCG-CTTCACTCG-CCGTTTACTA-GGG-CAA-TC-CCT-G-TT-GGTTTCTTT----
	C236_290	--TGGCCAA-TA-TTTAGC-T-TTAG-AAGAAA-TTTACCT-CCCA-TTTAGAG-CTGC-A-TTCCCAAAC-AACTCGACTCGTCGAA-GGGGCTTTACACGGCGAAGGCCAGCGACCACATA-CGGGA-TTCTCACCCTCTGT-GACGT-CCTGTT-CCAAAGAACTT-AGACCGCTGCCAACGCCAAAGCGCCCTCTGC-AAATTACAAC-TCGGACTCT-G-AAAGAGTCAG-ATTTC-AAA-TTTGAGCTG-TTGCCG-CTTCACTCG-CCGTTTACTA-AGG-CAA-TC-CCCTCGTT-GGTTTCT------
	C236_95	--TGGCCAA-TA-TTTAGC-T-TTAG--AAGAA-TTTACCT-CCCA-TTTAGAG-CTGC-A-TTCCCAAAC-AACTCGACTCGTCGAA-GGGGCTTTACACGGCGAAGGCCAGCGACCACATA-CGGGA-TTCTCACCCTCTGT-GACGT-CCTGTT-CCAAAGAACTT-AGACCGCTGCCAACGCCAAAGCGCCCTCTGC-AAATTACAAC-TCGGACTCT-G-AAAGAGTCAG-ATTTC-AAA-TTTGAGCTG-TTGCCG-CTTCACTCG-CCG-TTACTA-GGG-CAA-TC-CCT-G-TT-GGTTTCTTTTC--
	C236_147	--TGGCCAA-TA-TTTAGC-T-TTAG-AAGAAA-TTTACCT-CCCA-TTTAGAG-CTGC-A-TTCCCAAAC-AACTCGACTCGTCGAA-GGGGCTTTACACGGCGAAGGCCAGCGACCACATA-CGGGA-TTCTCACCCTCTGT-GACGT-CCTGTT-CCAAAGAACTT-AGACCGCTGCCAACGCCAAAGCGCCCTCTGC-AAATTACAAC-TCGGACTCT-G-AAAGAGTCAG-ATTTC-AAA-TTTGAGCTG-TTGCCG-CTTCACTCG-CCGTTTACTA-GGG-CAA-TC-CCT-G-TT-GGTTTCTTT----
	C236_78	--TGGCCAA-TA-TTTAGC-T-TTAG-AAGAAA-TTTACCT-CCCA-TTTAGAG-CTGC-A-TTCCCAAAC-AACTCGACTCGTCGAA-GGGGCTTTACACGGCGAAGGCCAGCGACCACATA-CGGGA-TTCTCACCCTCTGT-GACGT-CCTGTT-CCAAAGAACTT-AGACCGCTGCCAACGCCAAAGCGCCCTCTGC-AAATTACAAC-TCGGACTCT-G-AAAGAGTCAG-ATTTC-AAA-TTTGAGCTG-TTGCCG-CTTCACTCG-CCG-TTACTA-GGG-CAA-TC-CCT-G-TT-GGTTTCTTTT---
	C237_136	--TCGCCAA-TA-TTTAGC-T-TTAG-ATGGAA-TTTACCA-CCCA-CTTAGAG-CTGC-A-TTCCCAAAC-AACTCGACTCGTCGAA-GGGGCTTTACACGGCGAAGGCCAGCGACCACATA-CGGGA-TTCTCACCCTCTGT-GACGT-CCTGTT-CCAAAGAACTT-AGACCGCTGCCAACGCCAAAGCGCCCTCTGC-AAATTACAAC-TCGGACTCT-G-AAAGAGCCAG-ATTTC-AAA-TTTGAGCTG-TTGCCG-CTTCACTCG-CCG-TTACTA-GGG-CAA-TC-CCT-G-TT-GGTTTCTTTT---
	C237_237	--TCGCCAA-TA-TTTAGC-T-TTAG-ATGGAA-TTTACCA-CCCA-CTTAGAG-CTGC-A-TTCCCAAAC-AACTCGACTCGTCGAA-GGGGCTTTACACGGCGAAGGCCAGCGACCACATA-CGGGA-TTCTCACCCTCTGT-GACGT-CCTGTT-CCAAAGAACTT-AGACCGCTGCCAACGCCAAAGCGCCCTCTGC-AAATTACAAC-TCGGACTCT-G-AAAGAGCCAG-ATTTC-AAA-TTTGAGCTG-TTGCCG-CTTCACTCG-CCGTTTACTA-GGG-CAACTC-CCT-G-TT-GGTTTCTT-----
	C237_166	--TCGCCAA-TA-TTTAGC-T-TTAG-ATGGAA-TTTACCA-CCCA-CTTAGAG-CTGC-A-TTCCCAAAC-AACTCGACTCGTCGAA-GGGGCTTTACACGGCGAAGGCCAGCGACCACATA-CGGGA-TTCTCACCCTCTGT-GACGT-CCTGTT-CCAAAGAACTT-AGACCGCTGCCAACGCCAAAGCGCCCTCTGC-AAATTACAAC-TCGGACTCT-G-AAAGAGCCAG-ATTTC-AAA-TTTGAGCTG-TTGCCG-CTTCACTCG-CCGTTTACTA-GGG-CAA-TC-CCT-G-TT-GGTTTCTTT----
	C237_236	--TCGCCAA-TA-TTTAGC-T-TTAG-ATGGAA-TTTACCA-CCCA-CTTAGAG-CTGC-A-TTCCCAAAC-AACTCGACTCGTCGAA-GGGGCTTTACACGGCGAAGGCCAGCGACCACATA-CGGGA-TTCTCACCCTCTGT-GACGT-CCTGTT-CCAAAGAACTT-AGACCGCTGCCAACGCCAAAGCGCCCTCTGC-AAATTACAAC-TCGGACTCT-G-AAAGAGCCAG-ATTTC-AAA-TTTGAGCTG-TTGCCG-CTTCACTCG-CCGTTTACTA-GGG-CAA-TC-CCT-G-TT-GGTTTCTTT----
	C237_44	--TCGCCAA-TA-TTTAGC-T-TTAG-ATGGAA-TTTACCT-CCCA-TTTAGAG-CTGC-A-TTCCCAAAC-AACTCGACTCGTCGAA-GGGGCTTTACACGGCGAAGGCCAGCGACCACATA-CGGGA-TTCTCACCCTCTGT-GACGT-CCTGTT-CCAAAGAACTT-AGACCGCTGCCAACGCCAAAGCGCCCTCTGC-AAATTACAAC-TCGGACTCT-G-AAAGAGCCAG-ATTTC-AAA-TTTGAGCTG-TTGCCG-CTTCACTCG-CCG-TTACTA-GGG-CAA-TC-CCT-G-TT-GGTTTCTTTT---
	C237_376	--TGGCCAA-TA--TTAGC-T-TTAG-AAGAAA-TTTACCT-CCCA-TTTAGAG-CTGC-A-TTCCCAAAC-AACTCGACTCGTCGAA-GGGGCTTTACACGGCGAAGGCCAGCGACCACATA-CGGGA-TTCTCACCCTCTGT-GACGT-CCTGTT-CCAAAGAACTT-AGACCGCTGCCAACGCCAAAGCGCCCTCTGC-AAATTACAAC-TCGGACTCT-G-AAAGAGCCAG-ATTTC-AAA-TTTGAGCTG-TTGCCG-CTTCACTCG-CCGTTTACTA-GGG-CAA-TC-CCT-G-TT-GGTTTCTTTT---
	C237_363	--TGGCCAA-TA-TTTAGC-T-TTAG-AAGAAA-TTTACCT-CCCA-TTTAGAG-CTGC-A-TTCCCAAAC-AACTCGACTCGTCGAA--GGGCTTTACACGGCGAAGGCCAGCGACCACATA-CGGGA-TTCTCACCCTCTGT-GACGT-CCTGTT-CCAAAGAACTT-AGACCGCTGCCAACGCCAAAGCGCCCTCTGC-AAATTACAAC-TCGGACTCT-G-AAAGAGCCAG-ATTTC-AAA-TTTGAGCTG-TTGCCG-CTTCACTCG-CCGTTTACTA-GGG-CAA-TC-CCT-G-TT-GGTTTCTTTT---
	C237_280	--TGGCCAA-TA-TTTAGC-T-TTAG-AAGAAA-TTTACCT-CCCA-TTTAGAG-CTGC-A-TTCCCAAAC-AACTCGACTCGTCGAA-GGGGCTTTACACGGCGAAGGCCAGCGACCACATA-CGGGA-TTCTCACCCTCTGT-GACGT-CCTGTT-CCAAAGAACTT-AGACCGCTGCCAACGCCAAAGCGCCCTCTGC-AAATTACAAC-TCGGACTCT-G-AAAGAGCCAG-ATTTC-AAA-TTTGAGCTG-TTGCCGCCTTCACTCG-CCGTTTACTA-GGG-CAA-TC-CCT-G-TT-GGTTTCTT-----
	C237_23	--TGGCCAA-TA-TTTAGC-T-TTAG-AAGAAA-TTTACCT-CCCA-TTTAGAG-CTGC-A-TTCCCAAAC-AACTCGACTCGTCGAA-GGGGCTTTACACGGCGAAGGCCAGCGACCACATA-CGGGA-TTCTCACCCTCTGT-GACGT-CCTGTT-CCAAAGAACTT-AGACCGCTGCCAACGCCAAAGCGCCCTCTGC-AAATTACAAC-TCGGACTCT-G-AAAGAGCCAG-ATTTC-AAA-TTTGAGCTG-TTGCCG-CTTCACTCG-CCG-TTACTA--GG-CAA-CT-CCCTG-TT-GGTTTCTTTT---
	C237_254	--TCGCCAA-TA-TTTAGC-T-TTAG-AAGAAA-TTTACCT-CCCA-TTTAGAG-CTGC-A-TTCCCAAAC-AACTCGACTCGTCGAA-GGGGCTTTACACGGCGAAGGCCAGCGACCACATA-CGGGA-TTCTCACCCTCTGT-GACGT-CCTGTT-CCAAAGAACTT-AGACCGCTGCCAACGCCAAAGCGCCCTCTGC-AAATTACAAC-TCGGACTCT-G-AAAGAGCCAG-ATTTC-AAA-TTTGAGCTG-TTGCCG-CTTCACTCG-CCGTTTACTA-GGG-CAA-TC-CCT-G-TT-GGTTTCTTT----
	C237_177	--TGGCCAA-TA-TTTAGC-T-TTAG-AAGAAA-TTTACCT-CCCA-TTTAGAG-CTGC-A-TTCCCAAAC-AACTCGACTCGTCGAA-GGGGCTTTACACGGCGAAGGCCAGCGACCACATA-CGGGA-TTCTCACCCTCTGT-GACGT-CCTGTT-CCAAAGAACTT-AGACCGCTGCCAACGCCAAAGCGCCCTCTGC-AAATTACAAC-TCGGACTCT-G-AAAGAGCCAG-ATTTC-AAA-TTTGAGCTG-TTGCCG-CTTCACTCG-CCG-TTACTA-GGG-CAA-CT-CCCTG-TT-GGTTCTTTC----
	C237_217	--TGGCCAA-TA-TTTAGC-T-TTAG-AAGAAA-TTTACCT-CCCA-TTTAGAG-CTGC-A-TTCCCAAAC-AACTCGACTCGTCGAA-GGGGCTTTACACGGCGAAGGCCAGCGACCACATA-CGGGA-TTCTCACCCTCTGT-GACGT-CCTGTT-CCAAAGAACTT-AGACCGCTGCCAACGCCAAAGCGCCCTCTGC-AAATTACAAC-TCGGACTCT-G-AAAGAGCCAG-ATTTC-AAA-TTTGAGCTG-TTGCCG-CTTCACTCG-CCG-TTACTA-GGG-CAA-CTCCCCTG-TT-GGTTCTTT-----
	C237_78	--TGGCCAA-TA-TTTAGC-T-TTAG-AAGAAA-TTTACCT-CCCA-TTTAGAG-CTGC-A-TTCCCAAAC-AACTCGACTCGTCGAA-GGGGCTTTACACGGCGAAGGCCAGCGACCACATA-CGGGA-TTCTCACCCTCTGT-GACGT-CCTGTT-CCAAAGAACTT-AGACCGCTGCCAACGCCAAAGCGCCCTCTGC-AAATTACAAC-TCGGACTCT-G-AAAGAGCCAG-ATTTC-AAA-TTTGAGCTG-TTGCCG-CTTCACTCG-CCG-TTACTA-GGG-CAA-TC-CCT-G-TT-GGTTTCTTTC---
	C237_154	--TCGCCAA-TA-TTTAGC-T-TTAG-ATGGAA-TTTACCT-CCCA-TTTAGAG-CTGC-A-TTCCCAAAC-AACTCGACTCGTCGAA-GGGGCTTTACACGGCGAAGGCCAGCGACCACATA-CGGGA-TTCTCACCCTCTGT-GACGT-CCTGTT-CCAAAGAACTT-AGACCGCTGCCAACGCCAAAGCGCCCTCTGC-AAATTACAAC-TCGGACTCT-G-AAAGAGCCAG-ATTTC-AAA-TTTGAGCTG-TTGCCG-CTTCACTCG-CCG-TTACTA-GGG-CAA-TC-CCT-G-TT-GGTTTCTTTT---
	C237_282	--TGGCCAA-TA-TTTAGC-T-TTAG-AAGAAA-TTTACCT-CCCA-TTTAGAG-CTGC-A-TTCCCAAAC-AACTCGACTCGTCGAA-GGGGCTTTACACGGCGAAGGCCAGCGACCACATA-CGGGA-TTCTCACCCTCTGT-GACGT-CCTGTT-CCAAAGAACTT-AGACCGCTGCCAACGCCAAAGCGCCCTCTGC-AAATTACAAC-TCGGACTCT-G-AAAGAGCCAG-ATTTC-AAA-TTTGAGCTG-TTGCCG-CTTCACTCG-CCG-TTACTA-GGG-CAA-TC-CCT-G-TT-GGTTTCTTTT---
	C237_7	--TGGCCAA-TA-TTTAGC-T-TTAG-AAGAAA-TTTACCT-CCCA-TTTAGAG-CTGC-A-TTCCCAAAC-AACTCGACTCGTCGAA-GGGGCTTTACACGGCGAAGGCCAGCGACCACATA-CGGGA-TTCTCACCCTCTGT-GACGT-CCTGTT-CCAAAGAACTT-AGACCGCTGCCAACGCCAAAGCGCCCTCTGC-AAATTACAAC-TCGGACTCT-G-AAAGAGCCAG-ATTTC-AAA-TTTGAGCTT-TTGCCG-CTTCACTCG-CCG-TTACTA-GGG-CAA-TC-CCT-G-TT-GGTTTCTTTT---
	C237_144	--TGGCCAA-TA-TTTAGC-T-TTAG-AAGAAA-TTTACCT-CCCA-TTTAGAG-CTGC-A-TTCCCAAAC-AACTCGACTCGTCGAA-GGGGCTTTACACGGCGAAGGCCAGCGACCACATA-CGGGA-TTCTCACCCTCTGT-GACGT-CCTGTT-CCAAAGAACTT-AGACCGCTGCCAACGCCAAAGCGCCCTCTGC-AAATTACAAC-TCGGACTCT-G-AAAGAGCCAG-ATTTC-AAA-TTTGAGCTG-TTGCCG-CTTCACTCG-CCGTTTACTA-GGG-CAA-TC-CCT-G-TT-GGTTTCTTT----
	C237_315	--TCGCCAA-TA-TTTAGC-T-TTAG-ATGGAA-TTTACCA-CCCA-TTTAGAG-CTGC-A-TTCCCAAAC-AACTCGACTCGTCGAA-GGGGCTTTACACGGCGAAGGCCAGCGACCACATA-CGGGA-TTCTCACCCTCTGT-GACGT-CCTGTT-CCAAAGAACTT-AGACCGCTGCCAACGCCAAAGCGCCCTCTGC-AAATTACAAC-TCGGACTCT-G-AAAGAGCCAG-ATTTC-AAA-TTTGAGCTG-TTGCCG-CTTCACTCG-CCGTTTACTA-GGG-CAA-TC-CCT-G-TT-GGTTTCTTT----
	C237_98	--TGGCCAA-TA-TTTAGC-T-TTAG-AAGAAA-TTTACCT-CCCA-TTTAGAG-CTGC-A-TTCCC-AAC-AACTCGACTCGTCGAA-GGGGCTTTACACGGCGAAGGCCAGCGACCACATA-CGGGA-TTCTCACCCTCTGT-GACGT-CCTGTT-CCAAAGAACTT-AGACCGCTGCCAACGCCAAAGCGCCCTCTGC-AAATTACAAC-TCGGACTCT-G-AAAGAGCCAG-ATTTC-AAA-TTTGAGCTG-TTGCCG-CTTCACTCG-CCG-TTACTA-GGG-CAA-TC-CCT-G-TT-GGTTTCTTTTC--
	C237_128	--TGGCCAA-TA-TTTAGC-T-TTAG-AAGAAT---TACT--CCCA-TTTAGAG-CTGCTA-TTCCCAAAC-AACTCGACTCGTCGAA-GGGGCTTTACACGGCGAAGGCCAGCGACCACATA-CGGGATTCTACACCCTCTGT-GACGT-CCTGTT-CCAAAGAACTT-AGACCGCTGCCAACGCCAAAGCGCCCTCTGC-AAATTACAAC-TCGGACTCT-G-AAAGAGCCAG-ATTTC-AAA-TTTGAGCTG-TTGCCG-CTTCACTCG-CCG-TTACTA-GGG-CAA-TC-CCT-G-TT-GGTTTCTTTTC--
	C237_2	--TGGCCAA-TA-TTTAGC-T-TTAG-AAGAAA-TTTACCT-CCCA-TTTAGAG-CTGC-A-TTCCCAAAC-AACTCGACTCGTCGAA-GGGGCTTTACACGGCGAAGGCCAGCGACCACATA-CGGGA-TTCTCACCCTCTGT-GACGT-CCTGTT-CCAAAGAACTT-AGACCGCTGCCAACGCCAAAGCGCCCTCTGC-AAATTACAAC-TCGGACTCT-G-AAAGAGCCAG-ATTTC-AAA-TTTGAGCTG-TTGCCG-CTTCACTCG-CCG-TTACTA--GG-CAA-TC-CCT-G-TT-GGTTTCTTTTC--
	C237_94	--TGGCCAA-TA-TTTAGC-T-TTAG--AAGAA-TTTACCT-CCCA-TTTAGAG-CTGC-A-TTCCCAAAC-AACTCGACTCGTCGAA-GGGGCTTTACACGGCGAAGGCCAGCGACCACATA-CGGGA-TTCTCACCCTCTGT-GACGT-CCTGTT-CCAAAGAACTT-AGACCGCTGCCAACGCCAAAGCGCCCTCTGC-AAATTACAAC-TCGGACTCT-G-AAAGAGCCAG-ATTTC-AAA-TTTGAGCTG-TTGCCG-CTTCACTCG-CCG-TTACTA-GGG-CAA-TC-CCT-G-TT-GGTTTCTTTTC--
	C237_140	--TGGCCAA-TA-TTTAGC-T-TTAG-AAGAAA-TTTACCT-CCCA-TTTAGAG-CTGC-A-TTCCCAAAC-AACTCGACTCGTCGAA-GGGGCTTTACACGGCGAAGGCCAGCGACCACATA-CGGGA-TTCTCACCCTCTGT-GACGT-CCTGTT-CCAAAGAACTT-AGACCGCTGCCAACGCCAAAGCGCCCTCTGC-AAATTACAAC-TCGGACTCT-G-AAAGAGCCAG-ATTTC-AAA-TTTGAGCTG-TTGCCG-CTTCACTCG-CCGTTTACTA-GGG-CAA-TC-CCT-G-TT-GGTTTCTTT----
	C237_213	--TGGCCAA-TATTTTAGC-T-TTAG-AAGAAA-TTTACCT-CCCA-TTTAGAG-CTGC-A-TTCCCAAAC-AACTCGACTCGTCGAA-GGGGCTTTACACGGCGAAGGCCAGCGACCACATA-CGGGA-TTCTCACCCTCTGT-GACGT-CCTGTT-CCAAAGAACTT-AGACCGCTGCCAACGCCAAAGCGCCCTCTGC-AAATTACAAC-TCGGACTCT-G-AAAGAGCCAG-ATTTC-AAA-TTTGAGCTT-TTGCCG-CTTCACTCG-CCGTTTACTA-AGG-CAA-TC-CCT-G-TT-GGTTTCTT-----
	C237_73	--TGGCCAA-TA-TTTAGC-T-TTAG-AAGAAA-TTTACCT-CCCA-TTTAGAG-CTGC-A-TTCCCAAAC-AACTCGACTCGTCGAA-GGGGCTTTACACGGCGAAGGCCAGCGACCACATA-CGGGA-TTCTCACCCTCTGT-GACGT-CCTGTT-CCAAAGAACTT-AGACCGCTGCCAACGCCAAAGCGCCCTCTGC-AAATTACAAC-TCGGACTCT-G-AAAGAGCCAG-ATTTC-AAA-TTTGAGCTG-TTGCCG-CTTCACTCG-CCG-TTACTA-GGG-CAA-TC-CCT-G-TT-GGTTTCTTTT---
	C237_345	--TGGCCAA-TA-TTTAGC-T-TTAG-AAGAAA-TTTACCT-CCCA-TTTAGAG-CTGC-A-TTCCCAAAC-AACTCGACTCGTCGAA-GGGGCTTTACACGGCGAAGGCCAGCGACCACATA-CGGGA-TTCTCACCCTCTGT-GACGT-CCTGTT-CCAAAGAACTT-AGACCGCTGCCAACGCCAAAGCGCCCTCTGC-AAATTACAAC-TCGGACTCT-G-AAAGAGCCAG-ATTTC-AAA-TTTGAGCTG-TTGCCG-CTTCACTCG-CCGTTTACTACGGG-CCAATC-CCT-G-TT-GGTTTCT------
	C237_47	--TGGCCAA-TA-TTTAGC-T-TTAG-AAGAAA-TTTACCT-CCCATTTTAGAG-CTGC-A-TTCCCAAAC-AACTCGACTCGTCGAA-GGGGCTTTACACGGCGAAGGCCAGCGACCACATA-CGGGA-TTCTCACCCTCTGT-GACGT-CCTGTT-CCAAAGAACTT-AGACCGCTGCCAACGCCAAAGCGCCCTCTGC-AAATTACAAC-TCGGACTCT-G-AAAGAGCCAG-ATTTC-AAA-TTTGAGCTG-TTGCCG-CTTCACTCG-CCG-TTACTA--GG-CAA-TC-CCT-G-TT-GGTTTCTTTT---
	C237_219	--TGGCCGG-TA-TTTAGC-T-TTAG-AAGAAA-TTTACCT-CCCA-TTTAGAG-CTGC-A-TTCCCAAAC-AACTCGACTCGTCGAA-GGGGCTTTACACGGCGAAGGCCAGCGACCACATA-CGGGA-TTCTCACCCTCTGT-GACGT-CCTGTT-CCAAAGAACTT-AGACCGCTGCCAACGCCAAAGCGCCCTCTGC-AAATTACAAC-TCGGACTCT-G-AAAGAGCCAG-ATTTC-AAA-TTTGAGCTG-TTGCCG-CTTCACTCG-CCGTTTACTA-GGG-CAA-TC-CCT-G-TT-GGTTTCTTT----
	C237_271	--TGGCCAA-TA-TTTAGC-T-TTAG-AAGAAA-TTTACCT-CCCA-TTTAGAG-CTGC-A-TTCCCAAAC-AACTCGACTCGTCGAA-GGGGCTTTACACGGCGAAGGCCAGCGACCACATA-CGGGA-TTCTCACCCTCTGT-GACGT-CCTGTT-CCAAAGAACTT-AGACCGCTGCCAACGCCAAAGCGCCCTCTGC-AAATTACAAC-TCGGACTCT-G-AAAGAGCCAG-ATTTC-AAA-TTTGAGCTG-TTGCCG-CTTCACTCG-CCG-TTACTA-GGG-CAA-CTCCCCTG-TT-GGTTTCCT-----
	C237_195	--TGGCCAA-TA-TTTAGC-T-TTAG-AAGAAA-TTTACCT-CCCA-TTTAGAG-CTGC-A-TTCCCAAAC-AACTCGACTCGTCGAA-GGGGCTTTACACGGCGAAGGCCAGCGACCACATA-CGGGA-TTCTCACCCTCTGT-GACGT-CCTGTT-CCAAAGAACTT-AGACCGCTGCCAACGCCAAAGCGCCCTCTGC-AAATTACAAC-TCGGACTCT-G-AAAGAGCCAG-ATTTC-AAA-TTTGAGCTT-TTGCCG-CTTCACTCG-CCGTTTACTA-AGG-CAA-TC-CCT-G-TT-GGTTTCTTT----
	C237_142	--TGGCCAATTA-TTTAGC-T-TTAG-AAGAAA-TTTACCT-CCCA-TTTAGAG-CTGC-A-TTCCCAAAC-AACTCGACTCGTCGAA-GGGGCTTTACACGGCGAAGGCCAGCGACCACATA-CGGGA-TTCTCACCCTCTGT-GACGT-CCTGTT-CCAAAGAACTT-AGACCGCTGCCAACGCCAAAGCGCCCTCTGC-AAATTACAAC-TCGGACTCT-G-AAAGAGCCAG-ATTTC-AAA-TTTGAGCTG-TTGCCG-CTTCACTCG-CCGTTTACTA-AGG-CAA-TC-CCTCGTTT-CGGTTT-------
	C237_61	--TGGCCAA-TATTTTAGC-T-TTAG-AAGAAA-TTTACCT-CCCATTTTAGAG-CTGC-A-TTCCCAAAC-AACTCGACTCGTCGAA-GGGGCTTTACACGGCGAAGGCCAGCGACCACATA-CGGGA-TTCTCACCCTCTGT-GACGT-CCTGTT-CCAAAGAACTT-AGACCGCTGCCAACGCCAAAGCGCCCTCTGC-AAATTACAAC-TCGGACTCT-G-AAAGAGCCAG-ATTTC-AAA-TTTGAGCTG-TTGCCG-CTTCACTCG-CCG-TTACTA--GG-CAA-TC-CCT-G-TT-GGTTTCTTT----
	C237_65	--TCGCCAA-TA-TTTAGC-T-TTAG-ATGGAA-TTTACCA-CCCA-TTTAGAG-CTGC-A-TTCCCAAAC-AACTCGACTCGTCGAA-GGGGCTTTACACGGCGAAGGCCAGCGACCACATA-CGGGA-TTCTCACCCTCTGT-GACGT-CCTGTT-CCAAAGAACTT-AGACCGCTGCCAACGCCAAAGCGCCCTCTGC-AAATTACAAC-TCGGACTCT-G-AAAGAGCCAG-ATTTC-AAA-TTTGAGCTG-TTGCCG-CTTCACTCG-CCG-TTACTA-GGG-CAA-TC-CCT-G-TT-TGGTTTCTTT---
	C237_100	--TGGCCTAATA-TTTAGC-T-TTAG-AAGAAA-TTTACCT-CCCA-TTTAGAG-CTGC-A-TTCCCAAAC-AACTCGACTCGTCGAA-GGGGCTTTACACGGCGAAGGCCAGCGACCACATA-CGGGA-TTCTCACCCTCTGT-GACGT-CCTGTT-CCAAAGAACTT-AGACCGCTGCCAACGCCAAAGCGCCCTCTGC-AAATTACAAC-TCGGACTCT-G-AAAGAGCCAG-ATTTC-AAA-TTTGAGCTG-TTGCCG-CTTCACTCG-CCG-TTACTA-GGG-CAA-TC-CCT-G-TT-GGTTTCTTT----
	C238_202	--TCGCCAA-TA-TTTAGC-T-TTAG-ATGGAA-TTTACCA-CCCA-CTTAGAG-CTGC-A-TTCCCAAAC-AACTCGACTCGTCGAA-GGGGCTTTACACGGCGAAGGCCAGCGACCACATA-CGGGA-TTCTCACCCTCTGT-GACGT-CCTGTT-CCAAAGAACTT-AGACCGCTGCCAACGCCAAAGCGCCCTCTGC-AAATTACAAC-TCGGACTCT-G-AAAGAGTCAG-ATTTC-AAA-TTTGAGCTG-TTGCCG-CTTCACTCG-CCGTTTACTA-GGG-CAA-TC-CCT-G-TT-GGTTTCTTT----
	C238_287	--TCGCCAA-TA-TTTAGC-T-TTAG-ATGGAA-TTTACCT-CCCA-TTTAGAG-CTGC-A-TTCCCAAAC-AACTCGACTCGTCGAA-GGGGCTTTACACGGCGAAGGCCAGCGACCACATA-CGGGA-TTCTCACCCTCTGT-GACGT-CCTGTT-CCAAAGAACTT-AGACCGCTGCCAACGCCAAAGCGCCCTCTGC-AAATTACAAC-TCGGACTCT-G-AAAGAGTCAG-ATTTC-AAA-TTTGAGCTG-TTGCCG-CTTCACTCG-CCGTTTACTA-GGG-CAA-TC-CCT-G-TT-GGTTTCTTT----
	C238_351	--TGGCCAA-TA-TTTAGC-T-TTAG-AAGAAA-TTTACCT-CCCA-TTTAGAG-CTGC-A-TTCCCAAAC-AACTCGACTCGTCGAA-GGGGCTTTACACGGCGAAGGCCAGCGACCACATA-CGGGA-TTCTCACCCTCTGT-GACGT-CCTGTT-CCAAAGAACTT-AGACCGCTGCCAACGCCAAAGCGCCCTCTGC-AAATTACAAC-TCGGACTCT-G-AAAGAGTCAG-ATTTC-AAA-TTTGAGCTG-TTGCCG-CTTCACTCG-CCGTTTACTA-GGG-CAA-TC-CCT-G-TT-GGTTTCTTT----
	C238_195	--TGGCCAA-TA-TTTAGC-T-TTAG--AAGAA-TTTACCT-CCCA-TTTAGAG-CTGC-A-TTCCCAAAC-AACTCGACTCGTCGAA-GGGGCTTTACACGGCGAAGGCCAGCGACCACATA-CGGGA-TTCTCACCCTCTGT-GACGT-CCTGTT-CCAAAGAACTT-AGACCGCTGCCAACGCCAAAGCGCCCTCTGC-AAATTACAAC-TCGGACTCT-G-AAAGAGTCAG-ATTTC-AAA-TTTGAGCTG-TTGCCG-CTTCACTCG-CCG-TTACTA-AGG-CAA-TC-CCT-G-TT-GGTTTCTTTTC--
	C238_243	--TGGCCAA-TA-TTTAGC-T-TTAG-AAGAAA-TTTACCT-CCCA-TTTAGAG-CTGC-A-TTCCCAAAC-AACTCGACTCGTCGAA-GGGGCTTTACACGGCGAAGGCCAGCGACCACATA-CGGGA-TTCTCACCCTCTGT-GACGT-CCTGTT-CCAAAGAACTT-AGACCGCTGCCAACGCCAAAGCGCCCTCTGC-AAATTACAAC-TCGGACTCT-G-AAAGAGTCAG-ATTTC-AAA-TTTGAGCTT-TTGCCG-CTTCACTCG-CCG-TTACTA-GGG-CAA-TC-CCT-G-TT-GGTTTCTTTT---
	C238_485	--TGGCCAA-TA-TTTAGC-T-TTAG-AAGAAA-TTTACCT-CCCA-TTTAGAG-CTGC-ATT-CCCAAAC-AACTCGACTCGTCGGAAGGGGCTTTACACGGCGAAGGCCAGCGACCACATA-CGGGA-TTCTCACCCTCTGT-GACGT-CCTGTT-CCAAAGAACTT-AGACCGCTGCCAACGCCAAAGCGCCCTCTGCAAAATTACAAC-TCGGACTCT-G-AAAGAGTCAG-ATTTC-AAA-TTTGAGCTG-TTGCCG-CTTCACTCG-CCGTTTACTA-GGG-CAA-TC-CCT-G-TT-GGTTTCT------
	C312_134	--TGGCCAA-TA-TTTAGC-T-TTAG-AAGAAA-TTTACCT-CCCA-TTTAGAG-CTGC-A-TTCCCAAAC-AACTCGACTCGTCGAA-GGGGCTTTACACGGCGAAGGCCAGCGACCACATA-CGGGA-TTCTCACCCTCTGT-GACGT-CCTGTT-CCAAAGAACTT-AGACCGCTGCCAACGCCAAAGCGCCCTCTGC-AAATTACAAC-TCGGACTCT-G-AAAGAGCCAG-ATTTC-AAA-TTTGAGCTG-TTGCCG-CTTCACTCG-CCGTTTACTA-GGG-CAATCC-CTC-G-TT-GGTTTCTT-----
	C316_62	--TGGCCAA-TA-TTTAGC-T-TTAG-AAGAAA-TTTACCT-CCCA-TTTAGAG-CTGC-A-TTCCCAAAC-AACTCGACTCGTCGAA-GGGGCTTTACACGGCGAAGGCCAGCGACCACATA-CGGGA-TTCTCACCCTCTGT-GACGT-CCTGTT-CCAAAGAACTT-AGACCGCTGCCAACGCCAAAGCGCCCTCTGC-AAATTACAAC-TCGGACTCT-G-AAAGAGCCAG-ATTTC-AAA-TTTGAGCTG-TTGCCG-CTTCACTCG-CCGTTTACTA-GGG-CAA-TC-CCT-G-TT-GGTTTCTTT----
	C316_6	--TGGCCAA-TA-TTTAGC-T-TTAG-AAGAAA-TTTACCT-CCCA-TTTAGAG-CTGC-A-TTCCCAAAC-AACTCGACTCGTCGAA-GGGGCTTTACACGGCGAAGGCCAGCGACCACATA-CGGGA-TTCTCACCCTCTGT-GACGT-CCTGTT-CCAAAGAACTT-AGACCGCTGCCAACGCCAAAGCGCCCTCTGC-AAATTACAAC-TCGGACTCT-G-AAAGAGCCAG-ATTTC-AAA-TTTGAGCTG-TTGCCG-CTTCACTCG-CCG-TTACTA-GGG-CAA-TC-CCT-G-TT-GGTTTCTTTT---
	C317_21	--TGGCCAA-TA-TTTAGC-T-TTAG-AAGAAA-TTTACCT-CCCA-TTTAGAG-CTGC-A-TTCCCAAAC-AACTCGACTCGTCGAA-GGGGCTTTACACGGCGAAGGCCAGCGACCACATA-CGGGA-TTCTCACCCTCTGT-GACGT-CCTGTT-CCAAAGAACTT-AGACCGCTGCCAACGCCAAAGCGCCCTCTGC-AAATTACAAC-TCGGACTCT-G-AAAGAGCCAG-ATTTC-AAA-TTTGAGCTG-TTGCCG-CTTCACTCG-CCG-TTACTA-GGG-CAA-TC-CCT-G-TT-GGTTTCTTTT---
	C317_260	--TGGCCAA-TA-TTTAGC-T-TTAG-AAGAAA-TTTACCT-CCCA-TTTAGAG-CTGC-A-TTCCCAAAC-AACTCGACTCGTCGAA-GGGGCTTTACACGGCGAAGGCCAGCGACCACATA-CGGGA-TTCTCACCCTCTGT-GACGT-CCTGTT-CCAAAGAACTT-AGACCGCTGCCAACGCCAAAGCGCCCTCTGC-AAATTACAAC-TCGGACTCT-G-AAAGAGCCAG-ATTTC-AAA-TTTGAGCTG-TTGCCG-CTTCACTCG-CCGTTTACTA-GGG-CAA-TC-CCT-G-TT-GGTTTCTTT----
	C317_124	--TGGCCAA-TA-TTTAGC-T-TTAG-AAGAAA-TTTACCT-CCCA-TTTAGAG-CTGC-A-TTCCCAAAC-AACTCGACTCGTCGAA-GGGGCTTTACACGGCGAAGGCCAGCGACCACATA-CGGGA-TTCTCACCCTCTGT-GACGT-CCTGTT-CCAAAGAACTT-AGACCGCTGCCAACGCCAAAGCGCCCTCTGC-AAATTACAAC-TCGGACTCT-G-AAAGAGTCAG-ATTTC-AAA-TTTGAGCTG-TTGCCG-CTTCACTCG-CCGTTTACTA-GGG-CAATCC-CTC-G-TT-CGGTTTCT-----
	C317_99	--TGGCCAA-TA-TTTAGC-T-TTAG--AAGAA-TTTACCT-CCCA-TTTAGAG-CTGC-A-TTCCCAAAC-AACTCGACTCGTCGAA-GGGGCTTTACACGGCGAAGGCCAGCGACCACATA-CGGGA-TTCTCACCCTCTGT-GACGT-CCTGTT-CCAAAGAACTT-AGACCGCTGCCAACGCCAAAGCGCCCTCTGC-AAATTACAAC-TCGGACTCT-G-AAAGAGTCAG-ATTTC-AAA-TTTGAGCTG-TTGCCG-CTTCACTCG-CCG-TTACTA-GGG-CAA-TC-CCT-G-TT-GGTTTCTTTTC--
	C317_143	--TGGCCAA-TA-TTTAGC-T-TTAG-AAGAAA-TTTACCT-CCCA-TTTAGAG-CTGC-A-TTCCCAAAC-AACTCGACTCGTCGAA-GGGGCTTTACACGGCGAAGGCCAGCGACCACATA-CGGGA-TTCTCACCCTCTGT-GACGT-CCTGTT-CCAAAGAACTT-AGACCGCTGCCAACGCCAAAGCGCCCTCTGC-AAATTACAAC-TCGGACTCT-G-AAAGAGTCAG-ATTTC-AAA-TTTGAGCTG-TTGCCG-CTTCACTCG-CCGTTTACTA-GGG-CAA-TC-CCT-G-TT-GGTTTCTTT----
	C317_5	--TGGCCAA-TA-TTTAGC-T-TTAG-AAGAAA-TTTACCT-CCCA-TTTAGAG-CTGC-A-TTCCCAAAC-AACTCGACTCGTCGAA-GGGGCTTTACACGGCGAAGGCCAGCGACCACATA-CGGGA-TTCTCACCCTCTGT-GACGT-CCTGTT-CCAAAGAACTT-AGACCGCTGCCAACGCCAAAGCGCCCTCTGC-AAATTACAAC-TCGGACTCT-G-AAAGAGTCAG-ATTTC-AAA-TTTGAGCTG-TTGCCG-CTTCACTCG-CCG-TTACTA-GGG-CAA-TC-CCT-G-TT-GGTTTCTTTC---
	C317_17	--TGGCCAA-TA-TTTAGC-T-TTAG-AAGAAA-TTTACCT-CCCA-TTTAGAG-CTGC-A-TTCCCAAAC-AACTCGACTCGTCGAA-GGGGCTTTACACGGCGAAGGCCAGCGACCACATA-CGGGA-TTCTCACCCTCTGT-GACGT-CCTGTT-CCAAAGAACTT-AGACCGCTGCCAACGCCAAAGCGCCCTCTGC-AAATTACAAC-TCGGACTCT-G-AAAGAGTCAG-ATTTC-AAA-TTTGAGCTG-TTGCCG-CTTCACTCG-CCG-TTACTA-GGG-CAA-TC-CCT-G-TT-GGTTTCTTTT---
	C317_123	--TGGCCAA-TA-TTTAGC-T-TTAG-AAGAAA-TTTACCT-CCCA-TTTAGAG-CTGC-A-TTCCCAAAC-AACTCGACTCGTCGAA-GGGGCTTTACACGGCGAAGGCCAGCGACCACATA-CGGGA-TTCTCACCCTCTGT-GACGT-CCTGTT-CCAAAGAACTT-AGACCGCTGCCAACGCCAAAGCGCCCTCTGC-AAATTACAAC-TCGGACTCT-G-AAAGAGTCAG-ATTTC-AAA-TTTGAGCTG-TTGCCG-CTTCACTCG-CCGTTTACTA-GGG-CAA-TC-CCT-G-TT-GGTTCTTTC----
	C317_126	--TGGCCAA-TA-TTTAGC-T-TTAG-AAGAAA-TTTACCT-CCCA-TTTAGAG-CTGC-ACTTCCCAAAC-AACTCGACTCGTCGAA-GGGGCTTTACACGGCGAAGGCCAGCGACCACATA-CGGGA-TTCTCACCCTCTGT-GACGT-CCTGTT-CCAAAGAACTT-AGACCGCTGCCAACGCCAAAGCGCCCTCTGC-AAATTACAAC-TCGGACTCT-G-AAAGAGTCAG-ATTTC-AAA-TTTGAGCTG-TTGCCG-CTTCACTCG-CCGTTTACTA-GGG-CAA-TC-CCT-G-TT-GGTTTCTT-----
	C317_28	--TGGCCAA-TA-TTTAGC-T-TTAG-AAGAAA-TTTACCT-CCCA-TTTAGAG-CTGC-A-TTCCCAAAC-AACTCGACT-GTCGAA-GGGGCTTTACACGGCGAAGGCCAGCGACCACATA-CGGGA-TTCTCACCCTCTGT-GACGT-CCTGTT-CCAAAGAACTT-AGACCGCTGCCAACGCCAAAGCGCCCTCTGC-AAATTACAAC-TCGGACTCT-G-AAAGAGTCAG-ATTTC-AAA-TTTGAGCTG-TTGCCG-CTTCACTCG-CCG-TTACTA-GGG-CAA-TC-CCT-G-TT-GGTTTCTTTTC--
	C317_133	--TGGCCAA-TA-TTTAGC-T-TTAG-AAGAAA-TTTACCT-CCCA-TTTAGAG-CTGC-A-TTCCCAAAC-AACTCGACTCGTCGAA-GGGGCTTTACACGGCGAAGGCCAGCGACCACATA-CGGGA-TTCTCACCCTCTGT-GACGT-CCTGTT-CCAAAGAACTT-AGACCGCTGCCAACGCCAAAGCGCCCTCTGC-AAATTACAAC-TCGGACTCT-G-AAAGAGTCAG-ATTTC-AAA-TTTGAGCTG-TTGCCG-CTTCACTCG-CCGTTTACTA-GGG-CAA-TC-CCT-G-TT-GGTTTCTTT----
	K243_9	--TCGCCAA-TA-TTTAGC-T-TTAG-AAGAAA-TTTACCT-CCCA-TTTAGAG-CTGC-A-TTCCCAAAC-AACTCGACTCGTCGAA-GGGGCTTTACACGGCGAAGGCCAGCGACCACATA-CGGGA-TTCTCACCCTCTGT-GACGT-CCTGTT-CCAAAGAACTT-AGACCGCTGCCAACGCCAAAGCGCCCTCTGC-AAATTACAAC-TCGGACTCT-G-AAAGAGTCAG-ATTTC-AAA-TTTGAGCTG-TTGCCG-CTTCACTCG-CCG-TTACTA--GG-CAA-TC-CCT-G-TT-GGTTTCTTTTC--
	K243_280	--TCGCCAA-TA-TTTAGC-T-TTAG-ATGGAA-TTTACCA-CCCA-CTTAGAG-CTGC-A-TTCCCAAAC-AACTCGACTCGTCGAA-GGGGCTTTACACGGCGAAGGCCAGCGACCACATA-CGGGA-TTCTCACCCTCTGT-GACGT-CCTGTT-CCAAAGAACTT-AGACCGCTGCCAACGCCAAAGCGCCCTCTGC-AAATTACAAC-TCGGACTCT-G-AAAGAGTCAG-ATTTC-AAA-TTTGAGCTG-TTGCCG-CTTCACTCG-CCGTTTACTA-GGG-CAA-TC-CCT-G-TT-GGTTTCTTT----
	K243_143	--TCGCCAA-TA-TTTAGC-T-TTAG-ATGGAA-TTTACCA-CCCA-TTTAGAG-CTGC-A-TTCCCAAAC-AACTCGACTCGTCGAA-GGGGCTTTACACGGCGAAGGCCAGCGACCACATA-CGGGA-TTCTCACCCTCTGT-GACGT-CCTGTT-CCAAAGAACTT-AGACCGCTGCCAACGCCAAAGCGCCCTCTGC-AAATTACAAC-TCGGACTCT-G-AAAGAGTCAG-ATTTC-AAA-TTTGAGCTG-TTGCCG-CTTCACTCG-CCG-TTACTA-GGG-CAA-TC-CCT-G-TT-GGTTTCTTTT---
	K243_357	--TGGCCAA-TA-TTTAGC-T-TTAG-AAGAAA-TTTACCT-CCCA-TTTAGAG-CTGC-A-TTCCCAAAC-AACTCGACTCGTCGAA-GGGGCTTTACACGGCGAAGGCCAGCGACCACATA-CGGGA-TTCTCACCCTCTGT-GACGT-CCTGTT-CCAAAGAACTT-AGACCGCTGCCAACGCCAAAGCGCCCTCTGC-AAATTACAAC-TCGGACTCT-G-AAAGAGTCAG-ATTTC-AAA-TTTGAGCTG-TTGCCG-CTTCACTCG-CCGTTTACTA-GGG-CAA-TC-CCT-G-TT-GGTTTCTTT----
	K245_125	--TCGCCAA-TA-TTTAGC-T-TTAG-ATGGAA-TTTACCA-CCCA-CTTAGAG-CTGC-A-TTCCCAAAC-AACTCGACTCGTCGAA-GGGGCTTTACACGGCGAAGGCCAGCGACCACATA-CGGGA-TTCTCACCCTCTGT-GACGT-CCTGTT-CCAAAGAACTT-AGACCGCTGCCAACGCCAAAGCGCCCTCTGC-AAATTACAAC-TCGGACTCT-G-AAAGAGCCAG-ATTTC-AAA-TTTGAGCTG-TTGCCG-CTTCACTCG-CCGTTTACTA-GGG-CAA-TC-CCT-G-TT-GGTTTCTTT----
	K245_149	--TCGCCAA-TA-TTTAGC-T-TTAG-ATGGAA-TTTACCA-CCCA-CTTAGAG-CTGC-A-TTCCCAAAC-AACTCGACTCGTCGAA-GGGGCTTTACACGGCGAAGGCCAGCGACCACATA-CGGGA-TTCTCACCCTCTGT-GACGT-CCTGTT-CCAAAGAACTT-AGACCGCTGCCAACGCCAAAGCGCCCTCTGC-AAATTACAAC-TCGGACTCT-G-AAAGAGCCAG-ATTTC-AAA-TTTGAGCTG-TTGCCG-CTTCACTCG-CCGTTTACTA-GGG-CAA-TC-CCT-G-TT-GGTTTCTTT----
	K245_50	--TCGCCAA-TA-TTTAGC-T-TTAG-ATGGAA-TTTACCA-CCCA-CTTAGAG-CTGC-A-TTCCCAAAC-AACTCGACTCGTCGAA-GGGGCTTTACACGGCGAAGGCCAGCGACCACATA-CGGGA-TTCTCACCCTCTGT-GACGT-CCTGTT-CCAAAGAACTT-AGACCGCTGCCAACGCCAAAGCGCCCTCTGC-AAATTACAAC-TCGGACTCT-G-AAAGAGTCAG-ATTTC-AAA-TTTGAGCTG-TTGCCG-CTTCACTCG-CCG-TTACTA-GGG-CAA-TC-CCT-G-TT-GGTTTCTTTT---
	K245_70	--TCGCCAA-TA-TTTAGC-T-TTAG-ATGGAA-TTTACCT-CCCA-TTTAGAG-CTGC-A-TTCCCAAAC-AACTCGACTCGTCGAA-GGGGCTTTACACGGCGAAGGCCAGCGACCACATA-CGGGA-TTCTCACCCTCTGT-GACGT-CCTGTT-CCAAAGAACTT-AGACCGCTGCCAACGCCAAAGCGCCCTCTGC-AAATTACAAC-TCGGACTCT-G-AAAGAGTCAG-ATTTC-AAA-TTTGAGCTT-TTGCCG-CTTCACTCG-CCG-TTACTA-AGG-CAA-TC-CCT-G-TT-GGTTTCTTTT---
	K245_162	--TCGCCAA-TA-TTTAGC-T-TTAG-AAGAAA-TTTACCT-CCCA-TTTAGAG-CTGC-A-TTCCCAAAC-AACTCGACTCGTCGAA-GGGGCTTTACACGGCGAAGGCCAGCGACCACATA-CGGGA-TTCTCACCCTCTGT-GACGT-CCTGTT-CCAAAGAACTT-AGACCGCTGCCAACGCCAAAGCGCCCTCTGC-AAATTACAAC-TCGGACTCT-G-AAAGAGTCAG-ATTTC-AAA-TTTGAGCTG-TTGCCG-CTTCACTCG-CCGTTTACTA-GGG-CAA-TC-CCT-G-TT-GGTTTCTTT----
	K245_139	--TGGCCAA-TA-TTTAGC-T-TTAG-AAGAAA-TTTACCT-CCCA-TTTAGAG-CTGC-A-TTCCCAAAC-AACTCGACTCGTCGAA-GGGGCTTTACACGGCGAAGGCCAGCGACCACATA-CGGGA-TTCTCACCCTCTGT-GACGT-CCTGTT-CCAAAGAACTT-AGACCGCTGCCAACGCCAAAGCGCCCTCTGC-AAATTACAAC-TCGGACTCT-G-AAAGAGCCAG-ATTTC-AAA-TTTGAGCTG-TTGCCG-CTTCACTCG-CCG-TTACTA-GGG-CAA-CT-CCCTG-TT-GGTTCTTTC----
	K245_4	--TGGCCAA-TA-TTTAGC-T-TTAG-AAGAAA-TTTACCT-CCCA-TTTAGAG-CTGC-A-TTCCCAAAC-AACTCGACTCGTCGAA-GGGGCTTTACACGGCGAAGGCCAGCGACCACATA-CGGGA-TTCTCACCCTCTGT-GACGT-CCTGTT-CCAAAGAACTT-AGACCGCTGCCAACGCCAAAGCGCCCTCTGC-AAATTACAAC-TCGGACTCT-G-AAAGAGCCAG-ATTTC-AAA-TTTGAGCTG-TTGCCG-CTTCACTCG-CCG-TTACTA--GG-CAA-TC-CCT-G-TT-GGTTTCTTTTC--
	K245_254	--TGGCCAA-TA-TTTAGC-T-TTAG-AAGAAA-TTTACCT-CCCA-TTTAGAG-CTGC-A-TTCCCAAAC-AACTCGACTCGTCGAA-GGGGCTTTACACGGCGAAGGCCAGCGACCACATA-CGGGA-TTCTCACCCTCTGT-GACGT-CCTGTT-CCAAAGAACTT-AGACCGCTGCCAACGCCAAAGCGCCCTCTGC-AAATTACAAC-TCGGACTCT-G-AAAGAGCCAG-ATTTC-AAA-TTTGAGCTT-TTGCCG-CTTCACTCG-CCGTTTACTA-AGG-CAATCC-CTC-G-TT-GGTTTCTT-----
	K245_283	--TGGCCAA-TA-TTTAGC-T-TTAG-AAGAAA-TTTACCT-CCCA-TTTAGAG-CTGC-A-TTCCCAAAC-AACTCGACTCGTCGAA-GGGGCTTTACACGGCGAAGGCCAGCGACCACATA-CGGGA-TTCTCACCCTCTGT-GACGT-CCTGTT-CCAAAGAACTT-AGACCGCTGCCAACGCCAAAGCGCCCTCTGC-AAATTACAAC-TCGGACTCT-G-AAAGAGCCAG-ATTTC-AAA-TTTGAGCTG-TTGCCG-CTTCACTCG-CCGTTTACTA-GGG-CAA-TC-CCT-G-TT-GGTTTCTTT----
	K245_2	--TGGCCAA-TA-TTTAGC-T-TTAG-AAGAAA-TTTACCT-CCCA-TTTAGAG-CTGC-A-TTCCCAAAC-AACTCGACTCGTCGAA-GGGGCTTTACACGGCGAAGGCCAGCGACCACATA-CGGGA-TTCTCACCCTCTGT-GACGT-CCTGTT-CCAAAGAACTT-AGACCGCTGCCAACGCCAAAGCGCCCTCTGC-AAATTACAAC-TCGGACTCT-G-AAAGAGTCAG-ATTTC-AAA-TTTGAGCTG-TTGCCG-CTTCACTCG-CCG-TTACTA--GG-CAA-TC-CCT-G-TT-GGTTTCTTTTC--
	K245_146	--TGGCCAA-TA-TTTAGC-T-TTAG-AAGAAA-TTTACCT-CCCA-TTTAGAG-CTGC-A-TTCCCAAAC-AACTCGACTCGTCGAA-GGGGCTTTACACGGCGAAGGCCAGCGACCACATA-CGGGA-TTCTCACCCTCTGT-GACGT-CCTGTT-CCAAAGAACTT-AGACCGCTGCCAACGCCAAAGCGCCCTCTGC-AAATTACAAC-TCGGACTCT-G-AAAGAGTCAG-ATTTC-AAA-TTTGAGCTG-TTGCCG-CTTCACTCG-CCGTTTACTA-GGG-CAA-TC-CCT-G-TT-GGTTTCTTT----
	K245_56	--TGGCCAA-TA-TTTAGC-T-TTAG--AGAAA-TTTACCT-CCCA-TTTAGAG-CTGC-A-TTCCCAAAC-AACTCGACTCGTCGAA-GGGGCTTTACACGGCGAAGGCCAGCGACCACATA-CGGGA-TTCTCACCCTCTGT-GACGT-CCTGTT-CCAAAGAACTT-AGACCGCTGCCAACGCCAAAGCGCCCTCTGC-AAATTACAAC-TCGGACTCT-G-AAAGAGTCAG-ATTTC-AAA-TTTGAGCTG-TTGCCG-CTTCACTCG-CCG-TTACTA-GGG-CAA-TC-CCT-G-TT-GGTTTCTTTTC--
	K245_215	--TGGCCAA-TA-TTTAGC-T-TTAG-AAGAAA-TTTACCT-CCCA-TTTAGAG-CTGC-A-TTCCCAAAC-AACTCGACTCGTCGAA-GGGGCTTTATACGGCGAAGGCCAGCGACCACATA-CGGGA-TTCTCACCCTCTGT-GACGT-CCTGTT-CCAAAGAACTT-AGACCGCTGCCAACGCCAAAGCGCCCTCTGC-AAATTACAAC-TCGGACTCT-G-AAAGAGTCAG-ATTTC-AAA-TTTGAGCTG-TTGCCG-CTTCACTCG-CCGTTTACTA-GGG-CAA-TC-CCT-G-TT-GGTTTCTTT----
	K245_110	--TGGCCAA-TA-TTTAGC-T-TTAG-AAGAAA-TTTACCT-CCCA-TTTAGAG-CTGC-A-TTCCCAAAC-AACTCGACTCGTCGAA-GGGGCTTTACACGGCGAAGGCCAGCGACCACATA-CGGGA-TTCTCACCCTCTGT-GACGT-CCTGTT-CCAAAGAACTT-AGACCGCTGCCAACGCCAAAGCGCCCTCTGC-AAATTACAAC-TCGGACTCT-G-AAAGAGTCAG-ATTTC-AAA-TTTGAGCTG-TTGCCG-CTTCACTCG-CCGTTTACTA-GGG-CAA-TC-CCT-G-TT-CGGTTTCTT----
	K245_83	--TGGCCAA-TA-TTTAGC-T-TTAG-AAGAAA-TTTACCT-CCCA-TTTAGAG-CTGC-A-TTCCCAAAC-AACTCGACTCGTCGAA-GGGGCTTTACACGGCGAAGGCCAGCGACCACATA-CGGGA-TTCTCACCCTCTGT-GACGT-CCTGTT-CCAAAGAACTT-AGACCGCTGCCAACGCCAAAGCGCCCTCTGC-AAATTACAAC-TCGGACTCT-G-AAAGAGCCAG-ATTTC-AAA-TTTGAGCTG-TTGCCG-CTTCACTCG-CCG-TTACTA-GGG-CAA-TC-CCT-G-TT-GGTTTCTTTT---
	K245_10	--TGGCCAA-TA-TTTAGC-T-TTAG-AAGAAA-TTTACCT-CCCA-TTTAGAG-CTGC-A-TTCCCAAAC-AACTCGACTCGTCGAA-GGGGCTTTACACGGCGAAGGCCAGCGACCACATA-CGGGA-TTCTCACCCTCTGT-GACGT-CCTGTT-CCAAAGAACTT-AGACCGCTGCCAACGCCAAAGCGCCCTCTGC-AAATTACAAC-TCGGACTCT-G-AAAGAGTCAG-ATTTC-AAA-TTTGAGCTG-TTGCCG-CTTCACTCG-CCG-TTACTA--GG-CAA-TC-CCT-G-TT-GGTTTCTTTTC--
	K245_153	--TGGCCAA-TA-TTTAGC-T-TTAG-AAGAAA-TTTACCT-CCCA-TTTAGAG-CTGC-A-TTCCCAAAC-AACTCGACTCGTCGAA-GGGGCTTTACACGGCGAAGGCCAGCGACCACATA-CGGGA-TTCTCACCCTCTGT-GACGT-CCTGTT-CCAAAGAACTT-AGACCGCTGCCAACGCCAAAGCGCCCTCTGC-AAATTACAAC-TCGGACTCT-G-AAAGAGCCAG-ATTTC-AAA-TTTGAGCTG-TTGCCG-CTTCACTCG-CCGTTTACTA-GGG-CAATCC-CTC-G-TT-GGTTTCTT-----
	K245_89	--TGGCCAA-TA-TTTAGC-T-TTAG-AAGAAA-TTTACCT-CCCA-TTTAGAG-CTGC-A-TTCCCAAAC-AACTCGACTCGTCGAA-GGGGCTTTACACGGCGAAGGCCAGCGACCACATA-CGGGA-TTCTCACCCTCTGT-GACGT-CCTGTT-CCAAAGAACTT-AGACCGCTGCCAACGCCAAAGCGCCCTCTGC-AAATTACAAC-TCGGACTCT-G-AAAGAGTCAG-ATTTC-AAA-TTTGAGCTG-TTGCCG-CTTCACTCG-CCG-TTACTA-GGG-CAA-TC-CCT-G-TT-GGTTTCTTTT---
	K245_241	--TGGCCAA-TA-TTTAGC-T-TTAG-AAGAAA-TTTACCT-CCCA-TTTAGAG-CTGC-A-TTCCCAAAC-AACTCGACTCGTCGAA-GGGGCTTTACACGGCGAAGGCCAGCGACCACATA-CGGGA-TTCTCACCCTCTGT-GACGT-CCTGTT-CCAAAGAACTT-AGACCGCTGCCAACGCCAAAGCGCCCTCTGC-AAATTACAAC-TCGGACTCT-G-AAAGAGCCAG-ATTTC-AAA-TTTGAGCTG-TTGCCG-CTTCACTCG-CCGTTTACTA-GGG-CAA-TC-CCT-G-TT-GGTTCCTTT----
	K245_170	--TGGCCAA-TA-TTTAGC-T-TTAG-AAGAAA-TTTACCT-CCCA-TTTAGAG-CTGC-A-TTCCCAAAC-AACTCGACTCGTCGAA-GGGGCTTTACACGGCGAAGGCCAGCGACCACATA-CGGGA-TTCTCACCCTCTGT-GACGT-CCTGTT-CCAAAGAACTT-AGACCGCTGCCAACGCCAAAGCGCCCTCTGC-AAATTACAAC-TCGGACTCT-G-AAAGAGCCAG-ATTTC-AAA-TTTGAGCTG-TTGCCG-CTTCACTCG-CCGTTTACTA-AGG-CAATCC-CTC-G-TT-GGTTCTTT-----
	K246_274	--TCGCCAA-TA-TTTAGC-T-TTAG-ATGGAA-TTTACCT-CCCA-TTTAGAG-CTGC-A-TTCCCAAAC-AACTCGACTCGTCGAA-GGGGCTTTACACGGCGAAGGCCAGCGACCACATA-CGGGA-TTCTCACCCTCTGT-GACGT-CCTGTT-CCAAAGAACTT-AGACCGCTGCCAACGCCAAAGCGCCCTCTGC-AAATTACAAC-TCGGACTCT-G-AAAGAGTCAG-ATTTC-AAA-TTTGAGCTG-TTGCCG-CTTCACTCG-CCGTTTACTA-GGG-CAA-TC-CCT-G-TT-GGTTTCTTT----
	K246_304	--TGGCCAA-TA-TTTAGC-T-TTAG-AAGAAA-TTTACCT-CCCA-TTTAGAG-CTGC-A-TTCCCAAAC-AACTCGACTCGTCGAA-GGGGCTTTACACGGCGAAGGCCAGCGACCACATA-CGGGA-TTCTCACCCTCTGT-GACGT-CCTGTT-CCAAAGAACTT-AGACCGCTGCCAACGCCAAAGCGCCCTCTGC-AAATTACAAC-TCGGACTCT-G-AAAGAGTCAG-ATTTC-AAA-TTTGAGCTG-TTGCCG-CTTCACTCG-CCGTTTACTA-AGG-CAA-TC-CCT-G-TT-GGTTTCTTT----
	K247_70	--TCGCCAA-TA-TTTAGC-T-TTAG-ATGGAA-TTTACCA-CCCA-CTTAGAG-CTGC-A-TTCCCAAAC-AACTCGACTCGTCGAA-GGGGCTTTACACGGCGAAGGCCAGCGACCACATA-CGGGA-TTCTCACCCTCTGT-GACGT-CCTGTT-CCAAAGAACTT-AGACCGCTGCCAACGCCAAAGCGCCCTCTGC-AAATTACAAC-TCGGACTCT-G-AAAGAGTCAG-ATTTC-AAA-TTTGAGCTG-TTGCCG-CTTCACTCG-CCG-TTACTA-GGG-CAA-TC-CCT-G-TT-GGTTTCTTTT---
	K247_287	--TGGCCAA-TA-TTTAGC-T-TTAG-AAGAAA-TTTACCT-CCCA-TTTAGAG-CTGC-A-TTCCCAAAC-AACTCGACTCGTCGAA-GGGGCTTTACACGGCGAAGGCCAGCGACCACATA-CGGGA-TTCTCACCCTCTGT-GACGT-CCTGTT-CCAAAGAACTT-AGACCGCTGCCAACGCCAAAGCGCCCTCTGC-AAATTACAAC-TCGGACTCT-G-AAAGAGTCAG-ATTTC-AAA-TTTGAGCTG-TTGCCG-CTTCACTCG-CCGTTTACTA-GGG-CAA-TC-CCT-G-TT-GGTTCTTTC----
	K247_31	--TGGCCAA-TA-TTTAGC-T-TTAG-AAGAAA-TTTACCT-CCCA-TTTAGAG-CTGC-A-TTCCCAAAC-AACTCGACTCGTCGAA-GGGGCTTTACACGGCGAAGGCCAGCGACCACATA-CGGGA-TTCTCACCCTCTGT-GACGT-CCTGTT-CCAAAGAACTT-AGACCGCTGCCAACGCCAAAGCGCCCTCTGC-AAATTACAAC-TCGGACTCT-G-AAAGAGTCAG-ATTTC-AAA-TTTGAGCTG-TTGCCG-CTTCACTCG-CCG-TTACTA--AG-CAA-TC-CCT-G-TT-GGTTTCTTTTC--
	K247_145	--TGGCCAA-TA-TTTAGC-T-TTAG-AAGAAA-TTTACCT-CCCA-TTTAGAG-CTGC-A-TTCCCAAAC-AACTCGACTCGTCGAA-GGGGCTTTACACGGCGAAGGCCAGCGACCACATA-CGGGA-TTCTCACCCTCTGT-GACGT-CCTGTT-CCAAAGAACTT-AGACCGCTGCCAACGCCAAAGCGCCCTCTGC-AAATTACAAC-TCGGACTCT-G-AAAGAGTCAG-ATTTC-AAA-TTTGAGCTG-TTGCCG-CTTCACTCG-CCGTTTACTA-GGG-CAA-TC-CCT-G-TT-GGTTTCTTT----
	K247_179	--TGGCCAA-TA-TTTAGC-T-TTAG-AAGAAA-TTTACCT-CCCA-TTTAGAG-CTGC-A-TTCCCAAAC-AACTCGACTCGTCGAA-GGGGCTTTACACGGCGAAGGCCAGCGACCACATA-CGGGA-TTCTCACCCTCTGT-GACGT-CCTGTT-CCAAAGAACTT-AGACCGCTGCCAACGCCAAAGCGCCCTCTGC-AAATTACAAC-TCGGACTCT-G-AAAGAGTCAG-ATTTC-AAA-TTTGAGCTT-TTGCCG-CTTCACTCG-CCGTTTACTA-AGG-CAA-TC-CCT-G-TT-GGTTTCTTT----
	K318_71	--TGGCCAA-TA-TTTAGC-T-TTAG-AAGAAA-TTTACCT-CCCA-TTTAGAG-CTGC-A-TTCCCAAAC-AACTCGACTCGTCGAA-GGGGCTTTACACGGCGAAGGCCAGCGACCACATA-CGGGA-TTCTCACCCTCTGT-GACGT-CCTGTT-CCAAAGAACTT-AGACCGCTGCCAACGCCAAAGCGCCCTCTGC-AAATTACAAC-TCGGACTCT-G-AAAGAGTCAG-ATTTC-AAA-TTTGAGCTG-TTGCCG-CTTCACTCG-CCGTTTACTA-GGG-CAA-TC-CCT-G-TT-GGTTTCTTT----
	K322_483	--TGGCCAA-TA-TTTAGC-T-TTAG-AAGAAA-TTTACCT-CCCA-TTTAGAG-CTGC-A-TTCCCAAAC-AACTCGACTCGTCGAA-GGGGCTTTACACGGCGAAGGCCAGCGACCACATA-CGGGA-TTCTCACCCTCTGT-GACGT-CCTGTT-CCAAAGAACTT-AGACCGCTGCCAACGCCAAAGCGCCCTCTGC-AAATTACAAC-TCGGACTCT-G-AAAGAGTCAG-ATTTC-AAA-TTTGAGCTG-TTGCCG-CTTCACTCG-CCGTTTACTA-GGG-CAA-TC-CCT-G-TT-GGTTTCTTT----
	K322_250	--TGGCCAA-TA-TTTAGC-T-TTAG-AAGAAA-TTTACCT-CCCA-TTTAGAG-CTGC-A-TTCCCAAAC-AACTCGACTCGTCGAA-GGGGCTTTACACGGCGAAGGCCAGCGACCACATA-CGGGA-TTCTCACCCTCTGT-GACGT-CCTGTT-CCAAAGAACTT-AGACCGCTGCCAACGCCAAAGCGCCCTCTGC-AAATTACAAC-TCGGACTCT-G-AAAGAGTCAG-ATTTC-AAA-TTTGAGCTG-TTGCCG-CTTCACTCG-CCGTTTACTA-GGG-CAATCC-CTC-G-TT-CGGTTTCT-----
	K322_504	--TGGCCAA-TA-TTTAGC-T-TTAG-AAGAAA-TTTACCTCCCCA-TTTAGAG-CTGC-A-TTCCCAAAC-AACTCGACTCGTCGAA-GGGGCTTTACACGGCGAAGGCCAGCGACCACATA-CGGGA-TTCTCACCCTCTGT-GACGT-CCTGTT-CCAAAGAACTT-AGACCGCTGCCAACGCCAAAGCGCCCTCTGC-AAATTACAAC-TCGGACTCT-G-AAAGAGTCAG-ATTTC-AAA-TTTGAGCTG-TTGCCG-CTTCACTCG-CCGTTTACTA-GGG-CAA-TC-CCT-G-TT-GGTTTCTT-----
	L111_5	--TGGCCAA-TA-TTTAGC-T-TTAG-AAGAAA-TTTACCT-CCCA-TTTAGAG-CTGC-A-TTCCCAAAC-AACTCGACTCGTCGAA-GGGGCTTTACACGGCGAAGGCCAGCGACCACATA-CGGGA-TTCTCACCCTCTGT-GACGT-CCTGTT-CCAAAGAACTT-AGACCGCTGCCAACGCCAAAGCGCCCTCTGC-AAATTACAAC-TCGGACTCT-G-AAAGAGTCAG-ATTTC-AAA-TTTGAGCTG-TTGCCG-CTTCACTCG-CCG-TTACTA-GGG-CAA-TC-CCT-G-TT-GGTTTCTTTT---
	L111_19	--TGGCCAA-TA-TTTAGC-T-TTAG-AAGAAA-TTTACCT-CCCA-TTTAGAG-CTGC-A-TTCCCAAAC-AACTCGACTCGTCGAA-GGGGCTTTACACGGCGAAGGCCAGCGACCACATA-CGGGA-TTCTCACCCTCTGT-GACGT-CCTGTT-CCAAAGAACTT-AGACCGCTGCCAACGCCAAAGCGCCCTCTGC-AAATTACAAC-TCGGACTCT-G-AAAGAGCCAG-ATTTC-AAA-TTTGAGCTG-TTGCCG-CTTCACTCG-CCGTTTACTA-GGG-CAA-TC-CCT-G-TT-GGTTTCTTT----
	K322_65	--TGGCCAA-TA-TTTAGC-T-TTAG-AAGAAA-TTTACCT-CCCA-TTTAGAG-CTGC-A-TTCCCAAAC-AACTCGACTCGTCGAA-GGGGCTTTACACGGCGAAGGCCAGCGACCACATA-CGGGA-TTCTCACCCTCTGT-GACGT-CCTGTT-CCAAAGAACTT-AGACCGCTGCCAACGCCAAAGCGCCCTCTGC-AAATTACAAC-TCGGACTCT-G-AAAGAGTCAG-ATTTC-AAA-TTTGAGCTG-TTGCCG-CTTCACTCG-CCG-TTACTA-GGG-CAA-TC-CCT-G-TT-GGTTTCTTTT---
	L111_16	--TGGCCAA-TA-TTTAGC-T-TTAG-ATGAAA-TTTACCT-CCCA-TTTAGAG-CTGC-A-TTCCCAAAC-AACTCGACTCGTCGAA-GGGGCTTTACACGGCGAAGGCCAGCGACCACATA-CGGGA-TTCTCACCCTCTGT-GACGT-CCTGTT-CCAAAGAACTT-AGACCGCTGCCAACGCCAAAGCGCCCTCTGC-AAATTACAAC-TCGGACTCT-G-AAAGAGCCAG-ATTTC-AAA-TTTGAGCTG-TTGCCG-CTTCACTCG-CCGTTTACTA-GGG-CAACTC-CCT-G-TT-GGTTCTTT-----
	L111_15	--TGGCCAA-TA-TTTAGC-T-TTAG-AAGAAA-TTTACCT-CCCA-TTTAGAG-CTGC-A-TTCCCAAAC-AACTCGACTCGTCGAA-GGGGCTTTACACGGCGAAGGCCAGCGACCACATA-CGGGA-TTCTCACCCTCTGT-GACGT-CCTGTT-CCAAAGAACTT-AGACCGCTGCCAACGCCAAAGCGCCCTCTGC-AAATTACAAC-TCGGACTCT-G-AAAGAGCCAG-ATTTC-AAA-TTTGAGCTG-TTGCCG-CTTCACTCG-CCG-TTACTA-GGG-CAA-TC-CCT-G-TT-GGTTTCTTTT---
	L112_3	--TGGCCAA-TA-TTTAGC-T-TTAG-AAGAAA-TTTACCT-CCCA-TTTAGAG-CTGC-A-TTCCCAAAC-AACTCGACTCGTCGAA-GGGGCTTTACACGGCGAAGGCCAGCGACCACATA-CGGGA-TTCTCACCCTCTGT-GACGT-CCTGTT-CCAAAGAACTT-AGACCGCTGCCAACGCCAAAGCGCCCTCTGC-AAATTACAAC-TCGGACTCT-G-AAAGAGTCAG-ATTTC-AAA-TTTGAGCTG-TTGCCG-CTTCACTCG-CCG-TTACTA--GG-CAA-TC-CCT-G-TT-GGTTTCTTTTC--
	L111_21	--TGGCCAA-TA-TTTAGC-T-TTAG-AAGAAA-TTTACCT-CCCA-TTTAGAG-CTGC-A-TTCCCAAAC-AACTCGACTCGTCGAA-GGGGCTTTACACGGCGAAGGCCAGCGACCACATA-CGGGA-TTCTCACCCTCTGT-GACGT-CCTGTT-CCAAAGAACTT-AGACCGCTGCCAACGCCAAAGCGCCCTCTGC-AAATTACAAC-TCGGACTCT-G-AAAGAGCCAG-ATTTC-AAA-TTTGAGCTG-TTGCCG-CTTCACTCG-CCGTTTACTA-GGG-CAA-TC-CCT-G-TT-GGTTTCTTT----
	L112_45	--TGGCCAA-TA-TTTAGC-T-TTAG--AAGAA-TTTACCT-CCCA-TTTAGAG-CTGC-A-TTCCCAAAC-AACTCGACTCGTCGAA-GGGGCTTTACACGGCGAAGGCCAGCGACCACATA-CGGGA-TTCTCACCCTCTGT-GACGT-CCTGTT-CCAAAGAACTT-AGACCGCTGCCAACGCCAAAGCGCCCTCTGC-AAATTACAAC-TCGGACTCT-G-AAAGAGTCAG-ATTTC-AAA-TTTGAGCTG-TTGCCG-CTTCACTCG-CCG-TTACTA-GGG-CAA-TC-CCT-G-TT-GGTTTCTTTTC--
	L111_7	--TGGCCAA-TA-TTTAGC-T-TTAG-AAGAAA-TTTACCT-CCCA-TTTAGAG-CTGC-A-TTCCCAAAC-AACTCGACTCGTCGAA-GGGGCTTTACACGGCGAAGGCCAGCGACCACATA-CGGGA-TTCTCACCCTCTGT-GACGT-CCTGTT-CCAAAGAACTT-AGACCGCTGCCAACGCCAAAGCGCCCTCTGC-AAATTACAAC-TCGGACTCT-G-AAAGAGTCAG-ATTTT-TAA-ATTGAGCTG-TTGCCG-CTTCACTCG-CCG-TTACTA--GG-CAA-TC-CCT-G-TT-GGTTTCTTTTC--
	L119_54	--TGGCCAA-TA-TTTAGC-T-TTAG-AAGAAA-TTTACCT-CCCA-TTTAGAG-CTGC-A-TTCCCAAAC-AACTCGACTCGTCGAA-GGGGCTTTACACGGCGAAGGCCAGCGACCACATA-CGGGA-TTCTCACCCTCTGT-GACGT-CCTGTT-CCAAAGAACTT-AGACCGCTGCCAACGCCAAAGCGCCCTCTGC-AAATTACAAC-TCGGACTCT-G-AAAGAGCCAG-ATTTC-AAA-TTTGAGCTG-TTGCCG-CTTCACTCG-CCGTTTACTA-GGG-CAA-TC-CCT-G-TT-GGTTCTTTC----
	L119_46	--TGGCCAA-TA-TTTAGC-T-TTAG-AAGAAA-TTTACCT-CCCA-TTTAGAG-CTGC-A-TTCCCAAAC-AACTCGACTCGTCGAA-GGGGCTTTACACGGCGAAGGCCAGCGACCACATA-CGGGA-TTCTCACCCTCTGT-GACGT-CCTGTT-CCAAAGAACTT-AGACCGCTGCCAACGCCAAAGCGCCCTCTGC-AAATTACAAC-TCGGACTCT-G-AAAGAGCCAG-ATTTC-AAA-TTTGAGCTG-TTGCCG-CTTCACTCG-CCGTTTACTA-GGG-CAA-TC-CCT-G-TT-GGTTTCTTT----
	L119_30	--TGGCCAA-TA-TTTAGC-T-TTAG--AAGAA-TTTACCT-CCCA-TTTAGAG-CTGC-A-TTCCCAAAC-AACTCGACTCGTCGAA-GGGGCTTTACACGGCGAAGGCCAGCGACCACATA-CGGGA-TTCTCACCCTCTGT-GACGT-CCTGTT-CCAAAGAACTT-AGACCGCTGCCAACGCCAAAGCGCCCTCTGC-AAATTACAAC-TCGGACTCT-G-AAAGAGCCAG-ATTTC-AAA-TTTGAGCTG-TTGCCG-CTTCACTCG-CCG-TTACTA-GGG-CAA-TC-CCT-G-TT-GGTTTCTTTTC--
	L119_38	--TGGCCAA-TA-TTTAGC-T-TTAG-AAGAAA-TTTACCT-CCCA-TTTAGAG-CTGC-A-TTCCCAAAC-AACTCGACTCGTCGAA-GGGGCTTTACACGGCGAAGGCCAGCGACCACATA-CGGGA-TTCTCACCCTCTGT-GACGT-CCTGTT-CCAAAGAACTT-AGACCGCTGCCAACGCCAAAGCGCCCTCTGC-AAATTACAAC-TCGGACTCT-G-AAAGAGCCAG-ATTTC-AAA-TTTGAGCTT-TTGCCG-CTTCACTCG-CCGTTTACTA-AGG-CAA-TC-CCT-G-TT-GGTTTCTTT----
	L119_45	--TGGCCAA-TA-TTTAGC-T-TTAG-AAGAAA-TTTACCT-CCCA-TTTAGAG-CTGC-A-TTCCCAAAC-AACTCGACTCGTCGAA-GGGGCTTTACACGGCGAAGGCCAGCGACCACATA-CGGGA-TTCTCACCCTCTGT-GACGT-CCTGTT-CCAAAGAACTT-AGACCGCTGCCAACGCCAAAGCGCCCTCTGC-AAATTACAAC-TCGGACTCT-G-AAAGAGTCAG-ATTTC-AAA-TTTGAGCTG-TTGCCG-CTTCACTCG-CCGTTTACTA-GGG-CAA-TC-CCT-G-TT-GGTTTCTTT----
	L119_19	--TGGCCAG-TA-TTTAGC-T-TTAG-AAGAAA-TTTACCT-CCCA-TTTAGAG-CTGC-A-TTCCCAAAC-AACTCGACTCGTCGAA-GGGGCTTTACACGGCGAAGGCCAGCGACCACATA-CGGGA-TTCTCACCCTCTGT-GACGT-CCTGTT-CCAAAGAACTT-AGACCGCTGCCAACGCCAAAGCGCCCTCTGC-AAATTACAAC-TCGGACTCT-G-AAAGAGCCAG-ATTTC-AAA-TTTGAGCTG-TTGCCG-CTTCACTCG-CCG-TTACTA-GGG-CAA-TC-CCT-G-TT-GGTTTCTTTT---
	L119_32	--TGGCCAA-TA-TTTAGC-T-TTAG--AAGAA-TTTACCT-CCCA-TTTAGAG-CTGC-A-TTCCCAAAC-AACTCGACTCGTCGAA-GGGGCTTTACACGGCGAAGGCCAGCGACCACATA-CGGGA-TTCTCACCCTCTGT-GACGT-CCTGTT-CCAAAGAACTT-AGACCGCTGCCAACGCCAAAGCGCCCTCTGC-AAATTACAAC-TCGGACTCT-G-AAAGAGTCAG-ATTTC-AAA-TTTGAGCTG-TTGCCG-CTTCACTCG-CCG-TTACTA-GGG-CAA-TC-CCT-G-TT-GGTTTCTTTTC--
	L119_55	--TCGCCAA-TA-TTTAGC-T-TTAG-ATGGAA-TTTACCT-CCCA-TTTAGAG-CTGC-A-TTCCCAAAC-AACTCGACTCGTCGAA-GGGGCTTTACACGGCGAAGGCCAGCGACCACATA-CGGGA-TTCTCACCCTCTGT-GACGT-CCTGTT-CCAAAGAACTT-AGACCGCTGCCAACGCCAAAGCGCCCTCTGC-AAATTACAAC-TCGGACTCT-G-AAAGAGCCAG-ATTTC-AAA-TTTGAGCTG-TTGCCG-CTTCACTCG-CCGTTTACTA-GGG-CAATCC-CTCGT-TC-GGTTTCT------
	L119_13	--TGGCCAA-TA-TTTAGC-T-TTAG-AAGAAA-TTTACCT-CCCA-TTTAGAG-CTGC-A-TTCCCAAAC-AACTCGACTCGTCGAA-GGGGCTTTACACGGCGAAGGCCAGCGACCACATA-CGGGA-TTCTCACCCTCTGT-GACGT-CCTGTT-CCAAAGAACTT-AGACCGCTGCCAACGCCAAAGCGCCCTCTGC-AAATTACAAC-TCGGACTCT-G-AAAGAGCCAG-ATTTC-AAA-TTTGAGCTG-TTGCCG-CTTCACTCG-CCG-TTACTA-GGG-CAA-TC-CCT-G-TT-GGTTTCTTTT---
	L119_8	--TGGCCAAATA-TTTAGC-T-TTAG-AAGAAA-TTTACCT-CCCA-TTTAGAG-CTGC-A-TTCCCAAAC-AACTCGACTCGTCGAA-GGGGCTTTACACGGCGAAGGCCAGCGACCACATA-CGGGA-TTCTCACCCTCTGT-GACGT-CCTGTT-CCAAAGAACTT-AGACCGCTGCCAACGCCAAAGCGCCCTCTGC-AAATTACAAC-TCGGACTCT-G-AAAGAGCCAG-ATTTC-AAA-TTTGAGCTG-TTGCCG-CTTCACTCG-CCG-TTACTA-GGG-CAA-TC-CCT-G-TT-GGTTTCTTT----
	L112_80	--TGGCCAA-TA-TTTAGC-T-TTAG-AAGAAA-TTTACCT-CCCA-TTTAGAG-CTGC-A-TTCCCAAAC-AACTCGACTCGTCGAA-GGGGCTTTACACGGCGAAGGCCAGCGACCACATA-CGGGA-TTCTCACCCTCTGT-GACGT-CCTGTT-CCAAAGAACTT-AGACCGCTGCCAACGCCAAAGCGCCCTCTGC-AAATTACAAC-TCGGACTCT-G-AAAGAGTCAG-ATTTC-AAA-TTTGAGCTG-TTGCCG-CTTCACTCG-CCGTTTACTA-GGG-CAA-TC-CCT-G-TT-GGTTTCTTT----
	L120_9	--TGGCCAA-TA-TTTAGC-T-TTAG-AAGAAA-TTTACCT-CCCA-TTTAGAG-CTGC-A-TTCCCAAAC-AACTCGACTCGTCGAA-GGGGCTTTACACGGCGAAGGCCAGCGACCACATA-CGGGA-TTCTCACCCTCTGT-GACGT-CCTGTT-CCAAAGAACTT-AGACCGCTGCCAACGCCAAAGCGCCCTCTGC-AAATTACAAC-TCGGACTCT-G-AAAGAGCCAG-ATTTC-AAA-TTTGAGCTG-TTGCCG-CTTCACTCG-CCG-TTACTA-GGG-CAA-TC-CCT-G-TT-GGTTTCTTTT---
	L112_46	--TGGCCAA-TA-TTTAGC-T-TTAGTAAGAAA-TTTACCT-CCCA-TTTAGAG-CTGC-A-TTCCCAAAC-AACTCGACTCGTCGAA-GGGGCTTTACACGGCGAAGGCCAGCGACCACATA-CGGGA-TTCTCACCCTCTGT-GACGT-CCTGTT-CCAAAGAACTT-AGACCGCTGCCAACGCCAAAGCGCCCTCTGC-AAATTACAAC-TCGGACTCT-G-AAAGAGTCAG-ATTTC-AAA-TTTGAGCTG-TTGCCG-CTTCACTCG-CCG-TTACTA-GGG-CAA-TC-CCT-G-TT-GGTTTCTTT----
	L125_2	--TGGCCAA-TA-TTTAGC-T-TTAG-AAGAAA-TTTACCT-CCCA-TTTAGAG-CTGC-A-TTCCCAAAC-AACTCGACTCGTCGAA-GGGGCTTTACACGGCGAAGGCCAGCGACCACATA-CGGGA-TTCTCACCCTCTGT-GACGT-CCTGTT-CCAAAGAACTT-AGACCGCTGCCAACGCCAAAGCGCCCTCTGC-AAATTACAAC-TCGGACTCT-G-AAAGAGTCAG-ATTTC-AAA-TTTGAGCTG-TTGCCG-CTTCACTCG-CCG-TTACTA-GGG-CAA-TC-CCT-G-TT-GGTTTCTTTT---
	L125_14	--TGGCCAA-TA-TTTAGC-T-TTAG-AAGAAA-TTTACCT-CCCA-TTTAGAG-CTGC-A-TTCCCAAAC-AACTCGACTCGTCGAA-GGGGCTTTACACGGCGAAGGCCAGCGACCACATA-CGGGA-TTCTCACCCTCTGT-GACGT-CCTGTT-CCAAAGAACTT-AGACCGCTGCCAACGCCAAAGCGCCCTCTGC-AAATTACAAC-TCGGACTCT-G-AAAGAGTCAG-ATTTC-AAA-TTTGAGCTG-TTGCCG-CTTCACTCG-CCGTTTACTA-GGG-CAATTC-CCT-G-TT-GGTTTCTT-----
	L125_16	--TGGCCAA-TA-TTTAGC-T-TTAG-AAGAAA-TTTACCT-CCCA-TTTAGAG-CTGC-A-TTCCCAAAC-AACTCGACTCGTCGAA-GGGGCTTTACACGGCGAAGGCCAGCGACCACATA-CGGGA-TTCTCACCCTCTGT-GACGT-CCTGTT-CCAAAGAACTT-AGACCGCTGCCAACGCCAAAGCGCCCTCTGC-AAATTACAAC-TCGGACTCT-G-AAAGAGTCAG-ATTTC-AAA-TTTGAGCTG-TTGCCG-CTTCACTCG-CCGTTTACTA-GGG-CAA-TC-CCT-G-TT-GGTTTCTTT----
	L125_11	--TGGCCGG-TA-TTTAGC-T-TTAG--AAGAA-TTTACCT-CCCA-TTTAGAG-CTGC-A-TTCCCAAAC-AACTCGACTCGTCGAA-GGGGCTTTACACGGCGAAGGCCAGCGACCACATA-CGGGA-TTCTCACCCTCTGT-GACGT-CCTGTT-CCAAAGAACTT-AGACCGCTGCCAACGCCAAAGCGCCCTCTGC-AAATTACAAC-TCGGACTCT-G-AAAGAGCCAG-ATTTC-AAA-TTTGAGCTG-TTGCCG-CTTCACTCG-CCG-TTACTA-GGG-CAA-TC-CCT-G-TT-GGTTTCTTTTC--
	L126_78	--TCGCCAA-TA-TTTAGC-T-TTAG-AAGAAA-TTTACCA-CCCA-TTTAGAG-CTGC-A-TTCCCAAAC-AACTCGACTCGTCGAA-GGGGCTTTACACGGCGAAGGCCAGCGACCACATA-CGGGA-TTCTCACCCTCTGT-GACGT-CCTGTT-CCAAAGAACTT-AGACCGCTGCCAACGCCAAAGCGCCCTCTGC-AAATTACAAC-TCGGACTCT-G-AAAGAGCCAG-ATTTC-AAA-TTTGAGCTG-TTGCCG-CTTCACTCG-CCGTTTACTA-GGG-CAA-TC-CCT-G-TT-GGTTTCTTT----
	L125_15	--TGGCCAA-TA-TTTAGC-T-TTAG-AAGAAA-TTTACCT-CCCA-TTTAGAG-CTGC-A-TTCCCAAAC-AACTCGACTCGTCGAA-GGGGCTTTACACGGCGAAGGCCAGCGACCACATA-CGGGA-TTCTCACCCTCTGT-GACGT-CCTGTT-CCAAAGAACTT-AGACCGCTGCCAACGCCAAAGCGCCCTCTGC-AAATTACAAC-TCGGACTCT-G-AAAGAGCCAG-ATTTC-AAA-TTTGAGCTG-TTGCCG-CTTCACTCG-CCGTTTACTA-GGG-CAA-TC-CCT-G-TT-GGTTTCTTT----
	L120_35	--TGGCCAA-TA-TTTAGC-T-TTAG-AAGAAA-TTTACCT-CCCA-TTTAGAG-CTGC-A-TTCCCAAAC-AACTCGACTCGTCGAA-GGGGCTTTACACGGCGAAGGCCAGCGACCACATA-CGGGA-TTCTCACCCTCTGT-GACGT-CCTGTT-CCAAAGAACTT-AGACCGCTGCCAACGCCAAAGCGCCCTCTGC-AAATTACAAC-TCGGACTCT-G-AAAGAGTCAG-ATTTC-AAA-TTTGAGCTG-TTGCCG-CTTCACTCG-CCGTTTACTA-GGG-CAA-TC-CCT-G-TT-GGTTTCTTT----
	L125_4	--TGGCCAA-TA-TTTAGC-T-TTAG-AAGAAA-TTTACCT-CCCA-TTTAGAG-CTGC-A-TTCCCAAAC-AACTCGACTCGTCGAA-GGGGCTTTACACGGCGAAGGCCAGCGACCACATA-CGGGA-TTCTCACCCTCTGT-GACGT-CCTGTT-CCAAAGAACTT-AGACCGCTGCCAACGCCAAAGCGCCCTCTGC-AAATTACAAC-TCGGACTCT-G-AAAGAGTCAG-ATTTC-AAA-TTTGAGCTG-TTGCCG-CTTCACTCG-CCG-TTACTA-GGG-CAA-TC-CCT-G-TT-GGTTTCTTTC---
	L126_55	--TGGCCAA-TA-TTTAGC-T-TTAG-AAGAAA-TTTACCT-CCCA-TTTAGAG-CTGC-A-TTCCCAAAC-AACTCGACTCGTCGAA-GGGGCTTTACACGGCGAAGGCCAGCGACCACATA-CGGGA-TTCTCACCCTCTGT-GACGT-CCTGTT-CCAAAGAACTT-AGACCGCTGCCAACGCCAAAGCGCCCTCTGC-AAATTACAAC-TCGGACTCT-G-AAAGAGCCAG-ATTTC-AAA-TTTGAGCTG-TTGCCG-CTTCACTCG-CCGTTTACTA-GGG-CAATCC-CTC-G-TT-CGGTTTCT-----
	L126_131	--TCGCCTA-TA-TTTAGC-T-TTAG-AAGAAA-TTTACCT-CCCA-TTTAGAG-CTGC-A-TTCCCAAAC-AACTCGACTCGTCGAA-GGGGCTTTACACGGCGAAGGCCAGCGACCACATA-CGGGA-TTCTCACCCTCTGT-GACGT-CCTGTT-CCAAAGAACTT-AGACCGCTGCCAACGCCAAAGCGCCCTCTGC-AAATTACAAC-TCGGACTCT-G-AAAGAGCCAG-ATTTC-AAA-TTTGAGCTG-TTGCCG-CTTCACTCG-CCGTTTACTA-GGG-CAA-TC-CCT-G-TT-GGTTTCTTT----
	L126_87	--TGGCCAA-TA-TTTAGC-T-TTAG-AAGAAA-TTTACCT-CCCA-TTTAGAG-CTGC-A-TTCCCAAAC-AACTCGACTCGTCGAA-GGGGCTTTACACGGCGAAGGCCAGCGACCACATA-CGGGA-TTCTCACCCTCTGT-GACGT-CCTGTT-CCAAAGAACTT-AGACCGCTGCCAACGCCAAAGCGCCCTCTGC-AAATTACAAC-TCGGACTCT-G-AAAGAGCCAG-ATTTC-AAA-TTTGAGCTG-TTGCCG-CTTCACTCG-CCGTTTACTA-GGGCCAACTCC-CT-G-TT-CGGTTCT------
	L126_61	--TGGCCAA-TA-TTTAGC-T-TTAG-AAGAAA-TTTACCT-CCCA-TTTAGAG-CTGC-A-TTCCCAAAC-AACTCGACTCGTCGAA-GGGGCTTTACACGGCGAAGGCCAGCGACCACATA-CGGGA-TTCTCACCCTCTGT-GACGT-CCTGTT-CCAAAGAACTT-AGACCGCTGCCAACGCCAAAGCGCCCTCTGC-AAATTACAAC-TCGGACTCT-G-AAAGAGCCAG-ATTTC-AAA-TTTGAGCTG-TTGCCG-CTTCACTCG-CCGTTTACTA-GGG-CAA-TC-CCT-G-TT-GGTTTCTTT----
	L126_40	--TGGCCAG-TA-TTTAGC-T-TTAG-AAGAAA-TTTACCA-CCCA-TTTTGAG-CTGC-A-TTCCCAAAC-AACTCGACTCGTCGAA-GGGGCTTTACACGGCGAAGGCCAGCGACCACATA-CGGGA-TTCTCACCCTCTGT-GACGT-CCTGTT-CCAAAGAACTT-AGACCGCTGCCAACGCCAAAGCGCCCTCTGC-AAATTACAAC-TCGGACTCT-G-AAAGAGCCAG-ATTTC-AAA-TTTGAGCTG-TTGCCG-CTTCACTCG-CCG-TTACTA-GGG-CAA-TC-CCT-G-TT-GGTTTCTTTT---
	L126_3	--TGGCCAA-TA-TTTAGC-T-TTAG-AAGAAA-TTTACCT-CCCA-TTTAGAG-CTGC-A-TTCCCAAAC-AACTCGACTCGTCGAA-GGGGCTTTACACGGCGAAGGCCAGCGACCACATA-CGGGA-TTCTCACCCTCTGT-GACGT-CCTGTT-CCAAAGAACTT-AGACCGCTGCCAACGCCAAAGCGCCCTCTGC-AAATTACAAC-TCGGACTCT-G-AAAGAGCCAG-ATTTC-AAA-TTTGAGCTG-TTGCCG-CTTCACTCG-CCG-TTACTA-GGG-CAA-TC-CCT-G-TT-GGTTTCTTTT---
	L126_27	--TGGCCAA-TA-TTTAGC-T-TTAG--AAGAA-TTTACCT-CCCA-TTTAGAG-CTGC-A-TTCCCAAAC-AACTCGACTCGTCGAA-GGGGCTTTACACGGCGAAGGCCAGCGACCACATA-CGGGA-TTCTCACCCTCTGT-GACGT-CCTGTT-CCAAAGAACTT-AGACCGCTGCCAACGCCAAAGCGCCCTCTGC-AAATTACAAC-TCGGACTCT-G-AAAGAGCCAG-ATTTC-AAA-TTTGAGCTG-TTGCCG-CTTCACTCG-CCG-TTACTA-GGG-CAA-TC-CCT-G-TT-GGTTTCTTTTC--
	L126_7	--TGGCCAG-TA-TTTAGC-T-TTAG-AAGAAA-TTTACCT-CCCA-TTTAGAG-CTGC-A-TTCCCAAAC-AACTCGACTCGTCGAA-GGGGCTTTACACGGCGAAGGCCAGCGACCACATA-CGGGA-TTCTCACCCTCTGT-GACGT-CCTGTT-CCAAAGAACTT-AGACCGCTGCCAACGCCAAAGCGCCCTCTGC-AAATTACAAC-TCGGACTCT-G-AAAGAGCCAG-ATTTC-AAA-TTTGAGCTG-TTGCCG-CTTCACTCG-CCG-TTACTA-GGG-CAA-TC-CCT-G-TT-GGTTTCTTTT---
	L126_59	--TGGCCAG-TA-TTTAGC-T-TTAG-AAGAAA-TTTACCT-CCCA-TTTAGAG-CTGC-A-TTCCCAAAC-AACTCGACTCGTCGAA-GGGGCTTTACACGGTAAAGGCTAGCGACCACGTA-CGGGA-TTCTCACCCTCTGT-GACGT-CCTGTT-CCAAAGAACTT-AGACCGCTGCCAACGCCAAAGCGCCCTCTGC-AAATTACAAC-TCGGACTCT-G-AAAGAGCCAG-ATTTC-AAA-TTTGAGCTG-TTGCCG-CTTCACTCG-CCGTTTACTA-GGG-CAA-TC-CCT-G-TT-GGTTTCTTT----
	L126_67	--TGGCCAG-TA-TTTAGC-T-TTAG-AAGAAA-TTTACCT-CCCA-TTTAGAG-CTGC-A-TTCCCAAAC-AACTCGACTCGTCGAA-GGGGCTTTACACGGCGAAGGCCAGCGACCACGTA-CGGGA-TTCTCACCCTCTGT-GACGT-CCTGTT-CCAAGGAACTT-GGACCGCTGCCAACACCAAAGCGCCCTCTGC-AAATTACAAC-TCGGACCCT-G-AAAGAGCCAG-ATTTC-AAA-TTTGAGCTG-ATGCCG-CTTCACTCG-CCGTTTACTA-GGG-CAA-TC-CCT-G-TT-GGTTTCTTT----
	L126_21	--TGGCCAG-TA-TTTAGC-T-TTAG-AAGAAA-TTTACCT-CCCA-TTTAGAG-CTGC-A-TTCCCAAAC-AACTCGACTCGTCGAA-GGGGCTTTACACGGTAAAGGCTAGCGACCACGTA-CGGGA-TTCTCACCCTCTGT-GACGT-CCTGTT-CCAAAGAACTT-AGACCGCTGCCAACGCCAAAGCGCCCTCTGC-AAATTACAACTTCGGACTCT-G-AAAGAGCCAG-ATTTC-AAA-TTTGAGCTG-TTGCCG-CTTCACTCG-CCG-TTACTA-GGG-CAA-TC-CCT-G-TT-GGTTTCTTT----
	L126_76	--TGGCCAG-TA-TTTAGC-T-TTAG-AAGAAA-TTTACCT-CCCA-TTTAGAG-CTGC-A-TTCCCAAAC-AACTCGACTCGTCGAA-GGGGCTTTACACGGCGAAGGCCAGCGACCACATA-CGGGA-TTCTCACCCTCTGT-GACGT-CCTGTT-CCAAAGAACTT-AGACCGCTGCCAACGCCAAAGCGCCCTCTGC-AAATTACAAC-TCGGACTCT-G-AAAGAGCCAG-ATTTC-AAA-TTTGAGCTG-TTGCCG-CTTCACTCG-CCGTTTACTA-GGG-CAA-TC-CCT-G-TT-CGGTTTCTT----
	L126_99	--TGGCCAA-TA-TTTAGC-T-TTAG-AAGAAA-TTTACCT-CCCA-TTTAGAG-CTGC-A-TTCCCAAAC-AACTCGACTCGTCGAA-GGGGCTTTACACGGCGAAGGCCAGCGACCACATA-CGGGA-TTCTCACCCTCTGT-GACGT-CCTGTT-CCAAAGAACTT-AGACCGCTGCCGACGCCAAAGCGCCCTCTGC-AAATTACAAC-TCGGACGCC-A-AAGACGCCAG-ATTTC-AAA-TTTGAGCTG-TTGCCG-CTTCACTCG-CCGTTTACTA-GGG-CAA-TC-CCT-G-TT-GGTTTCTTT----
	L126_106	--TGGCCAG-TA-TTTAGC-T-TTAG-AAGAAA-TTTACCT-CCCA-TTTAGAG-CTGC-A-TTCCCAAAC-AACTCGACTCGTCGAA-GGGGCTTTACACGGCGAAGGCCAGCGACCACATA-CGGGA-TTCTCACCCTCTGT-GACGT-CCTGTT-CCAAAGAACTT-AGACCGCTGCCAACGCCAAAGCGCCCTCTGC-AAATTACAAC-TCGGACTCT-G-AAAGAGCCAG-ATTTC-AAA-TTTGAGCTG-TTGCCG-CTTCACTCG-CCGTTTACTA-GGG-CAA-TC-CCT-G-TT-GGTTTCTTT----
	L126_22	--TGGCCAA-TA-TTTAGC-T-TTAG-AAGAAA-TTTACCT-CCCA-TTTAGAG-CTGC-A-TTCCCAAAC-AACTCGACTCGTCGAA-GGGGCTTTACACGGCGAAGGCCAGCGACCACATA-CGGGA-TTCTCACCCTCTGT-GACGT-CCTGTT-CCAAAGAACTT-AGACCGCTGCCAACGCCAAAGCGCCCTCTGC-AAATTACAAC-TCGGACGCC-A-AAGACGCCAG-ATTTC-AAA-TTTGAGCTG-TTGCCG-CTTCACTCG-CCG-TTACTA--GG-CAA-TC-CCT-G-TT-GGTTTCTTTTC--
	L127_24	--TGGCCAA-TA-TTTAGC-T-TTAG-AAGAAA-TTTACCT-CCCA-TTTAGAG-CTGC-A-TTCCCAAAC-AACTCGACTCGTCGAA-GGGGCTTTACACGGCGAAGGCCAGCGACCACATA-CGGGA-TTCTCACCCTCTGT-GACGT-CCTGTT-CCAAAGAACTT-AGACCGCTGCCAACGCCAAAGCGCCCTCTGC-AAATTACAAC-TCGGACTCT-G-AAAGAGCCAG-ATTTC-AAA-TTTGAGCTG-TTGCCG-CTTCACTCG-CCG-TTACTA-GGG-CAA-TC-CCT-G-TT-GGTTTCTTTT---
	L127_53	--TGGCCAA-TA-TTTAGC-T-TTAG--AAGAA-TTTACCT-CCCA-TTTAGAG-CTGC-A-TTCCCAAAC-AACTCGACTCGTCGAA-GGGGCTTTACACGGCGAAGGCCAGCGACCACATA-CGGGA-TTCTCACCCTCTGT-GACGT-CCTGTT-CCAAAGAACTT-AGACCGCTGCCAACGCCAAAGCGCCCTCTGC-AAATTACAAC-TCGGACTCT-G-AAAGAGCCAG-ATTTC-AAA-TTTGAGCTG-TTGCCG-CTTCACTCG-CCG-TTACTA-GGG-CAA-TC-CCT-G-TT-GGTTTCTTTTC--
	L127_97	--TGGCCAA-TA-TTTAGC-T-TTAG-AAGAAA-TTTACCT-CCCA-TTTAGAG-CTGC-A-TTCCCAAAC-AACTCGACTCGTCGAA-GGGGCTTTACACGGCGAAGGCCAGCGACCACATA-CGGGA-TTCTCACCCTCTGT-GACGT-CCTGTT-CCAAAGAACTT-AGACCGCTGCCAACGCCAAAGCGCCCTCTGC-AAATTACAAC-TCGGACTCT-G-AAAGAGCCAG-ATTTC-AAA-TTTGAGCTG-TTGCCG-CTTCACTCG-CCGTTTACTA-GGG-CAA-TC-CCT-G-TT-GGTTTCTTT----
	L127_42	--TCGCCAA-TA-TTTAGC-T-TTAG-ATGGAA-TTTACCA-CCCA-TTTAGAG-CTGC-A-TTCCCAAAC-AACTCGACTCGTCGAA-GGGGCTTTACACGGCGAAGGCCAGCGACCACATA-CGGGA-TTCTCACCCTCTGT-GACGT-CCTGTT-CCAAAGAACTT-AGACCGCTGCCAACGCCAAAGCGCCCTCTGC-AAATTACAAC-TCGGACTCT-G-AAAGAGCCAG-ATTTC-AAA-TTTGAGCTG-TTGCCG-CTTCACTCG-CCG-TTACTA-GGG-CAA-TC-CCT-G-TT-GGTTTCTTTT---
	L128_4	--TGGCCAA-TA-TTTAGC-T-TTAG-AAGAAA-TTTACCT-CCCA-TTTAGAG-CTGC-A-TTCCCAAAC-AACTCGACTCGTCGAA-GGGGCTTTACACGGCGAAGGCCAGCGACCACATA-CGGGA-TTCTCACCCTCTGT-GACGT-CCTGTT-CCAAAGAACTT-AGACCGCTGCCAACGCCAAAGCGCCCTCTGC-AAATTACAAC-TCGGACTCT-G-AAAGAGCCAG-ATTTC-AAA-TTTGAGCTG-TTGCCG-CTTCACTCG-CCG-TTACTA-GGG-CAA-TC-CCT-G-TT-GGTTTCTTTT---
	L128_8	--TGGCCAA-TA-TTTAGC-T-TTAG-AAGAAA-TTTACCT-CCCA-TTTAGAG-CTGC-A-TTCCCAAAC-AACTCGACTCGTCGAA-GGGGCTTTACACGGCGAAGGCCAGCGACCACATA-CGGGA-TTCTCACCCTCTGT-GACGT-CCTGTT-CCAAAGAACTT-AGACCGCTGCCAACGCCAAAGCGCCCTCTGC-AAATTACAAC-TCGGACTCT-G-AAAGAGTCAG-ATTTC-AAA-TTTGAGCTG-TTGCCG-CTTCACTCG-CCG-TTACTA-GGG-CAA-TC-CCT-G-TT-GGTTTCTTTT---
	L128_18	--TGGCCAA-TA-TTTAGC-T-TTAG-AAGAAA-TTTACCT-CCCA-TTTAGAG-CTGC-A-TTCCCAAAC-AACTCGACTCGTCGAA-GGGGCTTTACACGGCGAAGGCCAGCGACCACATA-CGGGA-TTCTCACCCTCTGT-GACGT-CCTGTT-CCAAAGAACTT-AGACCGCTGCCAACGCCAAAGCGCCCTCTGC-AAATTACAAC-TCGGACTCT-G-AAAGAGCCAG-ATTTC-AAA-TTTGAGCTG-TTGCCG-CTTCACTCG-CCGTTTACTA-GGG-CAA-TC-CCT-G-TT-GGTTTCTTT----
	L129_10	--TGGCCAA-TA-TTTAGC-T-TTAG-AAGAAA-TTTACCT-CCCA-TTTAGAG-CTGC-A-TTCCCAAAC-AACTCGACTCGTCGAA--GGGCTTTACACGGCGAAGGCCAGCGACCACATA-CGGGA-TTCTCACCCTCTGT-GACGT-CCTGTT-CCAAAGAACTT-AGACCGCTGCCAACGCCAAAGCGCCCTCTGC-AAATTACAAC-TCGGACTCT-G-AAAGAGCCAG-ATTTC-AAA-TTTGAGCTG-TTGCCG-CTTCACTCG-CCGTTTACTA-GGG-CAA-TC-CCT-G-TT-GGTTTCTTTT---
	L129_2	--TGGCCAA-TA-TTTAGC-T-TTAG-AAGAAA-TTTACCT-CCCA-TTTAGAG-CTGC-A-TTCCCAAAC-AACTCGACTCGTCGAA-GGGGCTTTACACGGCGAAGGCCAGCGACCACATA-CGGGA-TTCTCACCCTCTGT-GACGT-CCTGTT-CCAAAGAACTT-AGACCGCTGCCAACGCCAAAGCGCCCTCTGC-AAATTACAAC-TCGGACTCT-G-AAAGAGCCAG-ATTTC-AAA-TTTGAGCTG-TTGCCG-CTTCACTCG-CCG-TTACTA-GGG-CAA-TC-CCT-G-TT-GGTTTCTTTT---
	L129_14	--TGGCCAA-TA-TTTAGC-T-TTAG-AAGAAA-TTTACCT-CCCA-TTTAGAG-CTGC-A-TTCCCAAAC-AACTCGACTCGTCGAA-GGGGCTTTACACGGCGAAGGCCAGCGACCACATA-CGGGA-TTCTCACCCTCTGT-GACGT-CCTGTT-CCAAAGAACTT-AGACCGCTGCCAACGCCAAAGCGCCCTCTGC-AAATTACAAC-TCGGACTCT-G-AAAGAGCCAG-ATTTC-AAA-TTTGAGCTG-TTGCCG-CTTCACTCG-CCGTTTACTA-GGG-CAA-TC-CCT-G-TT-GGTTTCTTT----
	L129_18	--TGGCCAA-TA-TTTAGC-T-TTAG-AAGAAA-TTTACCT-CCCA-TTTAGAG-CTGC-A-TTCCCAAAC-AACTCGACTCGTCGAA-GGGGCTTTACACGGCGAAGGCCAGCGACCACATA-CGGGA-TTCTCACCCTCTGT-GACGT-CCTGTT-CCAAAGAACTT-AGACCGCTGCCAACGCCAAAGCGCCCTCTGC-AAATTACAAC-TCGGACTCT-G-AAAGAGCCAG-ATTTC-GAA-TTTGAGCTG-TTGCCG-CTTCACTCG-CCGTTTACTA-GGG-CAA-TC-CCT-G-TT-GGTTTCTTT----
	L128_31	--TGGCCAA-TA-TTTAGC-T-TTAG-AAGAAA-TTTACCT-CCCA-TTTAGAG-CTGC-A-TTCCCAAAC-AACTCGACTCGTCGAA-GGGGCTTTACACGGCGAAGGCCAGCGACCACATA-CGGGA-TTCTCACCCTCTGT-GACGT-CCTGTT-CCAAAGAACTT-AGACCGCTGCCAACGCCAAAGCGCCCTCTGC-AAATTACAAC-TCGGACTCT-G-AAAGAGTCAG-ATTTC-AAA-TTTGAGCTG-TTGCCG-CTTCACTCG-CCGTTTACTA-GGG-CAA-TC-CCT-G-TT-GGTTTCTTT----
	L167_9	--TGGCCAA-TA-TTTAGC-T-TTAG-AAGAAA-TTTACCT-CCCA-TTTAGAG-CTGC-A-TTCCCAAAC-AACTCGACTCGTCGAA-GGGGCTTTACACGGCGAAGGCCAGCGACCACATA-CGGGA-TTCTCACCCTCTGT-GACGT-CCTGTT-CCAAAGAACTT-AGACCGCTGCCAACGCCAAAGCGCCCTCTGC-AAATTACAAC-TCGGACTCT-G-AAAGAGTCAG-ATTTC-AAA-TTTGAGCTG-TTGCCG-CTTCACTCG-CCG-TTACTA-GGG-CAA-TC-CCT-G-TT-GGTTTCTTTT---
	L167_1	--TGGCCAA-TA-TTTAGC-T-TTAG-AAGAAA-TTTACCT-CCCA-TTTAGAG-CTGC-A-TTCCCAAAC-AACTCGACTCGTCGAA-GGGGCTTTACACGGCGAAGGCCAGCGACCACATA-CGGGA-TTCTCACCCTCTGT-GACGT-CCTGTT-CCAAAGAACTT-AGACCGCTGCCAACGCCAAAGCGCCCTCTGC-AAATTACAAC-TCGGACTCT-G-AAAGAGCCAG-ATTTC-AAA-TTTGAGCTG-TTGCCG-CTTCACTCG-CCG-TTACTA--GG-CAA-TC-CCT-G-TT-GGTTTCTTTTC--
	L169_204	--TGGCCAA-TA-TTTAGC---TTAG-AAGAAA-TTTACCT-CCCA-TTTAGAG-CTGC-A-TTCCCAAAC-AACTCGACTCGTCGAA-GGGGCTTTACACGGCGAAGGCCAGCGACCACATA-CGGGA-TTCTCACCCTCTGT-GACGT-CCTGTT-CCAAAGAACTT-AGACCGCTGCCAACGCCAAAGCGCCCTCTGC-AAATTACAAC-TCGGACTCT-G-AAAGAGCCAG-ATTTC-AAA-TTTGAGCTG-TTGCCG-CTTCACTCG-CCGTTTACTA-GGG-CAA-TC-CCT-G-TT-GGTTTCTTTT---
	L169_150	--TGGCCAA-TA-TTTAGC-T-TTAG-AAGAAA-TTTACCT-CCCA-TTTAGAG-CTGC-A-TTCCCAAAC-AACTCGACTCGTCGAA-GGGGCTTTACACGGCGAAGGCCAGCGACCACATA-CGGGA-TTCTCACCCTCTGT-GACGT-CCTGTT-CCAAAGAACTT-AGACCGCTGCCAACGCCAAAGCGCCCTCTGC-AAATTACAAC-TCGGACTCT-G-AAAGAGCCAG-ATTTC-AAA-TTTGAGCTG-TTGCCG-CTTCACTCG-CCGTTTACTA-GGG-CAA-TC-CCT-G-TT-GGTTTCTTT----
	L170_314	--TGGCCAA-TA-TTTAGC-T-TTAG-AAGAAA-TTTACCT-CCCA-TTTAGAG-CTGC-A-TTCCCAAAC-AACTCGACTCGTCGAA-GGGGCTTTACACGGCGAAGGCCAGCGACCACATA-CGGGA-TTCTCACCCTCTGT-GACGT-CCTGTT-CCAAAGAACTT-AGACCGCTGCCAACGCCAAAGCGCCCTCTGC-AAATTACAAC-TCGGACTCT-G-AAAGAGCCAG-ATTTC-AAA-TTTGAGCTG-TTGCCG-CTTCACTCG-CCGTTTACTA-GGG-CAA-TC-CCT-G-TT-GGTTTCTTT----
	L170_4	--TGGCCAA-TA-TTTAGC-T-TTAG-AAGAAA-TTTACCT-CCCA-TTTAGAG-CTGC-A-TTCCCAAAC-AACTCGACTCGTCGAA-GGGGCTTTACACGGCGAAGGCCAGCGACCACATA-CGGGA-TTCTCACCCTCTGT-GACGT-CCTGTT-CCAAAGAACTT-AGACCGCTGCCAACGCCAAAGCGCCCTCTGC-AAATTACAAC-TCGGACTCT-G-AAAGAGCCAG-ATTTC-AAA-TTTGAGCTG-TTGCCG-CTTCACTCG-CCG-TTACTA-GGG-CAA-TC-CCT-G-TT-GGTTTCTTTT---
	L171_126	--TCGCCAA-TA-TTTAGC-T-TTAG-AAGAAA-TTTACCT-CCCA-TTTAGAG-CTGC-A-TTCCCAAAC-AACTCGACTCGTCGAA-GGGGCTTTACACGGCGAAGGCCAGCGACCACATA-CGGGA-TTCTCACCCTCTGT-GACGT-CCTGTT-CCAAAGAACTT-AGACCGCTGCCAACGCCAAAGCGCCCTCTGC-AAATTACAAC-TCGGACTCT-G-AAAGAGCCAG-ATTTC-AAA-TTTGAGCTG-TTGCCG-CTTCACTCG-CCG-TTACTA-GGG-CAA-TC-CCT-G-TT-GGTTTCTTTT---
	L171_363	--TCGCCAA-TA-TTTAGC-T-TTAG-AAGAAA-TTTACCT-CCCA-TTTAGAG-CTGC-A-TTCCCAAAC-AACTCGACTCGTCGAA-GGGGCTTTACACGGCGAAGGCCAGCGACCACATA-CGGGA-TTCTCACCCTCTGT-GACGT-CCTGTT-CCAAAGAACTT-AGACCGCTGCCAACGCCAAAGCGCCCTCTGC-AAATTACAAC-TCGGACTCT-G-AAAGAGCCAG-ATTTC-AAA-TTTGAGCTG-TTGCCG-CTTCACTCG-CCGTTTACTA-GGG-CAA-TC-CCT-G-TT-GGTTTCTTT----
	L171_300	--TCGCCAA-TA-TTTAGC-T-TTAG-ATGGAA-TTTACCA-CCCA-CTTAGAG-CTGC-A-TTCCCAAAC-AACTCGACTCGTCGAA-GGGGCTTTACACGGCGAAGGCCAGCGACCACATA-CGGGA-TTCTCACCCTCTGT-GACGT-CCTGTT-CCAAAGAACTT-AGACCGCTGCCAACGCCAAAGCGCCCTCTGC-AAATTACAAC-TCGGACTCT-G-AAAGAGCCAG-ATTTC-AAA-TTTGAGCTT-TTGCCG-CTTCACTCG-CCGTTTACTA-AGG-CAA-TC-CCT-G-TT-GGTTTCTTT----
	L171_76	--TCGCCAA-TA-TTTAGC-T-TTAG-ATGGAA-TTTACCA-CCCA-TTTAGAG-CTGC-A-TTCCCAAAC-AACTCGACTCGTCGAA-GGGGCTTTACACGGCGAAGGCCAGCGACCACATA-CGGGA-TTCTCACCCTCTGT-GACGT-CCTGTT-CCAAAGAACTT-AGACCGCTGCCAACGCCAAAGCGCCCTCTGC-AAATTACAAC-TCGGACTCT-G-AAAGAGCCAG-ATTTC-AAA-TTTGAGCTG-TTGCCG-CTTCACTCG-CCG-TTACTA-GGG-CAA-TC-CCT-G-TT-GGTTTCTTTT---
	L171_88	--TGGCCAA-TA-TTTAGC-T-TTAG-AAGAAA-TTTACCT-CCCA-TTTAGAG-CTGC-A-TTCCCAAAC-AACTCGACTCGTCGAA-GGGGCTTTACACGGCGAAGGCCAGCGACCACATA-CGGGA-TTCTCACCCTCTGT-GACGT-CCTGTT-CCAAAGAACTT-AGACCGCTGCCAACGCCAAAGCGCCCTCTGC-AAATTACAAC-TCGGACTCT-G-AAAGAGCCAG-ATTTC-AAA-TTTGAGCTG-TTGCCG-CTTCACTCG-CCG-TTACTA-GGG-CAA-TC-CCT-G-TT-GGTTTCTTTT---
	L171_9	--TGGCCAA-TA-TTTAGC-T-TTAG-AAGAAA-TTTACCT-CCCA-TTTAGAG-CTGC-A-TTCCCAAAC-AACTCGACTCGTCGAA-GGGGCTTTACACGGCGAAGGCCAGCGACCACATA-CGGGA-TTCTCACCCTCTGT-GACGT-CCTGTT-CCAAAGAACTT-AGACCGCTGCCAACGCCAAAGCGCCCTCTGC-AAATTACAAC-TCGGACTCT-G-AAAGAGCCAG-ATTTC-AAA-TTTGAGCTG-TTGCCG-CTTCACTCG-CCG-TTACTA--GG-CAA-TC-CCT-G-TT-GGTTTCTTTTC--
	L171_343	--TGGCCAA-TA-TTTAGC-T-TTAG-AAGAAA-TTTACCT-CCCA-TTTAGAG-CTGC-A-TTCCCAAAC-AACTCGACTCGTCGAA-GGGGCTTTACACGGCGAAGGCCAGCGACCACATA-CGGGA-TTCTCACCCTCTGT-GACGT-CCTGTT-CCAAAGAACTT-AGACCGCTGCCAACGCCAAAGCGCCCTCTGC-AAATTACAAC-TCGGACTCT-G-AAAGAGCCAG-ATTTC-AAA-TTTGAGCTG-TTGCCG-CTTCACTCG-CCGTTTACTA-GGG-CAA-TC-CCT-G-TT-GGTTTCTTT----
	L171_326	--TGGCCAA-TA-TTTAGC-T-TTAG-AAGAAA-TTTACCT-CCCA-TTTAGAG-CTGC-A-TTCCCAAAC-AACTCGACTCGTCGAA-GGGGCTTTACATGGCGAAGGCCAGCGACCACATA-CGGGA-TTCTCACCCTCTGT-GACGT-CCTGTT-CCAAAGAACTT-AGACCGCTGCCAACGCCAAAGCGCCCTCTGC-AAATTACAAC-TCGGACTCT-G-AAAGAGCCAG-ATTTC-AAA-TTTGAGCTG-TTGCCG-CTTCACTCG-CCGTTTACTA-GGG-CAA-TC-CCT-G-TT-GGTTTCTTT----
	L171_355	--TCGCCAA-TA-TTTAGC-T-TTAG-ATGGAA-TTTACCA-CCCA-TTTAGAG-CTGC-A-TTCCCAAAC-AACTCGACTCGTCGAA-GGGGCTTTACACGGCGAAGGCCAGCGACCACATA-CGGGA-TTCTCACCCTCTGT-GACGT-CCTGTT-CCAAAGAACTT-AGACCGCTGCCAACGCCAAAGCGCCCTCTGC-AAATTACAAC-TCGGACTCT-G-AAAGAGCCAG-ATTTC-AAA-TTTGAGCTG-TTGCCG-CTTCACTCG-CCGTTTACTA-GGG-CAA-TC-CCT-G-TT-GGTTTCTTT----
	L172_8	--TGGCCAA-TA-TTTAGC-T-TTAG-AAGAAA-TTTACCT-CCCA-TTTAGAG-CTGC-A-TTCCCAAAC-AACTCGACTCGTCGAA-GGGGCTTTACACGGCGAAGGCCAGCGACCACATA-CGGGA-TTCTCACCCTCTGT-GACGT-CCTGTT-CCAAAGAACTT-AGACCGCTGCCAACGCCAAAGCGCCCTCTGC-AAATTACAAC-TCGGACTCT-G-AAAGAGCCAG-ATTTC-AAA-TTTGAGCTG-TTGCCG-CTTCACTCG-CCG-TTACTA--GG-CAA-TC-CCT-G-TT-GGTTTCTTTTC--
	L172_107	--TGGCCAA-TA-TTTAGC-T-TTAG-AAGAAA-TTTACCT-CCCA-TTTAGAG-CTGC-A-TTCCCAAAC-AACTCGACTCGTCGAA-GGGGCTTTACACGGCGAAGGCCAGCGACCACATA-CGGGA-TTCTCACCCTCTGT-GACGT-CCTGTT-CCAAAGAACTT-AGACCGCTGCCAACGCCAAAGCGCCCTCTGC-AAATTACAAC-TCGGACTCT-G-AAAGAGCCAG-ATTTC-AAA-TTTGAGCTG-TTGCCG-CTTCACTCG-CCG-TTACTA-GGG-CAA-TC-CCT-G-TT-GGTTTCTTTT---
	L172_39	--TGGCCAA-TA-TTTAGC-T-TTAG-AAGAAA-TTTACCT-CCCA-TTTAGAG-CTGC-A-TTCCCAAAC-AACTCGACTCGTCGAA-GGGGCTTTACACGGCGAAGGCCAGCGACCACATA-CGGGA-TTCTCACCCTCTGT-GACGT-CCTGTT-CCAAAGAACTT-AGACCGCTGCCAACGCCAAAGCGCCCTCTGC-AAATTACAAC-TCGGACTCT-G-AAAGAGCCAG-ATTTC-AAA-TTTGAGCTG-TTGCCG-CTTCACTCG-CCG-TTACTA-GGG-CAA-TC-CCT-G-TT-GGTTTCTTTT---
	L172_76	--TGGCCAA-TA-TTTAGC-T-TTAG-AAGAAA-TTTACCT-CCCA-TTTAGAG-CTGC-A-TTCCCAAAC-AACTCGACTCGTCGAA-GGGGCTTTACACGGCGAAGGCCAGCGACCACATA-CGGGA-TTCTCACCCTCTGT-GACGT-CCTGTT-CCAAAGAACTT-AGACCGCTGCCAACGCCAAAGCGCCCTCTGC-AAATTACAAC-TCGGACTCT-G-AAAGAGCCAG-ATTTC-AAA-TTTGAGCTG-TTGCCG-CTTCACTCG-CCGTTTACTA-GGG-CAA-TC-CCT-G-TT-GGTTTCTTT----
	L172_112	--TGGCCAA-TA-TTTAGC-T-TTAG-AAGAAA-TTTACCT-CCCA-TTTAGAG-CTGC-A-TTCCCAAAC-AACTCGACTCGTCGAA-GGGGCTTTACACGGCGAAGGCCAGCGACCACATA-CGGGA-TTCTCACCCTCTGT-GACGT-CCTGTT-CCAAAGAACTT-AGACCGCTGCCAACGCCAAAGCGCCCTCTGC-AAATTACAAC-TCGGACTCT-G-AAAGAGCCAG-ATTTC-AAA-TTTGAGCTG-TTGCCG-CTTCACTCG-CCGTTTACTA-GGG-CAA-TC-CCT-G-TT-GGTTTCTTT----
	L172_105	--TGGCCAA-TA-TTTAGC-T-TTAG-AAGAAA-TTTACCT-CCCA-TTTAGAG-CTGC-A-TTCCCAAAC-AACTCGACTCGTCGAA-GGGGCTTTACACGGCGAAGGCCAGCGACCACATA-CGGGA-TTCTCACCCTCTGT-GACGT-CCTGTT-CCAAAGAACTT-AGGCCGCTGCCAACGCCAAAGCGCCCTCTGC-AAATTACAAC-TCGGACTCT-G-AAAGAGCCAG-ATTTC-AAA-TTTGAGCTG-TTGCCG-CTTCACTCG-CCGTTTACTA-GGG-CAA-TC-CCT-G-TT-GGTTTCTTT----
	L172_129	--TGGCCAA-TA-TTTAGC-T-TTAG-AAGAAA-TTTACCT-CCCA-TTTAGAG-CTGC-A-TTCCCAAAC-AACTCGACTCGTCGAA-GGGGCTTTACACGGCGAAGGCCAGCGACCACATA-CGGGA-TTCTCACCCTCTGT-GACGT-CCTGTT-CCAAAGAACTT-AGACCGCTGCCAACGCCAAAGCGCCCTCTGC-AAATTACAAC-TCGGACTCT-G-AAAGAGCCAG-ATTTC-AAA-TTTGAGCTG-TTGCCG-CTTCACTCG-CCGTTTACTA-AGG-CAA-TC-CCT-G-TT-GGTTTCTTT----
	L173_94	--TCGCCAA-TA-TTTAGC-T-TTAG-AAGAAA-TTTACCT-CCCA-TTTAGAG-CTGC-A-TTCCCAAAC-AACTCGACTCGTCGAA-GGGGCTTTACACGGCGAAGGCCAGCGACCACATA-CGGGA-TTCTCACCCTCTGT-GACGT-CCTGTT-CCAAAGAACTT-AGACCGCTGCCAACGCCAAAGCGCCCTCTGC-AAATTACAAC-TCGGACTCT-G-AAAGAGCCAG-ATTTC-AAA-TTTGAGCTG-TTGCCG-CTTCACTCG-CCG-TTACTA-GGG-CAA-TC-CCT-G-TT-GGTTTCTTTT---
	L173_292	--TCGCCAA-TA-TTTAGC-T-TTAG-AAGAAA-TTTACCT-CCCA-TTTAGAG-CTGC-A-TTCCCAAAC-AACTCGACTCGTCGAA-GGGGCTTTACACGGCGAAGGCCAGCGACCACATA-CGGGA-TTCTCACCCTCTGT-GACGT-CCTGTT-CCAAAGAACTT-AGACCGCTGCCAACGCCAAAGCGCCCTCTGC-AAATTACAAC-TCGGACTCT-G-AAAGAGCCAG-ATTTC-AAA-TTTGAGCTG-TTGCCG-CTTCACTCG-CCGTTTACTA-AGG-CAA-TC-CCT-G-TT-GGTTTCTTT----
	L173_306	--TCGCCAA-TA-TTTAGC-T-TTAG-AAGAAA-TTTACCT-CCCA-TTTAGAG-CTGC-A-TTCCCAAAC-AACTCGACTCGTCGAA-GGGGCTTTACACGGCGAAGGCCAGCGACCACATA-CGGGA-TTCTCACCCTCTGT-GACGT-CCTGTT-CCAAAGAACTT-AGACCGCTGCCAACGCCAAAGCGCCCTCTGC-AAATTACAAC-TCGGACTCT-G-AAAGAGCCAG-ATTTC-AAA-TTTGAGCTG-TTGCCG-CTTCACTCG-CCGTTTACTA-GGG-CAA-TC-CCT-G-TT-GGTTTCTTT----
	L172_53	--TGGCCAA-TA-TTTAGC-T-TTAG-AAGAAA-TTTACCT-CCCA-TTTAGAG-CTGC-A-TTCCCAAAC-AACTCGACTCGTCGAA-GGGGCTTTACACGGCGAAGGCCAGCGACCACATA-CGGGA-TTCTCACCCTCTGT-GACGT-CCTGTT-CCAAAGAACTT-AGACCGCTGCCAACGCCAAAGCGCCCTCTGC-AAATTACAAC-TCGGACGCC-A-AAGACGCCAG-ATTTC-AAA-TTTGAGCTG-TTGCCG-CTTCACTCG-CCG-TTACTA-GGG-CAA-TC-CCT-G-TT-GGTTTCTTTT---
	L173_135	--TCGCCAA-TA-TTTAGC-T-TTAG-ATGGAA-TTTACCA-CCCA-CTTAGAG-CTGC-A-TTCCCAAAC-AACTCGACTCGTCGAA-GGGGCTTTACACGGCGAAGGCCAGCGACCACATA-CGGGA-TTCTCACCCTCTGT-GACGT-CCTGTT-CCAAAGAACTT-AGACCGCTGCCAACGCCAAAGCGCCCTCTGC-AAATTACAAC-TCGGACTCT-G-AAAGAGCCAG-ATTTC-AAA-TTTGAGCTG-TTGCCG-CTTCACTCG-CCG-TTACTA-GGG-CAA-TC-CCT-G-TT-GGTTTCTTTT---
	L173_253	--TGGCCAA-TA-TTTAGC-T-TTAG-AAGAAA-TTTACCT-CCCA-TTTAGAG-CTGC-A-TTCCCAAAC-AACTCGACTCGTCGAA-GGGCGTTTACACGGCGAAGGCCAGCGACCACATA-CGGGA-TTCTCACCCTCTGT-GACGT-CCTGTT-CCAAAGAACTT-AGACCGCTGCCAACGCCAAAGCGCCCTCTGC-AAATTACAAC-TCGGACTCT-G-AAAGAGTCAG-ATTTC-AAA-TTTGAGCTG-TTGCCG-CTTCACTCG-CCGTTTACTA-GGG-CAA-TC-CCT-G-TT-GGTTTCTTT----
	L173_194	--TGGCCAA-TA-TTTAGC-T-TTAG-AAGAAA-TTTACCT-CCCA-TTTAGAG-CTGC-A-TTCCCAAAC-AACTCGACTCGTCGAA-GGGGCTTTACACGGCGAAGGCCAGCGACCACATA-CGGGA-TTCTCACCCTCTGT-GACGT-CCTGTT-CCAAAGAACTT-AGACCGCTGCCAACGCCAAAGCGCCCTCTGC-AAATTACAAC-TCGGACTCT-G-AAAGAGCCAG-ATTTC-AAA-TTTGAGCTG-TTGCCG-CTTCACTCG-CCGTTTACTA-GGG-CAATCC-CTC-G-TT-GGTTTCTT-----
	L173_182	--TGGCCAA-TA-TTTAGC-T-TTAG-AAGAAA-TTTACCT-CCCA-TTTAGAG-CTGC-A-TTCCCAAAC-AACTCGACTCGTCGAA-GGGGCTTTACACGGCGAAGGCCAGCGACCACATA-CGGGA-TTCTCACCCTCTGT-GACGT-CCTGTT-CCAAAGAACTT-AGACCGCTGCCAACGCCAAAGCGCCCTCTGC-AAATTACAAC-TCGGACTCT-G-AAAGAGCCAG-ATTTC-AAA-TTTGAGCTG-TTGCCG-CTTCACTCG-CCG-TTACTA-GGG-CAA-CTCCCCTG-TT-GGTTCCTT-----
	L173_197	--TGGCCAA-TA-TTTAGC-T-TTAG-AAGAAA-TTTACCT-CCCA-TTTAGAG-CTGC-A-TTCCCAAAC-AACTCGACTCGTCGAA-GGGGCTTTACACGGCGAAGGCCAGCGACCACATA-CGGGA-TTCTCACCCTCTGT-GACGT-CCTGTT-CCAAAGAACTT-AGACCGCTGCCAACGCCAAAGCGCCCTCTGC-AAATTACAAC-TCGGACTCT-G-AAAGAGCCAG-ATTTC-AAA-TTTGAGCTG-TTGCCG-CTTCACTCG-CCGTTTACTA-GGG-CAA-TC-CCT-G-TT-GGTTTCTTT----
	L173_1	--TGGCCAA-TA-TTTAGC-T-TTAG-AAGAAA-TTTACCT-CCCA-TTTAGAG-CTGC-A-TTCCCAAAC-AACTCGACTCGTCGAA-GGGGCTTTACACGGCGAAGGCCAGCGACCACATA-CGGGA-TTCTCACCCTCTGT-GACGT-CCTGTT-CCAAAGAACTT-AGACCGCTGCCAACGCCAAAGCGCCCTCTGC-AAATTACAAC-TCGGACTCT-G-AAAGAGCCAG-ATTTC-AAA-TTTGAGCTG-TTGCCG-CTTCACTCG-CCG-TTACTA--GG-CAA-TC-CCT-G-TT-GGTTTCTTTTC--
	L173_105	--TGGCCAA-TA-TTTAGC-T-TTAG-AAGAAA-TTTACCT-CCCA-TTTAGAG-CTGC-A-TTCCCAAAC-AACTCGACTCGTCGAA-GGGGCTTTACACGGCGAAGGCCAGCGACCACATA-CGGGA-TTCTCACCCTCTGT-GACGT-CCTGTT-CCAAAGAACTT-AGACCGCTGCCAACGCCAAAGCGCCCTCTGC-AAATTACAAC-TCGGACTCT-G-AAAGAGCCAG-ATTTC-AAA-TTTGAGCTG-TTGCCG-CTTCACTCG-CCG-TTACTA-GGG-CAA-TC-CCT-G-TT-GGTTTCTTTT---
	L175_60	--TCGCCAA-TA-TTTAGC-T-TTAG-ATGGAA-TTCACCA-CCCA-TTTAGAG-CTGC-A-TTCCCAAAC-AACTCGACTCGTCGAA-GGGGCTTTACACGGCGAAGGCCAGCGACCACATA-CGGGA-TTCTCACCCTCTGT-GACGT-CCTGTT-CCAAAGAACTT-AGACCGCTGCCAACGCCAAAGCGCCCTCTGC-AAATTACAAC-TCGGACTCT-G-AAAGAGCCAG-ATTTC-AAA-TTTGAGCTG-TTGCCG-CTTCACTCG-CCGTTTACTA-GGG-CAATCC-CTG-T-TC-GGTTTCTT-----
	L173_368	--TGGCCAA-TA-TTTAGC-T-TTAG-AAGAAA-TTTACCT-CCCA-TTTAGAG-CTGC-A-TTCCCAAAC-AACTCGACTCGTCGAA-GGGGCTTTACACGGCGAAGGCCAGCGACCACATA-CGGGA-TTCTCACCCTCTGT-GACGT-CCTGTT-CCAAAGAACTT-AGACCGCTGCCAACGCCAAAGCGCCCTCTGC-AAATTACAAC-TCGAACACC-G-AAGGTGCTAG-ATTTC-AAA-TTTGAGCTT-TTGCCG-CTTCACTCG-CCGTTTACTA-AGG-CAA-TC-CCT-G-TT-GGTTTCTTT----
	L173_343	--TGGCCAA-TA-TTTAGC-T-TTAG-AAGAAA-TTTACCT-CCCA-TTTAGAG-CTGC-A-TTCCCAAAC-AACTCGACTCGTCGAA-GGGGCTTTACACGGCGAAGGCCAGCGACCACATA-CGGGA-TTCTCACCCTCTGT-GACGT-CCTGTT-CCAAAGAACTT-AGACCGCTGCCAACGCCAAAGCGCCCTCTGC-AAATTACAAC-TCGAACACC-G-AAGGTGCTAG-ATTTC-AAA-TTTGAGCTT-TTGCCG-CTTCACTCG-CCGTTTACTA-GGG-CAA-TC-CCT-G-TT-GGTTTCTTT----
	L175_84	--TGGCCAA-TA-TTTAGC-T-TTAG-AAGAAA-TTTACCT-CCCA-TTTAGAG-CTGC-A-TTCCCAAAC-AACTCGACTCGTCGAA-GGGGCTTTACACGGCGAAGGCCAGCGACCACATA-CGGGA-TTCTCACCCTCTGT-GACGT-CCTGTT-CCAAAGAACTT-AGACCGCTGCCAACGCCAAAGCGCCCTCTGC-AAATTACAAC-TCGGACTCT-G-AAAGAGCCAG-ATTTC-AAA-TTTGAGCTG-TTGCCG-CTTCACTCG-CCGTTTACTA-GGG-CAA-TC-CCT-G-TT-GGTTTCTTT----
	L175_18	--TGGCCAA-TA-TTTAGC-T-TTAG-AAGAAA-TTTACCT-CCCA-TTTAGAG-CTGC-A-TTCCCAAAC-AACTCGACTCGTCGAA-GGGGCTTTACACGGCGAAGGCCAGCGACCACATA-CGGGA-TTCTCACCCTCTGT-GACGT-CCTGTT-CCAAAGAACTT-AGACCGCTGCCAACGCCAAAGCGCCCTCTGC-AAATTACAAC-TCGGACTCT-G-AAAGAGCCAG-ATTTC-AAA-TTTGAGCTG-TTGCCG-CTTCACTCG-CCG-TTACTA-GGG-CAA-TC-CCT-G-TT-GGTTTCTTTT---
	L175_32	--TGGCCAA-TA-TTTAGC-T-TTAG--AAGAA-TTTACCT-CCCA-TTTAGAG-CTGC-A-TTCCCAAAC-AACTCGACTCGTCGAA-GGGGCTTTACACGGCGAAGGCCAGCGACCACATA-CGGGA-TTCTCACCCTCTGT-GACGT-CCTGTT-CCAAAGAACTT-AGACCGCTGCCAACGCCAAAGCGCCCTCTGC-AAATTACAAC-TCGGACTCT-G-AAAGAGCCAG-ATTTC-AAA-TTTGAGCTG-TTGCCG-CTTCACTCG-CCG-TTACTA-GGG-CAA-TC-CCT-G-TT-GGTTTCTTTTC--
	L175_62	--TCGCCAA-TA-TTTAGC-T-TTAG-ATGGAA-TTTACCT-CCCA-TTTAGAG-CTGC-A-TTCCCAAAC-AACTCGACTCGTCGAA-GGGGCTTTACACGGCGAAGGCCAGCGACCACATA-CGGGA-TTCTCACCCTCTGT-GACGT-CCTGTT-CCAAAGAACTT-AGACCGCTGCCAACGCCAAAGCGCCCTCTGC-AAATTACAAC-TCGGACTCT-G-AAAGAGCCAG-ATTTC-AAA-TTTGAGCTG-TTGCCG-CTTCACTCG-CCGTTTACTA-GGG-CAA-TC-CCT-G-TT-GGTTTCTTT----
	L175_2	--TGGCCAA-TA-TTTAGC-T-TTAG-AAGAAA-TTTACCT-CCCA-TTTAGAG-CTGC-A-TTCCCAAAC-AACTCGACTCGTCGAA-GGGGCTTTACACGGCGAAGGCCAGCGACCACATA-CGGGA-TTCTCACCCTCTGT-GACGT-CCTGTT-CCAAAGAACTT-AGACCGCTGCCAACGCCAAAGCGCCCTCTGC-AAATTACAAC-TCGGACTCT-G-AAAGAGTCAG-ATTTC-AAA-TTTGAGCTG-TTGCCG-CTTCACTCG-CCG-TTACTA--GG-CAA-TC-CCT-G-TT-GGTTTCTTTTC--
	L176_261	--TCGCCAA-TA-TTTAGC-C-TTAG-ATGGAA-TTCACCA-CCCA-TTTAGAG-CTGC-A-TTCCCAAAC-AACTCGACTCGTCGAA-GGGGCTTTACACGGCGAAGGCCAGCGACCACATA-CGGGA-TTCTCACCCTCTGT-GACGT-CCTGTT-CCAAAGAACTT-AGACCGCTGCCAACGCCAAAGCGCCCTCTGC-AAATTACAAC-TCGGACTCT-G-AAAGAGCCAG-ATTTC-AAA-TTTGAGCTG-TTGCCG-CTTCACTCG-CCGTTTACTA-AGG-CAA-TC-CCT-G-TT-GGTTTCTTT----
	L176_145	--TGGCCAA-TA-TTTAGC-T-TTAG-AAGAAA-TTTACCT-CCCA-TTTAGAG-CTGC-A-TTCCCAAAC-AACTCGACTCGTCGAA-GGGGCTTTACACGGCGAAGGCCAGCGACCACATA-CGGGA-TTCTCACCCTCTGT-GACGT-CCTGTT-CCAAAGAACTT-AGACCGCTGCCAACGCCAAAGCGCCCTCTGC-AAATTACAAC-TCGGACTCT-G-AAAGAGCCAG-ATTTC-AAA-TTTGAGCTG-TTGCCG-CTTCACTCG-CCG-TTACTA-GGG-CAA-TC-CCT-G-TT-GGTTTCTTTT---
	L258_343	--TCGCCAA-TA-TTTAGC-T-TTAG-ATGGAA-TTTACCA-CCCA-CTTAGAG-CTGC-A-TTCCCAAAC-AACTCGACTCGTCGAA-GGGGCTTTACACGGCGAAGGCCAGCGACCACATA-CGGGA-TTCTCACCCTCTGT-GACGT-CCTGTT-CCAAAGAACTT-AGACCGCTGCCAACGCCAAAGCGCCCTCTGC-AAATTACAAC-TCGGACTCT-G-AAAGAGTCAG-ATTTC-AAA-TTTGAGCTG-TTGCCG-CTTCACTCG-CCGTTTACTA-GGG-CAA-TC-CCT-G-TT-GGTTTCTTT----
	L258_142	--TCGCCAA-TA-TTTAGC-T-TTAG-ATGGAA-TTTACCA-CCCA-CTTAGAG-CTGC-A-TTCCCAAAC-AACTCGACTCGTCGAA-GGGGCTTTACACGGCGAAGGCCAGCGACCACATA-CGGGA-TTCTCACCCTCTGT-GACGT-CCTGTT-CCAAAGAACTT-AGACCGCTGCCAACGCCAAAGCGCCCTCTGC-AAATTACAAC-TCGGACTCT-G-AAAGAGTCAG-ATTTC-AAA-TTTGAGCTG-TTGCCG-CTTCACTCG-CCG-TTACTA-AGG-CAA-TC-CCT-G-TT-GGTTTCTTTT---
	L175_105	--TGGCCAA-TA-TTTAGC-T-TTAG-AAGAAA-TTTACCT-CCCA-TTTAGAG-CTGC-A-TTCCCAAAC-AACTCGACTCGTCGAA-GGGGCTTTACACGGCGAAGGCCAGCGACCACATA-CGGGA-TTCTCACCCTCTGT-GACGT-CCTGTT-CCAAAGAACTT-AGACCGCTGCCAACGCCAAAGCGCCCTCTGC-AAATTACAAC-TCGGACTCT-G-AAAGAGTCAG-ATTTC-AAA-TTTGAGCTG-TTGCCG-CTTCACTCG-CCGTTTACTA-GGG-CAA-TC-CCT-G-TT-GGTTTCTTT----
	L258_67	--TCGCCAA-TA-TTTAGC-T-TTAG-ATGGAA-TTTACCT-CCCA-TTTAGAG-CTGC-A-TTCCCAAAC-AACTCGACTCGTCGAA-GGGGCTTTACACGGCGAAGGCCAGCGACCACATA-CGGGA-TTCTCACCCTCTGT-GACGT-CCTGTT-CCAAAGAACTT-AGACCGCTGCCAACGCCAAAGCGCCCTCTGC-AAATTACAAC-TCGGACTCT-G-AAAGAGTCAG-ATTTC-AAA-TTTGAGCTG-TTGCCG-CTTCACTCG-CCG-TTACTA-AGG-CAA-TC-CCT-G-TT-GGTTTCTTTT---
	L258_351	--TGGCCAA-TA-TTTAGC-T-TTAG-AAGAAA-TTTACCT-CCCA-TTTAGAG-CTGC-A-TTCCCAAAC-AACTCGACTCGTCGAA-GGGGCTTTACACGGCGAAGGCCAGCGACCACATA-CGGGA-TTCTCACCCTCTGT-GACGT-CCTGTT-CCAAAGAACTT-AGACCGCTGCCAACGCCAAAGCGCCCTCTGC-AAATTACAAC-TCGGACTCT-G-AAAGAGCCAG-ATTTC-AAA-TTTGAGCTG-TTGCCG-CTTCACTCG-CCGTTTACTA-GGG-CAA-TC-CCT-G-TT-GGTTTCTTT----
	L258_363	--TGGCCAA-TA-TTTAGC-T-TTAG-AAGAAA-TTTACCT-CCCA-TTTAGAG-CTGC-A-TTCCCAAAC-AACTCGACTCGTCGAA-GGGGCTTTACACGGCGAAGGCCAGCGACCACATA-CGGGA-TTCTCACCCTCTGT-GACGT-CCTGTT-CCAAAGAACTT-AGACCGCTGCCAACGCCAAAGCGCCCTCTGC-AAATTACAAC-TCGGACTCT-G-AAAGAGTCAG-ATTTC-AAA-TTTGAGCTG-TTGCCG-CTTCACTCG-CCGTTTACTA-GGG-CAA-TC-CCT-G-TT-GGTTTCTTT----
	L258_371	--TGGCCAA-TA-TTTAGC-T-TTAG-AAGAAA-TTTACCT-CCCA-TTTAGAG-CTGC-A-TTCCCAAAC-AACTCGACTCGTCGAA-GGGGCTTTACACGGCGAAGGCCAGCGACCACATA-CGGGA-TTCTCACCCTCTGT-GACGT-CCTGTT-CCAAAGAACTT-AGACCGCTGCCAACGCCAAAGCGCCCTCTGC-AAATTACAAC-TCGGACTCT-G-AAAGAGTCAG-ATTTC-AAA-TTTGAGCTG-TTGCCG-CTTCACTCG-CCGTTTACTA-AGG-CAA-TC-CCT-G-TT-GGTTTCTTT----
	L258_17	--TGGCCAA-TA-TTTAGC-T-TTAG-AAGAAA-TTTACCT-CCCA-TTTAGAG-CTGC-A-TTCCCAAAC-AACTCGACTCGTCGAA-GGGGCTTTACACGGCGAAGGCCAGCGACCACATA-CGGGA-TTCTCACCCTCTGT-GACGT-CCTGTT-CCAAAGAACTT-AGACCGCTGCCAACGCCAAAGCGCCCTCTGC-AAATTACAAC-TCGGACTCT-G-AAAGAGTCAG-ATTTC-AAA-TTTGAGCTG-TTGCCG-CTTCACTCG-CCG-TTACTA--GG-CAA-TC-CCT-G-TT-GGTTTCTTTTC--
	L258_214	--TGGCCAA-TA-TTTAGC-T-TTAG-AAGAAA-TTTACCT-CCCA-TTTAGAG-CTGC-A-TTCCCAAAC-AACTCGACTCGTCGAA-GGGGCTTTACACGGCGAAGGCCAGCGACCACATA-CGGGA-TTCTCACCCTCTGT-GACGT-CCTGTT-CCAAAGAACTT-AGACCGCTGCCAACGCCAAAGCGCCCTCTGC-AAATTACAAC-TCGGACTCT-G-AAAGAGTCAG-ATTTC-AAA-TTTGAGCTG-TTGCCG-CTTCACTCG-CCGTTTACTA-GGG-CAA-TC-CCT-G-TT-GGTTTCTTT----
	L259_239	--TGGCCAA-TA-TTTAGC-T-TTAG-AAGAAA-TTTACCT-CCCA-TTTAGAG-CTGC-A-TTCCCAAAC-AACTCGACTCGTCGAA-GGGGCTTTACACGGCGAAGGCCAGCGACCACATA-CGGGA-TTCTCACCCTCTGT-GACGT-CCTGTT-CCAAAGAACTT-AGACCGCTGCCAACGCCAAAGCGCCCTCTGC-AAATTACAAC-TCGGACTCT-G-AAAGAGCCAG-ATTTC-AAA-TTTGAGCTG-TTGCCG-CTTCACTCG-CCG-TTACTA-GGG-CAA-TC-CCT-G-TT-GGTTTCTTTT---
	L259_548	--TGGCCAA-TA-TTTAGC-T-TTAG-AAGAAA-TTTACCT-CCCA-TTTAGAG-CTGC-A-TTCCCAAAC-AACTCGACTCGTCGAA-GGGGCTTTACACGGCGAAGGCCAGCGACCACATA-CGGGA-TTCTCACCCTCTGT-GACGT-CCTGTT-CCAAAGAACTT-AGACCGCTGCCAACGCCAAAGCGCCCTCTGC-AAATTACAAC-TCGGACTCT-G-AAAGAGCCAG-ATTTC-AAA-TTTGAGCTG-TTGCCG-CTTCACTCG-CCGTTTACTA-GGG-CAA-TC-CCT-G-TT-GGTTTCTTT----
	L260_289	--TCGCCAA-TA-TTTAGC-T-TTAG-ATGGAA-TTTACCT-CCCA-TTTAGAG-CTGC-A-TTCCCAAAC-AACTCGACTCGTCGAA-GGGGCTTTACACGGCGAAGGCCAGCGACCACATA-CGGGA-TTCTCACCCTCTGT-GACGT-CCTGTT-CCAAAGAACTT-AGACCGCTGCCAACGCCAAAGCGCCCTCTGC-AAATTACAAC-TCGGACTCT-G-AAAGAGCCAG-ATTTC-AAA-TTTGAGCTG-TTGCCG-CTTCACTCG-CCGTTTACTA-GGG-CAA-TC-CCT-G-TT-GGTTTCTTT----
	L260_459	--TCGCCAA-TA-TTTAGC-T-TTAG-ATGGAA-TTTACCT-CCCA-TTTAGAG-CTGC-A-TTCCCAAAC-AACTCGACTCGTCGAA-GGGGCTTTACACGGCGAAGGCCAGCGACCACATA-CGGGA-TTCTCACCCTCTGT-GACGT-CCTGTT-CCAAAGAACTT-AGACCGCTGCCAACGCCAAAGCGCCCTCTGC-AAATTACAAC-TCGGACTCT-G-AAAGAGCCAG-ATTTC-AAA-TTTGAGCTG-TTGCCG-CTTCACTCG-CCGTTTACTA-GGG-CAA-TC-CCT-G-TT-GGTTTCTTT----
	L260_191	--TGGCCAA-TA-TTTAGC-T-TTAG-AAGAAA-TTTACCT-CCCA-TTTAGAG-CTGC-A-TTCCCAAAC-AACTCGACTCGTCGAA-GGGGCTTTACACGGCGAAGGCCAGCGACCACATA-CGGGA-TTCTCACCCTCTGT-GACGT-CCTGTT-CCAAAGAACTT-AGACCGCTGCCAACGCCAAAGCGCCCTCTGC-AAATTACAAC-TCGGACTCT-G-AAAGAGCCAG-ATTTC-AAA-TTTGAGCTG-TTGCCG-CTTCACTCG-CCG-TTACTA-GGG-CAA-TC-CCT-G-TT-GGTTTCTTTT---
	L261_256	--CGGCCAG-TA-TTTAGC-T-TTAG-AAGAAA-TTTACCT-CCCA-TTTAGAG-CTGC-A-TTCCCAAAC-AACTCGACTCGTCGAA-GGGGCTTTACACGGCGAAGGCCAGCGACCACATA-CGGGA-TTCTCACCCTCTGT-GACGT-CCTGTT-CCAAAGAACTT-AGACCGCTGCCAACGCCAAAGCGCCCTCTGC-AAATTACAAC-TCGGACTCT-G-AAAGAGCCAG-ATTTC-AAA-TTTGAGCTT-TTGCCG-CTTCACTCG-CCGTTTACTA-AGG-CAA-TC-CCT-G-TT-GGTTTCTTT----
	L260_220	--TGGCCAA-TA-TTTAGC-T-TTAG-AAGAAA-TTTACCT-CCCA-TTTAGAG-CTGC-A-TTCCCAAAC-AACTCGACTCGTCGAA-GGGGCTTTACACGGCGAAGGCCAGCGACCACATA-CGGGA-TTCTCACCCTCTGT-GACGT-CCTGTT-CCAAAGAACTT-AGACCGCTGCCAACGCCAAAGCGCCCTCTGC-AAATTACAAC-TCGGACTCT-G-AAAGAGCCAG-ATTTC-AAA-TTTGAGCTG-TTGCCG-CTTCACTCG-CCGTTTACTA-GGG-CAA-TC-CCT-G-TT-GGTTTCTTT----
	L261_319	--CGGCCAG-TA-TTTAGC-T-TTAG-AAGAAA-TTTACCT-CCCA-TTTAGAG-CTGC-A-TTCCCAAAC-AACTCGACTCGTCGAA-GGGGCTTTACACGGCGAAGGCCAGCGACCACATA-CGGGA-TTCTCACCCTCTGT-GACGT-CCTGTT-CCAAAGAACTT-AGACCGCTGCCAACGCCAAAGCGCCCTCTGC-AAATTACAAC-TCGGACTCT-G-AAAGAGTCAG-ATTTC-AAA-TTTGAGCTG-TTGCCG-CTTCACTCG-CCGTTTACTA-GGG-CAA-TC-CCT-G-TT-GGTTTCTTT----
	L261_281	--CGGCCAG-TA-TTTAGC-T-TTAG-ATGAAA-TTTACCA-CCCA-TTTAGAG-CTGC-A-TTCCCAAAC-AACTCGACTCGTCGAA-GGGGCTTTACACGGCGAAGGCCAGCGACCACATA-CGGGA-TTCTCACCCTCTGT-GACGT-CCTGTT-CCAAAGAACTT-AGACCGCTGCCAACGCCAAAGCGCCCTCTGC-AAATTACAAC-TCGGACTCT-G-AAAGAGCCAG-ATTTC-AAA-TTTGAGCTG-TTGCCG-CTTCACTCG-CCGTTTACTA-GGG-CAA-TC-CCT-G-TT-GGTTTCTTT----
	L261_179	--CGGCCAG-TA-TTTAGC-T-TTAG-ATGAAA-TTTACCT-CCCA-TTTAGAG-CTGC-A-TTCCCAAAC-AACTCGACTCGTCGAA-GGGGCTTTACACGGCGAAGGCCAGCGACCACATA-CGGGA-TTCTCACCCTCTGT-GACGT-CCTGTT-CCAAAGAACTT-AGACCGCTGCCAACGCCAAAGCGCCCTCTGC-AAATTACAAC-TCGGACTCT-G-AAAGAGCCAG-ATTTCTAAA-TTTGAGCTG-TTGCCG-CTTCACTCG-CCGTTTACTA-GGG-CAATCC-CT--G-TT-GGTTTCTT-----
	L261_354	--CGGCCAG-TA-TTTAGC-T-TTAG-ATGAAA-TTTACCT-CCCA-TTTAGAG-CTGC-A-TTCCCAAAC-AACTCGACTCGTCGAA-GGGGCTTTACACGGCGAAGGCCAGCGACCACATA-CGGGA-TTCTCACCCTCTGT-GACGT-CCTGTT-CCAAAGAACTT-AGACCGCTGCCAACGCCAAAGCGCCCTCTGC-AAATTACAAC-TCGGACTCT-G-AAAGAGCCAG-ATTTC-AAA-TTTGAGCTG-TTGCCG-CTTCACTCG-CCGTTTACTA-GGG-CAA-TC-CCT-G-TT-GGTTTCTTT----
	L261_43	--TCGCCAA-TA-TTTAGC-C-TTAG-ATGAAA-TTTACCA-CCCA-TTTAGAG-CTGC-A-TTCCCAAAC-AACTCGACTCGTCGAA-GGGGCTTTACACGACGAAGGCCAGCGACCACATA-CGGGA-TTCTCACCCTCTGT-GACGT-CCTGTT-CCAAAGAACTT-AGACCGCTGCCAACGCCAAAGCGCCCTCTGC-AAATTACAAC-TCGGACTCT-G-AAAGAGTCAG-ATTTC-AAA-TTTGAGCTG-TTGCCG-CTTCACTCG-CCG-TTACTA-AGG-CAA-TC-CCT-G-TT-GGTTTCTTTT---
	L261_153	--TCGCCAA-TA-TTTAGC-T-TTAG-AAGAAA-TTTACCT-CCCA-TTTAGAG-CTGC-A-TTCCCAAAC-AACTCGACTCGTCGAA-GGGGCTTTACACGGCGAAGGCCAGCGACCACATA-CGGGA-TTCTCACCCTCTGT-GACGT-CCTGTT-CCAAAGAACTT-AGACCGCTGCCAACGCCAAAGCGCCCTCTGC-AAATTACAAC-TCGGACTCT-G-AAAGAGCCAG-ATTTC-AAA-TTTGAGCTG-TTGCCG-CTTCACTCG-CCG-TTACTA-GGG-CAA-TC-CCT-G-TT-GGTTTCTTTT---
	L261_98	--TCGCCAA-TA-TTTAGC-T-TTAG-AAGAAA-TTTACCT-CCCA-TTTAGAG-CTGC-A-TTCCCAAAC-AACTCGACTCGTCGAA-GGGGCTTTACACGGCGAAGGCCAGCGACCACATA-CGGGA-TTCTCACCCTCTGT-GACGT-CCTGTT-CCAAAGAACTT-AGACCGCTGCCAACGCCAAAGCGCCCTCTGC-AAATTACAAC-TCGGACTCT-G-AAAGAGTCAG-ATTTC-AAA-TTTGAGCTG-TTGCCG-CTTCACTCG-CCG-TTACTA-GGG-CAA-TC-CCT-G-TT-GGTTTCTTTT---
	L261_33	--TCGCCAA-TA-TTTAGC-T-TTAG-ATGGAA-TTTACCA-CCCA-CTTAGAG-CTGC-A-TTCCCAAAC-AACTCGACTCGTCGAA-GGGGCTTTACACGGCGAAGGCCAGCGACCACATA-CGGGA-TTCTCACCCTCTGT-GACGT-CCTGTT-CCAAAGAACTT-AGACCGCTGCCAACGCCAAAGCGCCCTCTGC-AAATTACAAC-TCGGACTCT-G-AAAGAGCCAG-ATTTC-AAA-TTTGAGCTG-TTGCCG-CTTCACTCG-CCG-TTACTA-GGG-CAA-TC-CCT-G-TT-GGTTTCTTTT---
	L261_272	--TCGCCAA-TA-TTTAGC-T-TTAG-ATGGAA-TTTACCA-CCCA-CTTAGAG-CTGC-A-TTCCCAAAC-AACTCGACTCGTCGAA-GGGGCTTTACACGGCGAAGGCCAGCGACCACATA-CGGGA-TTCTCACCCTCTGT-GACGT-CCTGTT-CCAAAGAACTT-AGACCGCTGCCAACGCCAAAGCGCCCTCTGC-AAATTACAAC-TCGGACTCT-G-AAAGAGTCAG-ATTTC-AAA-TTTGAGCTG-TTGCCG-CTTCACTCG-CCGTTTACTA-GGG-CAA-TC-CCT-G-TT-GGTTTCTTT----
	L261_160	--TGGCCAA-TA-TTTAGC-T-TTAGAACGAAA-TTTACCT-CCCA-TTTAGAG-CTGC-A-TTCCCAAAC-AACTCGACTCGTCGAA-GGGGCTTTACACGGCGAAGGCCAGCGACCACATA-CGGGA-TTCTCACCCTCTGT-GACGT-CCTGTT-CCAAAGAACTT-AGACCGCTGCCAACGCCAAAGCGCCCTCTGC-AAATTACAAC-TCGGACTCT-G-AAAGAGCCAG-ATTTC-AAA-TTTGAGCTG-TTGCCG-CTTCACTCG-CCG-TTACTA-GGG-CAA-TC-CCT-G-TT-GGTTTCTTT----
	L261_351	--TGGCCAA-TA-TTTAGC-T-TTAG-AAGAAA-TTTACCT-CCCA-TTTAGAG-CTGC-A-TTCCCAAAC-AACTCGACTCGTCGAA--GGGCTTTACACGGCGAAGGCCAGCGACCACATA-CGGGA-TTCTCACCCTCTGT-GACGT-CCTGTT-CCAAAGAACTT-AGACCGCTGCCAACGCCAAAGCGCCCTCTGC-AAATTACAAC-TCGGACTCT-G-AAAGAGCCAG-ATTTCTAAA-TTTGAGCTGTTTGCCG-CTTCACTCG-CCGTTTACTA-GGG-CAA-TC-CCT-G-TT-GGTTTCTT-----
	L261_53	--TGGCCAA-TA-TTTAGC-T-TTAG-AAGAAA-TTTACCT-CCCA-TTTAGAG-CTGC-A-TTCCCAAAC-AACTCGACTCGTCGAA-GGGGCTTTACACGGCGAAGGCCAGCGACCACATA-CGGGA-TTCTCACCCTCTGT-GACGT-CCTGTT-CCAAAGAACTT-AGACCGCTGCCAACGCCAAAGCGCCCTCTGC-AAATTACAAC-TCGGACTCT-G-AAAGAGCCAG-ATTTC-AAA-TTTGAGCTG-TTGCCG-CTTCACTCG-CCG-TTACTA--AG-CAA-TC-CCT-G-TT-GGTTTCTTTTC--
	L261_105	--TGGCCAA-TA-TTTAGC-T-TTAG-AAGAAA-TTTACCT-CCCA-TTTAGAG-CTGC-A-TTCCCAAAC-AACTCGACTCGTCGAA-GGGGCTTTACACGGCGAAGGCCAGCGACCACATA-CGGGA-TTCTCACCCTCTGT-GACGT-CCTGTT-CCAAAGAACTT-AGACCGCTGCCAACGCCAAAGCGCCCTCTGC-AAATTACAAC-TCGGACTCT-G-AAAGAGCCAG-ATTTC-AAA-TTTGAGCTG-TTGCCG-CTTCACTCG-CCG-TTACTA-GGG-CAA-TC-CCT-G-TT-GGTTTCTTTT---
	L261_122	--TGGCCAA-TA-TTTAGC-T-TTAG-AAGAAA-TTTACCT-CCCA-TTTAGAG-CTGC-A-TTCCCAAAC-AACTCGACTCGTCGAA-GGGGCTTTACACGGCGAAGGCCAGCGACCACATA-CGGGA-TTCTCACCCTCTGT-GACGT-CCTGTT-CCAAAGAACTT-AGACCGCTGCCAACGCCAAAGCGCCCTCTGC-AAATTACAAC-TCGGACTCT-G-AAAGAGCCAG-ATTTC-AAA-TTTGAGCTG-TTGCCG-CTTCACTCG-CCG-TTACTC-AGG--GAATCC-TT-G-TT-AGTTTCTTTT---
	L261_318	--TGGCCAA-TA-TTTAGC-T-TTAG-AAGAAA-TTTACCT-CCCA-TTTAGAG-CTGC-A-TTCCCAAAC-AACTCGACTCGTCGAA-GGGGCTTTACACGGCGAAGGCCAGCGACCACATA-CGGGA-TTCTCACCCTCTGT-GACGT-CCTGTT-CCAAAGAACTT-AGACCGCTGCCAACGCCAAAGCGCCCTCTGC-AAATTACAAC-TCGGACTCT-G-AAAGAGCCAG-ATTTC-AAA-TTTGAGCTG-TTGCCG-CTTCACTCG-CCGTTTACTA-GGG-CAA-CTCCCCTG-TT-GGTTCCT------
	L261_244	--TGGCCAA-TA-TTTAGC-T-TTAG-AAGAAA-TTTACCT-CCCA-TTTAGAG-CTGC-A-TTCCCAAAC-AACTCGACTCGTCGAA-GGGGCTTTACACGGCGAAGGCCAGCGACCACATA-CGGGA-TTCTCACCCTCTGT-GACGT-CCTGTT-CCAAAGAACTT-AGACCGCTGCCAACGCCAAAGCGCCCTCTGC-AAATTACAAC-TCGGACTCT-G-AAAGAGCCAG-ATTTC-AAA-TTTGAGCTG-TTGCCG-CTTCACTCG-CCGTTTACTA-GGG-CAATCC-CTC-G-TT-GGTTTCTT-----
	L261_55	--TGGCCAA-TA-TTTAGC-T-TTAG-AAGAAA-TTTACCT-CCCA-TTTAGAG-CTGC-A-TTCCCAAAC-AACTCGACTCGTCGAA-GGGGCTTTACACGGCGAAGGCCAGCGACCACATA-CGGGA-TTCTCACCCTCTGT-GACGT-CCTGTT-CCAAAGAACTT-AGACCGCTGCCAACGCCAAAGCGCCCTCTGC-AAATTACAAC-TCGGACTCT-G-AAAGAGCCAG-ATTTC-AAA-TTTGAGCTT-TTGCCG-CTTCACTCG-CCG-TTACTA-AGG-CAA-TC-CCT-G-TT-GGTTTCTTTT---
	L261_248	--TGGCCAA-TA-TTTAGC-T-TTAG-AAGAAA-TTTACCT-CCCA-TTTAGAG-CTGC-A-TTCCCAAAC-AACTCGACTCGTCGAA-GGGGCTTTACACGGCGAAGGCCAGCGACCACATA-CGGGA-TTCTCACCCTCTGT-GACGT-CCTGTT-CCAAAGAACTT-AGACCGCTGCCAACGCCAAAGCGCCCTCTGC-AAATTACAAC-TCGGACTCT-G-AAAGAGCCAG-ATTTC-AAA-TTTGAGCTG-TTGCCG-CTTCACTCG-CCGTTTACTA-GGG-CAA-TC-CCT-G-TT-GGTTTCTTT----
	L261_21	--TGGCCAA-TA-TTTAGC-T-TTAG-AAGAAA-TTTACCT-CCCA-TTTAGAG-CTGC-A-TTCCCAAAC-AACTCGACTCGTCGAA-GGGGCTTTACACGGCGAAGGCCAGCGACCACATA-CGGGA-TTCTCACCCTCTGT-GACGT-CCTGTT-CCAAAGAACTT-AGACCGCTGCCAACGCCAAAGCGCCCTCTGC-AAATTACAAC-TCGGACTCT-G-AAAGAGCCAG-ATTTC-AAATTTTGAGCTG-TTGCCG-CTTCACTCG-CCG-TTACTA--GG-CAA-TC-CCT-G-TT-GGTTTCTTTT---
	L261_82	--TGGCCAA-TA-TTTAGC-T-TTAG-AAGAAA-TTTACCT-CCCA-TTTAGAG-CTGC-A-TTCCCAAAC-AACTCGACTCGTCGAA--GGGCTTTACACGGCGAAGGCCAGCGACCACATA-CGGGA-TTCTCACCCTCTGT-GACGT-CCTGTT-CCAAAGAACTT-AGACCGCTGCCAACGCCAAAGCGCCCTCTGC-AAATTACAAC-TCGGACTCT-G-AAAGAGTCAG-ATTTC-AAA-TTTGAGCTG-TTGCCG-CTTCACTCG-CCG-TTACTA-GGG-CAA-TC-CCT-G-TT-GGTTTCTTTTC--
	L261_2	--TGGCCAA-TA-TTTAGC-T-TTAG-AAGAAA-TTTACCT-CCCA-TTTAGAG-CTGC-A-TTCCCAAAC-AACTCGACTCGTCGAA-GGGGCTTTACACGGCGAAGGCCAGCGACCACATA-CGGGA-TTCTCACCCTCTGT-GACGT-CCTGTT-CCAAAGAACTT-AGACCGCTGCCAACGCCAAAGCGCCCTCTGC-AAATTACAAC-TCGGACTCT-G-AAAGAGTCAG-ATTTC-AAA-TTTGAGCTG-TTGCCG-CTTCACTCG-CCG-TTACTA--GG-CAA-TC-CCT-G-TT-GGTTTCTTTTC--
	L261_1	--TGGCCAA-TA-TTTAGC-T-TTAG-AAGAAA-TTTACCT-CCCA-TTTAGAG-CTGC-A-TTCCCAAAC-AACTCGACTCGTCGAA-GGGGCTTTACACGGCGAAGGCCAGCGACCACATA-CGGGA-TTCTCACCCTCTGT-GACGT-CCTGTT-CCAAAGAACTT-AGACCGCTGCCAACGCCAAAGCGCCCTCTGC-AAATTACAAC-TCGGACTCT-G-AAAGAGCCAG-ATTTC-AAA-TTTGAGCTG-TTGCCG-CTTCACTCG-CCG-TTACTA--GG-CAA-TC-CCT-G-TT-GGTTTCTTTTC--
	L261_297	--TGGCCAA-TA-TTTAGC-T-TTAG-AAGAAA-TTTACCT-CCCA-TTTAGAG-CTGC-A-TTCCCAAAC-AACTCGACTCGTCGAA-GGGGCTTTACACGGCGAAGGCCAGCGACCACATA-CGGGA-TTCTCACCCTCTGT-GACGT-CCTGTT-CCAAAGAACTT-AGACCGCTGCCAACGCCAAAGCGCCCTCTGC-AAATTACAAC-TCGGACTCT-G-AAAGAGCCAG-ATTTC-AAA-TTTGAGCTG-TTGCCG-CTTCACTCG-CCGTTTACTA-GGG-CAA-TC-CCT-G-TT-GGTTTCTTT----
	L261_387	--TGGCCAA-TA-TTTAGC-T-TTAG-AAGAAA-TTTACCT-CCCA-TTTAGAG-CTGC-A-TTCCCAAAC-AACTCGACTCGTCGAA-GGGGCTTTACACGGCGAAGGCCAGCGACCACATA-CGGGA-TTCTCACCCTCTGT-GACGT-CCTGTT-CCAAAGAACTT-AGACCGCTGCCAACGCCAAAGCGCCCTCTGC-AAATTACAAC-TCGGACTCT-G-AAAGAGTCAG-ATTTC-AAA-TTTGAGCTG-TTGCCG-CTTCACTCG-CCG-TTACTA-GGG-CAA-TC-CCT-G-TT-CGGTTCCTTT---
	L261_390	--TGGCCAA-TA-TTTAGC-T-TTAG-AAGAAA-TTTACCT-CCCA-TTTAGAG-CTGC-A-TTCCCAAAC-AACTCGACTCGTCGAA-GGGGCTTTACACGGCGAAGGCCAGCGACCACATA-CGGGA-TTCTCACCCTCTGT-GACGT-CCTGTT-CCAAAGAACTT-AGACCGCTGCCAACGCCAAAGCGCCCTCTGC-AAATTACAAC-TCGGACTCT-G-AAAGAGTCAG-ATTTC-AAA-TTTGAGCTG-TTGCCG-CTTCACTCG-CCGTTTACTA-AGG-CAA-TC-CCT-G-TT-GGTTTCTTT----
	L261_227	--TGGCCAA-TA-TTTAGC-T-TTAG-AAGAAA-TTTACCT-CCCA-TTTAGAG-CTGC-A-TTCCCAAAC-AACTCGACTCGTCGAA-GGGGCTTTACACGGCGAAGGCCAGCGACCACATA-CGGGA-TTCTCACCCTCTGT-GACGT-CCTGTT-CCAAAGAACTT-AGACCGCTGCCAACGCCAAAGCGCCCTCTGC-AAATTACAAC-TCGGACTCT-G-AAAGAGTCAG-ATTTC-AAA-TTTGAGCTG-TTGCCG-CTTCACTCG-CCGTTTACTA-GGG-CAA-TC-CCT-G-TT-GGTTTCTTT----
	L261_102	--TGGCCAA-TA-TTTAGC-T-TTAG-AAGAAA-TTTACCT-CCCA-TTTAGAG-CTGC-A-TTCCCAAAC-AACTCGACTCGTCGAA-GGGGCTTTACACGGCGAAGGCCAGCGACCACATA-CGGGA-TTCTCACCCTCTGT-GACGT-CCTGTT-CCAAAGAACTT-AGACCGCTGCCAACGCCAAAGCGCCCTCTGC-AAATTACAAC-TCGGACTCT-G-AAAGAGTCAG-ATTTC-AAA-TTTGAGCTT-TTGCCG-CTTCACTCG-CCG-TTACTA-AGG-CAA-TC-CCT-G-TT-GGTTTCTTTT---
	L261_394	--TGGCCAA-TA-TTTAGC-T-TTAG-AAGAAA-TTTACCT-CCCA-TTTAGAG-CTGC-A-TTCCCAAAC-AACTCGACTCGTCGAA-GGGGCTTTACACGGCGAAGGCCAGCGACCACATA-CGGGA-TTCTCACCCTCTGT-GACGT-CCTGTT-CCAAAGAACTT-AGACCGCTGCCAACGCCAAAGCGCCCTCTGCAAAATTACAAC-TCGGACTCT-G-AAAGAGCCAG-ATTTC-AAA-TTTGAGCTG-TTGCCG-CTTCACTCG-CCGTTTACTA-GGG-CAA-TC-CCT-G-TT-GGTTTCTT-----
	L261_9	--TGGCCAA-TA-TTTAGC-T-TTAG-AAGAAA-TTTACCT-CCCA-TTTAGAG-CTGC-A-TTCCCAAAC-AACTCGACTCGTCGAA-GGGGCTTTACACGGCGAAGGCCAGCGACCACATA-CGGGA-TTCTCACCCTCTGT-GACGT-CCTGTT-CCAAAGAACTT-AGACCGCTGCCAACGCCAAAGCGCCCTCTGC-AAATTACAAC-TCGGACTCT-G-AAAGAGTCAGTATTTC-AAA-TTTGAGCTG-TTGCCG-CTTCACTCG-CCG-TTACTA--GG-CAA-TC-CCT-G-TT-GGTTTCTTTT---
	L261_215	--TGGCCAA-TA-TTTAGC-T-TTAG-AAGAAA-TTTACCT-CCCA-TTTAGAG-CTGC-A-TTCCCAAAC-AACTCGACTCGTCGAA-GGGGCTTTACACGGCGAAGGCCAGCGACCACATA-CGGGA-TTCTCACCCTCTGT-GACGT-CCTGTT-CCAAAGAACTT-AGACCGCTGCCAACGCCAAAGCGCCCTCTGC-AAATTACAAC-TCGGACTCT-G-AAAGAGTCAG-ATTTC-AAA-TTTGAGCTG-TTGCCG-CTTCACTCG-CCGTTTACTA-GGG-CAA-TC-CCT-G-TT-GGTTTCTTT----
	L261_207	--TGGCCAA-TA-TTTAGC-T-TTAG-AAGAAA-TTTACCT-CCCA-TTTAGAG-CTGC-A-TTCCCAAAC-AACTCGACTCGTCGAA-GGGGCTTTACACGGCGAAGGCCAGCGACCACATA-CGGGA-TTCTCACCCTCTGT-GACGT-CCTGTT-CCAAAGAACTT-AGACCGCTGCCAACGCCAAAGCGCCCTCTGC-AAATTACAAC-TCGGACTCT-G-AAAGAGCCAG-ATTTC-AAA-TTTGAGCTG-TTGCCG-CTTCACTCG-CCGTTTACTA-GGG-CAATCC-CTC-G-TT-CGGTTTCT-----
	L261_90	--TGGCCAA-TA-TTTAGC-T-TTAG-AAGAAA-TTTACCT-CCCA-TTTAGAG-CTGC-A-TTCCCAAAC-AACTCGACTCGTCGAA-GGGGCTTTACACGGCGAAGGCCAGCGACCACATA-CGGGA-TTCTCACCCTCTGT-GACGT-CCTGTT-CCAAAGAACTT-AGACCGCTGCCAACGCCAAAGCGCCCTCTGC-AAATTACAAC-TCGGACTCT-G-AAAGAGTCAG-ATTTC-AAA-TTTGAGCTG-TTGCCG-CTTCACTCG-CCG-TTACTA-GGG-CAA-TC-CCT-G-TT-GGTTTCTTTT---
	L262_504	--TCGCCAA-TA-TTTAGC-T-TTAG-ATGGAA-TTTACCA-CCCA-CTTAGAG-CTGC-A-TTCCCAAAC-AACTCGACTCGTCGAA-GGGGCTTTACACGGCGAAGGCCAGCGACCACATA-CGGGA-TTCTCACCCTCTGT-GACGT-CCTGTT-CCAAAGAACTT-AGACCGCTGCCAACGCCAAAGCGCCCTCTGC-AAATTACAAC-TCGGACTCT-G-AAAGAGTCAG-ATTTC-AAA-TTTGAGCTG-TTGCCG-CTTCACTCG-CCGTTTACTA-AGG-CAA-TC-CCT-G-TT-GGTTTCTTT----
	L262_521	--TCGCCAA-TA-TTTAGC-T-TTAG-ATGGAA-TTTACCA-CCCA-TTTAGAG-CTGC-A-TTCCCAAAC-AACTCGACTCGTCGAA-GGGGCTTTACACGGCGAAGGCCAGCGACCACATA-CGGGA-TTCTCACCCTCTGT-GACGT-CCTGTT-CCAAAGAACTT-AGACCGCTGCCAACGCCAAAGCGCCCTCTGC-AAATTACAAC-TCGGACTCT-G-AAAGAGTCAG-ATTTC-AAA-TTTGAGCTG-TTGCCG-CTTCACTCG-CCGTTTACTA-GGG-CAA-TC-CCT-G-TT-GGTTTCTTT----
	L262_34	--TGGCCAA-TA-TTTAGC-T-TTAG-AAGAAA-TTTACCT-CCCA-TTTAGAG-CTGC-A-TTCCCAAAC-AACTCGACTCGTCGAA-GGGGCTTTACACGGCGAAGGCCAGCGACCACATA-CGGGA-TTCTCACCCTCTGT-GACGT-CCTGTT-CCAAAGAACTT-AGACCGCTGCCAACGCCAAAGCGCCCTCTGC-AAATTACAAC-TCGGACTCT-G-AAAGAGCCAG-ATTTC-AAA-TTTGAGCTG-TTGCCG-CTTCACTCG-CCG-TTACTA--GG-CAA-TC-CCT-G-TT-GGTTTCTTTTC--
	L262_143	--TGGCCAA-TA-TTTAGC-T-TTAG--AAGAA-TTTACCT-CCCA-TTTAGAG-CTGC-A-TTCCCAAAC-AACTCGACTCGTCGAA-GGGGCTTTACACGGCGAAGGCCAGCGACCACATA-CGGGA-TTCTCACCCTCTGT-GACGT-CCTGTT-CCAAAGAACTT-AGACCGCTGCCAACGCCAAAGCGCCCTCTGC-AAATTACAAC-TCGGACTCT-G-AAAGAGTCAG-ATTTC-AAA-TTTGAGCTG-TTGCCG-CTTCACTCG-CCG-TTACTA-GGG-CAA-TC-CCT-G-TT-GGTTTCTTTTC--
	L264_36	--TGGCCAA-TA-TTTAGC-T-TTAG-AAGAAA-TTTACCT-CCCA-TTTAGAG-CTGC-A-TTCCCAAAC-AACTCGACTCGTCGAA-GGGGCTTTACACGGCGAAGGCCAGCGACCACATA-CGGGA-TTCTCACCCTCTGT-GACGT-CCTGTT-CCAAAGAACTT-AGACCGCTGCCAACGCCAAAGCGCCCTCTGC-AAATTACAAC-TCGGACTCT-G-AAAGAGCCAG-ATTTC-AAA-TTTGAGCTG-TTGCCG-CTTCACTCG-CCGTTTACTA-GGG-CAA-TC-CCT-G-TT-GGTTTCTTT----
	L265_66	--TGGCCAA-TA-TTTAGC-T-TTAG-AAGAAA-TTTACCT-CCCA-TTTAGAG-CTGC-A-TTCCCAAAC-AACTCGACTCGTCGAA-GGGGCTTTACACGGCGAAGGCCAGCGACCACATA-CGGGA-TTCTCACCCTCTGT-GACGT-CCTGTT-CCAAAGAACTT-AGACCGCTGCCAACGCCAAAGCGCCCTCTGC-AAATTACAAC-TCGGACTCT-G-AAAGAGCCAG-ATTTC-AAA-TTTGAGCTG-TTGCCG-CTTCACTCG-CCG-TTACTA-GGG-CAA-TC-CCT-G-TT-GGTTTCTTTT---
	L266_312	--CGGCCAG-TA-TTTAGC-T-TTAG-ATGAAA-TTTACCT-CCCA-TTTAGAG-CTGC-A-TTCCCAAAC-AACTCGACTCGTCGAA-GGGGCTTTACACGGCGAAGGCCAGCGACCACATA-CGGGA-TTCTCACCCTCTGT-GACGT-CCTGTT-CCAAAGAACTT-AGACCGCTGCCAACGCCAAAGCGCCCTCTGC-AAATTACAAC-TCGGACTCT-G-AAAGAGTCAG-ATTTC-AAA-TTTGAGCTG-TTGCCG-CTTCACTCG-CCGTTTACTA-GGG-CAA-TC-CCT-G-TT-GGTTTCTTT----
	L266_50	--TCGCCAA-TA-TTTAGC-T-TTAG-AAGAAA-TTTACCT-CCCA-TTTAGAG-CTGC-A-TTCCCAAAC-AACTCGACTCGTCGAA-GGGGCTTTACACGGCGAAGGCCAGCGACCACATA-CGGGA-TTCTCACCCTCTGT-GACGT-CCTGTT-CCAAAGAACTT-AGACCGCTGCCAACGCCAAAGCGCCCTCTGC-AAATTACAAC-TCGGACTCT-G-AAAGAGTCAG-ATTTC-AAA-TTTGAGCTG-TTGCCG-CTTCACTCG-CCG-TTACTA-GGG-CAA-TC-CCT-G-TT-GGTTTCTTTT---
	L266_281	--TCGCCAA-TA-TTTAGC-T-TTAG-ATGGAA-TTTACCA-CCCA-CTTAGAG-CTGC-A-TTCCCAAAC-AACTCGACTCGTCGAA-GGGGCTTTACACGGCGAAGGCCAGCGACCACATA-CGGGA-TTCTCACCCTCTGT-GACGT-CCTGTT-CCAAAGAACTT-AGACCGCTGCCAACGCCAAAGCGCCCTCTGC-AAATTACAAC-TCGGACTCT-G-AAAGAGCCAG-ATTTC-AAA-TTTGAGCTG-TTGCCG-CTTCACTCG-CCGTTTACTA-GGG-CAA-TC-CCT-G-TT-GGTTTCTTT----
	L266_32	--TCGCCAA-TA-TTTAGC-T-TTAG-ATGGAA-TTTACCA-CCCA-CTTAGAG-CTGC-A-TTCCCAAAC-AACTCGACTCGTCGAA-GGGGCTTTACACGGCGAAGGCCAGCGACCACATA-CGGGA-TTCTCACCCTCTGT-GACGT-CCTGTT-CCAAAGAACTT-AGACCGCTGCCAACGCCAAAGCGCCCTCTGC-AAATTACAAC-TCGGACTCT-G-AAAGAGTCAG-ATTTC-AAA-TTTGAGCTG-TTGCCG-CTTCACTCG-CCG-TTACTA-GGG-CAA-TC-CCT-G-TT-GGTTTCTTTT---
	L266_39	--TCGCCAA-TA-TTTAGC-T-TTAG-ATGGAA-TTTACCA-CCCA-CTTAGAG-CTGC-A-TTCCCAAAC-AACTCGACTCGTCGAA-GGGGCTTTACACGGCGAAGGCCAGCGACCACATA-CGGGA-TTCTCACCCTCTGT-GACGT-CCTGTT-CCAAAGAACTT-AGACCGCTGCCAACGCCAAAGCGCCCTCTGC-AAATTACAAC-TCGGACTCT-G-AAAGAGCCAG-ATTTC-AAA-TTTGAGCTG-TTGCCG-CTTCACTCG-CC--TTACTA-GGG-CAA-TC-CCT-G-TT-GGTTTCTTTTC--
	L266_201	--TCGCCAA-TA-TTTAGC-T-TTAG-ATGGAA-TTTACCA-CCCA-CTTAGAG-CTGC-A-TTCCCAAAC-AACTCGACTCGTCGAA-GGGGCTTTACACGGCGAAGGCCAGCGACCACATA-CGGGA-TTCTCACCCTCTGT-GACGT-CCTGTT-CCAAAGAACTT-AGACCGCTGCCAACGCCAAAGCGCCCTCTGC-AAATTACAAC-TCGGACTCT-G-AAAGAGTCAG-ATTTC-AAA-TTTGAGCTG-TTGCCG-CTTCACTCG-CCGTTTACTA-GGG-CAA-TC-CCT-G-TT-GGTTTCTTT----
	L266_204	--TCGCCAA-TA-TTTAGC-T-TTAG-AAGAAA-TTTACCT-CCCA-TTTAGAG-CTGC-A-TTCCCAAAC-AACTCGACTCGTCGAA-GGGGCTTTACACGGCGAAGGCCAGCGACCACATA-CGGGA-TTCTCACCCTCTGT-GACGT-CCTGTT-CCAAAGAACTT-AGACCGCTGCCAACGCCAAAGCGCCCTCTGC-AAATTACAAC-TCGGACTCT-G-AAAGAGTCAG-ATTTC-AAA-TTTGAGCTG-TTGCCG-CTTCACTCG-CCGTTTACTA-GGG-CAA-TC-CCT-G-TT-GGTTTCTTT----
	L266_38	--TGGCCAA-TA-TTTAGC-T-TTAG-AAGAAA-TTTACCT-CCCA-TTTAGAG-CTGC-A-TTCCCAAAC-AACTCGACTCGTCGAA-GGGGCTTTACACGGCGAAGGCCAGCGACCACATA-CGGGA-TTCTCACCCTCTGT-GACGT-CCTGCT-CCAAAGAACTT-AGACCGCTGCCAACGCCAAAGCGCCCTCTGC-AAATTACAAC-TCGGACTCT-G-AAAGAGTCAG-ATTTC-AAA-TTTGAGCTG-TTGCCG-CTTCACTCG-CCG-TTACTA-GGG-CAA-TC-CCT-G-TT-GGTTTCTTTT---
	L266_261	--TCGCCAA-TA-TTTAGC-T-TTAG-ATGGAA-TTTACCT-CCCA-TTTAGAG-CTGC-A-TTCCCAAAC-AACTCGACTCGTCGAA-GGGGCTTTACACGGCGAAGGCCAGCGACCACATA-CGGGA-TTCTCACCCTCTGT-GACGT-CCTGTT-CCAAAGAACTT-AGACCGCTGCCAACGCCAAAGCGCCCTCTGC-AAATTACAAC-TCGGACTCT-G-AAAGAGTCAG-ATTTC-AAA-TTTGAGCTG-TTGCCG-CTTCACTCG-CCGTTTACTA-GGG-CAA-TC-CCT-G-TT-GGTTTCTTT----
	L266_31	--TCGCCAA-TA-TTTAGC-T-TTAG-ATGGAATTTTACCA-CCCA-CTTAGAG-CTGC-A-TTCCCAAAC-AACTCGACTCGTCGAA-GGGGCTTTACACGGCGAAGGCCAGCGACCACATA-CGGGA-TTCTCACCCTCTGT-GACGT-CCTGTT-CCAAAGAACTT-AGACCGCTGCCAACGCCAAAGCGCCCTCTGC-AAATTACAAC-TCGGACTCT-G-AAAGAGTCAG-ATTTC-AAA-TTTGAGCTG-TTGCCG-CTTCACTCG-CCG-TTACTA-GGG-CAA-TC-CCT-G-TT-GGTTTCTTT----
	L266_48	--TGGCCAA-TA-TTTAGC-T-TTAG-AAGAAA-TTTACCT-CCCA-TTTAGAG-CTGC-A-TTCCCAAAC-AACTCGACTCGTCGAA-GGGGCTTTACACGGCGAAGGCCAGCGACCACATA-CGGGA-TTCTCACCCTCTGT-GACGT-CCTGTT-CCAAAGAACTT-AGACCGCTGCCAACGCCAAAGCGCCCTCTGC-AAATTACAAC-TCGGACTCT-G-AAAGAGCCAG-ATTTC-AAA-TTTGAGCTG-TTGCCG-CTTCACTCG-CCG-TTACTA-GGG-CAA-TC-CCT-G-TT-GGTTTCTTTT---
	L266_17	--TCGGCCAATA-TTTAGC-T-TTAG-ATGGAA-TTTACCA-CCCA-TTTAGAG-CTGC-A-TTCCCAAAC-AACTCGACTCGTCGAA-GGGGCTTTACACGGCGAAGGCCAGCGACCACATA-CGGGA-TTCTCACCCTCTGT-GACGT-CCTGTT-CCAAAGAACTT-AGACCGCTGCCAACGCCAAAGCGCCCTCTGC-AAATTACAAC-TCGGACTCT-G-AAAGAGTCAG-ATTTC-AAA-TTTGAGCTG-TTGCCG-CTTCACTCG-CCG-TTACTA-GGG-CAA-TC-CCT-G-TT-GGTTTCTTT----
	L266_350	--TGGCCAA-TA-TTTAGC-T-TTAG-AAGAAA-TTTACCT-CCCA-TTTAGAG-CTGC-A-TTCCCAAAC-AACTCGACTCGTCGAA-GGGGCTTTACACGGCGAAGGCCAGCGACCACATA-CGGGA-TTCTCACCCTCTGT-GACGT-CCTGTT-CCAAAGAACTT-AGACCGCTGCCAACGCCAAAGCGCCCTCTGC-AAATTACAAC-TCGGACTCT-GAAAAGAGTCAG-ATTTC-AAA-TTTGAGCTG-TTGCCG-CTTCACTCG-CCGTTTACTA-GGG-CAA-TC-CCT-G-TT-GGTTTCTT-----
	L266_370	--TGGCCAA-TA-TTTAGC-T-TTAG-AAGAAA-TTTACCT-CCCA-TTTAGAG-CTGC-A-TTCCCAAAC-AACTCGACTCGTCGAA-GGGGCTTTACACGGCGAAGGCCAGCGACCACATA-CGGGA-TTCTCACCCTCTGT-GACGT-CCTGTT-CCAAAGAACTT-AGACCGCTGCCAACGCCAAAGCGCCCTCTGC-AAATTACAAC-TCGGACTCT-G-AAAGAGCCAG-ATTTC-AAA-TTTGAGCTC-TTGCCG-CTTCACTCG-CCGTTTACTA-GGG-CAA-TC-CCT-G-TT-GGTTTCTTT----
	L266_91	--TCGCCAA-TA-TTTAGC-T-TTAG-ATGGAA-TTTACCT-CCCA-TTTAGAG-CTGC-A-TTCCCAAAC-AACTCGACTCGTCGAA-GGGGCTTTACACGGCGAAGGCCAGCGACCACATA-CGGGA-TTCTCACCCTCTGT-GACGT-CCTGTT-CCAAAGAACTT-AGACCGCTGCCAACGCCAAAGCGCCCTCTGC-AAATTACAAC-TCGGACTCT-G-AAAGAGTCAG-ATTTC-AAA-TTTGAGCTG-TTGCCG-CTTCACTCG-CCG-TTACTA-GGG-CAA-TC-CCT-G-TT-GGTTTCTTTT---
	L266_354	--TGGCCAA-TA-TTTAGC-T-TTAG-AAGAAA-TTTACCT-CCCA-TTTAGAG-CTGC-A-TTCCCAAAC-AACTCGACTCGTCGAA-GGGGCTTTACACGGCGAAGGCCAGCGACCACATA-CGGGA-TTCTCACCCTCTGT-GACGT-CCTGTT-CCAAAGAACTT-AGACCGCTGCCAACGCCAAAGCGCCCTCTGC-AAATTACAAC-TCGGACTCT-G-AAAGAGTCAG-ATTTC-AAA-TTTGAGCTG-TTGCCG-CTTCACTCG-CCGTTTACTA-AGG-CAA-TC-CCT-G-TT-GGTTTCTTT----
	L266_61	--TGGCCAA-TA-TTTAGC-T-TTAG-AAGAAA-TTTACCT-CCCA-TTTAGAG-CTGC-A-TTCCCAAAC-AACTCGACTCGTCGAA-GGGGCTTTACACGGCGAAGGCCAGCGACCACATA-CGGGA-TTCTCACCCTCTGT-GACGT-CCTGTT-CCAAAGAACTT-AGACCGCTGCCAACGCCAAAGCGCCCTCTGC-AAATTACAAC-TCGGACTCT-G-AAAGAGTCAG-ATTTC-AAA-TTTGAGCTG-TTGCCG-CTTCACTCG-CCG-TTACTA-GGG-CAA-TC-CCTGT-TT-GGTTTCTTT----
	L266_162	--TGGCCAA-TA-TTTAGC-T-TTAG-AAGAAA-TTTACCT-CCCA-TTTAGAG-CTGC-A-TTCCCAAAC-AACTCGACTCGTCGAA-GGGGCTTTACACGGCGAAGGCCAGCGACCACATA-CGGGA-TTCTCACCCTCTGT-GACGT-CCTGTT-CCAAAGAACTT-AGACCGCTGCCAACGCCAAAGCGCCCTCTGC-AAATTACAAC-TCGGACTCT-G-AAAGAGTCAG-ATTTC-AAA-TTTGAGCTG-TTGCCG-CTTCACTCG-CCGTTTACTA-GGG-CAA-TC-CCT-G-TT-GGTTTCTTT----
	L266_279	--TGGCCAA-TA-TTTAGC-T-TTAG-AAGAAA-TTTACCT-CCCA-TTTAGAG-CTGC-A-TTCCCAAAC-AACTCGACTCGTCGAA-GGGGCTTTACACGGCGAAGGCCAGCGACCACATA-CGGGA-TTCTCACCCTCTGT-GACGT-CCTGTT-CCAAAGAACTT-AGACCGCTGCCAACGCCAAAGCGCCCTCTGC-AAATTACAAC-TCGGACTCT-G-AAAGAGTCAG-ATTTC-AAA-TTTGAGCTG-TTGCCG-CTTCACTCG-CCGTTTACTA-GGG-CAA-TC-CCT-G-TT-GGTTTCCTT----
	L266_1	--TGGCCAA-TA-TTTAGC-T-TTAG-AAGAAA-TTTACCT-CCCA-TTTAGAG-CTGC-A-TTCCCAAAC-AACTCGACTCGTCGAA-GGGGCTTTACACGGCGAAGGCCAGCGACCACATA-CGGGA-TTCTCACCCTCTGT-GACGT-CCTGTT-CCAAAGAACTT-AGACCGCTGCCAACGCCAAAGCGCCCTCTGC-AAATTACAAC-TCGGACTCT-G-AAAGAGTCAG-ATTTC-AAA-TTTGAGCTG-TTGCCG-CTTCACTCG-CCG-TTACTA-GGG-CAA-TC-CCT-G-TT-GGTTTCTTTT---
	L266_95	--TGGCCAA-TA-TTTAGC-T-TTAG-AAGAAA-TTTACCT-CCCA-TTTAGAG-CTGC-A-TTCCCAAAC-AACTCGACTCGTCGAA-GGGGCTTTACACGGCGAAGGCCAGCGACCACATA-CGGGA-TTCTCACCCTCTGT-GACGT-CCTGTT-CCAAAGAACTT-AGACCGCTGCCAACGCCAAAGCGCCCTCTGC-AAATTACAAC-TCGGACTCT-G-AAAGAGTCAG-ATTTC-AAA-TTTGAGCTG-TTGCCG-CTTCACTCG-CCG-TTACTA-AGG-CAA-TC-CCT-G-TT-GGTTTCTTTT---
	L266_361	--TGGCCAA-TA-TTTAGC-T-TTAG-AAGAAA-TTTACCT-CCCA-TTTAGAG-CTGC-A-TTCCCAAAC-AACTCGACTCGTCGAA-GGGGCTTTACACGGCGAAGGCCAGCGACCACATA-CGGGA-TTCTCACCCTCTGT-GACGT-CCTGTT-CCAAAGAACTT-AGACCGCTGCCAACGCCAAAGCGCCCTCTGC-AAATTACAAC-TCGGACTCT-G-AAAGAGTCAG-ATTTC-AAA-TTTGAGCTG-TTGCCG-CTTCACTCG-CAGTTTACTA-ATG-GAA-TC-CTT-G-TT-AGTTTCTTT----
	L266_274	--TGGCCAA-TA-TTTAGC-T-TTAG-AAGAAA-TTTACCT-CCCA-TTTAGAG-CTGC-A-TTCCCAAAC-AACTCGACTCGTCGAA-GGGGCTTTACACGGCGAAGGCCAGCGACCACATA-CGGGA-TTCTCACCCTCTGT-GACGT-CCTGTT-CCAAAGAACTT-AGACCGCTGCCAACGCCAAAGCGCCCTCTGC-AAATTACAAC-TCGGACTCT-G-AAAGAGTCAG-ATTTC-AAA-TTTGAGCTG-TTGCCG-CTTCACTCG-CCGTTTACTA-GGG-CAA-TC-CCT-G-TT-GGTTTCCTT----
	L266_97	--TGGCCAA-TA-TTTAGC-T-TTAG--AGAAA-TTTACCT-CCCA-TTTAGAG-CTGC-A-TTCCCAAAC-AACTCGACTCGTCGAA-GGGGCTTTACACGGCGAAGGCCAGCGACCACATA-CGGGA-TTCTCACCCTCTGT-GACGT-CCTGTT-CCAAAGAACTT-AGACCGCTGCCAACGCCAAAGCGCCCTCTGC-AAATTACAAC-TCGGACTCT-G-AAAGAGTCAG-ATTTC-AAA-TTTGAGCTT-TTGCCG-CTTCACTCG-CCG-TTACTA-AGG-CAA-TC-CCT-G-TT-GGTTTCTTTTC--
	L266_242	--TGGCCAA-TA-TTTAGC-T-TTAG-AAGAAA-TTTACCT-CCCA-TTTAGAG-CTGC-A-TTCCCAAAC-AACTCGACTCGTCGAA-GGGGCTTTACACGGCGAAGGCCAGCGACCACATA-CGGGA-TTCTCACCCTCTGT-GACGT-CCTGTT-CCAAAGAACTT-AGACCGCTGCCAACGCCAAAGCGCCCTCTGC-AAATTACAAC-TCGGACTCT-G-AAAGAGCCAG-ATTTC-AAA-TTTGAGCTG-TTGCCG-CTTCACTCG-CCGTTTACTA-GGG-CAA-TC-CCT-G-TT-GGTTTCTTT----
	L266_264	--TGGCCAA-TA-TTTAGC-T-TTAG-AAGAAA-TTTACCT-CCCA-TTTAGAG-CTGC-A-TTCCCAAAC-AACTCGACTCGTCGAA-GGGGCTTTACACGGCGAAGGCCAGCGACCGCATA-CGGGA-TTCTCACCCTCTGT-GACGT-CCTGTT-CCAAAGAACTT-AGACCGCTGCCAACGCCAAAGCGCCCTCTGC-AAATTACAAC-TCGGACTCT-G-AAAGAGTCAG-ATTTC-AAA-TTTGAGCTG-TTGCCG-CTTCACTCG-CCGTTTACTA-GGG-CAA-TC-CCT-G-TT-GGTTTCTTT----
	L266_181	--TGGCCAA-TA-TTTAGC-T-TTAG-AAGAAA-TTTACCT-CCCA-TTTAGAG-CTGC-A-TTCCCAAAC-AACTCGACTCGTCGAA-GGGGCTTTACACGGCGAAGGCCAGCGACCACATA-CGGGA-TTCTCACCCTCTGT-GACGT-CCTGTT-CCAAAGAACTT-AGACCGCTGCCAACGCCAAAGCGCCCTCTGC-AAATTACAAC-TCGAACACC-G-AAGGTGCTAG-ATTTC-AAA-TTTGAGCTT-TTGCCG-CTTCACTCG-CCGTTTACTA-AGG-CAA-TC-CCT-G-TT-GGTTTCTTT----
	L266_51	--TGGCCGAATA-TTTAGC-T-TTAG-AAGAAA-TTTACCT-CCCA-TTTAGAG-CTGC-A-TTCCCAAAC-AACTCGACTCGTCGAA-GGGGCTTTACACGGCGAAGGCCAGCGACCACATA-CGGGA-TTCTCACCCTCTGT-GACGT-CCTGTT-CCAAAGAACTT-AGACCGCTGCCAACGCCAAAGCGCCCTCTGC-AAATTACAAC-TCGGACTCT-G-AAAGAGTCAG-ATTTC-AAA-TTTGAGCTG-TTGCCG-CTTCACTCG-CCG-TTACTA-GGG-CAA-TC-CCT-G-TT-GGTTTCTTT----
	L266_159	--TGGCCAA-TA-TTTAGC-T-TTAG-AAGAAA-TTTACCT-CCCA-TTTAGAG-CTGC-A-TTCCCAAAC-AACTCGACTCGTCGAA-GGGGCTTTACACGGCGAAGGCCAGCGACCACATA-CGGGA-TTCTCACCCTCTGT-GACGT-CCTGTT-CCAAAGAACTT-AGACCGCTGCCAACGCCAAAGCGCCCTCTGC-AAATTACAAC-TCGGACTCT-G-AAAGAGCCAG-ATTTC-AAA-TTTGAGCTG-TTGCCG-CTTCACTCG-CCGTTTACTA-AGG-CAATCC-CTC-G-TT-CGGTTTCT-----
	L266_140	--TGGCCAA-TA-TTTAGC-T-TTAG--AAGAA-TTTACCT-CCCA-TTTAGAG-CTGC-A-TTCCCAAAC-AACTCGACTCGTCGAA--GGGCTTTACACGGCGAAGGCCAGCGACCACATA-CGGGA-TTCTCACCCTCTGT-GACGT-CCTGTT-CCAAAGAACTT-AGACCGCTGCCAACGCCAAAGCGCCCTCTGC-AAATTACAAC-TCGGACTCT-G-AAAGAGCCAG-ATTTC-AAA-TTTGAGCTG-TTGCCG-CTTCACTCG-CCG-TTACTA-GGG-CAA-TC-CCT-G-TT-GGTTTCTTTTCC-
	L266_247	--TGGCCAA-TA-TTTAGC-T-TTAG-AAGAAA-TTTACCT-CCCA-TTTAGAG-CTGC-A-TTCCCAAAC-AACTCGACTCGTCGAA-GGGGCTTTACACGGCGAAGGCCAGCGACCACATA-CGGGA-TTCTCACCCTCTGT-GACGT-CCTGTT-CCAAAGAACTT-AGACCGCTGCCAACGCCAAAGCGCCCTCTGC-AAATTACAAC-TCGGACTCT-G-AAAGAGTCAG-ATTTC-AAA-TTTGAGCTG-TTGCCG-CTTCACTCG-CCGTTTACTA-GGG-CAACTC-CCT-G-TT-GGTTCTTT-----
	L266_27	--TGGCCAG-TA-TTTAGC-T-TTAG-AAGAAA-TTTACCT-CCCA-TTTAGAG-CTGC-A-TTCCCAAAC-AACTCGACTCGTCGAA-GGGGCTTTACACGGCGAAGGCCAGCGACCACATA-CGGGA-TTCTCACCCTCTGT-GACGT-CCTGTT-CCAAAGAACTT-AGACCGCTGCCAACGCCAAAGCGCCCTCTGC-AAATTACAAC-TCGGACTCT-G-AAAGAGTCAG-ATTTC-AAA-TTTGAGCTG-TTGCCG-CTTCACTCG-CCG-TTACTA-AGG-CAA-TC-CCT-G-TT-GGTTTCTTTT---
	L279_179	--TGGCCAA-TA-TTTAGC-T-TTAG-AAGAAA-TTTACCT-CCCA-TTTAGAG-CTGC-A-TTCCCAAAC-AACTCGACTCGTCGAA-GGGGCTTTACACGGCGAAGGCCAGCGACCACATA-CGGGA-TTCTCACCCTCTGT-GACGT-CCTGTT-CCAAAGAACTT-AGACCGCTGCCAACGCCAAAGCGCCCTCTGC-AAATTACAAC-TCGGACTCT-G-AAAGAGCCAG-ATTTC-AAA-TTTGAGCTG-TTGCCG-CTTCACTCG-CCGTTTACTA-GGG-CAA-TC-CCT-G-TT-GGTTTCTTT----
	L279_119	--TGGCCAA-TA-TTTAGC-T-TTAG--AAGAA-TTTACCT-CCCA-TTTAGAG-CTGC-A-TTCCCAAAC-AACTCGACTCGTCGAA-GGGGCTTTACACGGCGAAGGCCAGCGACCACATA-CGGGA-TTCTCACCCTCTGT-GACGT-CCTGTT-CCAAAGAACTT-AGACCGCTGCCAACGCCAAAGCGCCCTCTGC-AAATTACAAC-TCGGACTCT-G-AAAGAGCCAG-ATTTC-AAA-TTTGAGCTG-TTGCCG-CTTCACTCG-CCG-TTACTA-GGG-CAA-TC-CCT-G-TT-GGTTTCTTTTC--
	L279_87	--TGGCCAA-TA-TTTAGC-T-TTAG-AAGAAA-TTTACCT-CCCA-TTTAGAG-CTGC-A-TTCCCAAAC-AACTCGACTCGTCGAA-GGGGCTTTACACGGCGAAGGCCAGCGACCACATA-CGGGA-TTCTCACCCTCTGT-GACGT-CCTGTT-CCAAAGAACTT-AGACCGCTGCCAACGCCAAAGCGCCCTCTGC-AAATTACAAC-TCGGACTCT-G-AAAGAGTCAG-ATTTC-AAA-TTTGAGCTG-TTGCCG-CTTCACTCG-CCG-TTACTA-GGG-CAA-TC-CCT-G-TT-CGGTTTCTTT---
	L280_93	--CGGCCAA-TA-TTTAGC-T-TTAG-AAGAAA-TTTACCT-CCCA-TTTAGAG-CTGC-A-TTCCCAAAC-AACTCGACTCGTCGAA-GGGGCTTTACACGGCGAAGGCCAGCGACCACATA-CGGGA-TTCTCACCCTCTGT-GACGT-CCTGTT-CCAAAGAACTT-AGACCGCTGCCAACGCCAAAGCGCCCTCTGC-AAATTACAAC-TCGGACTCT-G-AAAGAGCCAG-ATTTC-AAA-TTTGAGCTG-TTGCCG-CTTCACTCG-CCG-TTACTA-GGG-CAA-TC-CCT-G-TT-GGTTTCTTTT---
	L279_9	--TGGCCAA-TA-TTTAGC-T-TTAG-AAGAAA-TTTACCT-CCCA-TTTAGAG-CTGC-A-TTCCCAAAC-AACTCGACTCGTCGAA-GGGGCTTTACACGGCGAAGGCCAGCGACCACATA-CGGGA-TTCTCACCCTCTGT-GACGT-CCTGTT-CCAAAGAACTT-AGACCGCTGCCAACGCCAAAGCGCCCTCTGC-AAATTACAAC-TCGGACTCT-G-AAAGAGCCAG-ATTTC-AAA-TTTGAGCTG-TTGCCG-CTTCACTCG-CCG-TTACTA-GGG-CAA-TC-CCT-G-TT-GGTTTCTTTT---
	L280_92	--TCGCAAA-TA-TTTAGC-T-TTAG-AAGAAA-TTTACCT-CCCA-TTTAGAG-CTGC-A-TTCCCAAAC-AACTCGACTCGTCGAA-GGGGCTTTACACGGCGAAGGCCAGCGACCACATA-CGGGA-TTCTCACCCTCTGT-GACGT-CCTGTT-CCAAAGAACTT-AGACCGCTGCCAACGCCAAAGCGCCCTCTGC-AAATTACAAC-TCGGACTCT-G-AAAGAGCCAG-ATTTC-AAA-TTTGAGCTG-TTGCCG-CTTCACTCG-CCG-TTACTA-GGG-CAA-TC-CCT-G-TT-GGTTTCTTTT---
	L279_297	--TGGCCAA-TA-TTTAGC-T-TTAG-AAGAAA-TTTACCT-CCCA-TTTAGAG-CTGC-A-TTCCCAAAC-AACTCGACTCGTCGAA-GGGGCTTTACACGGCGAAGGCCAGCGACCACATA-CGGGA-TTCTCACCCTCTGT-GACGT-CCTGTT-CCAAAGAACTT-AGACCGCTGCCAACGCCAAAGCGCCCTCTGC-AAATTACAAC-TCGAACACC-G-AAGGTGCTAG-ATTTC-AAA-TTTGAGCTT-TTGCCG-CTTCACTCG-CCGTTTACTA-AGG-CAA-TC-CCT-G-TT-GGTTTCTTT----
	L280_33	--TCGCCAA-TA-TTTAGC-T-TTAG-AAGAAA-TTTACCT-CCCA-TTTAGAG-CTGC-A-TTCCCAAAC-AACTCGACTCGTCGAA-GGGGCTTTACACGGCGAAGGCCAGCGACCACATA-CGGGA-TTCTCACCCTCTGT-GACGT-CCTGTT-CCAAAGAACTT-AGACCGCTGCCAACGCCAAAGCGCCCTCTGC-AAATTACAAC-TCGGACTCT-G-AAAGAGCCAG-ATTTC-AAA-TTTGAGCTG-TTGCCG-CTTCACTCG-CCG-TTACTA-GGG-CAA-TC-CCT-G-TT-GGTTTCTTTT---
	L280_250	--TCGCCAA-TA-TTTAGC-T-TTAG-AAGAAA-TTTACCT-CCCA-TTTAGAG-CTGC-A-TTCCCAAAC-AACTCGACTCGTCGAA-GGGGCTTTACACGGCGAAGGCCAGCGACCACATA-CGGGA-TTCTCACCCTCTGT-GACGT-CCTGTT-CCAAAGAACTT-AGACCGCTGCCAACGCCAAAGCGCCCTCTGC-AAATTACAAC-TCGGACTCT-G-AAAGAGCCAG-ATTTC-AAA-TTTGAGCTG-TTGCCG-CTTCACTCG-CCGTTTACTA-GGG-CAA-TC-CCT-G-TT-GGTTTCTTT----
	L280_339	--TCGCCAA-TA-TTTAGC-T-TTAG-AAGAAA-TTTACCT-CCCA-TTTAGAG-CTGC-A-TTCCCAAAC-AACTCGACTCGTCGAA-GGGGCTTTACACGGCGAAGGCCAGCGACCACATA-CGGGA-TTCTCACCCTCTGT-GACGT-CCTGTT-CCAAAGAACTT-AGACCGCTGCCAACGCCAAAGCGCCCTCTGC-AAATTACAAC-TCGGACTCT-G-AAAGAGTCAG-ATTTC-AAA-TTTGAGCTG-TTGCCG-CTTCACTCG-CCGTTTACTA-GGG-CAA-TC-CCT-G-TT-GGTTTCTTT----
	L280_278	--TCGCCAA-TA-TTTAGC-T-TTAG-ATGGAA-TTTACCA-CCCA-CTTAGAG-CTGC-A-TTCCCAAAC-AACTCGACTCGTCGAA-GGGGCTTTACACGGCGAAGGCCAGCGACCACATA-CGGGA-TTCTCACCCTCTGT-GACGT-CCTGTT-CCAAAGAACTT-AGACCGCTGCCAACGCCAAAGCGCCCTCTGC-AAATTACAAC-TCGGACTCT-G-AAAGAGCCAG-ATTTC-AAA-TTTGAGCTG-TTGCCG-CTTCACTCG-CCGTTTACTA-GGG-CAA-TC-CCT-G-TT-GGTTTCTTT----
	L280_181	--TCGCCAA-TA-TTTAGC-T-TTAG-ATGGAA-TTTACCA-CCCA-CTTAGAG-CTGC-A-TTCCCAAAC-AACTCGACTCGTCGAA-GGGGCTTTACACGGCGAAGGCCAGCGACCACATA-CGGGA-TTCTCACCCTCTGT-GACGT-CCTGTT-CCAAAGAACTT-AGACCGCTGCCAACGCCAAAGCGCCCTCTGC-AAATTACAAC-TCGGACTCT-G-AAAGAGCCAG-ATTTC-AAA-TTTGAGCTG-TTGCCG-CTTCACTCG-CCGTTTACTA-AGG-CAA-TC-CCT-G-TT-GGTTTCTTT----
	L280_99	--TCGCCAA-TA-TTTAGC-T-TTAG-ATGGAA-TTTACCA-CCCA-TTTAGAG-CTGC-A-TTCCCAAAC-AACTCGACTCGTCGAA-GGGGCTTTACACGGCGAAGGCCAGCGACCACATA-CGGGA-TTCTCACCCTCTGT-GACGT-CCTGTT-CCAAAGAACTT-AGACCGCTGCCAACGCCAAAGCGCCCTCTGC-AAATTACAAC-TCGGACTCT-G-AAAGAGCCAG-ATTTC-AAA-TTTGAGCTG-TTGCCG-CTTCACTCG-CCG-TTACTA-GGG-CAA-TC-CCT-G-TT-GGTTTCTTTT---
	L280_191	--TCGCCAA-TA-TTTAGC-T-TTAG-ATGGAA-TTTACCT-CCCA-TTTAGAG-CTGC-A-TTCCCAAAC-AACTCGACTCGTCGAA-GGGGCTTTACACGGCGAAGGCCAGCGACCACATA-CGGGA-TTCTCACCCTCTGT-GACGT-CCTGTT-CCAAAGAACTT-AGACCGCTGCCAACGCCAAAGCGCCCTCTGC-AAATTACAAC-TCGGACTCT-G-AAAGAGTCAG-ATTTC-AAA-TTTGAGCTG-TTGCCG-CTTCACTCG-CCGTTTACTA-GGG-CAA-TC-CCT-G-TT-GGTTTCTTT----
	L280_240	--TCGCCAA-TA-TTTAGC-T-TTAG-ATGGAA-TTTACCA-CCCA-TTTAGAG-CTGC-A-TTCCCAAAC-AACTCGACTCGTCGAA-GGGGCTTTACACGGCGAAGGCCAGCGACCACATA-CGGGA-TTCTCACCCTCTGT-GACGT-CCTGTT-CCAAAGAACTT-AGACCGCTGCCAACGCCAAAGCGCCCTCTGC-AAATTACAAC-TCGGACTCT-G-AAAGAGCCAG-ATTTC-AAA-TTTGAGCTG-TTGCCG-CTTCACTCG-CCGTTTACTA-GGG-CAA-TC-CCT-G-TT-GGTTTCTTT----
	L280_216	--TGGCCAA-TA-TTTAGC-T-TTAG-AAGAAA-TTTACCT-CCCA-TTTAGAG-CTGC-A-TTCCCAAAC-AACTCGACTCGTCGAA--GGGCTTTACACGGCGAAGGCCAGCGACCACATA-CGGGA-TTCTCACCCTCTGT-GACGT-CCTGTT-CCAAAGAACTT-AGACCGCTGCCAACGCCAAAGCGCCCTCTGC-AAATTACAAC-TCGGACTCT-G-AAAGAGCCAG-ATTTC-AAA-TTTGAGCTG-TTGCCG-CTTCACTCG-CCGTTTACTACGGG-CCAATC-CCTCG-TT-GGTTTCT------
	L280_61	--TGGCCAA-TA-TTTAGC-T-TTAG-AAGAAA-TTTACCT-CCCA-TTTAGAG-CTGC-A-TTCCCAAAC-AACTCGACTCGTCGAA-GGGGCTTTACACGGCGAAGGCCAGCGACCACATA-CGGGA-TTCTCACCCTCTGT-GACGT-CCTGTT-CCAAAGAACTT-AGACCGCTGCCAACGCCAAAGCGCCCTCTGC-AAATTACAAC-TCGGACTCT-G-AAAGAGCCAG-ATTTC-AAA-TTTGAGCTG-TTGCCG-CTTCACTCG-CCG-TTACTA-AGG-CAA-TC-CCT-G-TT-GGTTTCTTTT---
	L280_212	--TGGCCAA-TA-TTTAGC-T-TTAG-AAGAAA-TTTACCT-CCCA-TTTAGAG-CTGC-A-TTCCCAAAC-AACTCGACTCGTCGAA-GGGGCTTTACACAGCGAAGGCCAGCGACCACATA-CGGGA-TTCTCACCCTCTGT-GACGT-CCTGTT-CCAAAGAACTT-AGACCGCTGCCAACGCCAAAGCGCCCTCTGC-AAATTACAAC-TCGGACTCT-G-AAAGAGCCAG-ATTTC-AAA-TTTGAGCTG-TTGCCG-CTTCACTCG-CCGTTTACTA-GGG-CAA-TC-CCT-G-TT-GGTTTCTTT----
	L280_52	--TGGCCAA-TA-TTTAGC-T-TTAG-AAGAAA-TTTACCT-CCCA-TTTAGAG-CTGC-A-TTCCCAAAC-AACTCGACTCGTCGAA-GGGGCTTTACACGGCGAAGGCCAGCGACCACATA-CGGGA-TTCTCACCCTCTGT-GACGT-CCTGTT-CCAAAGAACTT-AGACCGCTGCCAACGCCAAAGCGCCCTCTGC-AAATTACAAC-TCGGACTCT-G-AAAGAGCCAG-ATTTC-AAA-TTTGAGCTG-TTGCCG-CTTCACTCG-CCG-TTACTA-GGG-CAA-TC-CCT-G-TT-GGTTTCTTTC---
	L280_237	--TGGCCAA-TA-TTTAGC-T-TTAG-AAGAAA-TTTACCT-CCCA-TTTAGAG-CTGC-A-TTCCCAAAC-AACTCGACTCGTCGAA-GGGGCTTTACACGGCGAAGGCCAGCGACCACATA-CGGGA-TTCTCACCCTCTGT-GACGT-CCTGTT-CCAAAGAACTT-AGACCGCTGCCAACGCCAAAGCGCCCTCTGC-AAATTACAAC-TCGGACTCT-G-AAAGAGCCAG-ATTTC-AAA-TTTGAGCTG-TTGCCG-CTTCACTCG-CCG-TTACTA-GGG-CAA-CTCCCCTG-TT-GGTTCTTT-----
	L280_161	--TGGCCAA-TA-TTTAGC-T-TTAG-AAGAAA-TTTACCT-CCCA-TTTAGAG-CTGC-A-TTCCCAAAC-AACTCGACTCGTCGAA-GGGGCTTTACACGGCGAAGGCCAGCGACCACATA-CGGGA-TTCTCACCCTCTGT-GACGT-CCTGTT-CCAAAGAACTT-AGACCGCTGCCAACGCCAAAGCGCCCTCTGC-AAATTACAAC-TCGGACTCT-G-AAAGAGCCAG-ATTTC-AAA-TTTGAGCTG-TTGCCG-CTTCACTCG-CCG-TTACTA-GGG-CAA-CT-CCCTG-TT-GGTTCTTTC----
	L280_48	--TGGCCAA-TA-TTTAGC-T-TTAG-AAGAAA-TTTACCT-CCCA-TTTAGAG-CTGC-A-TTCCCAAAC-AACTCGACTCGTCGAA-GGGGCTTTACACGGCGAAGGCCAGCGACCACATA-CGGGA-TTCTCACCCTCTGT-GACGT-CCTGTT-CCAAAGAACTT-AGACCGCTGCCAACGCCAAAGCGCCCTCTGC-AAATTACAAC-TCGGACTCT-G-AAAGAGCCAG-ATTTC-AAA-TTTGAGCTG-TTGCCG-CTTCACTCG-CCG-TTACTA-GGG-CAA-TC-CCT-G-TT-GGTTCTTTTC---
	L280_308	--TCGCCAA-TA-TTTAGC-T-TTAG-ATGGAA-TTTACCT-CCCA-TTTAGAG-CTGC-A-TTCCCAAAC-AACTCGACTCGTCGAA-GGGGCTTTACACGGCGAAGGCCAGCGACCACATA-CGGGA-TTCTCACCCTCTGT-GACGT-CCTGTT-CCAAAGAACTT-AGACCGCTGCCAACGCCAAAGCGCCCTCTGC-AAATTACAAC-TCGGACTCT-G-AAAGAGCCAG-ATTTC-AAA-TTTGAGCTT-TTGCCG-CTTCACTCG-CCGTTTACTA-AGG-CAA-TC-CCT-G-TT-CGGTTTCTT----
	L280_175	--TGGCCAA-TA-TTTAGC-T-TTAG-AAGAAA-TTTACCT-CCCA-TTTAGAG-CTGC-A-TTCCCAAAC-AACTCGACTCGTCGAA-GGGGCTTTACACGGCGAAGGCCAGCGACCACATA-CGGGA-TTCTCACCCTCTGT-GACGT-CCTGTT-CCAAAGAACTT-AGACCGCTGCCAACGCCAAAGCGCCCTCTGC-AAATTACAAC-TCGGACTCT-G-AAAGAGCCAG-ATTTC-AAA-TTTGAGCTG-TTGCCG-CTTCACTCG-CCGTTTACTA-GGG--AAATCA-TT-G-TT-ATTTTCTTT----
	L280_206	--TGGCCAA-TA-TTTAGC-T-TTAG-AAGAAA-TTTACCT-CCCA-TTTAGAG-CTGC-A-TTCCCAAAC-AACTCGACTCGTCGAA-GGGGCTTTACACGGCGAAGGCCAGCGACCACATA-CGGGA-TTCTCACCCTCTGT-GACGT-CCTGTT-CCAAAGAACTT-AGACCGCTGCCAACGCCAAAGCGCCCTCTGC-AAATTACAAC-TCGGACTCT-G-AAAGAGCCAG-ATTTC-AAA-TTTGAGCTG-TTGCCG-CTTCACTCG-CCGTTTACTA-GGG--AAATCA-TT-G-TT-ATTTTCTTT----
	L280_166	--TGGCCAA-TA-TTTAGC-T-TTAG-AAGAAA-TTTACCT-CCCA-TTTAGAG-CTGC-A-TTCCCAAAC-AACTCGACTCGTCGAA-GGGGCTTTACACGGCGAAGGCCAGCGACCACATA-CGGGA-TTCTCACCCTCTGT-GACGT-CCTGTT-CCAAAGAACTT-AGACCGCTGCCAACGCCAAAGCGCCCTCTGC-AAATTACAAC-TCGGACTCT-G-AAAGAGCCAG-ATTTC-AAA-TTTGAGCTG-TTGCCG-CTTCACTCG-CCGTTTACTA-GGG-CAATCC-CTC-G-TT-GGTTTCTT-----
	L280_239	--TGGCCAA-TA-TTTAGC-T-TTAG-AAGAAA-TTTACCT-CCCA-TTTAGAG-CTGC-A-TTCCCAAAC-AACTCGACTCGTCGAA-GGGGCTTTACACGGCGAAGGCCAGCGACCACATA-CGGGA-TTCTCACCCTCTGT-GACGT-CCTGTT-CCAAAGAACTT-AGACCGCTGCCAACGCCAAAGCGCCCTCTGC-AAATTACAAC-TCGGACTCT-G-AAAGAGCCAG-ATTTC-AAA-TTTGAGCTG-TTGCCG-CTTCACTCG-CCGTTTACTA-GGG-CAA-TC-CCT-G-TT-CGGTTTCTT----
	L280_297	--TGGCCAA-TA-TTTAGC-T-TTAG-AAGAAA-TTTACCT-CCCA-TTTAGAG-CTGC-A-TTCCCAAAC-AACTCGACTCGTCGAA-GGGGCTTTACACGGCGAAGGCCAGCGACCACATA-CGGGA-TTCTCACCCTCTGT-GACGT-CCTGTT-CCAAAGAACTT-AGACCGCTGCCAACGCCAAAGCGCCCTCTGC-AAATTACAAC-TCGGACTCT-G-AAAGAGCCAG-ATTTC-AAA-TTTGAGCTG-TTGCCG-CTTCACTCG-CCGTTTACTA-GGG-CAA-TC-CCT-G-TT-GGTTCTTTC----
	L280_162	--TGGCCAA-TA-TTTAGC-T-TTAG-AAGAAA-TTTACCT-CCCA-TTTAGAG-CTGC-A-TTCCCAAAC-AACTCGACTCGTCGAA-GGGGCTTTACACGGCGAAGGCCAGCGACCACATA-CGGGA-TTCTCACCCTCTGT-GACGT-CCTGTT-CCAAAGAACTT-AGACCGCTGCCAACGCCAAAGCGCCCTCTGC-AAATTACAAC-TCGGACTCT-G-AAAGAGCCAG-ATTTC-AAA-TTTGAGCTG-TTGCCG-CTTCACTCG-CCGTTTACTA-GGG-CAA-TC-CCT-G-TT-GGTTTCTTT----
	L280_159	--TGGCCAA-TA-TTTAGC-T-TTAG-AAGAAA-TTTACCT-CCCA-TTTAGAG-CTGC-A-TTCCCAAAC-AACTCGACTCGTCGAA-GGGGCTTTACACGGCGAAGGCCAGCGACCACATA-CGGGA-TTCTCACCCTCTGT-GACGT-CCTGTT-CCAAAGAACTT-AGACCGCTGCCAACGCCAAAGCGCCCTCTGC-AAATTACAAC-TCGGACTCT-G-AAAGAGCCAG-ATTTC-AAA-TTTGAGCTG-TTGCCG-CTTCACTCG-CCGTTTACTA-GGG-CAA-TC-CCT-G-TT-GGTTTCTTT----
	L280_172	--TGGCCAA-TA-TTTAGC-T-TTAG-AAGAAA-TTTACCT-CCCA-TTTAGAG-CTGC-A-TTCCCAAAC-AACTCGACTCGTCGAA-GGGGCTTTACACGGCGAAGGCCAGCGACCACATA-CGGGA-TTCTCACCCTCTGT-GACGT-CCTGTT-CCAAAGAACTT-AGACCGCTGCCAACGCCAAAGCGCCCTCTGC-AAATTACAAC-TCGGACTCT-G-AAAGAGCCAG-ATTTC-AAA-TTTGAGCTG-TTGCCG-CTTCACTCG-CCGTTTACTA-GGG-CAATCC-CTC-G-TT-GGTTTCTT-----
	L280_90	--TGGCCAA-TA-TTTAGC-T-TTAG-AAGAAA-TTTACCT-CCCA-TTTAGAG-CTGC-A-TTCCCAAAC-AACTCGACTCGTCGAA-GGGGCTTTACACGGCGAAGGCCAGCGACCACATA-CGGGA-TTCTCACCCTCTGT-GACGT-CCTGTT-CCAAAGAACTT-AGACCGCTGCCAACGCCAAAGCGCCCTCTGC-AAATTACAAC-TCGGACTCT-G-AAAGAGTCAG-ATTTC-AAA-TTTGAGCTG-TTGCCG-CTTCACTCG-CCG-TTACTA-GGG-CAA-TC-CCT-G-TT-GGTTTCTTTT---
	L280_173	--TGGCCAA-TA-TTTAGC-T-TTAG-AAGAAA-TTTACCT-CCCA-TTTAGAG-CTGC-A-TTCCCAAAC-AACTCGACTCGTCGAA-GGGGCTTTACACGGCGAAGGCCAGCGACCACATA-CGGGA-TTCTCACCCTCTGT-GACGT-CCTGTT-CCAAAGAACTT-AGACCGCTGCCAACGCCAAAGCGCCCTCTGC-AAATTACAAC-TCGGACTCT-G-AAAGAGTCAG-ATTTC-AAA-TTTGAGCTG-TTGCCG-CTTCACTCG-CCGTTTACTA-GGG-CAA-TC-CCT-G-TT-GGTTCTTTC----
	L280_288	--TCGCCAA-TA-TTTAGC-T-TTAG-ATGGAA-TTTACCA-CCCA-TTTAGAG-CTGC-A-TTCCCAAAC-AACTCGACTCGTCGAA-GGGGCTTTACACGGCGAAGGCCAGCGACCACATA-CGGGA-TTCTCACCCTCTGT-GACGT-CCTGTT-CCAAAGAACTT-AGACCGCTGCCAACGCCAAAGCGCCCTCTGC-AAATTACAAC-TCGGACTCT-G-AAAGAGCCAG-ATTTC-AAA-TTTGAGCTG-TTGCCG-CTTCACTCG-CCGTTTACTA-GGG-CAA-T--CCT-G-TT-GGTTTCTTTT---
	L280_110	--TGGCCAA-TA-TTTAGC-T-TTAG--AAGAA-TTTACCT-CCCA-TTTAGAG-CTGC-A-TTCCCAAAC-AACTCGACTCGTCGAA-GGGGCTTTACACGGCGAAGGCCAGCGACCACATA-CGGGA-TTCTCACCCTCTGT-GACGT-CCTGTT-CCAAAGAACTT-AGACCGCTGCCAACGCCAAAGCGCCCTCTGC-AAATTACAAC-TCGGACTCT-G-AAAGAGCCAG-ATTTC-AAA-TTTGAGCTG-TTGCCG-CTTCACTCG-CCG-TTACTA-GGG-CAA-TC-CCT-G-TT-GGTTTCTTTTC--
	L280_2	--TGGCCAA-TA-TTTAGC-T-TTAG-AAGAAA-TTTACCT-CCCA-TTTAGAG-CTGC-A-TTCCCAAAC-AACTCGACTCGTCGAA-GGGGCTTTACACGGCGAAGGCCAGCGACCACATA-CGGGA-TTCTCACCCTCTGT-GACGT-CCTGTT-CCAAAGAACTT-AGACCGCTGCCAACGCCAAAGCGCCCTCTGC-AAATTACAAC-TCGGACTCT-G-AAAGAGCCAG-ATTTC-AAA-TTTGAGCTG-TTGCCG-CTTCACTCG-CCG-TTACTA-GGG-CAA-TC-CCT-G-TT-GGTTTCTTTT---
	L280_167	--TGGCCAA-TA-TTTAGC-T-TTAG-AAGAAA-TTTACCT-CCCA-TTTAGAG-CTGC-A-TTCCCAAAC-AACTCGACTCGTCGAA-GGGGCTTTACACGGCGAAGGCCAGCGACCACATA-CGGGA-TTCTCACCCTCTGT-GACGT-CCTGTT-CCAAAGAACTT-AGACCGCTGCCAACGCCAAAGCGCCCTCTGC-AAATTACAAC-TCGGACTCT-G-AAAGAGTCAG-ATTTC-AAA-TTTGAGCTG-TTGCCG-CTTCACTCG-CCGTTTACTA-GGG-CAA-TC-CCT-G-TT-GGTTTCTTT----
	L280_287	--TGGCCAA-TA-TTTAGC-T-TTAG-AAGAAA-TTTACCT-CCCA-TTTAGAG-CTGC-A-TTCCCAAAC-AACTCGACTCGTCGAA-GGGGCTTTACACGGCGAAGGCCAGCGACCACATA-CGGGA-TTCTCACCCTCTGT-GACGT-CCTGTT-CCAAAGAACTT-AGACCGCTGCCAACGCCAAAGCGCCCTCTGC-AAATTACAAC-TCGGACTCT-G-AAAGAGCCAG-ATTTC-AAA-TTTGAGCTG-TTGCCG-CTTCACTCG-CCGTTTACTA-GGG-CCAATC-CCT-G-TT-GGTTTCTT-----
	L280_176	--TGGCCAA-TA-TTTAGC-T-TTAG-AAGAAA-TTTACCT-CCCA-TTTAGAG-CTGC-A-TTCCCAAAC-AACTCGACTCGTCGAA-GGGGCTTTACACGGCGAAGGCCAGCGACCACATA-CGGGA-TTCTCACCCTCTGT-GACGT-CCTGTT-CCAAAGAACTT-AGACCGCTGCCAACGCCAAAGCGCCCTCTGC-AAATTACAAC-TCGGACTCT-G-AAAGAGCCAG-ATTTC-AAA-TTTGAGCTT-TTGCCG-CTTCACTCG-CCG-TTACTA-AGG-CAA-TC-CCTCG-TTCGGTTTCCT-----
	L280_147	--TGGCCAA-TA-TTTAGC-T-TTAG-AAGAAA-TTTACCT-CCCA-TTTAGAG-CTGC-A-TTCCCAAAC-AACTCGACTCGTCGAA-GGGGCTTTACACGGCGAAGGCCAGCGACCACATA-CGGGA-TTCTCACCCTCTGT-GACGT-CCTGTT-CCAAAGAACTT-AGACCGCTGCCAACGCCAAAGCGCCCTCTGC-AAATTACAAC-TCGGACTCT-G-AAAGAGCCAGATTTCA-AAT-TTTGAGCTG-TTGCCG-CTTCACTCG-CCG-TTACTA-GGG-CAA-TC-CCT-G-TT-GGTTTCTTT----
	L280_272	--TGGCCAATTA-TTTAGC-T-TTAG-AAGAAA-TTTACCT-CCCA-TTTAGAG-CTGC-A-TTCCCAAAC-AACTCGACTCGTCGAA--GGGCTTTACACGGCGAAGGCCAGCGACCACATA-CGGGA-TTCTCACCCTCTGT-GACGT-CCTGTT-CCAAAGAACTT-AGACCGCTGCCAACGCCAAAGCGCCCTCTGC-AAATTACAAC-TCGGACTCT-G-AAAGAGCCAG-ATTTC-AAA-TTTGAGCTG-TTGCCG-CTTCACTCG-CCGTTTACTA-GGG-CAA-TC-CCTCG-TT-GGTTTCTT-----
	L280_62	--TGGCCGAATA-TTTAGC-T-TTAG-AAGAAA-TTTACCT-CCCA-TTTAGAG-CTGC-A-TTCCCAAAC-AACTCGACTCGTCGAA-GGGGCTTTACACGGCGAAGGCCAGCGACCACATA-CGGGA-TTCTCACCCTCTGT-GACGT-CCTGTT-CCAAAGAACTT-AGACCGCTGCCAACGCCAAAGCGCCCTCTGC-AAATTACAAC-TCGGACTCT-G-AAAGAGCCAG-ATTTC-AAA-TTTGAGCTG-TTGCCG-CTTCACTCG-CCG-TTACTA-GGG-CAA-TC-CCT-G-TT-GGTTTCTTT----
	L280_157	--TGGCCGG-TA-TTTAGC-T-TTAG-AAGAAA-TTTACCT-CCCA-TTTAGAG-CTGC-A-TTCCCAAAC-AACTCGACTCGTCGAA-GGGGCTTTACACGGCGAAGGCCAGCGACCACATA-CGGGA-TTCTCACCCTCTGT-GACGT-CCTGTT-CCAAAGAACTT-AGACCGCTGCCAACGCCAAAGCGCCCTCTGC-AAATTACAAC-TCGGACTCT-G-AAAGAGCCAG-ATTTC-AAA-TTTGAGCTG-TTGCCG-CTTCACTCG-CCGTTTACTA-GGG-CAA-TC-CCT-G-TT-GGTTTCTTT----
	L280_251	--TGGCCAA-TA-TTTAGC-T-TTAG-AAGAAA-TTTACCT-CCCA-TTTAGAG-CTGC-A-TTCCCAAAC-AACTCGACTCGTCGAA-GGGGCTTTACACGGCGAAGGCCAGCGACCACATA-CGGGA-TTCTCACCCTCTGT-GACGT-CCTGTT-CCAAAGAACTT-AGACCGCTGCCAACGCCAAAGCGCCCTCTGC-AAATTACAAC-TCGGACTCT-G-AAAGAGCCAG-ATTTC-AAA-TTTGAGCTG-TTGCCG-CTTCACTCG-CCG-TTACTA-GGG-CAA-CTCCCCTG-TT-GGTTCTTT-----
	L280_200	--TGGCCGG-TA-TTTAGC-T-TTAG-AAGACA-TATACCT-CCCA-TTTAGAG-CTGC-A-TTCCCAAAC-AACTCGACTCGTCGAA-GGGGCTTTACACGGCGAAGGCCAGCGACCACATA-CGGGA-TTCTCACCCTCTGT-GACGT-CCTGTT-CCAAAGAACTT-AGACCGCTGCCAACGCCAAAGCGCCCTCTGC-AAATTACAAC-TCGGACTCT-G-AAAGAGCCAG-ATTTC-AAA-TTTGAGCTG-TTGCCG-CTTCACTCG-CCGTTTACTA-GGG-CAA-TC-CCT-G-TT-GGTTTCTTT----
	L280_28	--TGGCCAA-TA-TTTAGC-T-TTAG-AAGAAA-TTTACCT-CCCA-TTTAGAG-CTGC-A-TTCCCAAAC-AACTCGACTCGTCGAA-GGGGCTTTACACGGCGAAGGCCAGCGACCACATA-CGGGA-TTCTCACCCTCTGT-GACGT-CCTGTT-CCAAAGAACTT-AGACCGCTGCCAACGCCAAAGCGCCCTCTGC-AAATTACAAC-TCGGACTCT-G-AAAGAGCCAG-ATTTC-AAA-TTTGAGCTT-TTGCCG-CTTCACTCG-CCG-TTACTA--AG-CAA-TC-CCT-G-TT-GGTTTCTTTTC--
	L280_350	--TGGCCAATTA-TTTAGC-T-TTAG-AAGAAA-TTTACCT-CCCA-TTTAGAGTCTGC-A-TTCCCAAAC-AACTCGACTCGTCGAA-GGGGCTTTACACGGCGAAGGCCAGCGACCACATA-CGGGA-TTCTCACCCTCTGT-GACGT-CCTGTT-CCAAAGAACTT-AGACCGCTGCCAACGCCAAAGCGCCCTCTGC-AAATTACAAC-TCGGACTCT-G-AAAGAGCCAG-ATTTC-AAA-TTTGAGCTG-TTGCCG-CTTCACTCG-CCGTTTACTA-GGG-CAA-TC-CCT-G-TT-GGTTTCT------
	L280_39	--TGGCCAA-TA-TTTAGC-T-TTAG-AAGAAA-TTTACCT-CCCA-TTTAGAG-CTGC-A-TTCCCAAAC-AACTCGACTCGTCGAA-GGGGCTTTACACGGCGAAGGCCAGCGACCACATA-CGGGA-TTCTCACCCTCTGT-GACGT-CCTGTT-CCAAAGAACTT-AGACCGCTGCCAACGCCAAAGCGCCCTCTGC-AAATTACAAC-TCGGACTCT-G-AAAGAGTCAG-ATTTC-AAA-TTTGAGCTG-TTGCCG-CTTCACTCG-CCG-TTACTA-GGG-CAA-TC-CCT-G-TT-GGTTTCTTTC---
	L280_165	--TGGCCAATTA-TTTAGC-T-TTAG-AAGAAA-TTTACCT-CCCA-TTTAGAG-CTGC-A-TTCCCAAAC-AACTCGACTCGTCGAA-GGGGCTTTACACGGCGAAGGCCAGCGACCACATA-CGGGA-TTCTCACCCTCTGT-GACGT-CCTGTT-CCAAAGAACTT-AGACCGCTGCCAACGCCAAAGCGCCCTCTGC-AAATTACAAC-TCGGACTCT-G-AAAGAGTCAG-ATTTC-AAA-TTTGAGCTG-TTGCCG-CTTCACTCG-CCGTTTACTA-GGG-CAA-TC-CCT-G-TT-GGTTTCTT-----
	L281_97	--TGGCCAA-TA-TTTAGC-T-TTAG-AAGAAA-TTTACCT-CCCA-TTTAGAG-CTGC-A-TTCCCAAAC-AACTCGACTCGTCGAA-GGGGCTTTACACGGCGAAGGCCAGCGACCACATA-CGGGA-TTCTCACCCTCTGT-GACGT-CCTGTT-CCAAAGAACTT-AGACCGCTGCCAACGCCAAAGCGCCCTCTGC-AAATTACAAC-TCGGACTCT-G-AAAGAGCCAG-ATTTC-AAA-TTTGAGCTG-TTGCCG-CTTCACTCG-CCG-TTACTA-GGG-CAA-TC-CCT-G-TT-GGTTTCTTTT---
	L280_26	-TCGGCCAAGTATTTAAGC-T-TTAG-AAGAAA-TTTACCT-CCCA-TTTAGAG-CTGC-A-TTCCCAAAC-AACTCGACTCGTCGAA-GGGGCTTTACACGGCGAAGGCCAGCGACCACATA-CGGGA-TTCTCACCCTCTGT-GACGT-CCTGTT-CCAAAGAACTT-AGACCGCTGCCAACGCCAAAGCGCCCTCTGC-AAATTACAAC-TCGGACTCT-G-AAAGAGCCAG-ATTTC-AAA-TTTGAGCTG-TTGCCG-CTTCACTCG-CCG-TTACTA-GGG-CAA-TC-CCT-G-TT-GGTTTCT------
	L281_228	--TGGCCAA-TA-TTTAGC-T-TTAG-AAGAAA-TTTACCT-CCCA-TTTAGAG-CTGC-A-TTCCCAAAC-AACTCGACTCGTCGAA-GGGGCTTTACACGGCGAAGGCCAGCGACCACATA-CGGGA-TTCTCACCCTCTGT-GACGT-CCTGTT-CCAAAGAACTT-AGACCGCTGCCAACGCCAAAGCGCCCTCTGC-AAATTACAAC-TCGGACTCT-GAAAAGAGCCAG-ATTTC-AAA-TTTGAGCTG-TTGCCG-CTTCACTCG-CCGTTTACTA-AGG-CAA-TC-CCT-G-TT-GGTTTCTT-----
	L282_7	--TCGCCAA-TA-TTTAGC-T-TTAG-ATGGAA-TTTACCA-CCCA-CTTAGAG-CTGC-A-TTCCCAAAC-AACTCGACTCGTCGAA-GGGGCTTTACACGGCGAAGGCCAGCGACCACATA-CGGGA-TTCTCACCCTCTGT-GACGT-CCTGTT-CCAAAGAACTT-AGACCGCTGCCAACGCCAAAGCGCCCTCTGC-AAATTACAAC-TCGGACTCT-G-AAAGAGCCAG-ATTTC-AAA-TTTGAGCTG-TTGCCG-CTTCACTCG-CCG-TTACTA-GGG-CAA-TC-CCT-G-TT-GGTTTCTTTT---
	L282_319	--TCGCCAA-TA-TTTAGC-T-TTAG-ATGGAA-TTTACCA-CCCA-CTTAGAG-CTGC-A-TTCCCAAAC-AACTCGACTCGTCGAA-GGGGCTTTACACGGCGAAGGCCAGCGACCACATA-CGGGA-TTCTCACCCTCTGT-GACGT-CCTGTT-CCAAAGAACTT-AGACCGCTGCCAACGCCAAAGCGCCCTCTGC-AAATTACAAC-TCGGACTCT-G-AAAGAGCCAG-ATTTC-AAA-TTTGAGCTG-TTGCCG-CTTCACTCG-CCGTTTACTA-GGG-CAA-TC-CCT-G-TT-GGTTTCTTT----
	L282_132	--TCGCCAA-TA-TTTAGC-T-TTAG-ATGGAA-TTTACCA-CCCA-TTTAGAG-CTGC-A-TTCCCAAAC-AACTCGACTCGTCGAA-GGGGCTTTACACGGCGAAGGCCAGCGACCACATA-CGGGA-TTCTCACCCTCTGT-GACGT-CCTGTT-CCAAAGAACTT-AGACCGCTGCCAACGCCAAAGCGCCCTCTGC-AAATTACAAC-TCGGACTCT-G-AAAGAGCCAG-ATTTC-AAA-TTTGAGCTG-TTGCCG-CTTCACTCG-CCG-TTACTA-GGG-CAA-TC-CCT-G-TT-GGTTTCTTTT---
	L282_272	--TCGCCAA-TA-TTTAGC-T-TTAG-AAGAAA-TTTACCT-CCCA-TTTAGAG-CTGC-A-TTCCCAAAC-AACTCGACTCGTCGAA-GGGGCTTTACACGGCGAAGGCCAGCGACCACATA-CGGGA-TTCTCACCCTCTGT-GACGT-CCTGTT-CCAAAGAACTT-AGACCGCTGCCAACGCCAAAGCGCCCTCTGC-AAATTACAAC-TCGGACTCT-G-AAAGAGCCAG-ATTTC-AAA-TTTGAGCTG-TTGCCG-CTTCACTCG-CCGTTTACTA-GGG-CAA-TC-CCT-G-TT-GGTTTCTTT----
	L282_365	--TGGCCAA-TA-TTTAGC-T-TTAG-AAGAAA-TTTACCT-CCCA-TTTAGAG-CTGC-A-TTCCCAAAC-AACTCGACTCGTCGAA-GGGGCTTTACACGGCGAAGGCCAGCGACCACATA-CGGGA-TTCTCACCCTCTGT-GACGT-CCTGTT-CCAAAGAACTT-AGACCGCTGCCAACGCCAAAGCGCCCTCTGC-AAATTACAAC-TCGGACTCT-G-AAAGAGCCAG-ATTTC-AAA-TTTGAGCTG-TTGCCG-CTTCACTCG-CCGTTTACTA-AGG-CAA-TC-CCT-G-TT-GGTTTCTTT----
	L282_234	--TGGCCAA-TA-TTTAGC-T-TTAG-AAGAAA-TTTACCT-CCCA-TTTAGAG-CTGC-A-TTCCCAAAC-AACTCGACTCGTCGAA-GGGGCTTTACACGGCGAAGGCCAGCGACCACATA-CGGGA-TTCTCACCCTCTGT-GACGT-CCTGTT-CCAAAGAACTT-AGACCGCTGCCAACGCCAAAGCGCCCTCTGC-AAATTACAAC-TCGGACTCT-G-AAAGAGCCAG-ATTTC-AAA-TTTGAGCTG-TTGCCG-CTTCACTCG-CCGTTTACTA-GGG-CAA-TC-CCT-G-TT-GGTTTCTTT----
	L282_3	--TGGCCAA-TA-TTTAGC-T-TTAG-AAGAAA-TTTACCT-CCCA-TTTAGAG-CTGC-A-TTCCCAAAC-AACTCGACTCGTCGAA-GGGGCTTTACACGGCGAAGGCCAGCGACCACATA-CGGGA-TTCTCACCCTCTGT-GACGT-CCTGTT-CCAAAGAACTT-AGACCGCTGCCAACGCCAAAGCGCCCTCTGC-AAATTACAAC-TCGGACTCT-G-AAAGAGCCAG-ATTTC-AAA-TTTGAGCTG-TTGCCG-CTTCACTCG-CCG-TTACTA-GGG-CAA-TC-CCT-G-TT-GGTTTCTTTT---
	L283_311	--TCGCCAA-TA-TTTAGC-T-TTAG-AAGAAA-TTTACCT-CCCA-TTTAGAG-CTGC-A-TTCCCAAAC-AACTCGACTCGTCGAA-GGGGCTTTACACGGCGAAGGCCAGCGACCACATA-CGGGA-TTCTCACCCTCTGT-GACGT-CCTGTT-CCAAAGAACTT-AGACCGCTGCCAACGCCAAAGCGCCCTCTGC-AAATTACAAC-TCGGACTCT-G-AAAGAGCCAG-ATTTC-AAA-TTTGAGCTG-TTGCCG-CTTCACTCG-CCGTTTACTA-GGG-CAA-TC-CCT-G-TT-GGTTTCTTT----
	L283_201	--TCGCCAA-TA-TTTAGC-T-TTAG-ATGGAA-TTTACCA-CCCA-CTTAGAG-CTGC-A-TTCCCAAAC-AACTCGACTCGTCGAA-GGGGCTTTACACGGCGAAGGCCAGCGACCACATA-CGGGA-TTCTCACCCTCTGT-GACGT-CCTGTT-CCAAAGAACTT-AGACCGCTGCCAACGCCAAAGCGCCCTCTGC-AAATTACAAC-TCGGACTCT-G-AAAGAGCCAG-ATTTC-AAA-TTTGAGCTG-TTGCCG-CTTCACTCG-CCGTTTACTA-GGG-CAA-TC-CCT-G-TT-GGTTTCTTT----
	L282_161	--TGGCCAA-TA-TTTAGC-T-TTAG-AAGAAA-TTTACCT-CCCA-TTTAGAG-CTGC-A-TTCCCAAAC-AACTCGACTCGTCGAA-GGGGCTTTACACGGCGAAGGCCAGCGACCACATA-CGGGA-TTCTCACCCTCTGT-GACGT-CCTGTT-CCAAAGAACTT-AGACCGCTGCCAACGCCAAAGCGCCCTCTGC-AAATTACAAC-TCGGACTCT-G-AAAGAGCCAG-ATTTC-AAA-TTTGAGCTG-TTGCCG-CTTCACTCG-CCGTTTACTA-GGG-CAA-TC-CCT-G-TT-GGTTTCTTT----
	L285_40	--TGGCCAA-TA-TTTAGC-T-TTAG--AGAAA-TTTACCT-CCCA-TTTAGAG-CTGC-A-TTCCCAAAC-AACTCGACTCGTCGAA-GGGGCTTTACACGGCGAAGGCCAGCGACCACATA-CGGGA-TTCTCACCCTCTGT-GACGT-CCTGTT-CCAAAGAACTT-AGACCGCTGCCAACGCCAAAGCGCCCTCTGC-AAATTACAAC-TCGGACTCT-G-AAAGAGCCAG-ATTTC-AAA-TTTGAGCTT-TTGCCG-CTTCACTCG-CCG-TTACTA-AGG-CAA-TC-CCT-G-TT-GGTTTCTTTTC--
	L286_360	--TCGCCAA-TA-TTTAGC-T-TTAG-ATGGAA-TTTACCA-CCCA-TTTAGAG-CTGC-A-TTCCCAAAC-AACTCGACTCGTCGAA-GGGGCTTTACACGGCGAAGGCCAGCGACCACATA-CGGGA-TTCTCACCCTCTGT-GACGT-CCTGTT-CCAAAGAACTT-AGACCGCTGCCAACGCCAAAGCGCCCTCTGC-AAATTACAAC-TCGGACTCT-G-AAAGAGTCAG-ATTTC-AAA-TTTGAGCTG-TTGCCG-CTTCACTCG-CCGTTTACTA-GGG-CAA-TC-CCT-G-TT-GGTTTCTTT----
	L286_124	--TGGCCAA-TA-TTTAGC-T-TTAG-AAGAAA-TTTACCT-CCCA-TTTAGAG-CTGC-A-TTCCCAAAC-AACTCGACTCGTCGAA-GGGGCTTTACACGGCGAAGGCCAGCGACCACATA-CGGGA-TTCTCACCCTCTGT-GACGT-CCTGTT-CCAAAGAACTT-AGACCGCTGCCAACGCCAAAGCGCCCTCTGC-AAATTACAAC-TCGGACTCT-G-AAAGAGCCAG-ATTTC-AAA-TTTGAGCTG-TTGCCG-CTTCACTCG-CCG-TTACTA-GGG-CAA-TC-CCT-G-TT-GGTTTCTTTT---
	L286_344	--TGGCCAA-TA-TTTAGC-T-TTAG-AAGAAA-TTTACCT-CCCA-TTTAGAG-CTGC-A-TTCCCAAAC-AACTCGACTCGTCGAA-GGGGCTTTACACGGCGAAGGCCAGCGACCACATA-CGGGA-TTCTCACCCTCTGT-GACGT-CCTGTT-CCAAAGAACTT-AGACCGCTGCCAACGCCAAAGCGCCCTCTGC-AAATTACAAC-TCGGACTCT-G-AAAGAGCCAG-ATTTC-AAA-TTTGAGCTG-TTGCCG-CTTCACTCG-CCGTTTACTA-GGG-CAA-TC-CCT-G-TT-GGTTTCTTT----
	L286_411	--TGGCCAA-TA-TTTAGC-T-TTAG-AAGAAA-TTTACCT-CCCA-TTTAGAG-CTGC-A-TTCCCAAAC-AACTCGACTCGTCGAA-GGGGCTTTACACGGCGAAGGCCAGCGACCACATA-CGGGA-TTCTCACCCTCTGT-GACGT-CCTGTT-CCAAAGAACTT-AGACCGCTGCCAACGCCAAAGCGCCCTCTGC-AAATTACAAC-TCGGACTCT-G-AAAGAGCCAG-ATTTC-AAA-TTTGAGCTG-TTGCCG-CTTCACTCG-CCGTTTACTA-GGG-CAA-TC-CCT-G-TT-GGTTTCTTT----
	L289_30	--TGGCCAA-TA-TTTAGC-T-TTAG-AAGAAA-TTTACCT-CCCA-TTTAGAG-CTGC-A-TTCCCAAAC-AACTCGACTCGTCGAA-GGGGCTTTACACGGCGAAGGCCAGCGACCACATA-CGGGA-TTCTCACCCTCTGT-GACGT-CCTGTT-CCAAAGAACTT-AGACCGCTGCCAACGCCAAAGCGCCCTCTGC-AAATTACAAC-TCGGACTCT-G-AAAGAGCCAG-ATTTC-AAA-TTTGAGCTG-TTGCCG-CTTCACTCG-CCG-TTACTA-GGG-CAA-TC-CCT-G-TT-GGTTTCTTTC---
	L289_14	--TGGCCAA-TA-TTTAGC-T-TTAG-AAGAAA-TTTACCT-CCCA-TTTAGAG-CTGC-A-TTCCCAAAC-AACTCGACTCGTCGAA-GGGGCTTTACACGGCGAAGGCCAGCGACCACATA-CGGGA-TTCTCACCCTCTGT-GACGT-CCTGTT-CCAAAGAACTT-AGACCGCTGCCAACGCCAAAGCGCCCTCTGC-AAATTACAAC-TCGGACTCT-G-AAAGAGCCAG-ATTTC-AAA-TTTGAGCTG-TTGCCG-CTTCACTCG-CCG-TTACTA--GG-CAA-TC-CCT-G-TT-GGTTTCTTTTC--
	L289_4	--TGGCCAA-TA-TTTAGC-T-TTAG-AAGAAA-TTTACCT-CCCA-TTTAGAG-CTGC-A-TTCCCAAAC-AACTCGACTCGTCGAA-GGGGCTTTACACGGCGAAGGCCAGCGACCACATA-CGGGA-TTCTCACCCTCTGT-GACGT-CCTGTT-CCAAAGAACTT-AGACCGCTGCCAACGCCAAAGCGCCCTCTGC-AAATTACAAC-TCGGACTCT-G-AAAGAGCCAG-ATTTC-AAA-TTTGAGCTG-TTGCCG-CTTCACTCG-CCG-TTACTA-GGG-CAA-TC-CCT-G-TT-GGTTTCTTTT---
	L289_121	--TGGCCAA-TA-TTTAGC-T-TTAG-AAGAAA-TTTACCT-CCCA-TTTAGAG-CTGC-A-TTCCCAAAC-AACTCGACTCGTCGAA-GGGGCTTTACACGGCGAAGGCCAGCGACCACATA-CGGGA-TTCTCACCCTCTGT-GACGT-CCTGTT-CCAAAGAACTT-AGACCGCTGCCAACGCCAAAGCGCCCTCTGC-AAATTACAAC-TCGGACTCT-G-AAAGAGCCAG-ATTTC-AAA-TTTGAGCTG-TTGCCG-CTTCACTCG-CCGTTTACTA-GGG-CAATCC-CTC-G-TT-GGTTTCTT-----
	L289_229	--TGGCCAA-TA-TTTAGC-T-TTAG-AAGAAA-TTTACCT-CCCA-TTTAGAG-CTGC-A-TTCCCAAAC-AACTCGACTCGTCGAA-GGGGCTTTACACGGCGAAGGCCAGCGACCACATA-CGGGA-TTCTCACCCTCTGT-GACGT-CCTGTT-CCAAAGAACTT-AGACCGCTGCCAACGCCAAAGCGCCCTCTGC-AAATTACAAC-TCGGACTCT-G-AAAGAGCCAG-ATTTC-AAA-TTTGAGCTG-TTGCCG-CTTCACTCG-CCGTTTACTA-GGG-CAATCC-CTC-G-TT-GGTTTCTT-----
	L289_87	--TGGCCAA-TA-TTTAGC-T-TTAG-AAGAAA-TTTACCT-CCCA-TTTAGAG-CTGC-A-TTCCCAAAC-AACTCGACTCGTCGAA-GGGGCTTTACACGGCGAAGGCCAGCGACCACATA-CGGGA-TTCTCACCCTCTGT-GACGT-CCTGTT-CCAAAGAACTT-AGACCGCTGCCAACGCCAAAGCGCCCTCTGC-AAATTACAAC-TCGGACTCT-G-AAAGAGCCAG-ATTTC-AAA-TTTGAGCTG-TTGCCG-CTTCACTCG-CCGTTTACTA-GGG-CAA-TC-CCT-G-TT-CGGTTTCTT----
	L289_180	--TGGCCAA-TA-TTTAGC-T-TTAG-AAGAAA-TTTACCT-CCCA-TTTAGAG-CTGC-A-TTCCCAAAC-AACTCGACTCGTCGAA-GGGGCTTTACACGGCGAAGGCCAGCGACCACATA-CGGGA-TTCTCACCCTCTGT-GACGT-CCTGTT-CCAAAGAACTT-AGACCGCTGCCAACGCCAAAGCGCCCTCTGC-AAATTACAAC-TCGGACTCT-G-AAAGAGCCAG-ATTTC-AAA-TTTGAGCTG-TTGCCG-CTTCACTCG-CCGTTTACTA-GGG-CAA-TC-CCT-G-TT-GGTTCTTTC----
	L289_96	--TGGCCAA-TA-TTTAGC-T-TTAG-AAGAAA-TTTACCT-CCCA-TTTAGAG-CTGC-A-TTCCCAAAC-AACTCGACTCGTCGAA-GGGGCTTTACACGGCGAAGGCCAGCGACCACATA-CGGGA-TTCTCACCCTCTGT-GACGT-CCTGTT-CCAAAGAACTT-AGACCGCTGCCAACGCCAAAGCGCCCTCTGC-AAATTACAAC-TCGGACTCT-G-AAAGAGCCAG-ATTTC-AAA-TTTGAGCTG-TTGCCG-CTTCACTCG-CCGTTTACTA-GGG-CAA-TC-CCT-G-TT-GGTTTCTTT----
	L289_103	--TGGCCAA-TA-TTTAGC-T-TTAG-AAGAAA-TTTACCT-CCCA-TTTAGAG-CTGC-A-TTCCCAAAC-AACTCGACTCGTCGAA-GGGGCTTTACACGGCGAAGGCCAGCGACCACATA-CGGGA-TTCTCACCCTCTGT-GACGT-CCTGTT-CCAAAGAACTT-AGACCGCTGCCAACGCCAAAGCGCCCTCTGC-AAATTACAAC-TCGGACTCT-G-AAAGAGCCAG-ATTTC-AAA-TTTGAGCTG-TTGCCG-CTTCACTCG-CCGTTTACTA-GGG-CAA-TC-CCT-G-TT-GGTTTCTTT----
	L289_55	--TGGCCAA-TA-TTTAGC-T-TTAG-AAGAAA-TTTACCT-CCCA-TTTAGAG-CTGC-A-TTCCCAAAC-AACTCGACTCGTCGAA-GGGGCTTTACACGGCGAAGGCCAGCGACCACATA-CGGGA-TTCTCACCCTCTGT-GACGT-CCTGTT-CCAAAGAACTT-AGACCGCTGCCAACGCCAAAGCGCCCTCTGC-AAATTACAAC-TCGGACTCT-G-AAAGAGTCAG-ATTTC-AAA-TTTGAGCTG-TTGCCG-CTTCACTCG-CCG-TTACTA-GGG-CAA-TC-CCT-G-TT-GGTTTCTTTT---
	L289_230	--TGGCCAA-TA-TTTAGC-T-TTAG-AAGAAA-TTTACCT-CCCA-TTTAGAG-CTGC-A-TTCCCAAAC-AACTCGACTCGTCGAA-GGGGCTTTACACGGCGAAGGCCAGCGACCACATA-CGGGA-TTCTCACCCTCTGT-GACGT-CCTGTT-CCAAAGAACTT-AGACCGCTGCCAACGCCAAAGCGCCCTCTGC-AAATTACAAC-TCGGACTCT-G-AAAGAGTCAG-ATTTC-AAA-TTTGAGCTG-TTGCCG-CTTCACTCG-CCGTTTACTA-AGG-CAA-TC-CCT-G-TT-GGTTTCTTT----
	L289_90	--TGGCCAA-TT-ATTAGC-T-TTAG-AAGAAA-TTTACCT-CCCA-TTTAGAG-CTGC-ATTACCCAAAC-AACTCGACTCGTC-GAAGGGGCTTTACACGGCGAAGGCCAGCGACCACATA-CGGGA-TTCTCACCCTCTGT-GACGT-CCTGTT-CCAAAGAACTT-AGACCGCTGCCAACGCCAAAGCGCCCTCTGC-AAATTACAAC-TCGGACTCT-G-AAAGAGTCAG-ATTTC-AAA-TTTGAGCTG-TTGCCG-CTTCACTCG-CCGTTTACTA-GGG-CAA-TC-CCT-G-TT-GGTTTCTT-----
	L289_69	--TGGCCAA-TA-TTTAGC-T-TTAG--AAGAA-TTTACCT-CCCA-TTTAGAG-CTGC-A-TTCCCAAAC-AACTCGACTCGTCGAA-GGGGCTTTACACGGCGAAGGCCAGCGACCACATA-CGGGA-TTCTCACCCTCTGT-GACGT-CCTGTT-CCAAAGAACTT-AGACCGCTGCCAACGCCAAAGCGCCCTCTGC-AAATTACAAC-TCGGACTCT-G-AAAGAGCCAG-ATTTC-AAA-TTTGAGCTG-TTGCCG-CTTCACTCG-CCG-TTACTA-GGG-CAA-TC-CCT-G-TT-GGTTTCTTTTC--
	L289_28	--TGGCCAA-TA-TTTAGC-T-TTAG-AAGAAA-TTTACCT-CCCA-TTTAGAG-CTGC-A-TTCCCAAAC-AACTCGACTCGTCGAA-GGGGCTTTACACGGCGAAGGCCAGCGACCACATA-CGGGA-TTCTCACCCTCTGT-GACGT-CCTGTT-CCAAAGAACTT-AGACCGCTGCCAACGCCAAAGCGCCCTCTGC-AAATTACAAC-TCGGACTCT-G-AAAGAGTCAG-ATTTC-AAA-TTTGAGCTG-TTGCCG-CTTCACTCG-CCG-TTACTA-GGG-CAA-TC-CCT-G-TT-GGTTTCTTTC---
	L335_263	--CGGCCAG-TA-TTTAGC-T-TTAG-AAGAAA-TTTACCT-CCCA-TTTAGAG-CTGC-A-TTCCCAAAC-AACTCGACTCGTCGAA-GGGGCTTTACACGGCGAAGGCCAGCGACCACATA-CGGGA-TTCTCACCCTCTGT-GACGT-CCTGTT-CCAAAGAACTT-AGACCGCTGCCAACGCCAAAGCGCCCTCTGC-AAATTACAAC-TCGGACTCT-G-AAAGAGCCAG-ATTTC-AAA-TTTGAGCTG-TTGCCG-CTTCACTCG-CCGTTTACTA-GGG-CAA-TC-CCT-G-TT-GGTTTCTTT----
	L335_34	--TCGCCAA-TA-TTTAGC-T-TTAG-ATGGAA-TTTACCA-CCCA-CTTAGAG-CTGC-A-TTCCCAAAC-AACTCGACTCGTCGAA-GGGGCTTTACACGGCGAAGGCCAGCGACCACATA-CGGGA-TTCTCACCCTCTGT-GACGT-CCTGTT-CCAAAGAACTT-AGACCGCTGCCAACGCCAAAGCGCCCTCTGC-AAATTACAAC-TCGGACTCT-G-AAAGAGCCAG-ATTTC-AAA-TTTGAGCTG-TTGCCG-CTTCACTCG-CCG-TTACTA-GGG-CAA-TC-CCT-G-TT-GGTTTCTTTT---
	L335_237	--TCGCCAA-TA-TTTAGC-T-TTAG-ATGGAA-TTTACCA-CCCA-CTTAGAG-CTGC-A-TTCCCAAAC-AACTCGACTCGTCGAA-GGGGCTTTACACGGCGAAGGCCAGCGACCACATA-CGGGA-TTCTCACCCTCTGT-GACGT-CCTGTT-CCAAAGAACTT-AGACCGCTGCCAACGCCAAAGCGCCCTCTGC-AAATTACAAC-TCGGACTCT-G-AAAGAGCCAG-ATTTC-AAA-TTTGAGCTG-TTGCCG-CTTCACTCG-CCGTTTACTA-GGG-CAA-TC-CCT-G-TT-GGTTTCTTT----
	L335_129	--TGGCCAA-TA-TTTAGC-T-TTAG-AAGAAA-TTTACCT-CCCA-TTTAGAG-CTGC-A-TTCCCAAAC-AACTCGACTCGTCGAA-GGGGCTTTACACGGCGAAGGCCAGCGACCACATA-CGGGA-TTCTCACCCTCTGT-GACGT-CCTGTT-CCAAAGAACTT-AGACCGCTGCCAACGCCAAAGCGCCCTATGC-AAATTACAAC-TCGGACTCT-G-AAAGAGCCAG-ATTTC-AAA-TTTGAGCTG-TTGCCG-CTTCACTCG-CCGTTTACTA-GGG-CAA-TC-CCT-G-TT-GGTTTCTTT----
	L335_80	--TGGCCAA-TA-TTTAGC-T-TTAG-AAGAAA-TTTACCT-CCCA-TTTAGAG-CTGC-A-TTCCCAAAC-AACTCGACTCGTCGAA-GGGGCTTTACACGGCGAAGGCCAGCGACCACATA-CGGGA-TTCTCACCCTCTGT-GACGT-CCTGTT-CCAAAGAACTT-AGACCGCTGCCAACGCCAAAGCGCCCTCTGC-AAATTACAAC-TCGGACTCT-G-AAAGAGCCAG-ATTTC-AAA-TTTGAGCTG-TTGCCG-CTTCACTCG-CCG-TTACTA-GGG-CAA-CT-CCCTG-TT-GGTTTCTTT----
	L335_121	--TGGCCAA-TA-TTTAGC-T-TTAG-AAGAAA-TTTACCT-CCCA-TTTAGAG-CTGC-A-TTCCCAAAC-AACTCGACTCGTCGAA-GGGGCTTTACACGGCGAAGGCCAGCGACCACATA-CGGGA-TTCTCACCCTCTGT-GACGT-CCTGTT-CCAAAGAACTT-AGACCGCTGCCAACGCCAAAGCGCCCTCTGC-AAATTACAAC-TCGGACTCT-G-AAAGAGCCAG-ATTTC-AAA-TTTGAGCTG-TTGCCG-CTTCACTCG-CCGTTTACTA-GGG-CAA-CTCCCCTG-TT-GGTTCCT------
	L335_183	--TGGCCAA-TA-TTTAGC-T-TTAG-AAGAAA-TTTACCT-CCCA-TTTAGAG-CTGC-A-TTCCCAAAC-AACTCGACTCGTCGAA-GGGGCTTTACACGGCGAAGGCCAGCGACCACATA-CGGGA-TTCTCACCCTCTGT-GACGT-CCTGTT-CCAAAGAACTT-AGACCGCTGCCAACGCCAAAGCGCCCTCTGC-AAATTACAAC-TCGGACTCT-G-AAAGAGCCAG-ATTTC-AAA-TTTGAGCTG-TTGCCG-CTTCACTCG-CCGTTTACTA-GGG-CAATCC-CTC-G-TT-GGTTTCTT-----
	L335_120	--TGGCCAA-TA-TTTAGC-T-TTAG-AAGAAA-TTTACCT-CCCA-TTTAGAG-CTGC-A-TTCCCAAAC-AACTCGACTCGTCGAA-GGGGCTTTACACGGCGAAGGCCAGCGACCACATA-CGGGA-TTCTCACCCTCTGT-GACGT-CCTGTT-CCAAAGAACTT-AGACCGCTGCCAACGCCAAAGCGCCCTCTGC-AAATTACAAC-TCGGACTCT-G-AAAGAGCCAG-ATTTC-AAA-TTTGAGCTG-TTGCCG-CTTCACTCG-CCGTTTACTA-GGG-CAA-TC-CCT-G-TT-GGTTTCTTT----
	L335_147	--TGGCCAA-TA-TTTAGC-T-TTAG-AAGAAA-TTTACCT-CCCA-TTTAGAG-CTGC-A-TTCCCAAAC-AACTCGACTCGTCGAA-GGGGCTTTACACGGCGAAGGCCAGCGACCACATA-CGGGA-TTCTCACCCTCTGT-GACGT-CCTGTT-CCAAAGAACTT-AGACCGCTGCCAACGCCAAAGCGCCCTCTGC-AAATTACAAC-TCGGACTCT-G-AAAGAGCCAG-ATTTC-AAA-TTTGAGCTG-TTGCCG-CTTCACTCG-CCGTTTACTA-GGG-CAA-TC-CCT-G-TT-GGTTTCTTT----
	L335_37	--TGGCCAA-TA-TTTAGC-T-TTAG-AAGAAA-TTTACCT-CCCA-TTTAGAG-CTGC-A-TTCCCAAAC-AACTCGACTCGTCGAA-GGGGCTTTACACGGCGAAGGCCAGCGACCACATA-CGGGA-TTCTCACCCTCTGT-GACGT-CCTGTT-CCAAAGAACTT-AGACCGCTGCCAACGCCAAAGCGCCCTCTGC-AAATTACAAC-TCGGACTCT-G-AAAGAGCCAGATTTCA-AAT-TTTGAGCTG-TTGCCG-CTTCACTCG-CCG-TTACTA-GGG-CAA-TC-CCT-G-TT-GGTTTCTTT----
	L335_6	--TGGCCAA-TA-TTTAGC-T-TTAG-AAGAAA-TTTACCT-CCCA-TTTAGAG-CTGC-A-TTCCCAAAC-AACTCGACTCGTCGAA-GGGGCTTTACACGGCGAAGGCCAGCGACCACATA-CGGGA-TTCTCACCCTCTGT-GACGT-CCTGTT-CCAAAGAACTT-AGACCGCTGCCAACGCCAAAGCGCCCTCTGC-AAATTACAAC-TCGGACTCT-G-AAAGAGTCAG-ATTTC-AAA-TTTGAGCTG-TTGCCG-CTTCACTCG-CCG-TTACTA-GGG-CAA-TC-CCT-G-TT-GGTTTCTTTT---
	L335_100	--TGGCCAA-TA-TTTAGC-T-TTAG--AAGAA-TTTACCT-CCCA-TTTAGAG-CTGC-A-TTCCCAAAC-AACTCGACTCGTCGAA-GGGGCTTTACACGGCGAAGGCCAGCGACCACATA-CGGGA-TTCTCACCCTCTGT-GACGT-CCTGTT-CCAAAGAACTT-AGACCGCTGCCAACGCCAAAGCGCCCTCTGC-AAATTACAAC-TCGGACTCT-G-AAAGAGCCAG-ATTTC-AAA-TTTGAGCTG-TTGCCG-CTTCACTCG-CCG-TTACTA-GGG-CAA-TC-CCT-G-TT-GGTTTCTTTTC--
	L335_115	--TGGCCAA-TA-TTTAGC-T-TTAG--AGAAA-TTTACCT-CCCA-TTTAGAG-CTGC-A-TTCCCAAAC-AACTCGACTCGTCGAA-GGGGCTTTACACGGCGAAGGCCAGCGACCACATA-CGGGA-TTCTCACCCTCTGT-GACGT-CCTGTT-CCAAAGAACTT-AGACCGCTGCCAACGCCAAAGCGCCCTCTGC-AAATTACAAC-TCGGACTCT-G-AAAGAGCCAG-ATTTC-AAA-TTTGAGCTG-TTGCCG-CTTCACTCG-CCG-TTACTA-GGG-CAA-TC-CCT-G-TT-GGTTTCTTTTC--
	L335_194	--TGGCCAA-TA-TTTAGC-T-TTAG-ATGGAA-TTTACCA-CCCA-TTTAGAG-CTGC-A-TTCCCAAAC-AACTCGACTCGTCGAA-GGGGCTTTACACGGCGAAGGCCAGCGACCACATA-CGGGA-TTCTCACCCTCTGT-GACGT-CCTGTT-CCAAAGAACTT-AGACCGCTGCCAACGCCAAAGCGCCCTCTGC-AAATTACAAC-TCGGACTCT-G-AAAGAGCCAG-ATTTC-AAA-TTTGAGCTG-TTGCCG-CTTCACTCG-CCGTTTACTA-GGG-CAA-TC-CCT-G-TT-GGTTTCTTT----
	L335_81	--TGGCCAA-TA-TTTAGC-T-TTAG-AAGAA--TTTACCT-CCCA-TTTAGAG-CTGC-A-TTCCCAAC--AACTCGACTCGTCGAA-GGGGCTTTACACGGCGAAGGCCAGCGACCACATA-CGGGA-TTCTCACCCTCTGT-GACGT-CCTGTT-CCAAAGAACTT-AGACCGCTGCCAACGCCAAAGCG-CCTCTGC-AAATTACAAC-TCGGACTCT-G-AAAGAGCCAG-ATTTC-AAA-TTTGAGCTG-TTGCCG-CTTCACTCG-CCG-TTACTA-GGG-CAA-TC-CCT-G-TT-GGTTTCTTTTCCT
	L335_224	--TGGCCAA-TA-TTTAGC-T-TTAG-ATGGAA-TTTACCT-CCCA-TTTAGAG-CTGC-A-TTCCCAAAC-AACTCGACTCGTCGAA-GGGGCTTTACACGGCGAAGGCCAGCGACCACATA-CGGGA-TTCTCACCCTCTGT-GACGT-CCTGTT-CCAAAGAACTT-AGACCGCTGCCAACGCCAAAGCGCCCTCTGC-AAATTACAAC-TCGGACTCT-G-AAAGAGCCAG-ATTTC-AAA-TTTGAGCTG-TTGCCG-CTTCACTCG-CCGTTTACTA-GGG-CAA-TC-CCT-G-TT-GGTTTCTTT----
	L335_108	--TGGCCGG-TA-TTTAGC-T-TTAG--AAGAA-TTTACCT-CCCA-TTTAGAG-CTGC-A-TTCCCAAAC-AACTCGACTCGTCGAA-GGGGCTTTACACGGCGAAGGCCAGCGACCACATA-CGGGA-TTCTCACCCTCTGT-GACGT-CCTGTT-CCAAAGAACTT-AGACCGCTGCCAACGCCAAAGCGCCCTCTGC-AAATTACAAC-TCGGACTCT-G-AAAGAGCCAG-ATTTC-AAA-TTTGAGCTG-TTGCCG-CTTCACTCG-CCG-TTACTA-GGG-CAA-TC-CCT-G-TT-GGTTTCTTTTC--
	L335_230	--TGGCCAA-TA-TTTAGC-T-TTAG-AAGAAA-TTTACCT-CCCA-TTTAGAG-CTGC-A-TTCCCAAAC-AACTCGACTCGTCGAA-GGGGCTTTACACGGCGAAGGCCAGCGACCACATA-CGGGA-TTCTCACCCTCTGT-GACGT-CCTGTT-CCAAAGAACTT-AGACCGCTGCCAACGCCAAAGCGCCCTCTGC-AAATTACAAC-TCGAACACC-G-AAGGTGCTAG-ATTTC-AAA-TTTGAGCTT-TTGCCG-CTTCACTCG-CCGTTTACTA-AGG-CAA-TC-CCT-G-TT-GGTTTCTTT----
	L335_7	--TGGCCAA-TA-TTTAGC-T-TTAG-AAGAAA-TTTACCT-CCCA-TTTAGAG-CTGC-A-TTCCCAAAC-AACTCGACTCGTCGAA-GGGGCTTTACACGGCGAAGGCCAGCGACCACATA-CGGGA-TTCTCACCCTCTGT-GACGT-CCTGTT-CCAAAGAACTT-AGACCGCTGCCAACGCCAAAGCGCCCTCTGC-AAATTACAAC-TCGGACTCT-G-AAAGAGCCAG-ATTTC-AAA-TTTGAGCTG-TTGCCG-CTTCACTCG-CCG-TTACTA-GGG-CAA-TC-CCT-G-TT-GGTTTCTTTT---
	L335_142	--TCGCCAA-TA-TTTAGC-T-TTAG-ATGGAA-TTTACCCACCCA-CTTAGAG-CTGC-ACTTCCCAAAC-AACTCGACTCGTCGAA-GGGGCTTTACACGGCGAAGGCCAGCGACCACATA-CGGGA-TTCTCACCCTCTGT-GACGT-CCTGTT-CCAAAGAACTT-AGACCGCTGCCAACGCCAAAGCGCCCTCTGC-AAATTACAAC-TCGGACTCT-G-AAAGAGCCAG-ATTTC-AAA-TTTGAGCTG-TTGCCG-CTTCACTCG-CCGTTTACTA-GGG-CAA-TC-CCT-G-TT-GGTTTCT------
	L335_148	--TGGCCAA-TA-TTTAGC-T-TTAG-AAGAAA-TTTACCT-CCCA-TTTAGAG-CTGC-A-TTCCCAAAC-AACTCGACTCGTCGAA--GGGCTTTACACGGCGAAGGCCAGCGACCACATA-CGGGA-TTCTCACCCTCTGT-GACGT-CCTGTT-CCAAAGAACTT-AGACCGCTGCCAACGCCAAAGCGCCCTCTGC-AAATTACAAC-TCGGACTCT-G-AAAGAGTCAG-ATTTC-AAA-TTTGAGCTG-TTGCCG-CTTCACTCG-CCGTTTACTA-GGG-CAA-TC-CCT-G-TT-GGTTTCTTTT---
	L335_71	--TGGCCAA-TA-TTTAGC-T-TTAG-AAGAAA-TTTA-CT-CCCA-TTTAGAG-CTGC-A-TTCCCAAAC-AACTCGACTCGTCGAA-GGGGCTTTACACGGCGAAGGCCAGCGACCACATA-CGGGA-TTCTCACCCTCTGT-GACGT-CCTGTT-CCAAAGAACTT-AGACCGCTGCCAACGCCAAAGCGCCCTCTGC-AAATTACAAC-TCGGACTCT-G-AAAGAGCCAG-ATTTC-AAA-TTTGAGCTG-TTGCCG-CTTCACTCG-CCG-TTACTA-GGG-CAA-TC-CCT-G-TT-GATTTCTTTTC--
	L335_225	--TGGCCAA-TA-TTTAGC-T-TTAG-AAGAAA-TTTACCT-CCCA-TTTAGAG-CTGC-A-TTCCCAAAC-AACTCGACTCGTCGAA-GGGGCTTTACACGGCGAAGGCCAGCGACCACATA-CGGGA-TTCTCACCCTCTGT-GACGT-CCTGTT-CCAAAGAACTT-AGACCGCTGCCAACGCCAAAGCGCCCTCTGC-AAATTACAAC-TCGGACTCT-G-AAAGAGTCAG-ATTTC-AAA-TTTGAGCTG-TTGCCG-CTTCACTCG-CCGTTTACTA-GGG-CAA-TC-CCT-G-TT-GGTTTCTTT----
	L335_152	--TGGCCAA-TA-TTTAGC-T-TTAG-AAGAAA-TTTACCT-CCCA-TTTAGAG-CTGC-A-TTCCCAAAC-AACTCGACTCGTCGAA-GGGGCTTTACACGGCGAAGGCCAGCGACCACATA-CGGGA-TTCTCACCCTCTGT-GACGT-CCTGTT-CCAAAGAACTT-AGACCGCTGCCAACGCCAAAGCGCCCTCTGC-AAATTACAAC-TCGGACTCT-G-AAAGAGCCAG-ATTTC-AAA-TTTGAGCTG-TTGCCG-CTTCACTCG-CCGTTTACTA-GGG-CAA-TC-CCT-G-TT-GGTTTCTTT----
	L336_134	--TCGCCAA-TA-TTTAGC-T-TTAG-ATGGAA-TTTACCA-CCCA-CTTAGAG-CTGC-A-TTCCCAAAC-AACTCGACTCGTCGAA-GGGGCTTTACACGGCGAAGGCCAGCGACCACATA-CGGGA-TTCTCACCCTCTGT-GACGT-CCTGTT-CCAAAGAACTT-AGACCGCTGCCAACGCCAAAGCGCCCTCTGC-AAATTACAAC-TCGGACTCT-G-AAAGAGCCAG-ATTTC-AAA-TTTGAGCTG-TTGCCG-CTTCACTCG-CCGTTTACTA-GGG-CAA-TC-CCT-G-TT-GGTTTCTTT----
	L336_158	--TCGCCAA-TA-TTTAGC-T-TTAG-AAGAAA-TTTACCT-CCCA-TTTAGAG-CTGC-A-TTCCCAAAC-AACTCGACTCGTCGAA-GGGGCTTTACACGGCGAAGGCCAGCGACCACATA-CGGGA-TTCTCACCCTCTGT-GACGT-CCTGTT-CCAAAGAACTT-AGACCGCTGCCAACGCCAAAGCGCCCTCTGC-AAATTACAAC-TCGGACTCT-G-AAAGAGCCAG-ATTTC-AAA-TTTGAGCTG-TTGCCG-CTTCACTCG-CCGTTTACTA-GGG-CAA-TC-CCT-G-TT-GGTTTCTTT----
	L336_61	--TCGCCAA-TA-TTTAGC-T-TTAG-ATGGAA-TTTACCA-CCCA-TTTAGAG-CTGC-A-TTCCCAAAC-AACTCGACTCGTCGAA-GGGGCTTTACACGGCGAAGGCCAGCGACCACATA-CGGGA-TTCTCACCCTCTGT-GACGT-CCTGTT-CCAAAGAACTT-AGACCGCTGCCAACGCCAAAGCGCCCTCTGC-AAATTACAAC-TCGGACTCT-G-AAAGAGCCAG-ATTTC-AAA-TTTGAGCTG-TTGCCG-CTTCACTCG-CCG-TTACTA-GGG-CAA-TC-CCT-G-TT-GGTTTCTTTT---
	L336_17	--TGGCCAA-TA-TTTAGC-T-TTAG-AAGAAA-TTTACCT-CCCA-TTTAGAG-CTGC-A-TTCCCAAAC-AACTCGACTCGTCGAA-GGGGCTTTACACGGCGAAGGCCAGCGACCACATA-CGGGA-TTCTCACCCTCTGT-GACGT-CCTGTT-CCAAAGAACTT-AGACCGCTGCCAACGCCAAAGCGCCCTCTGC-AAATTACAAC-TCGGACTCT-G-AAAGAGCCAG-ATTTC-AAA-TTTGAGCTG-TTGCCG-CTTCACTCG-CCG-TTACTA-AGG-CAA-TC-CCT-G-TT-GGTTTCTTTT---
	L336_8	--TGGCCAA-TA-TTTAGC-T-TTAG-AAGAAA-TTTACCT-CCCA-TTTAGAG-CTGC-A-TTCCCAAAC-AACTCGACTCGTCGAA-GGGGCTTTACACGGCGAAGGCCAGCGACCACATA-CGGGA-TTCTCACCCTCTGT-GACGT-CCTGTT-CCAAAGAACTT-AGACCGCTGCCAACGCCAAAGCGCCCTCTGC-AAATTACAAC-TCGGACTCT-G-AAAGAGCCAG-ATTTC-AAA-TTTGAGCTG-TTGCCG-CTTCACTCG-CCG-TTACTA-GGG-CAA-TC-CCT-G-TT-GGTTTCTTTT---
	L336_33	--TGGCCAA-TA-TTTAGC-T-TTAG-AAGAAA-TTTACCT-CCCA-TTTAGAG-CTGC-A-TTCCCAAAC-AACTCGACTCGTCGAA-GGGGCTTTACACGGCGAAGGCCAGCGACCACATA-CGGGA-TTCTCACCCTCTGT-GACGT-CCTGTT-CCAAAGAACTT-AGACCGCTGCCAACGCCAAAGCGCCCTCTGC-AAATTACAAC-TCGGACTCT-G-AAAGAGCCAG-ATTTC-AAA-TTTGAGCTG-TTGCCG-CTTCACTCG-CCG-TTACTA-GGG-CAA-TC-CCT-G-TT-GGTTCTTTCC---
	L336_59	--TGGCCAA-TA-TTTAGC-T-TTAG-AAGAAA-TTTACCT-CCCA-TTTAGAG-CTGC-A-TTCCCAAAC-AACTCGACTCGTCGAA-GGGGCTTTACACGGCGAAGGCCAGCGACCACATA-CGGGA-TTCTCACCCTCTGT-GACGT-CCTGTT-CCAAAGAACTT-AGACCGCTGCCAACGCCAAAGCGCCCTCTGC-AAATTACAAC-TCGGACTCT-G-AAAGAGCCAG-ATTTC-AAA-TTTGAGCTG-TTGCCG-CTTCACTCG-CCG-TTACTA-GGG-CAA-TC-CCT-G-TT-GGTTTCTTTT---
	L336_93	--TGGCCAA-TA-TTTAGC-T-TTAG-AAGAAA-TTTACCT-CCCA-TTTAGAG-CTGC-A-TTCCCAAAC-AACTCGACTCGTCGAA-GGGGCTTTACACGGCGAAGGCCAGCGACCACATA-CGGGA-TTCTCACCCTCTGT-GACGT-CCTGTT-CCAAAGAACTT-AGACCGCTGCCAACGCCAAAGCGCCCTCTGC-AAATTACAAC-TCGGACTCT-G-AAAGAGCCAG-ATTTC-AAA-TTTGAGCTG-TTGCCG-CTTCACTCG-CCGTTTACTA-GGG-CAA-TC-CCT-G-TT-GGTTTCTTT----
	L336_37	--TGGCCAA-TA-TTTAGC-T-TTAG--AAGAA-TTTACCT-CCCA-TTTAGAG-CTGC-A-TTCCCAAAC-AACTCGACTCGTCGAA-GGGGCTTTACACGGCGAAGGCCAGCGACCACATA-CGGGA-TTCTCACCCTCTGT-GACGT-CCTGTT-CCAAAGAACTT-AGACCGCTGCCAACGCCAAAGCGCCCTCTGC-AAATTACAAC-TCGGACTCT-G-AAAGAGCCAG-ATTTC-AAA-TTTGAGCTG-TTGCCG-CTTCACTCG-CCG-TTACTA-GGG-CAA-TC-CCT-G-TT-GGTTTCTTTCC--
	L336_155	--TGGCCAA-TA-TTTAGC-T-TTAG-AAGAAA-TTTACCT-CCCA-TTTAGAG-CTGC-A-TTCCCAAAC-AACTCGACTCGTCGAA-GGGGCTTTACACGGCGAAGGCCAGCGACCACATA-CGGGA-TTCTCACCCTCTGT-GACGT-CCTGTT-CCAAAGAACTT-AGACCGCTGCCAACGCCAAAGCGCCCTCTGC-AAATTACAAC-TCGGACTCT-G-AAAGAGCCAG-ATTTC-AAA-TTTGAGCTG-TTGCCG-CTTCACTCG-CCGTTTACTA-GGG-CAA-TC-CCT-G-TT-GGTTTCTTT----
	L336_139	--TGGCCAA-TA-TTTAGC-T-TTAG-AAGAAA-TTTACCT-CCCA-TTTAGAG-CTGC-A-TTCCCAAAC-AACTCGACTCGTCGAA-GGGGCTTTACACGGCGAAGGCCAGCGACCACATA-CGGGA-TTCTCACCCTCTGT-GACGT-CCTGTT-CCAAAGAACTT-AGACCGCTGCCAACGCCAAAGCGCCCTCTGC-AAATTACAAC-TCGGACTCT-G-AAAGAGCCAG-ATTTC-AAA-TTTGAGCTG-TTGCCG-CTTCACTCG-CCGTTTACTA-GGG-CAA-TC-CCT-G-TT-CGGTTTCTT----
	L336_5	--TCGCCAA-TA-TTTAGC-T-TTAG-AAGAAA-TTTACCT-CCCA-TTTAGAG-CTGC-A-TTCCCAAAC-AACTCGACTCGTCGAA-GGGGCTTTACACGGCGAAGGCCAGCGACCACATA-CGGGA-TTCTCACCCTCTGT-GACGT-CCTGTT-CCAAAGAACTT-AGACCGCTGCCAACGCCAAAGCGCCCTCTGC-AAATTACAAC-TCGGACTCT-G-AAAGAGCCAG-ATTTC-AAA-TTTGAGCTG-TTGCCG-CTTCACTCG-CCG-TTACTA-GGG-CAA-TC-CCT-G-TT-GGTTTCTTTT---
	L336_208	--TGGCCAA-TA-TTTAGC-T-TTAG-AAGAAA-TTTACCT-CCCA-TTTAGAG-CTGC-A-TTCCCAAAC-AACTCGACTCGTCGAA-GGGGCTTTACACGGCGAAGGCCAGCGACCACATA-CGGGA-TTCTCACCCTCTGT-GACGT-CCTGTT-CCAAAGAACTT-AGACCGCTGCCAACGCCAAAGCGCCCTCTGC-AAATTACAAC-TCGGACTCT-G-AAAGAGCCAGTATTTC-AAA-TTTGAGCTG-TTGCCG-CTTCACTCG-CCG-TTACTA-GGG-CAA-TC-CCT-G-TT-GGTTTCTTT----
	L337_5	--TGGCCAA-TA-TTTAGC-T-TTAG-AAGAAA-TTTACCT-CCCA-TTTAGAG-CTGC-A-TTCCCAAAC-AACTCGACTCGTCGAA-GGGGCTTTACACGGCGAAGGCCAGCGACCACATA-CGGGA-TTCTCACCCTCTGT-GACGT-CCTGTT-CCAAAGAACTT-AGACCGCTGCCAACGCCAAAGCGCCCTCTGC-AAATTACAAC-TCGGACTCT-G-AAAGAGCCAG-ATTTC-AAA-TTTGAGCTG-TTGCCG-CTTCACTCG-CCG-TTACTA-GGG-CAA-TC-CCT-G-TT-GGTTTCTTTT---
	L337_60	--TGGCCAA-TA-TTTAGC-T-TTAG-AAGAAA-TTTACCT-CCCA-TTTAGAG-CTGC-A-TTCCCAAAC-AACTCGACTCGTCGAA-GGGGCTTTACACGGCGAAGGCCAGCGACCACATA-CGGGA-TTCTCACCCTCTGT-GACGT-CCTGTT-CCAAAGAACTT-AGACCGCTGCCAACGCCAAAGCGCCCTCTGC-AAATTACAAC-TCGGACTCT-G-AAAGAGCCAG-ATTTC-AAA-TTTGAGCTG-TTGCCG-CTTCACTCG-CCGTTTACTA-GGG-CAATCC-CTC-G-TT-CGGTTTCT-----
	L337_35	--TGGCCAA-TA-TTTAGC-T-TTAG--AAGAA-TTTACCT-CCCA-TTTAGAG-CTGC-A-TTCCCAAAC-AACTCGACTCGTCGAA-GGGGCTTTACACGGCGAAGGCCAGCGACCACATA-CGGGA-TTCTCACCCTCTGT-GACGT-CCTGTT-CCAAAGAACTT-AGACCGCTGCCAACGCCAAAGCGCCCTCTGC-AAATTACAAC-TCGGACTCT-G-AAAGAGCCAG-ATTTC-AAA-TTTGAGCTG-TTGCCG-CTTCACTCG-CCG-TTACTA-GGG-CAA-TC-CCT-G-TT-GGTTTCTTTTC--
	L337_75	--TGGCCAA-TA-TTTAGC-T-TTAG-AAGAAA-TTTACCT-CCCA-TTTAGAG-CTGC-A-TTCCCAAAC-AACTCGACTCGTCGAA-GGGGCTTTACACGGCGAAGGCCAGCGACCACATA-CGGGA-TTCTCACCCTCTGT-GACGT-CCTGTT-CCAAAGAACTT-AGACCGCTGCCAACGCCAAAGCGCCCTCTGC-AAATTACAAC-TCGGACTCT-G-AAAGAGCCAG-ATTTC-AAA-TTTGAGCTG-TTGCCG-CTTCACTCG-CCGTTTACTA-GGG-CAA-TC-CCT-G-TT-GGTTTCTTT----
	L337_186	--TGGCCAA-TA-TTTAGC-T-TTAG-AAGAAA-TTTACCT-CCCA-TTTAGAG-CTGC-A-TTCCCAAAC-AACTCGACTCGTCGAA-GGGGCTTTACACGGCGAAGGCCAGCGACCACATA-CGGGA-TTCTCACCCTCTGT-GACGT-CCTGTT-CCAAAGAACTT-AGACCGCTGCCAACGCCAAAGCGCCCTCTGC-AAATTACAAC-TCGGACTCT-G-AAAGAGCCAG-ATTTC-AAA-TTTGAGCTG-TTGCCG-CTTCACTCG-CCG-TTACTA-GGG-CAA-TC-CCT-G-TT-GGTTTTCTTT---
	L337_15	--TGGCCGG-TA-TTTAGC-T-TTAG-AAGACA-TATACCT-CCCA-TTTAGAG-CAGC-A-TTCCCAAAC-AACTCGACTTGTCGAA-GGGGCTTTACACGGCGAAGGCCAGCGACCACATA-CGGGA-TTCTCACCCTCTGT-GACGT-CCTGTT-CCAAAGAACTT-AGACCGCTGCCAACGCCAAAGCGCCCTCTGC-AAATTACAAC-TCGGACTCT-G-AAAGAGCCAG-ATTTC-AAA-TTTGAGCTG-TTGCCG-CTTCACTCG-CCG-TTACTA-GGG-CAA-TC-CCT-G-TT-GGTTTCTTTT---
	L337_150	--TGGCCGG-TA-TTTAGC-T-TTAG-AAGACA-TATACCT-CCCA-TTTAGAG-CAGC-A-TTCCCAAAC-AACTCGACTCGTCGAA-GGGGCTTTACACGGCGAAGGCCAGCGACCACATA-CGGGA-TTCTCACCCTCTGT-GACGT-CCTGTT-CCAAAGAACTT-AGACCGCTGCCAACGCCAAAGCGCCCTCTGC-AAATTACAAC-TCGGACTCT-G-AAAGAGCCAG-ATTTC-AAA-TTTGAGCTG-TTGCCG-CTTCACTCG-CCGTTTACTA-GGG-CAACTCC-CT-G-TT-GGTTCTTT-----
	L337_87	--TGGCCGG-TA-TTTAGC-T-TTAG-AAGACA-TATACCT-CCCA-TTTAGAG-CTGC-A-TTCCCAAAC-AACTCGACTCGTCGAA-GGGGCTTTACACGGCGAAGGCCAGCGACCACATA-CGGGA-TTCTCACCCTCTGT-GACGT-CCTGTT-CCAAAGAACTT-AGACCGCTGCCAACGCCAAAGCGCCCTCTGC-AAATTACAAC-TCGGACTCT-G-AAAGAGCCAG-ATTTC-AAA-TTTGAGCTG-TTGCCG-CTTCACTCG-CCGTTTACTA-GGG-CAA-TC-CCT-G-TT-GGTTTCTTT----
	L335_54	GTGGCCGAATAAGTTTAGC-T-TTAG-AAGAAA-TTTACCT-CCCA-TTTAGAG-CTGC-A-TTCCCAAAC-AACTCGACTCGTCGAA-GGGGCTTTACACGGCGAAGGCCAGCGACCACATA-CGGGA-TTCTCACCCTCTGT-GACGT-CCTGTT-CCAAAGAACTT-AGACCGCTGCCAACGCCAAAGCGCCCTCTGC-AAATTACAAC-TCGGACTCT-G-AAAGAGCCAG-ATTTC-AAA-TTTGAGCTG-TTGCCG-CTTCACTCG-CCG-TTACTA-GGG-CAA-TC-CCT-G-TT-GGTTTC-------
	L337_93	--TGGCCGG-TA-TTTAGC-T-TTAG-AAGAAA-TTTACCT-CCCA-TTTAGAG-CTGC-A-TTCCCAAAC-AACTCGACTCGTCGAA-GGGGCTTTACACGGCGAAGGCCAGCGACCACATA-CGGGA-TTCTCACCCTCTGT-GACGT-CCTGTT-CCAAAGAACTT-AGACCGCTGCCAACGCCAAAGCGCCCTCTGC-AAATTACAAC-TCGGACTCT-G-AAAGAGCCAG-ATTTC-AAA-TTTGAGCTG-TTGCCG-CTTCACTCG-CCGTTTACTA-GGG-CAA-TC-CCT-G-TT-GGTTTCTTT----
	L338_152	--TCGCCAA-TA-TTTAGC-T-TTAG-ATGGAA-TTTACCA-CCCA-CTTAGAG-CTGC-A-TTCCCAAAC-AACTCGACTCGTCGAA-GGGGCTTTACACGGCGAAGGCCAGCGACCACATA-CGGGA-TTCTCACCCTCTGT-GACGT-CCTGTT-CCAAAGAACTT-AGACCGCTGCCAACGCCAAAGCGCCCTCTGC-AAATTACAAC-TCGGACTCT-G-AAAGAGCCAG-ATTTC-AAA-TTTGAGCTG-TTGCCG-CTTCACTCG-CCGTTTACTA-GGG-CAA-TC-CCT-G-TT-GGTTTCTTT----
	L338_5	--TGGCCAA-TA-TTTAGC-T-TTAG-AAGAAA-TTTACCT-CCCA-TTTAGAG-CTGC-A-TTCCCAAAC-AACTCGACTCGTCGAA-GGGGCTTTACACGGCGAAGGCCAGCGACCACATA-CGGGA-TTCTCACCCTCTGT-GACGT-CCTGTT-CCAAAGAACTT-AGACCGCTGCCAACGCCAAAGCGCCCTCTGC-AAATTACAAC-TCGGACTCT-G-AAAGAGTCAG-ATTTC-AAA-TTTGAGCTG-TTGCCG-CTTCACTCG-CCG-TTACTA-GGG-CAA-TC-CCT-G-TT-GGTTTCTTTT---
	L338_60	--TGGCCAA-TA-TTTAGC-T-TTAG-AAGAAA-TTTACCT-CCCA-TTTAGAG-CTGC-A-TTCCCAAAC-AACTCGACTCGTCGAA-GGGGCTTTACACGGCGAAGGCCAGCGACCACATA-CGGGA-TTCTCACCCTCTGT-GACGT-CCTGTT-CCAAAGAACTT-AGACCGCTGCCAACGCCAAAGCGCCCTCTGC-AAATTACAAC-TCGGACTCT-G-AAAGAGCCAG-ATTTC-AAA-TTTGAGCTG-TTGCCG-CTTCACTCG-CCGTTTACTA-GGG-CAA-TC-CCT-G-TT-GGTTTCTTT----
	L338_79	--TGGCCAA-TA-TTTAGC-T-TTAG-AAGAAA-TTTACCT-CCCA-TTTAGAG-CTGC-A-TTCCCAAAC-AACTCGACTCGTCGAA-GGGGCTTTACACGGCGAAGGCCAGCGACCACATA-CGGGA-TTCTCACCCTCTGT-GACGT-CCTGTT-CCAAAGAACTT-AGACCGCTGCCAACGCCAAAGCGCCCTCTGC-AAATTACAAC-TCGGACTCT-G-AAAGAGCCAG-ATTTC-AAA-TTTGAGCTG-TTGCCG-CTTCACTCG-CCGTTTACTA-GGG-CAA-TC-CCT-G-TT-GGTTTCTTT----
	L338_74	--TGGCCAA-TA-TTTAGC-T-TTAG-AAGAAA-TTTACCT-CCCA-TTTAGAG-CTGC-A-TTCCCAAAC-AACTCGACTCGTCGAA-GGGGCTTTACACGGCGAAGGCCAGCGACCACATA-CGGGA-TTCTCACCCTCTGT-GACGT-CCTGTT-CCAAAGAACTT-AGACCGCTGCCAACGCCAAAGCGCCCTCTGC-AAATTACAAC-TCGGACTCT-G-AAAGAGCCAG-ATTTC-AAA-TTTGAGCTG-TTGCCG-CTTCACTCG-CCGTTTACTA-GGG-CAATCC-CTC-G-TT-CGGTTTCT-----
	L338_15	--TCGCCAA-TA-TTTAGC-T-TTAG-AAGAAA-TTTACCT-CCCA-TTTAGAG-CTGC-A-TTCCCAAAC-AACTCGACTCGTCGAA-GGGGCTTTACACGGCGAAGGCCAGCGACCACATA-CGGGA-TTCTCACCCTCTGT-GACGT-CCTGTT-CCAAAGAACTT-AGACCGCTGCCAACGCCAAAGCGCCCTCTGC-AAATTACAAC-TCGGACTCT-G-AAAGAGCCAG-ATTTC-AAA-TTTGAGCTG-TTGCCG-CTTCACTCG-CCG-TTACTA-GGG-CAA-TC-CCT-G-TT-GGTTTCTTTT---
	L338_75	--TGGCCAA-TA-TTTAGC-T-TTAG-AAGAAA-TTTACCT-CCCA-TTTAGAG-CTGC-A-TTCCCAAAC-AACTCGACTCGTCGAA-GGGGCTTTACACGGCGAAGGCCAGCGACCACATA-CGGGA-TTCTCACCCTCTGT-GACGT-CCTGTT-CCAAAGAACTT-AGACCGCTGCCAACGCCAAAGCGCCCTCTGC-AAATTACAAC-TCGGACTCT-G-AAAGAGCCAG-ATTTC-AAA-TTTGAGCTG-TTGCCG-CTTCACTCG-CCG-TTACTA-GGG-CAA-TC-CCT-G-TT-GGTTTCTTTT---
	L338_7	--TGGCCAA-TA-TTTAGC-T-TTAG-AAGAAA-TTTACCT-CCCA-TTTAGAG-CTGC-A-TTCCCAAAC-AACTCGACTCGTCGAA-GGGGCTTTACACGGCGAAGGCCAGCGACCACATA-CGGGA-TTCTCACCCTCTGT-GACGT-CCTGTT-CCAAAGAACTT-AGACCGCTGCCAACGCCAAAGCGCCCTCTGC-AAATTACAAC-TCGGACTCT-G-AAAGAGCCAG-ATTTC-AAA-TTTGAGCTG-TTGCCG-CTTCACTCG-CCG-TTACTA-GGG-CAA-TC-CCT-G-TT-GGTTTCTTTT---
	L338_42	--TGGCCAA-TA-TTTAGC-T-TTAG--AAGAA-TTTACCT-CCCA-TTTAGAG-CTGC-A-TTCCCAAAC-AACTCGACTCGTCGAA-GGGGCTTTACACGGCGAAGGCCAGCGACCACATA-CGGGA-TTCTCACCCTCTGT-GACGT-CCTGTT-CCAAAGAACTT-AGACCGCTGCCAACGCCAAAGCGCCCTCTGC-AAATTACAAC-TCGGACTCT-G-AAAGAGCCAG-ATTTC-AAA-TTTGAGCTG-TTGCCG-CTTCACTCG-CCG-TTACTA-GGG-CAA-TC-CCT-G-TT-GGTTTCTTTTC--
	L339_41	--CCATAGA-TA-TTTAGC-T-TTAG-AAGAAA-TTTACCT-CCCA-TTTAGAG-CTGC-A-TTCCCAAAC-AACTCGACTCGTCGAA-GGGGCTTTACACGGCGAAGGCCAGCGACCACATA-CGGGA-TTCTCACCCTCTGT-GACGT-CCTGTT-CCAAAGAACTT-AGACCGCTGCCAACGCCAAAGCGCCCTCTGC-AAATTACAAC-TCGGACTCT-G-AAAGAGCCAG-ATTTC-AAA-TTTGAGCTG-TTGCCG-CTTCACTCG-CCG-TTACTA-GGG-CAA-TC-CCT-G-TT-GGTTTCTTTT---
	L339_18	--CCATCAA-TA-TTTAGC-T-TTAG-AAGAAA-TTTACCT-CCCA-TTTAGAG-CTGC-A-TTCCCAAAC-AACTCGACTCGTCGAA-GGGGCTTTACACGGCGAAGGCCAGCGACCACATA-CGGGA-TTCTCACCCTCTGT-GACGT-CCTGTT-CCAAAGAACTT-AGACCGCTGCCAACGCCAAAGCGCCCTCTGC-AAATTACAAC-TCGGACTCT-G-AAAGAGTCAG-ATTTC-AAA-TTTGAGCTG-TTGCCG-CTTCACTCG-CCG-TTACTA--GG-CAA-TC-CCT-G-TT-GGTTTCTTTTC--
	L338_50	--TGGCCAA-TA-TTTAGC-T-TTAG--AAGAA-TTTACCT-CCCA-TTTAGAG-CTGC-A-TTCCCAAAC-AACTCGACTCGTCGAA-GGGGCTTTACACGGCGAAGGCCAGCGACCACATA-CGGGA-TTCTCACCCTCTGT-GACGT-CCTGTT-CCAAAGAACTT-AGACCGCTGCCAACGCCAAAGCGCCCTCTGC-AAATTACAAC-TCGGACTCT-G-AAAGAGCCAG-ATTTC-AAA-TTTGAGCTG-TTGCCG-CTTCACTCG-CCG-TTACTA-GGG-CAA-TC-CCT-G-TT-GGTTTCTTTCC--
	L338_83	--TGGCCAA-TA-TTTAGC-T-TTAG-AAGAAA-TTTACCT-CCCA-TTTAGAG-CTGC-A-TTCCCAAAC-AACTCGACTCGTCGAA-GGGGCTTTACACGGCGAAGGCCAGCGACCACATA-CGGGA-TTCTCACCCTCTGT-GACGT-CCTGTT-CCAAAGAACTT-AGACCGCTGCCAACGCCAAAGCGCCCTCTGC-AAATTACAAC-TCGGACTCT-G-AAAGAGTCAG-ATTTC-AAA-TTTGAGCTG-TTGCCG-CTTCACTCG-CCGTTTACTA-GGG-CAA-TC-CCT-G-TT-GGTTTCTTT----
	L338_84	--TCGCCAA-TA-TTTAGC-T-TTAG-ATGGAA-TTTACCA-CCCA-CTTAGAG-CTGC-A-TTCCCAAAC-AACTCGACTCGTCGAA-GGGGCTTTACACGGCGAAGGCCAGCGACCACATA-CGGGA-TTCTCACCCTCTGT-GACGT-CCTGTT-CCAAAGAACTT-AGACCGCTGCCAACGCCAAAGCGCCCTCTGC-AAATTACAAC-TCGGACTCT-G-AAAGAGCCAG-ATTTC-AAA-TTTGAGCTG-TTGCCG-CTTCACTCG-CCGTTTACTA-GGG-CAA-TC-CCT-G-TT-GGTTTCTTT----
	L338_68	--TGGCCAA-TA-TTTAGC-T-TTAG-AAGAAA-TTTACCT-CCCA-TTTAGAG-CTGC-A-TTCCCAAAC-AACTCGACTCGTCGAA-GGGGCTTTACACGGCGAAGGCCAGCGACCACATA-TGGGA-TTCTCACCCTCTGT-GACGT-CCTGTT-CCAAAGAACTT-AGACCGCTGCCAACGCCAAAGCGCCCTCTGC-AAATTACAAC-TCGGACTCT-G-AAAGAGCCAG-ATTTC-AAA-TTTGAGCTG-TTGCCG-CTTCACTCG-CCGTTTACTA-GGG-CAA-TC-CCT-G-TT-GGTTTCTTT----
	L339_125	--TCGCCAA-TA-TTTAGC-T-TTAG-ATGGAA-TTTACCA-CCCA-TTTAGAG-CTGC-A-TTCCCAAAC-AACTCGACTCGTCGAA-GGGGCTTTACACGGCGAAGGCCAGCGACCACATA-CGGGA-TTCTCACCCTCTGT-GACGT-CCTGTT-CCAAAGAACTT-AGACCGCTGCCAACGCCAAAGCGCCCTCTGC-AAATTACAAC-TCGGACTCT-G-AAAGAGTCAG-ATTTC-AAA-TTTGAGCTG-TTGCCG-CTTCACTCG-CCGTTTACTA-GGG-CAA-TC-CCT-G-TT-GGTTTCTTT----
	L339_84	--TGGCCAA-TA-TTTAGC-T-TTAGAACGAAA-TTTACCT-CCCA-TTTAGAG-CTGC-A-TTCCCAAAC-AACTCGACTCGTCGAA-GGGGCTTTACACGGCGAAGGCCAGCGACCACATA-CGGGA-TTCTCACCCTCTGT-GACGT-CCTGTT-CCAAAGAACTT-AGACCGCTGCCAACGCCAAAGCGCCCTCTGC-AAATTACAAC-TCGGACTCT-G-AAAGAGCCAG-ATTTC-AAA-TTTGAGCTG-TTGCCG-CTTCACTCG-CCG-TTACTA-GGG-CAA-TC-CCT-G-TT-GGTTTCTTT----
	L339_148	--TGGCCAA-TA-TTTAGC-T-TTAG-AAGAAA-TTTACCT-CCCA-TTTAGAG-CTGC-A-TTCCCAAAC-AACTCGACTCGTCGAA-GGGGCTTTACACGGCGAAGGCCAGCGACCACATA-CGGGA-TTCTCACCCTCTGT-GACGT-CCTGTT-CCAAAGAACTT-AGACCGCTGCCAACGCCAAAGCGCCCTCTGC-AAATTACAAC-TCGGACTCT-G-AAAGAGCCAG-ATTTC-AAA-TTTGAGCTG-TTGCCG-CTTCACTCG-CCG-TTACTA-GGG-CAA-CTCCCCTG-TT-GGTTCCTT-----
	L339_181	--TGGCCAA-TA-TTTAGC-T-TTAG-AAGAAA-TTTACCT-CCCA-TTTAGAG-CTGC-A-TTCCCAAAC-AACTCGACTCGTCGAA-GGGGCTTTACACGGCGAAGGCCAGCGACCACATA-CGGGA-TTCTCACCCTCTGT-GACGT-CCTGTT-CCAAAGAACTT-AGACCGCTGCCAACGCCAAAGCGCCCTCTGC-AAATTACAAC-TCGGACTCT-G-AAAGAGCCAG-ATTTC-AAA-TTTGAGCTG-TTGCCG-CTTCACTCG-CCGTTTACTA-GGG-CAATCC-CTC-G-TT-GGTTTCTT-----
	L339_29	--TGGCCAA-TA-TTTAGC-T-TTAG-AAGAAA-TTTACCT-CCCA-TTTAGAG-CTGC-A-TTCCCAAAC-AACTCGACTCGTCGAA-GGGGCTTTACACGGCGAAGGCCAGCGACCACATA-CGGGA-TTCTCACCCTCTGT-GACGT-CCTGTT-CCAAAGAACTT-AGACCGCTGCCAACGCCAAAGCGCCCTCTGC-AAATTACAAC-TCGGACTCT-G-AAAGAGCCAG-ATTTC-AAA-TTTGAGCTG-TTGCCG-CTTCACTCG-CCG-TTACTAGGGG-CAA-TC-CCT-G-TT-GGTTTCTTT----
	L339_90	--TGGCCAA-TA-TTTAGC-T-TTAG-AAGAAA-TTTACCT-CCCA-TTTAGAG-CTGC-A-TTCCCAAAC-AACTCGACTCGTCGAA-GGGGCTTTACACGGCGAAGGCCAGCGACCACATA-CGGGA-TTCTCACCCTCTGT-GACGT-CCTGTT-CCAAAGAACTT-AGACCGCTGCCAACGCCAAAGCGCCCTCTGC-AAATTACAAC-TCGGACTCT-G-AAAGAGCCAG-ATTTC-AAA-TTTGAGCTG-TTGCCG-CTTCACTCG-CCG-TTACTA-GGG-CAA-TC-TCTCG-TT-CGGTTTCTT----
	L339_35	--TGGCCAA-TA-TTTAGC-T-TTAG-AAGAAA-TTTACCT-CCCA-TTTAGAG-CTGC-A-TTCCC-AAC-AACTCGACTCGTCGAA-GGGGCTTTACACGGCGAAGGCCAGCGACCACATA-CGGGA-TTCTCACCCTCTGT-GACGT-CCTGTT-CCAAAGAACTT-AGACCGCTGCCAACGCCAAAGCGCCCTCTGC-AAATTACAAC-TCGGACTCT-G-AAAGAGTCAG-ATTTC-AAA-TTTGAGCTG-TTGCCG-CTTCACTCG-CCG-TTACTA-GGG-CAA-TC-CCT-G-TT-GGTTTCTTTTC--
	L339_32	--TGGCCAA-TA-TTTAGC-T-TTAG-AAGAAA-TTTACCT-CCCA-TTTAGAG-CTGC-A-TTCCCAAAC-AACTCGACTCGTCGAA-GGGGCTTTACACGGCGAAGGCCAGCGACCACATA-CGGGA-TTCTCACCCTCTGT-GACGT-CCTGTT-CCAAAGAACTT-AGACCGCTGCCAACGCCAAAGCGCCCTCTGC-AAATTACAAC-TCGGACTCT-G-AAAGAGCCAG-ATTTC-AAA-TTTGAGCTG-TTGCCG-CTTCACTCG-CCG-TTACTA-GGG-CAA-TC-CCT-G-TT-GGTTTCTTTC---
	L339_34	--TGGCCAA-TA-TTTAGC-T-TTAG--AAGAA-TTTACCT-CCCA-TTTAGAG-CTGC-A-TTCCCAAAC-AACTCGACTCGTCGAA-GGGGCTTTACACGGCGAAGGCCAGCGACCACATA-CGGGA-TTCTCACCCTCTGT-GACGT-CCTGTT-CCAAAGAACTT-AGACCGCTGCCAACGCCAAAGCGCCCTCTGC-AAATTACAAC-TCGGACTCT-G-AAAGAGCCAG-ATTTC-AAA-TTTGAGCTG-TTGCCG-CTTCACTCG-CCG-TTACTA-GGG-CAA-TC-CCT-G-TT-GGTTTCTTTCC--
	L339_170	--TGGCCAA-TA-TTTAGC-T-TTAG-AAGAAA-TTTACCT-CCCA-TTTAGAG-CTGC-A-TTCCCAAAC-AACTCGACTCGTCGAA-GGGGCTTTACACGGCGAAGGCCAGCGACCACATA-CGGGA-TTCTCACCCTCTGT-GACGT-CCTGTT-CCAAAGAACTT-AGACCGCTGCCAACGCCAAAGCGCCCTCTGC-AAATTACAAC-TCGGACTCT-G-AAAGAGTCAG-ATTTC-AAA-TTTGAGCTG-TTGCCG-CTTCACTCG-CCGTTTACTA-GGG-CAA-TC-CCT-G-TT-GGTTTCTTT----
	L339_4	GTGGCCGAATAAGTTTAGC-T-TTAG-AAGAAA-TTTACCT-CCCA-TTTAGAG-CTGC-A-TTCCCAAAC-AACTCGACTCGTCGAA-GGGGCTTTACACGGCGAAGGCCAGCGACCACATA-CGGGA-TTCTCACCCTCTGT-GACGT-CCTGTT-CCAAAGAACTT-AGACCGCTGCCAACGCCAAAGCGCCCTCTGC-AAATTACAAC-TCGGACTCT-G-AAAGAGCCAG-ATTTC-AAA-TTTGAGCTG-TTGCCG-CTTCACTCG-CCG-TTACTA-GGG-CAA-TC-CCT-G-TT-GGTTTC-------
	L339_73	--TGGCCAA-TA-TTTAGC-T-TTAG--AAGAA-TTTACCT-CCCA-TTTAGAG-CTGC-A-TTCCCAAAC-AACTCGACTCGTCGAA-GGGGCTTTACACGGCGAAGGCCAGCGACCACATA-CGGGA-TTCTCACCCTCTGT-GACGT-CCTGTT-CCAAAGAACTT-AGACCGCTGCCAACGCCAAAGCGCCCTCTGC-AAATTACAAC-TCGGACTCT-G-AAAGAGCCAG-ATTTC-AAA-TTTGAGCTG-TTGCCG-CTTCACTCG-CCG-TTACTA-GGG-CAA-TC-CCT-G-TT-GGTTTCTTTTC--
	L339_28	--TGGCCAA-TA-TTTAGC-T-TTAG-AAGAAA-TTTACCT-CCCA-TTTAGAG-CTGC-A-TTCCCAAAC-AACTCGACTCGTCGAA-GGGGCTTTACACGGCGAAGGCCAGCGACCACATA-CGGGA-TTCTCACCCTCTGT-GACGT-CCTGTT-CCAAAGAACTT-AGACCGCTGCCAACGCCAAAGCGCCCTCTGC-AAATTACAAC-TCGGACTCT-G-AAAGAGTCAG-ATTTC-AAA-TTTGAGCTG-TTGCCG-CTTCACTCG-CCG-TTACTA-GGG-CAA-TC-CCT-G-TT-GGTTTCTTTC---
	L339_2	--TGGCCAA-TA-TTTAGC-T-TTAG-AAGAAA-TTTACCT-CCCA-TTTAGAG-CTGC-A-TTCCCAAAC-AACTCGACTCGTCGAA-GGGGCTTTACACGGCGAAGGCCAGCGACCACATA-CGGGA-TTCTCACCCTCTGT-GACGT-CCTGTT-CCAAAGAACTT-AGACCGCTGCCAACGCCAAAGCGCCCTCTGC-AAATTACAAC-TCGGACTCT-G-AAAGAGTCAG-ATTTC-AAA-TTTGAGCTG-TTGCCG-CTTCACTCG-CCG-TTACTA-GGG-CAA-TC-CCT-G-TT-GGTTTCTTTT---
	L339_7	--TGGCCAA-TA-TTTAGC-T-TTAG-AAGAAA-TTTACCT-CCCA-TTTAGAG-CTGC-A-TTCCCAAAC-AACTCGACTCGTCGAA-GGGGCTTTACACGGCGAAGGCCAGCGACCACATA-CGGGA-TTCTCACCCTCTGT-GACGT-CCTGTT-CCAAAGAACTT-AGACCGCTGCCAACGCCAAAGCGCCCTCTGC-AAATTACAAC-TCGGACTCT-G-AAAGAGCCAG-ATTTC-AAA-TTTGAGCTG-TTGCCG-CTTCACTCG-CCG-TTACTA-GGG-CAA-TC-CCT-G-TT-GGTTTCTTTT---
	L339_226	--TGGCCAG-TA-TTTAGC-T-TTAG-AAGAAA-TTTACCT-CCCA-TTTAGAG-CTGC-A-TTCCCAAAC-AACTCGACTCGTCGAA-GGGGCTTTACACGGCGAAGGCCAGCGACCACATA-CGGGA-TTCTCACCCTCTGT-GACGT-CCTGTT-CCAAAGAACTT-AGACCGCTGCCAACGCCAAAGCGCCCTCTGC-AAATTACAAC-TCGGACTCT-G-AAAGAGCCAG-ATTTC-AAA-TTTGAGCTG-TTGCCG-CTTCACTCG-CCGTTTACTA-GGG-CAA-TC-CCT-G-TT-GGTTTCTTT----
	L339_101	--TGGCCAA-TA-TTTAGC-T-TTAG-AAGAAA-TTTACCT-CCCA-TTTAGAG-CTGC-A-TTCCCAAAC-AACTCGACTCGTCGAA-GGGGCTTTACACGGCGAAGGCCAGCGACCACATA-CGGGA-TTCTCACCCTCTGT-GACGT-CCTGTT-CCAAAGAACTT-AGACCGCTGCCAACGCCAAAGCGCCCTCTGC-AAATTACAAC-TCGGACTCT-G-AAAGAGCCAG-ATTTC-AAA-TTTGAGCTG-TTGCCG-CTTCACTCG-CCGTTTACTA-GGG-CAA-TC-CCT-G-TT-GGTTTCTTT----
	L339_150	--TGGCCAA-TA-TTTAGC-T-TTAG-AAGAAA-TTTACCT-CCCA-TTTAGAG-CTGC-A-TTCCCAAAC-AACTCGACTCGTCGAA--GGGCTTTACACGGCGAAGGCCAGCGACCACATA-CGGGA-TTCTCACCCTCTGT-GACGT-CCTGTT-CCAAAGAACTT-AGACCGCTGCCAACGCCAAAGCGCCCTCTGC-AAATTACAAC-TCGGACTCT-G-AAAGAGCCAG-ATTTC-AAA-TTTGAGCTG-TTGCCG-CTTCACTCG-CCGTTTACTA-GGG-CAA-TC-CCT-G-TT-GGTTTCTTTT---
	L339_85	--TGGCCAA-TA-TTTAGC-T-TTAGTAAGAAA-TTTACCT-CCCA-TTTAGAG-CTGC-A-TTCCCAAAC-AACTCGACTCGTCGAA-GGGGCTTTACACGGCGAAGGCCAGCGACCACATA-CGGGA-TTCTCACCCTCTGT-GACGT-CCTGTT-CCAAAGAACTT-AGACCGCTGCCAACGCCAAAGCGCCCTCTGC-AAATTACAAC-TCGGACTCT-G-AAAGAGTCAG-ATTTC-AAA-TTTGAGCTG-TTGCCG-CTTCACTCG-CCG-TTACTA-GGG-CAA-TC-CCT-G-TT-GGTTTCTTT----
	L339_161	--TGGCCAA-TA-TTTAGC-T-TTAG-AAGAAA-TTTACCT-CCCA-TTTAGAG-CTGC-A-TTCCCAAAC-AACTCGACTCGTCGAA-GGGGCTTTACACGGCGAAGGCCAGCGACCACATA-CGGGA-TTCTCACCCTCTGT-GACGT-CCTGTT-CCAAAGAACTT-AGACCGCTGCCAACGCCAAAGCGCCCTCTGC-AAATTACAAC-TCGGACTCT-G-AAAGAGCCAG-ATTTC-AAA-TTTGAGCTG-TTGCCG-CTTCACTCG-CCG-TTACTA-GGG--AAATCA-TT-G-TT-ATTTTCTTTT---
	L339_171	--TGGCCAA-TA-TTTAGC-T-TTAG-AAGAAA-TTTACCT-CCCA-TTTAGAG-CTGC-A-TTCCCAAAC-AACTCGACTCGTCGAA-GGGGCTTTACACGGCGAAGGCCAGCGACCACATA-CGGGA-TTCTCACCCTCTGT-GACGT-CCTGTT-CCAAAGAACTT-AGACCGCTGCCAACGCCAAAGCGCCCTCTGC-AAATTACAAC-TCGGACTCT-G-AAAGAGCCAG-ATTTC-AAA-TTTGAGCTGTTTGCCG-CTTCACTCG-CCGTTTACTA-GGG-CAA-TC-CCT-G-TT-GGTTTCTT-----
	L339_6	--TGGCCGG-TA-TTTAGC-T-TTAG-AAGAAA-TTTACCT-CCCA-TTTAGAG-CTGC-A-TTCCCAAAC-AACTCGACTCGTCGAA-GGGGCTTTACACGGCGAAGGCCAGCGACCACATA-CGGGA-TTCTCACCCTCTGT-GACGT-CCTGTT-CCAAAGAACTT-AGACCGCTGCCAACGCCAAAGCGCCCTCTGC-AAATTACAAC-TCGGACTCT-G-AAAGAGCCAG-ATTTC-AAA-TTTGAGCTG-TTGCCG-CTTCACTCG-CCG-TTACTA--GG-CAA-TC-CCT-G-TT-GGTTTCTTTTC--
	L339_54	--TGGCCAA-TA-TTTAGC-T-TTAG-AAGAAA-TTTACCT-CCCA-TTTAGAG-CTGC-A-TTCCCAAAC-AACTCGACTCGTCGAA-GGGGCTTTACACGGCGAAGGCCAGCGACCACATA-CGGGA-TTCTCACCCTCTGT-GACGT-CCTGTT-CCAAAGAACTT-AGACCGCTGCCAACGCCAAAGCGCCCTCTGC-AAATTACAAC-TCGGACTCT-G-AAAGAGCCAG-ATTTC-AAA-TTTGAGCTG-TTGCCG-CTTCACTCG-CCG-TTACTA-GGG-CAA-CT-CCCTG-TT-GGTTCTTTC----
	L339_36	--TGGCCAA-TA-TTTAGC-TTTTAG-AAGAAA-TTTACCT-CCCA-TTTAGAG-CTGC-A-TTCCCAAAC-AACTCGACTCGTCGAA-GGGGCTTTACACGGCGAAGGCCAGCGACCACATA-CGGGA-TTCTCACCCTCTGT-GACGT-CCTGTT-CCAAAGAACTT-AGACCGCTGCCAACGCCAAAGCGCCCTCTGC-AAATTACAAC-TCGGACTCT-G-AAAGAGCCAG-ATTTC-AAA-TTTGAGCTG-TTGCCG-CTTCACTCG-CCG-TTACTA-GGG-CAA-TC-CCTCG-TT-GGTTCTTT-----
	L339_105	--TGGCCAA-TA-TTTAGC-T-TTAG-AAGAAA-TTTACCT-CCCA-TTTAGAG-CTGC-A-TTCCCAAAC-AACTCGACTCGTCGAA-GGGGCTTTACACGGCGAAGGCCAGCGACCACATA-CGGGA-TTCTCACCCTCTGT-GACGT-CCTGTT-CCAAAGAACTT-AGACCGCTGCCAACGCCAAAGCGCCCTCTGC-AAATTACAAC-TCGGACTCT-G-AAAGAGCCAG-ATTTC-AAA-TTTGAGCTG-TTGCCG-CTTCACTCG-CCGTTTACTA-GGG-CAA-TC-CCT-G-TT-GGTTTCTTT----
	L340_23	--TCGCCAA-TA-TTTAGC-T-TTAG-ATGGAA-TTTACCA-CCCA-CTTAGAG-CTGC-A-TTCCCAAAC-AACTCGACTCGTCGAA-GGGGCTTTACACGGCGAAGGCCAGCGACCACATA-CGGGA-TTCTCACCCTCTGT-GACGT-CCTGTT-CCAAAGAACTT-AGACCGCTGCCAACGCCAAAGCGCCCTCTGC-AAATTACAAC-TCGGACTCT-G-AAAGAGCCAG-ATTTC-AAA-TTTGAGCTG-TTGCCG-CTTCACTCG-CCG-TTACTA-GGG-CAA-TC-CCT-G-TT-GGTTTCTTTT---
	L340_18	--TCGCCAA-TA-TTTAGC-T-TTAG-ATGGAA-TTTACCA-CCCA-CTTAGAG-CTGC-A-TTCCCAAAC-AACTCGACTCGTCGAA-GGGGCTTTACACGGCGAAGGCCAGCGACCACATA-CGGGA-TTCTCACCCTCTGT-GACGT-CCTGTT-CCAAAGAACTT-AGACCGCTGCCAACGCCAAAGCGCCCTCTGC-AAATTACAAC-TCGGACTCT-G-AAAGAGTCAG-ATTTC-AAA-TTTGAGCTG-TTGCCG-CTTCACTCG-CCG-TTACTA-GGG-CAA-TC-CCT-G-TT-GGTTTCTTTT---
	L340_102	--TCGCCAA-TA-TTTAGC-T-TTAG-ATGGAA-TTTACCA-CCCA-TTTAGAG-CTGC-A-TTCCCAAAC-AACTCGACTCGTCGAA-GGGGCTTTACACGGCGAAGGCCAGCGACCACATA-CGGGA-TTCTCACCCTCTGT-GACGT-CCTGTT-CCAAAGAACTT-AGACCGCTGCCAACGCCAAAGCGCCCTCTGC-AAATTACAAC-TCGGACTCT-G-AAAGAGCCAG-ATTTC-AAA-TTTGAGCTG-TTGCCG-CTTCACTCG-CCGTTTACTA-GGG-CAA-TC-CCT-G-TT-GGTTTCTTT----
	L340_13	--TGGCCAA-TA-TTTAGC-T-TTAG-AAGAAA-TTTACCT-CCCA-TTTAGAG-CTGC-A-TTCCCAAACAAACTCGACTCGTCGAA-GGGGCTTTACACGGCGAAGGCCAGCGACCACATA-CGGGA-TTCTCACCCTCTGT-GACGT-CCTGTT-CCAAAGAACTT-AGACCGCTGCCAACGCCAAAGCGCCCTCTGC-AAATTACAAC-TCGGACTCT-G-AAAGAGCCAG-ATTTC-AAA-TTTGAGCTG-TTGCCG-CTTCACTCG-CCG-TTACTA-GGG-CAA-TC-CCT-G-TT-GGTTTCTTT----
	L340_60	--TGGCCAA-TA-TTTAGC-T-TTAG-AAGAAA-TTTACCT-CCCA-TTTAGAG-CTGC-A-TTCCCAAAC-AACTCGACTCGTCGAA--GGGCTTTACACGGCGAAGGCCAGCGACCACATA-CGGGA-TTCTCACCCTCTGT-GACGT-CCTGTT-CCAAAGAACTT-AGACCGCTGCCAACGCCAAAGCGCCCTCTGC-AAATTACAAC-TCGGACTCT-G-AAAGAGCCAG-ATTTC-AAA-TTTGAGCTG-TTGCCG-CTTCACTCG-CCGTTTACTA-GGG-CAA-TC-CCT-G-TT-GGTTTCTTTT---
	L340_30	--TGGCCAA-TA-TTTAGC-T-TTAG-AAGAAA-TTTACCT-CCCA-TTTAGAG-CTGC-A-TTCCCAAAC-AACTCGACTCGTCGAA-GGGGCTTTACACGGCGAAGGCCAGCGACCACATA-CGGGA-TTCTCACCCTCTGT-GACGT-CCTGTT-CCAAAGAACTT-AGACCGCTGCCAACGCCAAAGCGCCCTCTGC-AAATTACAAC-TCGGACTCT-G-AAAGAGCCAG-ATTTC-AAA-TTTGAGCTG-TTGCCG-CTTCACTCG-CCG-TTACTA-GGG-CAA-TC-CCT-G-TT-GGTTTCTTTC---
	L340_95	--TCGCCAA-TA-TTTAGC-T-TTAG-AAGAAA-TTTACCT-CCCA-TTTAGAG-CTGC-A-TTCCCAAAC-AACTCGACTCGTCGAA-GGGGCTTTACACGGCGAAGGCCAGCGACCACATA-CGGGA-TTCTCACCCTCTGT-GACGT-CCTGTT-CCAAAGAACTT-AGACCGCTGCCAACGCCAAAGCGCCCTCTGC-AAATTACAAC-TCGGACTCT-G-AAAGAGCCAG-ATTTC-AAA-TTTGAGCTG-TTGCCG-CTTCACTCG-CCGTTTACTA-GGG-CAA-TC-CCT-G-TT-GGTTTCTTT----
	L340_169	--TGGCCAA-TA-TTTAGC-T-TTAG-AAGAAA-TTTACCT-CCCA-TTTAGAG-CTGC-A-TTCCCAAAC-AACTCGACTCGTCGAA-GGGGCTTTACACGGCGAAGGCCAGCGACCACATA-CGGGA-TTCTCACCCTCTGT-GACGT-CCTGTT-CCAAAGAACTT-AGACCGCTGCCAACGCCAAAGCGCCCTCTGC-AAATTACAAC-TCGGACTCT-G-AAAGAGTCAG-ATTTC-AAA-TTTGAGCTG-TTGCCG-CTTCACTCG-CCGTTTACTA-GGG-CAA-TC-CCT-G-TT-CGGTTTCTT----
	L340_63	--TGGCCAA-TA-TTTAGC-T-TTAG-AAGAAA-TTTACCT-CCCA-TTTAGAG-CTGC-A-TTCCCAAAC-AACTCGACTCGTCGAA-GGGGCTTTACACGGCGAAGGCCAGCGACCACATA-CGGGA-TTCTCACCCTCTGT-GACGT-CCTGTT-CCAAAGAACTT-AGACCGCTGCCAACGCCAAAGCGCCCTCTGC-AAATTACAAC-TCGGACTCT-G-AAAGAGTCAG-ATTTC-AAA-TTTGAGCTG-TTGCCG-CTTCACTCG-CCGTTTACTA-GGG-CAA-TC-CCT-G-TT-GGTTTCTTT----
	L340_125	--TGGCCAA-TA-TTTAGC-T-TTAG-AAGAAA-TTTACCT-CCCA-TTTAGAG-CTGC-A-TTCCCAAAC-AACTCGACTCGTCGAA-GGGGCTTTACACGGCGAAGGCCAGCGACCACATA-CGGGA-TTCTCACCCTCTGT-GACGT-CCTGTT-CCAAAGAACTT-AGACCGCTGCCAACGCCAAAGCGCCCTCTGC-AAATTACAAC-TCGGACTCT-G-AAAGAGCCAG-ATTTC-AAA-TTTGAGCTG-TTGCCG-CTTCACTCG-CCGTTTACTA-GGG-CAATCC-CTC-G-TT-GGTTTCTT-----
	L340_22	--TGGCCAA-TA-TTTAGC-T-TTAG-AAGAAA-TTTACCT-CCCA-TTTAGAG-CTGC-A-TTCCCAAAC-AACTCGACTCGTCGAA-GGGGCTTTACACGGCGAAGGCCAGCGACCACATA-CGGGA-TTCTCACCCTCTGT-GACGT-CCTGTT-CCAAAGAACTT-AGACCGCTGCCAACGCCAAAGCGCCCTCTGC-AAATTACAAC-TCGGACTCT-G-AAAGAGTCAG-ATTTC-AAA-TTTGAGCTG-TTGCCG-CTTCACTCG-CCG-TTACTA-GGG-CAA-TC-CCT-G-TT-GGTTTCTTTT---
	L340_69	--TGGCCAA-TA-TTTAGC-T-TTAG-AAGAAA-TTTACCT-CCCA-TTTAGAG-CTGC-A-TTCCCAAAC-AACTCGACTCGTCGAA-GGGGCTTTACACGGCGAAGGCCAGCGACCACATA-CGGGA-TTCTCACCCTCTGT-GACGT-CCTGTT-CCAAAGAACTT-AGACCGCTGCCAACGCCAAAGCGCCCTCTGC-AAATTACAAC-TCGGACTCT-G-AAAGAGCCAG-ATTTC-AAA-TTTGAGCTG-TTGCCG-CTTCACTCG-CCGTTTACTA-GGG-CAA-TC-CCT-G-TT-GGTTTCTTT----
	L340_173	--TGGCCAA-TA-TTTAGC---TTAG-AAGAAA-TTTACCT-CCCA-TTTAGAG-CTGC-A-TTCCCAAAC-AACTCGACTCGTCGAA-GGGGCTTTACACGGCGAAGGCCAGCGACCACATA-CGGGA-TTCTCACCCTCTGT-GACGT-CCTGTT-CCAAAGAACTT-AGACCGCTGCCAACGCCAAAGCGCCCTCTGC-AAATTACAAC-TCGGACTCT-G-AAAGAGTCAG-ATTTC-AAA-TTTGAGCTG-TTGCCG-CTTCACTCG-CCGTTTACTA-GGG-CAA-TC-CCT-G-TT-GGTTTCTTTT---
	L340_157	--TGGCCAA-TA-TTTAGC-T-TTAG-AAGAAA-TTTACCT-CCCA-TTTAGAG-CTGC-A-TTCCCAAAC-AACTCGACTCGTCGAA-GGGGCTTTACACGGCGAAGGCCAGCGACCACATA-CGGGA-TTCTCACCCTCTGT-GACGT-CCTGTT-CCAAAGAACTTAAGACCGCTGCCAACGCCAAAGCGCCCTCTGC-AAATTACAAC-TCGGACTCT-G-AAAGAGTCAG-ATTTC-AAA-TTTGAGCTG-TTGCCG-CTTCACTCG-CCG-TTACTA-AGG-GAA-TCCCAT---TT-GGTTTCTTT----
	L340_160	--TGGCCAATTA-TTTAGC-T-TTAG-AAGAAA-TTTACCT-CCCA-TTTAGAG-CTGC-A-TTCCCAAAC-AACTCGACTCGTCGAA-GGGGCTTTACACGGCGAAGGCCAGCGACCACATA-CGGGA-TTCTCACCCTCTGT-GACGT-CCTGTT-CCAAAGAACTT-AGACCGCTGCCAACGCCAAAGCGCCCTCTGC-AAATTACAAC-TCGGACTCT-G-AAAGAGCCAG-ATTTC-AAA-TTTGAGCTG-TTGCCG-CTTCACTCG-CCGTTTACTA-GGG-CAA-TC-CCT-G-TT-GGTTTCTT-----
	L341_11	--TCGCCAA-TA-TTTAGC-T-TTAG-ATGGAA-TTTACCA-CCCA-CTTAGAG-CTGC-A-TTCCCAAAC-AACTCGACTCGTCGAA-GGGGCTTTACACGGCGAAGGCCAGCGACCACATA-CGGGA-TTCTCACCCTCTGT-GACGT-CCTGTT-CCAAAGAACTT-AGACCGCTGCCAACGCCAAAGCGCCCTCTGC-AAATTACAAC-TCGGACTCT-G-AAAGAGCCAG-ATTTC-AAA-TTTGAGCTG-TTGCCG-CTTCACTCG-CCG-TTACTA-GGG-CAA-TC-CCT-G-TT-GGTTCTTTTC---
	L340_5	--TGGCCAA-TA-TTTAGC-T-TTAG-AAGAAA-TTTACCT-CCCA-TTTAGAG-CTGC-A-TTCCCAAAC-AACTCGACTCGTCGAA-GGGGCTTTACACGGCGAAGGCCAGCGACCACATA-CGGGA-TTCTCACCCTCTGT-GACGT-CCTGTT-CCAAAGAACTT-AGACCGCTGCCAACGCCAAAGCGCCCTCTGC-AAATTACAAC-TCGGACTCT-G-AAAGAGCCAG-ATTTC-AAA-TTTGAGCTG-TTGCCG-CTTCACTCG-CCG-TTACTA-GGG-CAA-TC-CCT-G-TT-GGTTTCTTTT---
	L340_70	--TGGCCAATTA-TTTAGC-T-TTAG-AAGAAA-TTTACCT-CCCA-TTTAGAG-CTGC-A-TTCCCAAAC-AACTCGACTCGTCGAA-GGGGCTTTACACGGCGAAGGCCAGCGACCACATA-CGGGA-TTCTCACCCTCTGT-GACGT-CCTGTT-CCAAAGAACTT-AGACCGCTGCCAACGCCAAAGCGCCCTCTGC-AAATTACAAC-TCGGACTCT-G-AAAGAGCCAG-ATTTC-AAA-TTTGAGCTG-TTGCCG-CTTCACTCG-CCGTTTACTA-GGG-CAA-TC-CCT-G-TT-GGTTTCTT-----
	L340_27	--TGGCCAA-TA-TTTAGC-T-TTAG--AAGAA-TTTACCT-CCCA-TTTAGAG-CTGC-A-TTCCCAAAC-AACTCGACTCGTCGAA-GGGGCTTTACACGGCGAAGGCCAGCGACCACATA-CGGGA-TTCTCACCCTCTGT-GACGT-CCTGTT-CCAAAGAACTT-AGACCGCTGCCAACGCCAAAGCGCCCTCTGC-AAATTACAAC-TCGGACTCT-G-AAAGAGCCAG-ATTTC-AAA-TTTGAGCTG-TTGCCG-CTTCACTCG-CCG-TTACTA-GGG-CAA-TC-CCT-G-TT-GGTTTCTTTTC--
	L341_70	--TGGCCAA-TA-TTTAGC-T-TTAG-AAGAAA-TTTACCT-CCCA-TTTAGAG-CTGC-A-TTCCCAAAC-AACTCGACTCGTCGAA-GGGGCTTTACACGGCGAAGGCCAGCGACCACATA-CGGGA-TTCTCACCCTCTGT-GACGT-CCTGTT-CCAAAGAACTT-AGACCGCTGCCAACGCCAAAGCGCCCTCTGC-AAATTACAAC-TCGGACTCT-G-AAAGAGCCAG-ATTTC-AAA-TTTGAGCTG-TTGCCG-CTTCACTCG-CCGTTTACTA-GGG-CAA-TC-CCT-G-TT-GGTTTCTTT----
	L341_103	--TGGCCAA-TA-TTTAGC-T-TTAG-AAGAAA-TTTACCT-CCCA-TTTAGAG-CTGC-A-TTCCCAAAC-AACTCGACTCGTCGAA-GGGGCTTTACACGGCGAAGGCCAGCGACCACATA-CGGGA-TTCTCACCCTCTGT-GACGT-CCTGTT-CCAAAGAACTT-AGACCGCTGCCAACGCCAAAGCGCCCTCTGC-AAATTACAAC-TCGGACTCT-G-AAAGAGCCAG-ATTTC-AAA-TTTGAGCTG-TTGCCG-CTTCACTCG-CCGTTTACTA-GGG-CAA-TC-CCT-G-TT-GGTTTCTTT----
	L341_189	--TGGCCAA-TA-TTTAGC-T-TTAG-AAGAAA-TTTACCT-CCCA-TTTAGAG-CTGC-A-TTCCCAAAC-AACTCGACTCGTCGAA-GGGGCTTTACACGGCGAAGGCCAGCGACCACATA-CGGGA-TTCTCACCCTCTGT-GACGT-CCTGTT-CCAAAGAACTT-AGACCGCTGCCAACGCCAAAGCGCCCTCTGC-AAATTACAAC-TCGGACTCT-G-AAAGAGTCAG-ATTTC-AAA-TTTGAGCTG-TTGCCG-CTTCACTCG-CCGTTTACTA-GGG-CAA-TC-CCT-G-TT-GGTTTCTTT----
	L341_95	--TGGCCGG-TA-TTTAGC-T-TTAG-AAGAAA-TTTACCT-CCCA-TTTAGAG-CTGC-A-TTCCCAAAC-AACTCGACTCGTCGAA-GGGGCTTTACACGGCGAAGGCCAGCGACCACATA-CGGGA-TTCTCACCCTCTGT-GACGT-CCTGTT-CCAAAGAACTT-AGACCGCTGCCAACGCCAAAGCGCCCTCTGC-AAATTACAAC-TCGGACTCT-G-AAAGAGTCAG-ATTTC-AAA-TTTGAGCTG-TTGCCG-CTTCACTCG-CCG-TTACTA-GGG-CAA-TC-CCT-G-TT-GGTTTCTTTT---
	L342_128	--TAGCCAA-TA-TTTAGC-T-TTAG-AAGAAA-TTTACCT-CCCA-TTTAGAG-CTGC-A-TTCCCAAAC-AACTCGACTCGTCGAA-GGGGCTTTACACGGCGAAGGCCAGCGACCACATA-CGGGA-TTCTCACCCTCTGT-GACGT-CCTGTT-CCAAAGAACTT-AGACCGCTGCCAACGCCAAAGCGCCCTCTGC-AAATTACAAC-TCGGACTCT-G-AAAGAGCCAG-ATTTC-AAA-TTTGAGCTG-TTGCCG-CTTCACTCG-CCG-TTACTA-GGG-CAA-TC-CCT-G-TT-GGTTTCTTTT---
	L342_326	--TAGCCAA-TA-TTTAGC-T-TTAG-AAGAAA-TTTACCT-CCCA-TTTAGAG-CTGC-A-TTCCCAAAC-AACTCGACTCGTCGAA-GGGGCTTTACACGGCGAAGGCCAGCGACCACATA-CAGGA-TTCTCACCCTCTGT-GACGT-CCTGTT-CCAAAGAACTT-AGACCGCTACCAACGCCAAAGCGCCCTCTAC-AAATTACAAC-TCGGACTCT-A-AAAGAGCCAG-ATTTC-AAA-TTTAAGCTG-TTGCCG-CTTCACTCG-CCG-TTACTA-GGG-CAA-TC-CCT-G-TT-AGTTTCTTTT---
	L342_10	--TCGCCAA-TA-TTTAGC-T-TTAG-AAGAAA-TTTACCT-CCCA-TTTAGAG-CTGC-A-TTCCCAAAC-AACTCGACTCGTCGAA-GGGGCTTTACACGGCGAAGGCCAGCGACCACATA-CGGGA-TTCTCACCCTCTGT-GACGT-CCTGTT-CCAAAGAACTT-AGACCGCTGCCAACGCCAAAGCGCCCTCTGC-AAATTACAAC-TCGGACTCT-G-AAAGAGCCAG-ATTTC-AAA-TTTGAGCTG-TTGCCG-CTTCACTCG-CCG-TTACTA-GGG-CAA-TC-CCT-G-TT-GGTTTCTTTT---
	L342_364	--TCGCCAA-TA-TTTAGC-T-TTAG-AAGAAA-TTTACCT-CCCA-TTTAGAG-CTGC-A-TTCCCAAAC-AACTCGACTCGTCGAA-GGGGCTTTACACGGCGAAGGCCAGCGACCACATA-CGGGA-TTCTCACCCTCTGT-GACGT-CCTGTT-CCAAAGAACTT-AGACCGCTGCCAACGCCAAAGCGCCCTCTGC-AAATTACAAC-TCGGACTCT-G-AAAGAGCCAG-ATTTC-AAA-TTTGAGCTG-TTGCCG-CTTCACTCG-CCGTTTACTA-GGG-CAA-TC-CCT-G-TT-GGTTTCTTT----
	L342_275	--TCGCCAA-TA-TTTAGC-T-TTAG-AAGAAA-TTTACCT-CCCA-TTTAGAG-CTGC-A-TTCCCAAAC-AACTCGACTCGTCGAA-GGGGCTTTACACGGCGAAGGCCAGCGACCACATA-CGGGA-TTCTCACCCTCTGT-GACGT-CCTGTT-CCAAAGAACTT-AGACCGCTGCCAACGCCAAAGCGCCCTCTGC-AAATTACAAC-TCGGACTCT-G-AAAGAGTCAG-ATTTC-AAA-TTTGAGCTG-TTGCCG-CTTCACTCG-CCGTTTACTA-GGG-CAA-TC-CCT-G-TT-GGTTTCTTT----
	L342_365	--TCGCCAA-TA-TTTAGC-T-TTAG-ATGGAA-TTTACCA-CCCA-CTTAGAG-CTGC-A-TTCCCAAAC-AACTCGACTCGTCGAA-GGGGCTTTAAACGGCGAAGGCCAGCGACCACATA-CGGGA-TTCTCACCCTCTGT-GACGT-CCTGTT-CCAAAGAACTT-AGACCGCTGCCAACGCCAAAGCGCCCTCTGC-AAATTACAAC-TCGGACTCT-G-AAAGAGCCAG-ATTTC-AAA-TTTGAGCTG-TTGCCG-CTTCACTCG-CCGTTTACTA-GGG-CAA-TC-CCT-G-TT-GGTTTCTTT----
	L342_76	--TCGCCAA-TA-TTTAGC-T-TTAG-ATGGAA-TTTACCA-CCCA-CTTAGAG-CTGC-A-TTCCCAAAC-AACTCGACTCGTCGAA-GGGGCTTTACACGGCGAAGGCCAGCGACCACATA-CGGGA-TTCTCACCCTCTGT-GACGT-CCTGTT-CCAAAGAACTT-AGACCGCTGCCAACGCCAAAGCGCCCTCTGC-AAATTACAAC-TCGGACTCT-G-AAAGAGCCAG-ATTTC-AAA-TTTGAGCTG-TTGCCG-CTTCACTCG-CCG-TTACTA-GGG-CAA-TC-CCT-G-TT-GGTTTCTTTT---
	L342_362	--TCGCCAA-TA-TTTAGC-T-TTAG-ATGGAA-TTTACCA-CCCA-CTTAGAG-CTGC-A-TTCCCAAAC-AACTCGACTCGTCGAA-GGGGCTTTACACGGCGAAGGCCAGCGACCACATA-CGGGA-TTCTCACCCTCTGT-GACGT-CCTGTT-CCAAAGAACTT-AGACCGCTGCCAACGCCAAAGCGCCCTCTGC-AAATTACAAC-TCGGACTCT-G-AAAGAGCCAG-ATTTC-AAA-TTTGAGCTG-TTGCCG-CTTCACTCG-CCGTTTACTA-GGG-CAA-TC-CCT-G-TT-GGTTTCTTT----
	L342_198	--TCGCCAA-TA-TTTAGC-T-TTAG-ATGGAA-TTTACCA-CCCA-CTTAGAG-CTGC-A-TTCCCAAAC-AACTCGACTCGTCGAA-GGGGCTTTACACGGCGAAGGCCAGCGACCACATA-CGGGA-TTCTCACCCTCTGT-GACGT-CCTGTT-CCAAAGAACTT-AGACCGCTGCCAACGCCAAAGCGCCCTCTGC-AAATTACAAC-TCGGACTCT-G-AAAGAGCCAG-ATTTC-AAA-TTTGAGCTG-TTGCCG-CTTCACTCG-CCGTTTACTA-GGG-CAA-TC-CCT-G-TT-GGTTTCTTT----
	L342_177	--TCGCCAA-TA-TTTAGC-T-TTAG-ATGGAA-TTTACCA-CCCA-CTTAGAG-CTGC-A-TTCCCAAAC-AACTCGACTCGTCGAA-GGGGCTTTACACGGCGAAGGCCAGCGACCACATA-CGGGA-TTCTCACCCTCTGT-GACGT-CCTGTT-CCAAAGAACTT-AGACCGCTGCCAACGCCAAAGCGCCCTCTGC-AAATTACAAC-TCGGACTCT-G-AAAGAGCCAG-ATTTC-AAA-TTTGAGCTG-TTGCCG-CTTCACTCG-CCG-TTACTA-GGG-CAA-TC-CCT-G-TT-GGTTTCTTTC---
	L342_252	--TCGCCAA-TA-TTTAGC-T-TTAG-ATGGAA-TTTACCA-CCCA-TTTAGAG-CTGC-A-TTCCCAAAC-AACTCGACTCGTCGAA-GGGGCTTTACACGGCGAAGGCCAGCGACCACATA-CGGGA-TTCTCACCCTCTGT-GACGT-CCTGTT-CCAAAGAACTT-AGACCGCTGCCAACGCCAAAGCGCCCTCTGC-AAATTACAAC-TCGGACTCT-G-AAAGAGCCAG-ATTTC-AAA-TTTGAGCTG-TTGCCG-CTTCACTCG-CCGTTTACTA-GGG-CAA-TC-CCT-G-TT-GGTTTCTTT----
	L342_77	--TCGCCAA-TA-TTTAGC-T-TTAG-ATGGAA-TTTACCT-CCCA-TTTAGAG-CTGC-A-TTCCCAAAC-AACTCGACTCGTCGAA-GGGGCTTTACACGGCGAAGGCCAGCGACCACATA-CGGGA-TTCTCACCCTCTGT-GACGT-CCTGTT-CCAAAGAACTT-AGACCGCTGCCAACGCCAAAGCGCCCTCTGC-AAATTACAAC-TCGGACTCT-G-AAAGAGCCAG-ATTTC-AAA-TTTGAGCTG-TTGCCG-CTTCACTCG-CCG-TTACTA-GGG-CAA-TC-CCT-G-TT-GGTTTCTTTT---
	L342_145	---TGCCAA-TA-TTTAGC-T-TTAG-AAGAAA-TTTACCT-CCCA-TTTAGAG-CTGC-A-TTCCCAAAC-AACTCGACTCGTCGAA-GGGGCTTTACACGGCGAAGGCCAGCGACCACATA-CGGGA-TTCTCACCCTCTGT-GACGT-CCTGTT-CCAAAGAACTT-AGACCGCTGCCAACGCCAAAGCGCCCTCTGC-AAATTACAAC-TCGGACTCT-G-AAAGAGCCAG-ATTTC-AAA-TTTGAGCTG-TTGCCG-CTTCACTCG-CCG-TTACTA--GG-CAA-TC-CCT-G-TT-GGTTTCTTTTCC-
	L342_25	-GTGGCC-AATA-TTTAGC-T-TTAG-AAGAAA-TTTACCT-CCCA-TTTAGAG-CTGC-A-TTCCCAAAC-AACTCGACTCGTCGAA-GGGGCTTTACACGGCGAAGGCCAGCGACCACATA-CGGGA-TTCTCACCCCCTGT-GACGT-CCTGTT-CCAAAGAACTT-AGACCGCTGCCAACGCCAAAGCGCCCTCTGC-AAATTACAAC-TCGGACTCT-G-AAAGAGCCAG-ATTTC-AAA-TTTGAGCTG-TTGCCG-CTTCACTCG-CCG-TTACTA--GG-CAA-TC-CCT-G-TT-GGTTTCTTTT---
	L342_429	--TGGCCAA-TA--TTAGC-T-TTAG-AAGAAA-TTTACCT-CCCA-TTTAGAG-CTGC-A-TTCCCAAAC-AACTCGACTCGTCGAA-GGGGCTTTACACGGCGAAGGCCAGCGACCACATA-CGGGA-TTCTCACCCTCTGT-GACGT-CCTGTT-CCAAAGAACTT-AGACCGCTGCCAACGCCAAAGCGCCCTCTGC-AAATTACAAC-TCGGACTCT-G-AAAGAGCCAG-ATTTC-AAA-TTTGAGCTG-TTGCCG-CTTCACTCG-CCGTTTACTA-GGG-CAA-TC-CCT-G-TT-GGTTTCTTTT---
	L342_169	--TCGCCAA-TA-TTTAGC-T-TTAG-ATGGAA-TTTACCA-CCCA-TTTAGAG-CTGC-A-TTCCCAAAC-AACTCGACTCGTCGAA-GGGGCTTTACACGGCGAAGGCCAGCGACCACATA-CGGGA-TTCTCACCCTCTGT-GACGT-CCTGTT-CCAAAGAACTT-AGACCGCTGCCAACGCCAAAGCGCCCTCTGC-AAATTACAAC-TCGGACTCT-G-AAAGAGCCAG-ATTTC-AAA-TTTGAGCTT-TTGCCG-CTTCACTCG-CCG-TTACTA-GGG-CAA-TC-CCT-G-TT-GGTTTCTTTT---
	L342_109	--TCGCCAA-TA-TTTAGC-T-TTAG-ATGGAA-TTTACCT-CCCA-TTTAGAG-CTGC-A-TTCCCAAAC-AACTCGACTCGTCGAA-GGGGCTTTACACGGCGAAGGCCAGCGACCACATA-CGGGA-TTCTCACCCTCTGT-GACGT-CCTGTT-CCAAAGAACTT-AGACCGCTGCCAACGCCAAAGCGCCCTCTGC-AAATTACAAC-TCGGACTCT-G-AAAGAGCCAG-ATTTC-AAA-TTTGAGCTG-TTGCCG-CTTCACTCG-CCG-TTACTA-GGG-CAA-TC-CCT-G-TT-GGTTTCTTTC---
	L342_307	--TGGCCAA-TA-TTTAGC-T-TTAG-AAGAAA-TGTACCT-CCCA-TTTAGAG-CTGC-A-TTCCCAAAC-AACTCGACTCGTCGAA-GGGGCTTTACACGGCGAAGGCCAGCGACCACATA-CGGGA-TTCTCACCCTCTGT-GACGT-CCTGTT-CCAAAGAACTT-AGACCGCTGCCAACGCCAAAGCGCCCTCTGC-AAATTACAAC-TCGGACTCT-G-AAAGAGCCAG-ATTTC-AAA-TTTGAGCTG-TTGCCG-CTTCACTCG-CCGTTTACTA-GGG-CAA-TC-CCT-G-TT-GGTTTCTTT----
	L342_114	--TGGCCAA-TA-TTTAGC-T-TTAG-AAGAAA-TTTACCT-CCCA-TTTAGAG-CTGC-A-TT-CCAAAC-AACTCGACTCGTCGAA-GGGGCTTTACACGGCGAAGGCCAGCGACCACATA-CGGGA-TTCTCACCCTCTGT-GACGT-CCTGTT-CCAAAGAACTT-AGACCGCTGCCAACGCCAAAGCGCCCTCTGC-AAATTACAAC-TCGGACTCT-G-AAAGAGCCAG-ATTTC-AAA-TTTGAGCTG-TTGCCG-CTTCACTCG-CCG-TTACTA-GGG-CAA-TC-CCT-G-TT-GGTTTCTTTTC--
	L342_18	--TGGCCAA-TA-TTTAGC-T-TTAG-AAGAAA-TTTACCT-CCCA-TTTAGAG-CTGC-A-TTCCCAAAC-AACTCGACTCGTCGAA-GGGGCTTTACACGGCGAAGGCCAGCGACCACATA-CGGGA-TTCTCACCCTCTGT-GACGT-CCTGTT-CCAAAGAACTT-AGACCGCTGCCAACGCCAAAGCGCCCTCTGC-AAATTACAAC-TCGGACTCT-G-AAAGAGCCAG-ATTTC-AAA-TTTGAGCTG-TTGCCG-CTTCACTCG-CCG-TTACTA-GGG-CAA-TC-CCT-G-TT-GGTTTCTTTC---
	L342_7	--TGGCCAA-TA-TTTAGC-T-TTAG-AAGAAA-TTTACCT-CCCA-TTTAGAG-CTGC-A-TTCCCAAAC-AACTCGACTCGTCGAA-GGGGCTTTACACGGCGAAGGCCAGCGACCACATA-CGGGA-TTCTCACCCTCTGT-GACGT-CCTGTT-CCAAAGAACTT-AGACCGCTGCCAACGCCAAAGCGCCCTCTGC-AAATTACAAC-TCGGACTCT-G-AAAGAGCCAG-ATTTC-AAA-TTTGAGCTG-TTGCCG-CTTCACTCG-CCG-TTACTA-GGG-CAA-TC-CCT-G-TT-GGTTTCTTTT---
	L342_285	--TGGCCAA-TA-TTTAGC-T-TTAG-AAGAAA-TTTACCT-CCCA-TTTAGAG-CTGC-A-TTCCCAAAC-AACTCGACTCGTCGAA-GGGGCTTTACACGGCGAAGGCCAGCGACCACATA-CGGGA-TTCTCACCCTCTGT-GACGT-CCTGTT-CCAAAGAACTT-AGACCGCTGCCAACGCCAAAGCGCCCTCTGC-AAATTACAAC-TCGGACTCT-G-AAAGAGCCAG-ATTTC-AAA-TTTGAGCTG-TTGCCG-CTTCACTCG-CCGTTTACTA-AGG-CAA-TC-CCT-G-TT-GGTTTCTTT----
	L342_190	--TGGCCAA-TA-TTTAGC-T-TTAG-AAGAAA-TTTACCT-CCCA-TTTAGAG-CTGC-A-TTCCCAAAC-AACTCGACTCGTCGAA-GGGGCTTTACACGGCGAAGGCCAGCGACCACATA-CGGGA-TTCTCACCCTCTGT-GACGT-CCTGTT-CCAAAGAACTT-AGACCGCTGCCAACGCCAAAGCGCCCTCTGC-AAATTACAAC-TCGGACTCT-G-AAAGAGCCAG-ATTTC-AAA-TTTGAGCTG-TTGCCG-CTTCACTCG-CCGTTTACTA-GGG-CAATCC-CTC-G-TT-GGTTTCTT-----
	L342_180	--TGGCCAA-TA-TTTAGC-T-TTAG-AAGAAA-TTTACCT-CCCA-TTTAGAG-CTGC-A-TTCCCAAAC-AACTCGACTCGTCGAA-GGGGCTTTACACGGCGAAGGCCAGCGACCACATA-CGGGA-TTCTCACCCTCTGT-GACGT-CCTGTT-CCAAAGAACTT-AGACCGCTGCCAACGCCAAAGCGCCCTCTGC-AAATTACAAC-TCGGACTCT-G-AAAGAGCCAG-ATTTC-AAA-TTTGAGCTG-TTGCCG-CTTCACTCG-CCG-TTACTA-AGG-CAA-TC-CCT-G-TT-GGTTTCTTTT---
	L342_363	--TGGCCAA-TA-TTTAGC-T-TTAG-AAGAAA-TTTACCT-CCCA-TTTAGAG-CTGC-A-TTCCCAAAC-AACTCGACTCGTCGAA-GGGGCTTTACACGGCGAAGGCCAGCGACCACATACCGGGA-TTCTCACCCTCTGT-GACGT-CCTGTT-CCAAAGAACTT-AGACCGCTGCCAACGCCAAAGCGCCCTCTGC-AAATTACAAC-TCGGACTCT-G-AAAGAGCCAG-ATTTC-AAA-TTTGAGCTG-TTGCCG-CTTCACTCG-CCGTTTACTA-GGG-CAA-TC-CCT-G-TT-GGTTTCTT-----
	L342_218	--TGGCCAA-TA-TTTAGC-T-TTAG-AAGAAA-TTTACCT-CCCA-TTTAGAG-CTGC-A-TTCCCAAAC-AACTCGACTCGTCGAA-GGGGCTTTACACGGCGAAGGCCAGCGACCACATA-CGGGA-TTCTCACCCTCTGT-GACGT-CCTGTT-CCAAAGAACTT-AGACCGCTGCCAACGCCAAAGCGCCCTCTGC-AAATTACAAC-TCGGACTCT-G-AAAGAGCCAG-ATTTC-AAA-TTTGAGCTG-TTGCCG-CTTCACTCG-CCGTTTACTA-GGG-CAA-TC-CCT-G-TT-GGTTTCTTT----
	L342_153	--TGGCCAA-TA-TTTAGC-T-TTAG-AAGAAA-TTTACCT-CCCA-TTTAGAG-CTGC-A-TTCCCAAAC-AACTCGACTCGTCGAA-GGGGCTTTACACGGCGAAGGCCAGCGACCACATA-CGGGA-TTCTCACCCTCTGT-GACGT-CCTGTT-CCAAAGAACTT-AGACCGCTGCCAACGCCAAAGCGCCCTCTGC-AAATTACAAC-TCGGACTCT-G-AAAGAGCCAG-ATTTC-AAA-TTTGAGCTT-TTGCCG-CTTCACTCG-CCG-TTACTA-AGG-CAA-TC-CCT-G-TT-GGTTTCTTTT---
	L342_201	--TGGCCAA-TA-TTTAGC-T-TTAG-AAGAAA-TTTACCT-CCCA-TTTAGAG-CTGC-A-TTCCCAAAC-AACTCGACTCGTCGAA-GGGGCTTTACACGGCGAAGGCCAGCGACCACATA-CGGGA-TTCTCACCCTCTGT-GACGT-CCTGTT-CCAAAGAACTT-AGACCGCTGCCAACGCCAAAGCGCCCTCTGC-AAATTACAAC-TCGGACTCT-G-AAAGAGCCAG-ATTTC-AAA-TTTGAGCTG-TTGCCG-CTTCACTCG-CCGTTTACTA-GGG-CAA-TC-CCT-G-TT-GGTTTCTTT----
	L342_343	--TGGCCAA-TA-TTTAGC-T-TTAG-AAGAAA-TTTACCT-CCCA-TTTAGAG-CTGC-A-TTCCCAAAC-AACTCGACTCGTCGAA-GGGGCTTTACACGGCGAAGGCCAGCGACCACATA-CGGGA-TTCTCACCCTCTGT-GACGT-CCTGTT-CCAAAGAACTT-AGACCGCTGCCAACGCCAAAGCGCCCTCTGC-AAATTACAAC-TCGGACTCT-G-AAAGAGCCAG-ATTTC-AAA-TTTGAGCTG-TTGCCG-CTTCACTCG-CCGTTTACTA-GGG-CAATCC-CTC-G-TT-CGGTTTCT-----
	L342_87	--TGGCCAA-TA-TTTAGC-T-TTAG-AAGAAA-TTTACCT-CCCA-TTTAGAG-CTGC-A-TTCCCAAAC-AACTCGACTCGTCGAA-GGGGCTTTACACGGCGAAGGCCAGCGACCACATA-CGGGA-TTCTCACCCTCTGT-GACGT-CCTGTT-CCAAAGAACTT-AGACCGCTGCCAACGCCAAAGCGCCCTCTGC-AAATTACAAC-TCGGACTCT-G-AAAGAGCCAG-ATTTC-AAA-TTTGAGCTG-TTGCCG-CTTCACTCG-CCG-TTACTA-GGG-CAA-TC-CCT-GTTT-GGTTTCTTT----
	L342_332	--TGGCCAA-TA-TTTAGC-T-TTAG-AAGAAA-TTTACCT-CCCA-TTTAGAG-CTGC-A-TTCCCAAAC-AACTCGACTCGTCGAA-GGGGCTTTACACGGCGAAGGCCAGCGACCACATA-CGGGA-TTCTCACCCTCTGT-GACGT-CCTGTT-CCAAAGAACTT-AGACCGCTGCCAACGCCAAAGCGCCCTCTGC-AAATTACAAC-TCGGACTCT-G-AAAGAGTCAG-ATTTC-AAA-TTTGAGCTG-TTGCCG-CTTCACTCG-CCGTTTACTA-GGG-CAA-TC-CCT-G-TT-GGTTTCTTT----
	L342_413	--TGGCCAA-TA-TTTAGC-T-TTAG-AAGAAA-TTTACCT-CCCA-TTTAGAG-CTGC-A-TTCCCAAAC-AACTCGACTCGTCGAA-GGGGCTTTACACGGCGAAGGCCAGCGACCACATA-CGGGA-TTCTCACCCTCTGT-GACGT-CCTGTT-CCAAAGAACTT-AGACCGCTGCCAACGCCAAAGCGCCCTCTGCAAAATTACAAC-TCGGACTCT-G-AAAGAGCCAG-ATTTC-AAA-TTTGAGCTG-TTGCCG-CTTCACTCG-CCGTTTACTA-GGG-CAA-TC-CCT-G-TT-GGTTTCTT-----
	L342_256	--TGGCCAA-TA-TTTAGC-T-TTAG-AAGAAA-TTTACCT-CCCA-TTTAGAG-CTGC-A-TTCCCAAAC-AACTCGACTCGTCGAA-GGGGCTTTACACGGCGAAGGCCAGCGACCACATA-CGGGA-TTCTCACCCTCTGT-GACGT-CCTGTT-CCAAGGAACTT-GGACCGCTGCCAATGCCAAAGCGCCCTCTGC-AAATTACAAC-TCGGACTCT-G-AAAGAGCCAG-ATTTC-AAA-TTTGAGCTG-TTGCCG-CTTCACTCG-CCG-TTACTA-GGG-CAA-TC-CCT-G-TT-GGTTTCTTTT---
	L342_62	--TGGCCAA-TA-TTTAGC-T-TTAG-AAGAAA-TTTACCT-CCCA-TTTAGAG-CTGC-A-TTCCCAAAC-AACTCGACTCGTCGAA-GGGGCTTTACACGGCGAAGGCCAGCGACCACATA-CGGGA-TTCTCACCCTCTGT-GACGT-CCTGTT-CCAAAGAACTT-AGACCGCTGCCAACGCCAAAGCGCCCTCTGC-AAATTACAAC-TCGGACTCT-G-AAAGAGCCAGATTTTC-AAA-TTTGAGCTG-TTGCCG-CTTCACTCG-CCG-TTACTA-GGG-CAA-TC-CCT-G-TT-GGTTTCTTT----
	L342_13	--TGGCCAA-TA-TTTAGC-T-TTAG-AAGAAA-TTTACCT-CCCA-TTTAGAG-CTGC-A-TTCCCAAAC-AACTCGACTCGTCGAA-GGGGCTTTACACGGCGAAGGCCAGCGACCACATA-CGGGA-TTCTCACCCTCTGT-GACGT-CCTGTT-CCAAAGAACTT-AGACCGCTGCCAACGCCAAAGCGCCCTCTGC-AAATTACAAC-TCGGACTCT-G-AAAGAGCCAG-ATTTC-AAA-TTTGAGCTG-TTGCCG-CTTCACTCG-CCG-TTACTA-GGG-CAA-TC-CCT-G-TT-GGTTTCTTTT---
	L342_414	--TGGCCAA-TA-TTTAGC-T-TTAG-ATGGAA-TTTACCA-CCCA-CTTAGAG-CTGC-A-TTCCCAAAC-AACTCGACTCGTCGAA--GGGCTTTACACGGCGAAGGCCAGCGACCACATA-CGGGA-TTCTCACCCTCTGT-GACGT-CCTGTT-CCAAAGAACTT-AGACCGCTGCCAACGCCAAAGCGCCCTCTGC-AAATTACAAC-TCGGACTCT-G-AAAGAGCCAG-ATTTC-AAA-TTTGAGCTT-TTGCCG-CTTCACTCG-CCGTTTACTA-AGG-CAA-TC-CCT-G-TT-GGTTTCTTTT---
	L342_118	--TGGCCAA-TA-TTTAGC-T-TTAG--AAGAA-TTTACCT-CCCA-TTTAGAG-CTGC-A-TTCCCAAAC-AACTCGACTCGTCGAA-GGGGCTTTACACGGCGAAGGCCAGCGACCACATA-CGGGA-TTCTCACCCTCTGT-GACGT-CCTGTT-CCAAAGAACTT-AGACCGCTGCCAACGCCAAAGCGCCCTCTGC-AAATTACAAC-TCGGACTCT-G-AAAGAGCCAG-ATTTC-AAA-TTTGAGCTG-TTGCCG-CTTCACTCG-CCG-TTACTA-GGG-CAA-TC-CCT-G-TT-GGTTTCTTTTC--
	L342_75	--TGGCCAA-TA-TTTAGC-T-TTAG-AAGAAA-TTTACCT-CCCA-TTTAGAG-CTGC-A-TTCCCAAAC-AACTCGACTCGTCGAA-GGGGCTTTACACGGCGAAGGCCAGCGACCACATA-CGGGA-TTCTCACCCTCTGT-GACGT-CCTGTT-CCAAAGAACTT-AGACCGCTGCCAACGCCAAAGCGCCCTCTGC-AAATTACAAC-TCGGACTCT-G-AAAGAGCCAG-ATTTC-AAA-TTTGAGCTG-TTGCCG-CTTCACTCG-CCG-TTACTA--GG-CAA-TC-CCT-G-TT-GGTTTCTTTTC--
	L342_142	--TGGCCAA-TA-TTTAGC-T-TTAG-AAGAAA-TTTACCT-CCCA-TTTAGAG-CTGC-A-TTCCCAAAC-AACTCGACTCGTCGAA-GGGGCTTTACACGGCGAAGGCCAGCGACCACATA-CGGGA-TTCTCACCCTCTGT-GACGT-CCTGTT-CCAAAGAACTT-AGACCGCTGCCAACGCCAAAGCGCCCTCTGC-AAATTACAAC-TCGGACTCT-G-AAAGAGTCAG-ATTTC-AAA-TTTGAGCTT-TTGCCG-CTTCACTCG-CCG-TTACTA-AGG-CAA-TC-CCT-G-TT-GGTTTCTTTT---
	L342_438	--TGGCCAA-TA--TTAGT-C-TTAG-AAGAAA-TTTACCT-CCCA-TTTAGAG-CTGC-A-TTCCCAAAC-AACTCGACTCGTCGAA-GGGGCTTTACACGGCGAAGGCCAGCGACCACATA-CGGGA-TTCTCACCCTCTGT-GACGT-CCTGTT-CCAAAGAACTT-AGACCGCTGCCAACGCCAAAGCGCCCTCTGCAAAATTACAAC-TCGGACTCT-GAAAAGAGCCAG-ATTTC-AAA-TTTGAGCTG-TTGCCG-CTTCACTCG-CCGTTTACTA-GGG-CAA-TC-CCT-G-TT-GGTTTCTT-----
	L342_354	--TGGCCAA-TA-TTTAGC-T-TTAG-ATGGAA-TTTACCA-CCCA-CTTAGAG-CTGC-A-TTCCCAAAC-AACTCGACTCGTCGAA-GGGGCTTTACACGGCGAAGGCCAGCGACCACATA-CGGGA-TTCTCACCCTCTGT-GACGT-CCTGTT-CCAAAGAACTT-AGACCGCTGCCAACGCCAAAGCGCCCTCTGC-AAATTACAAC-TCGGACTCT-G-AAAGAGCCAG-ATTTC-AAA-TTTGAGCTG-TTGCCG-CTTCACTCG-CCGTTTACTA-GGG-CAA-TC-CCT-G-TT-GGTTTCTTT----
	L342_192	--TGGCCAA-TA-TTTAGC-T-TTAG-AAGAAA-TTTACCT-CCCA-TTTAGAG-CTGC-A-TTCCCAAAC-AACTCGACTCGTCGAA-GGGGCTTTACACGGCGAAGGCCAGCGACCACATA-CGGGA-TTCTCACCCTCTGT-GACGT-CCTGTT-CCAAAGAACTT-AGACCGCTGCCAACGCCAAAGCGCCCTCTGC-AAATTACAAC-TCGGACTCT-G-AAAGAGCCAG-ATTTC-AAA-TTTGAGCTT-TTGCCG-CTTCACTCG-CCGTTTACTA-AGG-CAATCC-CTC-G-TT-GGTTCTTT-----
	L342_271	--TGGCCAA-TA-TTTAGT-CTTTAG-AAGAAA-TTTACCT-CCCA-TTTAGAG-CTGC-A-TTCCCAAAC-AACTCGACTCGTCGAA-GGGGCTTTACACGGCGAAGGCCAGCGACCACATA-CGGGA-TTCTCACCCTCTGT-GACGT-CCTGTT-CCAAAGAACTT-AGACCGCTGCCAACGCCAAAGCGCCCTCTGC-AAATTACAAC-TCGGACTCT-G-AAAGAGCCAG-ATTTC-AAA-TTTGAGCTG-TTGCCG-CTTCACTCG-CCGTTTACTA-GGG-CAA-TC-CCT-G-TT-GGTTTCTT-----
	L342_140	--TGGCCAA-TA-TTTAGC-T-TTAG-AAGAAA-TTTACCT-CCCA-TTTAGAG-CTGC-A-TTCCCAAAC-AACTCGACTCGTCGAA-GGGGCTTTACACGGCGAAGGCCAGCGACCACATA-CGGGA-TTCTCACCCTCTGT-GACGT-CCTGTT-CCAAAGAACTT-AGACCGCTGCCAACGCCAAAGCGCCCTCTGC-AAATTACAAC-TCGGACTCT-G-AAAGAGCCAG-ATTTC-AAA-TTTGAGCTG-TTGCCG-CTTCACTCG-CCG-TTACTA-GGG-CAA-TC-CCTCG-TT-CGGTTTCTT----
	L342_235	--TGGCCAA-TA-TTTAGC-T-TTAG-AAGAAA-TTTACCT-CCCA-TTTAGAG-CTGC-A-TTCCCAAAC-AACTCGACTCGTCGAA-GGGGCTTTACACGGCGAAGGCCAGCGACCACATA-CGGGA-TTCTCACCCTCTGT-GACGT-CCTGTT-CCAAAGAACTT-AGACCGCTGCCAACGCCAAAGCGCCCTCTGC-AAATTACAAC-TCGGACTCT-G-AAAGAGCCAG-ATTTC-AAA-TTTGAGCTT-TTGCCG-CTTCACTCG-CCGTTTACTA-AGG-CAA-TC-CCT-G-TT-GGTTTCTTT----
	L342_253	--TGGCCAA-TA-TTTAGC-T-TTAG-AAGAAA-TTTACCT-CCCA-TTTAGAG-CTGC-A-TTCCCAAAC-AACTCGACTCGTCGAA-GGGGCTTTACACGGCGAAGGCCAGCGACCACATA-CGGGA-TTCTCACCCTCTGT-GACGT-CCTGTT-CCAAAGAACTT-AGACCGCTGCCAACGCCAAAGTGCCCTCTGC-AAATTACAAC-TCGGACTCT-G-AAAGAGCCAG-ATTTC-AAA-TTTGAGCTG-TTGCCG-CTTCACTCG-CCGTTTACTA-GGG-CAA-TC-CCT-G-TT-GGTTTCTTT----
	L342_179	--TGGCCAA-TA-TTTAGC-T-TTAG--AAGAA-TTTACCT-CCCA-TTTAGAG-CTGC-A-TTCCCAAAC-AACTCGACTCGTCGAA-GGGGCTTTACACGGCGAAGGCCAGCGACCACATA-CGGGA-TTCTCACCCTCTGT-GACGT-CCTGTT-CCAAAGAACTT-AGACCGCTGCCAACGCCAAAGCGCCCTCTGC-AAATTACAAC-TCGGACTCT-G-AAAGAGCCAG-ATTTC-AAATTTTGAGCTG-TTGCCG-CTTCACTCG-CCG-TTACTA-AGG-CAA-TC-CCT-G-TT-GGTTTCTTTT---
	L342_259	--TGGCCAATTA-TTTAGC-T-TTAG-AAGAAA-TTTACCT-CCCA-TTTAGAG-CTGC-A-TTCCCAAAC-AACTCGACTCGTCGAA-GGGGCTTTACACGGCGAAGGCCAGCGACCACATA-CGGGA-TTCTCACCCTCTGT-GACGT-CCTGTT-CCAAAGAACTT-AGACCGCTGCCAACGCCAAAGCGCCCTCTGC-AAATTACAAC-TCGGACTCT-G-AAAGAGTCAG-ATTTC-AAA-TTTGAGCTG-TTGCCG-CTTCACTCG-CCGTTTACTA-GGG-CAA-TC-CCT-G-TT-GGTTTCTT-----
	L342_176	--TGGCCAATAT-TTTAGC-T-TTAG-ATGGAA-TTTACCT-CCCA-TTTAGAG-CTGC-A-TTCCCAAAC-AACTCGACTCGTCGAA-GGGGCTTTACACGGCGAAGGCCAGCGACCACATA-CGGGA-TTCTCACCCTCTGT-GACGT-CCTGTT-CCAAAGAACTT-AGACCGCTGCCAACGCCAAAGCGCCCTCTGC-AAATTACAAC-TCGGACTCT-G-AAAGAGCCAG-ATTTC-AAA-TTTGAGCTG-TTGCCG-CTTCACTCG-CCG-TTACTA-GGG-CAA-TC-CCT-G-TT-GGTTTCTTT----
	L342_314	--TGGCCAA-TA-TTTAGC-T-TTAG-AAGAAA-TTTACCT-CCCA-TTTAGAG-CTGC-A-TTCCCAAAC-AACTCGACTCGTCGAA-GGGGCTTTACACGGCGAAGGCCAGCGACCACATA-CGGGA-TTCTCACCCTCTGT-GACGT-CCTGTT-CCAAAGAACTT-AGACCGCTGCCAACGCCAAAGCGCCCTCTGC-AAATTACAAC-TCGGACTCT-G-AAAGAGCCAGACTTTCCAAATTTGACGCTG-TTGCCG-CTTCACTCGTCCGTTTACTA-GGG-CAAGTC-CCT-G-TT-GGTT---------
	L344_190	--TCGCCAA-TA-TTTAGC-T-TTAG-ATGAAA-TTTACCA-CCCA-TTTTGAG-CTGC-A-TTCCCAAAC-AACTCGACTCGTCGAA-GGGGCTTTACACGGCGAAGGCCAGCGACCACATA-CGGGA-TTCTCACCCTCTGT-GACGT-CCTGTT-CCAAAGAACTT-AGACCGCTGCCAACGCCAAAGCGCCCTCTGC-AAATTACAAC-TCGGACTCT-G-AAAGAGCCAG-ATTTC-AAA-TTTGAGCTG-TTGCCG-CTTCACTCG-CCGTTTACTA-GGG-CAA-TC-CCT-G-TT-GGTTTCTTT----
	L344_354	--TCGCCAA-TA-TTTAGC-T-TTAG-ATGGAA-TTTACCA-CCCA-CTTAGAG-CTGC-A-TTCCCAAAC-AACTCGACTCGTCGAA-GGGGCTTTACACGGCGAAGGCCAGCGACCACATA-CGGGA-TTCTCACCCTCTGT-GACGT-CCTGTT-CCAAAGAACTT-AGACCGCTGCCAACGCCAAAGCGCCCTCTGC-AAATTACAAC-TCGGACTCT-G-AAAGAGCCAG-ATTTC-AAA-TTTGAGCTG-TTGCCG-CTTCACTCG-CCGTTTACTA-GGG-CAA-TC-CCT-G-TT-GGTTCTTTC----
	L344_344	--TCGCCAA-TA-TTTAGC-T-TTAG-ATGGAA-TTTACCA-CCCA-CTTAGAG-CTGC-A-TTCCCAAAC-AACTCGACTCGTCGAA-GGGGCTTTACACGGCGAAGGCCAGCGACCACATA-CGGGA-TTCTCACCCTCTGT-GACGT-CCTGTT-CCAAAGAACTT-AGACCGCTGCCAACGCCAAAGCGCCCTCTGC-AAATTACAAC-TCGGACTCT-G-AAAGAGCCAG-ATTTC-AAA-TTTGAGCTG-TTGCCG-CTTCACTCG-CCGTTTACTA-GGG-CAA-TC-CCT-G-TT-GGTTTCTTT----
	L342_94	-TGGGCCAA-TA-TTTAGGCT-TTAG-AAGAAA-TTTACCT-CCCA-TTTAGAG-CTGC-A-TTCCCAAAC-AACTCGACTCGTCGAA-GGGGCTTTACACGGCGAAGGCCAGCGACCACATA-CGGGA-TTCTCACCCTCTGT-GACGT-CCTGTT-CCAAAGAACTT-AGACCGCTGCCAACGCCAAAGCGCCCTCTGC-AAATTACAAC-TCGGACTCT-G-AAAGAGCCAG-ATTTC-AAA-TTTGAGCTG-TTGCCG-CTTCACTCG-CCG-TTACTA-GGG-CAA-TC-CCT-G-TT-GGTTTCTT-----
	L344_224	--TCGCCAA-TA-TTTAGC-T-TTAG-ATGGAA-TTTACCA-CCCA-TTTAGAG-CTGC-A-TTCCCAAAC-AACTCGACTCGTCGAA-GGGGCTTTACACGGCGAAGGCCAGCGACCACATA-CGGGA-TTCTCACCCTCTGT-GACGT-CCTGTT-CCAAAGAACTT-AGACCGCTGCCAACGCCAAAGCGCCCTCTGC-AAATTACAAC-TCGGACTCT-G-AAAGAGCCAG-ATTTC-AAA-TTTGAGCTG-TTGCCG-CTTCACTCG-CCGTTTACTA-GGG-CAA-TC-CCT-G-TT-GGTTTCTTT----
	L344_83	--TCGCCAA-TA-TTTAGC-T-TTAG-ATGGAA-TTTACCT-CCCA-TTTAGAG-CTGC-A-TTCCCAAAC-AACTCGACTCGTCGAA-GGGGCTTTACACGGCGAAGGCCAGCGACCACATA-CGGGA-TTCTCACCCTCTGT-GACGT-CCTGTT-CCAAAGAACTT-AGACCGCTGCCAACGCCAAAGCGCCCTCTGC-AAATTACAAC-TCGGACTCT-G-AAAGAGCCAG-ATTTC-AAA-TTTGAGCTG-TTGCCG-CTTCACTCG-CCG-TTACTA-GGG-CAA-TC-CCT-G-TT-GGTTTCTTTC---
	L344_15	--TGGCCAA-TA-TTTAGC-T-TTAG-AAGAAA-TTTACCT-CCCA-TTTAGAG-CTGC-A-TTCCCAAAC-AACTCGACTCGTCGAA-GGGGCTTTACACGGCGAAGGCCAGCGACCACATA-CGGGA-TTCTCACCCTCTGT-GACGT-CCTGTT-CCAAAGAACTT-AGACCGCTGCCAACGCCAAAGCGCCCTCTGC-AAATTACAAC-TCGGACTCT-G-AAAGAGCCAG-ATTTC-AAA-TTTGAGCTG-TTGCCG-CTTCACTCG-CCG-TTACTA-AGG-CAA-TC-CCT-G-TT-GGTTTCTTTT---
	L344_201	--TGGCCAA-TA-TTTAGC-T-TTAG-AAGAAA-TTTACCT-CCCA-TTTAGAG-CTGC-A-TTCCCAAAC-AACTCGACTCGTCGAA--GGGCTTTACACGGCGAAGGCCAGCGACCACATA-CGGGA-TTCTCACCCTCTGT-GACGT-CCTGTT-CCAAAGAACTT-AGACCGCTGCCAACGCCAAAGCGCCCTCTGC-AAATTACAAC-TCGGACTCT-G-AAAGAGCCAG-ATTTC-AAA-TTTGAGCTT-TTGCCG-CTTCACTCG-CCGTTTACTA-AGG-CAA-TC-CCT-G-TT-CGGTTTCTTT---
	L344_312	--TGGCCAA-TA-TTTAGC-T-TTAG-AAGAAA-TTTACCT-CCCA-TTTAGAG-CTGC-A-TTCCCAAAC-AACTCGACTCGTCGAA-GGGGCTTTACACGGCGAAGGCCAGCGACCACATA-CGGGA-TTCTCACCCTCTGT-GACGT-CCTGTT-CCAAAGAACTT-AGACCGCTGCCAACGCCAAAGCGCCCTCTGC-AAATTACAAC-TCGGACTCT-G-AAAGAGCCAG-ATTTC-AAA-TTTGAGCTG-TTGCCG-CTTCACTCG-CCG-TTACTA-GGG-CAA-TC-CCT-G-TT-GGTTTCTTTT---
	L344_94	--TGGCCAA-TA-TTTAGC-T-TTAG-AAGAAA-TTTACCT-CCCA-TTTAGAG-CTGC-A-TTCCC-AAC-AACTCGACTCGTCGAA-GGGGCTTTACACGGCGAAGGCCAGCGACCACATA-CGGGA-TTCTCACCCTCTGT-GACGT-CCTGTT-CCAAAGAACTT-AGACCGCTGCCAACGCCAAAGCGCCCTCTGC-AAATTACAAC-TCGGACTCT-G-AAAGAGTCAG-ATTTC-AAA-TTTGAGCTG-TTGCCG-CTTCACTCG-CCG-TTACTA-GGG-CAA-TC-CCT-G-TT-GGTTTCTTTTC--
	L344_59	--TGGCCAA-TA-TTTAGC-T-TTAG-AAGAAA-TTTACCT-CCCA-TTTAGAG-CTGC-A-TTCCCAAAC-AACTCGACTCGTCGAA-GGGGCTTTACACGGCGAAGGCCAGCGACCACATA-CGGGA-TTCTCACCCTCTGT-GACGT-CCTGTT-CCAAAGAACTT-AGACCGCTGCCAACGCCAAAGCGCCCTCTGC-AAATTACAAC-TCGGACTCT-G-AAAGAGTCAG-ATTTC-AAA-TTTGAGCTG-TTGCCG-CTTCACTCG-CCG-TTACTA-GGG-CAA-TC-CCT-G-TT-GGTTTCTTTT---
	L344_188	--TGGCCAA-TA-TTTAGC-T-TTAG-AAGAAA-TTTACCT-CCCA-TTTAGAG-CTGC-A-TTCCCAAAC-AACTCGACTCGTCGAA-GGGGCTTTACACGGCGAAGGCCAGCGACCACATA-CGGGA-TTCTCACCCTCTGT-GACGT-CCTGTT-CCAAAGAACTT-AGACCGCTGCCAACGCCAAAGCGCCCTCTGC-AAATTACAAC-TCGGACTCT-G-AAAGAGCCAG-ATTTC-AAA-TTTGAGCTG-TTGCCG-CTTCACTCG-CCGTTTACTA-AGG-CAA-TC-CCT-G-TT-GGTTTCTTT----
	L344_141	--TGGCCAA-TA-TTTAGC-T-TTAG-AAGAAA-TTTACCT-CCCA-TTTAGAG-CTGC-A-TTCCCAAAC-AACTCGACTCGTCGAA-GGGGCTTTACACGGCGAAGGCCAGCGACCACATA-CGGGA-TTCTCACCCTCTGT-GACGT-CCTGTT-CCAAAGAACTT-AGACCGCTGCCAACGCCAAAGCGCCCTCTGC-AAATTACAAC-TCGGACTCT-G-AAAGAGCCAG-ATTTC-AAA-TTTGAGCTG-TTGCCG-CTTCACTCG-CCGTTTACTA-GGG-CAA-TC-CCT-G-TT-GGTTTCTTT----
	L344_402	--TGGCCAA-TA-TTTAGC-T-TTAG-AAGAAA-TTTACCT-CCCA-TTTAGAG-CTGC-A-TTCCCAAAC-AACTCGACTCGTCGAA-GGGGCTTTACACGGCGAAGGCCAGCGACCACATA-CGGGA-TTCTCACCCTCTGT-GACGT-CCTGTT-CCAAAGAACTT-AGACCGCTGCCAACGCCAAAGCGCCCTCTGC-AAATTACAAC-TCGGACTCT-G-AAAGAGTCAG-ATTTC-AAA-TTTGAGCTG-TTGCCG-CTTCACTCG-CCGTTTACTA-GGG-CAA-TC-CCT-G-TT-GGTTTCTTT----
	L344_283	--TCGCCAA-TA-TTTAGC-T-TTAG-ATGGAA-TTTACCA-CCCA-TTTAGAG-CTGC-A-TTCCCAAAC-AACTCGACTCGTCGAA-GGGGCTTTACACGGCGAAGGCCAGCGACCACATA-CGGGA-TTCTCACCCTCTGT-GACGT-CCTGTT-CCAAAGAACTT-AGACCGCTGCCAACGCCAAAGCGCCCTCTGC-AAATTACAAC-TCGGACTCT-G-AAAGAGCCAG-ATTTC-AAA-TTTGAGCTG-TTGCCG-CTTCACTCG-CCGTTTACTA-GGG-CAA-TC-CCT-G-TT-GGTTTCTTT----
	L344_54	--TGGCCAA-TA-TTTAGC-T-TTAG-AAGAAA-TTTACCT-CCCA-TTTAGAG-CTGC-A-TTCCCAAAC-AACTCGACTCGTCGAA-GGGGCTTTACACGGCGAAGGCCAGCGACCACATA-CGGGA-TTCTCACCCTCTGT-GACGT-CCTGTT-CCAAAGAACTT-AGACCGCTGCCAACGCCAAAGCGCCCTCTGC-AAATTACAAC-TCGGACTCT-G-AAAGAGCCAG-ATTTC-AAA-TTTGAGCTG-TTGCCG-CTTCACTCG-CCG-TTACTA-AGG-CAA-TC-CCT-G-TT-GGTTTCTTTT---
	L344_67	--TGGCCAA-TA-TTTAGC-T-TTAG-AAGAAA-TTTACCT-CCCA-TTTAGAG-CTGC-A-TTCCCAAAC-AACTCGACTCGTCGAA-GGGGCTTTACACGGCGAAGGCCAGCGACCACATA-CGGGA-TTCTCACCCTCTGT-GACGT-CCTGTT-CCAAAGAACTT-AGACCGCTGCCAACGCCAAAGCGCCCTCTGC-AAATTACAAC-TCGGACTCT-G-AAAGAGCCAG-ATTTC-AAA-TTTGAGCTG-TTGCCG-CTTCACTCG-CCG-TTACTA-GGG-CAA-TC-CCT-G-TT-GGTTTCTTTT---
	L345_38	--TCGCCAA-TA-TTTAGC-T-TTAG-ATGGAA-TTTACCA-CCCA-CTTAGAG-CTGC-A-TTCCCAAAC-AACTCGACTCGTCGAA-GGGGCTTTACACGGCGAAGGCCAGCGACCACATA-CGGGA-TTCTCACCCTCTGT-GACGT-CCTGTT-CCAAAGAACTT-AGACCGCTGCCAACGCCAAAGCGCCCTCTGC-AAATTACAAC-TCGGACTCT-G-AAAGAGCCAG-ATTTC-AAA-TTTGAGCTG-TTGCCG-CTTCACTCG-CCG-TTACTA-GGG-CAA-TC-CCT-G-TT-GGTTTCTTTT---
	L344_305	--TGGCCTAATA-TTTAGC-T-TTAG-AAGAAA-TTTACCT-CCCA-TTTAGAG-CTGC-A-TTCCCAAAC-AACTCGACTCGTCGAA-GGGGCTTTACACGGCGAAGGCCAGCGACCACATA-CGGGA-TTCTCACCCTCTGT-GACGT-CCTGTT-CCAAAGAACTT-AGACCGCTGCCAACGCCAAAGCGCCCTCTGC-AAATTACAAC-TCGGACTCT-G-AAAGAGTCAG-ATTTC-AAA-TTTGAGCTT-TTGCCG-CTTCACTCG-CCGTTTACTA-AGG-CAA-TC-CCT-G-TT-GGTTTCTT-----
	L345_103	--TCGCCAA-TA-TTTAGC-T-TTAG-AAGAAA-TTTACCT-CCCA-TTTAGAG-CTGC-A-TTCCCAAAC-AACTCGACTCGTCGAA-GGGGCTTTACACGGCGAAGGCCAGCGACCACATA-CGGGA-TTCTCACCCTCTGT-GACGT-CCTGTT-CCAAAGAACTT-AGACCGCTGCCAACGCCAAAGCGCCCTCTGC-AAATTACAAC-TCGGACTCT-G-AAAGAGTCAG-ATTTC-AAA-TTTGAGCTG-TTGCCG-CTTCACTCG-CCG-TTACTA-GGG-CAA-TC-CCT-G-TT-GGTTTCTTTT---
	L345_199	--TCGCCAA-TA-TTTAGC-T-TTAG-ATGGAA-TTTACCA-CCCA-CTTAGAG-CTGC-A-TTCCCAAAC-AACTCGACTCGTCGAA-GGGGCTTTACACGGCGAAGGCCAGCGACCACATA-CGGGA-TTCTCACCCTCTGT-GACGT-CCTGTT-CCAAAGAACTT-AGACCGCTGCCAACGCCAAAGCGCCCTCTGC-AAATTACAAC-TCGGACTCT-G-AAAGAGCCAG-ATTTC-AAA-TTTGAGCTG-TTGCCG-CTTCACTCG-CCGTTTACTA-GGG-CAA-TC-CCT-G-TT-GGTTTCTTT----
	L345_258	--TCGCCAA-TA-TTTAGC-T-TTAG-ATGGAA-TTTACCA-CCCA-CTTAGAG-CTGC-A-TTCCCAAAC-AACTCGACTCGTCGAA-GGGGCTTTACACGGCGAAGGCCAGCGACCACATA-CGGGA-TTCTCACCCTCTGT-GACGT-CCTGTT-CCAAAGGACTT-AGACCGCTGCCAACGCCAAAGCGCCCTCTGC-AAATTACAAC-TCGGACTCT-G-AAAGAGTCAG-ATTTC-AAA-TTTGAGCTG-TTGCCG-CTTCACTCG-CCGTTTACTA-GGG-CAA-TC-CCT-G-TT-GGTTTCTTT----
	L345_384	--TCGCCAA-TA-TTTAGC-T-TTAG-ATGGAA-TTTACCT-CCCA-TTTAGAG-CTGC-A-TTCCCAAAC-AACTCGACTCGTCGAA-GGGGCTTTACACGGCGAAGGCCAGCGACCACATA-CGGGA-TTCTCACCCTCTGT-GACGT-CCTGTT-CCAAAGAACTT-AGACCGCTGCCAACGCCAAAGCGCCCTCTGC-AAATTACAAC-TCGGACTCT-G-AAAGAGTCAG-ATTTC-AAA-TTTGAGCTT-TTGCCG-CTTCACTCG-CCGTTTACTA-AGG-CAA-TC-CCT-G-TT-GGTTTCTTT----
	L345_374	--TCGCCAA-TA-TTTAGC-T-TTAG-ATGGAA-TTTACCA-CCCA-TTTAGAG-CTGC-A-TTCCCAAAC-AACTCGACTCGTCGAA-GGGGCTTTACACGGCGAAGGCCAGCGACCACATA-CGGGA-TTCTCACCCTCTGT-GACGT-CCTGTT-CCAAAGAACTT-AGACCGCTGCCAACGCCAAAGCGCCCTCTGC-AAATTACAAC-TCGGACTCT-G-AAAGAGCCAG-ATTTC-AAA-TTTGAGCTG-TTGCCG-CTTCACTCG-CCGTTTACTA-GGG-CAA-TC-CCT-G-TT-GGTTTCTTT----
	L345_257	--TCGCCAA-TA-TTTAGC-T-TTAG-ATGGAA-TTTACCA-CCCA-TTTAGAG-CTGC-A-TTCCCAAAC-AACTCGACTCGTCGAA-GGGGCTTTACACGGCGAAGGCCAGCGACCACATA-CGGGA-TTCTCACCCTCTGT-GACGT-CCTGTT-CCAAAGAACTT-AGACCGCTGCCAACGCCAAAGCGCCCTCTGC-AAATTACAAC-TCGGACTCT-G-AAAGAGTCAG-ATTTC-AAA-TTTGAGCTG-TTGCCG-CTTCACTCG-CCGTTTACTA-GGG-CAA-TC-CCT-G-TT-GGTTTCTTT----
	L345_89	--TGGCCAA-TA-TTTAGC-T-TTAG-AAGAAA-TTTACCT-CCCA-TTTAGAG-CTGC-A-TTCCCAAAC-AACTCGACTCGTCGAA-GGGGCTTTACACGGCGAAGGCCAGCGACCACATA-CGGGA-TTCTCACCCTCTGT-GACGT-CCTGTT-CCAAAGAACTT-AGACCGCTGCCAACGCCAAAGCGCCCTCTGC-AAATTACAAC-TCGGACTCT-G-AAAGAGCCAG-ATTTC-AAA-TTTGAGCTG-TTGCCG-CTTCACTCG-CCG-TTACTA-AGG-CAA-TC-CCT-G-TT-GGTTTCTTTT---
	L345_1	--TGGCCAA-TA-TTTAGC-T-TTAG-AAGAAA-TTTACCT-CCCA-TTTAGAG-CTGC-A-TTCCCAAAC-AACTCGACTCGTCGAA-GGGGCTTTACACGGCGAAGGCCAGCGACCACATA-CGGGA-TTCTCACCCTCTGT-GACGT-CCTGTT-CCAAAGAACTT-AGACCGCTGCCAACGCCAAAGCGCCCTCTGC-AAATTACAAC-TCGGACTCT-G-AAAGAGCCAG-ATTTC-AAA-TTTGAGCTG-TTGCCG-CTTCACTCG-CCG-TTACTA-GGG-CAA-TC-CCT-G-TT-GGTTTCTTTT---
	L345_215	--TGGCCAA-TA-TTTAGC-T-TTAG-AAGAAA-TTTACCT-CCCA-TTTAGAG-CTGC-A-TTCCCAAAC-AACTCGACTCGTCGAA-GGGGCTTTACACGGCGAAGGCCAGCGACCACATA-CGGGA-TTCTCACCCTCTGT-GACGT-CCTGTT-CCAAAGAACTT-AGACCGCTGCCAACGCCAAAGCGCCCTCTGC-AAATTACAAC-TCGGACTCT-G-AAAGAGCCAG-ATTTC-AAA-TTTGAGCTG-TTGCCG-CTTCACTCG-CCGTTTACTA-AGG-CAA-TC-CCT-G-TT-GGTTTCTTT----
	L345_278	--TGGCCAA-TA-TTTAGC-T-TTAG-AAGAAA-TTTACCT-CCCA-TTTAGAG-CTGC-A-TTCCCAAAC-AACTCGACTCGTCGAA-GGGGCTTTACACGGCGAAGGCCAGCGACCACATA-CGGGA-TTCTCACCCTCTGT-GACGT-CCTGTT-CCAAAGAACTT-AGACCGCTGCCAACGCCAAAGCGCCCTCTGC-AAATTACAAC-TCGGACTCT-G-AAAGAGCCAG-ATTTC-AAA-TTTGAGCTG-TTGCCG-CTTCACTCG-CCGTTTACTA-GGG-CAA-TC-CCT-G-TT-GGTTTCTTT----
	L345_105	--TGGCCAA-TA-TTTAGC-T-TTAG--AAGAA-TTTACCT-CCCA-TTTAGAG-CTGC-A-TTCCCAAAC-AACTCGACTCGTCGAA-GGGGCTTTACACGGCGAAGGCCAGCGACCACATA-CGGGA-TTCTCACCCTCTGT-GACGT-CCTGTT-CCAAAGAACTT-AGACCGCTGCCAACGCCAAAGCGCCCTCTGC-AAATTACAAC-TCGGACTCT-G-AAAGAGCCAG-ATTTC-AAA-TTTGAGCTG-TTGCCG-CTTCACTCG-CCG-TTACTA-GGG-CAA-TC-CCT-G-TT-GGTTTCTTTTC--
	L345_206	--TGGCCAA-TA-TTTAGC-T-TTAG-AAGAAA-TTTACCT-CCCA-TTTAGAG-CTGC-A-TTCCCAAAC-AACTCGACTCGTCGAA-GGGGCTTTACACGGCGAAGGCCAGCGACCACATA-CGGGA-TTCTCACCCTCTGT-GACGT-CCTGTT-CCAAAGAACTT-AGACCGCTGCCAACGCCAAAGCGCCCTCTGC-AAATTACAAC-TCGGACTCT-G-AAAGAGTCAG-ATTTC-AAA-TTTGAGCTG-TTGCCG-CTTCACTCG-CCGTTTACTA-GGG-CAA-TC-CCT-G-TT-GGTTTCTTT----
	L345_127	--TGGCCAA-TA-TTTAGC-T-TTAG-AAGAAA-TTTACCT-CCCA-TTTAGAG-CTGC-A-TTCCCAAAC-AACTCGACTCGTCGAA--GGGCTTTACACGGCGAAGGCCAGCGACCACATA-CGGGA-TTCTCACCCTCTGT-GACGT-CCTGTT-CCAAAGAACTT-AGACCGCTGCCAACGCCAAAGCGCCCTCTGC-AAATTACAAC-TCGGACTCT-G-AAAGAGTCAG-ATTTC-AAA-TTTGAGCTG-TTGCCG-CTTCACTCG-CCG-TTACTA-GGG-CAA-TC-CCT-G-TT-GGTTTCTTTTC--
	L345_96	--TGGCCAA-TA-TTTAGC-T-TTAG-AAGAAA-TTTACCT-CCCA-TTTAGAG-CTGC-A-TTCCCAAAC-AACTCGACTCGTCGAA-GGGGCTTTACACGGCGAAGGCCAGCGACCACATA-CGGGA-TTCTCACCCTCTGT-GACGT-CCTGTT-CCAAAGAACTT-AGACCGCTGCCAACGCCAAAGCGCCCTCTGC-AAATTACAAC-TCGGACTCT-G-AAAGAGTCAG-ATTTC-AAA-TTTGAGCTG-TTGCCG-CTTCACTCG-CCG-TTACTA-GGG-CAA-TC-CCT-G-TT-GGTTTCTTTT---
	L345_419	--TGGCCAA-TA-TTTAGC-T-TTAG-AAGAAA-TTTACCT-CCCA-TTTAGAG-CTGC-A-TTCCCAAAC-AACTCGACTCGTCGAA-GGGGCTTTACACGGCGAAGGCCAGCGACCACATA-CGGGA-TTCTCACCCTCTGT-GACGT-CCTGTT-CCAAAGAACTT-AGACCGCTGCCAACGCCAAAGCGCCCTCTGC-AAATTACAAC-TCGGACTCT-G-AAAGAGTCAG-ATTTC-AAA-TTTGAGCTG-TTGCCG-CTTCACTCG-CCGTTTACTA-GGG-CAA-TC-CCT-G-TT-GGTTTCTTT----
	L345_443	--TGGCCAA-TA-TTTAGC-T-TTAG-AAGAAA-TTTACCT-CCCA-TTTAGAG-CTGC-A-TTCCCAAAC-AACTCGGCTCGTCGAA-GGGGCTTTACACGGCGAAGGCCAGCGACCACATA-CGGGA-TTCTCACCCTCTGT-GACGT-CCTGTT-CCAAAGAACTT-AGACCGCTGCCAACGCCAAAGCGCCCTCTGC-AAATTACAAC-TCGGACTCT-G-AAAGAGTCAG-ATTTC-AAA-TTTGAGCTG-TTGCCG-CTTCACTCG-CCGTTTACTA-GGG-CAA-TC-CCT-G-TT-GGTTTCTTT----
	L345_209	--TGGCCAA-TA-TTTAGC-T-TTAG-AAGAAA-TTTACCT-CCCA-TTTAGAG-CTGC-A-TTCCCAAAC-AACTCGACTCGTCGAA-GGGGCTTTACACGGCGAAGGCCAGCGACCACATA-CGGGA-TTCTCACCCTCTGT-GACGT-CCTGTT-CCAAAGAACTT-AGACCGCTGCCAACGCCAAAGCGCCCTCTGC-AAATTACAAC-TCGGACTCT-G-AAAGAGTCAG-ATTTC-AAA-TTTGAGCTG-TTGCCG-CTTCACTCG-CCG-TTACTA-GGG-CAA-TC-CCT-G-TT-GGTTTCTTTT---
	L345_174	--TGGCCAA-TA-TTTAGC-T-TTAG-AAGAAA-TTTACCT-CCCA-TTTAGAG-CTGC-ATTACCCAAAC-AACTCGACTCGTCGGAAGGGGCTTTACACGGCGAAGGCCAGCGACCACATA-CGGGA-TTCTCACCCTCTGT-GACGT-CCTGTT-CCAAAGAACTT-AGACCGCTGCCAACGCCAAAGCGCCCTCTGC-AAATTACAAC-TCGGACTCT-G-AAAGAGCCAG-ATTTC-AAA-TTTGAGCTG-TTGCCG-CTTCACTCG-CCGTTTACTA-AGG-CAA-TC-CCT-G-TT-GGTTTCT------
	T249_22	--TGGCCAA-TA-TTTAGC-T-TTAG-AAGAAA-TTTACCT-CCCA-TTTAGAG-CTGC-A-TTCCCAAAC-AACTCGACTCGTCGAA-GGGGCTTTACACGGCGAAGGCCAGCGACCACATA-CGGGA-TTCTCACCCTCTGT-GACGT-CCTGTT-CCAAAGAACTT-AGACCGCTGCCAACGCCAAAGCGCCCTCTGC-AAATTACAAC-TCGGACTCT-G-AAAGAGCCAG-ATTTC-AAA-TTTGAGCTG-TTGCCG-CTTCACTCG-CCG-TTACTA--GG-CAA-TC-CCT-G-TT-GGTTTCTTTTC--
	T250_268	--TGGCCAA-TA-TTTAGC-T-TTAG-AAGAAA-TTTACCT-CCCA-TTTAGAG-CTGC-A-TTCCCAAAC-AACTCGACTCGTCGAA-GGGGCTTTACACGGCGAAGGCCAGCGACCACATA-CGGGA-TTCTCACCCTCTGT-GACGT-CCTGTT-CCAAAGAACTT-AGACCGCTGCCAACGCCAAAGCGCCCTCTGC-AAATTACAAC-TCGGACTCT-G-AAAGAGCCAG-A-TTC-AAA-TTTGAGCTG-TTGCCG-CTTCACTCG-CCGTTTACTA-GGG-CAA-TC-CCT-G-TT-GGTTTCTTTT---
	T251_496	--TCGCCAA-TA-TTTAGC-T-TTAG-ATGGAA-TTTACCA-CCCA-TTTAGAG-CTGC-A-TTCCCAAAC-AACTCGACTCGTCGAA-GGGGCTTTACACGGCGAAGGCCAGCGACCACATA-CGGGA-TTCTCACCCTCTGT-GACGT-CCTGTT-CCAAAGAACTT-AGACCGCTGCCAACGCCAAAGCGCCCTCTGC-AAATTACAAC-TCGGACTCT-G-AAAGAGCCAG-ATTTC-AAA-TTTGAGCTG-TTGCCG-CTTCACTCG-CCGTTTACTA-GGG-CAA-TC-CCT-G-TT-GGTTTCTTT----
	T251_111	--TCGCCAA-TA-TTTAGCTT-TTAG-ATGGAA-TTTACCA-CCCA-CTTAGAG-CTGC-A-TTCCCAAAC-AACTCGACTCGTCGAA-GGGGCTTTACACGGCGAAGGCCAGCGACCACATA-CGGGA-TTCTCACCCTCTGT-GACGT-CCTGTT-CCAAAGAACTT-AGACCGCTGCCAACGCCAAAGCGCCCTCTGC-AAATTACAAC-TCGGACTCT-G-AAAGAGCCAG-ATTTC-AAA-TTTGAGCTG-TTGCCG-CTTCACTCG-CCG-TTACTA-GGG-CAA-TC-CCT-G-TT-GGTTTCTTT----
	T252_69	-GTGGCCAATAG-TTTAGC-T-TTAG-AAGAAA-TTTACCT-CCCA-TTTAGAG-CTGC-A-TTCCCAAAC-AACTCGACTCGTCGAA-GGGGCTTTACACGGCGAAGGCCAGCGACCACATA-CGGGA-TTCTCACCCTCTGT-GACGT-CCTGTT-CCAAAGAACTT-AGACCGCTGCCAACGCCAAAGCGCCCTCTGC-AAATTACAAC-TCGGACTCT-G-AAAGAGCCAG-ATTTC-AAA-TTTGAGCTG-TTGCCG-CTTCACTCG-CCG-TTACTA--GG-CAA-TC-CCT-G-TT-GGTTTCTTT----
	T252_388	--TGGCCAA-TA-TTTAGC-T-TTAG-AAGAAA-TTTACCT-CCCA-TTTAGAG-CTGC-A-TTCCCAAAC-AACTCGACTCGTCGAA-GGGGCTTTACACGGCGAAGGCCAGCGACCACATA-CGGGA-TTCTCACCCTCTGT-GACGT-CCTGTT-CCAAAGAACTT-AGACCGCTGCCAACGCCAAAGCGCCCTCTGC-AAATTACAAC-TCGGACTCT-G-AAAGAGCCAG-ATTTC-AAA-TTTGAGCTG-TTGCCG-CTTCACTCG-CCGTTTACTA-GGG-CAA-TC-CCT-G-TT-GGTTTCTTT----
	T323_209	--CGGCCAG-TA-TTTAGC-T-TTAG-AAGAAG-TTTATCT-CCCA-TTTAGAG-CTGC-A-TTCCCAAAC-AACTCGACTCGTCGAA-GGGGCTTTACACGGCGAAGGCCAGCGACCACATA-CGGGA-TTCTCACCCTCTGT-GACGT-CCTGTT-CCAAAGAACTT-AGACCGCTGCCAACGCCAAAGCGCCCTCTGC-AAATTACAAC-TCGGACTCT-G-AAAGAGCCAG-ATTTC-AAA-TTTGAGCTG-TTGCCG-CTTCACTCG-CCGTTTACTA-GGG-CAA-TC-CCT-G-TT-GGTTTCTTT----
	T323_118	--CGGCCAG-TA-TTTAGC-T-TTAG-ATGAAA-TTTACCT-CCCA-TTTAGAG-CTGC-A-TTCCCAAAC-AACTCGACTCGTCGAA-GGGGCTTTACACGGCGAAGGCCAGCGACCACATA-CGGGA-TTCTCACCCTCTGT-GACGT-CCTGTT-CCAAAGAACTT-AGACCGCTGCCAACGCCAAAGCGCCCTCTGC-AAATTACAAC-TCGGACTCT-G-AAAGAGCCAG-ATTTC-AAA-TTTGAGCTG-TTGCCG-CTTCACTCG-CCGTTTACTA-GGG-CAATCC-CTC-G-TT-GGTTTCTT-----
	T323_43	--TAGCCAA-TA-TTTAGC-T-TTAG-AAGAAA-TTTACCT-CCCA-TTTAGAG-CTGC-A-TTCCCAAAC-AACTCAACTCGTCGAA-GGGGCTTTACACGGCGAAGGCCAGCGACCACATA-CGGGA-TTCTCACCCTCTGT-GACGT-CCTGTT-CCAAAGAACTT-AGACCGCTGCCAACGCCAAAGCGCCCTCTGC-AAATTACAAC-TCGGACTCT-G-AAAGAGTCAG-ATTTC-AAA-TTTGAGCTG-TTGCCG-CTTCACTCG-CCG-TTACTA-GGG-CAA-TC-CCT-G-TT-GGTTTCTTTT---
	T323_22	--TGGCCAA-TA-TTTAGC-T-TTAG-AAGAAA-TTTACCT-CCCA-TTTAGAG-CTGC-A-TTCCCAAAC-AACTCGACTCGTCGAA-GGGGCTTTACACGGCGAAGGCCAGCGACCACATA-CGGGAGTTCTCACCCTCTGT-GACGT-CCTGTT-CCAAAGAACTT-AGACCGCTGCCAACGCCAAAGCGCCCTCTGC-AAATTACAAC-TCGGACTCT-G-AAAGAGTCAG-ATTTC-AAA-TTTGAGCTG-TTGCCG-CTTCACTCG-CCG-TTACTA-GGG-CAA-TC-CCT-G-TT-GGTTTCTTT----
	T323_21	--TGGACCAATA-TTTAGC-T-TTAG-AAGAAA-TTTACCT-CCCA-TTTAGAG-CTGC-A-TTCCCAAAC-AACTCGACTCGTCGAA-GGGGCTTTACACGGCGAAGGCCAGCGACCACATA-CGGGA-TTCTCACCCTCTGT-GACGT-CCTGTT-CCAAAG-ACTT-AGACCGCTGCCAACGCCAAAGCGCCCTCTGC-AAATTACAAC-TCGGACTCT-G-AAAGAGTCAG-ATTTC-AAA-TTTGAGCTG-TTGCCG-CTTCACTCG-CCG-TTACTA-GGG-CAA-TC-CCT-G-TT-GGTTCTTTTC---
	T323_44	--TGGCCAA-TA-TTTAGC-T-TTAG-AAGAAA-TTTACCT-CCCA-TTTAGAG-CTGC-A-TTCCCAAAC-AACTCGACTCGTCGAA-GGGGCTTTACACGGCGAAGGCCAGCGACCACATA-CGGGA-TTCTCACCCTCTGT-GACGT-CCTGTT-CCAAAGAACTT-AGACCGCTGCCAACGCCAAAGCGCCCTCTGC-AAATTACAAC-TCGGACTCT-G-AAAGAGCCAG-ATTTC-AAA-TTTGAGCTG-TTGCCG-CTTCACTCG-CCG-TTACTA-GGG-CAA-TC-CCT-G-TT-GGTTTCTTTC---
	T323_32	--TGGCCAA-TA-TTTAGC-T-TTAG-AAGAAA-TTTACCT-CCCA-TTTAGAG-CTGC-A-TTCCCAAAC-AACTCGACTCGTCGAA-GGGGCTTTACACGGCGAAGGCCAGCGACCACATA-CGGGA-TTCTCACCCTCTGT-GACGT-CCTGTT-CCAAAGAACTT-AGACCGCTGCCAACGCCAAAGCGCCCTCTGC-AAATTACAAC-TCGGACTCTAG-AAAGAGCCAG-ATTTC-AAA-TTTGAGCTG-TTGCCG-CTTCACTCG-CCG-TTACTA-GGG-CAA-TC-CCT-G-TT-GGTTTCTTT----
	T323_198	--TGGCCAA-TA-TTTAGC-T-TTAG-AAGAAA-TTTACCT-CCCA-TTTAGAG-CTGC-A-TTCCCAAAC-AACTCGACTCGTCGAA-GGGGCTTTACACGGCGAAGGCCAGCGACCACATA-CGGGA-TTCTCACCCTCTGT-GACGT-CCTGTT-CCAAAGAACTT-AGACCGCTGCCAACGCCAAAGCGCCCTCTGC-AAATTACAAC-TCGGACTCT-G-AAAGAGCCAG-ATTTC-AAA-TTTGAGCTG-TTGCCG-CTTCACTCG-CCG-TTACTA-GGG-CAA-TC-CCT-G-TT-GGTTTCTTTT---
	T323_48	--TGGCCAA-TA-TTTAGC-T-TTAG-AAGAAA-TTTACCT-CCCA-TTTAGAG-CTGC-A-TTCCCAAAC-AACTCGACTCGTCGAA--GGGCTTTACACGGCGAAGGCCAGCGACCACATA-CGGGA-TTCTCACCCTCTGT-GACGT-CCTGTT-CCAAAGAACTT-AGACCGCTGCCAACGCCAAAGCGCCCTCTGC-AAATTACAAC-TCGGACTCT-G-AAAGAGTCAG-ATTTC-AAA-TTTGAGCTG-TTGCCG-CTTCACTCG-CCG-TTACTA-GGG-CAA-TC-CCTCG-TTCGGTTTCTTT----
	T323_121	--TGGCCAA-TA-TTTAGC-T-TTAG-AAGAAA-TTTACCT-CCCA-TTTAGAG-CTGC-A-TTCCCAAAC-AACTCGACTCGTCGAA-GGGGCTTTACACGGCGAAGGCCAGCGACCACATA-CGGGA-TTCTCACCCTCTGT-GACGTCCCTGTT-CCAAAGAACTT-AGACCGCTGCCAACGCCAAAGCGCCCTCTGC-AAATTACAAC-TCGGACTCT-G-AAAGAGCCAG-ATTTC-AAA-TTTGAGCTG-TTGCCG-CTTCACTCG-CCGTTTACTA-GGG-CAA-TC-CCT-G-TT-GGTTTCTT-----
	T323_176	--TGGCCAA-TA-TTTAGC-T-TTAG-AAGAAA-TTTACCT-CCCA-TTTAGAG-CTGC-A-TTCCCAAAC-AACTCGACTCGTCGAA-GGGGCTTTACACGGCGAAGGCCAGCGACCACATA-CGGGA-TTCTCACCCTCTGT-GACGT-CCTGTT-CCAAAGAACTT-AGACCGCTGCCAACGCCAAAGCGCCCTCTGC-AAATTACAAC-TCGGACTCT-G-AAAGAGCCAG-ATTTC-AAA-TTTGAGCTG-TTGCCG-CTTCACTCG-CCGTTTACTA-GGG-CAA-TC-CCT-G-TT-GGTTTCTTT----
	T323_107	--TGGCCAA-TA-TTTAGC-T-TTAG-AAGAAA-TTTACCT-CCCA-TTTAGAG-CTGC-A-TTCCCAAAC-AACTCGACTCGTCGAA-GGGGCTTTACACGGCGAAGGCCAGCGACCACATA-CGGGA-TTCTCACCCTCTGT-GACGT-CCTGTT-CCAAAGAACTT-AGACCGCTGCCAACGCCAAAGCGCCCTCTGC-AAATTACAAC-TCGGACTCT-G-AAAGAGCCAG-ATTTC-AAA-TTTGAGCTG-TTGCCG-CTTCACTCG-CCGTTTACTA-GGG-CAA-TC-CCT-G-TT-GGTTTCTTT----
	T323_15	--TGGCCAA-TA-TTTAGC-T-TTAG-AAGAAA-TTTACCT-CCCA-TTTAGAG-CTGC-A-TTCCCAAAC-AACTCGACTCGTCGAA-GGGGCTTTACACGGCGAAGGCCAGCGACCACATA-CGGGA-TTCTCACCCTCTGT-GACGT-CCTGTT-CCAAAGAACTT-AGACCGCTGCCAACGCCAAAGCGCCCTCTGC-AAATTACAAC-TCGGACTCT-G-AAAGAGCCAG-ATTTC-AAA-TTTGAGCTG-TTGCCGTCTTCACTCG-CCG-TTACTA-GGG-CAA-TC-CCT-G-TT-GGTTTCTTT----
	T323_38	--TGGCCAA-TA-TTTAGC-T-TTAG-AAGAAA-TTTACCT-CCCA-TTTAGAG-CTGC-A-TTCCCAAAC-AACTCGACTCGTCGAA-GGGGCTTTACACGGCGAAGGCCAGCGACCACATA-CGGGA-TTCTCACCCTCTGT-GACGT-CCTGTT-CCAAAGAACTT-AGACCGCTGCCAACGCCAAAGCGCCCTCTGC-AAATTACAAC-TCGGACTCT-G-AAAGAGTCAG-ATTTC-AAA-TTTGAGCTG-TTGCCG-CTTCACTCG-CCG-TTACTA-GGG-CAA-TC-CCT-G-TT-GGTTTCTTTC---
	T323_239	--TGGCCAA-TA-TTTAGC-T-TTAG-AAGAAA-TTTACCT-CCCA-TTTAGAG-CTGC-A-TTCCCAAAC-AACTCGACTCGTCGAA-GGGGCTTTACACGGCGAAGGCCAGCGA-CACATA-CGGGA-TTCTCACCCTCTGT-GACGT-CCTGTT-CCAAAGAACTT-AGACCGCTGCCAACGCCAAAGCGCCCTCTGC-AAATTACAAC-TCGGACTCT-G-AAAGAGCCAG-ATTTC-AAA-TTTGAGCTG-TTGCCG-CTTCACTCG-CCGTTTACTA-GGG-CAA-TC-CCT-G-TT-GGTTTCTTTT---
	T323_1	--TGGCCAA-TA-TTTAGC-T-TTAG-AAGAAA-TTTACCT-CCCA-TTTAGAG-CTGC-A-TTCCCAAAC-AACTCGACTCGTCGAA-GGGGCTTTACACGGCGAAGGCCAGCGACCACATA-CGGGA-TTCTCACCCTCTGT-GACGT-CCTGTT-CCAAAGAACTT-AGACCGCTGCCAACGCCAAAGCGCCCTCTGC-AAATTACAAC-TCGGACTCT-G-AAAGAGCCAG-ATTTC-AAA-TTTGAGCTG-TTGCCG-CTTCACTCG-CCG-TTACTA-GGG-CAA-TC-CCT-G-TT-GGTTTCTTTT---
	T323_34	--TGGCCAA-TA-TTTAGC-T-TTAG-AAGAAA-TTTACCT-CCCA-TTTAGAG-CTGC-A-TTCCCAAAC-AACTCGACTCGTCGAA-GGGGCTTTACACGGCGAAGGCCAGCGACCACATA-CGGGA-TTCTCACCCTCTGT-GACGT-CCTGTT-CCAAAGAACTT-AGACCGCTGCCAACGCCAAAGCGCCCTCTGC-AAATTACAAC-TCGGACTCT-G-AAAGAGTCAG-ATTTC-AAA-TTTGAGCTG-TTGCCG-CTTCACTCG-CCG-TTACTA-GGG-CAA-TC-CCT-G-TT-GGTTTCTTTT---
	T323_141	--TGGCCAA-TA-TTTAGC-T-TTAG-AAGAAA-TTTACCT-CCCA-TTTAGAG-CTGC-A-TTCCCAAAC-AACTCGACTCGTCGAA-GGGGCTTTACACGGCGAAGGCCAGCGACCACATA-CGGGA-TTCTCACCCTCTGTCGACGT-CCTGTT-CCAAAGAACTT-AGACCGCTGCCAACGCCAAAGCGCCCTCTGC-AAATTACAAC-TCGGACTCT-G-AAAGAGCCAG-ATTTC-AAA-TTTGAGCTG-TTGCCG-CTTCACTCG-CCGTTTACTA-GGG-CAA-TC-CCT-G-TT-GGTTTCTT-----
	T323_137	--TGGCCAA-TA-TTTAGC-T-TTAG-AAGAAA-TTTACCT-CCCA-TTTAGAG-CTGC-A-TTCCCAAAC-AACTCGACTCGTCGAA-GGGGCTTTACACGGCGAAGGCCAGCGACCACATA-CGGGA-TTCTCACCCTCTGT-GACGT-CCTGTT-CCAAAGAACTT-AGACCGCTGCCAACGCCAAAGCGCCCTCTGC-AAATTACAAC-TCGGACTCT-G-AAAGAGTCAG-ATTTC-AAA-TTTGAGCTG-TTGCCG-CTTCACTCG-CCGTTTACTA-GGG-CAACTC-CCTCG-TT-GGTTTCT------
	T323_86	--TGGCCAA-TA-TTTAGC-T-TTAG-AAGAAA-TTTACCT-CCCA-TTTAGAG-CTGC-A-TTCCCAAAC-AACTCGACTCGTCGAA-GGGGCTTTACACGGCGAAGGCCAGCGACCACATA-CGGGA-TTCTCACCCTCTGT-GACGT-CCTGTT-CCAAAGAACTT-AGACCGCTGCCAACGCCAAAGCGCCCTCTGC-AAATTACAAC-TCGGACTCT-G-AAAGAGTCAG-ATTTC-AAA-TTTGAGCTG-TTGCCG-CTTCACTCG-CCG-TTACTA-AGG-CAA-TC-CCT-G-TT-GGTTTCTTTT---
	T323_96	--TGGCCAA-TA-TTTAGC-T-TTAG-AAGAAA-TTTACCT-CCCA-TTTAGAG-CTGC-A-TTCCCAAAC-AACTCGACTCGTCGAA-GGGGCTTTACACGGCGAAGGCCAGCGACCACATA-CGGGA-TTCTCACCCTCTGT-GACGT-CCTGTT-CCAAAGAACTT-AGACCGCTGCCAACGCCAAAGCGCCCTCTGC-AAATTACAAC-TCGGACTCT-G-AAAGAGCCAG-ATTTC-AAA-TTTGAGCTG-TTGCCG-CTTCACTCG-CCGTTTACTA-GGG-CAA-TC-CCT-G-TT-CGGTTTCTT----
	T323_131	--TGGCCAA-TA-TTTAGC-T-TTAG-AAGAAA-TTTACCT-CCCA-TTTAGAG-CTGC-A-TTCCCAAAC-AACTCGACTCGTCGAA-GGGGCTTTACACGGCGAAGGCCAGCGACCACATA-CGGGA-TTCTCACCCTCTGT-GACGT-CCTGTT-CCAAAGAACTT-AGACCGCTGCCAACGCCAAAGCGCCCTCTGC-AAATTACAAC-TCGGACTCT-G-AAAGAGTCAG-ATTTC-AAA-TTTGAGCTG-TTGCCG-CTTCACTCG-CCGTTTACTA-GGG-CAATCC-CTC-G-TT-CGGTTTCT-----
	T323_152	--TGGCCAA-TA-TTTAGC-T-TTAG-AAGAAA-TTTACCT-CCCA-TTTAGAG-CTGC-A-TTCCCAAAC-AACTCGACTCGTCGAA-GGGGCTTTACACGGCGAAGGCCAGCGACCACATA-CGGGA-TTCTCACCCTCTGT-GACGT-CCTGTT-CCAAAGAACTT-AGACCGCTGCCAACGCCAAAGCGCCCTCTGC-AAATTACAAC-TCGGACTCT-G-AAAGAGCCAG-ATTTC-AAA-TTTGAGCTC-TTGCCG-CTTCACTCG-CCGTTTACTG-AGG-CAA-TC-CCG-G-TT-GGTTTCTTT----
	T323_136	--TGGCCAA-TA-TTTAGC-T-TTAG-AAGAAA-TTTACCT-CCCA-TTTAGAG-CTGC-A-TTCCCAAAC-AACTCGACTCGTCGAA-GGGGCTTTACACGGCGAAGGCCAGCGACCACATA-CGGGA-TTCTCACCCTCTGT-GACGT-CCTGTT-CCAAAGAACTT-AGACCGCTGCCAACGCCAAAGCGCCCTCTGC-AAATTACAAC-TCGGACTCT-G-AAAGAGTCAG-ATTTC-AAA-TTTGAGCTG-TTGCCG-CTTCACTCG-CCGTTTACTA-GGG-CAA-TC-CCT-G-TT-GGTTTCTTT----
	T323_94	--TGGCCAA-TA-TTTAGC-T-TTAG-AAGAAA-TTTACCT-CCCA-TTTAGAG-CTGC-A-TTCCCAAAC-AACTCGACTCGTCGAA-GGGGCTTTACACGGCGAAGGCCAGCGACCACATA-CGGGA-TTCTCACCCTCTGT-GACGT-CCTGTT-CCAAAGAACTT-AGACCGCTGCCAACGCCAAAGCGCCCTCTGC-AAATTACAAC-TCGGACTCT-G-AAAGAGTCAG-ATTTC-AAA-TTTGAGCTG-TTGCCG-CTTCACTCG-CCGTTTACTA-GGG-CAA-TC-CCT-G-TT-GGTTTCTTT----
	T323_166	--TGGCCAA-TA-TTTAGC-T-TTAG-AAGAAA-TTTACCT-CCCA-TTTAGAG-CTGCTA-TTCCCAAAC-AACTCGACTCGTCGAA-GGGGCTTTACACGGCGAAGGCCAGCGACCACATA-CGGGA-TTCTCACCCTCTGT-GACGT-CCTGTT-CCAAAGAACTT-AGACCGCTGCCAACGCCAAAGCGCCCTCTGC-AAATTACAAC-TCGGACTCT-G-AAAGAGCCAG-ATTTC-AAA-TTTGAGCTG-TTGCCG-CTTCACTCG-CCGTTTACTA-GGG-CAA-TC-CCT-G-TT-GGTTTCTT-----
	T323_77	--TGGCCAA-TA-TTTAGC-T-TTAG--AAGAA-TTTACCT-CCCA-TTTAGAG-CTGC-A-TTCCCAAAC-AACTCGACTCGTCGAA-GGGGCTTTACACGGCGAAGGCCAGCGACCACATA-CGGGA-TTCTCACCCTCTGT-GACGT-CCTGTT-CCAAAGAACTT-AGACCGCTGCCAACGCCAAAGCGCCCTCTGC-AAATTACAAC-TCGGACTCT-G-AAAGAGTCAG-ATTTC-AAA-TTTGAGCTG-TTGCCG-CTTCACTCG-CCG-TTACTACGGG-CAA-TC-CCT-G-TT-GGTTTCTTTT---
	T323_178	--TGGCCAA-TA-TTTAGC-T-TTAG-ATGAAA-TTTACCA-CCCG-CTTAGAG-CTGC-A-TTCCCAAAC-AACTCGACTCGTCGAA-GGAGCTTCACACGGCGAAGGCCAGCGACCACATA-CGGGA-TTCTCACCCTCTGT-GACGT-CCTGTT-CCAAAGAACTT-AGACCGCTGCCAACGCCAAAGCGCCCTCTGC-AAATTACAAC-TCGGACTCT-G-AAAGAGCCAG-ATTTC-AAA-TTTGAGCTG-TTGCCG-CTTCACTCG-CCG-TTACTA-GGG-CAA-TC-CCT-G-TT-GGTTTCTTTT---
	T323_202	--TGGCCAA-TA-TTTAGC-T-TTAG-AAGAAA-TTTACCT-CCCA-TTTAGAG-CTGC-A-TTCCCAAAC-AACTCGACTCGTCGAA-GGGGCTTTACACGGCGAAGGCCAGCGACCACATA-CGGGA-TTCTCACCCTCTGT-GACGT-CCTGTT-CCAAAGAACTT-AGACCGCTGCCAACGCCAAAGCGCCCTCTGC-AAATTACAAC-TCGGACTCT-G-AAAGAGTCAG-ATTTC-AAA-TTTGAGCTG-TTGCCG-CTTCACTCG-CCGTTTACTA-GGG-CAACTC-CCT-G-TT-GGTTTCTT-----
	T323_71	--TGGCCAA-TA-TTTAGC-T-TTAG--AAGAA-TTTACCT-CCCA-TTTAGAG-CTGC-A-TTCCCAAAC-AACTCGACTCGTCGAA-GGGGCTTTACACGGCGAAGGCCAGCGACCACATA-CGGGA-TTCTCACCCTCTGT-GACGT-CCTGTT-CCAAAGAACTT-AGACCGCTGCCAACGCCAAAGCGCCCTCTGC-AAATTACAAC-TCGGACTCT-G-AAAGAGTCAG-ATTTC-AAA-TTTGAGCTG-TTGCCG-CTTCACTCG-CCG-TTACTA-GGG-CAA-TC-CCT-G-TT-GGTTTCTTTTC--
	T323_111	--TGGCCAA-TT-ATTAGC---TTAG-AAGAAA-TTTACCT-CCCA-TTTAGAG-CTGC-A-TTCCCAAAC-AACTCGACTCGTCGAA-GGGGCTTTACACGGCGAAGGCCAGCGACCACATA-CGGGA-TTCTCACCCTCTGT-GACGT-CCTGTT-CCAAAGAACTT-AGACCGCTGCCAACGCCAAAGCGCCCTCTGC-AAATTACAAC-TCGGACTCT-G-AAAGAGTCAG-ATTTC-AAA-TTTGAGCTG-TTGCCG-CTTCACTCG-CCGTTTACTA-GGG-CAA-TC-CCT-G-TT-GGTTTCCTTT---
	T323_2	--TGGCCAA-TA-TTTAGC-T-TTAG-AAGAAA-TTTACCT-CCCA-TTTAGAG-CTGC-A-TTCCCAAAC-AACTCGACTCGTCGAA-GGGGCTTTACACGGCGAAGGCCAGCGACCACATA-CGGGA-TTCTCACCCTCTGT-GACGT-CCTGTT-CCAAAGAACTT-AGACCGCTGCCAACGCCAAAGCGCCCTCTGC-AAATTACAAC-TCGGACTCT-G-AAAGAGTCAG-ATTTC-AAA-TTTGAGCTG-TTGCCG-CTTCACTCG-CCG-TTACTA-GGG-CAA-TC-CCT-G-TT-GGTTTCTTTT---
	T323_98	--TGGCCAATTA-TTTAGC-T-TTAG-AAGAAA-TTTACCT-CCCA-TTTAGAG-CTGC-A-TTCCCAAAC-AACTCGACTCGTCGAA-GGGGCTTTACACGGCGAAGGCCAGCGACCACATA-CGGGA-TTCTCACCCTCTGT-GACGT-CCTGTT-CCAAAGAACTT-AGACCGCTGCCAACGCCAAAGCGCCCTCTGC-AAATTACAAC-TCGGACTCT-G-AAAGAGTCAG-ATTTC-AAA-TTTGAGCTG-TTGCCG-CTTCACTCG-CCGTTTACTA-GGG-CAA-TC-CCT-G-TT-GGTTTCTT-----
	T323_57	--TGGCCAA-TA-TTTAGC-T-TTAG--AAGAA-TTTACCT-CCCA-TTTAGAG-CTGC-A-TTCCCAAAC-AACTCGACTCGTCGAA-GGGGCTTTACACGGCGAAGGCCAGCGACCACATA-CGGGA-TTCTCACCCTCTGT-GACGT-CCTGTT-CCAAAGAACTT-AGACCGCTGCCAACGCCAAAGCGCCCTCTGC-AAATTACAAC-TCGGACTCT-G-AAAGAGCCAG-ATTTC-AAA-TTTGAGCTG-TTGCCG-CTTCACTCG-CCG-TTACTA-GGG-CAA-TC-CCT-G-TT-GGTTTCTTTTC--
	T323_29	--TGGCCGAATA-TTTAGC-T-TTAG-AAGAAA-TTTACCT-CCCA-TTTAGAG-CTGC-A-TTCCCAAAC-AACTCGACTCGTCGAA-GGGGCTTTACACGGCGAAGGCCAGCGACCACATA-CGGGA-TTCTCACCCTCTGT-GACGT-CCTGTT-CCAAAGAACTT-AGACCGCTGCCAACGCCAAAGCGCCCTCTGC-AAATTACAAC-TCGGACTCT-G-AAAGAGCCAG-ATTTC-AAA-TTTGAGCTG-TTGCCG-CTTCACTCG-CCG-TTACTA-GGG-CAA-TC-CCT-G-TT-GGTTTCTTT----
	T324_189	--CGGCCAG-TA-TTTAGC-T-TTAG-AAGAAA-TTTACCT-CCCA-TTTAGAG-CTGC-A-TTCCCAAAC-AACTCGACTCGTCGAA-GGGGCTTTACACGGCGAAGGCCAGCGACCACATA-CGGGA-TTCTCACCCTCTGT-GACGT-CCTGTT-CCAAAGAACTT-AGACCGCTGCCAACGCCAAAGCGCCCTCTGC-AAATTACAAC-TCGGACTCT-G-AAAGAGCCAG-ATTTC-AAA-TTTGAGCTG-TTGCCG-CTTCACTCG-CCGTTTACTA-GGG-CAA-TC-CCT-G-TT-GGTTTCTTT----
	T323_112	--TGGCCAA-TA-TTTAGC-T-TTAG-AAGAAA-TTTACCT-CCCA-TTTAGAG-CTGC-A-TTCCCAAAC-AACTCGACTCGTCGAA-GGGGCTTTACACGGCGAAGGCCAGCGACCACATA-CGGGA-TTCTCACCCTCTGT-GACGT-CCTGTT-CCAAAGAACTT-AGACCGCTGCCAACGCCAAAGCGCCCTCTGC-AAATTACAAC-TCGGACTCT-G-AAAGAGTCAG-ATTTC-AAA-TTTGAGCTG-TTGCCG-CTTCACTCG-CCG-TTACTA-GGG-CAA-TC-CCT-G-TT-GGTTTCTTTT---
	T324_168	--CGGCCAG-TA-TTTAGC-T-TTAG-ATGAAA-TTTACCA-CCCA-TTTAGAG-CTGC-A-TTCCCAAAC-AACTCGACTCGTCGAA-GGGGCTTTACACGGCGAAGGCCAGCGACCACATA-CGGGA-TTCTCACCCTCTGT-GACGT-CCTGTT-CCAAAGAACTT-AGACCGCTGCCAACGCCAAAGCGCCCTCTGC-AAATTACAAC-TCGGACTCT-G-AAAGAGCCAG-ATTTC-AAA-TTTGAGCTG-TTGCCG-CTTCACTCG-CCG-TTACTG-AGG-CAA-TC-CCT-G-TT-GGTTTCTTTC---
	T323_191	--TGGCCAG-TA-TTTAGC-T-TTAG-ATGAAA-TTTACCA-CCCA-TTTAGAG-CTGC-A-TTCCCAAAC-AACTCGACTCGTCGAA-GGGGCTTTACACGGCGAAGGCCAGCGACCACATA-CGGGA-TTCTCACCCTCTGT-GACGT-CCTGTT-CCAAAGAACTT-AGACCGCTGCCAACGCCAAAGCGCCCTCTGC-AAATTACAAC-TCGGACTCT-G-AAAGAGTCAG-ATTTC-AAA-TTTGAGCTG-TTGCCG-CTTCACTCG-CCGTTTACTA-GGG-CAA-TC-CCT-G-TT-GGTTTCTTT----
	T324_100	--CGGCCAG-TA-TTTAGC-T-TTAG--AAGAA-TTTACCT-CCCA-TTTAGAG-CTGC-A-TTCCCAAAC-AACTCGACTCGTCGAA-GGGGCTTTACACGGCGAAGGCCAGCGACCACATA-CGGGA-TTCTCACCCTCTGT-GACGT-CCTGTT-CCAAAGAACTT-AGACCGCTGCCAACGCCAAAGCGCCCTCTGC-AAATTACAAC-TCGGACTCT-G-AAAGAGCCAG-ATTTC-AAA-TTTGAGCTG-TTGCCG-CTTCACTCG-CCG-TTACTA-GGG-CAA-TC-CCT-G-TT-GGTTTCTTTTC--
	T323_53	--TGGCCAA-TA-TTTAGC-T-TTAG-AAGAA--TTTACCT-CCCA-TTTAGAG-CTGC-A-TTCCCAAAC-AACTCGACTCGTCGAA-GGGGCTTTACACGGCGAAGGCCAGCGACCACATA-CGGGA-TTCTCACCCTCTGT-GACGT-CCTGTTCCCAAAGAACTT-AGACCGCTGCCAACGCCAAAGCGCCCTCTGC-AAATTACAAC-TCGGACTCT-G-AAAGAGTCAG-ATTTC-AAA-TTTGAGCTG-TTGCCG-CTTCACTCG-CCG-TTACTA-GGG-CAACTC-CCT-G-TT-GGTTCCTTT----
	T323_88	--TGGCCAA-TA-TTTAGC-T-TTAG-AAGAAA-TTTACCT-CCCA-TTTAGAG-CTGC-A-TTCCCAAAC-AACTCGACTCGTCGAA-GGGGCTTTACACGGCGAAGGCCAGCGACCACATA-CGGGA-TTCTCACCCTCTGT-GACGT-CCTGTT-CCAAAGAACTT-AGACCGCTGCCAACGCCAAAGCGCCCTCTGC-AAATTACAAC-TCGGACTCT-G-AAAGAGTCAG-ATTTC-AAA-TTTGAGCTG-TTGCCG-CTTCACTCG-CCG-TTACTA-GGG-CAA-TC-CCT-G-TT-GGTTTCTTTT---
	T323_220	--TGGCCAA-TA-TTTAGC-T-TTAG-AAGAAA-TTTACCT-CCCA-TTTAGAG-CTGC-A-TTCCCAAAC-AACTCGACTCGTCGAA-GGGGCTTTACACGGCGAAGGCCAGCGACCACATA-CGGGA-TTCTCACCCTCTGT-GACGT-CCTGTT-CCAAAGAACTT-AGACCGCTGCCAACGCCAAAGCGCCCTCTGC-AAATTACAAC-TCGGACTCT-G-AAAGAGTCAG-ATTTC-AAA-TTTGAGCTG-TTGCCG-CTTCACTCG-CCGTTTACTA-GGG-CAATCC-CCT-G-TT-GGTTTCTT-----
	T323_100	--TGGCCAA-TA-TTTAGC-T-TTAG-AAGAAA-TTTACCT-CCCA-TTTAGAG-CTGC-A-TTCCCAAAC-AACTCGACTCGTCGAA-GGGGCTTTACACGGCGAAGGCCAGCGACCACATA-CGGGA-TTCTCACCCTCTGT-GACGT-CCTGTT-CCAAAGAACTT-AGACCGCTGCCAACGCCAAAGCGCCCTCTGC-AAATTACAAC-TCGGACTCT-G-AAAGAGCCAG-ATTTC-AAA-TTTGAGCTG-TTGCCG-CTTCACTCG-CCGTTTACTA-GGG-CAA-TC-CCT-G-TT-GGTTTCTTT----
	T323_167	--TGGCCAA-TA-TTTAGC-T-TTAG-AAGAAG-TTTATCT-CCCA-TTTAGGG-CTGC-A-TTCCCAAAC-AACTCGACTCGTCGAA-GGGGCTTTACACGGCGAAGGCCAGCGACCACATA-CGGGA-TTCTCACCCTCTGT-GACGT-CCTGTT-CCAAAGAACTT-AGACCGCTGCCAACGCCAAAGCGCCCTCTGC-AAATTACAAC-TCGGACTCT-G-AAAGAGTCAG-ATTTC-AAA-TTTGAGCTG-TTGCCG-CTTCACTCG-CCGTTTACTA-GGG-CAA-TC-CCT-G-TT-GGTTTCTTT----
	T323_164	--TGGCCAA-TA-TTTAGC-T-TTAG-AAGAAA-TTTACCT-CCCA-TTTAGAG-CTGC-A-TTCCCAAAC-AACTCGACTCGTCGAA-GGGGCTTTACACGGCGAAGGCCAGCGACCACGTA-CGGGA-TTCTCACCCTCTGT-GACGT-CCTGTT-CCAAAGAACTT-AGACCGCTGCCAACGCCAAAGCGCCCTCTGC-AAATTACAAC-TCGGACTCT-G-AAAGAGTCAG-ATTTC-AAA-TTTGAGCTGTTTGCCG-CTTCACTCG-CCGTTTACTA-GGG-CAA-TC-CCT-G-TT-GGTTTCTT-----
	T324_115	--TGGCCAA-TA-TTTAGC-T-TTAG--AAGAA-TTTACCT-CCCA-TTTAGAG-CTGC-A-TTCCCAAAC-AACTCGACTCGTCGAA-GGGGCTTTACACGGCGAAGGCCAGCGACCACATA-CGGGA-TTCTCACCCTCTGT-GACGT-CCTGTT-CCAAAGAACTT-AGACCGCTGCCAACGCCAAAGCGCCCTCTGC-AAATTACAAC-TCGGACTCT-G-AAAGAGCCAG-ATTTC-AAA-TTTGAGCTG-TTGCCG-CTTCACTCG-CCG-TTACTA-GGG-CAA-TC-CCT-G-TT-GGTTTCTTTTC--
	T324_180	--CGGCCAG-TA-TTTAGC-T-TTAG-ATGAAA-TTTACCT-CCCA-TTTAGAG-CTGC-A-TTCCCAAAC-AACTCGACTCGTCGAA-GGGGCTTTACACGGCGAAGGCCAGCGACCACATA-CGGGA-TTCTCACCCTCTGT-GACGT-CCTGTT-CCAAAGAACTT-AGACCGCTGCCAACGCCAAAGCGCCCTCTGC-AAATTACAAC-TCGGACTCT-G-AAAGAGCCAG-ATTTC-AAA-TTTGAGCTTTTTGCCG-CTTCACTCG-CCG-TTACTG-AGG-CAA-TC-CCT-G-TT-GGTTTCTTT----
	T324_138	--CGGCCAG-TA-TTTAGC-T-TTAG-ATGAAA-TTTACCA-CCCA-TTTAGAG-CTGC-A-TTCCCAAAC-AACTCGACTCTTCGAA-GGAGCTTTACACGGCGAAGGCCAGCGACCACATA-CGGGA-TTCTCACCCTCTGT-GACGT-CCTGTT-CCAAAGAACTT-AGACCGCTGCCAACGCCAAAGCGCCCTCTGC-AAATTACAAC-TCGGACTCT-G-AAAGAGCCAG-ATTTC-AAA-TTTGAGCTG-TTGCCG-CTTCACTCG-CCGTTTACTA-GGG-CAA-TC-CCT-G-TTCGGTTTCTT-----
	T325_239	--TGGCCAA-TA-TTTAGC-T-TTAG-AAGAAA--TTACCT-CCCA-TTTAGAG-CTGC-A-TTCCCAAAC-AACTCGACTCGTCGAA-GGGGCTTTACACGGCGAAGGCCAGCGACCACATA-CGGGA-TTCTCACCCTCTGT-GACGT-CCTGTT-CCAAAGAACTT-AGACCGCTGCCAACGCCAAAGCGCCCTCTGC-AAATTACAAC-TCGGACTCT-G-AAAGAGCCAG-ATTTC-AAA-TTTGAGCTG-TTGCCG-CTTCACTCG-CCGTTTACTA-GGG-CAA-TC-CCT-G-TT-GGTTTCTTTT---
	T324_5	--TGGCCAA-TA-TTTAGC-T-TTAG-AAGAAA-TTTACCT-CCCA-TTTAGAG-CTGC-A-TTCCCAAAC-AACTCGACTCGTCGAA-GGGGCTTTACACGGCGAAGGCCAGCGACCACATA-CGGGA-TTCTCACCCTCTGT-GACGT-CCTGTT-CCAAAGAACTT-AGACCGCTGCCAACGCCAAAGCGCCCTCTGC-AAATTACAAC-TCGGACTCT-G-AAAGAGCCAG-ATTTC-AAA-TTTGAGCTG-TTGCCG-CTTCACTCG-CCG-TTACTA-GGG-CAA-TC-CCT-G-TT-GGTTTCTTTT---
	T325_289	--TGGCCAA-TA-TTTAGC-T-TTAG-AAGAAA-TTTACCT-CCCA-TTTAGAG-CTGC-A-TTCCCAAAC-AACTCGACTCGTCGAA--GGGCTTTACACGGCGAAGGCCAGCGACCACATA-CGGGA-TTCTCACCCTCTGT-GACGT-CCTGTT-CCAAAGAACTT-AGACCGCTGCCAACGCCAAAGCGCCCTCTGC-AAATTACAAC-TCGGACTCT-G-AAAGAGCCAG-ATTTC-AAA-TTTGAGCTG-TTGCCG-CTTCACTCG-CCG-TTACTG-AGG-CAA-TC-CCT-G-TT-GGTTTCTTTTC--
	T325_185	--TGGCCAA-TA-TTTAGC-T-TTAG-AAGAAA-TTTACCT-CCCA-TTTAGAG-CTGC-A-TTCCCAAAC-AACTCGACTCGTCGAA--GGGCTTTACACGGCGAAGGCCAGCGACCACATA-CGGGA-TTCTCACCCTCTGT-GACGT-CCTGTT-CCAAAGAACTT-AGACCGCTGCCAACGCCAAAGCGCCCTCTGC-AAATTACAAC-TCGGACTCT-G-AAAGAGCCAG-ATTTC-AAA-TTTGAGCTG-TTGCCG-CTTCACTCG-CCGTTTACTA-GGG-CAA-TC-CCT-G-TT-GGTTTCTTTT---
	T325_168	--TGGCCAA-TA-TTTAGC-T-TTAG-AAGAAA-TTTACCT-CCCA-TTTAGAG-CTGC-A-TTCCCAAAC-AACTCGACTCGTCGAA-GGGGCTTTACACGGCGAAGGCCAGCGACCACATA-CGGGA-TTCTCACCCTCTGT-GACGT-CCTGTT-CCAAAGAACTT-AGACCGCTGCCAACGCCAAAGCGCCCTCTGC-AAATTACAAC-TCGGACTCT-G-AAAGAGCCAG-ATTTC-AAA-TTTGAGCTG-TTGCCG-CTTCACTCG-CCG-TTACTA-GGG-CAA-TC-CCT-G-TT-CGGTTTCCTT---
	T325_150	--TGGCCAA-TA-TTTAGC-T-TTAG-AAGAAA-TTTACCT-CCCA-TTTAGAG-CTGC-A-TTCCCAAAC-AACTCGACTCGTCGAA-GGGGCTTTACACGGCGAAGGCCAGCGACCACATA-CGGGA-TTCTCACCCTCTGT-GACGT-CCTGTT-CCAAAGAACTT-AGACCGCTGCCAACGCCAAAGCGCCCTCTGC-AAATTACAAC-TCGGACTCT-G-AAAGAGCCAG-ATTTC-AAA-TTTGAGCTG-TTGCCG-CTTCACTCG-CCGTTTACTA-GGG-CAATCC-CTC-G-TT-GGTTTCTT-----
	T325_126	--TGGCCAA-TA-TTTAGC-T-TTAG-AAGAAA-TTTACCT-CCCA-TTTAGAG-CTGC-A-TTCCCAAAC-AACTCGACTCGTCGAA-GGGGCTTTACACGGCGAAGGCCAGCGACCACATA-CGGGA-TTCTCACCCTCTGT-GACGT-CCTGTT-CCAAAGAACTT-AGACCGCTGCCAACGCCAAAGCGCCCTCTGC-AAATTACAAC-TCGGACTCT-G-AAAGAGCCAG-ATTTC-AAA-TTTGAGCTG-TTGCCG-CTTCACTCG-CCG-TTACTA-GGG-CAA-TC-CCT-G-TT-GGTTTCTTTT---
	T325_113	--TGGCCAA-TA-TTTAGC-T-TTAG-AAGAAA-TTTACCT-CCCA-TTTAGAG-CTGC-A-TTCCCAAAC-AACTCGACTCGTCGAA-GGGGCTTTACACGGCGAAGGCCAGCGACCACATA-CGGGA-TTCTCACCCTCTGT-GACGT-CCTGTT-CCAAAGAACTT-AGACCGCTGCCAACGCCAAAGCGCCCTCTGC-AAATTACAAC-TCGGACTCT-G-AAAGAGTCAG-ATTTC-AAA-TTTGAGCTG-TTGCCG-CTTCACTCG-CCG-TTACTA-GGG-CAA-TC-CCT-G-TT-GGTTTCTTTT---
	T325_209	--TGGCCAA-TA-TTTAGC-T-TTAG-AAGAAA-TTTACCT-CCCA-TTTAGAG-CTGC-A-TTCCCAAAC-AACTCGACTCGTCGAA-GGGGCTTTACACGGCGAAGGCCAGCGACCACATA-CGGGA-TTCTCACCCTCTGT-GACGT-CCTGTT-CCAAAGAACTT-AGACCGCTGCCAACGCCAAAGCGCCCTCTGC-AAATTACAAC-TCGGACTCT-G-AAAGAGCCAG-ATTTC-AAA-TTTGAGCTG-TTGCCG-CTTCACTCG-CCGTTTACTA-GGG-CAG-TC-CCT-G-TT-GGTTTCTTT----
	T325_251	--TGGCCAA-TA-TTTAGC-T-TTAG-AAGAAA-TTTACCT-CCCA-TTTAGAG-CTGC-A-TTCCCAAAC-AACTCGACTCGTCGAA-GGGGCTTTACACGGCGAAGGCCAGCGACCACATA-CGGGA-TTCTCACCCTCTGT-GACGT-CCTGTT-CCAAAGAACTT-AGACCGCTGCCAACGCCAAAGCGCCCTCTGC-AAATTACAAC-TCGGACTCT-G-AAAGAGTCAG-ATTTC-AAA-TTTGAGCTG-TTGCCG-CTTCACTCG-CCGTTTACTA-GGG-CAATCC-CTC-G-TT-CGGTTTCT-----
	T325_74	--TGGCCAA-TA-TTTAGC-T-TTAG-AAGAAA-TTTACCT-CCCA-TTTAGAG-CTGC-A-TTCCCAAAC-AACTCGACTCGTCGAA-GGGGCTTTACACGGCGAAGGCCAGCGACCACATA-CGGGA-TTCTCACCCTCTGT-GACGT-CCTGTT-CCAAAGAACTT-AGACCGCTGCCAACGTCAAAGCGCCCTCTGC-AAATTACAAC-TCGGACTCT-G-AAAGAGCCAG-ATTTC-AAA-TTTGAGCTG-TTGCCG-CTTCACTCG-CCG-TTACTG-AGG-CAA-TC-CCT-G-TT-GGTTTCTTTT---
	T325_141	--TGGCCAA-TA-TTTAGC-T-TTAG-AAGAAA-TTTA-CT-CCCA-TTTAGAG-CTGC-A-TTCCCAAAC-AACTCGACTCGTCGAA-GGGGCTTTACACGGCGAAGGCCAGCGACCACATA-CGGGA-TTCTCACCCTCTGT-GACGT-CCTGTT-CCAAAGAACTT-AGACCGCTGCCAACGCCAAAGCGCCCTCTGC-AAATTACAAC-TCGGACTCT-G-AAAGAGTCAG-ATTTC-AAA-TTTGAGCTG-TTGCCG-CTTCACTCG-CCG-TTACTA-GGG-CAA-TC-CCT-G-TT-GATTTCTTTTC--
	T325_253	--TGGCCAA-TA-TTTAGC-T-TTAG-ATGAAA-TTTACCA-CCCA-TTTAGAG-CTGC-A-TTCCCAAAC-AACTCGACTCGTCGAA-GGGGCTTTACACGGCGAAGGCCAGCGACCACATA-CGGGA-TTCTCACCCTCTGT-GACGT-CCTGTT-CCAAAGAACTT-AGACCGCTGCCAACGCCAAAGCGCCCTCTGC-AAATTACAAC-TCGGACTCT-G-AAAGAGCCAG-ATTTC-AAA-TTTGAGCTG-TTGCCG-CTTCACTCG-CCGTTTACTA-GGG-CAA-TC-CCT-G-TT-GGTTTCTTT----
	T325_159	--TGGCCAA-TA-TTTAGC-T-TTAG-AAGAAA-TTTACCT-CCCA-TTTAGAG-CTGC-A-TTCCCAAAC-AACTCGACTCGTCGAA-GGGGCTTTACACGGCGAAGGCCAGCGACCACATA-CGGGA-TTCTCACCCTCTGT-GACGT-CCTGTT-CCAAAGAACTT-AGACCGCTGCCAACGCCAAAGCGCCCTCTGC-AAATTACAAC-TCGGACTCT-G-AAAGAGCCAG-ATTTC-AAA-TTTGAGCTG-TTGCCG-CTTCACTCG-CCGTTTACTA-GGG-CAA-TC-CCT-G-TT-GGTTTCTTT----
	T325_155	--TGGCCAA-TA-TTTAGC-T-TTAG-AAGAAA-TTTACCT-CCCA-TTTAGAG-CTGC-A-TTCCCAAAC-AACTCGACTCGTCGAA-GGGGCTTTACACGGCGAAGGCCAGCGACCACATA-CGGGA-TTCTCACCCTCTGT-GACGT-CCTGTT-CCAAAGAACTT-AGACCGCTGCCAACGCCAAAGCGCCCTCTGC-AAATTACAAC-TCGGACTCT-G-AAAGAGTCAG-ATTTC-AAA-TTTGAGCTG-TTGCCG-CTTCACTCG-CCGTTTACTA-GGG-CAA-TC-CCT-G-TT-GGTTTCTTT----
	T325_154	--TGGCCAA-TA-TTTAGC-T-TTAG-ATGAAA-TTTACCT-CCCA-TTTAGAG-CTGC-A-TTCCCAAAC-AACTCGACTCGTCGAA-GGGGCTTTACACGGCGAAGGCCAGCGACCACATA-CGGGA-TTCTCACCCTCTGT-GACGT-CCTGTT-CCAAAGAACTT-AGACCGCTGCCAACGCCAAAGCGCCCTCTGC-AAATTACAAC-TCGGACTCT-G-AAAGAGCCAG-ATTTC-AAA-TTTGAGCTG-TTGCCG-CTTCACTCG-CCGTTTACTA-GGG-CAA-TC-CCT-G-TT-GGTTTCTTT----
	T325_179	--TGGCCAA-TA-TTTAGC-T-TTAG-AAGAAA-TTTACCT-CCCA-TTTAGAG-TTGC-A-TTCCCAAAC-AACTCGACTCGTCGAA-GGGGCTTTACACGGCGAAGGCCAGCGACCACATA-CGGGA-TTCTCACCCTCTGT-GACGT-CCTGTT-CCAAAGAACTT-AGACCGCTGCCAACGCCAAAGCGCCCTCTGC-AAATTACAAC-TCGGACTCT-G-AAAGAGCCAG-ATTTC-AAA-TTTGAGCTG-TTGCCG-CTTCACTCG-CCGTTTACTA-GGG-CAA-TC-CCT-G-TT-GGTTTCTTT----
	T325_103	--TGGCCAA-TA-TTTAGC-T-TTAG--AAGAA-TTTACCT-CCCA-TTTAGAG-CTGC-A-TTCCCAAAC-AACTCGACTCGTCGAA-GGGGCTTTACACGGCGAAGGCCAGCGACCACATA-CGGGA-TTCTCACCCTCTGT-GACGT-CCTGTT-CCAAAGAACTT-AGACCGCTGCCAACGCCAAAGCGCCCTCTGC-AAATTACAAC-TCGGACTCT-G-AAAGAGCCAG-ATTTC-AAA-TTTGAGCTG-TTGCCG-CTTCACTCG-CCG-TTACTA-GGG-CAA-TC-CCT-G-TT-GGTTTCTTTTC--
	T325_230	--TGGCCAA-TA-TTTAGC-T-TTAG-AAGAAA-TTTACCT-CCCA-TTTAGAG-CTGC-A-TTCCCAAAC-AACTCGACTCGTCGAA-GGGGCTTTACACGGCGAAGGCCAGCGACCACATA-CGGGA-TTCTCACCCTCTGT-GACGT-CCTGTT-CCAAAGAACTT-AGACCGCTGCCAACGCCAAAGCGCCCTCTGC-AAATTACAAC-TCGGACTCT-G-AAAGAGCCAG-ATTTC-AAA-TTTGAGCTG-TTGCCG-CTTCACTCG-CCGTTTACTA-GGG-CAACTC-CCT-G-TT-GGTTCTTT-----
	T325_11	--TGGCCAA-TA-TTTAGC-T-TTAG-AAGAAA-TTTACCT-CCCA-TTTAGAG-CTGC-A-TTCCCAAAC-AACTCGACTCGTCGAA-GGGGCTTTACACGGCGAAGGCCAGCGACCACATA-CGGGA-TTCTCACCCTCTGT-GACGT-CCTGTT-CCAAAGAACTT-AGACCGCTGCCAACGCCAAAGCGCCCTCTGC-AAATTACAAC-TCGGACTCT-G-AAAGAGTCAG-ATTTC-AAA-TTTGAGCTG-TTGCCG-CTTCACTCG-CCG-TTACTA-GGG-CAA-TC-CCT-G-TT-GGTTTCTTTT---
	T325_21	--TGGCCAA-TA-TTTAGC-T-TTAG-AAGAAA-TTTACCT-CCCA-TTTAGAG-CTGC-A-TTCCCAAAC-AACTCGACTCGTCGAA-GGGGCTTTACACGGCGAAGGCCAGCGACCACATA-CGGGA-TTCTCACCCTCTGT-GACGT-CCTGTT-CCAAAGAACTT-AGACCGCTGCCAACGCCAAAGCGCCCTCTGC-AAATTACAAC-TCGGACTCT-G-AAAGAGTCAG-ATTTC-AAA-TTTGAGCTG-TTGCCG-CTTCACTCG-CCG-TTACTA-GGG-CAA-TC-CCT-G-TT-GGTTTCTTTC---
	T325_189	--TGGCCAA-TA-TTTAGC-T-TTAG-AAGAAA-TTTACCT-CCCA-TTTAGAG-CTGC-A-TTCCCAAAC-AACTCGACTCGTCGAA-GGGGCTTTACACGGCGAAGGCCAGCGACCACATA-CGGGA-TTCTCACCCTCTGT-GACGT-CCTGTT-CCAAAGAACTT-AGACCGCTGCCAACGCCAAAGCGCCCTCTGC-AAATTACAAC-TCGGACTCT-G-AAAGAGTCAG-ATTTC-AAA-TTTGAGCTG-TTGCCG-CTTCACTCG-CCGTTTACTA-GGG-CAA-TC-CCT-G-TT-GGTTTCTTT----
	T325_7	--TGGCCAA-TA-TTTAGC-T-TTAG-AAGAAA-TTTACCT-CCCA-TTTAGAG-CTGC-A-TTCCCAAAC-AACTCGACTCGTCGAA-GGGGCTTTACACGGCGAAGGCCAGCGACCACATA-CGGGA-TTCTCACCCTCTGT-GACGT-CCTGTT-CCAAAGAACTT-AGACCGCTGCCAACGCCAAAGCGCCCTCTGC-AAATTACAAC-TCGGACTCT-G-AAAGAGCCAG-ATTTC-AAA-TTTGAGCTG-TTGCCG-CTTCACTCG-CCG-TTACTA-GGG-CAA-TC-CCT-G-TT-GGTTTCTTTT---
	T325_208	--TGGCCAA-TA-TTTAGC-T-TTAG-AAGAAA-TTTACCT-CCCA-TTTAGAG-CTGC-A-TTCCCAAAC-AACTCGACTCGTCGAA-GGGGCTTTACACGGCGAAGGCCAGCGACCACATA-CGGGA-TTCTCACCCTCTGT-GACGT-CCTGTT-CCAAAGAACTT-AGACCGCTGCCAACGCCAAAGCGCCCTCTGC-AAATTACAAC-TCGGACTCT-G-AAAGAGCCAG-ATTTC-AAA-TTTGAGCTG-TTGCCG-CTTCACTCG-CCGTTTACTA-GGG-CAA-TC-CCT-G-TT-GGTTTCTTT----
	T325_156	--TGGCCAA-TA-TTTAGC-T-TTAG-AAGAAA-TTTACCT-CCCA-TTTAGAG-CTGC-A-TTCCCAAAC-AACTCGACTCGTCGAA-GGGGCTTTACACGGCGAAGGCCAGCGACCACATA-CGGGA-TTCTCACCCTCTGT-GACGT-CCTGTT-CCAAAGAACTT-AGACCGCTGCCAACGCCAAAGCGCCCTCTGC-AAATTACAAC-TCGGACTCT-G-AAAGAGCCAG-ATTTC-AAA-TTTGAGCTG-TTGCCG-CTTCACTCG-CCGTTTACTA-GGG-CAA-TC-CCT-G-TT-GGTTTCTTT----
	T325_94	--TGGCCAA-TA-TTTAGC-T-TTAG--AAGAA-TTTACCT-CCCA-TTTAGAG-CTGC-A-TTCCCAAAC-AACTCGACTCGTCGAA-GGGGCTTTACACGGCGAAGGCCAGCGACCACATA-CGGGA-TTCTCACCCTCTGT-GACGT-CCTGTT-CCAAAGAACTT-AGACCGCTGCCAACGCCAAAGCGCCCTCTGC-AAATTACAAC-TCGGACTCT-G-AAAGAGTCAG-ATTTC-AAA-TTTGAGCTG-TTGCCG-CTTCACTCG-CCG-TTACTA-GGG-CAA-TC-CCT-G-TT-GGTTTCTTTTC--
	T326_61	--TCGCCAA-TA-TTTAGC-T-TTAG-ATGGAA-TTTACCA-CCCA-CTTAGAG-CTGC-A-TTCCCAAAC-AACTCGACTCGTCGAA-GGGGCTTTACACGGCGAAGGCCAGCGACCACATA-CGGGA-TTCTCACCCTCTGT-GACGT-CCTGTT-CCAAAGAACTT-AGACCGCTGCCAACGCCAAAGCGCCCTCTGC-AAATTACAAC-TCGGACTCT-G-AAAGAGCCAG-ATTTC-AAA-TTTGAGCTG-TTGCCG-CTTCACTCG-CCG-TTACTA-GGG-CAA-TC-CCT-G-TT-GGTTTCTTTT---
	T326_128	--TGGCCAA-TA-TTTAGC-T-TTAG-AAGAAA-TTTACCT-CCCA-TTTAGAG-CTGC-A-TTCCCAAAC-AACTCGACTCGTCGAA--GGGCTTTACACGGCGAAGGCCAGCGACCACATA-CGGGA-TTCTCACCCTCTGT-GACGT-CCTGTT-CCAAAGAACTT-AGACCGCTGCCAACGCCAAAGCGCCCTCTGC-AAATTACAAC-TCGGACTCT-G-AAAGAGCCAG-ATTTC-AAA-TTTGAGCTG-TTGCCG-CTTCACTCG-CCGTTTACTA-GGG-CAA-TC-CCT-G-TT-GGTTTCTTTT---
	T326_268	--TGGCCAA-TA-TTTAGC-T-TTAG-AAGAAA-TTTACCT-CCCA-TTTAGAG-CTGC-A-TTCCCAAAC-AACTCGACTCGTCGAA-GGGGCTTTACACGGCGAAGGCCAGCGACCACATA-CGGGA-TTCTCACCCTCTGT-GACGT-CCTGTT-CCAAAGAACTT-AGACCGCTGCCAACGCCAAAGCGCCCTCTGCAAAATTACAAC-TCGGACTCT-G-AAAGAGCCAG-ATTTC-AAA-TTTGAGCTG-TTGCCG-CTTCACTCG-CCGTTTACTA-GGG-CAA-TC-CCT-G-TT-GGTTTCTT-----
	T326_2	--TGGCCAA-TA-TTTAGC-T-TTAG-AAGAAA-TTTACCT-CCCA-TTTAGAG-CTGC-A-TTCCCAAAC-AACTCGACTCGTCGAA-GGGGCTTTACACGGCGAAGGCCAGCGACCACATA-CGGGA-TTCTCACCCTCTGT-GACGT-CCTGTT-CCAAAGAACTT-AGACCGCTGCCAACGCCAAAGCGCCCTCTGC-AAATTACAAC-TCGGACTCT-G-AAAGAGCCAG-ATTTC-AAA-TTTGAGCTG-TTGCCG-CTTCACTCG-CCG-TTACTA-GGG-CAA-TC-CCT-G-TT-GGTTTCTTTT---
	T326_113	--TGGCCAA-TA-TTTAGC-T-TTAG-AAGAAA-TTTACCT-CCCA-TTTAGAG-CTGC-A-TTCCCAAAC-AACTCGACTCGTCGAA-GGGGCTTTACACGGCGAAGGCCAGCGACCACATA-CGGGA-TTCTCACCCTCTGT-GACGT-CCTGTT-CCAAAGAACTT-AGACCGCTGCCAACGCCAAAGCGCCCTCTGC-AAATTACAAC-TCGGACTCT-G-AAAGAGCCAG-ATTTC-AAA-TTTGAGCTG-TTGCCG-CTTCACTCG-CCGTTTACTA-GGG-CAATCC-CTC-G-TT-CGGTTTCT-----
	T326_145	--TGGCCAA-TA-TTTAGC-T-TTAG-AAGAAA-TTTACCT-CCCA-TTTAGAG-CTGC-A-TTCCCAAAC-AACTCGACTCGTCGAA-GGGGCTTTACACGGCGAAGGCCAGCGACCACATA-CGGGA-TTCTCACCCTCTGT-GACGT-CCTGTT-CCAAAGAACTT-AGACCGCTGCCAACGCCAAAGCGCCCTCTGC-AAATTACAAC-TCGGACTCT-G-AAAGAGCCAG-ATTTC-AAA-TTTGAGCTG-TTGCCG-CTTCACTCG-CCGTTTACTA-GGG-CAA-TC-CCT-G-TT-GGTTTCTTT----
	T326_54	--TGGCCAA-TA-TTTAGC-T-TTAG-AAGAAA-TTTACCT-CCCA-TTTAGAG-CTGC-A-TTCCCAAAC-AACTCGACTCGTCGAA-GGGGCTTTACACGGCGAAGGCCAGCGACCACATA-CGGGA-TTCTCACCCTCTGT-GACGT-CCTGTT-CCAAAGAACTT-AGACCGCTGCCAACGCCAAAGCGCCCTCTGC-AAATTACAAC-TCGGACTCT-G-AAAGAGCCAG-ATTTC-AAA-TTTGAGCTG-TTGCCG-CTTCACTCG-CCG-TTACTA-GGG-CAA-TC-CCT-G-TT-GGTTTCTTTC---
	T326_255	--TGGCCAA-TA-TTTAGT-C-TTAG-AAGAAA-TTTACCT-CCCA-TTTAGAG-CTGC-A-TTCCCAAAC-AACTCGACTCGTCGAA-GGGGCTTTACACGGCGAAGGCCAGCGACCACATA-CGGGA-TTCTCACCCTCTGT-GACGT-CCTGTT-CCAAAGAACTT-AGACCGCTGCCAACGCCAAAGCGCCCTCTGC-AAATTACAAC-TCGGACTCT-G-AAAGAGCCAG-ATTTC-AAA-TTTGAGCTGTTTGCCG-CTTCACTCG-CCGTTTACTA-GGG-CAA-TC-CCT-G-TT-GGTTTCTT-----
	T326_119	--TGGCCAA-TA-TTTAGC-T-TTAG-AAGAAA-TTTACCT-CCCA-TTTAGAG-CTGC-A-TTCCCAAAC-AACTCGACTCGTCGAA-GGGGCTTTACACGGCGAAGGCCAGCGACCACATA-CGGGA-TTCTCACCCTCTGT-GACGT-CCTGTT-CCAAAGAACTT-AGACCGCTGCCAACGCCAAAGCGCCCTCTGC-AAATTACAAC-TCGGACTCT-G-AAAGAGCCAG-ATTTC-AAA-TTTGAGCTG-TTGCCG-CTTCACTCG-CCGTTTACTA-GGG-CAATCC-CTC-G-TT-GGTTCTTT-----
	T326_8	--TGGCCAA-TA-TTTAGC-T-TTAG-AAGAAA-TTTACCT-CCCA-TTTAGAG-CTGC-A-TTCCCAAAC-AACTCGACTCGTCGAA-GGGGCTTTACACGGCGAAGGCCAGCGACCACATA-CGGGA-TTCTCACCCTCTGT-GACGT-CCTGTT-CCAAAGAACTT-AGACCGCTGCCAACGCCAAAGCGCCCTCTGC-AAATTACAAC-TCGGACTCT-G-AAAGAGTCAG-ATTTC-AAA-TTTGAGCTG-TTGCCG-CTTCACTCG-CCG-TTACTA-GGG-CAA-TC-CCT-G-TT-GGTTTCTTTT---
	T326_155	--TGGCCAA-TA-TTTAGC-T-TTAG-AAGAAA-TTTACCT-CCCA-TTTAGAG-CTGC-A-TTCCCAAAC-AACTCGACTCGTCGAA-GGGGCTTTACACGGCGAAGGCCAGCGACCACATA-CGGGA-TTCTCACCCTCTGT-GACGT-CCTGTT-CCAAAGAACTT-AGACCGCTGCCAACGCCAAAGCGCCCTCTGC-AAATTACAAC-TCGGACTCT-G-AAAGAGCCAG-ATTTC-AAA-TTTGAGCTG-TTGCCG-CTTCACTCG-CCGTTTACTA-GGG-CAA-TC-CCT-G-TT-CGGTTTCCT----
	T326_112	--TGGCCAA-TA-TTTAGC-T-TTAG-AAGAAA-TTTACCT-CCCA-TTTAGAG-CTGC-A-TTCCCAAAC-AACTCGACTCGTCGAA-GGGGCTTTACACGGCGAAGGCCAGCGACCACATA-CGGGA-TTCTCACCCTCTGT-GACGT-CCTGTT-CCAAAGAACTT-AGACCGCTGCCAACGCCAAAGCGCCCTCTGC-AAATTACAAC-TCGGACTCT-G-AAAGAGCCAG-ATTTC-AAA-TTTGAGCTG-TTGCCG-CTTCACTCG-CCGTTTACTA-GGG-CAA-TC-CCT-G-TT-GGTTCTTTC----
	T326_37	--TGGCCAA-TA-TTTAGC-T-TTAG-AAGAAA-TTTACCT-CCCA-TTTAGAG-CTGC-A-TTCCCAAAC-AACTCGACTCGTCGAA-GGGGCTTTACACGGCGAAGGCCAGCGACCACATA-CGGGA-TTCTCACCCTCTGT-GACGT-CCTGTT-CCAAAGAACTT-AGACCGCTGCCAACGCCAAAGCGCCCTCTGC-AAATTACAAC-TCGGACTCT-G-AAAGAGCCAG-ATTTC-AAA-TTTGAGCTG-TTGCCG-CTTCACTCG-CCG-TTACTA-GGG-CAA-TC-CCTCG-TT-GGTTTCTTT----
	T327_297	--CGGCCAG-TA-TTTAGC-T-TTAG-ATGAAA-TTTACCT-CCCA-TTTAGAG-CTGC-A-TTCCCAAAC-AACTCGACTCGTCGAA-GGGGCTTTACACGGCGAAGGCCAGCGACCACATA-CGGGA-TTCTCACCCTCTGT-GACGT-CCTGTT-CCAAAGAACTT-AGACCGCTGCCAACGCCAAAGCGCCCTCTGC-AAATTACAAC-TCGGACTCT-G-AAAGAGCCAG-ATTTC-AAA-TTTGAGCTG-TTGCCG-CTTCACTCG-CCGTTTACTA-GGG-CAA-TC-CCT-G-TT-GGTTTCTTT----
	T326_126	--TGGCCAA-TA-TTTAGC-T-TTAG-AAGAAA-TTTACCT-CCCA-TTTAGAG-CTGC-A-TTCCCAAAC-AACTCGACTCGTCGAA-GGGGCTTTACACGGCGAAGGCCAGCGACCACATA-CGGGA-TTCTCACCCTCTGT-GACGT-CCTGTT-CCAAAGAACTT-AGACCGCTGCCAACGCCAAAGCGCCCTCTGC-AAATTACAAC-TCGGACTCT-G-AAAGAGCCAG-ATTTC-AAA-TTTGAGCTG-TTGCCG-CTTCACTCG-CCGTTTACTA-GGG-CAA-TC-CCT-G-TT-GGTTTCTTT----
	T326_190	--TGGCCAA-TA-TTTAGC-T-TTAG-AAGAAA-TTTACCT-CCCA-TTTAGAG-CTGC-A-TTCCCAAAC-AACTCGACTCGTCGAA-GGGGCTTTACACGGCGAAGGCCAGCGACCACATA-CGGGA-TTCTCACCCTCTGT-GACGT-CCTGTT-CCAAAGAACTT-AGACCGCTGCCAACGCCAAAGCGCCCTCTGC-AAATTACAAC-TCGGACTCT-G-AAAGAGTCAG-ATTTC-AAA-TTTGAGCTG-TTGCCG-CTTCACTCG-CCGTTTACTA-GGG-CAA-TC-CCT-G-TT-GGTTTCTTT----
	T327_79	-GTGGCCAAGTA-TTTAGC-C-TTAG-ATGGAG-TTTACCT-CCCA-TTTAGAG-CTGC-A-TTCCCAAAC-AACTCGACTCGTCGAA-GGGGCTTTACACGGCGAAGGCCAGCGACCACATA-CGGGA-TTCTCACCCTCTGT-GACGT-CCTGTT-CCAAAG-ACTT-AGACCGCTGCCAACGCCAAAGCGCCCTCTGC-AAATTACAAC-TCGGACTCT-G-AAAGAGCCAG-ATTTC-AAA-TTTGAGCTG-TTGCCG-CTTCACTCG-CC--TTACTA-GGG-CAA-TC-CCT-G-TT-GGTTTCTTTT---
	T327_92	--TCGCCAA-TA-TTTAGC-T-TTAG-ATGGAA-TTTACCA-CCCA-CTTAGAG-CTGC-A-TTCCCAAAC-AACTCGACTCGTCGAA-GGGGCTTTACACGGCGAAGGCCAGCGACCACATA-CGGGA-TTCTCACCCTCTGT-GACGT-CCTGTT-CCAAAGAACTT-AGACCGCTGCCAACGCCAAAGCGCCCTCTGC-AAATTACAAC-TCGGACTCT-G-AAAGAGTCAG-ATTTC-AAA-TTTGAGCTG-TTGCCG-CTTCACTCG-CCG-TTACTA-GGG-CAA-TC-CCTCG-TT-GGTTTCTTT----
	T327_181	--TCGCCAA-TA-TTTAGC-T-TTAG-ATGGAA-TTTACCA-CCCA-CTTAGAG-CTGC-A-TTCCCAAAC-AACTCGACTCGTCGAA-GGGGCTTTACACGGCGAAGGCCAGCGACCACATA-CGGGA-TTCTCACCCTCTGT-GACGT-CCTGTT-CCAAAGAACTT-AGACCGCTGCCAACGCCAAAGCGCCCTCTGC-AAATTACAAC-TCGGACTCT-G-AAAGAGTCAG-ATTTC-AAA-TTTGAGCTG-TTGCCG-CTTCACTCG-CCGTTTACTA-GGG-CAA-TC-CCT-G-TT-GGTTTCTTT----
	T327_185	--TCGCCAA-TA-TTTAGC-T-TTAG-ATGGAA-TTTACCA-CCCA-CTTAGAG-CTGC-A-TTCCCAAAC-AACTCGACTCGTCGAA-GGGGCTTTACACGGCGAAGGCCAGCGACCACATA-CGGGA-TTCTCACCCTCTGT-GACGT-CCTGTT-CCAAAGAACTT-AGACCGCTGCCAACGCCAAAGCGCCCTCTGC-AAATTACAAC-TCGGACTCT-G-AAAGAGCCAG-ATTTC-AAA-TTTGAGCTG-TTGCCG-CTTCACTCG-CCGTTTACTA-GGG-CAA-TC-CCT-G-TT-GGTTTCTTT----
	T327_208	--TCGCCAA-TA-TTTAGC-T-TTAG-AAGAAA-TTTACCT-CCCA-TTTAGAG-CTGC-A-TTCCCAAAC-AACTCGACTCGTCGAA-GGGGCTTTACACGGCGAAGGCCAGCGACCACATA-CGGGA-TTCTCACCCTCTGT-GACGT-CCTGTT-CCAAAGAACTT-AGACCGCTGCCAACGCCAAAGCGCCCTCTGC-AAATTACAAC-TCGGACTCT-G-AAAGAGCCAG-ATTTC-AAA-TTTGAGCTG-TTGCCG-CTTCACTCG-CCGTTTACTA-GGG-CAA-TC-CCT-G-TT-GGTTTCTTT----
	T327_84	--TCGCCAA-TA-TTTAGC-T-TTAG-ATGGAA-TTTACCA-CCCA-CTTAGAG-CTGC-A-TTCCCAAAC-AACTCGACTCGTCGAA-GGGGCTTTACACGGCGAAGGCCAGCGACCACATA-CGGGA-TTCTCACCCTCTGT-GACGT-CCTGTT-CCAAAGAACTT-AGACCGCTGCCAACGCCAAAGCGCCCTCTGC-AAATTACAAC-TCGGACTCT-G-AAAGAGCCAG-ATTTC-AAA-TTTGAGCTG-TTGCCG-CTTCACTCG-CCG-TTACTA-GGG-CAA-TC-CCT-G-TT-GGTTTCTTTT---
	T327_396	--TCGCCAA-TA-TTTAGC-T-TTAG-AAGAAA-TTTACCT-CCCA-TTTAGAG-CTGC-A-TTCCCAAAC-AACTCGACTCGTCGAA-GGGGCTTTACACGGCGAAGGCCAGCGACCACATA-CGGGA-TTCTCACCCTCTGT-GACGT-CCTGTT-CCAAAGAACTT-AGACCGCTGCCAACGCCAAAGCGCCCTCTGC-AAATTACAAC-TCGGACTCT-G-AAAGAGCCAG-ATTTC-AAA-TTTGAGCTT-TTGCCG-CTTCACTCG-CCGTTTACTA-AGG-CAA-TC-CCT-G-TT-GGTTTCTTT----
	T327_146	--TCGCCAA-TA-TTTAGC-T-TTAG-ATGGAA-TTTACCA-CCCA-TTTAGAG-CTGC-A-TTCCCAAAC-AACTCGACTCGTCGAA-GGGGCTTTACACGGCGAAGGCCAGCGACCACATA-CGGGA-TTCTCACCCTCTGT-GACGT-CCTGTT-CCAAAGAACTT-AGACCGCTGCCAACGCCAAAGCGCCCTCTGC-AAATTACAAC-TCGGACTCT-G-AAAGAGCCAG-ATTTC-AAA-TTTGAGCTG-TTGCCG-CTTCACTCG-CCG-TTACTA-GGG-CAA-TC-CCT-G-TT-GGTTTCTTTT---
	T327_272	--TCGCCAA-TA-TTTAGC-T-TTAG-ATGGAA-TTTACCA-CCCA-TTTAGAG-CTGC-A-TTCCCAAAC-AACTCGACTCGTCGAA-GGGGCTTTACACGGCGAAGGCCAGCGACCACATA-CGGGA-TTCTCACCCTCTGT-GACGT-CCTGTT-CCAAAGAACTT-AGACCGCTGCCAACGCCAAAGCGCCCTCTGC-AAATTACAAC-TCGGACTCT-G-AAAGAGCCAG-ATTTC-AAA-TTTGAGCTG-TTGCCG-CTTCACTCG-CCGTTTACTA-GGG-CAA-TC-CCT-G-TT-GGTTTCTTT----
	T327_153	--TGGCCAA-TA-TTTAGC-T-TTAG-AAGAAA-TTTACCT-CCCA-TTTAGAG-CTGC-A-TTCCCAAAC-AACTCGACTCGTCGAA-GGGGCTTTACACGGCGAAGGCCAGCGACCACATA-CGGGA-TTCTCACCCTCTGT-GACGT-CCTGTT-CCAAAGAACTT-AGACCGCTGCCAACGCCAAAGCGCCCTCTGC-AAATTACAAC-TCGGACTCT-G-AAAGAGCCAG-A-TTC-AAA-TTTGAGCTG-TTGCCG-CTTCACTCG-CCG-TTACTA-GGG-CAA-TC-CCT-G-TT-GGTTTCTTTTC--
	T327_43	--TCGCCAA-TA-TTTAGC-T-TTAG-AAGAAA-TTTACCT-CCCA-TTTAGAG-CTGC-A-TTCCCAAAC-AACTCGACTCGTCGAA-GGGGCTTTACACGGCGAAGGCCAGCGACCACATA-CGGGA-TTCTCACCCTCTGT-GACGT-CCTGTT-CCAAAGAACTT-AGACCGCTGCCAACGCCAAAGCGCCCTCTGC-AAATTACAAC-TCGGACTCT-G-AAAGAGCCAG-ATTTC-AAA-TTTGAGCTG-TTGCCG-CTTCACTCG-CCG-TTACTA-GGG-CAA-TC-CCT-G-TT-GGTTTCTTTT---
	T327_306	--TGGCCAA-TA-TTTAGC-T-TTAG-AAGAAA-TTTACCT-CCCA-TTTAGAG-CTGC-A-TTCCCAAAC-AACTCGACTCGTCGAA-GGGGCTTTACACGGCGAAGGCCAGCGACCACATA-CGGGA-TTCTCACCCTCTGT-GACGT-CCTGTT-CCAAAGAACTT-AGACCGCTGCCAACGCCAAAGCGCCCTCTGC-AAATTACAAC-TCGGACTCT-G-AAAGAGCCAG-ATTTC-AAA-TTTGAGCTG-TTGCCG-CTTCACTCG-CCGTTTACTA-GGG-CAATCC-CTC-G-TT-GGTTTCTT-----
	T327_393	--TGGCCAA-TA-TTTAGC-T-TTAG-AAGAAA-TTTACCT-CCCA-TTTAGAG-CTGC-A-TTCCCAAAC-AACTCGACTCGTCGAA-GGGGCTTTACACGGCGAAGGCCAGCGACCACATA-CGGGA-TTCTCACCCTCTGT-GACGT-CCTGTT-CCAAAGAACTT-AGACCGCTGCCAACGCCAAAGCGCCCTCTGC-AAATTACAAC-TCGGACTCT-G-AAAGAGCCAG-ATTTC-AAA-TTTGAGCTG-TTGCCG-CTTCACTCG-CCGTTTACTA-GGG-CAATCC-CTC-G-TT-GGTTTCTT-----
	T327_223	--TGGCCAA-TA-TTTAGC-T-TTAG-AAGAAA-TTTACCT-CCCA-TTTAGAG-CTGC-A-TTCCCAAAC-AACTCGACTCGTCGAA-GGGGCTTTACACGGCGAAGGCCAGCGACCACATA-CGGGA-TTCTCACCCTCTGT-GACGT-CCTGTT-CCAAAGAACTT-AGACCGCTGCCAACGCCAAAGCGCCCTCTGC-AAATTACAAC-TCGGACTCT-G-AAAGAGCCAG-ATTTC-AAA-TTTGAGCTG-TTGCCG-CTTCACTCG-CCGTTTACTA-GGG-CAA-TC-CCT-G-TT-GGTTTCTTT----
	T327_359	--TGGCCAA-TA-TTTAGC-T-TTAG-AAGAAA-TTTACCT-CCCA-TTTAGAG-CTGC-A-TTCCCAAAC-AACTCGACTCGTCGAA-GGGGCTTTACACAGCAAAGGCCAGCGACCACATA-CAGGA-TTCTCACCCTCTGT-GACGT-CCTGTT-CCAAAGAACTT-AGACCACTGCCAACGCCAAAGCGCCCTCTGC-AAATTACAAC-TCGGACTCT-A-AAAGAGCCAG-ATTTC-AAA-TTTAAGCTG-TTGCCG-CTTCACTCG-CCG-TTACTA-GGG-CAA-TC-CCT-G-TT-GGTTTCTTTT---
	T327_329	--TGGCCAA-TA-TTTAGC-T-TTAG-AAGAAA-TTTACCT-CCCA-TTTAGAG-CTGC-A-TTCCCAAAC-AACTCGACTCGTCGAA-GGGGCTTTACACGGCGAAGGCCAGCGACCACATA-CGGGA-TTCTCACCCTCTGT-GACGT-CCTGTT-CCAAAGAACTT-AGACCGCTGCCAACGCCAAAGCGCCCTCTGC-AAATTACAAC-TCGGACTCT-G-AAAGAGCCAG-ATTTC-AAA-TTTGAGCTG-TTGCCG-CTTCACTCG-CCGTTTACTA-GGG-CAA-TC-CCT-G-TT-GGTTCTTTC----
	T327_271	--TGGCCAA-TA-TTTAGC-T-TTAG-AAGAAA-TTTACCT-CCCA-TTTAGAG-CTGC-A-TTCCCAAAC-AACTCGACTCGTCGAA-GGGGCTTTACACGGCGAAGGCCAGCGACCACATA-CGGGA-TTCTCACCCTCTGT-GACGT-CCTGTT-CCAAAGAACTT-AGACCGCTGCCAACGCCAAAGCGCCCTCTGC-AAATTACAAC-TCGGACTCT-G-AAAGAGCCAG-ATTTC-AAA-TTTGAGCTG-TTGCCG-CTTCACTCG-CCGTTTACTA-GGG-CAA-TC-CCT-G-TT-GGTTTCTTT----
	T327_174	--TGGCCAA-TA-TTTAGC-T-TTAG-AAGAAA-TTTACCT-CCCA-TTTAGAG-CTGC-A-TTCCCAAAC-AACTCGACTCGTCGAA-GGGGCTTTACACGGCGAAGGCCAGCGACCACATA-CGGGA-TTCTCACCCTCTGT-GACGT-CCTGTT-CCAAAGAACTT-AGACCGCTGCCAACGCCAAAGCGCCCTCTGC-AAATTACAAC-TCGGACTCT-G-AAAGAGCCAG-ATTTC-AAA-TTTGAGCTG-TTGCCG-CTTCACTCG-CCGTTTACTA-GGG-CAATCC-CTC-G-TT-CGGTTTCT-----
	T327_402	--TGGCCAA-TA-TTTAGC-T-TTAG-AAGAAA-TTTACCT-CCCA-TTTAGAG-CTGC-A-TTCCCAAAC-AACTCGACTCGTCGAA-GGGGCTTTACACGGCGAAGGCCAGCGACCACATA-CGGGA-TTCTCACCCTCTGT-GACGT-CCTGTT-CCAAAGAACTT-AGACCGCTGCCAACGCCAAAGCGCCCTCTGC-AAATTACAAC-TCGGACTCT-G-AAAGAGTCAG-ATTTC-AAA-TTTGAGCTG-TTGCCG-CTTCACTCG-CCGTTTACTA-GGG-CAA-TC-CCT-G-TT-GGTTTCTTT----
	T327_435	--TGGCCAA-TA-TTTAGC-T-TTAG-AAGAAA-TTTACCT-CCCA-TTTAGAG-CTGC-A-TTCCCAAAC-AACTCGACTCGTCGAA-GGGGCTTTACACGGCGAAGGCCAGCGACCACATA-CGGGA-TTCTCACCCTCTGT-GACGT-CCTGTTCCCAAAGAACTT-AGACCGCTGCCAACGCCAAAGCGCCCTCTGC-AAATTACAAC-TCGGACTCT-G-AAAGAGCCAG-ATTTC-AAA-TTTGAGCTG-TTGCCG-CTTCACTCG-CCGTTTACTA-GGG-CAA-TC-CCT-G-TT-GGTTTCTT-----
	T327_392	--TCGCCAA-TATTTTAGC-T-TTAG-ATGGAA-TTTACCA-CCCA-CTTAGAG-CTGC-A-TTCCCAAAC-AACTCGACTCGTCGAA-GGGGCTTTACACGGCGAAGGCCAGCGACCACATA-CGGGA-TTCTCACCCTCTGT-GACGT-CCTGTT-CCAAAGAACTT-AGACCGCTGCCAACGCCAAAGCGCCCTCTGC-AAATTACAAC-TCGGACTCT-G-AAAGAGCCAG-ATTTC-AAA-TTTGAGCTG-TTGCCG-CTTCACTCG-CCGTTTACTA-GGG-CAA-TC-CCT-G-TT-GGTTTCTT-----
	T327_24	--TGGCCAA-TA-TTTAGC-T-TTAG-AAGAAA-TTTACCT-CCCA-TTTAGAG-CTGC-A-TTCCCAAAC-AACTCGACTCGTCGAA-GGGGCTTTACACGGCGAAGGCCAGCGACCACATA-CGGGA-TTCTCACCCTCTGT-GACGT-CCTGTT-CCAAAGAACTT-AGACCGCTGCCAACGCCAAAGCGCCCTCTGC-AAATTACAAC-TCGGACTCT-G-AAAGAGCCAG-ATTTC-AAA-TTTGAGCTG-TTGCCG-CTTCACTCG-CCG-TTACTA-GGG-CAA-TC-CCT-G-TT-GGTTTCTTTT---
;
end;
