# Supplementary material for: Biogeographic barriers drive co-diversification within associated eukaryotes of the Sarracenia alata pitcher plant system
Source: PeerJ. 2016 Jan 14;4:e1576. doi: 10.7717/peerj.1576 (PMC4715430; doi:10.7717/peerj.1576)
Supplement: Supplemental Information 2 [file peerj-04-1576-s004.zip › DRYAD_Satleretal/OTUs/Fungi15_OTU_25.nex]

#NEXUS
begin taxa;
	dimensions ntax=15;
	taxlabels
	A256_210
	A331_67
	A331_201
	A331_14
	A331_205
	A331_231
	A332_2
	K319_6
	K319_141
	K319_86
	K321_2
	K322_318
	L280_108
	L284_143
	L289_44
;
end;

begin characters;
	dimensions nchar=278;
	format datatype=dna missing=? gap=-;
	matrix
	A256_210	TGGCCAGTA-TTTAGC-TTTAGAAGAAATATACCTCCCATTTAGAGCAGCATTCCCAAACTACTCGACTCGTCGAAGGAGCTTTACAGAGGCTAGGCGTCCAACCGTACGGGGCTCTCACCCTCTAAGGCGTCCCGTTCCAGGGAACTCGGAAGGCACCGCACCAAAAGCATCCTCTACAAATTACAACTCGGACCCGAGGGCCAGATTTCAAATTTGAGCTGTTCCCGCTTCACTCGCCG-TTACTAGGGGAATCCCTGTTGGTTTCTTTTCCTCCG
	A331_67	T-GGCAGTA-TTTAGCTTTTAGAAGAAATATACCTCCCATTTAGAGCAGCATTCCCAAACTACTCGACTCGTCGAAGGAGCTTTACAGAGGCTAGGCGTCCAACCGTACGGGGCTCTCACCCTCTAAGGCGTCCCGTTCCAGGGAACTCGGAAGGCACCGCACCAAAAGCATCCTCTACAAATTACAACTCGGACCCGAGGGCCAGATTTCAAATTTGAGCTGTTCCCGCTTCACTCGCCG-TTACTAGGGCAATCCCTGTTGGTTTCTTTTCCTCCG
	A331_201	TGGCCAGTA-TTTAGC-TTTAGAAGAAATATACCTCCCATTTAGAGCAGCATTCCCAAACTACTCGACTCGTCGAAGGAGCTTTACAGAGGCTAGGCGTCCAACCGTACGGGGCTCTCACCCTCTAAGGCGTCCCGTTCCAGGGAACTCGGAAGGCACCGCACCAAAAGCATCCTCTACAAATTACAACTCGGACCCAAGGGCCAGATTTCAAATTTGAGCTGTTCCCGCTTCACTCGCCG-TTACTAGGGGAATCCCTGTTGGTTTCTTTTCCTCCG
	A331_14	TGGCCAGTA-TTTAGC-TTTAGAAGAAATATACCTCCCATTTAGAGCAGCATTCCCAAACTACTCGACTCGTCGAAGGAGCTTTACAGAGGCTAGGCGTCCAACCGTACGGGGCTCTCACCCTCTAAGGCGTCCCGTTCCAGGGAACTCGGAAGGCACCGCACCAAAAGCATCCTCTACAAATTACAACTCGGACCCGAGGGCCAGATTTCAAATTTGAGCTGTTCCCGCTTCACTCGCCG-TTACTAGGGGAATCCCTGTTGGTTTCTTTTCCTCCG
	A331_205	TGGCCAGTATTTTAGC-TTTAGAAGAAATATACCTCCCATTTAGAGCAGCATTCCCAAACTACTCGACTCGTCGAAGGAGCTTTACAGAGGCTAGGCGTCCAACCGTACGGGGCTCTCACCCTCTAAGGCGTCCCGTTCCAGGGAACTCGGAAGGCACCGCACCAAAAGCATCCTCTACAAATTACAACTCGGACCCGAGGGCCAGATTTCAAATTTGAGCTGTTCCCGCTTCACTCGCCG-TTACTAGGGGAATCCCTGTTGGTTTCTTTTCCTCC-
	A331_231	TGGCCAGTA-TTTAGC-TTTAGAAGAAATATACCTCCCATTTAGAGCAGCATTCCCAAACTACTCGACTCGTCGAAGGAGCTTTACAGAGGCTAGGCGTCCAACCGTACGGGGCTCTCACCCTCTAAGGCGTCCCGTTCCAGGGAACTCGGAAGGCACCGCACCAAAAGCATCCTCTACAAATTACAACTCGGACCCGAGGGCCAGATTTCAAATTTGAGCTGTTCCCGCTTCACTCGCAG-TTACTAAGGGAATCCTTTTTAGTTTCTTTTCCTCCG
	A332_2	TGGCCAATA-TTTAGC-TTTAGAAGAAATATACCTCCCATTTAGAGCAGCATTCCCAAACTACTCGACTCGTCGAAGGAGCTTTACAGAGGCTAGGCGTCCAACCGTACGGGGCTCTCACCCTCTAAGGCGTCCCGTTCCAGGGAACTCGGAAGGCACCGCACCAAAAGCATCCTCTACAAATTACAACTCGGACCCGAGGGCCAGATTTCAAATTTGAGCTGTTCCCGCTTCACTCGCCG-TTACTAGGGGAATCCCTGTTGGTTTCTTTTCCTCCG
	K319_6	TGGCCAGTA-TTTAGC-TTTAGAAGAAATATACCTCCCATTTAGAGCAGCATTCCCAAACTACTCGACTCGTCGAAGGAGCTTTACAGAGGCTAGGCGTCCAACCGTACGGGGCTCTCACCCTCTAAGGCGTCCCGTTCCAGGGAACTCGGAAGGCACCGCACCAAAAGCATCCTCTACAAATTACAACTCGGACCCGAGGGCCAGATTTCAAATTTGAGCTGTTCCCGCTTCACTCGCCG-TTACTAGGGGAATCCCTGTTGGTTTCTTTTCCTCCG
	K319_141	TGGCCAGTA-TTTAGC-TTTAGAAGAAATATACCTCCCATTTAGAGCAGCATTCCCAAACTACTCGACTCGTCGAAGGAGCTTTACAGAGGCTAGGCGTCCAACCGTACGGGGCTCTCACCCTCTAAGGCGTCCCGTTCCAGGGAACTCGGAAGGCACCGCGCCAAAAGCATCCTCTACAAATTACAACTCGGACCCAAGGGCCAGATTTCAAATTTGAGCTGTTCCCGCTTCACTCGCCG-TTACTAGGGGAATCCCTGTTGGTTTCTTTTCCTCCG
	K319_86	TGGCCAATA-TTTAGC-TTTAGAAGACGTACACCTCCCATTTAGAGCAGCATTCCCAAACTACTCGACTCGTCGAAGGAGCTTTACAGAGGCTAGGCGTCCAACCGTACGGGGCTCTCACCCTCTAAGGCGTCCCGTTCCAGGGAACTCGGAAGGCACCGCACCAAAAGCATCCTCTACAAATTACAACTCGGACCCGAGGGCCAGATTTCAAATTTGAGCTGTTCCCGCTTCACTCGCCG-TTACTAGGGGAATCCCTGTTGGTTTCTTTTCCTCCG
	K321_2	TGGCCAGTA-TTTAGC-TTTAGAAGAAATATACCTCCCATTTAGAGCAGCATTCCCAAACTACTCGACTCGTCGAAGGAGCTTTACAGAGGCTAGGCGTCCAACCGTACGGGGCTCTCACCCTCTAAGGCGTCCCGTTCCAGGGAACTCGGAAGGCACCGCACCAAAAGCATCCTCTACAAATTACAACTCGGACCCGAGGGCCAGATTTCAAATTTGAGCTGTTCCCGCTTCACTCGCCG-TTACTAGGGGAATCCCTGTTGGTTTCTTTTCCTCCG
	K322_318	TGGCCAGTA-TTTAGC-TTTAGAAGAAATATACCTCCCATTTAGAGCAGCATTCCCAAACTACTCGACTCGTCGAAGGAGCTTTACAGAGGCTAGGCGTCCAACCGTACGGGGCTCTCACCCTCTAAGGCGTCCCGTTCCAGGGAACTCGGAAGGCACCGCACCAAAAGCATCCTCTACAAATTACAACTCGGACCCGAGGGCCAGATTTCAAATTTGAGCTGTTGCCGCTTCACTCGCCGTTTACTAGGGCAATCCCTGTTGGTTTCTTTTCCTCC-
	L280_108	TGGCCAATA-TTTAGC-TTTAGAAGAAATTTACCTCCCATTTAGAGCTGCATTCCCAAACAACTCGACTCGTCGAAGGAGCTTTACAGAGGCTAGGCGTCCAACCGTACGGGGCTCTCACCCTCTAAGGCGTCCCGTTCCAGGGAACTCGGAAGGCACCGCACCAAAAGCATCCTCTACAAATTACAACTCGGACCCAAGGGCCAGATTTCAAATTTGAGCTGTTCCCGCTTCACTCGCCG-TTACTAGGGCAATCCCTGTTGGTTTCTTTTCCTCCG
	L284_143	TGGCCAGTATTTTAGC-TTTAGAAGAAATATACCTCCCATTTAGAGCAGCATTCCCAAACTACTCGACTCGTCGAAGGAGCTTTACAGAGGCTAGGCGTCCAACCGTACGGGGCTCTCACCCTCTAAGGCGTCCCGTTCCAGGGAACTCGGAAGGCACCGCACCAAAAGCATCCTCTACAAATTACAACTCGGACCCGAGGGCCAGATTTCAAATTTGAGCTGTTCCCGCTTCACTCGCCG-TTACTAGGGGAATCCCTGTTGGTTTCTTTTCCTCC-
	L289_44	TGGCCAGTA-TTTAGC-TTTAGAAGAAATATACCTCCCATTTAGAGCAGCATTCCCAAACTACTCGACTCGTCGAAGGAGCTTTACAGAGGCTAGGCGTCCAACCGTACGGGGCTCTCACCCTCTAAGGCGTCCCGTTCCAGGGAACTCGGAAGGCACCGCACCAAAAGCATCCTCTACAAATTACAACTCGGACCCGAGGGCCAGATTTCAAATTTGAGCTGTTCCCGCTTCACTCGCCG-TTACTAGGGGAATCCCTGTTGGTTTCTTTTCCTCCG

;
end;
