# Supplementary material for: Biogeographic barriers drive co-diversification within associated eukaryotes of the Sarracenia alata pitcher plant system
Source: PeerJ. 2016 Jan 14;4:e1576. doi: 10.7717/peerj.1576 (PMC4715430; doi:10.7717/peerj.1576)
Supplement: Supplemental Information 2 [file peerj-04-1576-s004.zip › DRYAD_Satleretal/OTUs/Fungi1_OTU_12.nex]

#NEXUS
begin taxa;
	dimensions ntax=52;
	taxlabels
	K245_13
	K245_109
	K245_102
	K245_1
	K319_96
	K319_106
	K319_37
	K319_110
	K319_206
	K319_129
	K319_87
	K319_100
	K319_223
	K319_46
	K319_18
	K319_89
	K319_166
	K319_62
	K319_45
	K319_127
	K319_54
	L111_29
	L125_20
	L125_21
	L126_137
	L126_126
	L125_18
	L126_37
	L126_101
	L128_25
	L129_7
	L167_16
	L130_14
	L172_79
	L172_145
	L175_64
	L258_353
	L261_336
	L264_39
	L267_252
	L289_64
	L289_152
	L289_89
	L289_16
	L289_117
	L289_50
	L289_243
	T248_142
	T250_192
	T250_185
	T250_135
	T326_254
;
end;
begin characters;
	dimensions nchar=281;
	format datatype=dna missing=? gap=-;
	matrix
	K245_13	TCGCCAATA-TTTAGCTTTAGAAGAAATTTACCTCCCATTTAGAGCTGCATTCCCAAACAACTCGACTCGTCGAAGGAGCTACGTATAGAGCACCTTTCCGACCGCATACGGGATTCTCACCCTCTATGACGTCCTGTTCCAAGGAACTTAGGTCGGTGGTTACTCAGAAGCATCCTCTACAAATTACAACTCGGACGTCGAAGACGCCAGATTTCAAATTTGAGCTATTGCTGCTTCACTCGCCG-TTACTAGAGCAA--TCCCT-GTTGGTTTCTTTT-
	K245_109	TGGCCAATA-TTTAGCTTTAGAAGAAATTTA-CTCCCATTTAGAGCTGCATTCCCAAACAACTCGACTCGTCGAAGGAGCTACGTATAGAGCACCTTTCCGACCGCATACGGGATTCTCACCCTCTATGACGTCCTGTTCCAAGGAACTTAGGTCGGTGGTTACTCAGAAGCATCCTCTACAAATTACAACTCGGACGTCGAAGACGCCAGATTTCAAATTTGAGCTATTGCTGCTTCACTCGCCG-TTACTAGAGCAA--TCCCT-GTTGGTTTCTTTTC
	K245_102	TGGCCAATA-TTTAGCTTTAGAAGAAATTTA-CTCCCATTTAGAGCTGCATTCCCAAACAACTCGACTCGTCGAAGGAGCTACGTGTAGAGCACCTTTCCGACCGCATACGGGATTCTCACCCTCTATGACGTCCTGTTCCAAGGAACTTAGGTCGGTGGTTACTCAGAAGCATCCTCTACAAATTACAACTCGGACGCCGAAGACGCCAGATTTCAAATTTGAGCTATTGCTGCTTCACTCGCCG-TTACTAGAGCAA--TCCCT-GTTGGTTTCTTTTC
	K245_1	TCGCCAATA-TTTAGCTTTAGATGGAATTTACCACCCACTTAGAGCTGCATTCCCAAACAACTCGACTCGTCGAAGGAGCTACGTATAGAGCACCTTTCCGACCGCATACGGGATTCTCACCCTCTATGACGTCCTGTTCCAAGGAACTTAGGTCGGTGGTTACTCAGAAGCATCCTCTACAAATTACAACTCGGACGCCGAAGACGCCAGATTTCAAATTTGAGCTATTGCTGCTTCACTCGCCG-TTACTAGAGCAA--TCCCT-GTTGGTTTCTTTT-
	K319_96	ACGGCGGTA-TTTAGCTTTAGAAGAAATTTACCTCCCATTTAGAGCTGCATTCCCAAACAACTCGACTCGTCGAAGGAGCTACGTATAGAGCACCTTTCCGACCGCATACGGGATTCTCACCCTCTATGACGTCCTGTTCCAAGGAACTTAGGTCGGTGGTTACTCAGAAGCATCCTCTACAAATTACAACTCGGACGCCGAAGACGCCAGATTTCAAATTTGAGCTATTGCTGCTTCACTCGCCG-TTACTAGAGCAA--TCCCT-GTTGGTTTCTTTT-
	K319_106	TGGCCAATA-TTTAGCTTTAGAAGAAATTTACCTCCCATTTAGAGCTGCATTCCCAAACAACTCGACTCGTCGAAGGAGCTACGTATAGAGCACCTTTCCGACCGCATACGGGATTCTCACCCTCTATGACGTCCTGTTCCAAGGAACTTAGGTCGGTGGTTACTCAGAAGCATCCTCTACAAATTACAACTCGGACGCCGAAGACGCCAGATTTCAAATTTGAGCTATTGCTGCTTCACTCGCCG-TTACTAGAGCAA--TCCCT-GTTGGTTTCTTTT-
	K319_37	TGGCCAATA-TTTAGCTTTAGAAGAAATTTACCTCCCATTTAGAGCTGCATTCCCAAACAACTCGACTCGTCGAAGGAGCTACGTATAGAGCACCTTTCCGACCGCATACGGGATTCTCACCCTCTATGACGTCCTGTTCCAAGGAACTTAGGTCGGTGGTTACTCAGAAGCATCCTCTACAAATTACAACTCGGACGCCGAAGACGCCAGATTTCAAATTTGAGCTATTGCTGCTTCACTCGCCG-TTACTAGGGCAA--TCCCT-GTTGGTTTCTTTT-
	K319_110	TGGCCAATA-TTTAGCTTTAGAAGAAATTTACCTCCCATTTAGAGCTGCATTCCCAAACAACTCGACTCGTCGAAGGAGCTACGTATAGAGCACCTTTCCGACCGCATACGGGATTCTCACCCTCTATGACGTCCTGTTCCAAGGAACTTAGGTCGGTGGTTACTCAGAAGCATCCTCTACAAATTACAACTCGGACGTCGAAGACGCCAGATTTCAAATTTGAGCTATTGCTGCTTCACTCGCCG-TTACTAGAGCAACTCCCCT-GTTGGTTTCTT---
	K319_206	TGGCCAATA-TTTAGCTTTAGAAGAAATTTACCTCCCATTTAGAGCTGCATTCCCAAACAACTCGACTCGTCGAAGGAGCTACGTATAGAGCACCTTTCCGACCGCATACGGGATTCTCACCCTCTATGACGTCCTGTTCCAAGGAACTTAGGTCGGTGGTTACTCAGAAGCATCCTCTACAAATTACAACTCGGACGCCGAAGACGCCAGATTTCAAATTTGAGCTATTGCTGCTTCACTCGCCG-TTACTAGAGCAA--TCCCT-GTTGGTTTCTTTC-
	K319_129	TGGCCAATA-TTTAGCTTTAGAAGAAATTTACCTCCCATTTAGAGCTGCATTCCCAAACAACTCGACTCGTCGAAGGAGCTACGTGTAGAGCACCTTTCCGACCGCATACGGGATTCTCACCCTCTATGACGTCCTGTTCCAAGGAACTTAGGTCGGTGGTTACTCAGAAGCATCCTCTACAAATTACAACTCGGACGCCGAAGACGCCAGATTTCAAATTTGAGCTATTGCTGCTTCACTCGCCG-TTACTAGAGCAA--TCCCT-GTTGGTTTCTTTC-
	K319_87	TGGCCAATA-TTTAGCTTTAGAAGAAATTTACCTCCCATTTAGAGCTGCATTCCCAAACAACTCGACTCGTCGAAGGAGCTACGTATAGAGCACCTTTCCGACCGCATACGGGATTCTCACCCTCTATGACGTCCTGTTCCAAGGAACTTAGGTCGGTGGTTACTCAGAAGCATCCTCTACAAATTACAACTCGGACGTCGAAGACGCCAGATTTCAAATTTGAGCTGTTGCCGCTTCACTCGCCGTTTACTAGGGCAA--TCCCT-GTTGGTTTCTTT--
	K319_100	TGGCCAATA-TTTAGCTTTAGAAGAAATTTACCTCCCATTTAGAGCTGCATTCCCAAACAACTCGACTCGTCGAAGGAGCTACGTATAGAGCACCTTTCCGACCGCATACGGGATTCTCACCCTCTATGACGTCCTGTTCCAAGGAACTTAGGTCGGTGGTTACTCAGAAGCATCCTCTACAAATTACAACTCGGACGTCGAAGACGCCAGATTTCAAATTTGAGCTATTGCTGCTTCACTCGCCG-TTACTAGAGCAA--TCCCTCGTTGGTTTCTTT--
	K319_223	TGGCCAATA-TTTAGCTTTAGAAGAAATTTACCTCCCATTTAGAGCTGCATTCCCAAACAACTCGACTCGTCGAAGGAGCTACGTATAGAGCACCTTTCCGACCGCATACGGGATTCTCACCCTCTATGACGTCCTGTTCCAAGGAACTTAGGTCGGTGGTTACTCAGAAGCATCCTCTACAAATTACAACTCGGACGCCGAAGACGCCAGATTTCAAATTTGAGCTATTGCTGCTTCACTCGCCG-TTACTGAGGCAA--TCCCT-GTTGGTTTCTTTT-
	K319_46	TCGCCAATA-TTTAGCTTTAGAAGAAATTTA-CTCCCATTTAGAGCTGCATTCCCAAACAACTCGACTCGTCGAAGGAGCTACGTGTAGAGCACCTTTCCGACCGCATACGGGATTCTCACCCTCTATGACGTCCTGTTCCAAGGAACTTAGGTCGGTGGTTACTCAGAAGCATCCTCTACAAATTACAACTCGGACGCCGAAGACGCCAGATTTCAAATTTGAGCTATTGCTGCTTCACTCGCCG-TTACTAGAGCAA--TCCCT-GTTGGTTTCTTTTC
	K319_18	TGGCCAATA-TTTAGCTTTAGAAGAAATTTACCTCCCATTTAGAGCTGCATTCCCAAACAACTCGACTCGTCGAAGGAGCTACGTATAGAGCACCTTTCCGACCGCATACGGGATTCTCACCCTCTATGACGTCCTGTTCCAAGGAACTTAGGTCGGTGGTTACTCAGAAGCATCCTCTACAAATTACAACTCGGACGTCGAAGACGCCAGATTTCAAATTTGAGCTATTGCTGCTTCACTCGCCG-TTACTAGAGCAA--TCCCT-GTTGGTTTCTTTC-
	K319_89	TGGCCAATA-TTTAGCTTTAGAAGAAATTTACCTCCCATTTAGAGCTGCATTCCCAAACAACTCGACTCGTCGAAGGAGCTACGTATAGAGCACCTTTCCGACCGCATACGGGATTCTCACCCTCTATGACGTCCTGTTCCAAGGAACTTAGGTCGGTGGTTACTCAGAAGCATCCTCTACAAATTACAACTCGGACGTCGAAGACGCCAGATTTCAAATTTGAGCTATTGCTGCTTCACTCGCCG-TTACTAGAGCAA--TCCCT-GTTGGTTTCTTTT-
	K319_166	TGGCCGGTA-TTTAGCTTTAGAAGAAATTTACCTCCCATTTAGAGCTGCATTCCCAAACAACTCGACTCGTCGAAGGAGCTACGTATAGAGCACCTTTCCGACCGCATACGGGATTCTCACCCTCTATGACGTCCTGTTCCAAGGAACTTAGGTCGGTGGTTACTCAGAAGCATCCTCTACAAATTACAACTCGGACGTCGAAGACGCCAGATTTCAAATTTGAGCTATTGCTGCTTCACTCGCCG-TTACTAGAGCAA--TCCCT-GTTGGTTTCTTTT-
	K319_62	TGGCCAATA-TTTAGCTTTAGAAGAAATTTA-CTCCCATTTAGAGCTGCATTCCCAAACAACTCGACTCGTCGAAGGAGCTACGTATAGAGCACCTTTCCGACCGCATACGGGATTCTCACCCTCTATGACGTCCTGTTCCAAGGAACTTAGGTCGGTGGTTACTCAGAAGCATCCTCTACAAATTACAACTCGGACGCCGAAGACGCCAGATTTCAAATTTGAGCTATTGCTGCTTCACTCGCCG-TTACTAGAGCAA--TCCCT-GTTGGTTTCTTTTC
	K319_45	TGGCCAATA-TTTAGCTTTAGAAGAAATTTA-CTCCCATTTAGAGCTGCATTCCCAAACAACTCGACTCGTCGAAGGAGCTACGTGTAGAGCACCTTTCCGACCGCATACGGGATTCTCACCCTCTATGACGTCCTGTTCCAAGGAACTTAGGTCGGTGGTTACTCAGAAGCATCCTCTACAAATTACAACTCGGACGCCGAAGACGCCAGATTTCAAATTTGAGCTATTGCTGCTTCACTCGCCG-TTACTAGAGCAA--TCCCT-GTTGGTTTCTTTTC
	K319_127	TGGCCAATA-TTTAGCTTTAGAAGAAATTTACCTCCCATTTAGAGCTGCATTCCCAAACAACTCGACTCGTCGAAGGAGCTACGTGTAGAGCACCTTTCCGACCGCATACGGGATTCTCACCCTCTATGACGTCCTGTTCCAAGGAACTTAGGTCGGTGGTTACTCAGAAGCATCCTCTACAAATTACAACTCGGACGCCGAAGACGCCAGATTTCAAATTTGAGCTATTGCTGCTTCACTCGCCG-TTACTAGAGCAA--TCCCT-GTTGGTTTCTTTT-
	K319_54	TGGCCAATA-TTTAGCTTTAGAAGAAATTTA-CTCCCATTTAGAGCTGCATTCCCAAACAACTCGACTCGTCGAAGGAGCTACGTATAGAGCACCTTTCCGACCGCATACGGGATTCTCACCCTCTATGACGTCCTGTTCCAAGGAACTTAGGTCGGTGGTTACTCAGAAGCATCCTCTACAAATTACAACTCGGACGTCGAAGACGCCAGATTTCAAATTTGAGCTATTGCTGCTTCACTCGCCG-TTACTAGAGCAA--TCCCT-GTTGGTTTCTTTTC
	L111_29	TGGCCAATA-TTTAGCTTTAGAAGAAATTTACCTCCCATTTAGAGCTGCATTCCCAAACAACTCGACTCGTCGAAGGAGCTACGTATAGAGCGCCTTTCCGACCGCATACGGGATTCTCACCCTCTATGACGTCCTGTTCCAAGGAACTTAGGTCGGTGGCCACTCAGAAGCATCCTCTACAAATTACAACTCGGACGTCGAAGACGCCAGATTTCAAATTTGAGCTATTGCTGCTTCACTCGCCG-TTACTAGAGCAA--TCCCT-GTTGGTTTCTTTT-
	L125_20	TGGCCAATA-TTTAGCTTTAGAAGAAATTTACCTCCCATTTAGAGCTGCATTCCCAAACAACTCGACTCGTCGAAGGAGCTACGTGTAGAGCACCTTTCCGACCGCATACGGGATTCTCACCCTCTATGACGTCCTGTTCCAAGGAACTTAGGTCGGTGGTTACTCAGAAGCATCCTCTACAAATTACAACTCGGACGCCGAAGACGCCAGATTTCAAATTTGAGCTATTGCTGCTTCACTCGCCG-TTACTAGAGCAA--TCCCT-GTTGGTTTCTTTT-
	L125_21	TGGCCAATA-TTTAGCTTTAGAAGAAATTAC-CTCCCATTTAGAGCTGCATTCCCAAACAACTCGACTCGTCGAAGGAGCTACGTGTAGAGCACCTTTCCGACCGCATACGGGATTCTCACCCTCTATGACGTCCTGTTCCAAGGAACTTAGGTCGGTGGTTACTCAGAAGCATCCTCTACAAATTACAACTCGGACGCCGAAGACGCCAGATTTCAAATTTGAGCTATTGCTGCTTCACTCGCCG-TTACTAGAGCAA--TCCCT-GTTGGTTTCTTTTC
	L126_137	TGGCCAATA-TTTAGCTTTAGAAGAAATTTACCTCCCATTTAGAGCTGCATTCCCAAACAACTCGACTCGTCGAAGGAGCTACGTATAGAGCACCTTTCCGACCGCATACGGGATTCTCACCCTCTATGACGTCCTGTTCCAAGGAACTTAGGTCGGTGGTTACTCAGAAGCATCCTCTACAAATTACAACTCGGACGTCGAAGACGCCAGATTTCAAATTTGAGCTATTGCTGCTTCACTCGCCG-TTACTAGAGCAA--TCCCT-GTTGGTTTCTTTT-
	L126_126	TGGCCAATATTTTAGCTTTAGAAGAAATTTACCTCCCATTTAGAGCTGCATTCCCAAACAACTCGACTCGTCGAAGGAGCTACGTATAGAGCACCTTTCCGACCGCATACGGGATTCTCACCCTCTATGACGTCCTGTTCCAAGGAACTTAGGTCGGTGGTTACTCAGAAGCATCCTCTACAAATTACAACTCGGACGTCGAAGACGCCAGATTTCAAATTTGAGCTATTGCTGCTTCACTCGCCG-TTACTAGAGCAA--TCCCT-GTTGGTTTCTTT--
	L125_18	TGGCCAATA-TTTAGCTTTAGAAGAAATTTACCTCCCATTTAGAGCTGCATTCCCAAACAACTCGACTCGTCGAAGGAGCTACGTATAGAGCACCTTTCCGACCGCATACGGGATTCTCACCCTCTATGACGTCCTGTTCCAAGGAACTTAGGTCGGTGGTTACTCAGAAGCATCCTCTACAAATTACAACTCGGACGTCGAAGACGCCAGATTTCAAATTTGAGCTATTGCTGCTTCACTCGCCG-TTACTAGAGCAA--TCCCT-GTTGGTTTCTTTT-
	L126_37	TGGCCAATA-TTTAGCTTTAGAAGAAATTTA-CTCCCATTTAGAGCTGCATTCCCAAACAACTCGACTCGTCGAAGGAGCTACGTATAGAGCACCTTTCCGACCGCATACGGGATTCTCACCCTCTATGACGTCCTGTTCCAAGGAACTTAGGTCGGTGGTTACTCAGAAGCATCCTCTACAAATTACAACTCGGACGTCGAAGACGCCAGATTTCAAATTTGAGCTATTGCTGCTTCACTCGCCG-TTACTAGAGCAA--TCCCT-GTTGGTTTCTTTTC
	L126_101	TGGCCAATA-TTTAGCTTTAGAAGAAATTTACCTCCCATTTAGAGCTGCATTCCCAAACAACTCGACTCGTCGAAGGAGCTACGTATAGAGCACC-TTCCGACCGCATACGGGATTCTCACCCTCTATGACGTCCTGTTCCAAGGAACTTAGGTCGGTGGTTACTCAGAAGCATCCTCTACAAATTACAACTCGGACGTCGAAGACGCCAGATTTCAAATTTGAGCTATTGCTGCTTCACTCGCCG-TTACTAGAGCAA--TCCCT-GTTGGTTTCTTTTC
	L128_25	TGGCCAATA-TTTAGCTTTAGAAGAAATTTACCTCCCATTTAGAGCTGCATTCCCAAACAACTCGACTCGTCGAAGGAGCTACGTATAGAGCACCTTTCCGACCGCATACGGGATTCTCACCCTCTATGACGTCCTGTTCCAAGGAACTTAGGTCGGTGGTTACTCAGAAGCATCCTCTACAAATTACAACTCGGACGTCGAAGACGCCAGATTTCAAATTTGAGCTATTGCTGCTTCACTCGCCG-TTACTAGAGCAA--TCCCT-GTTGGTTTCTTTT-
	L129_7	TGGCCAATA-TTTAGCTTTAGAAGAAATTTACCTCCCATTTAGAGCTGCATTCCCAAACAACTCGACTCGTCGAAGGAGCTACGTATAGAGCACCTTTCCGACCGCATACGGGATTCTCACCCTCTATGACGTCCTGTTCCAAGGAACTTAGGTCGGTGGTTACTCAGAAGCATCCTCTACAAATTACAACTCGGACGTCGAAGACGCCAGATTTCAAATTTGAGCTATTGCTGCTTCACTCGCCG-TTACTAGAGCAA--TCCCT-GTTGGTTTCTTTT-
	L167_16	TGGCCAATA-TTTAGCTTTAGAAGAAATTTACCTCCCATTTAGAGCTGCATTCCCAAACAACTCGACTCGTCGAAGGAGCTACGTATAGAGCACCTTTCCGACCGCATACGGGATTCTCACCCTCTATGACGTCCTGTTCCAAGGAACTTAGGTCGGTGGTTACTCAGAAGCATCCTCTACAAATTACAACTCGGACGTCGAAGACGCCAGATTTCAAATTTGAGCTATTGCTGCTTCACTCGCCG-TTACTAGAGCAA--TCCCT-GTTGGTTTCTTTT-
	L130_14	TGGCCAATA-TTTAGCTTTAGAAGAAATTTACCTCCCATTTAGAGCTGCATTCCCAAACAACTCGACTCGTCGAAGGAGCTACGTATAGAGCACCTTTCCGACCGCATACGGGATTCTCACCCTCTATGACGTCCTGTTCCAAGGAACTTAGGTCGGTGGTTACTCAGAAGCATCCTCTACAAATTACAACTCGGACGTCGAAGACGCCAGATTTCAAATTTGAGCTATTGCTGCTTCACTCGCCG-TTACTAGAGCAA--TCCCT-GTTGGTTTCTTTT-
	L172_79	TGGCCAATA-TTTAGCTTTAGAAGAAATTTACCTCCCATTTAGAGCTGCATTCCCAAACAACTCGACTCGTCGAAGGAGCTACGTGTAGAGCGCCTTTCCGACCGCATACGGGATTCTCACCCTCTATGACGTCCTGTTCCAAGGAACTTAGGTCGGTGGCTACTCAGAAGCATCCTCTACAAATTACAACTCGGACGCCGAAGACGCCAGATTTCAAATTTGAGCTATTGCTGCTTCACTCGCCG-TTACTAGAGCAA--TCCCT-GTTGGTTTCTTTC-
	L172_145	TGGCCAATA-TTTAGCTTTAGAAGAAATTTACCTCCCATTTAGAGCTGCATTCCCAAACAACTCGACTCGTCGAAGGAGCTACGTATAGAGCACCTTTCCGACCGCATACGGGATTCTCACCCTCTATGACGTCCTGTTCCAAGGAACTTAGGTCGGTGGTTACTCAGAAGCATCCTCTACAAATTACAACTCGGACGTCGAAGACGCCAGATTTCAAATTTGAGCTATTGCTGCTTCACTCGCCG-TTACTAGAGCAA--TCCCT-GTTGGTTTCTTTT-
	L175_64	TGGCCAATA-TTTAGCTTTAGAAGAAATTTACCTCCCATTTAGAGCTGCATTCCCAAACAACTCGACTCGTCGAAGGAGCTACGTATAGAGCACCTTTCCGACCGCATACGGGATTCTCACCCTCTATGACGTCCTGTTCCAAGGAACTTAGGTCGGTGGTTACTCAGAAGCATCCTCTACAAATTACAACTCGGACGTCGAAGACGCCAGATTTCAAATTTGAGCTATTGCTGCTTCACTCGCCG-TTACTAGAGCAA--TCCCT-GTTGGTTTCTTTT-
	L258_353	TGGCCAATA-TTTAGCTTTAGAAGAAATTTACCTCCCATTTAGAGCTGCATTCCCAAACAACTCGACTCGTCGAAGGAGCTACGTATAGAGCACCTTTCCGACCGCATACGGGATTCTCACCCTCTATGACGTCCTGTTCCAAGGAACTTAGGTCGGTGGTTACTCAGAAGCATCCTCTACAAATTACAACTCGGACGCCGAAGACGCCAGATTTCAAATTTGAGCTATTGCTGCTTCACTCGCCG-TTACTAGAGCAA--TCCCT-GTTCGGTTTCCTT-
	L261_336	CGGCCAGTA-TTTAGCTTTAGATGAAATTTACCTCCCATTTAGAGCTGCATTCCCAAACAACTCGACTCGTCGAAGGAGCTACGTATAGAGCACCTTTCCGACCGCATACGGGATTCTCACCCTCTATGACGTCCTGTTCCAAGGAACTTAGGTCGGTGGTTACTCAGAAGCATCCTCTACAAATTACAACTCGGACGTCGAAGACGCCAGATTTCAAATTTGAGCTATTGCTGCTTCACTCGCCG-TTACTAGAGCAA--TCCCT-GTTGGTTTCTTTT-
	L264_39	TGGCCAATA-TTTAGCTTTAGAAGAAATTTACCTCCCATTTAGAGCTGCATTCCCAAACAACTCGACTCGTCGAAGGAGCTACGTATAGAGCACCTTTCCGACCGCATACGGGATTCTCACCCTCTATGACGTCCTGTTCCAAGGAACTTAGGTCGGTGGTTACTCAGAAGCATCCTCTACAAATTACAACTCGGACGTCGAAGACGCCAGATTTCAAATTTGAGCTATTGCTGCTTCACTCGCCG-TTACTAGAGCAA--TCCCT-GTTGGTTTCTTTT-
	L267_252	TGGCCAATA-TTTAGCTTTAGAAGAAATTTACCTCCCATTTAGAGCTGCATTCCCAAACAACTCGACTCGTCGAAGGAGCTACGTATAGAGCACCTTTCCGACCGCATACGGGATTCTCACCCTCTATGACGTCCTGTTCCAAGGAACTTAGGTCGGTGGTTACTCAGAAGCATCCTCTACAAATTACAACTCGGACGTCGAAGACGCCAGATTTCAAATTTGAGCTATTGCTGCTTCACTCGCCG-TTACTAGAGCAA--TCCCT-GTTGGTTTCTTTT-
	L289_64	TCGCCAATA-TTTAGCTTTAGAAGAAATTTA-CTCCCATTTAGAGCTGCATTCCCAAACAACTCGACTCGTCGAAGGAGCTACGTGTAGAGCACCTTTCCGACCGCATACGGGATTCTCACCCTCTATGACGTCCTGTTCCAAGGAACTTAGGTCGGTGGTTACTCAGAAGCATCCTCTACAAATTACAACTCGGACGCCGAAGACGCCAGATTTCAAATTTGAGCTATTGCTGCTTCACTCGCCG-TTACTAGAGCAA--TCCCT-GTTGGTTTCTTTTC
	L289_152	TGGCCAATA-TTTAGCTTTAGAAGAAATTTACCTCCCATTTAGAGCTGCATTCCCAAACAACTCGACTCGTCGAAGGAGCTACGTATAGAGCACCTTTCCGACCGCATACGGGATTCTCACCCTCTATGACGTCCTGTTCCAAGGAACTTAGGTCGGTGGTTACTCAGAAGCATCCTCTACAAATTACAACTCGGACGTCGAAGACGCCAGATTTCAAATTTGAGCTATTGCTGCTTCACTCGCCG-TTACTAGAGCAA--TCCCT-GTTGGTTTCTTTC-
	L289_89	TGGCCAATA-TTTAGCTTTAGAAGAAATTTACCTCCCATTTAGAGCTGCATTCCCAAACAACTCGACTCGTCGAAGGAGCTACGTGTAGAGCACCTTTCCGACCGCATACGGGATTCTCACCCTCTATGACGTCCTGTTCCAAGGAACTTAGGTCGGTGGTTACTCAGAAGCATCCTCTACAAATTACAACTCGGACGCCGAAGACGCCAGATTTCAAATTTGAGCTATTGCTGCTTCACTCGCCG-TTACTAGAGCAA--TCCCT-GTTGGTTCTTTCC-
	L289_16	TGGCCAATA-TTTAGCTTTAGAAGAAATTTACCTCCCATTTAGAGCTGCATTCCCAAACAACTCGACTCGTCGAAGGAGCTACGTGTAGAGCACCTTTCCGACCGCATACGGGATTCTCACCCTCTATGACGTCCTGTTCCAAGGAACTTAGGTCGGTGGTTACTCAGAAGCATCCTCTACAAATTACAACTCGGACGCCGAAGACGCCAGATTTCAAATTTGAGCTATTGCTGCTTCACTCGCCG-TTACTAGAGCAA--TCCCT-GTTGGTTTCTTTT-
	L289_117	TGGCCAATA-TTTAGCTTTAGAAGAAATTTACCTCCCATTTAGAGCTGCATTCCCAAACAACTCGACTCGTCGAAGGAGCTACGTGTAGAGCACCTTTCCGACCGCATACGGGATTCTCACCCTCTATGACGTCCTGTTCCAAGGAACTTAGGTCGGTGGTTACTCAGAAGCATCCTCTACAAATTACAACTCGGACGCCGAAGACGCCAGATTTCAAATTTGAGCTATTGCTGCTTCACTCGCCG-TTACTAGAGCAA--TCCCT-GTTGGTTTCTTTC-
	L289_50	TGGCCAATA-TTTAGCTTTAGAAGAAATTTA-CTCCCATTTAGAGCTGCATTCCCAAACAACTCGACTCGTCGAAGGAGCTACGTATAGAGCACCTTTCCGACCGCATACGGGATTCTCACCCTCTATGACGTCCTGTTCCAAGGAACTTAGGTCGGTGGTTACTCAGAAGCATCCTCTACAAATTACAACTCGGACGTCGAAGACGCCAGATTTCAAATTTGAGCTATTGCTGCTTCACTCGCCG-TTACTAGAGCAA--TCCCT-GTTGGTTTCTTTTC
	L289_243	TGGCCAATA-TTTAGCTTTAGAAGAAATTTACCTCCCATTTAGAGCTGCATTCCCAAACAACTCGACTCGTCGAAGGAGCTACGTATAGAGCACCTTTCCGACCGCATATGGGATTCTCACCCTCTATGACGTCCTGTTCCAAGGAACTTAGGTCGGTGGTTACTCAGAAGCATCCTCTACAAATTACAACTCGGACGTCGAAGACGCCAGATTTCAAATTTGAGCTATTGCTGCTTCACTCGCCG-TTACTAGAGCAA--TCCCT-GTTGGTTTCTTTT-
	T248_142	TGGCCAATA-TTTAGCTTTAGAAGAAATTTACCTCCCATTTAGAGCTGCATTCCCAAACAACTCGACTCGTCGAAGGAGCTACGTATAGAGCACCTTTCCGACCGCATACGGGATTCTCACCCTCTATGACGTCCTGTTCCAAGGAACTTAGGTCGGTGGTTACTCAGAAGCATCCTCTACAAATTACAACTCGGACGTCGAAGACGCCAGATTTCAAATTTGAGCTATTGCTGCTTCACTCGCCG-TTACTAGAGCAA--TCCCT-GTTGGTTTCTTTT-
	T250_192	TGGCCAATA-TTTAGCTTTAGAAGAAATTTACCTCCCATTTAGAGCTGCATTCCCAAACAACTCGACTCGTCGAAGGAGCTACGTATAGAGCACCTTTCCGACCGCATACGGGATTCTCACCCTCTATGACGTCCTGTTCCAAGGAACTTAGGTCGGTGGTTACTCAGAAGCATCCTCTACAAATTACAACTCGGACGCCGAAGACGCCAGATTTCAAATTTGAGCTATTGCTGCTTCACTCGCCG-TTACTAGAGCAA--TCCCT-GTTGGTTTCTTTT-
	T250_185	TGGCCAATA-TTTAGCTTTAGAAGAAATTTACCTCCCATTTAGAGCTGCATTCCCAAACAACTCGACTCGTCGAAGGAGCTACGTATAGAGCACCTTTCCGACCGCATACGGGATTCTCACCCTCTATGACGTCCTGTTCCAAGGAACTTAGGTCGGTGGTTACTCAGAAGCATCCTCTACAAATTACAACTCGGACGTCGAAGACGCCAGATTTCAAATTTGAGCTATTGCTGCTTCACTCGCCG-TTACTAGAGCAA--TCCCT-GTTGGTTTCTTTT-
	T250_135	TGGCCAATA-TTTAGCTTTAGAAGAAATTTACCTCCCATTTAGAGCTGCATTCCCAAACAACTCGACTCGTCGAAGGAGCTACGTATAGAGCACCTTTCCGACCGCATACGGGATTCTCACCCTCTATGACGTCCTGTTCCAAGGAACTTAGGTCGGTGGTTACTCAGAAGCATCCTCTACAAATTACAACTCGGACGTCGAAGACGCCAGATTTCAAATTTGAGCTATTGCTGCTTCACTCGCCG-TTACTAGAGCAA--TCCCT-GTTGGTTTCTTTC-
	T326_254	TGGCCAATA-TTTAGCTTTAGAAGAAATTTACCTCCCATTTAGAGCTGCATTCCCAAACAACTCGACTCGTCGAAGGAGCTACGTATAGAGCACCTTTCCGACCGCATACGGGATTCTCACCCTCTATGACGTCCTGTTCCAAGGAACTTAGGTCGGTGGTTACTCAGAAGCATCCTCTACAAATTACAACTCGGACGTCGAAGACGCCAGATTTCAAATTTGAGCTATTGCTGCTTCACTCGCCG-TTACTAGAGCAA--TCCCT-GTTGGTTTCTTTT-
;
end;
