# Supplementary material for: Biogeographic barriers drive co-diversification within associated eukaryotes of the Sarracenia alata pitcher plant system
Source: PeerJ. 2016 Jan 14;4:e1576. doi: 10.7717/peerj.1576 (PMC4715430; doi:10.7717/peerj.1576)
Supplement: Supplemental Information 2 [file peerj-04-1576-s004.zip › DRYAD_Satleretal/OTUs/Fungi2_OTU_17.nex]

#NEXUS
begin taxa;
	dimensions ntax=51;
	taxlabels
	A254_457
	A254_161
	A254_12
	K319_130
	K319_177
	K319_194
	K319_118
	K319_4
	K319_85
	K319_68
	L126_125
	L261_144
	L261_80
	L261_202
	L261_130
	L261_269
	L261_5
	L261_39
	L280_121
	L280_336
	L280_220
	L280_199
	L280_100
	L280_149
	L280_64
	L280_32
	L280_202
	L281_22
	L281_39
	L281_187
	L281_224
	L281_131
	L281_55
	L281_108
	L282_33
	L282_289
	L337_154
	L337_65
	L337_183
	L337_3
	L337_165
	L337_70
	L337_169
	L337_2
	L337_98
	L337_21
	L337_8
	L337_149
	L337_54
	L338_2
	T327_394
;
end;
begin characters;
	dimensions nchar=290;
	format datatype=dna missing=? gap=-;
	matrix
	A254_457	-TGGCCGGTATTTAG--CTTTAGAAGACATATACCTCCCATTTAGAGCAGCATTCCCAAACTACTCGACTCGTCGAAGGAACTTTACAGAGATTTGGCATCCAACCAGACGGGGCTCTCACCCTCTATGGCGTCCCGTTCCA-GGGAACTCGGAAGGCACCGCATC-AAAAGTATCCTCTACAAATTACAACTCGGGCCC---GAGAGCCAGATTTCAAA-TTTGAGCTGTTGCCGCTTCACTCGCCGTTTACTAGGG-CAA--TCCCT-GTTGGTTTCTTTTCCTCC--
	A254_161	-TGGCCGGTATTTAG--CTTTAGAAGACATATACCTCCCATTTAGAGCAGCATTCCCAAACTACTCGACTCGTCGAAGGAACTTTACAGAGATTTGGCATCCAACCAGACGGGGCTCTCACCCTCTATGGCGTCCCGTTCCA-GGGAACTCGGAAGGCACCGCATC-AAAAGTATCCTCTACAAATTACAACTCGGACTCTGAAAGAGCCAGATTTCAAA-TTTGAGCTGTTGCCGCTTCACTCGCCGTTTACTAGGG-CAA--TCCCT-GTTGGTTTCTTTTCC-----
	A254_12	-TGGCCGGTATTTAG--CTTTAGAAGACATATACCTCCCATTTAGAGCAGCATTCCCAAACTACTCGACTCGTCGAAGGAACTTTACAGAGATTTGGCATCCAACCAGACGGGGCTCTCACCCTCTATGGCGTCCCGTTCCA-GGGAACTCGGAAGGCACCGCATC-AAAAGTATCCTCTACAAATTACAACTCGGGCCC---GAGAGCCAGATTTCAAA-TTTGAGCTGTTGCCGCTTCACTCGCCG-TTACTAGGG-CAA--TCCCT-GTTGGTTTCTTTTCCTCCG-
	K319_130	-TGGCCGGTATTTAG--CTTTAGAAGACATATACCTCCCATTTAGAGCAGCATTCCCAAACTACTCGACTCGTCGAAGGAACTTTACAGAGATTTGGCATCCAACCAGACGGGGCTCTCACCCTCTATGGCGTCCCGTTCCA-GGGAACTCGGAAGGCACCGCATC-AAAAGTATCCTCTACAAATTACAACTCGGGCCC---GAGAGCCAGATTTCAAA-TTTGAGCTGTTGCCGCTTCACTCGCCG-TTACTAGGG-CAA--TCCCT-GTTGGTTTCTTTTCCTCCG-
	K319_177	-TGGCCGGTATTTAG--CTTTAGAAGACATATACCTCCCATTTAGAGCAGCATTCCCAAACTACTCGACTCGTCGAAGGAGACTTACAGAGATTTGGCATCCAACCAGACGGGGCTCTCACCCTCTATGGCGTCCCGTTCCA-GGGAACTCGGAAGGCACCGCATC-AAAGTCATCCTCTACAAATTACAACTCGGGCCC---GAGAGCCAGATTTCAAA-TTTGAGCTGTTGCCGCTTCACTCGCCGTTTACTAGGG-CAA--TCCCT-GTTGGTTTCTTTTCCTCC--
	K319_194	-TGGCCGGTATTTAG--CTTTAGAAGACATATACCTCCCATTTAGAGCAGCATTCCCAAACTACTCGACTCGTCGAAGGAGACTTACAGAGATTTGGCATCCAACCAGACGGGGCTCTCACCCTCTATGGCGTCCCGTTCCA-GGGAACTCGGAAGGCACCGCATC-AAAGTCATCCTCTACAAATTACAACTCGGGCCC---GAAAGCCAGATTTCAAA-TTTGAGCTGTTGCCGCTTCACTCGCCGTTTACTAGGG-CAA--TCCCT-GTTGGTTTCTTTTCCTCC--
	K319_118	-TGGCCGGTATTTAG--CTTTAGAAGACATATACCTCCCATTTAGAGCAGCATTCCCAAACTACTCGACTCGTCGAAGGAACTTTACAGAGATTTGGCATCCAACCAGACGGGGCTCTCACCCTCTATGGCGTCCCGTTCCA-GGGAACTCGGAAGGCACCGCATC-AAAAGTATCCTCTACAAATTACAACTCGGGCCC---GAGAGCCAGATTTCAAA-TTTGAGCTGTTGCCGCTTCACTCGCCGTTTACTAAGG-CAA--TCCCT-GTTGGTTTCTTTTCCTCC--
	K319_4	-TGGCCGGTATTTAG--CTTTAGAAGACATATACCTCCCATTTAGAGCAGCATTCCCAAACTACTCGACTCGTCGAAGGAACTTTACAGAGATTTGGCATCCAACCAGACGGGGCTCTCACCCTCTATGGCGTCCCGTTCCA-GGGAACTCGGAAGGCACCGCATC-AAAAGTATCCTCTACAAATTACAACTCGGGCCC---GAGAGCCAGATTTCAAA-TTTGAGCTGTTGCCGCTTCACTCGCCG-TTACTAGGG-CAA--TCCCT-GTTGGTTTCTTTTCCTCCG-
	K319_85	-TGGCCGGTATTTAG--CTTTAGAAGACATATACCTCCCATTTAGAGCAGCATTCCCAAACTACTCGACTCGTCGAAGGAGACTTACAGAGATTTGGCATCCAACCAGACGGGGCTCTCACCCTCTATGGCGTCCCGTTCCA-GGGAACTCGGAAGGCACCGCATC-AAAAGCATCCTCTACAAATTACAACTCGGGCCC---GAGAGCCAGATTTCAAA-TTTGAGCTGTTGCCGCTTCACTCGCCGTTTACTAGGG-CAA--TCCCT-GTTGGTTTCTTTTCCTCC--
	K319_68	-TGGCCGGTATTTAG--CTTTAGAAGACGTACA-CTCCCATTTAGAGCAGCATTCCCAAACTACTCGACTCGTCGAAGGAGCTTTACAGAGATTTGGCATCCAACCAGACGGGGCTCTCACCCTCTATGGCGTCCCGTTCCA-GGGAACTCGGAAGGCACCGCATC-AAAAGCATCCTCTACAAATTACAACTCGGGCCC---GAGAGCCAGATTTCAAA-TTTGAGCTGTTGCCGCTTCACTCGCCG-TTACTAGGG-CAA--TCCCT-GTTGGTTTCTTTTCCTCCGC
	L126_125	-TGGCCGGTATTTAG--CTTTAGAAGACATATACCTCCCATTTAGAGCAGCATTCCCAAACTACTCGACTCGTTGAAGGAGTTTTACAGAGATTTGGCATCCAACCAGACGGGGCTCTCACCCTCTATGGCGTCCCGTTCCA-GGGAACTCGGAAGGCACCGCATC-AAAAACATCCTCTACAAATTACAACTCGGGCCC---GAGAGCCAGATTTCAAA-TTTGAGCTGTTGCCGCTTCACTCGCCGTTTACTAGGG-CAA--TCCCT-GTTGGTTTCTTTTCCTCC--
	L261_144	-TGGCCAATATTTAG--CTTTAGAAGACATATACCTCCCATTTAGAGCAGCATTCCCAAACTACTCGACTCGTCGAAGGAACTTTACAGAGATTTGGCATCCAACCAGACGGGGCTCTCACCCTCTATGGCGTCCCGTTCCA-GGGAACTCGGAAGGCACCGCATC-AAAAGTATCCTCTACAAATTACAACTCGGGCCC---GAGAGCCAGATTTCAAA-TTTGAGCTGTTGCCGCTTCACTCGCCG-TTACTAGGG-CAA--TCCCT-GTTGGTTTCTTTCCTCCGC-
	L261_80	-TGGCCGGTATTTAG--CTTTAGAAGACATATACCTCCCATTTAGAGCAGCATTCCCAAACTACTCGACTCGTCGAAGGAACTTTACAGAGATTTGGCATCCAACCAGACGGGGCTCTCACCCTCTATGGCGTCCCGTTCCA-GGGAACTCGGAAGGCACCGCATC-AAAAGTATCCTCTACAAATTACAACTCGGGCCC---GAGAGCCAGATTTCAAA-TTTGAGCTGTTGCCGCTTCACTCGCCG-TTACTAAGG-CAA--TCCCT-GTTGGTTTCTTTTCCTCCG-
	L261_202	-TGGCCGGTATTTAG--CTTTAGAAGACATATACCTCCCATTTAGAGCAGCATTCCCAAACTACTCGACTCGTCGAAGGAACTTTACAGAGATTTGGCATCCAACCAGACGGGGCTCTCACCCTCTATGGCGTCCCGTTCCA-GGGAACTCGGAAGGCACCGCATC-AAAAGTATCCTCTACAAATTACAACTCGGGCCC---GAGAGCCAGATTTCAAA-TTTGAGCTGTTGCCGCTTCACTCGCCGTTTACTAAGG-CAA--TCCCTCGTTGGTTTCTTTCCTCC---
	L261_130	-TGGCCGGTATTTAG--CTTTAGAAGACATATACCTCCCATTTAGAGCAGCATTCCCAAACTACTCGACTCGTCGAAGGAACTTTACAGAGATTTGGCATCCAACCAGACGGGGCTCTCACCCTCTATGGCGTCCCGTTCCA-GGGAACTCGGAAGGCACCGCATC-AAAAGTATCCTCTACAAATTACAACTCGGGCCC---GAGAGCCAGATTTCAAA-TTTGAGCTTTTGCCGCTTCACTCGCCG-TTACTAAGG-CAA--TCCCT-GTTGGTTTCTTTTCCTCCG-
	L261_269	-TGGCCGGTATTTAG--CTTTAGAAGACATATACCTCCCATTTAGAGCAGCATTCCCAAACTACTCGACTCGTCGAAGGAACTTTACAGAGATTTGGCATCCAACCAGACGGGGCTCTCACCCTCTATGGCGTCCCGTTCCA-GGGAACTCGGAAGGCACCGCATC-AAAAGTATCCTCTACAAATTACAACTCGGGCCC---GAGAGCCAGATTTCAAA-TTTGAGCTGTTGCCGCTTCACTCGCCGTTTACTAGGG-CAA--TCCCT-GTTGGTTTCTTTTCCTCC--
	L261_5	-TGGCCGGTATTTAG--CTTTAGAAGACATATACCTCCCATTTAGAGCAGCATTCCCAAACTACTCGACTCGTCGAAGGAACTTTACAGAGATTTGGCATCCAACCAGACGGGGCTCTCACCCTCTATGGCGTCCCGTTCCA-GGGAACTCGGAAGGCACCGCATC-AAAAGTATCCTCTACAAATTACAACTCGGGCCC---GAGAGCCAGATTTCAAA-TTTGAGCTGTTGCCGCTTCACTCGCCG-TTACTAGGG-CAA--TCCCT-GTTGGTTTCTTTTCCTCCG-
	L261_39	-TGGCCGGTATTTAG--CTTTAGAAGACATATACCTCCCATTTAGAGCAGCATTCCCAAACTACTCGACTCGTCGAAGGAACTTTACAGAGATTTGGCATCCAACCAGACGGGGCTCTCACCCTCTATGGCGTCCCGTTCCA-GGGAACTCGGAAGGCACCGCATCAAAAAGTATCCTCTACAAATTACAACTCGGGCCC---GAGAGCCAGATTTCAAA-TTTGAGCTGTTGCCGCTTCACTCGCCG-TTACTAGGG-CAA--TCCCT-GTTGGTTTCTTTTCCTCC--
	L280_121	-TGGCCAATATTTAG--CTTTAGAAGAAATTTACCTCCCATTTAGAGCAGCATTCCCAAACTACTCGACTCGTCGAAGGAACTTTACAGAGATTTGGCATCCAACCAGACGGGGCTCTCACCCTCTATGGCGTCCCGTTCCA-GGGAACTCGGAAGGCACCGCATC-AAAAGTATCCTCTACAAATTACAACTCGGGCCC---GAGAGCCAGATTTCAAA-TTTGAGCTGTTGCCGCTTCACTCGCCG-TTACTAGGG-CAA--TCCCT-GTTGGTTTCTTTTCCTCCG-
	L280_336	-TGGCCAATATTTAG--CTTTAGAAGAAATTTACCTCCCATTTAGAGCTGCATTCCCAAACAACTCGACTCGTCGAAGGAACTTTACAGAGATTTGGCATCCAACCAGACGGGGCTCTCACCCTCTATGGCGTCCCGTTCCA-GGGAACTCGGAAGGCACCGCATC-AAAAGTATCCTCTACAAATTACAACTCGGGCCC---GAGAGCCAGATTTCAAA-TTTGAGCTGTTGCCGCTTCACTCGCCGTTTACTAGGG-CAA--TCCCT-GTTGGTTTCTTTTCCTCC--
	L280_220	-TGGCCAATATTTAG--CTTTAGAAGAAATTTACCTCCCATTTAGAGCTGCATTCCCAAACTACTCGACTCGTCGAAGGAACTTTACAGAGATTTGGCATCCAACCAGACGGGGCTCTCACCCTCTATGGCGTCCCGTTCCA-GGGAACTCGGAAGGCACCGCATC-AAAAGTATCCTCTACAAATTACAACTCGGGCCC---GAGAGCCAGATTTCAAA-TTTGAGCTGTTGCCGCTTCACTCGCCGTTTACTAGGG-CAA--TCCCT-GTTGGTTTCTTTTCCTCC--
	L280_199	-TGGCCGGTATTTAG--CTTTAGAAGACATATACCTCCCATTTAGAGCAGCATTCCCAAACTACTCGACTCGTCGAAGGAACTTTACAGAGATTTGGCATCCAACCAGACGGGGCTCTCACCCTCTATGGCGTCCCGTTCCA-GGGAACTCGGAAGGCACCGCATC-AAAAGCATCCTCTACAAATTACAACTCGGGCCC---GAGAGCCAGATTTCAAA-TTTGAGCTGTTGCCGCTTCACTCGCCGTTTACTAGGG-CAA--TCCCT-GTTGGTTTCTTTTCCTCC--
	L280_100	-TGGCCGGTATTTAG--CTTTAGAAGACATATACCTCCCATTTAGAGCAGCATTCCCAAACTACTCGACTCGTCGAAGGAACTTTACAGAGATTTGGCATCCAACCAGACGGGGCTCTCACCCTCTATGGCGTCCCGTTCCA-GGGAACTCGGAAGGCACCGCATC-AAAAGTATCCTCTACAAATTACAACTCGGGCCC---GAGAGCCAGATTTCAAA-TTTGAGCTGTTGCCGCTTCACTCGCCG-TTACTAGGG-CAACTCCCCT-GTTGGTTTCCTTTCCTC---
	L280_149	-TGGCCGGTATTTAG--CTTTAGAAGACATATACCTCCCATTTAGAGCAGCATTCCCAAACTACTCGACTCGTCGAAGGAGCTTTACAGAGATTTGGCATCCAACCAGACGGGGCTCTCACCCTCTATGGCGTCCCGTTCCA-GGGAACTCGGAAGGCACCGCATC-AAAAGCATCCTCTACAAATTACAACTCGGGCCC---GAGAGCCAGATTTCAAATTTTGAGCTGTTGCCGCTTCACTCGCCG-TTACTAGGG-CAA--TCCCT-GTTGGTTTCTTTTTCCTC--
	L280_64	-TGGCCGGTATTTAG--CTTTAGAAGACATATACCTCCCATTTAGAGCAGCATTCCCAAACTACTCGACTCGTCGAAGGAGCTTTACAGAGATTTGGCATCCAACCAGACGGGGCTCTCACCCTCTATGGCGTCCCGTTCCA-GGGAACTCGGAAGGCACCGCATC-AAAAGCATCCTCTACAAATTACAACTCGGGCCC---GAGAGCCAGATTTCAAA-TTTGAGCTGTTGCCGCTTCACTCGCCG-TTACTA-GG-CAA--TCCCT-GTTGGTTTCTTTTCCTCCGC
	L280_32	-TGGCCGGTATTTAG--CTTTAGAAGACATATACCTCCCATTTAGAGCAGCATTCCCAAACTACTCGACTCGTCGAAGGAACTTTACAGAGATTTGGCATCCAACCAGACGGGGCTCTCACCCTCTATGGCGTCCCGTTCCA-GGGAACTCGGAAGGCACCGCATC-AAAAGTATCCTCTACAAATTACAACTCGGGCCC---GAGAGCCAGATTTCAAA-TTTGAGCTGTTGCCGCTTCACTCGCCG-TTACTAGGG-CAA--TCCCT-GTTGGTTTCTTTTCCTCCG-
	L280_202	-TGGCCGGTATTTAG--CTTTAGAAGACATATACCTCCCATTTAGAGCAGCATTCCCAAACTACTCGACTCGTCGAAGGAACTTTACAGAGATTTGGCATCCAACCAGACGGGGCTCTCACCCTCTATGGCGTCCCGTTCCA-GGGAACTCGGAAGGCACCGCATC-AAAAGTATCCTCTACAAATTACAACTCGGGCCC---GAGAGCCAGATTTCAAA-TTTGAGCTGTTGCCGCTTCACTCGCCGTTTACTAGGG-CAA--TCCCT-GTTGGTTTCTTTTCCTCC--
	L281_22	-TGGCCGGTATTTAG--CTTTAGAAGACATATACCTCCCATTTAGAGCAGCATTCCCAAACTACTCGACTCGTCGAAGGAACTTTACAGAGATTTGGCATCCAACCAGACGGGGCTCTCACCCTCTATGGCGTCCCGTTCCA-GGGAACTCGGAAGGCACCGCATC-AAAAGTATCCTCTACAAATTACAACTCGGGCCC---GAGAGCCAGATTTCAAA-TTTGAGCTGTTGCCGCTTCACTCGCCG-TTACTAGGG-CAA--TCCCT-GTTGGTTTCTTTTCCTCCG-
	L281_39	-TGGCCGGTATTTAG--CTTTAGAAGACATATACCTCCCATTTAGAGCAGCATTCCCAAACTACTCGACTCGTCGAAGGAACTTTACAGAGATTTGGCATCCAACCAGACGGGGCTCTCACCCTCTATGGCGTCCCGTTCCA-GGGAACTCGGAAGGCACCGCATCAAAAAGTATCCTCTACAAATTACAACTCGGGCCC---GAGAGCCAGATTTCAAA-TTTGAGCTGTTGCCGCTTCACTCGCCG-TTACTAGGG-CAA--TCCCT-GTTGGTTCTTTTCCTCCG--
	L281_187	-TGGCCGGTATTTAG--CTTTAGAAGACATATACCTCCCATTTAGAGCAGCATTCCCAAACTACTCGACTCGTCGAAGGAACTTTACAGAGATTTGGCATCCAACCAGACGGGGCTCTCACCCTCTATGGCGTCCCGTTCCA-GGGAACTCGGAAGGCACCGCATC-AAAAGTATCCTCTACAAATTACAACTCGGGCCC---GAGAGCCAGATTTCAAA-TTTGAGCTGTTGCCGCTTCACTCGCCGTTTACTAGGG-CAA-CTCCCT-GTTGGTTTCTTTCCTCC---
	L281_224	-TGGCCGGTATTTAG--CTTTAGAAGACATATACCTCCCATTTAGAGCAGCATTCCCAAACTACTCGACTCGTCGAAGGAACTTTACAGAGATTTGGCATCCAACCAGACGGGGCTCTCACCCTCTATGGCGTCCCGTTCCA-GGGAACTCGGAAGGCACCGCATC-AAAAGTATCCTCTACAAATTACAACTCGGACTCTGAAAGAGCCAGATTTCAAA-TTTGAGCTGTTGCCGCTTCACTCGCCGTTTACTAGGG-CAA--TCCCT-GTTGGTTTCTTTTCC-----
	L281_131	-TGGCCGGTATTTAG--CTTTAGAAGACATATACCTCCCATTTAGAGCAGCATTCCCAAACTACTCGACTCGTCGAAGGAACTTTACAGAGATTTGGCATCCAACCAGACGGGGCTCTCACCCTCTATGGCGTCCCGTTCCA-GGGAACTCGGAAGGCACCGCATC-AAAAGTATCCTCTACAAATTACAACTCGGGCCC---GAGAGCCAGATTTCAAA-TTTGAGCTTTTGCCGCTTCACTCGCCGTTTACTAAGG-CAA--TCCCT-GTTGGTTTCTTTTCCTCC--
	L281_55	-TTGCCGGTATTTAG--CTTTAGAAGACATATACCTCCCATTTAGAGCAGCATTCCCAAACTACTCGACTCGTCGAAGGAACTTTACAGAGATTTGGCATCCAACCAGACGGGGCTCTCACCCTCTATGGCGTCCCGTTCCA-GGGAACTCGGAAGGCACCGCATC-AAAAGTATCCTCTACAAATTACAACTCGGGCCC---GAGAGCCAGATTTCAAA-TTTGAGCTGTTGCCGCTTCACTCGCCG-TTACTAGGG-CAA--TCCCT-GTTGGTTTCTTTTCCTCCG-
	L281_108	-TGGCCGGTATTTAG--CTTTAGAAGACATATACCTCCCATTTAGAGCAGCATTCCCAAACTACTCGACTCGTCGAAGGAACTTTACAGAGATTTGGCATCCAACCAGACGGGGCTCTCACCCTCTATGGCGTCCCGTTCCA-GGGAACTCGGAAGGCACCGCATC-AAAAGTATCCTCTACAAATTACAACTCGGGCCC---GAGAGCCAGATTTCAAA-TTTGAGCTGTTGCCGCTTCACTCGCCGTTTACTAGGG-CAA--TCCCT-GTTGGTTTCTTTTCCTCC--
	L282_33	-TGGCCGGTATTTAG--CTTTAGAAGACATATACCTCCCATTTAGAGCAGCATTCCCAAACTACTCGACTCGTCGAAGGAACTTTACAGAGATTTGGCATCCAACCAGACGGGGCTCTCACCCTCTATGGCGTCCCGTTCCA-GGGAACTCGGAAGGCACCGCATC-AAAAGTATCCTCTACAAATTACAACTCGGGCCC---GAGAGCCAGATTTCAAA-TTTGAGCTGTTGCCGCTTCACTCGCCG-TTACTAGGG-CAA--TCCCT-GTTGGTTTCTTTTCCTCCG-
	L282_289	-TGGCCGGTATTTAG--CTTTAGAAGACATATACCTCCCATTTAGAGCAGCATTCCCAAACTACTCGACTCGTCGAAGGAACTTTACAGAGATTTGGCATCCAACCAGACGGGGCTCTCACCCTCTATGGCGTCCCGTTCCA-GGGAACTCGGAAGGCACCGCATC-AAAAGTATCCTCTACAAATTACAACTCGGGCCC---GAGAGCCAGATTTCAAA-TTTGAGCTGTTGCCGCTTCACTCGCCGTTTACTAGGG-CAA--TCCCT-GTTGGTTTCTTTTCCTCC--
	L337_154	-TGGCCAATATTTAG--CTTTAGAAGAAATTTACCTCCCATTTAGAGCAGCATTCCCAAACTACTCGACTCGTTGAAGGAACTTTACAGAGATTTGGCATCCAACCAGACGGGGCTCTCACCCTCTATGGCGTCCCGTTCCA-GGGAACTCGGAAGGCACCGCATC-AAAAGTATCCTCTACAAATTACAACTCGGGCCC---GAGAGCCAGATTTCAAA-TTTGAGCTGTTGCCGCTTCACTCGCCGTTTACTAGGG-CAA--TCCCT-GTTGGTTTCTTTTCCTCC--
	L337_65	-TGGCCAATATTTAG--CTTTAGAAGAAATTTACCTCCCATTTAGAGCAGCATTCCCAAACTACTCGACTCGTCGAAGGAACTTTACAGAGATTTGGCATCCAACCAGACGGGGCTCTCACCCTCTATGGCGTCCCGTTCCA-GGGAACTCGGAAGGCACCGCATC-AAAAGCATCCTCTACAAATTACAACTCGGGCCC---GAGAGCCAGATTTCAAA-TTTGAGCTGTTGCCGCTTCACTCGCCGTTTACTAGGG-CAA--TCCCT-GTTGGTTTCTTTTCCTCC--
	L337_183	-TGGCCAATATTTAG--CTTTAGAAGACATATACCTCCCATTTAGAGCAGCATTCCCAAACTACTCGACTCGTCGAAGGAGCTTTACAGAGATTTGGCATCCAACCAGACGGGGCTCTCACCCTCTATGGCGTCCCGTTCCA-GGGAACTCGGAAGGCACCGCATC-AAAAGCATCCTCTACAAATTACAACTCGGGCCC---GAGAGCCAGATTTCAAA-TTTGAGCTGTTGCCGCTTCACTCGCCG-TTACTAGGGCCAA--TCCCT-GTTGGTTTCTTTTCCTCC--
	L337_3	-TGGCCGGTATTTAG--CTTTAGAAGACATATACCTCCCATTTAGAGCAGCATTCCCAAACTACTCGACTCGTCGAAGGAACTTTACAGAGATTTGGCATCCAACCAGACGGGGCTCTCACCCTCTATGGCGTCCCGTTCCA-GGGAACTCGGAAGGCACCGCATC-AAAAGTATCCTCTACAAATTACAACTCGGGCCC---GAGAGCCAGATTTCAAA-TTTGAGCTGTTGCCGCTTCACTCGCCG-TTACTAGGG-CAA--TCCCT-GTTGGTTTCTTTTCCTCCG-
	L337_165	-TGGCCGGTATTTAG--CTTTAGAAGACATATACCTCCCATTTAGAGCAGCATTCCCAAACTACTCGACTCGTCGAAGGAACTTTACAGAGATTTGGCATCCAACCAGACGGGGCTCTCACCCTCTATGGCGTCCCGTTCCA-GGGAACTCGGAAGGCACCGCATC-AAAAGTATCCTCTACAAATTACAACTCGGGCCC---GAGAGCCAGATTTCAAA-TTTGAGCTGTTGCCGCTTCACTCGCCGTTTACTAGGG-CAA--TCCCT-GTTGGTTTCTTTCCTCCG--
	L337_70	-TGGCCGGTATTTAG--CTTTAGAAGACATATACCTCCCATTTAGAGCAGCATTCCCAAACTACTCGACTCGTCGAAGGAACTTTACAGAGATTTGGCATCCAACCAGACGGGGCTCTCACCCTCTATGGCGTCCCGTTCCA-GGGAACTCGGAAGGCACCGCATC-AAAAGTATCCTCTACAAATTACAACTCGGGCCC---GAGAGCCAGATTTCAAA-TTTGAGCTGTTGCCGCTTCACTCGCCGTTTACTAGGG-CAA--TCCCT-GTTGGTTTCTTTTCCTCC--
	L337_169	-TGGCCGGTATTTAG--CTTTAGAAGACATATACCTCCCATTTAGAGCAGCATTCCCAAACTACTCGACTCGTCGAAGGAACTTTACAGAGATTTGGCATCCAACCAGACGGGGCTCTCACCCTCTATGGCGTCCCGTTCCA-GGGAACTCGGAAGGCACCGCATC-AAAAGTATCCTCTACAAATTACAACTCGGGCCC---GAGAGCCAGATTTCAAA-TTTGAGCTGTTGCCGCTTCACTCGCCGTTTACTAGGG-CAA--TCCCTCGTTGGTTTCTTTTCCTC---
	L337_2	-TGGCCGGTATTTAG--CTTTAGAAGACATATACCTCCCATTTAGAGCAGCATTCCCAAACTACTCGACTCGTTGAAGGAACTTTACAGAGATTTGGCATCCAACCAGACGGGGCTCTCACCCTCTATGGCGTCCCGTTCCA-GGGAACTCGGAAGGCACCGCATC-AAAAGTATCCTCTACAAATTACAACTCGGGCCC---GAGAGCCAGATTTCAAA-TTTGAGCTGTTGCCGCTTCACTCGCCG-TTACTAGGG-CAA--TCCCT-GTTGGTTTCTTTTCCTCCG-
	L337_98	-TGGCCGGTATTTAG--CTTTAGAAGACATATACCTCCCATTTAGAGCAGCATTCCCAAACTACTCGGCTCGTTGAAGGAACTTTACAGAGATTTGGCATCCAACCAGACGGGGCTCTCACCCTCTATGGCGTCCCGTTCCA-GGGAACTCGGAAGGCACCGCATC-AAAAGTATCCTCTACAAATTACAACTCGGGCCC---GAGAGCCAGATTTCAAA-TTTGAGCTGTTGCCGCTTCACTCGCCGTTTACTAGGG-CAA--TCCCT-GTTGGTTTCTTTCCTCCG--
	L337_21	GTGGCCGGTATTTAGGCTTTAGGAAGACATATACCTCCCATTTAGAGCAGCATTCCCAAACTACTCGACTCGTCGAAGGAACTTTACAGAGATTTGGCATCCAACCAGACGGGGCTCTCACCCTCTATGGCGTCCCGTTCCAGGGGAACTCGGAAGGCACCGCATCAAAAAGTATCCTCTACAAATTACAACTCGGGCCC---GAGATCCAGATTTCAAA-TTTGAGCTGTTGCCGCTTCACTCGCCG-TTACTAGGG-CAA--TCCCT-GTTGGTTTCTTTTC------
	L337_8	-TGGCCGGTATTTAG--CTTTAGAAGACATATACCTCCCATTTAGAGCAGCATTCCCAAACTACTCGACTCGTCGAAGGAGCTTTACAGAGATTTGGCATCCAACCAGACGGGGCTCTCACCCTCTATGGCGTCCCGTTCCA-GGGAACTCGGAAGGCACCGCATC-AAAAGCATCCTCTACAAATTACAACTCGGGCCC---GAGAGCCAGATTTCAAA-TTTGAGCTGTTGCCGCTTCACTCGCCG-TTACTA-GG-CAA--TCCCT-GTTGGTTTCTTTTCCTCCGC
	L337_149	-TGGCCGGTATTTAG--CTTTAGAAGACATATACCTCCCATTTAGAGCAGCATTCCCAAACTACTCGACTCGTTGAAGGAACTTTACAGAGATTTGGCATCCAACCAGACGGGGCTCTCACCCTCTATGGCGTCCCGTTCCA-GGGAACTCGGAAGGCACCGCATC-AAAAGTATCCTCTACAAATTACAACTCGGGCCC---GAGAGCCAGATTTCAAA-TTTGAGCTGTTGCCGCTTCACTCGCCGTTTACTAGGG-CAA--TCCCT-GTTGGTTTCTTTTCCTTC--
	L337_54	-TGGCCGGTATTTAG--CTTTAGAAGACATATACCTCCCATTTAGAGCAGCATTCCCAAACTACTCGACTCGTTGAAGGAACTTTACAGAGATTTGGCATCCAACCAGACGGGGCTCTCACCCTCTATGGCGTCCCGTTCCA-GGGAACTCGGAAGGCACCGCATC-AAAAGTATCCTCTACAAATTACAACTCGGGCCC---GAGAGCCAGATTTCAAA-TTTGAGCTGTTGCCGCTTCACTCGCCGTTTACTAGGG-CAA--TCCCT-GTTGGTTTCTTTTCCTCC--
	L338_2	-TGGCCAATATTTAG--CTTTAGAAGACATATACCTCCCATTTAGAGCAGCATTCCCAAACTACTCGACTCGTCGAAGGAACTTTACAGAGATTTGGCATCCAACCAGACGGGGCTCTCACCCTCTATGGCGTCCCGTTCCA-GGGAACTCGGAAGGCACCGCATC-AAAAGTATCCTCTACAAATTACAACTCGGGCCC---GAGAGCCAGATTTCAAA-TTTGAGCTGTTGCCGCTTCACTCGCCG-TTACTAGGG-CAA--TCCCT-GTTGGTTCTTTTCCTCCGC-
	T327_394	-TGGCCGGTATTTAG--CTTTAGAAGACATATACCTCCCATTTAGAGCAGCATTCCCAAACTACTCGACTCGTCGAAGGAACTTTACAGAGATTTGGCATCCAACCAGACGGGGCTCTCACCCTCTATGGCGTCCCGTTCCA-GGGAACTCGGAAGGCACCGCATC-AAAAGTATCCTCTACAAATTACAACTCGGGCCC---GAGAGCCAGATTTCAAA-TTTGAGCTGTTGCCGCTTCACTCGCCGTTTACTAGGG-CAA--TCCCT-GTTGGTTTCTTTTCCTCC--
;
end;
