# Supplementary material for: Biogeographic barriers drive co-diversification within associated eukaryotes of the Sarracenia alata pitcher plant system
Source: PeerJ. 2016 Jan 14;4:e1576. doi: 10.7717/peerj.1576 (PMC4715430; doi:10.7717/peerj.1576)
Supplement: Supplemental Information 2 [file peerj-04-1576-s004.zip › DRYAD_Satleretal/OTUs/Fungi3_OTU_43.nex]

#NEXUS
begin taxa;
	dimensions ntax=22;
	taxlabels
	A329_109
	A329_214
	C237_180
	C237_122
	C237_71
	C237_36
	K318_89
	K319_142
	K319_217
	K319_124
	L126_113
	L130_8
	L171_386
	L172_59
	L175_1
	L266_64
	L284_91
	L289_43
	L340_126
	T250_172
	T250_67
	T250_58
;
end;

begin characters;
	dimensions nchar=282;
	format datatype=dna missing=? gap=-;
	matrix
	A329_109	TGGCCAATA-TTTAGCTTTAGAAGAAATGTACCTCCCA-TTTAGAGCTGCATTCCCAAACAACTCGACTCGTCGAAGGGGCTTTACACGGCAATAGCCAGCGACCACGTAC-GGGATTCTCACCCTCTGTGACGTCCTGTTCCAAGGAACTTGGACCGCTGCCAAAGCCAAAGCGCCCTCT-GCAAATTACAACTCGGACTCTAAAAGAGCCAGATTTCAAATTTGAGCTGTTGCCGCTTCACTCGCCGTTTACTAGGGCAACTCCCTGTTGGTTTCTT---
	A329_214	TGGCCAATA-TTTAGCTTTAGAAGAAATTTACCTCCCA-TTTAGAGCTGCATTCCCAAACAACTCGACTCGTCGAAGGGGCTTTACACGGCAATAGCTAGCGACCACGTAC-GGGATTCTCACCCTCTGTGACGTCCTGTTCCAAGGAACTTGGACCGCTGCCAAAGCCAAAGCGCCCTCT-GCAAATTACAACTCGGACCCTAAAAGAGCCAGATTTCAAATTTGAGCTGTTGCCGCTTCACTCGCCGTTTACTAGGGCAA-TCCCTGTTGGTTTCTTT--
	C237_180	TGGCCAATA-TTTAGCTTTAGAAGAAATTTACCTCCCA-TTTAGAGCTGCATTCCCAAACAACTCGACTCGTCGAAGGGGCTTTACACGGCAATAGCTAGCGACCACGTAC-GGGATTCTCACCCTCTGTGACGTCCTGTTCCAAGGAACTTGGACCGCTGCCAAAGCCAAAGCGCCCTCT-GCAAATTACAACTCGGACTCTGAAAGAGCCAGATTTCAAATTTGAGCTGTTGCCGCTTCACTCGCCGTTTACTAGGGCAA-TCCCTGTTGGTTTCTTT--
	C237_122	TGGCCAATA-TTTAGCTTTAGAAGAAATTTACCTCCCA-TTTAGAGCTGCATTCCCAAACAACTCGACTCGTCGAAGGGGCTTTACACGGCAATAGCTAGCGACCACGTAC-GGGATTCTCACCCTCTGTGACGTCCTGTTCCAAGGAACTTGGACCGCTGCCAAAGCCAAAGCGCCCTCT-GCAAATTACAACTCGGACTCTGAAAGAGCCAGATTTCAAATTTGAGCTGTTGCCGCTTCACTCGCCG-TTACTAGGGCAA-TCCCTGTTGGTTTCTTTT-
	C237_71	TGGCCAATA-TTTAGCTTTAGAAGAAATTTACCTCCCA-TTTAGAGCTGCATTCCCAAACAACTCGACTCGTCGAAGGGGCTTTACACGGCAATAGCTAGCGACCACGTAC-GGGATTCTCACCCTCTGTGACGTCCTGTTCCAAGGAACTTGGACCGCTGCCAAAGCCAAAGCGCCCTCT-GCAAATTACAACTCGGACTCTGAAAGAGCCAGATTTCAAATTTGAGCTGTTGCCGCTTCACTCGCCG-TTACTAGGGCAA-TCCCTGTTGGTTTCTTTC-
	C237_36	TGGCCAATA-TTTAGCTTTAGAAGAAATTTACCTCCCA-TTTAGAGCTGCATTCCCAAACAACTCGACTCGTCGAAGGGGCTTTACACGGCAATAGCTAGCGACCACGTAC-GGGATTCTCACCCTCTGTGACGTCCTGTTCCAAGGAACTTGGACCGCTGCCAAAGCCAAAGCGCCCTCT-GCAAATTACAACTCGGACTCTGAAAGAGCCAGATTTCAAATTTGAGCTGTTGCCGCTTCACTCGCCG-TTACTA-GGCAA-TCCCTGTTGGTTTCTTTTC
	K318_89	TGGCCAATA-TTTAGCTTTAGAAGAAATTTACCTCCCA-TTTAGAGCTGCATTCCCAAACAACTCGACTCGTCGAAGGGGCTTTACACGGCAATAGCTAGCGACCACGTAC-GGGATTCTCACCCTCTGTGACGTCCTGTTCCAAGGAACTTGGACCGCTGCCAAAGCCAAAGCGCCCTCT-GCAAATTACAACTCGGACCCTAAAAGAGCCAGATTTCAAATTTGAGCTGTTGCCGCTTCACTCGCCGTTTACTAGGGCAA-TCCCTGTTGGTTTCTTT--
	K319_142	TGGCCAATA-TTTAGCTTTAGAAGAAATTTACCTCCCA-TTTAGAGCTGCATTCCCAAACAACTCGACTCGTCGAAGGGGCTTTACACGGCAATAGCTAGCGACCACGTAC-GGGATTCTCACCCTCTGTGACGTCCTGTTCCAAGGAACTTGGACCGCTGCCAAAGCCAAAGCGCCCTCT-GCAAATTACAACTCGGACTCTGAAAGAGCCAGATTTCAAATTTGAGCTGTTGCCGCTTCACTCGCCG-TTACTGAGGCAA-TCCCTGTTGGTTTCTTTT-
	K319_217	TGGCCAATATTTTAGCTTTAGAAGAAATTTACCTCCCA-TTTAGAGCTGCATTCCCAAACAACTCGACTCGTCGAAGGGGCTTTACACGGCAATAGCTAGCGACCACGTAC-GGGATTCTCACCCTCTGTGACGTCCTGTTCCAAGGAACTTGGACCGCTGCCAAAGCCAAAGCGCCCTCT-GCAAATTACAACTCGGACGTCGAAGACGCCAGATTTCAAATTTGAGCTGTTGCCGCTTCACTCGCCGTTTACTAGGGCAA-TCCCTGTTGGTTTCTT---
	K319_124	TGGCCAATA-TTTAGCTTTAGAAGAAATTTACCTCCCA-TTTAGAGCTGCATTCCCAAACAACTCGACTCGTCGAAGGGGCTTTACACGGCAATAGCTAGCGACCACGTACGGGGATTCTCACCCTCTGTGACGTCCTGTTCCAAGGAACTTGGACCGCTGCCAAAGCCAAAGCGCCCTCT-GCAAATTACAACTCGGACTCTGAAAGAGCCAGATTTCAAATTTGAGCTGTTGCCGCTTCACTCGCCGTTTACTAGGGCAA-TCCCTGTTGGTTTCTT---
	L126_113	TGGCCAATA-TTTAGCTTTAGAAGAAATTTACCTCCCA-TTTAGAGCTGCATTCCCAAACAACTCGACTCGTCGAAGGGGCTTTACACGGCGAAGGCCAGCGACCACGTAC-GGGATTCTCACCCTCTGTGACGTCCTGTTCCAAGGAACTTGGACCGCTGCCAACACCAAAGCGCCCTCT-GCAAATTACAACTCGGACCCTGAAAGAGCCAGATTTCAAATTTGAGCTGATGCCGCTTCACTCGCCGTTTACTAGGGCAA-TCCCTGTTGGTTTCTTT--
	L130_8	TGGCCAATA-TTTAGCTTTAGAAGAAATGTACCTCCCA-TTTAGAGCTGCATTCCCAAACAACTCGACTCGTCGAAGGGGCTTTACACGGCAATAGCCAGCGACCACGTAC-GGGATTCTCACCCTCTGTGACGTCCTGTTCCAAGGAACTTGGACCGCTGCCAAAGCCAAAGCGCCCTCT-GCAAATTACAACTCGGACTCTAAAAGAGCCAGATTTCAAATTTGAGCTGTTGCCGCTTCACTCGCCG-TTACTAGGGCAA-TCCCTGTTGGTTTCTTTT-
	L171_386	TGGCCAGTA-TTTAGCTTTAGAAGAAATTTACCTCCCA-TTTAGAGCTGCATTCCCAAACAACTCGACTCGTCGAAGGGGCTTTACACGGCGAAGGCTAGCGACCACGTAC-GGGATTCTCACCCTCTGTGACGTCCTGTTCCAAAGAACTTGGACCGCTGCCAACGCCAAAGCGCCCTCT-GCAAATTACAACTCGGACTCTGAAAGAGCCAGATTTCAAATTTGAGCTGTTGCCGCTTCACTCGCCGTTTACTAGGGCAA-TCCCTGTTGGTTTCTTT--
	L172_59	TGGCCAATA-TTTAGCTTTAGAAGAAATTTACCTCCCA-TTTAGAGCTGCATTCCCAAACAACTCGACTCGTCGAAGGGGCTTTACACGGCAATAGCTAGCGACCACGTAC-GGGATTCTCACCCTCTGTGACGTCCTGTTCCAAGGAACTTGGACCGCTGCCAAAGCCAAAGCGCCCTCT-GCAAATTACAACTCGGACCCTAAAAGAGCCAGATTTCAAATTTGAGCTGTTGCCGCTTCACTCGCCG-TTACTAGGGCAA-TCCCTGTTGGTTTCTTTT-
	L175_1	TGGCCAATA-TTTAGCTTTAGAAGAAATGTACCTCCCA-TTTAGAGCTGCATTCCCAAACAACTCGACTCGTCGAAGGGGCTTTACACGGCAATAGCCAGCGACCACGTAC-GGGATTCTCACCCTCTGTGACGTCCTGTTCCAAGGAACTTGGACCGCTGCCAAAGCCAAAGCGCCCTCT-GCAAATTACAACTCGGACTCTAAAAGAGCCAGATTTCAAATTTGAGCTGTTGCCGCTTCACTCGCCG-TTACTA-GGCAA-TCCCTGTTGGTTTCTTTTC
	L266_64	TGGCCAATA-TTTAGCTTTAGAAGAAATGTACCTCCCA-TTTAGAGCTGCATTCCCAAACAACTCGACTCGTCGAAGGGGCTTTACACGGCAATAGCCAGCGACCACGTAC-GGGATTCTCACCCTCTGTGACGTCCTGTTCCAAGGAACTTGGACCGCTGCCAAAGCCAAAGCGCCCTCT-GCAAATTACAACTCGGACTCTAAAAGAGCCAGATTTCAAATTTGAGCTGTTGCCGCTTCACTCGCCG-TTACTAGGGCAA-TCCCTGTTGGTTTCTTTT-
	L284_91	TGGCCAATA-TTTAGCTTTAGAAGAAATTTACCTCCCA-TTTAGAGCTGCA-TCCCAAACAACTCGACTCGTCGAAGGGGCTTTACACGGCAATAGCTAGCGACCACGTAC-GGGATTCTCACCCTCTGTGACGTCCTGTTCCAAGGAACTTGGACCGCTGCCAAAGCCAAAGCGCCCTCT-GCAAATTACAACTCGGACTCTAAAAGAGCCAGATTTCAAATTTGAGCTGTTGCCGCTTCACTCGCCGTTTACTAGGGCAA-TCCCTGTTGGTTTCTTTT-
	L289_43	TGGCCAATA-TTTAGCTTTAGAAGAAATGTACCTCCCATTTTAGAGCTGCATTCCCAAACAACTCGACTCGTCGAAGGGGCTTTACACGGCAATAGCCAGCGACCACGTAC-GGGATTCTCACCCTCTGTGACGTCCTGTTCCAAGGAACTTGGACCGCTGCCAAAGCCAAAGCGCCCTCT-GCAAATTACAACTCGGACTCTAAAAGAGCCAGATTTCAAATTTGAGCTGTTGCCGCTTCACTCGCCG-TTACTAGGGCAA-TCCCTGTTGGTTTCTTT--
	L340_126	TGGCCAATA-TTTAGCTTTAGAAGAAATTTACCTCCCA-TTTAGAGCTGCATTCCCAAACAACTCGACTCGTCGAAGGGGCTTTACACGGCAATAGCTAGCGACCACGTAC-GGGATTCTCACCCTCTGTGACGTCCTGTTCCAAGGAACTTGGACCGCTGCCAAAGCCAAAGCGCCCTCT-GCAAATTACAACTCGGACCCTAAAAGAGCCAGATTTCAAATTTGAGCTGTTGCCGCTTCACTCGCCGTTTACTAGGGCAA-TCCCTGTTGGTTTCTTT--
	T250_172	TCGCCAATA-TTTAGCTTTAGATGGAATTTACCACCCA-CTTAGAGCTGCATTCCCAAACAACTCGACTCGTCGAAGGGGCTTTACACGGCAATAGCCAGCGACCACGTAC-GGGATTCTCACCCTCTGTGACGTCCTGTTCCAAGGAACTTGGACCGCTGCCAAAGCCAAAGCGCCCTCTAGCAAATTACAACTCGGACTCTAAAAGAGCCAGATTTCAAATTTGAGCTGTTGCCGCTTCACTCGCCGTTTACTAGGGCAA-TCCCTGTTGGTTTCTT---
	T250_67	TGGCCAATA-TTTAGCTTTAGAAGAAATGTACCTCCCA-TTTAGAGCTGCATTCCCAAACAACTCGACTCGTCGAAGGGGCTTTACACGGCAATAGCCAGCGACCACGTAC-GGGATTCTCACCCTCTGTGACGTCCTGTTCCAAGGAACTTGGACCGCTGCCAAAGCCAAAGCGCCCTCT-GCAAATTACAACTCGGACTCTAAAAGAGCCAGATTTCAAATTTGAGCTGTTGCCGCTTCACTCGCCG-TTACTAAGGCAA-TCCCTGTTGGTTTCTTTT-
	T250_58	TGGCCAATA-TTTAGCTTTAGAAGAAATGTACCTCCCA-TTTAGAGCTGCATTCCCAAACAACTCGACTCGTCGAAGGGGCTTTACACGGCAATAGCCAGCGACCACGTAC-GGGATTCTCACCCTCTGTGACGTCCTGTTCCAAGGAACTTGGACCGCTGCCAAAGCCAAAGCGCCCTCT-GCAAATTACAACTCGGACTCTAAAAGAGCCAGATTTCAAATTTGAGCTGTTGCCGCTTCACTCGCCG-TTACTAGAGCAA-T-CCTGTTGGTTCTTTTCC

;
end;
