# Supplementary material for: Biogeographic barriers drive co-diversification within associated eukaryotes of the Sarracenia alata pitcher plant system
Source: PeerJ. 2016 Jan 14;4:e1576. doi: 10.7717/peerj.1576 (PMC4715430; doi:10.7717/peerj.1576)
Supplement: Supplemental Information 2 [file peerj-04-1576-s004.zip › DRYAD_Satleretal/OTUs/Fungi4_OTU_1.nex]

#NEXUS
begin taxa;
	dimensions ntax=2507;
	taxlabels
	A253_13
	A253_45
	A253_149
	A253_73
	A253_16
	A253_1
	A253_21
	A253_7
	A253_46
	A253_201
	A253_33
	A253_354
	A253_175
	A253_165
	A253_232
	A253_211
	A253_200
	A253_285
	A253_153
	A253_229
	A253_128
	A253_158
	A253_75
	A253_152
	A253_192
	A253_293
	A253_359
	A253_121
	A253_279
	A253_22
	A253_133
	A253_84
	A253_150
	A253_141
	A254_38
	A254_235
	A253_283
	A254_442
	A254_5
	A254_455
	A254_174
	A254_11
	A254_416
	A254_377
	A254_3
	A254_61
	A254_109
	A254_10
	A254_194
	A254_37
	A254_46
	A254_255
	A254_338
	A254_185
	A254_156
	A254_459
	A254_458
	A254_240
	A254_421
	A254_276
	A254_82
	A253_106
	A254_153
	A254_58
	A253_373
	A254_59
	A254_69
	A254_80
	A254_67
	A254_414
	A254_216
	A254_292
	A254_427
	A254_209
	A254_244
	A254_155
	A254_390
	A254_190
	A253_136
	A255_178
	A255_298
	A255_196
	A254_64
	A255_188
	A255_253
	A255_314
	A255_11
	A255_26
	A255_226
	A255_218
	A255_134
	A255_138
	A255_18
	A255_270
	A255_359
	A255_2
	A254_222
	A255_106
	A255_152
	A256_374
	A256_379
	A256_164
	A256_70
	A256_411
	A256_172
	A256_65
	A256_152
	A256_109
	A256_53
	A256_123
	A256_106
	A256_99
	A256_1
	A256_91
	A256_176
	A256_2
	A256_410
	A256_423
	A256_309
	A256_244
	A256_452
	A256_213
	A256_90
	A256_242
	A256_262
	A256_418
	A256_208
	A256_368
	A256_194
	A256_31
	A256_25
	A256_346
	A256_192
	A256_399
	A256_62
	A256_72
	A256_468
	A256_93
	A256_451
	A256_289
	A256_193
	A256_381
	A256_279
	A256_357
	A255_66
	A256_86
	A256_198
	A257_140
	A256_445
	A256_251
	A257_191
	A257_166
	A257_95
	A257_150
	A257_79
	A256_404
	A257_348
	A257_354
	A257_328
	A257_314
	A257_163
	A257_30
	A257_7
	A257_263
	A257_385
	A257_178
	A257_196
	A257_167
	A256_89
	A257_176
	A257_209
	A257_438
	A257_407
	A257_169
	A257_6
	A257_170
	A257_215
	A257_11
	A257_69
	A257_277
	A257_419
	A257_174
	A257_235
	A257_436
	A257_20
	A257_12
	A257_162
	A257_29
	A257_286
	A257_2
	A257_110
	A257_1
	A257_35
	A257_19
	A257_408
	A257_453
	A257_211
	A257_175
	A257_207
	A257_168
	A257_173
	A257_443
	A257_224
	A257_427
	A257_78
	A257_301
	A257_303
	A257_195
	A257_251
	A257_352
	A257_257
	A257_457
	A257_17
	A257_149
	A256_424
	A257_298
	A257_244
	A257_133
	A256_4
	A256_475
	A257_409
	A255_212
	A257_288
	A257_76
	A257_305
	A257_440
	A257_253
	A257_366
	A328_76
	A257_221
	A257_14
	A257_43
	A256_372
	A257_325
	A257_123
	A257_77
	A257_452
	A328_349
	A328_277
	A328_135
	A257_317
	A328_91
	A328_63
	A328_29
	A328_50
	A328_260
	A328_140
	A328_199
	A328_294
	A328_167
	A328_134
	A328_143
	A328_11
	A328_42
	A328_39
	A328_99
	A328_1
	A328_16
	A328_192
	A328_139
	A328_28
	A328_15
	A328_276
	A328_53
	A328_114
	A328_2
	A328_186
	A257_274
	A328_105
	A328_340
	A328_173
	A328_291
	A328_121
	A329_16
	A329_1
	A329_105
	A329_108
	A329_121
	A329_31
	A329_32
	A329_115
	A329_21
	A329_57
	A329_36
	A329_191
	A328_48
	A328_154
	A330_3
	A330_28
	A330_24
	A330_27
	A330_53
	A330_20
	A330_21
	A330_14
	A330_26
	A330_13
	A330_19
	A330_18
	A330_5
	A331_130
	A331_117
	C235_118
	C235_404
	C235_202
	C235_78
	C235_3
	C235_128
	C235_335
	C235_438
	C235_203
	C235_544
	C235_124
	C235_212
	C235_181
	C235_2
	C235_107
	C235_102
	C235_111
	C235_68
	C235_5
	C235_271
	C235_91
	C235_31
	C235_194
	C235_59
	C235_222
	C235_344
	C235_453
	C235_463
	C235_364
	C235_240
	C235_316
	C235_540
	C235_333
	C235_209
	C235_45
	C235_267
	C235_66
	C235_254
	C235_280
	C235_85
	C235_34
	C235_250
	C235_400
	C235_385
	C235_235
	C235_381
	C235_206
	C235_179
	C235_452
	C235_256
	C235_319
	C235_173
	C235_56
	C235_401
	C235_552
	C235_198
	C235_546
	C235_549
	C235_133
	C235_211
	C235_331
	C236_25
	C236_281
	C236_126
	C236_99
	C236_16
	C236_127
	C236_8
	C236_94
	C236_149
	C236_36
	C236_2
	C236_73
	C236_60
	C236_282
	C236_174
	C236_310
	C236_184
	C236_33
	C236_45
	C236_129
	C236_134
	C236_246
	C236_215
	C236_165
	C236_11
	C236_314
	C236_68
	C236_136
	C236_49
	C236_118
	C236_311
	C236_65
	C236_133
	C236_161
	C236_237
	C236_20
	C236_212
	C236_313
	C236_193
	C236_104
	C235_403
	C236_224
	C236_130
	C237_20
	C237_175
	C237_8
	C237_167
	C237_364
	C237_68
	C237_283
	C237_96
	C237_1
	C237_18
	C237_132
	C237_67
	C237_343
	C237_263
	C237_152
	C237_16
	C237_53
	C237_380
	C237_147
	C237_103
	C237_121
	C237_56
	C237_296
	C237_143
	C238_318
	C238_227
	C238_103
	C238_101
	C238_164
	C238_491
	C238_231
	C238_147
	C238_7
	C238_436
	C238_170
	C238_37
	C238_87
	C238_1
	C238_472
	C238_329
	C238_204
	C238_12
	C238_209
	C238_205
	C238_217
	C238_383
	C238_20
	C238_471
	C238_418
	C238_17
	C238_269
	C238_360
	C238_469
	C238_407
	C238_395
	C236_30
	C238_242
	C238_70
	C238_468
	C238_448
	C238_411
	C238_292
	C238_218
	C238_339
	C238_104
	C238_64
	C238_5
	C238_416
	C238_81
	C238_256
	C239_190
	C239_63
	C239_283
	C239_150
	C238_129
	C239_220
	C312_212
	C312_68
	C312_252
	C312_122
	C313_177
	C313_157
	C313_378
	C313_128
	C313_127
	C313_1
	C313_48
	C313_137
	C313_73
	C313_5
	C313_45
	C313_431
	C313_312
	C313_160
	C313_371
	C313_277
	C313_169
	C313_192
	C313_18
	C313_69
	C313_266
	C313_93
	C313_344
	C313_3
	C313_13
	C313_175
	C313_113
	C313_39
	C313_4
	C313_219
	C313_140
	C313_369
	C313_446
	C313_339
	C313_421
	C313_159
	C313_83
	C313_10
	C313_226
	C313_443
	C313_158
	C313_368
	C313_151
	C313_92
	C316_48
	C316_28
	C316_52
	C316_23
	C316_1
	C316_128
	C316_142
	C316_66
	C316_78
	C316_19
	C316_57
	C316_59
	C316_114
	C316_82
	C316_27
	C316_13
	C313_29
	C313_278
	C316_148
	C316_111
	C316_117
	C316_21
	C313_349
	C316_95
	C313_399
	C316_97
	C316_138
	C316_33
	C316_103
	C317_151
	C317_37
	C317_67
	C317_163
	C317_122
	C317_9
	C317_108
	C316_152
	C317_4
	C313_419
	C316_58
	K243_265
	C313_66
	C317_259
	K243_327
	K243_69
	K243_109
	K243_3
	K243_444
	K243_60
	K243_74
	K243_72
	K243_83
	K243_62
	K243_45
	K243_167
	K243_399
	K243_228
	K243_425
	K243_155
	K243_58
	K243_174
	K243_245
	K243_263
	K243_181
	K243_177
	K243_170
	K243_277
	K243_152
	K243_323
	K243_158
	K243_447
	K243_448
	K243_191
	K243_390
	K243_149
	K243_212
	K243_118
	K243_312
	K243_173
	K243_255
	K243_288
	K243_96
	K243_434
	K243_295
	K243_227
	K243_19
	K243_147
	K243_1
	K243_88
	K243_137
	K244_188
	K244_63
	K244_1
	K244_66
	K244_36
	K244_45
	K244_37
	K244_123
	K244_183
	K244_278
	K244_126
	K244_168
	K243_442
	K244_77
	K244_24
	K244_41
	K244_131
	K244_201
	K244_334
	K244_161
	K243_64
	K244_345
	K244_5
	K243_432
	K245_294
	K245_313
	K245_17
	K245_3
	K245_210
	K245_8
	K245_297
	K245_182
	K245_131
	K245_194
	K245_135
	K245_111
	K245_240
	K245_148
	K245_326
	K245_166
	K245_71
	K245_35
	K245_49
	K245_269
	K245_107
	K245_30
	K246_442
	K246_110
	K246_6
	K246_1
	K246_161
	K246_231
	K246_283
	K246_197
	K246_193
	K246_459
	K246_230
	K246_286
	K246_200
	K246_220
	K246_147
	K246_293
	K246_363
	K246_178
	K246_187
	K246_302
	K246_14
	K246_164
	K246_450
	K246_434
	K246_99
	K246_275
	K246_383
	K246_413
	K246_150
	K246_233
	K246_159
	K246_328
	K247_235
	K247_48
	K245_120
	K247_28
	K247_124
	K247_281
	K247_113
	K247_107
	K247_121
	K247_126
	K247_1
	K247_132
	K247_2
	K247_190
	K247_273
	K247_302
	K247_182
	K247_38
	K247_143
	K247_144
	K247_102
	K247_139
	K247_282
	K247_134
	K247_108
	K247_292
	K247_256
	K247_133
	K247_320
	K247_43
	K247_174
	K247_42
	K247_252
	K246_180
	K246_195
	K247_157
	K247_81
	K246_377
	K318_7
	K246_319
	K247_319
	K247_314
	K322_177
	K322_24
	L112_95
	L112_13
	L112_40
	L112_1
	L112_87
	L112_96
	L112_47
	L112_50
	L112_77
	L112_65
	L112_89
	L112_27
	L112_18
	L112_82
	L112_49
	L119_11
	L112_70
	L119_1
	L119_37
	L119_59
	L119_76
	L119_9
	L119_36
	L119_39
	L119_70
	L119_14
	L119_20
	L119_4
	L119_22
	L112_68
	L120_5
	L120_34
	L119_61
	L112_98
	L120_15
	L125_10
	L120_38
	L112_22
	L125_17
	L112_92
	L128_1
	L128_17
	L128_29
	L128_2
	L128_21
	L128_13
	L167_3
	L167_8
	L167_2
	L167_24
	L128_22
	L167_11
	L168_145
	L168_155
	L168_181
	L168_132
	L168_43
	L168_48
	L168_50
	L168_2
	L168_116
	L168_111
	L168_103
	L168_108
	L168_133
	L168_119
	L168_191
	L168_79
	L168_127
	L168_6
	L168_200
	L168_78
	L168_31
	L168_1
	L168_21
	L168_193
	L168_174
	L169_80
	L167_14
	L169_20
	L169_73
	L169_2
	L168_74
	L169_133
	L169_143
	L169_152
	L169_96
	L169_94
	L169_50
	L169_7
	L169_95
	L169_13
	L169_104
	L169_19
	L168_65
	L169_113
	L169_40
	L169_148
	L169_57
	L169_52
	L169_173
	L169_63
	L168_150
	L169_157
	L169_28
	L168_100
	L169_169
	L170_49
	L170_15
	L170_213
	L170_48
	L169_132
	L170_231
	L169_92
	L170_87
	L170_60
	L170_91
	L170_97
	L170_129
	L170_5
	L170_1
	L170_247
	L170_121
	L170_20
	L169_137
	L170_368
	L170_383
	L170_271
	L170_289
	L170_244
	L170_40
	L170_146
	L170_142
	L170_147
	L170_217
	L170_141
	L170_270
	L170_252
	L170_214
	L170_168
	L170_195
	L170_140
	L170_151
	L170_362
	L170_359
	L170_74
	L170_82
	L170_333
	L170_356
	L170_326
	L170_26
	L170_28
	L170_202
	L170_149
	L170_37
	L170_308
	L170_58
	L170_43
	L170_204
	L170_211
	L170_162
	L170_7
	L171_60
	L171_150
	L171_171
	L171_295
	L171_68
	L171_40
	L171_50
	L171_1
	L171_103
	L171_46
	L171_129
	L171_428
	L171_164
	L171_145
	L171_140
	L171_234
	L171_291
	L171_159
	L171_174
	L171_6
	L171_57
	L171_29
	L171_132
	L171_433
	L169_51
	L171_63
	L171_128
	L171_240
	L171_403
	L171_382
	L171_195
	L171_117
	L171_238
	L171_151
	L171_48
	L172_5
	L171_134
	L171_391
	L172_162
	L172_109
	L172_57
	L172_58
	L172_34
	L172_2
	L171_54
	L172_95
	L172_1
	L172_93
	L172_104
	L171_385
	L172_99
	L172_73
	L172_72
	L172_75
	L172_138
	L172_24
	L172_31
	L173_96
	L171_367
	L172_23
	L173_198
	L173_158
	L173_188
	L173_200
	L173_131
	L173_344
	L173_83
	L173_85
	L173_161
	L173_100
	L173_110
	L173_30
	L173_52
	L173_2
	L173_28
	L173_74
	L173_98
	L173_6
	L173_95
	L173_111
	L173_304
	L173_84
	L173_324
	L173_175
	L173_238
	L173_77
	L173_107
	L173_256
	L173_363
	L173_265
	L173_394
	L173_166
	L173_79
	L173_384
	L173_167
	L173_397
	L173_260
	L173_400
	L173_361
	L173_72
	L173_288
	L173_342
	L173_162
	L173_66
	L173_165
	L173_369
	L173_153
	L173_177
	L172_100
	L173_49
	L173_398
	L173_7
	L175_90
	L175_11
	L175_10
	L175_3
	L175_67
	L175_22
	L175_5
	L175_53
	L175_46
	L175_12
	L175_83
	L175_30
	L175_19
	L175_121
	L168_91
	L175_8
	L175_24
	L173_269
	L175_82
	L175_54
	L175_27
	L173_401
	L173_366
	L175_45
	L175_44
	L173_179
	L176_306
	L176_370
	L176_66
	L176_139
	L176_108
	L176_43
	L176_5
	L176_133
	L176_2
	L176_106
	L176_28
	L176_113
	L176_308
	L176_246
	L176_168
	L176_374
	L176_294
	L176_152
	L176_65
	L176_47
	L176_72
	L176_382
	L176_299
	L176_302
	L176_175
	L176_182
	L176_160
	L176_250
	L176_387
	L258_164
	L176_377
	L176_254
	L258_362
	L258_392
	L258_375
	L258_95
	L258_37
	L258_147
	L258_6
	L258_154
	L258_120
	L258_463
	L176_100
	L258_397
	L258_258
	L258_454
	L258_300
	L258_369
	L258_319
	L258_257
	L258_350
	L258_391
	L258_107
	L258_2
	L258_205
	L258_100
	L258_246
	L258_207
	L258_341
	L258_1
	L258_182
	L258_487
	L258_513
	L258_225
	L258_484
	L258_12
	L258_412
	L258_346
	L258_217
	L258_71
	L258_93
	L258_243
	L258_94
	L258_64
	L258_295
	L258_206
	L258_508
	L258_141
	L258_202
	L259_244
	L258_437
	L258_316
	L258_121
	L259_7
	L259_78
	L259_32
	L259_289
	L259_27
	L259_322
	L259_356
	L259_70
	L259_510
	L258_338
	L259_96
	L259_216
	L259_563
	L259_429
	L259_353
	L259_452
	L258_328
	L259_530
	L259_403
	L259_245
	L259_113
	L259_93
	L259_3
	L259_109
	L259_84
	L259_431
	L258_474
	L259_129
	L259_442
	L258_274
	L259_391
	L259_269
	L259_1
	L259_379
	L259_390
	L259_603
	L259_310
	L259_279
	L259_161
	L259_133
	L259_222
	L259_56
	L259_2
	L259_426
	L259_261
	L259_266
	L259_515
	L259_14
	L259_302
	L259_574
	L259_590
	L259_47
	L259_251
	L259_547
	L259_68
	L259_484
	L259_382
	L259_357
	L259_253
	L259_423
	L259_209
	L259_196
	L259_21
	L259_488
	L259_500
	L259_126
	L259_97
	L259_38
	L259_112
	L259_41
	L260_215
	L260_120
	L260_331
	L260_302
	L260_267
	L260_285
	L260_452
	L259_88
	L259_116
	L260_294
	L260_152
	L259_240
	L260_308
	L260_242
	L260_114
	L260_339
	L260_288
	L260_179
	L260_345
	L260_477
	L260_253
	L260_484
	L260_237
	L260_195
	L260_102
	L260_482
	L260_18
	L260_132
	L260_190
	L260_71
	L260_229
	L260_37
	L260_51
	L260_1
	L260_88
	L260_185
	L260_206
	L260_462
	L260_231
	L260_196
	L260_230
	L260_473
	L260_221
	L260_233
	L260_198
	L260_468
	L260_201
	L260_202
	L260_236
	L260_384
	L260_24
	L260_347
	L260_333
	L260_224
	L260_199
	L260_194
	L260_255
	L260_371
	L260_180
	L260_316
	L260_219
	L260_326
	L260_451
	L260_279
	L260_389
	L260_391
	L260_104
	L260_207
	L260_129
	L260_367
	L261_140
	L261_7
	L258_331
	L259_260
	L261_40
	L260_278
	L261_332
	L260_130
	L261_213
	L260_317
	L261_204
	L261_60
	L261_414
	L261_169
	L261_407
	L261_185
	L261_100
	L261_126
	L261_3
	L261_171
	L261_6
	L261_251
	L261_139
	L261_233
	L261_106
	L261_334
	L261_230
	L261_47
	L261_195
	L261_193
	L261_264
	L261_173
	L261_348
	L261_176
	L260_128
	L261_192
	L261_386
	L261_170
	L261_392
	L261_242
	L261_57
	L261_174
	L261_287
	L261_87
	L261_51
	L261_96
	L261_257
	L261_275
	L261_58
	L261_292
	L261_263
	L260_319
	L261_356
	L261_302
	L261_210
	L261_45
	L261_225
	L261_114
	L261_253
	L261_30
	L261_428
	L262_515
	L262_536
	L262_238
	L262_318
	L262_355
	L262_258
	L262_4
	L262_73
	L262_1
	L262_161
	L262_171
	L261_167
	L262_129
	L262_55
	L262_447
	L262_334
	L262_29
	L262_111
	L262_259
	L262_243
	L262_293
	L262_241
	L262_227
	L262_339
	L262_182
	L262_284
	L262_278
	L262_344
	L262_360
	L262_226
	L262_474
	L262_225
	L262_232
	L262_548
	L262_468
	L262_530
	L262_98
	L262_518
	L262_77
	L262_195
	L262_149
	L262_9
	L262_503
	L262_267
	L262_8
	L262_415
	L262_92
	L262_524
	L262_180
	L262_122
	L262_189
	L262_13
	L262_540
	L262_131
	L262_529
	L262_164
	L262_139
	L262_234
	L262_247
	L262_233
	L262_495
	L262_332
	L262_497
	L262_223
	L262_89
	L262_224
	L263_112
	L263_105
	L263_2
	L263_32
	L263_3
	L263_64
	L263_292
	L263_267
	L263_173
	L263_378
	L263_145
	L263_231
	L263_151
	L263_249
	L263_43
	L263_336
	L263_135
	L263_133
	L263_270
	L263_327
	L263_238
	L263_350
	L263_244
	L263_119
	L264_11
	L263_130
	L264_5
	L264_29
	L264_20
	L264_19
	L264_21
	L264_22
	L264_35
	L262_443
	L262_255
	L263_41
	L265_238
	L265_291
	L263_44
	L265_70
	L263_69
	L265_135
	L265_243
	L265_250
	L265_15
	L265_85
	L265_4
	L265_3
	L263_127
	L265_152
	L265_139
	L265_175
	L265_200
	L265_172
	L265_141
	L265_134
	L265_267
	L265_133
	L265_136
	L265_17
	L265_21
	L264_1
	L265_24
	L265_310
	L262_16
	L265_94
	L265_65
	L265_44
	L265_51
	L263_132
	L263_253
	L265_103
	L265_228
	L265_130
	L265_268
	L265_78
	L266_133
	L265_148
	L265_23
	L265_106
	L263_126
	L265_206
	L266_210
	L265_62
	L265_1
	L265_26
	L266_25
	L263_54
	L265_67
	L265_177
	L266_270
	L266_29
	L266_116
	L266_46
	L266_2
	L266_96
	L266_94
	L266_226
	L266_188
	L266_230
	L266_187
	L266_164
	L266_382
	L266_166
	L266_275
	L266_381
	L266_243
	L266_60
	L266_3
	L266_335
	L266_82
	L266_145
	L266_109
	L266_252
	L266_179
	L266_330
	L266_308
	L266_88
	L266_353
	L266_33
	L266_292
	L266_356
	L266_49
	L266_273
	L266_42
	L266_385
	L266_154
	L266_212
	L266_220
	L266_6
	L267_349
	L263_79
	L266_328
	L267_314
	L266_12
	L267_1
	L267_126
	L265_307
	L267_17
	L267_2
	L267_43
	L267_141
	L267_145
	L267_341
	L267_165
	L267_350
	L267_346
	L267_220
	L267_289
	L266_55
	L267_201
	L267_183
	L267_181
	L267_202
	L267_85
	L267_150
	L267_148
	L267_345
	L267_155
	L267_54
	L267_321
	L267_8
	L267_47
	L267_327
	L267_337
	L267_72
	L266_216
	L267_268
	L267_261
	L267_11
	L267_271
	L267_147
	L267_189
	L267_20
	L267_146
	L267_324
	L279_30
	L279_114
	L267_89
	L279_99
	L267_153
	L279_83
	L279_101
	L267_283
	L279_315
	L279_110
	L279_172
	L279_25
	L279_127
	L279_84
	L279_10
	L279_62
	L279_2
	L279_129
	L279_42
	L279_197
	L279_151
	L279_199
	L279_139
	L279_186
	L279_149
	L279_252
	L279_265
	L267_239
	L279_137
	L279_138
	L267_298
	L267_69
	L279_37
	L279_39
	L279_140
	L279_29
	L279_277
	L279_146
	L279_56
	L279_282
	L279_61
	L279_314
	L267_96
	L279_249
	L279_117
	L279_4
	L279_58
	L279_148
	L267_176
	L279_67
	L280_244
	L280_299
	L279_173
	L280_76
	L280_102
	L280_160
	L280_19
	L280_40
	L280_3
	L280_134
	L280_224
	L279_306
	L280_286
	L280_158
	L280_132
	L280_10
	L280_214
	L280_25
	L280_195
	L280_168
	L280_225
	L280_366
	L280_81
	L280_1
	L280_14
	L280_355
	L280_170
	L280_177
	L281_101
	L281_223
	L279_203
	L281_136
	L281_160
	L281_204
	L281_109
	L281_107
	L281_200
	L281_127
	L281_142
	L281_5
	L281_28
	L281_78
	L281_50
	L281_30
	L281_45
	L281_169
	L281_250
	L281_173
	L281_176
	L280_7
	L279_312
	L281_24
	L281_2
	L281_35
	L282_54
	L282_30
	L282_258
	L281_126
	L282_65
	L282_91
	L282_378
	L282_308
	L282_275
	L282_142
	L282_78
	L282_183
	L282_313
	L282_130
	L282_81
	L282_1
	L282_369
	L282_383
	L282_9
	L282_434
	L282_384
	L282_169
	L282_309
	L282_164
	L282_174
	L282_436
	L282_244
	L282_447
	L282_184
	L282_162
	L282_165
	L282_339
	L282_256
	L282_52
	L282_2
	L282_341
	L282_61
	L282_177
	L282_48
	L282_103
	L282_326
	L282_332
	L282_70
	L282_159
	L282_23
	L282_151
	L282_166
	L282_154
	L282_315
	L281_219
	L282_18
	L282_86
	L283_85
	L283_95
	L283_47
	L282_444
	L283_105
	L282_386
	L282_40
	L283_82
	L283_387
	L282_260
	L282_361
	L283_121
	L283_77
	L283_18
	L283_162
	L283_96
	L282_250
	L283_5
	L283_1
	L283_174
	L283_155
	L283_7
	L283_322
	L283_299
	L283_270
	L283_215
	L283_184
	L283_183
	L283_292
	L283_401
	L283_241
	L283_345
	L283_20
	L283_250
	L283_9
	L283_102
	L283_420
	L283_83
	L283_374
	L283_124
	L283_55
	L283_97
	L283_376
	L282_108
	L283_378
	L283_415
	L283_80
	L283_91
	L283_108
	L283_169
	L283_220
	L283_144
	L283_403
	L283_312
	L282_379
	L283_219
	L283_216
	L284_195
	L283_366
	L283_230
	L283_186
	L283_393
	L283_74
	L283_142
	L284_169
	L284_200
	L284_157
	L284_10
	L284_48
	L284_6
	L284_28
	L284_56
	L284_5
	L284_144
	L284_105
	L284_88
	L284_122
	L284_99
	L284_89
	L284_184
	L284_75
	L284_215
	L284_76
	L284_174
	L284_160
	L284_1
	L284_2
	L284_129
	L284_31
	L284_42
	L284_8
	L284_119
	L284_45
	L283_272
	L284_135
	L283_413
	L285_129
	L285_46
	L285_1
	L285_2
	L285_143
	L285_102
	L285_78
	L285_89
	L285_73
	L285_39
	L285_70
	L285_74
	L285_30
	L285_32
	L285_93
	L285_18
	L285_95
	L285_125
	L285_148
	L285_124
	L285_26
	L285_169
	L284_185
	L285_178
	L285_38
	L285_50
	L285_35
	L286_129
	L285_5
	L286_430
	L286_64
	L286_92
	L286_217
	L286_392
	L286_182
	L286_147
	L286_138
	L286_368
	L286_212
	L286_214
	L286_51
	L286_1
	L286_143
	L286_195
	L286_254
	L286_166
	L286_169
	L286_155
	L286_162
	L286_132
	L286_158
	L286_390
	L286_21
	L286_388
	L286_15
	L286_46
	L286_152
	L286_244
	L286_167
	L286_324
	L286_100
	L286_9
	L286_151
	L286_18
	L286_40
	L286_146
	L288_7
	L288_200
	L288_25
	L288_195
	L288_154
	L288_247
	L288_125
	L288_210
	L288_78
	L288_88
	L288_278
	L288_90
	L288_3
	L288_33
	L288_73
	L288_209
	L288_118
	L288_268
	L288_180
	L288_216
	L288_321
	L288_152
	L288_142
	L288_123
	L288_320
	L288_302
	L288_157
	L288_130
	L288_264
	L288_160
	L288_124
	L288_314
	L288_76
	L288_11
	L288_64
	L288_113
	L288_147
	L288_227
	L288_84
	L288_318
	L288_85
	L288_262
	L289_84
	L289_220
	L289_38
	L289_5
	L289_83
	L289_98
	L288_128
	L289_206
	L289_10
	L289_157
	L289_203
	L289_126
	L288_45
	L289_32
	L289_168
	L289_22
	L289_93
	L289_71
	L289_211
	L289_92
	L335_44
	L335_64
	L335_276
	L335_5
	L335_24
	L335_165
	L335_217
	L335_174
	L335_187
	L335_208
	L335_124
	L335_119
	L335_266
	L335_270
	L335_87
	L335_45
	L335_25
	L335_35
	L335_259
	L335_222
	L335_19
	L335_23
	L289_252
	L288_182
	L335_131
	L335_1
	L288_139
	L335_277
	L336_192
	L336_180
	L336_170
	L336_35
	L336_18
	L336_52
	L336_2
	L336_175
	L336_39
	L336_26
	L336_297
	L336_131
	L336_86
	L336_48
	L336_90
	L336_296
	L336_9
	L336_84
	L336_271
	L336_273
[truncated: 3,026 more rows]
[truncated: 1 more columns]
