# Supplementary material for: Biogeographic barriers drive co-diversification within associated eukaryotes of the Sarracenia alata pitcher plant system
Source: PeerJ. 2016 Jan 14;4:e1576. doi: 10.7717/peerj.1576 (PMC4715430; doi:10.7717/peerj.1576)
Supplement: Supplemental Information 2 [file peerj-04-1576-s004.zip › DRYAD_Satleretal/OTUs/Fungi5_OTU_48.nex]

#NEXUS
begin taxa;
	dimensions ntax=97;
	taxlabels
	A253_65
	A253_325
	A253_52
	A254_43
	A256_386
	A256_11
	A255_19
	A257_73
	A257_36
	A328_157
	A328_61
	A328_45
	C235_28
	C235_8
	C236_31
	C236_46
	C237_57
	C238_86
	C313_27
	K243_232
	K243_443
	K243_44
	K243_28
	K244_56
	K244_158
	K243_25
	K245_34
	K246_235
	K246_16
	K246_7
	K247_204
	K247_6
	K247_313
	K246_204
	L119_10
	L169_1
	L169_42
	L170_27
	L172_68
	L171_2
	L173_146
	L176_62
	L258_86
	L258_76
	L176_37
	L176_27
	L258_132
	L259_37
	L259_587
	L259_301
	L259_101
	L260_32
	L261_91
	L261_164
	L261_154
	L262_68
	L262_36
	L262_7
	L263_35
	L265_316
	L267_7
	L279_32
	L279_283
	L280_116
	L281_12
	L282_67
	L282_153
	L282_448
	L283_93
	L283_423
	L283_88
	L283_10
	L283_369
	L283_58
	L283_64
	L283_28
	L286_71
	L286_34
	L286_409
	L336_24
	L344_30
	L344_8
	L345_10
	L345_254
	T249_12
	T249_4
	T250_15
	T250_9
	T251_13
	T251_10
	T252_25
	T252_85
	T252_42
	T252_21
	T327_155
	T327_38
	T327_47
;
end;
begin characters;
	dimensions nchar=287;
	format datatype=dna missing=? gap=-;
	matrix
	A253_65	-TCG-CCAAGTA--TTTAGC--TTTAGAT-GGAATTTACC-ACCCACTTAGAGCTGCATTCCCAAACAACTCGACTCTTCGAAAGCACCTTACATAGAATTGGTCATCTCATCGCACGGGATTCTCACCCTCTGTGACGTTCTGTTCCAAGAAACATAGACAAGAGCCAATCCCAAGGTTACCTTCTTCAAATTACAACTCGAACACCGAAGGTGCTAGATTTCAAATTTGAGCTTTTGCCGCTTCACTCGCCG-TTACTAAGGC-AAT-CCCTGTTGGTTTCTTT-
	A253_325	-TCG-CCTAATA--TTTAGC--TTTAGAT-GGAATTTACC-ACCCACTTAGAGCTGCATTCCCAAACAACTCGACTCTTCGAAAGCACCTTACATAGAATTGGTCATCTCATCGCACGGGATTCTCACCCTCTGTGACGTTCTGTTCCAAGAAACATAGACAAGAGCCAATCCCAAGGTTACCTTCTTCAAATTACAACTCGAACACCGAAGGTGCTAGATTTCAAATTTGAGCTTTTGCCGCTTCACTCGCCGTTTACTAAGGC-AAT-CCCTGTTGGTTTCTT--
	A253_52	-TCG-CCAAGTA--TTTAGC--TTTAGAT-GGAATTTACC-ACCCACTTAGAGCTGCATTCCCAAACAACTCGACTCTTCGAAAGCACCTTACATAGAATTGGTCATCTCATCGCACGGGATTCTCACCCTCTGTGACGTTCTGTTCCAAGAAACATAGACAAGAGCCAATCCCAAGGTTACCTTCTTCAAATTACAACTCGAACACCGAAGGTGCTAGATTTCAAATTTGAGCTTTTGCCGCTTCACTCGCCG-TTACTAAGGC-AAT-CCCTGTTGGTTTCTTT-
	A254_43	-TCG-GCCAATA--TTTAGGC-TTTAGAT-GGAATTTACC-ACCCACTTAGAGCTGCATTCCCAAACAACTCGACTCTTCGAAAGCACCTTACATAGAATTGGTCATCTCATCGCACGGGATTCTCACCCTCTGTGACGTTCTGTTCCAAGAAACATAGACAAGAGCCAATCCCAAGGTTACCTTCTTCAAATTACAACTCGAACACCGAAGGTGCTAGATTTCAAATTTGAGCTTTTGCCGCTTCACTCGCCG-TTACTAAGGC-AAT-CCCTGTTGGTTTCTT--
	A256_386	-TCG-CCAAATA--TTTAGC--TTTAGAT-GGAATTTACC-ACCCACTTAGAGCTGCATTCCCAAACAACTCGACTCTTCGAAAGCACCTTACATAGAATTGGTCATCTCATCGCACGGGATTCTCACCCTCTGTGACGTTCTGTTCCAAGAAACATAGACAAGAGCCAATCCCAAGGTTACCTTCTTCAAATTACAACTCGAACACCGAAGGTGCTAGATTTCAAATTTGAGCTTTTGCCGCTTCACTCGCCGTTTACTAAGGC-AAT-CCCTGTTGGTTTCTT--
	A256_11	-TCG-CCAAGTA--TTTAGC--TTTAGAT-GGAATTTACC-ACCCACTTAGAGCTGCATTCCCAAACAACTCGACTCTTCGAAAGCACCTTACATAGAATTGGTCATCTCATCGCACGGGATTCTCACCCTCTGTGACGTTCTGTTCCAAGAAACATAGACAAGAGCCAATCCCAAGGTTACCTTCTTCAAATTACAACTCGAACACCGAAGGTGCTAGATTTCAAATTTGAGCTTTTGCCGCTTCACTCGCCG-TTACTAAGGC-AAT-CCCTGTTGGTTTCTTT-
	A255_19	-TCGCCGAAGTA-TTTAGGC--TTTAGAT-GGAATTTACC-ACCCACTTAGAGCTGCATTCCCAAACAACTCGACTCTTCGAAAGCACCTTACATAGAATTGGTCATCTCATCACACGGGATTCTCACCCTCTGTGACGTTCTGTTCCAAGAAACATAGACAAGAGCCAATCCCAAGGTTACCTTCTTCAAATTACAACTCGAACACCGAAGGTGCTAGATTTCAAATTTGAGCTTTTGCCGCTTCACTCGCCG-TTACTAAGGC-AAT-CCCTGTTGGTTTCT---
	A257_73	-TCG-CCAAATA--TTTAGC--TTTAGAT-GGAATTTACC-ACCCACTTAGAGCTGCATTCCCAAACAACTCGACTCTTCGAAAGCACCTTACATAGAATTGGTCATCTCATCGCACGGGATTCTCACCCTCTGTGACGTTCTGTTCCAAGAAACATAGACAAGAGCCAATCCCAAGATTACCTTCTTCAAATTACAACTCGAACACCGAAGGTGCTAGATTTCAAATTTGAGCTTTTGCCGCTTCACTCGCCG-TTACTAAGGC-AAT-CCCTGTTGGTTTCTTT-
	A257_36	-TCG-CCGAATA-GTTTAGCG-TTTAGAT-GGAATTTACC-ACCCACTTAGAGCTGCATTCCCAAACAACTCGACTCTTCGAAAGCACCTTACATAGAATTGGTCATCTCATCGCACGGGATTCTCACCCTCTGTGACGTTCTGTTCCAAGAAACATAGACAAGAGCCAATCCCAAGATTACCTTCTTCAAATTACAACTCGAACACCGAAGGTGCTAGATTTCAAATTTGAGCTTTTGCCGCTTCACTCGCC--TTACTAAGGC-AAT-CCCTGTTGGTTTCTT--
	A328_157	-TCG-CCCAATA--TTTAGC--TTTAGAT-GGAATTTACC-ACCCACTTAGAGCTGCATTCCCAAACAACTCGACTCTTCGAAAGCACCTTACATAGAATTGGTCATCTCATCGCACGGGATTCTCACCCTCTGTGACGTTCTGTTCCAAGAAACATAGACAAGAGCCAATCCCAAGGTTACCTTCTTCAAATTACAACTCGAACACCGAAGGTGCTAGATTTCAAATTTGAGCTTTTGCCGCTTCACTCGCCGTTTACTAAGGC-AAT-CCCTGTTGGTTTCTT--
	A328_61	-TCG-CCAAATA--TTTAGC--TTTAGAT-GGAATTTACC-ACCCACTTAGAGCTGCATTCCCAAACAACTCGACTCTTCGAAAGCACCTTACATAGAATTGGTCATCTCATCGCACGGGATTCTCACCCTCTGTGACGTTCTGTTCCAAGAAACATAGACAAGAGCCAATCCCAAGGTTACCTTCTTCAAATTACAACTCGAACACCGAAGGTGCTAGATTTCAAATTTGAGCTTTTGCCGCTTCACTCGCC--TTACTAAGGC-AAT-CCCTGTTGGTTTCTTTC
	A328_45	-TCG-CCGAATA-TTTAGGCG-TTTAGATGGGAATTTACC-ACCCACTTAGAGCTGCATTCCCAAACAACTCGACTCTTCGAAAGCACCTTACATAGAATTGGTCATCTCATCGCACGGGATTCTCACCCTCTGTGACGTTCTGTTCCAAGAAACATAGACAAGAGCCAATCCCAAGGTTACCTTCTTCAAATTACAACTCGAACACCGAAGGTGCTAGATTTCAAATTTGAGCTTTTGCCGCTTCACTCGCC--TTACTAAGGC-AAT-CCCTGTTGGTTTCT---
	C235_28	-TCG-CCAAATA--TTTAGC--TTTAGAT-GGAATTTACC-ACCCACTTAGAGCTGCATTCCCAAACAACTCGACTCTTCGAAAGCACCTTACATAGAATTGGTCATCTCATCGCACGGGATTCTCACCCTCTGTGACGTTCTGTTCCAAGAAACATAGACAAGAGCCAATCCCAAGGTTACCTTCTTCAAATTACAACTCGAACACCGAAGGTGCTAGATTTCAAATTTGAGCTTTTGCCGCTTCACTCGCCG-TTACTAAGGC-AAT-CCCTGTTGGTTTCTTT-
	C235_8	-TCG-CCGAATA--TTTAGC--TTTAGAT-GGAATTTACC-ACCCACTTAGAGCTGCATTCCCAAACAACTCGACTCTTCGAAAGCACCTTACATAGAATTGGTCATCTCATCGCACGGGATTCTCACCCTCTGTGACGTTCTGTTCCAAGAAACATAGACAAGAGCCAATCCCAAGGTTACCTTCTTCAAATTACAACTCGAACACCGAAGGTGCTAGATTTCAAATTTGAGCTTTTGCCGCTTCACTCGCCG-TTACTAAGGC-AAT-CCCTGTTGGTTTCTTT-
	C236_31	-TCG-CCGAATA--TTTAGC--TTTAGAT-GGAATTTACC-ACCCACTTAGAGCTGCATTCCCAAACAACTCGACTCTTCGAAAGCACCTTACATAGAATTGGTCATCTCATCGCACGGGATTCTCACCCTCTGTGACGTTCTGTTCCAAGAAACATAGACAAGAGCCAATCCCAAGGTTACCTTCTTCAAATTACAACTCGAACACCGAAGGTGCTAGATTTCAAATTTGAGCTTTTGCCGCTTCACTCGCCG-TTACTAAGGC-AAT-CCCTGTTGGTTTCTTT-
	C236_46	-TCGGCCAAGTA--TTTAGC--TTTAGAT-GGAATTTACC-ACCCACTTAGAGCTGCATTCCCAAACAACTCGACTCTTCGAAAGCACCTTACATAGAATTGGTCATCTCATCGCACGGGATTCTCACCCTCTGTGACGTTCTGTTCCAAGAAACATAGACAAGAGCCAATCCCAAGGTTACCTTCTTCAAATTACAACTCGAACACCGAAGGTGCTAGATTTCAAATTTGAGCTTTTGCCGCTTCACTCGCCG-TTACTAAGGC-AAT-CCCTGTTGGTTTCTT--
	C237_57	-TCG-CCAAATA--TTTAGC--TTTAGAT-GGAATTTACC-ACCCACTTAGAGCTGCATTCCCAAACAACTCGACTCTTCGAAAGCACCTTACATAGAATTGGTCATCTCATCGCACGGGATTCTCACCCTCTGTGACGTTCTGTTCCAAGAAACATAGACAAGAGCCAATCCCAAGGTTACCTTCTTCAAATTACAACTCGAACACCGAAGGTGCTAGATTTCAAATTTGAGCTTTTGCCGCTTCACTCGCCG-TTACTAAGGC-AATACCCTGTTGGTTTCTT--
	C238_86	-TCG-GCCAATA--TTTAGC--TTTAGAT-GGAATTTACC-ACCCACTTAGAGCTGCATTCCCAAACAACTCGACTCTTCGAAAGCACCTTACATAGAATTGGTCATCTCATCGCACGGGATTCTCACCCTCTGTGACGTTCTGTTCCAAGAAACATAGACAAGAGCCAATCCCAAGGTTACCTTCTTCAAATTACAACTCGAACACCGAAGGTGCTAGATTTCAAATTTGAGCTTTTGCCGCTTCACTCGCCG-TTACTAAGGC-AAT-CCCTGTTGGTTTCTTT-
	C313_27	-TCG-CCGAATA--TTTAGC--TTTAGAT-GGAATTTACC-ACCCACTTAGAGCTGCATTCCCAAACAACTCGACTCTTCGAAAGCACCTTACATAGAATTGGTCATCTCATCGCACGGGATTCTCACCCTCTGTGACGTTCTGTTCCAAGAAACATAGACAAGAGCCAATCCCAAGGTTACCTTCTTCAAATTACAACTCGAACACCGAAGGTGCTAGATTTCAAATTTGAGCTTTTGCCGCTTCACTCGCC--TTACTAAGGC-AAT-CCCTGTTGGTTTCTTTC
	K243_232	ATAG---TTATA--TTTAGC--TTTAGAT-GGAATTTACC-ACCCACTTAGAGCTGCATTCCCAAACAACTCGACTCTTCGAAAGCACCTTACATAGAATTGGTCATCTCATCGCACGGGATTCTCACCCTCTGTGACGTTCTGTTCCAAGAAACATAGACAAGAGCCAATCCCAAGGTTACCTTCTTCAAATTACAACTCGAACACCGAAGGTGCTAGATTTCAAATTTGAGCTTTTGCCGCTTCACTCGCCGTTTACTAAGGC-AAT-CCCTGTTGGTTTCTTT-
	K243_443	-TCG-CCAAATA--TTTAGC--TTTAGAT-GGAATTTACC-ACCCACTTAGAGCTGCATTCCCAAACAACTCGACTCTTCGAAAGCACCTTACATAGAATTGGTCATCTCATCGCACGGGATTCTCACCCTCTGTGACGTTCTGTTCCAAGAAACATAGACAAGAGCCAATCCCAAGGTTACCTTCTTCAAATTACAACTCGAACACCGAAGGTGCTAGATTTCAAATTTGAGCTTTTGCCGCTTCACTCGCCGTTTACTAAGGC-AAT-CCCTGTTGGTTTCTT--
	K243_44	-TCG-CCAAATA--TTTAGC--TTTAGAT-GGAATTTACC-ACCCACTTAGAGCTGCATTCCCAAACAACTCGACTCTTCGAAAGCACCTTACATAGAATTGGTCATCTCATCGCACGGGATTCTCACCCTCTGTGACGTTCTGTTCCAAGAAACATAGACAAGAGCCAATCCCAAGGTTACCTTCTTCAAATTACAACTCGAACACCGAAGGTGCTAGATTTCAAATTTGAGCTTTTGCCGCTTCACTCGCCG-TTACTAAGGC-AAT-CCCTGTTGGTTTCTTT-
	K243_28	-TCG-CCAAGTA--TTTAGC--TTTAGAT-GGAATTTACC-ACCCACTTAGAGCTGCATTCCCAAACAACTCGACTCTTCGAAAGCACCTTACATAGAATTGGTCATCTCATCGCACGGGATTCTCACCCTCTGTGACGTTCTGTTCCAAGAAACATAGACAAGAGCCAATCCCAAGGTTACCTTCTTCAAATTACAACTCGAACACCGAAGGTGCTAGATTTCAAATTTGAGCTTTTGCCGCTTCACTCGCCG-TTACTAAGGC-AAT-CCCTGTTGGTTTCTTT-
	K244_56	ATAG---TTATA--TTTAGC--CTTAGAT-GGAATTTACC-ACCCACTTAGAGCTGCATTCCCAAACAACTCGACTCTTCGAAAGCACCTTACATAGAATTGGTCATCTCATCGCACGGGATTCTCACCCTCTGTGACGTTCTGTTCCAAGAAACATAGACAAGAGCCAATCCCAAGGTTACCTTCTTCAAATTACAACTCGAACACCGAAGGTGCTAGATTTCAAATTTGAGCTTTTGCCGCTTCACTCGCCG-TTACTAAGGC-AAT-CCCTGTTGGTTTCTTTT
	K244_158	ATAG---TTATA--TTTAGC--TTTAGAT-GGAATTTACC-ACCCACTTAGAGCTGCATTCCCAAACAACTCGACTCTTCGAAAGCACCTTACATAGAATTGGTCATCTCATCGCACGGGATTCTCACCCTCTGTGACGTTCTGTTCCAAGAAACATAGACAAGAGCCAATCCCAAGGTTACCTTCTTCAAATTACAACTCGAACACCGAAGGTGCTAGATTTCAAATTTGAGCTTTTGCCGCTTCACTCGCCGTTTACTAAGGC-AAT-CCCTGTTGGTTTCTTT-
	K243_25	-TCG-CCGAATA-TTTAGACG-TTTAGAT-GGAATTTACC-ACCCACTTAGAGCTGCATTCCCAAACAACTCGACTCTTCGAAAGCACCTTACATAGAATTGGTCATCTCATCGCACGGGATTCTCACCCTCTGTGACGTTCTGTTCCAAGAAACATAGACAAGAGCCAATCCCAAGGTTACCTTCTTCAAATTACAACTCGAACACCGAAGGTGCTAGATTTCAAATTTGAGCTTTTGCCGCTTCACTCGCCG-TTACTAAGGC-AAGTCCCTGTTGGTTTC----
	K245_34	-TCG-ACCAATA--TTTAGC--TTTAGAT-GGAATTTACC-ACCCACTTAGAGCTGCATTCCCAAACAACTCGACTCTTCGAAAGCACCTTACATAGAATTGGTCATCTCATCGCACGGGATTCTCACCCTCTGTGACGTTCTGTTCCAAGAAACATAGACAAGAGCCAATCCCAAGGTTACCTTCTTCAAATTACAACTCGAACACCGAAGGTGCTAGATTTCAAATTTGAGCTTTTGCCGCTTCACTCGCCG-TTACTAAGGC-AAT-CCCTGTTGGTTTCTTT-
	K246_235	ATAG---TTATA--TTTAGC--TTTAGAT-GGAATTTACC-ACCCACTTAGAGCTGCATTCCCAAACAACTCGACTCTTCGAAAGCACCTTACATAGAATTGGTCATCTCATCGCACGGGATTCTCACCCTCTGTGACGTTCTGTTCCAAGAAACATAGACAAGAGCCAATCCCAAGGTTACCTTCTTCAAATTACAACTCGAACACCGAAGGTGCTAGATTTCAAATTTGAGCTTTTGCCGCTTCACTCGCCGTTTACTAAGGC-AAT-CCCTGTTGGTTTCTTT-
	K246_16	-TCG-CCAAGTA--TTTAGC--TTTAGAT-GGAATTTACC-ACCCACTTAGAGCTGCATTCCCAAACAACTCGACTCTTCGAAAGCACCTTACATAGAATTGGTCATCTCATCGCACGGGATTCTCACCCTCTGTGACGTTCTGTTCCAAGAAACATAGACAAGAGCCAATCCCAAGGTTACCTTCTTCAAATTACAACTCGAACACCGAAGGTGCTAGATTTCAAATTTGAGCTTTTGCCGCTTCACTCGCCG-TTACTAAGGC-AAT-CCCTGTTGGTTTCTTT-
	K246_7	-TCG-CCGAATA--TTTAGC--TTTAGAT-GGAATTTACC-ACCCACTTAGAGCTGCATTCCCAAACAACTCGACTCTTCGAAAGCACCTTACATAGAATTGGTCATCTCATCGCACGGGATTCTCACCCTCTGTGACGTTCTGTTCCAAGAAACATAGACAAGAGCCAATCCCAAGGTTACCTTCTTCAAATTACAACTCGAACACCGAAGGTGCTAGATTTCAAATTTGAGCTTTTGCCGCTTCACTCGCCG-TTACTAAGGC-AAT-CCCTGTTGGTTTCTTT-
	K247_204	ATAG---TTATA--TTTAGC--TTTAGAT-GGAATTTACC-ACCCACTTAGAGCTGCATTCCCAAACAACTCGACTCTTCGAAAGCACCTTACATAGAATTGGTCATCTCATCGCACGGGATTCTCACCCTCTGTGACGTTCTGTTCCAAGAAACATAGACAAGAGCCAATCCCAAGGTTACCTTCTTCAAATTACAACTCGAACACCGAAGGTGCTAGATTTCAAATTTGAGCTTTTGCCGCTTCACTCGCCGTTTACTAAGGC-AAT-CCCTGTTGGTTTCTTT-
	K247_6	-TCG-CCGAATA--TTTAGC--TTTAGAT-GGAATTTACC-ACCCACTTAGAGCTGCATTCCCAAACAACTCGACTCTTCGAAAGCACCTTACATAGAATTGGTCATCTCATCGCACGGGATTCTCACCCTCTGTGACGTTCTGTTCCAAGAAACATAGACAAGAGCCAATCCCAAGGTTACCTTCTTCAAATTACAACTCGAACACCGAAGGTGCTAGATTTCAAATTTGAGCTTTTGCCGCTTCACTCGCCG-TTACTAAGGC-AAT-CCCTGTTGGTTTCTTT-
	K247_313	-TCG-CCTAATA--TTTAGC--TTTAGAT-GGAATTTACC-ACCCACTTAGAGCTGCATTCCCAAACAACTCGACTCTTCGAAAGCACCTTACATAGAATTGGTCATCTCATCGCACGGGATTCTCACCCTCTGTGACGTTCTGTTCCAAGAAACATAGACAAGAGCCAATCCCAAGGTTACCTTCTTCAAATTACAACTCGAACACCGAAGGTGCTAGATTTCAAATTTGAGCTTTTGCCGCTTCACTCGCCGTTTACTAAGGC-AAT-CCCTGTTGGTTTCTT--
	K246_204	GTCT-CGTAATA-TTTTAGCT-TTTAGAT-GGAATTTACC-ACCCACTTAGAGCTGCATTCCCAAACAACTCGACTCTTCGAAAGCACCTTACATAGAATTGGTCATCTCATCGCACGGGATTCTCACCCTCTGTGACGTTCTGTTCCAAGAAACATAGACAAGAGCCAATCCCAAGGTTACCTTCTTCAAATTACAACTCGAACACCGAAGGTGCTAGATTTCAAATTTGAGCTTTTGCCGCTTCACTCGCCGTTTACTAAGGC-AAT-CCCTGTTGGTTT-----
	L119_10	-TCG-CCGAATAGTTTAGACG-TTTAGATAGGAATTTACC-ACCCACTTAGAGCTGCATTCCCAAACAACTCGACTCTTCGAAAGCACCTTACATAGAATTGGTCATCTCATCGCACGGGATTCTCACCCTCTGTGACGTTCTGTTCCAAGAAACATAGACAAGAGCCAATCCCAAGGTTACCTTCTTCAAATTACAACTCGAACACCGAAGGTGCTAGATTTCAAATTTGAGCTTTTGCCGCTTCACTCGCC--TTACTAAGGC-AAT-CCCTGTTGGTTTC----
	L169_1	-TCG-CCGAATA--TTTAGC--TTTAGAT-GGAATTTACC-ACCCACTTAGAGCTGCATTCCCAAACAACTCGACTCTTCGAAAGCACCTTACATAGAATTGGTCATCTCATCGCACGGGATTCTCACCCTCTGTGACGTTCTGTTCCAAGAAACATAGACAAGAGCCAATCCCAAGGTTACCTTCTTCAAATTACAACTCGAACACCGAAGGTGCTAGATTTCAAATTTGAGCTTTTGCCGCTTCACTCGCC--TTACTAAGGC-AAT-CCCTGTTGGTTTCTTTT
	L169_42	-TCG-CCGAATA--TTTAGC--TTTAGAT-GGAATTTACC-ACCCACTTAGAGCTGCATTCCCAAACAACTCGACTCTTCGAAAGCACCTTACATAGAATTGGTCATCTCATCGCACGGGATTCTCACCCTCTGTGACGTTCTGTTCCAAGAAACATAGACAAGAGCCAATCCCAAGGTTACCTTCTTCAAATTACAACTCGAACACCGAAGGTGCTAGATTTCAAATTTGAGCTTTTGCCGCTTCACTCGCCG-TTACTAAGGC-AAT-CCCTGTTGGTTTCTTT-
	L170_27	GTCG-CCGAATA-GTTTAGC--TTTAGAT-GGAATTTACC-ACCCACTTAGAGCTGCATTCCCAAACAACTCGACTCTTCGAAAGCACCTTACATAGAATTGGTCATCTCATCGCACGGGATTCTCACCCTCTGTGACGTTCTGTTCCAAGAAACATAGACAAGAGCCAATCCCAAGGTTACCTTCTTCAAATTACAACTCGAACACCGAAGGTGCTAGATTTCAAATTTGAGCTTTTGCCGCTTCACTCGCC--TTACTAAGGC-AAT-CCCTGTTGGTTTCTT--
	L172_68	-TCG-ACCAATA--TTTAGC--TTTAGAT-GGAATTTACC-ACCCACTTAGAGCTGCATTCCCAAACAACTCGACTCTTCGAAAGCACCTTACATAGAATTGGTCATCTCATCGCACGGGATTCTCACCCTCTGTGACGTTCTGTTCCAAGAAACATAGACAAGAGCCAATCCCAAGGTTACCTTCTTCAAATTACAACTCGAACACCGAAGGTGCTAGATTTCAAATTTGAGCTTTTGCCGCTTCACTCGCCG-TTACTAAGGC-AAT-CCCTGTTGGTTTCTTT-
	L171_2	-TCG-CCGAATA--ATTAGCG-TTTAGAT-GGAATTTACC-ACCCACTTAGAGCTGCATTCCCAAACAACTCGACTCTTCGAAAGCACCTTACATAGAATTGGTCATCTCATCGCACGGGATTCTCACCCTCTGTGACGTTCTGTTCCAAGAAACATAGACAAGAGCCAATCCCAAGGTTACCTTCTTCAAATTACAACTCGAACACCGAAGGTGCTAGATTTCAAATTTGAGCTTTTGCCGCTTCACTCGCCG-TTACTAAGGC-AAT-CCCTGTTGGTTTCTT--
	L173_146	-TCG-CCTAATA--TTTAGCT-TTTAGAT-GGAATTTACC-ACCCACTTAGAGCTGCATTCCCAAACAACTCGACTCTTCGAAAGCACCTTACATAGAATTGGTCATCTCATCGCACGGGATTCTCACCCTCTGTGACGTTCTGTTCCAAGAAACATAGACAAGAGCCAATCCCAAGGTTACCTTCTTCAAATTACAACTCGAACACCGAAGGTGCTAGATTTCAAATTTGAGCTTTTGCCGCTTCACTCGCCG-TTACTAAGGC-AAT-CCCTGTTGGTTTCTT--
	L176_62	-TCG-CCAAATA--TTTAGC--TTTAGAT-GGAATTTACC-ACCCACTTAGAGCTGCATTCCCAAACAACTCGACTCTTCGAAAGCACCTTACATAGAATTGGTCATCTCATCGCACGGGATTCTCACCCTCTGTGACGTTCTGTTCCAAGAAACATAGACAAGAGCCAATCCCAAGGTTACCTTCTTCAAATTACAACTCGAACACCGAAGGTGCTAGATTTCAAATTTGAGCTTTTGCCGCTTCACTCGCCG-TTACTAAGGC-AAT-CCCTGTTGGTTTCTTT-
	L258_86	-TCG-CCAAATA--TTTAGC--TTTAGAT-GGAATTTACC-ACCCACTTAGAGCTGCATTCCCAAACAACTCGACTCTTCGAAAGCACCTTACATAGAATTGGTCATCTCATCGCACGGGATTCTCACCCTCTGTGACGTTCTGTTCCAAGAAACATAGACAAGAGCCAATCCCAAGGTTACCTTCTTCAAATTACAACTCGAACACCGAAGGTGCTAGATTTCAAATTTGAGCTTTTGCCGCTTCACTCGCCG-TTACTAAGGC-AAT-CCCTGTTGGTTTCTTT-
	L258_76	-TCG-CCAAATA--TTTAGC--TTTAGAT-GGAATTTACC-ACCCACTTAGAGCTGCATTCCCAAACAACTCGACTCTTCGAAAGCACCTTACATAGAATTGGTCATCTCATCGCACGGGATTCTCACCCTCTGTGACGTTCTGTTCCAAGAAACATAGACAAGAGCCAATCCCAAGGTTACCTTCTTCAAATTACAACTCGAACACCGAAGGTGCTAGATTTCAAATTTGAGCTTTTGCCGCTTCACTCGCCG-TTACTAAGGC-AAT-CCCTGTTGGTTTCTTT-
	L176_37	-TCG-CCGAATAGTTTAGACG-TTTAGAT-GGAATTTACC-ACCCACTTAGAGCTGCATTCCCAAACAACTCGACTCTTCGAAAGCACCTTACATAGAATTGGTCATCTCATCGCACGGGATTCTCACCCTCTGTGACGTTCTGTTCCAAGAAACATAGACAAGAGCCAATCCCAAGGTTACCTTCTTCAAATTACAACTCGAACACCGAAGGTGCTAGATTTCAAATTTGAGCTTTTGCCGCTTCACTCGCCG-TTACTAAGGC-AAT-CCCTGTTGGTTTC----
	L176_27	-TCG-CCGAATA--TTTAGC--TTTAGAT-GGAATTTACCGACCCACTTAGAGCTGCATTCCCAAACAACTCGACTCTTCGAAAGCACCTTACATAGAATTGGTCATCTCATCGCACGGGATTCTCACCCTCTGTGACGTTCTGTTCCAAGAAACATAGACAAGAGCCAATCCCAAGGTTACCTTCTTCAAATTACAACTCGAACACCGAAGGTGCTAGATTTCAAATTTGAGCTTTTGCCGCTTCACTCGCCG-TTACTAAGGC-AAT-CCCTGTTGGTTTCTT--
	L258_132	-TCG-CCTAATA--TTTAGC--TTTAGAT-GGAATTTACC-ACCCACTTAGAGCTGCATTCCCAAACAACTCGACTCTTCGAAAGCACCTTACATAGAATTGGTCATCTCATCGCACGGGATTCTCACCCTCTGTGACGTTCTGTTCCAAGAAACATAGACAAGAGCCAATCCCAAGGTTACCTTCTTCAAATTACAACTCGAACACCGAAGGTGCTAGATTTCAAATTTGAGCTTTTGCCGCTTCACTCGCCG-TTACTAAGGC-AAT-CCCTGTTGGTTTCTTT-
	L259_37	-TCG-CCAAATA--TTTAGC--TTTAGAT-GGAATTTACC-ACCCACTTAGAGCTGCATTCCCAAACAACTCGACTCTTCGAAAGCACCTTACATAGAATTGGTCATCTCATCGCACGGGATTCTCACCCTCTGTGACGTTCTGTTCCAAGAAACATAGACAAGAGCCAATCCCAAGGTTACCTTCTTCAAATTACAACTCGAACACCGAAGGTGCTAGATTTCAAATTTGAGCTTTTGCCGCTTCACTCGCCG-TTACTAAGGC-AAT-CCCTGTTGGTTTCTTT-
	L259_587	-TCG-CCAAATA--TTTAGC--TTTAGAT-GGAATTTACC-ACCCACTTAGAGCTGCATTCCCAAACAACTCGACTCTTCGAAAGCACCTTACATAGAATTGGTCATCTCATCGCACGGGATTCTCACCCTCTGTGACGTTCTGTTCCAAGAAACATAGACAAGAGCCAATCCCAAGGTTACCTTCTTCAAATTACAACTCGAACACCGAAGGTGCTAGATTTCAAATTTGAGCTTTTGCCGCTTCACTCGCCGTTTACTAAGGC-AAT-CCCTGTTGGTTTCTT--
	L259_301	-TCG-CCTAATA--TTTAGC--TTTAGAT-GGAATTTACC-ACCCACTTAGAGCTGCATTCCCAAACAACTCGACTCTTCGAAAGCACCTTACATAGAATTGGTCATCTCATCGCACGGGATTCTCACCCTCTGTGACGTTCTGTTCCAAGAAACATAGACAAGAGCCAATCCCAAGGTTACCTTCTTCAAATTACAACTCGAACACCGAAGGTGCTAGATTTCAAATTTGAGCTTTTGCCGCTTCACTCGCCGTTTACTAAGGC-AAT-CCCTGTTGGTTTCTT--
	L259_101	-TCG-CCGAATA--TTTAGC--TTTAGAT-GGAATTTACC-ACCCACTTAGAGCTGCATTCCCAAACAACTCGACTCTTCGAAAGCACCTTACATAGAATTGGTCATCTCATCGCACGGGATTCTCACCCTCTGTGACGTTCTGTTCCAAGAAACATAGACAAGAGCCAATCCCAAGGTTACCTTCTTCAAATTACAACTCGAACACCGAAGGTGCTAGATTTCAAATTTGAGCTTTTGCCGCTTCACTCGCCG-TTACTAAGGC-AAT-CCCTGTTGGTTTCTTT-
	L260_32	GTCG-CCAATAG--TTTAGC--TTTAGAT-GGAATTTACC-ACCCACTTAGAGCTGCATTCCCAAACAACTCGACTCTTCGAAAGCACCTTACATAGAATTGGTCATCTCATCGCACGGGATTCTCACCCTCTGTGACGTTCTGTTCCAAGAAACATAGACAAGAGCCAATCCCAAGGTTACCTTCTTCAAATTACAACTCGAACACCGAAGGTGCTAGATTTCAAATTTGAGCTTTTGCCGCTTCACTCGCCG-TTACTAAGGC-AAT-CCCTGTTGGTTTCTT--
	L261_91	--CG-GCCAGTA--TTTAGC--TTTAGAT-GGAATTTACC-ACCCACTTAGAGCTGCATTCCCAAACAACTCGACTCTTCGAAAGCACCTTACATAGAATTGGTCATCTCATCGCACGGGATTCTCACCCTCTGTGACGTTCTGTTCCAAGAAACATAGACAAGAGCCAATCCCAAGGTTACCTTCTTCAAATTACAACTCGAACACCGAAGGTGCTAGATTTCAAATTTGAGCTTTTGCCGCTTCACTCGCCG-TTACTAAGGC-AAT-CCCTGTTGGTTTCTTTT
	L261_164	--CG-GCCAGTA-TTTTAGC--TTTAGATCGGAATTTACC-ACCCACTTAGAGCTGCATTCCCAAACAACTCGACTCTTCGAAAGCACCTTACATAGAATTGGTCATCTCATCGCACGGGATTCTCACCCTCTGTGACGTTCTGTTCCAAGAAACATAGACAAGAGCCAATCCCAAGGTTACCTTCTTCAAATTACAACTCGAACACCGAAGGTGCTAGATTTCAAATTTGAGCTTTTGCCGCTTCACTCGCCG-TTACTAAGGC-AAT-CCCTGTTGGTTTCTT--
	L261_154	-TCG-CCTAATA--TTTAGC--TTTAGAT-GGAATTTACC-ACCCACTTAGAGCTGCATTCCCAAACAACTCGACTCTTCGAAAGCACCTTACATAGAATTGGTCATCTCATCGCACGGGATTCTCACCCTCTGTGACGTTCTGTTCCAAGAAACATAGACAAGAGCCAATCCCAAGGTTACCTTCTTCAAATTACAACTCGAACACCGAAGGTGCTAGATTTCAAATTTGAGCTTTTGCCGCTTCACTCGCCG-TTACTAAGGC-AAT-CCCTGTTGGTTTCTTT-
	L262_68	-TCG-CCAAATA--TTTAGC--TTTAGAT-GGAATTTACC-ACCCACTTAGAGCTGCATTCCCAAACAACTCGACTCTTCGAAAGCACCTTACATAGAATTGGTCATCTCATCGCACGGGATTCTCACCCTCTGTGACGTTCTGTTCCAAGAAACATAGACAAGAGCCAATCCCAAGGTTACCTTCTTCAAATTACAACTCGAACACCGAAGGTGCTAGATTTCAAATTTGAGCTTTTGCCGCTTCACTCGCCG-TTACTAAGGC-AAT-CCCTGTTGGTTTCTTT-
	L262_36	-TCG-GCCAATA--TTTAGC--TTTAGAT-GGAATTTACC-ACCCACTTAGAGCTGCATTCCCAAACAACTCGACTCTTCGAAAGCACCTTACATAGAATTGGTCATCTCATCGCACGGGATTCTCACCCTCTGTGACGTTCTGTTCCAAGAAACATAGACAAGAGCCAATCCCAAGGTTACCTTCTTCAAATTACAACTCGAACACCGAAGGTGCTAGATTTCAAATTTGAGCTTTTGCCGCTTCACTCGCCG-TTACTAAGGC-AAT-CCCTGTTGGTTTCTTT-
	L262_7	-TCG-CCGAATAGTTTAGACG-TTTAGAT-GGAATTTACC-ACCCACTTAGAGCTGCATTCCCAAACAACTCGACTCTTCGAAAGCACCTTACATAGAATTGGTCATCTCATCGCACGGGATTCTCACCCTCTGTGACGTTCTGTTCCAAGAAACATAGACAAGAGCCAATCCCAAGGTTACCTTCTTCAAATTACAACTCGAACACCGAAGGTGCTAGATTTCAAATTTGAGCTTTTGCCGCTTCACTCGCCG-TTACTAAGGC-AAT-CCCTGTTGGTTTC----
	L263_35	-TCG-CCAAATA--TTTAGC--TTTAGAT-GGAATTTACC-ACCCACTTAGAGCTGCATTCCCAAACAACTCGACTCTTCGAAAGCACCTTACATAGAATTGGTCATCTCATCGCACGGGATTCTCACCCTCTGTGACGTTCTGTTCCAAGAAACATAGACAAGAGCCAATCCCAAGGTTACCTTCTTCAAATTACAACTCGAACACCGAAGGTGCTAGATTTCAAATTTGAGCTTTTGCCGCTTCACTCGCCG-TTACTAAGGC-AAT-CCCTGTTGGTTTCTTT-
	L265_316	-TCG-CCTAATA-TTTTAGCT-TTTAGAT-GGAATTTACC-ACCCACTTAGAGCTGCATTCCCAAACAACTCGACTCTTCGAAAGCACCTTACATAGAATTGGTCATCTCATCGCACGGGATTCTCACCCTCTGTGACGTTCTGTTCCAAGAAACATAGACAAGAGCCAATCCCAAGGTTACCTTCTTCAAATTACAACTCGAACACCGAAGGTGCTAGATTTCAAATTTGAGCTTTTGCCGCTTCACTCGCCGTTTACTAAGGC-AAT-CCCTGTTGGTTTC----
	L267_7	-TCG-CCGAATA--TTTAGC--TTTAGAT-GGAATTTACC-ACCCACTTAGAGCTGCATTCCCAAACAACTCGACTCTTCGAAAGCACCTTACATAGAATTGGTCATCTCATCGCACGGGATTCTCACCCTCTGTGACGTTCTGTTCCAAGAAACATAGACAAGAGCCAATCCCAAGGTTACCTTCTTCAAATTACAACTCGAACACCGAAGGTGCTAGATTTCAAATTTGAGCTTTTGCCGCTTCACTCGCCG-TTACTAAGGC-AAT-CCCTGTTGGTTTCTTT-
	L279_32	-TCG-GCCAATA--TTTAGC--TTTAGAT-GGAATTTACC-ACCCACTTAGAGCTGCATTCCCAAACAACTCGACTCTTCGAAAGCACCTTACATAGAATTGGTCATCTCATCGCACGGGATTCTCACCCTCTGTGACGTTCTGTTCCAAGAAACATAGACAAGAGCCAATCCCAAGGTTACCTTCTTCAAATTACAACTCGAACACCGAAGGTGCTAGATTTCAAATTTGAGCTTTTGCCGCTTCACTCGCCG-TTACTAAGGC-AAT-CCCTGTTGGTTTCTTT-
	L279_283	-TCG-CCAAATA--TTTAGC--TTTAGAT-GGAATTTACC-ACCCACTTAGAGCTGCATTCCCAAACAACTCGACTCTTCGAAAGCACCTTACATAGAATTGGTCATCTCATCGCACGGGATTCTCACCCTCTGTGACGTTCTGTTCCAAGAAACATAGACAAGAGCCAATCCCAAGGTTACCTTCTTCAAATTACAACTCGAACACCGAAGGTGCTAGATTTCAAATTTGAGCTTTTGCCGCTTCACTCGCCGTTTACTAAGGC-AAT-CCCTGTTGGTTTCTT--
	L280_116	-TC--CCCAATA--TTTAGCT-TTTAGAT-GGAATTTACC-ACCCACTTAGAGCTGCATTCCCAAACAACTCGACTCTTCGAAAGCACCTTACATAGAATTGGTCATCTCATCGCACGGGATTCTCACCCTCTGTGACGTTCTGTTCCAAGAAACATAGACAAGAGCCAATCCCAAGGTTACCTTCTTCAAATTACAACTCGAACACCGAAGGTGCTAGATTTCAAATTTGAGCTTTTGCCGCTTCACTCGCCG-TTACTAAGGC-AAT-CCCTGTTGGTTTCTTT-
	L281_12	-TCG-CCGAATA--TTTAGC--TTTAGAT-GGAATTTACC-ACCCACTTAGAGCTGCATTCCCAAACAACTCGACTCTTCGAAAGCACCTTACATAGAATTGGTCATCTCATCGCACGGGATTCTCACCCTCTGTGACGTTCTGTTCCAAGAAACATAGACAAGAGCCAATCCCAAGGTTACCTTCTTCAAATTACAACTCGAACACCGAAGGTGCTAGATTTCAAATTTGAGCTTTTGCCGCTTCACTCGCCG-TTACTAAGGC-AAT-CCCTGTTGGTTTCTTT-
	L282_67	-TCG-CAAAATA--TTTAGC--TTTAGAT-GGAATTTACC-ACCCACTTAGAGCTGCATTCCCAAACAACTCGACTCTTCGAAAGCACCTTACATAGAATTGGTCATCTCATCGCACGGGATTCTCACCCTCTGTGACGTTCTGTTCCAAGAAACATAGACAAGAGCCAATCCCAAGGTTACCTTCTTCAAATTACAACTCGAACACCGAAGGTGCTAGATTTCAAATTTGAGCTTTTGCCGCTTCACTCGCCG-TTACTAAGGC-AAT-CCCTGTTGGTTTCTTT-
	L282_153	-TCG-CCAAATA--TTTAGC--TTTAGAT-GGAATTTACC-ACCCACTTAGAGCTGCATTCCCAAACAACTCGACTCTTCGAAAGCACCTTACATAGAATTGGTCATCTCATCGCACGGGATTCTCACCCTCTGTGACGTTCTGTTCCAAGAAACATAGACAAGAGCCAATCCCAAGGTTACCTTCTTCAAATTACAACTCGAACACCGAAGGTGCTAGATTTCAAATTTGAGCTTTTGCCGCTTCACTCGCCG-TTACTAAGGC-AAT-CCCTGTTGGTTTCTTT-
	L282_448	-TCG-CCTAATA--TTTAGC--TTTAGAT-GGAATTTACC-ACCCACTTAGAGCTGCATTCCCAAACAACTCGACTCTTCGAAAGCACCTTACATAGAATTGGTCATCTCATCGCACGGGATTCTCACCCTCTGTGACGTTCTGTTCCAAGAAACATAGACAAGAGCCAATCCCAAGGTTACCTTCTTCAAATTACAACTCGAACACCGAAGGTGCTAGATTTCAAATTTGAGCTTTTGCCGCTTCACTCGCCGTTTACTAAGGC-AAT-CCCTGTTGGTTTCTT--
	L283_93	-TCG-ACCAATA--TTTAGC--TTTAGAT-GGAATTTACC-ACCCACTTAGAGCTGCATTCCCAAACAACTCGACTCTTCGAAAGCACCTTACATAGAATTGGTCATCTCATCGCACGGGATTCTCACCCTCTGTGACGTTCTGTTCCAAGAAACATAGACAAGAGCCAATCCCAAGGTTACCTTCTTCAAATTACAACTCGAACACCGAAGGTGCTAGATTTCAAATTTGAGCTTTTGCCGCTTCACTCGCCG-TTACTAAGGC-AAT-CCCTGTTGGTTTCTTT-
	L283_423	-TCG-CCTAATA--TTTAGC--TTTAGAT-GGAATTTACC-ACCCACTTAGAGCTGCATTCCCAAACAACTCGACTCTTCGAAAGCACCTTACATAGAATTGGTCATCTCATCGCACGGGATTCTCACCCTCTGTGACGTTCTGTTCCAAGAAACATAGACAAGAGCCAATCCCAAGGTTACCTTCTTCAAATTACAACTCGAACACCGAAGGTGCTAGATTTCAAATTTGAGCTTTTGCCGCTTCACTCGCCGTTTACTAAGGC-AAT-CCCTGTTGGTTTCTT--
	L283_88	-TCG-GCCAATA--TTTAGC--TTTAGAT-GGAATTTACC-ACCCACTTAGAGCTGCATTCCCAAACAACTCGACTCTTCGAAAGCACCTTACATAGAATTGGTCATCTCATCGCACGGGATTCTCACCCTCTGTGACGTTCTGTTCCAAGAAACATAGACAAGAGCCAATCCCAAGGTTACCTTCTTCAAATTACAACTCGAACACCGAAGGTGCTAGATTTCAAATTTGAGCTTTTGCCGCTTCACTCGCCG-TTACTAAGGC-AAT-CCCTGTTGGTTTCTTT-
	L283_10	-TCG-CCGAATAGTTTAGACG-TTTAGAT-GGAATTTACC-ACCCACTTAGAGCTGCATTCCCAAACAACTCGACTCTTCGAAAGCACCTTACATAGAATTGGTCATCTCATCGCACGGGATTCTCACCCTCTGTGACGTTCTGTTCCAAGAAACATAGACAAGAGCCAATCCCAAGGTTACCTTCTTCAAATTACAACTCGAACACCGAAGGTGCTAGATTTCAAATTTGAGCTTTTGCCGCTTCACTCGCC--TTACTAAGGC-AAT-CCCTGTTGGTTCTT---
	L283_369	-TCG-CCTAATA--TTTAGCT-TTTAGAT-GGAATTTACC-ACCCACTTAGAGCTGCATTCCCAAACAACTCGACTCTTCGAAAGCACCTTACATAGAATTGGTCATCTCATCGCACGGGATTCTCACCCTCTGTGACGTTCTGTTCCAAGAAACATAGACAAGAGCCAATCCCAAGGTTACCTTCTTCAAATTACAACTCGAACACCGAAGGTGCTAGATTTCAAATTTGAGCTTTTGCCGCTTCACTCGCCGTTTACTAAGGC-AAT-CCCTGTTGGTTTCT---
	L283_58	-TCGGCCAAGTA-TTTAGGC--TTTAGAT-GGAATTTACC-ACCCACTTAGAGCTGCATTCCCAAACAACTCGACTCTTCGAAAGCACCTTACATAGAATTGGTCATCTCATCGCACGGGATTCTCACCCTCTGTGACGTTCTGTTCCAAGAAACATAGACAAGAGCCAATCCCAAGGTTACCTTCTTCAAATTACAACTCGAACACCGAAGGTGCTAGATTTCAAATTTGAGCTTTTGCCGCTTCACTCGCCG-TTACTAAGGC-AAT-CCCTGTTGGTTTCT---
	L283_64	-TCG-CCGAATA-GTTTAGC--TTTAGAT-GGAATTTACC-ACCCACTTAGAGCTGCATTCCCAAACAACTCGACTCTTCGAAAGCACCTTACATAGAATTGGTCATCTCATCGCACGGGATTCTCACCCTCTGTGACGTTCTGTTCCAAGAAACATAGACAAGAGCCAATCCCAAGGTTACCTTCTTCAAATTACAACTCGAACACCGAAGGTGCTAGATTTCAAATTTGAGCTTTTGCCGCTTCACTCGCCG-TTACTAAGGCAAAT-CCCTGTTGGTTTCT---
	L283_28	-TCG-CCGAATA--TTTAGCG-TTTAGAT-GGAATTTACC-ACCCACTTAGAGCTGCATTCCCAAACAACTCGACTCTTCGAAAGCACCTTACATAGAATTGGTCATCTCATCGCACGGGATTCTCACCCTCTGTGACGTTCTGTTCCAAGAAACATAGACAAGAGCCAATCCCAAGGTTACCTTCTTCAAATTACAACTCGAACACCGAAGGTGCTAGATTTCAAATTTGAGCTTTTGCCGCTTCACTCGCC--TTACTAAGGC-AAT-CCCTGTTGGTTTCTTT-
	L286_71	-TCG-CCAAGTA--TTTAGC--TTTAGAT-GGAATTTACC-ACCCACTTAGAGCTGCATTCCCAAACAACTCGACTCTTCGAAAGCACCTTACATAGAATTGGTCATCTCATCGCACGGGATTCTCACCCTCTGTGACGTTCTGTTCCAAGAAACATAGACAAGAGCCAATCCCAAGGTTACCTTCTTCAAATTACAACTCGAACACCGAAGGTGCTAGATTTCAAATTTGAGCTTTTGCCGCTTCACTCGCCG-TTACTAAGGC-AAT-CCCTGTTGGTTTCTTT-
	L286_34	-TCG-CCGAATA--TTTAGC--TTTAGAT-GGAATTTACC-ACCCACTTAGAGCTGCATTCCCAAACAACTCGACTCTTCGAAAGCACCTTACATAGAATTGGTCATCTCATCGCACGGGATTCTCACCCTCTGTGACGTTCTGTTCCAAGAAACATAGACAAGAGCCAATCCCAAGGTTACCTTCTTCAAATTACAACTCGAACACCGAAGGTGCTAGATTTCAAATTTGAGCTTTTGCCGCTTCACTCGCCG-TTACTAAGGC-AAT-CCCTGTTGGTTTCTTT-
	L286_409	-TCG-CCTAATA-TTTTAGC--TTTAGAT-GGAATTTACC-ACCCACTTAGAGCTGCATTCCCAAACAACTCGACTCTTCGAAAGCACCTTACATAGAATTGGTCATCTCATCGCACGGGATTCTCACCCTCTGTGACGTTCTGTTCCAAGAAACATAGACAAGAGCCAATCCCAAGGTTACCTTCTTCAAATTACAACTCGAACACCGAAGGTGCTAGATTTCAAATTTGAGCTTTTGCCGCTTCACTCGCCGTTTACTAAGGC-AAT-CCCTGTTGGTTTCT---
	L336_24	-TCG-CCGAATA--TTTAGC--TTTAGAT-GGAATTTACC-ACCCACTTAGAGCTGCATTCCCAAACAACTCGACTCTTCGAAAGCACCTTACATAGAATTGGTCATCTCATCGCACGGGATTCTCACCCTCTGTGACGTTCTGTTCCAAGAAACATAGACAAGAGCCAATCCCAAGGTTACCTTCTTCAAATTACAACTCGAACACCGAAGGTGCTAGATTTCAAATTTGAGCTTTTGCCGCTTCACTCGCCG-TTACTAAGGC-AAT-CCCTGTTGGTTTCTTT-
	L344_30	-TCG-CCGAATA--TTTAGC--TTTAGAT-GGAATTTACC-ACCCACTTAGAGCTGCATTCCCAAACAACTCGACTCTTCGAAAGCACCTTACATAGAATTGGTCATCTCATCGCACGGGATTCTCACCCTCTGTGACGTTCTGTTCCAAGAAACATAGACAAGAGCCAATCCCAAGGTTACCTTCTTCAAATTACAACTCGAACACCGAAGGTGCTAGATTTCAAATTTGAGCTTTTGCCGCTTCACTCGCCG-TTACTAAGGC-AAT-CCCTGTTGGTTTCTTT-
	L344_8	GTCG-CCAATAG--TTTAGC--TTTAGAT-GGAATTTACC-ACCCACTTAGAGCTGCATTCCCAAACAACTCGACTCTTCGAAAGCACCTTACATAGAATTGGTCATCTCATCGCACGGGATTCTCACCCTCTGTGACGTTCTGTTCCAAGAAACATAGACAAGAGCCAATCCCAAGGTTACCTTCTTCAAATTACAACTCGAACACCGAAGGTGCTAGATTTCAAATTTGAGCTTTTGCCGCTTCACTCGCCG-TTACTAAGGC-AAT-CCCTGTTGGTTTCTT--
	L345_10	-TCG-CCGAATA--TTTAGC--TTTAGAT-GGAATTTACC-ACCCACTTAGAGCTGCATTCCCAAACAACTCGACTCTTCGAAAGCACCTTACATAGAATTGGTCATCTCATCGCACGGGATTCTCACCCTCTGTGACGTTCTGTTCCAAGAAACATAGACAAGAGCCAATCCCAAGGTTACCTTCTTCAAATTACAACTCGAACACCGAAGGTGCTAGATTTCAAATTTGAGCTTTTGCCGCTTCACTCGCCG-TTACTAAGGC-AAT-CCCTGTTGGTTTCTTT-
	L345_254	-TCG-CCTAATA--TTTAGC--TTTAGAT-GGAATTTACC-ACCCACTTAGAGCTGCATTCCCAAACAACTCGACTCTTCGAAAGCACCTTACATAGAATTGGTCATCTCATCGCACGGGATTCTCACCCTCTGTGACGTTCTGTTCCAAGAAACATAGACAAGAGCCAATCCCAAGGTTACCTTCTTCAAATTACAACTCGAACACCGAAGGTGCTAGATTTCAAATTTGAGCTTTTGCCGCTTCACTCGCCGTTTACTAAGGC-AAT-CCCTGTTGGTTTCTT--
	T249_12	-TCG-CCAAGTA--TTTAGC--TTTAGAT-GGAATTTACC-ACCCACTTAGAGCTGCATTCCCAAACAACTCGACTCTTCGAAAGCACCTTACATAGAATTGGTCATCTCATCGCACGGGATTCTCACCCTCTGTGACGTTCTGTTCCAAGAAACATAGACAAGAGCCAATCCCAAGGTTACCTTCTTCAAATTACAACTCGAACACCGAAGGTGCTAGATTTCAAATTTGAGCTTTTGCCGCTTCACTCGCCG-TTACTAAGGC-AAT-CCCTGTTGGTTTCTTT-
	T249_4	-TCG-CCGAATA--TTTAGC--TTTAGAT-GGAATTTACC-ACCCACTTAGAGCTGCATTCCCAAACAACTCGACTCTTCGAAAGCACCTTACATAGAATTGGTCATCTCATCGCACGGGATTCTCACCCTCTGTGACGTTCTGTTCCAAGAAACATAGACAAGAGCCAATCCCAAGGTTACCTTCTTCAAATTACAACTCGAACACCGAAGGTGCTAGATTTCAAATTTGAGCTTTTGCCGCTTCACTCGCCG-TTACTAAGGC-AAT-CCCTGTTGGTTTCTTT-
	T250_15	-TCG-CCAAATA--TTTAGC--TTTAGAT-GGAATTTACC-ACCCACTTAGAGCTGCATTCCCAAACAACTCGACTCTTCGAAAGCACCTTACATAGAATTGGTCATCTCATCGCACGGGATTCTCACCCTCTGTGACGTTCTGTTCCAAGAAACATAGACAAGAGCCAATCCCAAGGTTACCTTCTTCAAATTACAACTCGAACACCGAAGGTGCTAGATTTCAAATTTGAGCTTTTGCCGCTTCACTCGCCG-TTACTAAGGC-AAT-CCCTGTTGGTTTCTTT-
	T250_9	-TCG-CCGAATA--TTTAGC--TTTAGAT-GGAATTTACC-ACCCACTTAGAGCTGCATTCCCAAACAACTCGACTCTTCGAAAGCACCTTACATAGAATTGGTCATCTCATCGCACGGGATTCTCACCCTCTGTGACGTTCTGTTCCAAGAAACATAGACAAGAGCCAATCCCAAGGTTACCTTCTTCAAATTACAACTCGAACACCGAAGGTGCTAGATTTCAAATTTGAGCTTTTGCCGCTTCACTCGCCG-TTACTAAGGC-AAT-CCCTGTTGGTTTCTTT-
	T251_13	GTCG-CCGAATAAGTTTAGC--TTTAGAT-GGAATTTACC-ACCCACTTAGAGCTGCATTCCCAAACAACTCGACTCTTCGAAAGCACCTTACATAGAATTGGTCATCTCATCGCACGGGATTCTCACCCTCTGTGACGTTCTGTTCCAAGAAACATAGACAAGAGCCAATCCCAAGGTTACCTTCTTCAAATTACAACTCGAACACCGAAGGTGCTAGATTTCAAATTTGAGCTTTTGCCGCTTCACTCGCCG-TTACTAAGGC-AAT-CCCTGTTGGTTTC----
	T251_10	-TCG-CCGAATA--TTTAGC--TTTAGAT-GGAATTTACC-ACCCACTTAGAGCTGCATTCCCAAACAACTCGACTCTTCGAAAGCACCTTACATAGAATTGGTCATCTCATCGCACGGGATTCTCACCCTCTGTGACGTTCTGTTCCAAGAAACATAGACAAGAGCCAATCCCAAGGTTACCTTCTTCAAATTACAACTCGAACACCGAAGGTGCTAGATTTCAAATTTGAGCTTTTGCCGCTTCACTCGCCG-TTACTAAGGC-AAT-CCCTGTTGGTTTCTTT-
	T252_25	GTCG-CCGAATAAGTTTAGC--TTTAGAT-GGAATTTACC-ACCCACTTAGAGCTGCATTCCCAAACAACTCGACTCTTCGAAAGCACCTTACATAGAATTGGTCATCTCATCGCACGGGATTCTCACCCTCTGTGACGTTCTGTTCCAAGAAACATAGACAAGAGCCAATCCCAAGGTTACCTTCTTCAAATTACAACTCGAACACCGAAGGTGCTAGATTTCAAATTTGAGCTTTTGCCGCTTCACTCGCCG-TTACTAAGGC-AAT-CCCTGTTGGTTTC----
	T252_85	-TCGGCCAAGTAGTTTAGGCGTTTAGGAT-GGAATTTACC-ACCCACTTAGAGCTGCATTCCCAAACAACTCGACTCTTCGAAAGCACCTTACATAGAATTGGTCATCTCATCGCACGGGATTCTCACCCTCTGTGACGTTCTGTTCCAAGAAACATAGACAAGAGCCAATCCCAAGGTTACCTTCTTCAAATTACAACTCGAACACCGAAGGTGCTAGATTTCAAATTTGAGCTTTTGCCGCTTCACTCGCCG-TTACTAAGGC-AAT-CCCTGTTGGTT------
	T252_42	-TCG-CCGAATA--TTTAGCG-TTTAGAT-GGAATTTACC-ACCCACTTAGAGCTGCATTCCCAAACAACTCGACTCTTCGAAAGCACCTTACATAGAATTGGTCATCTCATCGCACGGGATTCTCACCCTCTGTGACGTTCTGTTCCAAGAAACATAGACAAGAGCCAATCCCAAGGTTACCTTCTTCAAATTACAACTCGAACACCGAAGGTGCTAGATTTCAAATTTGAGCTTTTGCCGCTTCACTCGCCG-TTACTAAGGC-AAT-CCCTGTTGGTTCTTT--
	T252_21	-TCGGCCAAGTA--TTTAGC--TTTAGAT-GGAATTTACC-ACCCACTTAGAGCTGCATTCCCAAACAACTCGACTCTTCGAAAGCACCTTACATAGAATTGGTCATCTCATCGCACGGGATTCTCACCCTCTGTGACGTTCTGTTCCAAGAAACATAGACAAGAGCCAATCCCAAGGTTACCTTCTTCAAATTACAACTCGAACACCGAAGGTGCTAGATTTCAAATTTGAGCTTTTGCCGCTTCACTCGCCG-TTACTAAGGC-AAT-CCCTGTTGGTTTCTT--
	T327_155	--CG-GCCAATA--TTTAGC--TTTAGAT-GGAATTTACC-ACCCACTTAGAGCTGCATTCCCAAACAACTCGACTCTTCGAAAGCACCTTACATAGAATTGGTCATCTCATCGCACGGGATTCTCACCCTCTGTGACGTTCTGTTCCAAGAAACATAGACAAGAGCCAATCCCAAGGTTACCTTCTTCAAATTACAACTCGAACACCGAAGGTGCTAGATTTCAAATTTGAGCTTTTGCCGCTTCACTCGCCG-TTACTAAGGC-AAT-CCCTGTTGGTTTCTTTT
	T327_38	-TCG-CCGAATA--TTTAGC--TTTAGAT-GGAATTTACC-ACCCACTTAGAGCTGCATTCCCAAACAACTCGACTCTTCGAAAGCACCTTACATAGAATTGGTCATCTCATCGCACGGGATTCTCACCCTCTGTGACGTTCTGTTCCAAGAAACATAGACAAGAGCCAATCCCAAGGTTACCTTCTTCAAATTACAACTCGAACACCGAAGGTGCTAGATTTCAAATTTGAGCTTTTGCCGCTTCACTCGCCG-TTACTAAGGC-AAT-CCCTGTTGGTTTCTTT-
	T327_47	-TCG-CCGAATA-GTTTAGC--TTTAGAT-GGAATTTACC-ACCCACTTAGAGCTGCATTCCCAAACAACTCGACTCTTCGAAAGCACCTTACATAGAATTGGTCATCTCATCGCACGGGATTCTCACCCTCTGTGACGTTCTGTTCCAAGAAACATAGACAAGAGCCAATCCCAAGGTTACCTTCTTCAAATTACAACTCGAACACCGAAGGTGCTAGATTTCAAATTTGAGCTTTTGCCGCTTCACTCGCCG-TTACTAAGGC-AAT-CCCTGTTGGTTTCTT--
;
end;
