# Supplementary material for: Biogeographic barriers drive co-diversification within associated eukaryotes of the Sarracenia alata pitcher plant system
Source: PeerJ. 2016 Jan 14;4:e1576. doi: 10.7717/peerj.1576 (PMC4715430; doi:10.7717/peerj.1576)
Supplement: Supplemental Information 2 [file peerj-04-1576-s004.zip › DRYAD_Satleretal/OTUs/Fungi6_OTU_67.nex]

#NEXUS
begin taxa;
	dimensions ntax=168;
	taxlabels
	A253_217
	A253_198
	A253_362
	A254_158
	A254_180
	A254_282
	A256_325
	A256_221
	A256_256
	A256_356
	A256_235
	A256_371
	A257_105
	A257_187
	A257_388
	A257_302
	A257_243
	A328_220
	A329_152
	A330_47
	C235_281
	C235_289
	C235_525
	C235_338
	C235_485
	C235_462
	C235_253
	C236_191
	C236_214
	C237_203
	C238_181
	C238_219
	C238_393
	C238_319
	C238_240
	C313_245
	C316_53
	C313_172
	C317_129
	K243_284
	K243_314
	K243_216
	K243_185
	K245_280
	K245_246
	K246_169
	K246_217
	K246_406
	K246_323
	K247_71
	K247_168
	L112_57
	L112_58
	L168_144
	L170_78
	L170_269
	L170_284
	L170_267
	L170_233
	L171_190
	L171_262
	L172_94
	L172_147
	L173_91
	L173_267
	L173_266
	L173_184
	L173_244
	L176_284
	L258_242
	L258_233
	L258_306
	L258_312
	L258_384
	L258_230
	L259_435
	L259_262
	L259_365
	L259_275
	L259_434
	L259_336
	L260_310
	L260_343
	L260_244
	L261_239
	L261_278
	L261_231
	L262_253
	L262_228
	L262_302
	L262_236
	L263_205
	L263_108
	L265_244
	L265_320
	L265_181
	L265_196
	L266_198
	L266_158
	L266_100
	L267_272
	L267_161
	L267_167
	L279_190
	L279_188
	L279_267
	L279_218
	L279_286
	L279_126
	L280_259
	L281_138
	L282_334
	L282_188
	L283_203
	L283_264
	L283_245
	L283_251
	L283_287
	L284_101
	L284_126
	L284_199
	L285_113
	L285_90
	L284_163
	L285_133
	L286_154
	L288_173
	L288_170
	L288_175
	L288_215
	L288_316
	L335_123
	L336_223
	L341_163
	L342_224
	L342_370
	L342_208
	L342_242
	L342_244
	L342_236
	L344_183
	L344_299
	L344_194
	T248_89
	T248_123
	T248_218
	T248_33
	T249_330
	T249_195
	T249_206
	T250_191
	T250_261
	T250_230
	T251_287
	T251_284
	T251_207
	T251_196
	T251_475
	T251_322
	T251_302
	T252_268
	T251_205
	T251_466
	T252_432
	T327_337
	T327_290
	T327_373
	T327_244
;
end;
begin characters;
	dimensions nchar=300;
	format datatype=dna missing=? gap=-;
	matrix
	A253_217	------TCGCCAATA-TTTAGC-TTTAGATGGAA-TTTACCA-CCCACTTAGAGCTGCA-TTCCCAAACAACTCGACT-CTTCGAAAGCACCTTACATAGAATTGGTCATCTCATCGCAC-GGGATTCTC-ACCCTCTGTGACGTTCTGTTCCAAGAAACATAGACAAGAGCCAATCCCAAGGTTACCTTCTTC-AAATTACAACTCGAACACCGAAGGTGCTAGATTTCAAA-TTTGAGC-TTTTGCCGCTTCACTCGCC-GTTT-ACTAA-GGCAAC--TCCCCT-GTTGGTTCCT--
	A253_198	------TCGCCAATA-TTTAGC-TTTAGATGGAA-TTTACCA-CCCACTTAGAGCTGCA-TTCCCAAACAACTCGACT-CTTCGAAAGCACCTTACATAGAATTGGTCATCTCATCGCAC-GGGATTCTC-ACCCTCTGTGACGTTCTGTTCCAAGAAACATAGACAAGAGCCAATCCCAAGGTTACCTTCTTC-AAATTACAACTCGAACACCGAAGGTGCTAGATTTCAAA-TTTGAGC-TTTTGCCGCTTCACTCGCC-GTTT-ACTAA-GGCAAC--TCCCCT-GTTGGTTTCC--
	A253_362	------TCGCCAATA-TTTAGC-TTTAGATGGAA-TTTACCA-CCCACTTAGAGCTGCA-TTCCCAAACAACTCGACT-CTTCGAAAGCACCTTACATAGAATTGGTCATCTCATCGCAC-GGGATTCTC-ACCCTCTGTGACGTTCTGTTCCAAGAAACATAGACAAGAGCCAATCCCAAGGTTACCTTCTTC-AAATTACAACTCGAACACCGAAGGTGCTAGATTTCAAA-TTTGAGC-TTTTGCCGCTTCACTCGCC-GTTT-ACTAA-GGCAAC--TCCCCT-GTTGGTTTCT--
	A254_158	------TCGCCAATA-TTTAGC-TTTAGATGGAA-TTTACCA-CCCACTTAGAGCTGCA-TTCCCAAACAACTCGACT-CTTCGAAAGCACCTTACATAGAATTGGTCATCTCATCGCAC-GGGATTCTC-ACCCTCTGTGACGTTCTGTTCCAAGAAACATAGACAAGAGCCAATCCCAAGGTTACCTTCTTC-AAATTACAACTCGAACACCGAAGGTGCTAGATTTCAAA-TTTGAGC-TTTTGCCGCTTCACTCGCC-GTTT-ACTAA-GGCAAC--TCCCCT-GTTGGTTCCT--
	A254_180	------TCGCCAATA-TTTAGC-TTTAGATGGAA-TTTACCA-CCCACTTAGAGCTGCA-TTCCCAAACAACTCGACT-CTTCGAAAGCACCTTACATAGAATTGGTCATCTCATCGCAC-GGGATTCTC-ACCCTCTGTGACGTTCTGTTCCAAGAAACATAGACAAGAGCCAATCCCAAGGTTACCTTCTTC-AAATTACAACTCGAACACCGAAGGTGCTAGATTTCAAA-TTTGAGC-TTTTGCCGCTTCACTCGCC-GTTT-ACTAA-GGCAAC--TCCCCT-GTTGGTTTCC--
	A254_282	------TCGCCAATA-TTTAGC-TTTAGATGGAA-TTTACCA-CCCACTTAGAGCTGCA-TTCCCAAACAACTCGACT-CTTCGAAAGCACCTTACATAGAATTGGTCATCTCATCGCAC-GGGATTCTC-ACCCTCTGTGACGTTCTGTTCCAAGAAACATAGACAAGAGCCAATCCCAAGGTTACCTTCTTC-AAATTACAACTCGAACACCGAAGGTGCTAGATTTCAAATTTTGAGC-TTTTGCCGCTTCACTCGCC-GTT--ACTAA-GGGCAA--TCCCTC-GTTGGTTTCT--
	A256_325	------TCGCCAATA-TTTAGC-TTTAGATGGAA-TTTACCA-CCCACTTAGAGCTGCA-TTCCCAAACAACTCGACT-CTTCGAAAGCACCTTACATAGAATTGGTCATCTCATCGCAC-GGGATTCTC-ACCCTCTGTGACGTTCTGTTCCAAGAAACATAGACAAGAGCCAATCCCAAGGTTACCTTCTTC-AAATTACAACTCGAACACCGAAGGTGCTAGATTTCAAA-TTTGAGC-TTTTGCCGCTTCACTCGCC-GTTT-ACTAA-GGCAAC--TCCCCT-GTTGGTTTCC--
	A256_221	------TCGCCAATA-TTTAGC-TTTAGATGGAA-TTTACCA-CCCACTTAGAGCTGCATTTCCCAAACAACTCGACT-CTTCGAAAGCACCTTACATAGAATTGGTCATCTCATCGCAC-GGGATTCTC-ACCCTCTGTGACGTTCTGTTCCAAGAAACATAGACAAGAGCCAATCCCAAGGTTACCTTCTTC-AAATTACAACTCGAACACCGAAGGTGCTAGATTTCAAA-TTTGAGC-TTTTGCCGCTTCACTCGCC-GTTT-ACTAA-GGCAAC---TCCCT-GTTGGTTTCT--
	A256_256	------TCGCCAATA-TTTAGC-TTTAGATGGAA-TTTACCA-CCCACTTAGAGCTGCA-TTCCCAAACAACTCGACT-CTTCGAAAGCACCTTACATAGAATTGGTCATCTCATCGCAC-GGGATTCTC-ACCCTCTGTGACGTTCTGTTCCAAGAAACATAGACAAGAGCCAATCCCAAGGTTACCTTCTTC-AAATTACAACTCGAACACCGAAGGTGCTAGATTTCAAA-TTTGAGC-TTTTGCCGCTTCACTCGCC-GTTT-ACTAA-GGGCAA--TCCCT--GTTGGTTTCTT-
	A256_356	------TCGCCAATA-TTTAGC-TTTAGATGGAA-TTTACCA-CCCACTTAGAGCTGCA-TTCCCAAACAACTCGACT-CTTCGAAAGCACCTTACATAGAATTGGTCATCTCATCGCAC-GGGATTCTC-ACCCTCTGTGACGTTCTGTTCCAAGAAACATAGACAAGAGCCAATCCCAAGGTTACCTTCTTC-AAATTACAACTCGAACACCGAAGGTGCTAGATTTCAAA-TTTGAGC-TTTTGCCGCTTCACTCGCC-GTTT-ACTAA-GGCCAA--TCCCT--GTTGGTTTCTT-
	A256_235	------TCGCCAATA-TTTAGC-TTTAGATGGAA-TTTACCA-CCCACTTAGAGCTGCA-TTCCCAAACAACTCGACT-CTTCGAAAGCACCTTACATAGAATTGGTCATCTCATCGCAC-GGGATTCTC-ACCCTCTGTGACGTTCTGTTCCAAGAAACATAGACAAGAGCCAATCCCAAGGTTACCTTCTTC-AAATTACAACTCGAACACCGAAGGTGCTAGATTTCAAA-TTTGAGC-TTTTGCCGCTTCACTCGCC-GTTT-ACTAACGGCCAA--TCCCTC-GTTGGTTTC---
	A256_371	------TCGCCAATA-TTTAGC-TTTAGATGGAA-TTTACCA-CCCACTTAGAGCTGCA-TTCCCAAACAACTCGACT-CTTCGAAAGCACCTTACATAGAATTGGTCATCTCATCGCAC-GGGATTCTC-ACCCTCTGTGACGTTCTGTTCCAAGAAACATAGACAAGAGCCAATCCCAAGGTTACCTTCTTC-AAATTACAACTCGAACACCGAAGGTGCTAGATTTCAAA-TTTGAGC-TTTTGCCGCTTCACTCGCC-GTTTTACTAA-GGCCAA--TCCCTC-GTTGGTTTC---
	A257_105	------TCGCCAATA-TTTAGC-TTTAGATGGAA-TTTACCA-CCCACTTAGAGCTGCA-TTCCCAAACAACTCGACT-CTTCGAAAGCACCTTACATAGAATTGGTCATCTCATCGCAC-GGGATTCTC-ACCCTCTGTGACGTTCTGTTCCAAGAAACATAGACAAGAGCCAATCCCAAGGTTACCTTCTTC-AAATTACAACTCGAACACCGAAGGTGCTAGATTTCAAA-TTTGAGC-TTTTGCCGCTTCACTCGCC-GTT--ACTAA-GGCAAC--TCCCCTCGTTGGTTTCT--
	A257_187	------TCGCCAATA-TTTAGC-TTTAGATGGAA-TTTACCA-CCCACTTAGAGCTGCA-TTCCCAAACAACTCGACT-CTTCGAAAGCACCTTACATAGAATTGGTCATCTCATCGCAC-GGGATTCTC-ACCCTCTGTGACGTTCTGTTCCAAGAAACATAGACAAGAGCCAATCCCAAGGTTACCTTCTTC-AAATTACAACTCGAACACCGAAGGTGCTAGATTTCAAA-TTTGAGC-TTTTGCCGCTTCACTCGCC-GTTT-ACTAA-GGCAAC--TCCCT--GTTGGTTTCTT-
	A257_388	------TCGCCAATA-TTTAGC-TTTAGATGGAA-TTTACCA-CCCACTTAGAGCTGCA-TTCCCAAACAACTCGACT-CTTCGAAAGCACCTTACATAGAATTGGTCATCTCATCGCAC-GGGATTCTC-ACCCTCTGTGACGTTCTGTTCCAAGAAACATAGACAAGAGCCAATCCCAAGGTTACCTTCTTC-AAATTACAACTCGAACACCGAAGGTGCTAGATTTCAAA-TTTGAGC-TTTTGCCGCTTCACTCGCC-GTTT-ACTAA-GGCAAC--TCCCCT-GTTGGTTCTT--
	A257_302	------TCGCCAATA-TTTAGC-TTTAGATGGAA-TTTACCA-CCCACTTAGAGCTGCA-TTCCCAAACAACTCGACT-CTTCGAAAGCACCTTACATAGAATTGGTCATCTCATCGCAC-GGGATTCTC-ACCCTCTGTGACGTTCTGTTCCAAGAAACATAGACAAGAGCCAATCCCAAGGTTACCTTCTTC-AAATTACAACTCGAACACCGAAGGTGCTAGATTTCAAA-TTTGAGC-TTTTGCCGCTTCACTCGCC-GTTT-ACTAA-GGCAAC--TCCCCT-GTTGGTTCCT--
	A257_243	------TCGCCAATA-TTTAGC-TTTAGATGGAA-TTTACCA-CCCACTTAGAGCTGCA-TTCCCAAACAACTCGACTCCTTCGAAAGCACCTTACATAGAATTGGTCATCTCATCGCACGGGGATTCTC-ACCCTCTGTGACGTTCTGTTCCAAGAAACATAGACAAGAGCCAATCCCAAGATTACCTTCTTC-AAATTACAACTCGAACACCGAAGGTGCTAGATTTCAAA-TTTGAGC-TTTTGCCGCTTCACTCGCC-GTTT-ACTAA-GGCAAC--TCCCCT-GTTGGTTT----
	A328_220	------TCGCCAATA-TTTAGC-TTTAGATGGAA-TTTACCA-CCCACTTAGAGCTGCA-TTCCCAAACAACTCGACT-CTTCGAAAGCACCTTACATAGAATTGGTCATCTCATCGCAC-GGGATTCTC-ACCCTCTGTGACGTTCTGTTCCAAGAAACATAGACAAGAGCCAATCCCAAGGTTACCTTCTTC-AAATTACAACTCGAACACCGAAGGTGCTAGATTTCAAA-TTTGAGC-TTTTGCCGCTTCACTCGCC-GTTT-ACTAA-GGCCAA--TCCCT--GTTGGTTTCTT-
	A329_152	------TCGCCAATA-TTTAGC-TTTAGATGGAA-TTTACCA-CCCACTTAGAGCTGCA-TTCCCAAACAACTCGACT-CTTCGAAAGCACCTTACATAGAATTGGTCATCTCATCGCAC-GGGATTCTC-ACCCTCTGTGACGTTCTGTTCCAAGAAACATAGACAAGAGCCAATCCCAAGGTTACCTTCTTC-AAATTACAACTCGAACACCGAAGGTGCTAGATTTCAAA-TTTGAGC-TTTTGCCGCTTCACTCGCC-GTTT-ACTAA-GGCAAC--TCCCCT-GTTGGTTCTT--
	A330_47	------TCGCCAATA-TTTAGC-TTTAGATGGAA-TTTACCA-CCCACTTAGAGCTGCA-TTCCCAAACAACTCGACT-CTTCGAAAGCACCTTACATAGAATTGGTCATCTCATCGCAC-GGGATTCTC-ACCCTCTGTGACGTTCTGTTCCAAGAAACATAGACAAGAGCCAATCCCAAGGTTACCTTCTTC-AAATTACAACTCGAACACCGAAGGTGCTAGATTTCAAA-TTTGAGC-TTTTGCCGCTTCACTCGCC-GTTT-ACTAA-GGCAAC--TCCCCT-GTTGGTTCCT--
	C235_281	------TCGCCAATA-TTTAGC-TTTAGATGGAA-TTTACCA-CCCACTTAGAGCTGCA-TTCCCAAACAACTCGACT-CTTCGAAAGCACCTTACATAGAATTGGTCATCTCATCGCAC-GGGATTCTC-ACCCTCTGTGACGTTCTGTTCCAAGAAACATAGACAAGAGCCAATCCCAAGGTTACCTTCTTC-AAATTACAACTCGAACACCGAAGGTGCTAGA-TTCAAA-TTTGAGC-TTTTGCCGCTTCACTCGCC-GTTT-ACTAA-GGCAAC--TCCCTC-GTTGGTTTCTT-
	C235_289	------TCGCCAATA-TTTAGC-TTTAGATGGAA-TTTACCA-CCCACTTAGAGCTGCA-TTCCCAAACAACTCGACT-CTTCGAAAGCACCTTACATAGAATTGGTCATCTCATCGCAC-GGGATTCTC-ACCCTCTGTGACGTTCTGTTCCAAGAAACATAGACAAGAGCCAATCCCAAGGTTACCTTCTTC-AAATTACAACTCGAACACCGAAGGTGCTAGATTTCAAA-TTTGAGC-TTTTGCCGCTTCACTCGCC-GTTT-ACTAA-GGCAAC--TCCCCT-GTTGGTTCCT--
	C235_525	------TCGCCAATA-TTTAGC-TTTAGATGGAA-TTTACCA-CCCACTTAGAGCTGCA-TTCCCAAACAACTCGACT-CTTCGAAAGCACCTTACATAGAATTGGTCATCTCATCGCAC-GGGATTCTC-ACCCTCTGTGACGTTCTGTTCCAAGAAACATAGACAAGAGCCAATCCCAAGGTTACCTTCTTC-AAATTACAACTCGAACACCGAAGGTGCTAGATTTCAAATTTTGAGC-TTTTGCCGCTTCACTCGCC-GTTT-ACTAA-GGGCAA-TCCCCTC-GTTGGTTT----
	C235_338	------TCGCCAATA-TTTAGC-TTTAGATGGAA-TTTACCA-CCCACTTAGAGCTGCA-TTCCCAAACAACTCGACT-CTTCGAAAGCACCTTACATAGAATTGGTCATCTCATCGCAC-GGGATTCTC-ACCCTCTGTGACGTTCTGTTCCAAGAAACATAGACAAGAGCCAATCCCAAGGTTACCTTCTTC-AAATTACAACTCGAACACCGAAGGTGCTAGATTTCAAA-TTTGAGC-TTTTGCCGCTTCACTCGCC-GTTT-ACTAA-GGCCAA--TCCCTC-GTTCGGTTTC--
	C235_485	------TCGCCAATA-TTTAGC-TTTAGATGGAA-TTTACCA-CCCACTTAGAGCTGCA-TTCCCAAACAACTCGACT-CTTCGAAAGCACCTTACATAGAATTGGTCATCTCATCGCAC-GGGATTCTC-ACCCTCTGTGACGTTCTGTTCCAAGAAACATAGACAAGAGCCAATCCCAAGGTTACCTTCTTC-AAATTACAACTCGAACACCGAAGGTGCTAGATTTCAAA-TTTGAGC-TTTTGCCGCTTCACTCGCC-GTTT-ACTAA-GGCAAC--TCCCCT-GTTGGTTCTT--
	C235_462	------TCGCCAATA-TTTAGC-TTTAGATGGAA-TTTACCA-CCCACTTAGAGCTGCA-TTCCCAAACAACTCGACT-CTTCGAAAGCACCTTACATAGAATTGGTCATCTCATCGCAC-GGGATTCTC-ACCCTCTGTGACGTTCTGTTCCAAGAAACATAGACAAGAGCCAATCCCAAGGTTACCTTCTTC-AAATTACAACTCGAACACCGAAGGTGCTAGATTTCAAA-TTTGAGC-TTTTGCCGCTTCACTCGCC-GTTT-ACTAA-GGCAAC--TCCCCT-GTTGGTTTCT--
	C235_253	------TCGCCAATA-TTTAGC-TTTAGATGGAA-TTTACCA-CCCACTTAGAGCTGCA-TTCCCAAACAACTCGACT-CTTCGAAAGCACCTTACATAGAATTGGTCATCTCATCGCAC-GGGATTCTC-ACCCTCTGTGACGTTCTGTTCCAAGAAACATAGACAAGAGCCAATCCCAAGGTTACCTTCTTC-AAATTACAACTCGAACACCGAAGGTGCTAGATTTCAAA-TTTGAGC-TTTTGCCGCTTCACTCGCC-GTTT-ACTAA-GGCAAC--TCCCT--GTTGGTTTCTT-
	C236_191	------TCGCCAATA--TTAGC-TTTAGATGGAA-TTTACCA-CCCACTTAGAGCTGCA-TTCCCAAACAACTCGACT-CTTCGAAAGCACCTTACATAGAATTGGTCATCTCATCGCAC-GGGATTCTC-ACCCTCTGTGACGTTCTGTTCCAAGAAACATAGACAAGAGCCAATCCCAAGGTTACCTTCTTC-AAATTACAACTCGAACACCGAAGGTGCTAGATTTCAAA-TTTGAGC-TTTTGCCGCTTCACTCGCC-GTTT-ACTAA-GGCAAC--TCCCCTCGTTGGTTTCT--
	C236_214	------TCGCCAATA-TTTAGC-TTTAGATGGAA-TTTACCA-CCCACTTAGAGCTGCA-TTCCCAAACAACTCGACT-CTTCGAAAGCACCTTACATAGAATTGGTCATCTCATCGCAC-GGGATTCTC-ACCCTCTGTGACGTTCTGTTCCAAGAAACATAGACAAGAGCCAATCCCAAGGTTACCTTCTTC-AAATTACAACTCGAACACCGAAGGTGCTAGATTTCAAA-TTTGAGC-TTTTGCCGCTTCACTCGCC-GTTT-ACTAA-GGGCAA--TCCCTC-GTTGGTTTCT--
	C237_203	------TCGCCAATA-TTTAGC-TTTAGATGGAA-TTTACCA-CCCACTTAGAGCTGCA-TTCCCAAACAACTCGACT-CTTCGAAAGCACCTTACATAGAATTGGTCATCTCATCGCAC-GGGATTCTC-ACCCTCTGTGACGTTCTGTTCCAAGAAACATAGACAAGAGCCAATCCCAAGGTTACCTTCTTC-AAATTACAACTCGAACACCGAAGGTGCTAGATTTCAAA-TTTGAGCTTTTTGCCGCTTCACTCGCC-GTTT-ACTAA-GGCCAA-TTCCCTC-GTTCGGTT----
	C238_181	------TCGCCAATA-TTTAGC-TTTAGATGGAA-TTTACCA-CCCACTTAGAGCTGCA-TTCCCAAACAACTCGACT-CTTCGAAAGCACCTTACATAGAATTGGTCATCTCATCGCAC-GGGATTCTC-ACCCTCTGTGACGTTCTGTTCCAAGAAACATAGACAAGAGCCAATCCCAAGGTTACCTTCTTC-AAATTACAACTCGAACACCGAAGGTGCTAGATTTCAAA-TTTGAGC-TTTTGCCGCTTCACTCGCC-GTT--ACTAA-GGCAAC--TCCCCTCGTTGGTTTCC--
	C238_219	------TCGCCAATA-TTTAGC-TTTAGATGGAA-TTTACCA-CCCACTTAGAGCTGCA-TTCCCAAACAACTCGACT-CTTCGAAAGCACCTTACATAGAATTGGTCATCTCATCGCAC-GGGATTCTC-ACCCTCTGTGACGTTCTGTTCCAAGAAACATAGACAAGAGCCAATCCCAAGGTTACCTTCTTC-AAATTACAACTCGAACACCGAAGGTGCTAGATTTCAAA-TTTGAGC-TTTTGCCGCTTCACTCGCC-GTTT-ACTAA-GGCAAC--TCCCCT-GTTGGTTCTT--
	C238_393	------TCGCCAATA-TTTAGC-TTTAGATGGAA-TTTACCA-CCCACTTAGAGCTGCA-TTCCCAAACAACTCGACT-CTTCGAAAGCACCTTACATAGAATTGGTCATCTCATCGCAC-GGGATTCTC-ACCCTCTGTGACGTTCTGTTCCAAGAAACATAGACAAGAGCCAATCCCAAGGTTACCTTCTTC-AAATTACAACTCGAACACCGAAGGTGCTAGATTTCAAA-TTTGAGC-TTTTGCCGCTTCACTCGCC-GTTT-ACTAA-GGGCAA-TCCCCTC-GTTGGTTTC---
	C238_319	------TCGCCAATA-TTTAGC-TTTAGATGGAA-TTTACCA-CCCACTTAGAGCTGCA-TTCCCAAACAACTCGACT-CTTCGAAAGCACCTTACATAGAATTGGTCATCTCATCGCAC-GGGATTCTC-ACCCTCTGTGACGTTCTGTTCCAAGAAACATAGACAAGAGCCAATCCCAAGGTTACCTTCTTC-AAATTACAACTCGAACACCGAAGGTGCTAGATTTCAAA-TTTGAGC-TTTTGCCGCTTCACTCGCC-GTTT-ACTAA-GGGCAA--TCCCTC-GTTGGTTTCT--
	C238_240	------TCGCCAATA-TTTAGCTTTTAGATGGAATTTTACCA-CCCACTTAGAGCTGCA-TTCCCAAACAACTCGACT-CTTCGAAAGCACCTTACATAGAATTGGTCATCTCATCGCAC-GGGATTCTC-ACCCTCTGTGACGTTCTGTTCCAAGAAACATAGACAAGAGCCAATCCCAAGGTTACCTTCTTC-AAATTACAACTCGAACACCGAAGGTGCTAGATTTCAAA-TTTGAGC-TTTTGCCGCTTCACTCGCC-GTTT-ACTAA-GGCAAC--TCCCCT-GTTGGTTT----
	C313_245	------TCGCCAATA-TTTAGC-TTTAGATGGAA-TTTACCA-CCCACTTAGAGCTGCA-TTCCCAAACAACTCGACT-CTTCGAAAGCACCTTACATAGAATTGGTCATCTCATCGCAC-GGGATTCTC-ACCCTCTGTGACGTTCTGTTCCAAGAAACATAGACAAGAGCCAATCCCAAGGTTACCTTCTTC-AAATTACAACTCGAACACCGAAGGTGCTAGATTTCAAA-TTTGAGC-TTTTGCCGCTTCACTCGCC-GTTT-ACTAA-GGCAAC--TCCCCT-GTTGGTTCCT--
	C316_53	------TCGCCAATA-TTTAGC-TTTAGATGGAA-TTTACCA-CCCACTTAGAGCTGCA-TTCCCAAACAACTCGACT-CTTCGAAAGCACCTTACATAGAATTGGTCATCTCATCGCAC-GGGATTCTC-ACCCTCTGTGACGTTCTGTTCCAAGAAACATAGACAAGAGCCAATCCCAAGGTTACCTTCTTC-AAATTACAACTCGAACACCGAAGGTGCTAGATTTCAAA-TTTGAGC-TTTTGCCGCTTCACTCGCC-GTT--ACTAA-GGCAAC--TCCCCTCGTTCGGTTTC--
	C313_172	------TCGCCAATA-TTTAGC-TTTAGATGGAA-TTTACCA-CCCACTTAGAGCTGCA-TTCCCAAACAACTCGACT-CTTCGAAAGCACCTTACATAGAATTGGTCATCTCATCGCAC-GGGATTCTC-ACCCTCTGTGACGTTCTGTTCCAAGAAACATAGACAAGAGCCAATCCCAAGGTTACCTTCTTC-AAATTACAACTCGAACACCGAAGGTGCTAGATTTCAAA-TTTGAGC-TTTTGCCGCTTCACTCGCC-GTTT-ACTAACGGCCAA--TCCCTC-GTTGGTTTC---
	C317_129	------TCGCCAATA-TTTAGC-TTTAGATGGAA-TTTACCA-CCCACTTAGAGCTGCA-TTCCCAAACAACTCGACT-CTTCGAAAGCACCTTACATAGAATTGGTCATCTCATCGCAC-GGGATTCTC-ACCCTCTGTGACGTTCTGTTCCAAGAAACATAGACAAGAGCCAATCCCAAGGTTACCTTCTTC-AAATTACAACTCGAACACCGAAGGTGCTAGATTTCAAA-TTTGAGC-TTTTGCCGCTTCACTCGCC-GTTT-ACTAA-GGCAAC--TCCCCT-GTTGGTTCCT--
	K243_284	------TCGCCAATA-TTTAGC-TTTAGAAGAAA-TTTACCT-CCCATTTAGAGCTGCA-TTCCCAAACAACTCGACT-CTTCGAAAGCACCTTACATAGAATTGGTCATCTCATCGCAC-GGGATTCTC-ACCCTCTGTGACGTTCTGTTCCAAGAAACATAGACAAGAGCCAATCCCAAGGTTACCTTCTTC-AAATTACAACTCGAACACCGAAGGTGCTAGATTTCAAA-TTTGAGC-TTTTGCCGCTTCACTCGCC-GTTT-ACTAA-GGCAAC--TCCCCT-GTTGGTTCCT--
	K243_314	------TCGCCAATA-TTTAGC-TTTAGATGGAA-TTTACCA-CCCACTTAGAGCTGCA-TTCCCAAACAACTCGACT-CTTCGAAAGCACCTTACATAGAATTGGTCATCTCATCGCAC-GGGATTCTC-ACCCTCTGTGACGTTCTGTTCCAAGAAACATAGACAAGAGCCAATCCCAAGGTTACCTTCTTC-AAATTACAACTCGAACACCGAAGGTGCTAGATTTCAAA-TTTGAGC-TTTTGCCGCTTCACTCGCC-GTTT-ACTAA-GGCAAC--TCCCCT-GTTGGTTCCT--
	K243_216	------TCGCCAATA-TTTAGC-TTTAGATGGAA-TTTACCA-CCCACTTAGAGCTGCA-TTCCCAAACAACTCGACT-CTTCGAAAGCACCTTACATAGAATTGGTCATCTCATCGCAC-GGGATTCTC-ACCCTCTGTGACGTTCTGTTCCAAGAAACATAGACAAGAGCCAATCCCAAGGTTACCTTCTTC-AAATTACAACTCGAACACCGAAGGTGCTAGATTTCAAA-TTTGAGC-TTTTGCCGCTTCACTCGCC-GTTT-ACTAA-GGCAAC--TCCCCT-GTTGGTTTCT--
	K243_185	------TCGCCAATA-TTTAGC-TTTAGATGGAA-TTTACCA-CCCACTTAGAGCTGCA-TTCCCAAACAACTCGACT-CTTCGAAAGCACCTTACATAGAATTGGTCATCTCATCGCAC-GGGATTCTC-ACCCTCTGTGACGTTCTGTTCCAAGAAACATAGACAAGAGCCAATCCCAAGGTTACCTTCTTC-AAATTACAACTCGAACACCGAAGGTGCTAGATTTCAAA-TTTGAGC-TTTTGCCGCTTCACTCGCC-GTTT-ACTAA-GGCCAA--TCCCT--GTTGGTTTCTT-
	K245_280	------TCGCCAATA-TTTAGC-TTTAGATGGAA-TTTACCA-CCCACTTAGAGCTGCA-TTCCCAAACAACTCGACT-CTTCGAAAGCACCTTACATAGAATTGGTCATCTCATCGCAC-GGGATTCTC-ACCCTCTGTGACGTTCTGTTCCAAGAAACATAGACAAGAGCCAATCCCAAGGTTACCTTCTTC-AAATTACAACTCGAACACCGAAGGTGCTAGATTTCAAA-TTTGAGC-TTTTGTCGCTTCACTCGCC-GTTT-ACTAA-GGCAAC--TCCCCT-GTTGGTTCCT--
	K245_246	------TCGCCAATA-TTTAGC-TTTAGATGGAA-TTTACCA-CCCACTTAGAGCTGCA-TTCCCAAACAACTCGACT-CTTCGAAAGCACCTTACATAGAATTGGTCATCTCATCGCACGGGGATTCTC-ACCCTCTGTGACGTTCTGTTCCAAGAAACATAGACAAGAGCCAATCCCAAGGTTACCTTCTTC-AAATTACAACTCGAACACCGAAGGTGCTAGATTTCAAA-TTTGAGC-TTTTGCCGCTTCACTCGCC-GTTT-ACTAA-GGCAAG--TCCCTC-GTTGGTTTC---
	K246_169	------TCGCCAATA-TTTAGC-TTTAGATGGAA-TTTACCA-CCCACTTAGAGCTGCA-TTCCCAAACAACTCGACT-CTTCGAAAGCACCTTACATAGAATTGGTCATCTCATCGCAC-GGGATTCTC-ACCCTCTGTGACGTTCTGTTCCAAGAAACATAGACAAGAGCCAATCCCAAGGTTACCTTCTTC-AAATTACAACTCGAACACCGAAGGTGCTAGATTTCAAA-TTTGAGC-TTTTGCCGCTTCACTCGCC-GTT--ACTAA-GGCAAC--TCCCCTCGTTGGTTCTT--
	K246_217	------TCGCCAATA-TTTAGC-TTTAGATGGAA-TTTACCA-CCCACTTAGAGCTGCA-TTCCCAAACAACTCGACT-CTTCGAAAGCACCTTACATAGAATTGGTCATCTCATCGCAC-GGGATTCTC-ACCCTCTGTGACGTTCTGTTCCAAGAAACATAGACAAGAGCCAATCCCAAGGTTACCTTCTTC-AAATTACAACTCGAACACCGAAGGTGCTAGATTTCAAA-TTTGAGC-TTTTGCCGCTTCACTCGCC-GTTT-ACTAA-GGCAAC--TCCCCT-GTTGGTTCCT--
	K246_406	------TCGCCAATA-TTTAGC-TTTAGATGGAA-TTTACCA-CCCACTTAGAGCTGCA-TTCCCAAACAACTCGACT-CTTCGAAAGCACCTTACATAGAATTGGTCATCTCATCGCAC-GGGATTCTC-ACCCTCTGTGACGTTCTGTTCCAAGAAACATAGACAAGAGCCAATCCCAAGGTTACCTTCTTC-AAATTACAACTCGAACACCGAAGGTGCTAGATTTCAAA-TTTGAGC-TTTTGCCGCTTCACTCGCC-GTTT-ACTAA-GGCCAA--CTCCCT-GTTGGTTTCT--
	K246_323	------TCGCCAATA-TTTAGC-TTTAGATGGAA-TTTACCA-CCCACTTAGAGCTGCA-TTCCCAAACAACTCGACT-CTTCGAAAGCACCTTACATAGAATTGGTCATCTCATCGCAC-GGGATTCTC-ACCCTCTGTGACGTTCTGTTCCAAGAAACATAGACAAGAGCCAATCCCAAGGTTACCTTCTTC-AAATTACAACTCGAACACCGAAGGTGCTAGATTTCAAA-TTTGAGCTTTTTGCCGCTTCACTCGCC-GTTT-ACTAA-GGGCAA-TCCCCTC-GTTGGTTT----
	K247_71	------TCGCCAATA-TTTAGC-TTTAGATGGAA-TTTACCA-CCCACTTAGAGCTGCA-TTCCCAAACAACTCGACT-CTTCGAAAGCACCTTACATAGAATTGGTCATCTCATCGCAC-GGGATTCTC-ACCCTCTGTGACGTTCTGTTCCAAGAAACATAGACAAGAGCCAATCCCAAGGTTACCTTCTTC-AAATTACAACTCGAACACCGAAGGTGCTAGATTTCAAA-TTTGAGC-TTTTGCCGCTTCACTCGCC-GTT--ACTAA-GGCAAC--TCCCCTCGTTGGTTTCC--
	K247_168	------TCGCCAATA-TTTAGC-TTTAGATGGAA-TTTACCA-CCCACTTAGAGCTGCA-TTCCCAAACAACTCGACT-CTTCGAAAGCACCTTACATAGAATTGGTCATCTCATCGCAC-GGGATTCTC-ACCCTCTGTGACGTTCTGTTCCAAGAAACATAGACAAGAGCCAATCCCAAGGTTACCTTCTTC-AAATTACAACTCGAACACCGAAGGTGCTAGATTTCAAA-TTTGAGC-TTTTGCCGCTTCACTCGCC-GTTT-ACTAA-GGCAAC--TCCCCT-GTTGGTTTCT--
	L112_57	------TCGCCAATA-TTTAGC-TTTAGATGGAA-TTTACCA-CCCACTTAGAGCTGCA-TTCCCAAACAACTCGACT-CTTCGAAAGCACCTTACATAGAATTGGTCATCTCATCGCAC-GGGATTCTC-ACCCTCTGTGACGTTCTGTTCCAAGAAACATAGACAAGAGCCAATCCCAAGGTTACCTTCTTC-AAATTACAACTCGAACACCGAAGGTGCTAGATTTCAAA-TTTGAGC-TTTTGCCGCTTCACTCGCC-GTTT-ACTAA-GGTCAACTCCCCTC-GTTGGTTC----
	L112_58	------TCGCCAATA-TTTAGC-TTTAGATGGAA-TTTACCA-CCCACTTAGAGCTGCA-TTCCCAAACAACTCGACT-CTTCGAAAGCACCTTACATAGAATTGGTCATCTCATCGCAC-GGGATTCTC-ACCCTCTGTGACGTTCTGTTCCAAGAAACATAGACAAGAGCCAATCCCAAGGTTACCTTCTTC-AAATTACAACTCGAACACCGAAGGTGCTAGATTTCAAA-TTTGAGC-TTTTGCCGCTTCACTCGCC-GTTT-ACTAA-GGCCAA--TCCCT--GTTGGTTTCTT-
	L168_144	------TCGCCAATA-TTTAGC-TTTAGATGGAA-TTTACCA-CCCACTTAGAGCTGCA-TTCCCAAACAACTCGACT-CTTCGAAAGCACCTTACATAGAATTGGTCATCTCATCGCAC-GGGATTCTC-ACCCTCTGTGACGTTCTGTTCCAAGAAACATAGACAAGAGCCAATCCCAAGGTTACCTTCTTC-AAATTACAACTCGAACACCGAAGGTGCTAGATTTCAAA-TTTGAGC-TTTTGCCGCTTCACTCGCC-GTTT-ACTAA-GGCCAA--TCCCTC-GTTCGGTTTC--
	L170_78	------TCGCCAATA-TTTAGC-TTTAGATGGAA-TTTACCA-CCCACTTAGAGCTGCA-TTCCCAAACAACTCGACT-CTTCGAAAGCACCTTACATAGAATTGGTCATCTCATCGCAC-GGGATTCTC-ACCCTCTGTGACGTTCTGTTCCAAGAAACATAGACAAGAGCCAATCCCAAGGTTACCTTCTTC-AAATTACAACTCGAACACCGAAGGTGCTAGATTTCAAA-TTTGAGC--TTTGCCGCTTCACTCGCC-GTT--ACTAA-GGCAAC--TCCCCT-GTTGGTTCCTTT
	L170_269	------TCGCCAATA-TTTAGC-TTTAGATGGAA-TTTACCA-CCCACTTAGAGCTGCA-TTCCCAAACAACTCGACT-CTTCGAAAGCACCTTACATAGAATTGGTCATCTCATCGCAC-GGGATTCTC-ACCCTCTGTGACGTTCTGTTCCAAGAAACATAGACAAGAGCCAATCCCAAGGTTACCTTCTTC-AAATTACAACTCGAACACCGAAGGTGCTAGATTTCAAA-TTTGAGC-TTTTGCCGCTTCACTCGCC-GTTT-ACTAA-GGGCAA--TCCCTC-GTTGGTTTCT--
	L170_284	------TCGCCAATA-TTTAGC-TTTAGATGGAA-TTTACCA-CCCACTTAGAGCTGCA-TTCCCAAACAACTCGACT-CTTCGAAAGCACCTTACATAGAATTGGTCATCTCATCGCAC-GGGATTCTC-ACCCTCTGTGACGTTCTGTTCCAAGAAACATAGACAAGAGCCAATCCCAAGGTTACCTTCTTC-AAATTACAACTCGAACACCGAAGGTGCTAGATTTCAAA-TTTGAGC-TTTTGCCGCTTCACTCGCC-GTTT-ACTAA-GGCAAC--TCCCT--GTTGGTTTCTT-
	L170_267	------TCGCCAATA-TTTAGC-TTTAGATGGAA-TTTACCA-CCCACTTAGAGCTGCA-TTCCCAAACAACTCGACT-CTTCGAAAGCACCTTACATAGAATTGGTCATCTCATCGCAC-GGGATTCTC-ACCCTCTGTGACGTTCTGTTCCAAGAAACATAGACAAGAGCCAATCCCAAGGTTACCTTCTTC-AAATTACAACTCGAACACCGAAGGTGCTAGATTTCAAA-TTTGAGC-TTTTGCCGCTTCACTCGCC-GTTT-ACTAA-GGCAAC--TCCCCT-GTTGGTTTCC--
	L170_233	------TCGCCAATA-TTTAGC-TTTAGATGGAA-TTTACCA-CCCACTTAGAGCTGCA-TTCCCAAACAACTCGACT-CTTCGAAAGCACCTTACATAGAATTGGTCATCTCATCGCAC-GGGATTCTC-ACCCTCTGTGACGTTCTGTTCCAAGAAACATAGACAAGAGCCAATCCCAAGGTTACCTTCTTC-AAATTACAACTCGAACACCGAAGGTGCTAGATTTCAAA-TTTGAGC-TTTTGCCGCTTCACTCGCC-GTTT-ACTAA-GGCAAC--TCCCCT-GTTGGTTTCC--
	L171_190	------TCGCCAATA-TTTAGC-TTTAGATGGAA-TTTACCA-CCCACTTAGAGCTGCA-TTCCCAAACAACTCGACT-CTTCGAAAGCACCTTACATAGAATTGGTCATCTCATCGCAC-GGGATTCTC-ACCCTCTGTGACGTTCTGTTCCAAGAAACATAGACAAGAGCCAATCCCAAGGTTACCTTCTTC-AAATTACAACTCGAACACCGAAGGTGCTAGATTTCAAA-TTTGAGC-TTTTGCCGCTTCACTCGCC-GTTT-ACTAA-GGCAAC--TCCCCT-GTTGGTTCCT--
	L171_262	------TCGCCAATA-TTTAGC-TTTAGATGGAA-TTTACCA-CCCACTTAGAGCTGCA-TTCCCAAACAACTCGACT-CTTCGAAAGCACCTTACATAGAATTGGTCATCTCATCGCAC-GGGATTCTC-ACCCTCTGTGACGTTCTGTTCCAAGAAACATAGACAAGAGCCAATCCCAAGGTTACCTTCTTC-AAATTACAACTCGAACACCGAAGGTGCTAGATTTCAAA-TTTGAGC-TTTTGCCGCTTCACTCGCC-GTTT-ACTAA-GGCAAC--TCCCCT-GTTGGTTCCT--
	L172_94	------TCGCCAATA-TTTAGC-TTTAGATGGAA-TTTACCA-CCCACTTAGAGCTGCA-TTCCCAAACAACTCGACT-CTTCGAAAGCACCTTACATAGAATTGGTCATCTCATCGCAC-GGGATTCTC-ACCCTCTGTGACGTTCTGTTCCAAGAAACATAGACAAGAGCCAATCCCAAGGTTACCTTCTTC-AAATTACAACTCGAACACCGAAGGTGCTAGATTTCAAA-TTTGAGC-TTTTGCCGCTTCACTCGCC-GTTT-ACTAA-GGCAAC--TCCCCT-GTTGGTTCCT--
	L172_147	------TCGCCAATA-TTTAGC-TTTAGATGGAA-TTTACCA-CCCACTTAGAGCTGCA-TTCCCAAACAACTCGACT-CTTCGAAAGCACCTTACATAGAATTGGTCATCTCATCGCAC-GGGATTCTC-ACCCTCTGTGACGTTCTGTTCCAAGAAACATAGACAAGAGCCAATCCCAAGGTTACCTTCTTC-AAATTACAACTCGAACACCGAAGGTGCTAGATTTCAAA-TTTGAGC-TTTTGCCGCTTCACTCGCC-GTTT-ACTAA-GGCAAC--TCCCCT-GTTGGTTTCC--
	L173_91	------TCGCCAATA-TTTAGC-TTTAGATGGAA-TTTACCA-CCCACTTAGAGCTGCA-TTCCCAAACAACTCGACT-CTTCGAAAGCACCTTACATAGAATTGGTCATCTCATCGCAC-GGGATTCTC-ACCCTCTGTGACGTTCTGTTCCAAGAAACATAGACAAGAGCCAATCCCAAGGTTACCTTCTTC-AAATTACAACTCGAACACCGAAGGTGCTAGATTTCAAA-TTTGAGC-TTTTGCCGCTTCACTCGCC-GTTA-CCTAACGGCAAC--TCCCCT-GTTGGTTCT---
	L173_267	------TCGCCAATA-TTTAGC-TTTAGATGGAA-TTTACCA-CCCACTTAGAGCTGCA-TTCCCAAACAACTCGACT-CTTCGAAAGCACCTTACATAGAATTGGTCATCTCATCGCAC-GGGATTCTC-ACCCTCTGTGACGTTCTGTTCCAAGAAACATAGACAAGAGCCAATCCCAAGGTTACCTTCTTC-AAATTACAACTCGAACACCGAAGGTGCTAGATTTCAAA-TTTGAGC-TTTTGCCGCTTCACTCGCC-GTTT-ACTAA-GGCAAC--TCCCCT-GTTGGTTTCC--
	L173_266	------TCGCCAATA-TTTAGC-TTTAGATGGAA-TTTACCA-CCCACTTAGAGCTGCA-TTCCCAAACAACTCGACT-CTTCGAAAGCACCTTACATAGAATTGGTCATCTCATCGCAC-GGGATTCTC-ACCCTCTGTGACGTTCTGTTCCAAGAAACATAGACAAGAGCCAATCCCAAGGTTACCTTCTTC-AAATTACAACTCGAACACCGAAGGTGCTAGATTTCAAA-TTTGAGC-TTTTGCCGCTTCACTCGCC-GTTT-ACTAA-GGCCAA--CTCCCT-GTTGGTTTCT--
	L173_184	------TCGCCAATA-TTTAGC-TTTAGATGGAA-TTTACCA-CCCACTTAGAGCTGCA-TTCCCAAACAACTCGACT-CTTCGAAAGCACCTTACATAGAATTGGTCATCTCATCGCAC-GGGATTCTC-ACCCTCTGTGACGTTCTGTTCCAAGAAACATAGACAAGAGCCAATCCCAAGGTTACCTTCTTC-AAATTACAACTCGAACACCGAAGGTGCTAGATTTCAAA-TTTGAGC-TTTTGCCGCTTCACTCGCC-GTTT-ACTAA-GGCAAC-TCCCCTC-GTTGGTTTC---
	L173_244	------TCGCCAATA-TTTAGC-TTTAGATGGAA-TTTACCA-CCCACTTAGAGCTGCA-TTCCCAAACAACTCGACT-CTTCGAAAGCACCTTACATAGAATTGGTCATCTCATCGCAC-GGGATTCTC-ACCCTCTGTGACGTTCTGTTCCAAGAAACATAGACAAGAGCCAATCCCAAGGTTACCTTCTTC-AAATTACAACTCGAACACCGAAGGTGCTAGATTTCAAA-TTTGAGC-TTTTGCCGCTTCACTCGCC-GTTT-ACTAA-GGCAAC--TCCCCT-GTTGGTTCCT--
	L176_284	------TCGCCAATA-TTTAGC-TTTAGATGGAA-TTTACCA-CCCACTTAGAGCTGCA-TTCCCAAACAACTCGACT-CTTCGAAAGCACCTTACATAGAATTGGTCATCTCATCGCAC-GGGATTCTC-ACCCTCTGTGACGTTCTGTTCCAAGAAACATAGACAAGAGCCAATCCCAAGGTTACCTTCTTC-AAATTACAACTCGAACACCGAAGGTGCTAGATTTCAAA-TTTGAGC-TTTTGCCGCTTCACTCGCC-GTTT-ACTAA-GGGCAA--TCCCT--GTTGGTTTCTT-
	L258_242	------TCGCCAATA-TTTAGC-TTTAGATGGAA-TTTACCA-CCCACTTAGAGCTGCA-TTCCCAAACAACTCGACT-CTTCGAAAGCACCTTACATAGAATTGGTCATCTCATCGCAC-GGGATTCTC-ACCCTCTGTGACGTTCTGTTCCAAGAAACATAGACAAGAGCCAATCCCAAGGTTACCTTCTTC-AAATTACAACTCGAACACCGAAGGTGCTAGATTTCAAA-TTTGAGC-TTTTGCCGCTTCACTCGCC-GTTT-ACTAA-GGCAAC-TCCCCTC-GTTGGTTCT---
	L258_233	------TCGCCAATA-TTTAGC-TTTAGATGGAA-TTTACCA-CCCACTTAGAGCTGCA-TTCCCAAACAACTCGACT-CTTCGAAAGCACCTTACATAGAATTGGTCATCTCATCGCAC-GGGATTCTC-ACCCTCTGTGACGTTCTGTTCCAAGAAACATAGACAAGAGCCAATCCCAAGGTTACCTTCTTC-AAATTACAACTCGAACACCGAAGGTGCTAGATTTCAAA-TTTGAGC-TTTTGCCGCTTCACTCGCC-GTTT-ACTAA-GGCAAC--TCCCCT-GTTGGTTCCT--
	L258_306	------TCGCCAATA-TTTAGC-TTTAGATGGAA-TTTACCA-CCCACTTAGAGCTGCA-TTCCCAAACAACTCGACT-CTTCGAAAGCACCTTACATAGAATTGGTCATCTCATCGCAC-GGGATTCTC-ACCCTCTGTGACGTTCTGTTCCAAGAAACATAGACAAGAGCCAATCCCAAGGTTACCTTCTTC-AAATTACAACTCGAACACCGAAGGTGCTAGATTTCAAA-TTTGAGC-TTTTGCCGCTTCACTCGCC-GTTT-ACTAA-GGCAAC--TCCCCT-GTTGGTTTCC--
	L258_312	------TCGCCAATA-TTTAGC-TTTAGATGGAA-TTTACCA-CCCACTTAGAGCTGCA-TTCCCAAACAACTCGACT-CTTCGAAAGCACCTTACATAGAATTGGTCATCTCATCGCAC-GGGATTCTC-ACCCTCTGTGACGTTCTGTTCCAAGAAACATAGACAAGAGCCAATCCCAAGGTTACCTTCTTC-AAATTACAACTCGAACACCGAAGGTGCTAGATTTCAAA-TTTGAGC-TTTTGCCGCTTCACTCGCC-GTTT-ACTAA-GGCAAC--TCCCTC-GTTGGTTCTT--
	L258_384	------TCGCCAATA-TTTAGC-TTTAGATGGAA-TTTACCA-CCCACTTAGAGCTGCA-TTCCCAAACAACTCGACT-CTTCGAAAGCACCTTACATAGAATTGGTCATCTCATCGCAC-GGGATTCTC-ACCCTCTGTGACGTTCTGTTCCAAGAAACATAGACAAGAGCCAATCCCAAGGTTACCTTCTTC-AAATTACAACTCGAACACCGAAGGTGCTAGATTTCAAA-TTTGAGC-TTTTGCCGCTTCACTCGCC-GTTT-ACTAA-GGCAAG--TCCCTC-GTTGGTTTCT--
	L258_230	------TCGCCAATA-TTTAGC-TTTAGATGGAA-TTTACCA-CCCACTTAGAGCTGCA-TTCCCAAACAACTCGACT-CTTCGAAAGCACCTTACATAGAATTGGTCATCTCATCGCAC-GGGATTCTC-ACCCTCTGTGACGTTCTGTTCCAAGAAACATAGACAAGAGCCAATCCCAAGGTTACCTTCTTC-AAATTACAACTCGAACACCGAAGGTGCTAGATTTCAAA-TTTGAGC-TTTTGCCGCTTCACTCGCC-GTTT-ACTAA-GGCCAA--TCCCTC-GTTCGGTTTC--
	L259_435	------TCGCCAATA-TTTAGC-TTTAGATGGAA-TTTACCA-CCCACTTAGAGCTGCA-TTCCCAAACAACTCGACT-CTTCGAAAGCACCTTACATAGAATTGGTCATCTCATCGCAC-GGGATTCTC-ACCCTCTGTGACGTTCTGTTCCAAGAAACATAGACAAGAGCCAATCCCAAGGTTACCTTCTTC-AAATTACAACTCGAACACCGAAGGTGCTAGATTTCAAA-TTTGAGC-TTTTGCCGCTTCACTCGCC-GTTT-ACTAA-GGCAAC--TCCCCT-GTTGGTTTCC--
	L259_262	------TCGCCAATA-TTTAGC-TTTAGATGGAA-TTTACCA-CCCACTTAGAGCTGCA-TTCCCAAACAACTCGACT-CTTCGAAAGCACCTTACATAGAATTGGTCATCTCATCGCAC-GGGATTCTC-ACCCTCTGTGACGTTCTGTTCCAAGAAACATAGACAAGAGCCAATCCCAAGGTTACCTTCTTC-AAATTACAACTCGAACACCGAAGGTGCTAGATTTCAAA-TTTGAGC-TTTTGCCGCTTCACTCGCC-GTTT-ACTAA-GGCAAC--TCCCT--GTTGGTTTCTT-
	L259_365	------TCGCCAATA-TTTAGC-TTTAGATGGAA-TTTACCA-CCCACTTAGAGCTGCA-TTCCCAAACAACTCGACT-CTTCGAAAGCACCTTACATAGAATTGGTCATCTCATCGCAC-GGGATTCTC-ACCCTCTGTGACGTTCTGTTCCAAGAAACATAGACAAGAGCCAATCCCAAGGTTACCTTCTTC-AAATTACAACTCGAACACCGAAGGTGCTAGATTTCAAA-TTTGAGC-TTTTGCCGCTTCACTCGCC-GTTT-ACTAA-GGCAAC--TCCCCT-GTTGGTTTCT--
	L259_275	------TCGCCAATA-TTTAGC-TTTAGATGGAA-TTTACCA-CCCACTTAGAGCTGCA-TTCCCAAACAACTCGACT-CTTCGAAAGCACCTTACATAGAATTGGTCATCTCATCGCAC-GGGATTCTC-ACCCTCTGTGACGTTCTGTTCCAAGAAACATAGACAAGAGCCAATCCCAAGGTTACCTTCTTC-AAATTACAACTCGAACACCGAAGGTGCTAGATTTCAAA-TTTGAGC-TTTTGCCGCTTCACTCGCC-GTTT-ACTAACGGCCAA--TCCCTC-GTTGGTTTC---
	L259_434	------TCGCCAATA-TTTAGC-TTTAGATGGAA-TTTACCA-CCCACTTAGAGCTGCA-TTCCCAAACAACTCGACT-CTTCGAAAGCACCTTACATAGAATTGGTCATCTCATCGCAC-GGGATTCTCTACCCTCTGTGACGTTCTGTTCCAAGAAACATAGACAAGAGCCAATCCCAAGGTTACCTTCTTC-AAATTACAACTCGAACACCGAAGGTGCTAGATTTCAAA-TTTGAGC-TTTTGCCGCTTCACTCGCCGGTTT-ACTAA-GGTCAA-TCCCCTC-GTTGGTT-----
	L259_336	------TCGCCAATA-TTTAGC-TTTAGATGGAA-TTTACCA-CCCACTTAGAGCTGCA-TTCCCAAACAACTCGACT-CTTCGAAAGCACCTTACATAGAATTGGTCATCTCATCGCAC-GGGATTCTC-ACCCTCTGTGACGTTCTGTTCCAAGAAACATAGACAAGAGCCAATCCCAAGGTTACCTTCTTC-AAATTACAACTCGAACACCGAAGGTGCTAGATTTCAAA-TTTGAGC-TTTTGCCGCTTCACTCGCC-GTTT-ACTAA-GGCAAC--TCCCCT-GTTGGTTCCT--
	L260_310	------TCGCCAATA-TTTAGC-TTTAGATGGAA-TTTACCA-CCCACTTAGAGCTGCA-TTCCCAAACAACTCGACT-CTTCGAAAGCACCTTACATAGAATTGGTCATCTCATCGCAC-GGGATTCTC-ACCCTCTGTGACGTTCTGTTCCAAGAAACATAGACAAGAGCCAATCCCAAGGTTACCTTCTTC-AAATTACAACTCGAACACCGAAGGTGCTAGATTTCAAA-TTTGAGC-TTTTGCCGCTTCACTCGCC-GTTT-ACTAA-GGCAAC--TCCCCT-GTTGGTTCTT--
	L260_343	------TCGCCAATA-TTTAGC-TTTAGATGGAA-TTTACCA-CCCACTTAGAGCTGCA-TTCCCAAACAACTCGACT-CTTCGAAAGCACCTTACATAGAATTGGTCATCTCATCGCAC-GGGATTCTC-ACCCTCTGTGACGTTCTGTTCCAAGAAACATAGACAAGAGCCAATCCCAAGGTTACCTTCTTC-AAATTACAACTCGAACACCGAAGGTGCTAGATTTCAAA-TTTGAGC-TTTTGCCGCTTCACTCGCC-GTTT-ACTAA-GGCAAT--TCCCTC-GTTCGGTTTC--
	L260_244	------TCGCCAATA-TTTAGC-TTTAGATGGAA-TTTACCA-CCCACTTAGAGCTGCA-TTCCCAAACAACTCGACT-CTTCGAAAGCACCTTACATAGAATTGGTCATCTCATCGCAC-GGGATTCTC-ACCCTCTGTGACGTTCTGTTCCAAGAAACATAGACAAGAGCCAATCCCAAGGTTACCTTCTTC-AAATTACAACTCGAACACCGAAGGTGCTAGATTTCAAA-TTTGAGC-TTTTGCCGCTTCACTCGCC-GTTT-ACTAA-GGCCAA--TCCCT--GTTGGTTTCTT-
	L261_239	------TCGCCAATA-TTTAGC-TTTAGATGGAA-TTTACCA-CCCACTTAGAGCTGCA-TTCCCAAACAACTCGACT-CTTCGAAAGCACCTTACATAGAATTGGTCATCTCATCGCAC-GGGATTCTC-ACCCTCTGTGACGTTCTGTTCCAAGAAACATAGACAAGAGCCAATCCCAAGGTTACCTTCTTC-AAATTACAACTCGAACACCGAAGGTGCTAGATTTCAAA-TTTGAGC-TTTTGCCGCTTCACTCGCC-GTTT-ACTAA-GGCCAA--TCCCTC-GTTCGGTTTC--
	L261_278	------TCGCCAATA-TTTAGC-TTTAGATGGAA-TTTACCA-CCCACTTAGAGCTGCA-TTCCCAAACAACTCGACT-CTTCGAAAGCACCTTACATAGAATTGGTCATCTCATCGCAC-GGGATTCTC-ACCCTCTGTGACGTTCTGTTCCAAGAAACATAGACAAGAGCCAATCCCAAGGTTACCTTCTTC-AAATTACAACTCGAACACCGAAGGTGCTAGATTTCAAA-TTTGAGC-TTTTGCCGCTTCACTCGCC-GTTT-ACTAA-GGCCAA--TCCCT--GTTGGTTTCTT-
	L261_231	------TCGCCAATA-TTTAGC-TTTAGATGGAA-TTTACCA-CCCACTTAGAGCTGCA-TTCCCAAACAACTCGACT-CTTCGAAAGCACCTTACATAGAATTGGTCATCTCATCGCAC-GGGATTCTC-ACCCTCTGTGACGTTCTGTTCCAAGAAACATAGACAAGAGCCAATCCCAAGGTTACCTTCTTC-AAATTACAACTCGAACACCGAAGGTGCTAGATTTCAAA-TTTGAGC-TTTTGCCGCTTCACTCGCC-GTTT-ACTAA-GGCCAA--TCCCT--GTTGGTTTCTT-
	L262_253	------TCGCCAATA-TTTAGC-TTTAGATGGAA-TTTACCA-CCCACTTAGAGCTGCA-TTCCCAAACAACTCGACT-CTTCGAAAGCACCTTACATAGAATTGGTCATCTCATCGCAC-GGGATTCTC-ACCCTCTGTGACGTTCTGTTCCAAGAAACATAGACAAGAGCCAATCCCAAGGTTACCTTCTTC-AAATTACAACTCGAACACCGAAGGTGCTAGATTTCAAA-TTTGAGC-TTTTGCCGCTTCACTCGCC-GTTT-ACTAA-GGCAAC--TCCCCT-GTTGGTTCCT--
	L262_228	------TCGCCAATA-TTTAGC-TTTAGATGGAA-TTTACCA-CCCACTTAGAGCTGCA-TTCCCAAACAACTCGACT-CTTCGAAAGCACCTTACATAGAATTGGTCATCTCATCGCAC-GGGATTCTC-ACCCTCTGTGACGTTCTGTTCCAAGAAACATAGACAAGAGCCAATCCCAAGGTTACCTTCTTC-AAATTACAACTCGAACACCGAAGGTGCTAGATTTCAAA-TTTGAGC-TTTTGCCGCTTCACTCGCC-GTTT-ACTAA-GGCAAC--TCCCCT-GTTGGTTCTT--
	L262_302	------TCGCCAATA-TTTAGC-TTTAGATGGAA-TTTACCA-CCCACTTAGAGCTGCA-TTCCCAAACAACTCGACT-CTTCGAAAGCACCTTACATAGAATTGGTCATCTCATCGCAC-GGGATTCTC-ACCCTCTGTGACGTTCTGTTCCAAGAAACATAGACAAGAGCCAATCCCAAGGTTACCTTCTTC-AAATTACAACTCGAACACCGAAGGTGCTAGATTTCAAA-TTTGAGC-TTTTGCCGCTTCACTCGCC-GTTT-ACTAA-GGCAAC--TCCCTC-GTTGGTTTCT--
	L262_236	------TCGCCAATA-TTTAGC-TTTAGATGGAA-TTTACCA-CCCACTTAGAGCTGCA-TTCCCAAACAACTCGACT-CTTCGAAAGCACCTTACATAGAATTGGTCATCTCATCGCAC-GGGATTCTC-ACCCTCTGTGACGTTCTGTTCCAAGAAACATAGACAAGAGCCAATCCCAAGGTTACCTTCTTC-AAATTACAACTCGAACACCGAAGGTGCTAGATTTCAAA-TTTGAGC-TTTTGCCGCTTCACTCGCC-GTTT-ACTAA-GGGCAA--TCCCT--GTTGGTTTCTT-
	L263_205	------TCGCCAATA-TTTAGC-TTTAGATGGAA-TTTACCA-CCCACTTAGAGCTGCA-TTCCCAAACAACTCGACT-CTTCGAAAGCACCTTACATAGAATTGGTCATCTCATCGCAC-GGGATTCTC-ACCCTCTGTGACGTTCTGTTCCAAGAAACATAGACAAGAGCCAATCCCAAGGTTACCTTCTTC-AAATTACAACTCGAACACCGAAGGTGCTAGATTTCAAA-TTTGAGC-TTTTGCCGCTTCACTCGCC-GTTT-ACTAA-GGCAAC-TCCCCTC-GTTGGTTCT---
	L263_108	------TCGCCAATA-TTTAGC-TTTAGATGGAA-TTTACCA-CCCACTTAGAGCTGCA-TTCCCAAACAACTCGACT-CTTCGAAAGCACCTTACATAGAATTGGTCATCTCATCGCAC-GGGATTCTC-ACCCTCTGTGACGTTCTGTTCCAAGAAACATAGACAAGAGCCAATCCCAAGGTTACCTTCTTC-AAATTACAACTCGAACACCGAAGGTGCTAGATTTCAAA-TTTGAGC-TTTTGCCGCTTCACTCGCC-GTT--ACTAA-GGGAAC--TCCCAT-TTGGTTTCTTT-
	L265_244	------TCGCCAATA-TTTAGC-TTTAGATGGAA-TTTACCA-CCCACTTAGAGCTGCA-TTCCCAAACAACTCGACT-CTTCGAAAGCACCTTACATAGAATTGGTCATCTCATCGCAC-GGGATTCTC-ACCCTCTGTGACGTTCTGTTCCAAGAAACATAGACAAGAGCCAATCCCAAGGTTACCTTCTTC-AAATTACAACTCGAACACCGAAGGTGCTAGATTTCAAA-TTTGAGC-TTTTGCCGCTTCACTCGCC-GTTT-ACTAA-GGCAAC--TCCCCT-GTTGGTTTCC--
	L265_320	------TCGCCAATA-TTTAGC-TTTAGATGGAA-TTTACCA-CCCACTTAGAGCTGCA-TTCCCAAACAACTCGACT-CTTCGAAAGCACCTTACATAGAATTGGTCATCTCATCGCAC-GGGATTCTC-ACCCTCTGTGACGTTCTGTTCCAAGAAACATAGACAAGAGCCAATCCCAAGGTTACCTTCTTC-AAATTACAACTCGAACACCGAAGGTGCTAGATTTCAAA-TTTGAGC-TTTTGCCGCTTCACTCGCC-GTTT-ACTAA-GGGCAA-TCCCCTC-GTTTGGTTT---
	L265_181	------TCGCCAATA-TTTAGC-TTTAGATGGAA-TTTACCA-CCCACTTAGAGCTGCA-TTCCCAAACAACTCGACT-CTTCGAAAGCACCTTACATAGAATTGGTCATCTCATCGCAC-GGGATTCTC-ACCCTCTGTGACGTTCTGTTCCAAGAAACATAGACAAGAGCCAATCCCAAGGTTACCTTCTTC-AAATTACAACTCGAACACCGAAGGTGCTAGATTTCAAA-TTTGAGC-TTTTGCCGCTTCACTCGCC-GTTTTACTAACGGCCAA--TCCCTC-GTTGGTTT----
	L265_196	GGTCTCTCGCCAATA-TTTAGC-TTTAGATGGAA-TTTACCA-CCCACTTAGAGCTGCA-TTCCCAAACAACTCGACT-CTTCGAAAGCACCTTACATAGAATTGGTCATCTCATCGCAC-GGGATTCTC-ACCCTCTGTGACGTTCTGTTCCAAGAAACATAGACAAGAGCCAATCCCAAGGTTACCTTCTTC-AAATTACAACTCGAACACCGAAGGTGCTAGATTTCAAA-TTTGAGC-TTTTGCCGCTTCACTCGCC-GTTT-ACTAA-GGCAAT----CCCT-GTTGGT------
	L266_198	------TCGCCAATA-TTTAGC-TTTAGATGGAA-TTTACCA-CCCACTTAGAGCTGCA-TTCCCAAACAACTCGACT-CTTCGAAAGCACCTTACATAGAATTGGTCATCTCATCGCAC-GGGATTCTC-ACCCTCTGTGACGTTCTGTTCCAAGAAACATAGACAAGAGCCAATCCCAAGGTTACCTTCTTC-AAATTACAACTCGAACACCGAAGGTGCTAGATTTCAAA-TTTGAGC-TTTTGCCGCTTCACTCGCC-GTTT-ACTAA-GGCAAC-TCCCCTC-GTTGGTTTC---
	L266_158	------TCGCCAATA-TTTAGC-TTTAGATGGAA-TTTACCA-CCCACTTAGAGCTGCA-TTCCCAAACAACTCGACT-CTTCGAAAGCACCTTACATAGAATTGGTCATCTCATCGCAC-GGGATTCTC-ACCCTCTGTGACGTTCTGTTCCAAGAAACATAGACAAGAGCCAATCCCAAGGTTACCTTCTTC-AAATTACAACTCGAACACCGAAGGTGCTAGATTTCAAA-TTTGAGC-TTTTGCCGCTTCACTCGCC-GTTT-ACTAA-GGCAAC--TCCCCT-GTTGGTTCCT--
	L266_100	------TGGCCAATA-TTTAGC-TTTAGAAGAAA-TTTACCT-CCCATTTAGAGCTGCA-TTCCCAAACAACTCGACT-CTTCGAAAGCACCTTACATAGAATTGGTCATCTCATCGCAC-GGGATTCTC-ACCCTCTGTGACGTTCTGTTCCAAGAAACATAGACAAGAGCCAATCCCAAGGTTACCTTCTTC-AAATTACAACTCGAACACCGAAGGTGCTAGATTTCAAA-TTTGAGC-TTTTGCCGCTTCACTCGCC-GTT--ACTAA-GGCAAC--TCCCCTCGTTGGTTTCC--
	L267_272	------TCGCCAATA-TTTAGC-TTTAGATGGAA-TTTACCA-CCCACTTAGAGCTGCA-TTCCCAAACAACTCGACT-CTTCGAAAGCACCTTACATAGAATTGGTCATCTCATCGCAC-GGGATTCTC-ACCCTCTGTGACGTTCTGTTCCAAGAAACATAGACAAGAGCCAATCCCAAGGTTACCTTCTTC-AAATTACAACTCGAACACCGAAGGTGCTAGATTTCAAA-TTTGAGC-TTTTGCCGCTTCACTCGCC-GTTT-ACTAA-GGCAAC--TCCCCT-GTGGTTCCTT--
	L267_161	------TCGCCAATA-TTTAGC-TTTAGATGGAA-TTTACCA-CCCACTTAGAGCTGCA-TTCCCAAACAACTCGACT-CTTCGAAAGCACCTTACATAGAATTGGTCATCTCATCGCAC-GGGATTCTC-ACCCTCTGTGACGTTCTGTTCCAAGAAACATAGACAAGAGCCAATCCCAAGGTTACCTTCTTC-AAATTACAACTCGAACACCGAAGGTGCTAGATTTCAAA-TTTGAGC-TTTTGCCGCTTCACTCGCC-GTTT-ACTAA-GGGCAA-TCCCCTC-GTTGGTTTC---
	L267_167	------TCGCCAATA-TTTAGC-TTTAGATGGAA-TTTACCA-CCCACTTAGAGCTGCA-TTCCCAAACAACTCGACT-CTTCGAAAGCACCTTACATAGAATTGGTCATCTCATCGCAC-GGGATTCTC-ACCCTCTGTGACGTTCTGTTCCAAGAAACATAGACAAGAGCCAATCCCAAGGTTACCTTCTTC-AAATTACAACTCGAACACCGAAGGTGCTAGATTTCAAA-TTTGAGC-TTTTGCCGCTTCACTCGCC-GTTT-ACTAA-GGCAAC--TCCCCT-GTTGGTTTCC--
	L279_190	------TCGCCAATA-TTTAGC-TTTAGATGGAA-TTTACCA-CCCACTTAGAGCTGCA-TTCCCAAACAACTCGACT-CTTCGAAAGCACCTTACATAGAATTGGTCATCTCATCGCAC-GGGATTCTC-ACCCTCTGTGACGTTCTGTTCCAAGAAACATAGACAAGAGCCAATCCCAAGGTTACCTTCTTC-AAATTACAACTCGAACACCGAAGGTGCTAGATTTCAAA-TTTGAGC-TTTTGCCGCTTCACTCGCC-GTT--ACTAA-GGCAAC--TCCCCTCGTTCGGTTCC--
	L279_188	------TCGCCAATA-TTTAGC-TTTAGATGGAA-TTTACCA-CCCACTTAGAGCTGCA-TTCCCAAACAACTCGACT-CTTCGAAAGCACCTTACATAGAATTGGTCATCTCATCGCAC-GGGATTCTC-ACCCTCTGTGACGTTCTGTTCCAAGAAACATAGACAAGAGCCAATCCCAAGGTTACCTTCTTC-AAATTACAACTCGAACACCGAAGGTGCTAGATTTCAAA-TTTGAGC-TTTTGCCGCTTCACTCGCC-GTTT-ACTAA-GGCAAC--TCCCTC-GTTGGTTTCT--
	L279_267	------TCGCCAATA-TTTAGC-TTTAGATGGAA-TTTACCA-CCCACTTAGAGCTGCA-TTCCCAAACAACTCGACT-CTTCGAAAGCACCTTACATAGAATTGGTCATCTCATCGCAC-GGGATTCTC-ACCCTCTGTGACGTTCTGTTCCAAGAAACATAGACAAGAGCCAATCCCAAGGTTACCTTCTTC-AAATTACAACTCGAACACCGAAGGTGCTAGATTTCAAA-TTTGAGC-TTTTGCCGCTTCACTCGCC-GTTT-ACTAA-GGGCAA--TCCCT--GTTGGTTTCTT-
	L279_218	------TCGCCAATA-TTTAGC-TTTAGATGGAA-TTTACCA-CCCACTTAGAGCTGCA-TTCCCAAACAACTCGACT-CTTCGAAAGCACCTTACATAGAATTGGTCATCTCATCGCAC-GGGATTCTC-ACCCTCTGTGACGTTCTGTTCCAAGAAACATAGACAAGAGCCAATCCCAAGGTTACCTTCTTC-AAATTACAACTCGAACACCGAAGGTGCTAGATTTCAAA-TTTGAGC-TTTTGCCGCTTCACTCGCC-GTTT-ACTAA-GGCAAC--TCCCCT-GTTGGTTCTT--
	L279_286	------TCGCCAATA-TTTAGC-TTTAGATGGAA-TTTACCA-CCCACTTAGAGCTGCA-TTCCCAAACAACTCGACT-CTTCGAAAGCACCTTACATAGAATTGGTCATCTCATCGCAC-GGGATTCTC-ACCCTCTGTGACGTTCTGTTCCAAGAAACATAGACAAGAGCCAATCCCAAGGTTACCTTCTTCAAAATTACAACTCGAACACCGAAGGTGCTAGATTTCAAA-TTTGAGC-TTTTGCCGCTTCACTCGCC-GTTT-ACTAA-GGCAAC--TCCCCT-GTTGGTTTC---
	L279_126	------TCGCCAATA-TTTAGC-TTTAGATGGAA-TTTACCA-CCCACTTAGAGCTGCA-TTCCCAAACAACTCGACT-CTTCGAAAGCACCTTACATAGAATTGGTCATCTCATCGCAC-GGGATTCTC-ACCCTCTGTGACGTTCTGTTCCAAGAAACATAGACAAGAGCCAATCCCAAGGTTACCTTCTTC-AAATTACAACTCGAACACCGAAGGTGCTAGATTTCAAA-TTTGAGC-TTTTGCCGCTTCACTCGCC-GTT--ACTAA-GGGCAA--TCCCCTCGTTCGGTTTC--
	L280_259	------TCGCCAATA-TTTAGC-TTTAGATGGAA-TTTACCA-CCCACTTAGAGCTGCA-TTCCCAAACAACTCGACT-CTTCGAAAGCACCTTACATAGAATTGGTCATCTCATCGCAC-GGGATTCTC-ACCCTCTGTGACGTTCTGTTCCAAGAAACATAGACAAGAGCCAATCCCAAGGTTACCTTCTTC-AAATTACAACTCGAACACCGAAGGTGCTAGATTTCAAA-TTTGAGC-TTTTGCCGCTTCACTCGCC-GTTT-ACTAA-GGCCAA--TCCCT--GTTGGTTTCTT-
	L281_138	------TCGCCAATA-TTTAGC-TTTAGATGGAA-TTTACCA-CCCACTTAGAGCTGCA-TTCCCAAACAACTCGACT-CTTCGAAAGCACCTTACATAGAATTGGTCATCTCATCGCAC-GGGATTCTC-ACCCTCTGTGACGTTCTGTTCCAAGAAACATAGACAAGAGCCAATCCCAAGGTTACCTTCTTC-AAATTACAACTCGAACACCGAAGGTGCTAGATTTCAAA-TTTGAGC-TTTTGCCGCTTCACTCGCC-GTTT-ACTAA-GGCAAC--TCCCCT-GTTGGTTCCT--
	L282_334	------TCGCCAATA-TTTAGC-TTTAGATGGAA-TTTACCA-CCCACTTAGAGCTGCA-TTCCCAAACAACTCGACT-CTTCGAAAGCACCTTACATAGAATTGGTCATCTCATCGCAC-GGGATTCTC-ACCCTCTGTGACGTTCTGTTCCAAGAAACATAGACAAGAGCCAATCCCAAGGTTACCTTCTTC-AAATTACAACTCGAACACCGAAGGTGCTAGATTTCAAA-TTTGAGC-TTTTGCCGCTTCACTCGCC-GTTT-ACTAA-GGCAAC--TCCCCT-GTTGGTTTCC--
	L282_188	------TCGCCAATA-TTTAGC-TTTAGATGGAA-TTTACCA-CCCACTTAGAGCTGCA-TTCCCAAACAACTCGACT-CTTCGAAAGCACCTTACATAGAATTGGTCATCTCATCGCAC-GGGATTCTC-ACCCTCTGTGACGTTCTGTTCCAAGAAACATAGACAAGAGCCAATCCCAAGGTTACCTTCTTC-AAATTACAACTCGAACACCGAAGGTGCTAGATTTCAAA-TTTGAGC-TTTTGCCGCTTCACTCGCC-GTTT-ACTAA-GGCCAA--TCCCT--GTTGGTTTCTT-
	L283_203	------TCGCCAATA-TTTAGC-TTTAGATGGAA-TTTACCA-CCCACTTAGAGCTGCA-TTCCCAAACAACTCGACT-CTTCGAAAGCACCTTACATAGAATTGGTCATCTCATCGCAC-GGGATTCTC-ACCCTCTGTGACGTTCTGTTCCAAGAAACATAGACAAGAGCCAATCCCAAGGTTACCTTCTTC-AAATTACAACTCGAACACCGAAGGTGCTAGATTTCAAA-TTTGAGC-TTTTGCCGCTTCACTCGCC-GTTT-ACTAA-GGCAAC--TCCCCT-GTTGGTTCCT--
	L283_264	------TCGCCAATA-TTTAGC-TTTAGATGGAA-TTTACCA-CCCACTTAGAGCTGCA-TTCCCAAACAACTCGACT-CTTCGAAAGCACCTTACATAGAATTGGTCATCTCATCGCAC-GGGATTCTC-ACCCTCTGTGACGTTCTGTTCCAAGAAACATAGACAAGAGCCAATCCCAAGGTTACCTTCTTC-AAATTACAACTCGAACACCGAAGGTGCTAGATTTCAAA-TTTGAGC-TTTTGCCGCTTCACTCGCC-GTTT-ACTAA-GGCAAC--TCCCCT-GTTGGTTTCC--
	L283_245	------TCGCCAATA-TTTAGC-TTTAGATGGAA-TTTACCA-CCCACTTAGAGCTGCA-TTCCCAAACAACTCGACT-CTTCGAAAGCACCTTACATAGAATTGGTCATCTCATCGCAC-GGGATTCTC-ACCCTCTGTGACGTTCTGTTCCAAGAAACATAGACAAGAGCCAATCCCAAGGTTACCTTCTTC-AAATTACAACTCGAACACCGAAGGTGCTAGATTTCAAA-TTTGAGC-TTTTGCCGCTTCACTCGCC-GTTT-ACTAA-GGTCAACTCCCCTC-GTTGGTTC----
	L283_251	------TCGCCAATA-TTTAGC-TTTAGATGGAA-TTTACCA-CCCACTTAGAGCTGCA-TTCCCAAACAACTCGACT-CTTCGAAAGCACCTTACATAGAATTGGTCATCTCATCGCAC-GGGATTCTC-ACCCTCTGTGACGTTCTGTTCCAAGAAACATAGACAAGAGCCAATCCCAAGGTTACCTTCTTC-AAATTACAACTCGAACACCGAAGGTGCTAGATTTCAAA-TTTGAGC-TTTTGCCGCTTCACTCGCC-GTTT-ACTAA-GGGCAA-TCCCCTC-GTTGGTTTC---
	L283_287	------TCGCCAATA-TTTAGC-TTTAGATGGAA-TTTACCA-CCCACTTAGAGCTGCA-TTCCCAAACAACTCGACT-CTTCGAAAGCACCTTACATAGAATTGGTCATCTCATCGCAC-GGGATTCTC-ACCCTCTGTGACGTTCTGTTCCAAGAAACATAGACAAGAGCCAATCCCAAGGTTACCTTCTTC-AAATTACAACTCGAACACCGAAGGTGCTAGATTTCAAA-TTTGAGC-TTTTGCCGCTTCACTCGCC-GTTT-ACTAACGGCCAA--TCCCTC-GTTGGTTTC---
	L284_101	------TCGCCAATA-TTTAGC-TTTAGATGGAA-TTTACCA-CCCACTTAGAGCTGCA-TTCCCAAACAACTCGACT-CTTCGAAAGCACCTTACATAGAATTGGTCATCTCATCGCAC-GGGATTCTC-ACCCTCTGTGACGTTCTGTTCCAAGAAACATAGACAAGAGCCAATCCCAAGGTTACCTTCTTC-AAATTACAACTCGAACACCGAAGGTGCTAGATTTCAAA-TTTGAGC-TTTTGCCGCTTCACTCGCC-GTTT-ACTAA-GGCAAC--TCCCCT-GTTGGTTTCC--
	L284_126	------TCGCCAATA-TTTAGC-TTTAGATGGAA-TTTACCA-CCCACTTAGAGCTGCA-TTCCCAAACAACTCGACT-CTTCGAAAGCACCTTACATAGAATTGGTCATCTCATCGCAC-GGGATTCTC-ACCCTCTGTGACGTTCTGTTCCAAGAAACATAGACAAGAGCCAATCCCAAGGTTACCTTCTTC-AAATTACAACTCGAACACCGAAGGTGCTAGATTTCAAA-TTTGAGC-TTTTGCCGCTTCACTCGCC-GTTT-ACTAA-GGCAAC--TCCCCT-GTTGGTTTCT--
	L284_199	------TCGCCAATA-TTTAGC-TTTAGATGGAA-TTTACCA-CCCACTTAGAGCTGCA-TTCCCAAACAACTCGACT-CTTCGAAAGCACCTTACATAGAATTGGTCATCTCATCGCAC-GGGATTCTC-ACCCTCTGTGACGTTCTGTTCCAAGAAACATAGACAAGAGCCAATCCCAAGGTTACCTTCTTC-AAATTACAACTCGAACACCGAAGGTGCTAGATTTCAAA-TTTGAGC-TTTTGCCGCTTCACTCGCC-GTTT-ACTAA-GGCCAA--CTCCCT-GTTGGTTTCT--
	L285_113	------TCGCCAATA-TTTAGC-TTTAGATGGAA-TTTACCA-CCCACTTAGAGCTGCA-TTCCCAAACAACTCGACT-CTTCGAAAGCACCTTACATAGAATTGGTCATCTCATCGCAC-GGGATTCTC-ACCCTCTGTGACGTTCTGTTCCAAGAAACATAGACAAGAGCCAATCCCAAGGTTACCTTCTTC-AAATTACAACTCGAACACCGAAGGTGCTAGATTTCAAA-TTTGAGC-TTTTGCCGCTTCACTCGCC-GTTT-ACTAA-GGCAAC--TCCCCT-GTTGGTTCTT--
	L285_90	------TCGCCAATA-TTTAGC-TTTAGATGGAA-TTTACCA-CCCACTTAGAGCTGCA-TTCCCAAACAACTCGACT-CTTCGAAAGCACCTTACATAGAATTGGTCATCTCATCGCAC-GGGATTCTC-ACCCTCTGTGACGTTCTGTTCCAAGAAACATAGACAAGAGCCAATCCCAAGGTTACCTTCTTC-AAATTACAACTCGAACACCGAAGGTGCTAGATTTCAAA-TTTGAGC-TTTTGCCGCTTCACTCGCC-GTTT-ACTAA-GGCAAC--TCCCCT-GTTGGTTTCC--
	L284_163	------TCGCCAATA-TTTAGC-TTTAGATGGAA-TTTACCA-CCCACTTAGAGCTGCA-TTCCCAAACAACTCGACT-CTTCGAAAGCACCTTACATAGAATTGGTCATCTCATCGCAC-GGGATTCTC-ACCCTCTGTGACGTTCTGTTCCAAGAAACATAGACAAGAGCCAATCCCAAGGTTACCTTCTTC-AAATTACAACTCGAACACCGAAGGTGCTAGATTTCAAA-TTTGAGC-TTTTGCCGCTTCACTCGCC-GTTT-ACTAA-GGCCAA--CTCCCT-GTTCGGTTTC--
	L285_133	------TCGCCAATA-TTTAGC-TTTAGATGGAA-TTTACCA-CCCACTTAGAGCTGCA-TTCCCAAACAACTCGACT-CTTCGAAAGCACCTTACATAGAATTGGTCATCTCATCGCAC-GGGATTCTC-ACCCTCTGTGACGTTCTGTTCCAAGAAACATAGACAAGAGCCAATCCCAAGGTTACCTTCTTC-AAATTACAACTCGAACACCGAAGGTGCTAGATTTCAAA-TTTGAGC-TTTTGCCGCTTCACTCGCC-GTTT-ACTAA-GGCCAA--TCCCT--GTTGGTTTCTT-
	L286_154	------TCGCCAATA-TTTAGC-TTTAGATGGAA-TTTACCA-CCCACTTAGAGCTGCA-TTCCCAAACAACTCGACT-CTTCGAAAGCACCTTACATAGAATTGGTCATCTCATCGCAC-GGGATTCTC-ACCCTCTGTGACGTTCTGTTCCAAGAAACATAGACAAGAGCCAATCCCAAGGTTACCTTCTTC-AAATTACAACTCGAACACCGAAGGTGCTAGATTTCAAA-TTTGAGC-TTTTGCCGCTTCACTCGCC-GTTT-ACTAA-GGCAAC--TCCCCT-GTTGGTTCTT--
	L288_173	------TCGCCAATA-TTTAGC-TTTAGATGGAA-TTTACCA-CCCACTTAGAGCTGCA-TTCCCAAACAACTCGACT-CTTCGAAAGCACCTTACATAGAATTGGTCATCTCATCGCAC-GGGATTCTC-ACCCTCTGTGACGTTCTGTTCCAAGAAACATAGACAAGAGCCAATCCCAAGGTTACCTTCTTC-AAATTACAACTCGAACACCGAAGGTGCTAGATTTCAAA-TTTGAGC-TTTTGCCGCTTCACTCGCC-GTTT-ACTAA-GGCAAC--TCCCCT-GTTGGTTCCT--
	L288_170	------TCGCCAATA-TTTAGC-TTTAGATGGAA-TTTACCA-CCCACTTAGAGCTGCA-TTCCCAAACAACTCGACT-CTTCGAAAGCACCTTACATAGAATTGGTCATCTCATCGCAC-GGGATTCTC-ACCCTCTGTGACGTTCTGTTCCAAGAAACATAGACAAGAGCCAATCCCAAGGTTACCTTCTTC-AAATTACAACTCGAACACCGAAGGTGCTAGATTTCAAA-TTTGAGC-TTTTGCCGCTTCACTCGCC-GTTT-ACTAA-GGCAAC--TCCCTC-GTTGGTTCTT--
	L288_175	------TCGCCAATA-TTTAGC-TTTAGATGGAA-TTTACCA-CCCACTTAGAGCTGCA-TTCCCAAACAACTCGACT-CTTCGAAAGCACCTTACATAGAATTGGTCATCTCATCGCAC-GGGATTCTC-ACCCTCTGTGACGTTCTGTTCCAAGAAACATAGACAAGAGCCAATCCCAAGGTTACCTTCTTC-AAATTACAACTCGAACACCGAAGGTGCTAGATTTCAAA-TTTGAGC-TTTTGCCGCTTCACTCGCC-GTTT-ACTAA-GGCAAC--TCCCTC-GTTGGTTCTT--
	L288_215	------TCGCCAATA-TTTAGC-TTTAGATGGAA-TTTACCA-CCCACTTAGAGCTGCA-TTCCCAAACAACTCGACT-CTTCGAAAGCACCTTACATAGAATTGGTCATCTCATCGCAC-GGGATTCTC-ACCCTCTGTGACGTTCTGTTCCAAGAAACATAGACAAGAGCCAATCCCAAGGTTACCTTCTTC-AAATTACAACTCGAACACCGAAGGTGCTAGATTTCAAA-TTTGAGC-TTTTGCCGCTTCACTCGCC-GTTT-ACTAA-GGCAAC--TCCCTC-GTTGGTTTCT--
	L288_316	------TCGCCAATA-TTTAGC-TTTAGATGGAA-TTTACCA-CCCACTTAGAGCTGCA-TTCCCAAACAACTCGACT-CTTCGAAAGCACCTTACATAGAATTGGTCATCTCATCGCAC-GGGATTCTC-ACCCTCTGTGACGTTCTGTTCCAAGAAACATAGACAAGAGCCAATCCCAAGGTTACCTTCTTC-AAATTACAACTCGAACACCGAAGGTGCTAGATTTCAAA-TTTGAGC-TTTTGCCGCTTCACTCGCC-GTTT-ACTAA-GGCAAC--TCCCCT-GTTGGTTCTT--
	L335_123	------TGGCCAATA-TTTAGC-TTTAGATGGAA-TTTACCA-CCCACTTAGAGCTGCA-TTCCCAAACAACTCGACT-CTTCGAAAGCACCTTACATAGAATTGGTCATCTCATCGCAC-GGGATTCTC-ACCCTCTGTGACGTTCTGTTCCAAGAAACATAGACAAGAGCCAATCCCAAGGTTACCTTCTTC-AAATTACAACTCGAACACCGAAGGTGCTAGATTTCAAA-TTTGAGC-TTTTGCCGCTTCACTCGCC-GTTT-ACTAA-GGCAAC--TCCCCT-GTTGGTTCCT--
	L336_223	------TCGCCAATA-TTTAGC-TTTAGATGGAA-TTTACCA-CCCACTTAGAGCTGCA-TTCCCAAACAACTCGACT-CTTCGAAAGCACCTTACATAGAATTGGTCATCTCATCGCAC-GGGATTCTC-ACCCTCTGTGACGTTCTGTTCCAAGAAACATAGACAAGAGCCAATCCCAAGGTTACCTTCTTC-AAATTACAACTCGAACACCGAAGGTGCTAGATTTCAAA-TTTGAGC-TTTTGCCGCTTCACTCGCC-GTTT-ACTAA-GGCAAC--TCCCCT-GTTGGTTTCT--
	L341_163	------TCGCCAATA-TTTAGC-TTTAAATGGAA-TTTACCA-CCCACTTAGAGCTGCA-TTCCCAAACAACTCGACT-CTTCGAAAGCACCTTACATAGAATTGGTCATCTCATCGCAC-GGGATTCTC-ACCCTCTGTGACGTTCTGTTCCAAGAAACATAGACAAGAGCCAATCCCAAGGTTACCTTCTTC-AAATTACAACTCGAACACCGAAGGTGCTAGATTTCAAA-TTTGAGC-TTTTGCCGCTTCACTCGCC-GTT--ACTAA-GGCAAC--TCCCCT-GTTGGTTTCCT-
	L342_224	------TCGCCAATA-TTTAGC-TTTAGATGGAA-TTTACCA-CCCACTTAGAGCTGCA-TTCCCAAACAACTCGACT-CTTCGAAAGCACCTTACATAGAATTGGTCATCTCATCGCAC-GGGATTCTC-ACCCTCTGTGACGTTCTGTTCCAAGAAACATAGACAAGAGCCAATCCCAAGGTTACCTTCTTC-AAATTACAACTCGAACACCGAAGGTGCTAGATTTCAAA-TTTGAGC-TTTTGCCGCTTCACTCGCC-GTTT-ACTAA-GGCAAC-TCCCCTC-GTTGGTTCT---
	L342_370	------TCGCCAATA-TTTAGC-TTTAGATGGAA-TTTACCA-CCCACTTAGAGCTGCA-TTCCCAAACAACTCGACT-CTTCGAAAGCACCTTACATAGAATTGGTCATCTCATCGCAC-GGGATTCTC-ACCCTCTGTGACGTTCTGTTCCAAGAAACATAGACAAGAGCCAATCCCAAGGTTACCTTCTTC-AAATTACAACTCGAACACCGAAGGTGCTAGATTTCAAA-TTTGAGC-TTTTGCCGCTTCACTCGCC-GTTT-ACTAA-GGCCAA--CTCCCT-GTTGGTTCTT--
	L342_208	------TCGCCAATA-TTTAGC-TTTAGATGGAA-TTTACCA-CCCACTTAGAGCTGCA-TTCCCAAACAACTCGACT-CTTCGAAAGCACCTTACATAGAATTGGTCATCTCATCGCAC-GGGATTCTC-ACCCTCTGTGACGTTCTGTTCCAAGAAACATAGACAAGAGCCAATCCCAAGGTTACCTTCTTC-AAATTACAACTCGAACACCGAAGGTGCTAGATTTCAAA-TTTGAGC-TTTTGCCGCTTCACTCGCC-GTTT-ACTAA-GGTCAA--TCCCTC-GTTGGTTCTT--
	L342_242	------TCGCCAATA-TTTAGC-TTTAGATGGAA-TTTACCA-CCCACTTAGAGCTGCA-TTCCCAAACAACTCGACT-CTTCGAAAGCACCTTACATAGAATTGGTCATCTCATCGCAC-GGGATTCTC-ACCCTCTGTGACGTTCTGTTCCAAGAAACATAGACAAGAGCCAATCCCAAGGTTACCTTCTTC-AAATTACAACTCGAACACCGAAGGTGCTAGATTTCAAA-TTTGAGC-TTTTGCCGCTTCACTCGCC-GTTT-ACTAA-GGCCAA--TCCCTC-GTTCGGTTTC--
	L342_244	------TGGCCGGTA-TTTAGC-TTTAGATGGAA-TTTACCA-CCCACTTAGAGCTGCA-TTCCCAAACAACTCGACT-CTTCGAAAGCACCTTACATAGAATTGGTCATCTCATCGCAC-GGGATTCTC-ACCCTCTGTGACGTTCTGTTCCAAGAAACATAGACAAGAGCCAATCCCAAGGTTACCTTCTTC-AAATTACAACTCGAACACCGAAGGTGCTAGATTTCAAA-TTTGAGC-TTTTGCCGCTTCACTCGCC-GTT--ACTAA-GGCAAC--TCCCCT-GTTGGTTCCTT-
	L342_236	------TGGCCAATA-TTTAGC-TTTAGATGGAA-TTTACCA-CCCACTTAGAGCTGCA-TTCCCAAACAACTCGACT-CTTCGAAAGCACCTTACATAGAATTGGTCATCTCATCGCAC-GGGATTCTC-ACCCTCTGTGACGTTCTGTTCCAAGAAACATAGACAAGAGCCAATCCCAAGGTTACCTTCTTC-AAATTACAACTCGAACACCGAAGGTGCTAGATTTCAAA-TTTGAGC-TTTTGCCGCTTCACTCGCC-GTTT-ACTAA-GGCAAC--TCCCCT-GTTGGTTCTT--
	L344_183	------TCGCCAATA-TTTAGC-TTTAGATGGAA-TTTACCA-CCCACTTAGAGCTGCA-TTCCCAAACAACTCGACT-CTTCGAAAGCACCTTACATAGAATTGGTCATCTCATCGCAC-GGGATTCTC-ACCCTCTGTGACGTTCTGTTCCAAGAAACATAGACAAGAGCCAATCCCAAGGTTACCTTCTTC-AAATTACAACTCGAACACCGAAGGTGCTAGATTTCAAA-TTTGAGC-TTTTGCCGCTTCACTCGCC-GTTT-ACTAA-GGCAAC--TCCCCT-GTTGGTTTCT--
	L344_299	------TCGCCAATATTTTAGC-TTTAGATGGAA-TTTACCA-CCCACTTAGAGCTGCA-TTCCCAAACAACTCGACT-CTTCGAAAGCACCTTACATAGAATTGGTCATCTCATCGCAC-GGGATTCTC-ACCCTCTGTGACGTTCTGTTCCAAGAAACATAGACAAGAGCCAATCCCAAGGTTACCTTCTTC-AAATTACAACTCGAACACCGAAGGTGCTAGATTTCAAA-TTTGAGC-TTTTGCCGCTTCACTCGCC-GTTT-ACTAA-GGTCAA--TCCCTC-GTTTGGTTT---
	L344_194	------TCGCCAATA-TTTAGC-TTTAGATGGAA-TTTACCA-CCCACTTAGAGCTGCA-TTCCCAAACAACTCGACT-CTTCGAAAGCACCTTACATAGAATTGGTCATCTCATCGCAC-GGGATTCTC-ACCCTCTGTGACGTTCTGTTCCAAGAAACATAGACAAGAGCCAATCCCAAGGTTACCTTCTTC-AAATTACAACTCGAACACCGAAGGTGCTAGATTTCAAA-TTTGAGC-TTTTGCCGCTTCACTCGCC-GTTT-ACTAA-GGCCAA--TCCCT--GTTGGTTTCTT-
	T248_89	------TCGCCAATA-TTTAGC-TTTAGATGGAA-TTTACCA-CCCACTTAGAGCTGCA-TTCCCAAACAACTCGACT-CTTCGAAAGCACCTTACATAGAATTGGTCATCTCATCGCAC-GGGATTCTC-ACCCTCTGTGACGTTCTGTTCCAAGAAACATAGACAAGAGCCAATCCCAAGGTTACCTTCTTC-AAATTACAACTCGAACACCGAAGGTGCTAGATTTCAAA-TTTGAGC-TTTTGCCGCTTCACTCGCC-GTT--ACTAA-GGCAAC--TCCCCTCGTTCGGTTTC--
	T248_123	------TCGCCAATA-TTTAGC-TTTAGATGGAA-TTTACCA-CCCACTTAGAGCTGCA-TTCCCAAACAACTCGACT-CTTCGAAAGCACCTTACATAGAATTGGTCATCTCATCGCAC-GGGATTCTC-ACCCTCTGTGACGTTCTGTTCCAAGAAACATAGACAAGAGCCAATCCCAAGGTTACCTTCTTC-AAATTACAACTCGAACACCGAAGGTGCTAGATTTCAAA-TTTGAGC-TTTTGCCGCTTCACTCGCC-GTTT-ACTAA-GGCAAC--TCCCCT-GTTGGTTCCT--
	T248_218	------TCGCCAATA-TTTAGC-TTTAGATGGAA-TTTACCA-CCCACTTAGAGCTGCA-TTCCCAAACAACTCGACT-CTTCGAAAGCACCTTACATAGAATTGGTCATCTCATCGCAC-GGGATTCTC-ACCCTCTGTGACGTTCTGTTCCAAGAAACATAGACAAGAGCCAATCCCAAGGTTACCTTCTTC-AAATTACAACTCGAACACCGAAGGTGCTAGATTTCAAA-TTTGAGC-TTTTGCCGCTTCACTCGCC-GTTT-ACTAA-GGCAAC--TCCCCT-GTTGGTTCTT--
	T248_33	------TCGCCAATA-TTTAGC-TTTAGATGGAA-TTTACCACCCCACTTAGAGCTGCA-TTCCCAAACAACTCGACT-CTTCGAAAGCACCTTACATAGAATTGGTCATCTCATCGCAC-GGGATTCTC-ACCCTCTGTGACGTTCTGTTCCAAGAAACATAGACAAGAGCCAATCCCAAGGTTACCTTCTTC-AAATTACAACTCGAACACCGAAGGTGCTAGATTTCAAA-TTTGAGC-TTTTGCCGCTTCACTCGCC-GTT--ACTAA-GGGCAA--TCCCCT-GTTGGTTTCT--
	T249_330	------TCGCCAATA-TTTAGC-TTTAGATGGAA-TTTACCA-CCCACTTAGAGCTGCA-TTCCCAAACAACTCGACT-CTTCGAAAGCACCTTACATAGAATTGGTCATCTCATCGCAC-GGGATTCTC-ACCCTCTGTGACGTTCTGTTCCAAGAAACATAGACAAGAGCCAATCCCAAGGTTACCTTCTTC-AAATTACAACTCGAACACCGAAGGTGCTAGATTTCAAA-TTTGAGC-TTTTGCCGCTTCACTCGCC-GTTT-ACTAA-GGCAAC--TCCCCT-GTTGGTTCCT--
	T249_195	------TCGCCAATA-TTTAGC-TTTAGATGGAA-TTTACCA-CCCACTTAGAGCTGCA-TTCCCAAACAACTCGACT-CTTCGAAAGCACCTTACATAGAATTGGTCATCTCATCGCAC-GGGATTCTC-ACCCTCTGTGACGTTCTGTTCCAAGAAACATAGACAAGAGCCAATCCCAAGGTTACCTTCTTC-AAATTACAACTCGAACACCGAAGGTGCTAGATTTCAAA-TTTGAGC-TTTTGCCGCTTCACTCGCC-GTTT-ACTAA-GGCAAC--TCCCCT-GTTGGTTTCC--
	T249_206	------TCGCCAATA-TTTAGC-TTTAGATGGAA-TTTACCA-CCCACTTAGAGCTGCA-TTCCCAAACAACTCGACT-CTTCGAAAGCACCTTACATAGAATTGGTCATCTCATCGCAC-GGGATTCTC-ACCCTCTGTGACGTTCTGTTCCAAGAAACATAGACAAGAGCCAATCCCAAGGTTACCTTCTTC-AAATTACAACTCGAACACCGAAGGTGCTAGATTTCAAA-TTTGAGC-TTTTGCCGCTTCACTCGCC-GTTT-ACTAA-GGGCAA--TCCCT--GTTGGTTTCTT-
	T250_191	------TCGCCAATA-TTTAGC-TTTAGATGGAA-TTTACCA-CCCACTTAGAGCTGCA-TTCCCAAACAACTCGACT-CTTCGAAAGCACCTTACATAGAATTGGTCATCTCATCGCAC-GGGATTCTC-ACCCTCTGTGACGTTCTGTTCCAAGAAACATAGACAAGAGCCAATCCCAAGGTTACCTTCTTC-AAATTACAACTCGAACACCGAAGGTGCTAGATTTCAAA-TTTGAGC-TTTTGCCGCTTCACTCGCC-GTTT-ACTAA-GGCAAC--TCCCCT-GTTGGTTCCT--
	T250_261	------TCGCCAATA-TTTAGC-TTTAGATGGAA-TTTACCA-CCCACTTAGAGCTGCA-TTCCCAAACAACTCGACT-CTTCGAAAGCACCTTACATAGAATTGGTCATCTCATCGCAC-GGGATTCTC-ACCCTCTGTGACGTTCTGTTCCAAGAAACATAGACAAGAGCCAATCCCAAGGTTACCTTCTTC-AAATTACAACTCGAACACCGAAGGTGCTAGATTTCAAA-TTTGAGC-TTTTGCCGCTTCACTCGCC-GTTT-ACTAA-GGCAAC--TCCCCT-GTTGGTTTCC--
	T250_230	------TCGCCAATA-TTTAGC-TTTAGATGGAA-TTTACCA-CCCACTTAGAGCTGCA-TTCCCAAACAACTCGACT-CTTCGAAAGCACCTTACATAGAATTGGTCATCTCATCGCAC-GGGATTCTC-ACCCTCTGTGACGTTCTGTTCCAAGAAACATAGACAAGAGCCAATCCCAAGGTTACCTTCTTC-AAATTACAACTCGAACACCGAAGGTGCTAGATTTCAAA-TTTGAGC-TTTTGCCGCTTCACTCGCC-GTTT-ACTAA-GGGCAA-TCCCCTC-GTTGGTTTC---
	T251_287	------TCGCCAATA-TTTAGC-TTTAGATGGAA-TTTACCA-CCCACTTAGAGCTGCA-TTCCCAAACAACTCGACT-CTTCGAAAGCACCTTACATAGAATTGGTCATCTCATCGCAC-GGGATTCTC-ACCCTCTGTGACGTTCTGTTCCAAGAAACATAGACAAGAGCCAATCCCAAGGTTACCTTCTTC-AAATTACAACTCGAACACCGAAGGTGCTAGATTTCAAA-TTTGAGC-TTTTGCCGCTTCACTCGCC-GTTT-ACTAA-GGCAAC-TCCCCTC-GTTGGTTCT---
	T251_284	------TCGCCAATA-TTTAGC-TTTAGATGGAA-TTTACCA-CCCACTTAGAGCTGCA-TTCCCAAACAACTCGACT-CTTCGAAAGCACCTTACATAGAATTGGTCATCTCATCGCAC-GGGATTCTC-ACCCTCTGTGACGTTCTGTTCCAAGAAACATAGACAAGAGCCAATCCCAAGGTTACCTTCTTC-AAATTACAACTCGAACACCGAAGGTGCTAGATTTCAAA-TTTGAGC-TTTTGCCGCTTCACTCGCC-GTTT-ACTAA-GGCAAC--TCCCCT-GTTGGTTCTT--
	T251_207	------TCGCCAATA-TTTAGC-TTTAGATGGAA-TTTACCA-CCCACTTAGAGCTGCA-TTCCCAAACAACTCGACT-CTTCGAAAGCACCTTACATAGAATTGGTCATCTCATCGCAC-GGGATTCTC-ACCCTCTGTGACGTTCTGTTCCAAGAAACATAGACAAGAGCCAATCCCAAGGTTACCTTCTTC-AAATTACAACTCGAACACCGAAGGTGCTAGATTTCAAA-TTTGAGC-TTTTGCCGCTTCACTCGCC-GTTT-ACTAA-GGCAAC--TCCCT--GTTGGTTTCTT-
	T251_196	------TCGCCAATA-TTTAGC-TTTAGATGGAA-TTTACCA-CCCACTTAGAGCTGCA-TTCCCAAACAACTCGACT-CTTCGAAAGCACCTTACATAGAATTGGTCATCTCATCGCAC-GGGATTCTC-ACCCTCTGTGACGTTCTGTTCCAAGAAACATAGACAAGAGCCAATCCCAAGGTTACCTTCTTC-AAATTACAACTCGAACACCGAAGGTGCTAGATTTCAAA-TTTGAGC-TTTTGCCGCTTCACTCGCC-GTTT-ACTAA-GGCAAC--TCCCCT-GTTGGTTCCT--
	T251_475	------TCGCCAATA-TTTAGC-TTTAGATGGAA-TTTACCA-CCCACTTAGAGCTGCA-TTCCCAAACAACTCGACT-CTTCGAAAGCACCTTACATAGAATTGGTCATCTCATCGCAC-GGGATTCTC-ACCCTCTGTGACGTTCTGTTCCAAGAAACATAGACAAGAGCCAATCCCAAGGTTACCTTCTTC-AAATTACAACTCGAACACCGAAGGTGCTAGATTTCAAA-TTTGAGC-TTTTGCCGCTTCACTCGCC-GTTT-ACTAA-GGGCAA-TCCCCTC-GTTGGTTTC---
	T251_322	------TCGCCAATA-TTTAGC-TTTAGATGGAA-TTTACCA-CCCACTTAGAGCTGCA-TTCCCAAACAACTCGACT-CTTCGAAAGCACCTTACATAGAATTGGTCATCTCATCGCAC-GGGATTCTC-ACCCTCTGTGACGTTCTGTTCCAAGAAACATAGACAAGAGCCAATCCCAAGGTTACCTTCTTC-AAATTACAACTCGAACACCGAAGGTGCTAGATTTCAAATTTTGAGC-TTTTGCCGCTTCACTCGCC-GTTT-ACTAA-GGCAAC--TCCCCT-GTTGGTTTC---
	T251_302	------TCGCCAATA-TTTAGC-TTTAGATGGAA-TTTACCA-CCCACTTAGAGCTGCA-TTCCCAAACAACTCGACT-CTTCGAAAGCACCTTACATAGAATTGGTCATCTCATCGCAC-GGGATTCTC-ACCCTCTGTGACGTTCTGTTCCAAGAAACATAGACAAGAGCCAATCCCAAGGTTACCTTCTTC-AAATTACAACTCGAACACCGAAGGTGCTAGATTTCAAA-TTTGAGC-TTTTGCCGCTTCACTCGCC-GTTT-ACTAA-GGCCAA--TCCCT--GTTGGTTTCTT-
	T252_268	------CCGCAAATA-TTTAGC-TTTAGATGGAA-TTTACCA-CCCACTTAGAGCTGCA-TTCCCAAACAACTCGACT-CTTCGAAAGCACCTTACATAGAATTGGTCATCTCATCGCAC-GGGATTCTC-ACCCTCTGTGACGTTCTGTTCCAAGAAACATAGACAAGAGCCAATCCCAAGGTTACCTTCTTC-AAATTACAACTCGAACACCGAAGGTGCTAGATTTCAAA-TTTGAGC-TTTTGCCGCTTCACTCGCC-GTTT-ACTAA-GGCAAC-TCCCCTC-GTTGGTTCC---
	T251_205	------TCGCCAATA-TTTAGC-TTTAGATGGAA-TTTACCA-CCCACTTAGAGCTGCA-TTCCCAAACAACTCGACT-CTTCGAAAGCACCTTACATAGAATTGGTCATCTCATCGCAC-GGGATTCTC-ACCCTCTGTGACGTTCTGTTCCAAGAAACATAGACAAGAGCCAATCCCAAGGTTACCTTCTTC-AAATTACAACTCGAACACCGAAGGTGCTAGATTTCAAA-TTTGAGC-TTTTGCCGCTTCACTCGCC-GTTT-ACTAA-GGCCAA--TCCCTC-GTTCGGTTCT--
	T251_466	------TCGCCAATA-TTTAGC-TTTAGATGGAA-TTTACCA-CCCACTTAGAGCTGCA-TTCCCAAACAACTCGACT-CTTCGAAAGCACCTTACATAGAATTGGTCATCTCATCGCAC-GGGATTCTC-ACCCTCTGTGACGTTCTGTTCCAAGAAACATAGACAAGAGCCAATCCCAAGGTTACCTTCTTC-AAATTACAACTCGAACACCGAAGGTGCTAGATTTCAAA-TTTGAGC-TTTTGCCGCTTCACTCGCC-GTTT-ACTAA-CGGCCA--ATCCCT-GTTGGTTTCT--
	T252_432	------TCGCCAATA-TTTAGC-TTTAGATGGAA-TTTACCA-CCCACTTAGAGCTGCA-TTCCCAAACAACTCGACT-CTTCGAAAGCACCTTACATAGAATTGGTCATCTCATCGCAC-GGGATTCTC-ACCCTCTGTGACGTTCTGTTCCAAGAAACATAGACAAGAGCCAATCCCAAGGTTACCTTCTTC-AAATTACAACTCGAACACCGAAGGTGCTAGATTTCAAA-TTTGAGC-TTTTGCCGCTTCACTCGCC-GTTT-ACTAACGGCCAA--TCCCTC-GTTGGTTTC---
	T327_337	------TCGCCAATA-TTTAGC-TTTAGATGGAA-TTTACCA-CCCACTTAGAGCTGCA-TTCCCAAACAACTCGACT-CTTCGAAAGCACCTTACATAGAATTGGTCATCTCATCGCAC-GGGATTCTC-ACCCTCTGTGACGTTCTGTTCCAAGAAACATAGACAAGAGCCAATCCCAAGGTTACCTTCTTC-AAATTACAACTCGAACACCGAAGGTGCTAGATTTCAAA-TTTGAGC-TTTTGCCGCTTCACTCGCC-GTTT-ACTAA-GGCAAC--TCCCCT-GTTGGTTTCT--
	T327_290	------TCGCCAATA-TTTAGC-TTTAGATGGAA-TTTACCA-CCCACTTAGAGCTGCA-TTCCCAAACAACTCGACT-CTTCGAAAGCACCTTACATAGAATTGGTCATCTCATCGCAC-GGGATTCTC-ACCCTCTGTGACGTTCTGTTCCAAGAAACATAGACAAGAGCCAATCCCAAGGTTACCTTCTTC-AAATTACAACTCGAACACCGAAGGTGCTAGATTTCAAA-TTTGAGC-TTTTGCCGCTTCACTCGCC-GTTT-ACTAA-GGCCAA--CTCCCT-GTTCGGTTCT--
	T327_373	------TCGCCAATA-TTTAGC-TTTAGATGGAA-TTTACCA-CCCACTTAGAGCTGCA-TTCCCAAACAACTCGACT-CTTCGAAAGCACCTTACATAGAATTGGTCATCTCATCGCAC-GGGATTCTC-ACCCTCTGTGACGTTCTGTTCCAAGAAACATAGACAAGAGCCAATCCCAAGGTTACCTTCTTC-AAATTACAACTCGAACACCGAAGGTGCTAGATTTCAAA-TTTGAGC-TTTTGCCGCTTCACTCGCC-GTTT-ACTAA-GGGCAA-TCCCCTC-GTTGGTTTC---
	T327_244	------TCGCCAATA-TTTAGC-TTTAGATGGAA-TTTACCA-CCCACTTAGAGCTGCA-TTCCCAAACAACTCGACT-CTTCGAAAGCACCTTACATAGAATTGGTCATCTCATCGCAC-GGGATTCTC-ACCCTCTGTGACGTTCTGTTCCAAGAAACATAGACAAGAGCCAATCCCAAGGTTACCTTCTTC-AAATTACAACTCGAACACCGAAGGTGCTAGATTTCAAA-TTTGAGC-TTTTGCCGCTTCACTCGCC-GTTT-ACTAA-GGCAAC--TCCCCT-GTTGGTTCTT--
;
end;
