# Supplementary material for: Biogeographic barriers drive co-diversification within associated eukaryotes of the Sarracenia alata pitcher plant system
Source: PeerJ. 2016 Jan 14;4:e1576. doi: 10.7717/peerj.1576 (PMC4715430; doi:10.7717/peerj.1576)
Supplement: Supplemental Information 2 [file peerj-04-1576-s004.zip › DRYAD_Satleretal/OTUs/Fungi7_OTU_121.nex]

#NEXUS
begin taxa;
	dimensions ntax=84;
	taxlabels
	A253_71
	A253_111
	A254_253
	A254_162
	A254_441
	A254_335
	A253_56
	A255_373
	A256_344
	A256_384
	A256_132
	A329_67
	C235_157
	C235_327
	C235_288
	C236_53
	C236_247
	C236_307
	C238_108
	C238_353
	C238_85
	C238_153
	C238_432
	C239_287
	C313_171
	C313_194
	K243_8
	K244_304
	K245_248
	K246_21
	K247_220
	L167_23
	L169_158
	L171_30
	L171_193
	L176_351
	L176_3
	L176_251
	L176_365
	L176_79
	L176_359
	L258_365
	L261_409
	L262_407
	L262_303
	L262_183
	L262_429
	L263_239
	L263_59
	L263_376
	L263_9
	L266_325
	L279_17
	L280_6
	L282_171
	L282_433
	L282_359
	L282_226
	L284_142
	L285_167
	L285_111
	L286_356
	L285_80
	L286_426
	L286_297
	L288_20
	L289_238
	L335_260
	L336_113
	L336_156
	L340_72
	L341_34
	L342_78
	L342_305
	L344_12
	L344_379
	L345_411
	L345_23
	L345_164
	T248_133
	T249_251
	T250_187
	T252_57
	T252_326
;
end;
begin characters;
	dimensions nchar=295;
	format datatype=dna missing=? gap=-;
	matrix
	A253_71	----------GCTGTAATATTTAGC-C-TTAGATGGAATTTACCACCCACTTAGAG-CTGCATTCCCAAACAACTCGACTCTTCGAAAGCACCTTACATAGAATTGGTCATCTCATCGCACGGGATTCTCACCCTCTGTGACGTTCTGTTCCAAGAAACATAGACAAGAGCCAATCCCAAGGTTACCTTCTTCAAATTACAACTCGAACACCGAAGGTGCTAGATTTCAAATTTGAGC-TTTTGCCGCTTCACTCGCCG-TTACTAAGGCAA--TCCCT--GTTGGTTTCTTTT-
	A253_111	----------GCTGTAATATTTAGC-C-TTAGATGGAATTTACCACCCACTTAGAG-CTGCATTCCCAAACAACTCGACTCTTCGAAAGCACCTTACATAGAATTGGTCATCTCATCGCACGGGATTCTCACCCTCTGTGACGTTCTGTTCCAAGAAACATAGACAAGAGCCAATCCCAAGGTTACCTTCTTCAAATTACAACTCGAACACCGAAGGTGCTAGATTTCAAATTTGAGC--TTTGCCGCTTCACTCGCCG-TTACTAAGGCAA--TCCCT--GTTGGTTTCTTTTC
	A254_253	----------GCTGTAATATTTAGC-C-TTAGATGGAATTTACCACCCACTTAGAG-CTGCATTCCCAAACAACTCGACTCTTCGAAAGCACCTTACATAGAATTGGTCATCTCATCGCACGGGATTCTCACCCTCTGTGACGTTCTGTTCCAAGAAACATAGACAAGAGCCAATCCCAAGGTTACCTTCTTCAAATTACAACTCGAACACCGAAGGTGCTAGATTTCAAATTTGAGC-TGTTGCCGCTTCACTCGCCGTTTACTAGGGCAA--TCCCT--GTTGGTTTCTTT--
	A254_162	----------GCTGTAATATTTAGC-C-TTAGATGGAGTTTACCACCCACTTAGAG-CTGCATTCCCAAACAACTCGACTCTTCGAAAGCACCTTACATAGAATTGGTCATCTCATCGCACGGGATTCTCACCCTCTGTGACGTTCTGTTCCAAGAAACATAGACAAGAGCCAATCCCAAGGTTACCTTCTTCAAATTACAACTCGAACACCGAAGGTGCTAGATTTCAAATTTGAGC-TTTTGCCGCTTCACTCGCCGTTTACTAAGGCAA--TCCCT--GTTGGTTTCTTT--
	A254_441	-----------TGCCAATATTTAGC-T-TTAGATGGAATTTACCACCCACTTAGAG-CTGCATTCCCAAACAACTCGACTCTTCGAAAGCACCTTACATAGAATTGGTCATCTCATCGCACGGGATTCTCACCCTCTGTGACGTTCTGTTCCAAGAAACATAGACAAGAGCCAATCCCAAGGTTACCTTCTTCAAATTACAACTCGAACACCGAAGGTGCTAGATTTCAAATTTGAGC-TTTTGCCGCTTCACTCGCCGTTTACTAAGGCAA--TCCCT--GTTTGGTTTCTTT-
	A254_335	----------TCGCTAATATTTAGC-T-TTAGATGGAATTTACCACCCACTTAGAG-CTGCATTCCCAAACAACTCGACTCTTCGAAAGCACCTTACATAGAATTGGTCATCTCATCGCACGGGATTCTCACCCTCTGTGACGTTCTGTTCCAAGAAACATAGACAAGAGCCAATCCCAAGGTTACCTTCTTCAAATTACAACTCGAACACCGAAGGTGCTAGATTTCAAATTTGAGC-TTTTGCCGCTTCACTCGCCGTTTACTAAGGCAA--TCCCT--GTTGGTTTCTTT--
	A253_56	----------GCTGTAATATTTAGC-T-TTAGATGGAATTTACCACCCACTTAGAG-CTGCATTCCCAAACAACTCGACTCTTCGAAAGCACCTTACATAGAATTGGTCATCTCATCGCACGGGATTCTCACCCTCTGTGACGTTCTGTTCCAAGAAACATAGACAAGAGCCAATCCCAAGGTTACCTTCTTCAAATTACAACTCGAACACCGAAGGTGCTAGATTTCAAATTTGAGC-TTTTGCCGCTTCACTCGCCG-TTACTAAGGCAA--TCCCT--GTTGGTTTCTTTT-
	A255_373	----------GTGGTTATATTTAGC-T-TTAGATGGAATTTACCACCCACTTAGAG-CTGCATTCCCAAACAACTCGACTCTTCGAAAGCACCTTACATAGAATTGGTCATCTCATCGCACGGGATTCTCACCCTCTGTGACGTTCTGTTCCAAGAAACATAGACAAGAGCCAATCCCAAGGTTACCTTCTTCAAATTACAACTCGAACACCGAAGGTGCTAGATTTCAAATTTGAGC-TTTTGCCGCTTCACTCGCCGTTTACTAAGGCAA--TCCCT--GTTGGTTTCTTT--
	A256_344	----------GCTGTAATATTTAGC-C-TTAGATGGAGTTTACCACCCACTTAGAG-CTGCATTCCCAAACAACTCGACTCTTCGAAAGCACCTTACATAGAATTGGTCATCTCATCGCACGGGATTCTCACCCTCTGTGACGTTCTGTTCCAAGAAACATAGACAAGAGCCAATCCCAAGGTTACCTTCTTCAAATTACAACTCGAACACCGAAGGTGCTAGATTTCAAATTTGAGC-TTTTGCCGCTTCACTCGCCGTTTACTAAGGCAA--TCCCT--GTTGGTTTCTTT--
	A256_384	----------GCTGTAATATTTAGC-CTTTAGATGGAATTTACCACCCACTTAGAG-CTGCATTCCCAAACAACTCGACTCTTCGAAAGCACCTTACATAGAATTGGTCATCTCATCGCACGGGATTCTCACCCTCTGTGACGTTCTGTTCCAAGAAACATAGACAAGAGCCAATCCCAAGGTTACCTTCTTCAAATTACAACTCGAACACCGAAGGTGCTAGATTTCAAATTTGAGC-TTTTGCCGCTTCACTCGCCGTTTACTAAGGCAA--TCCCT--GTTGGTTTCCT---
	A256_132	----------GCTGTAATATTTAGC-T-TTAGATGGAATTTACCACCCACTTAGAG-CTGCATTCCCAAACAACTCGACTCTTCGAAAGCACCTTACATAGAATTGGTCATCTCATCGCACGGGATTCTCACCCTCTGTGACGTTCTGTTCCAAGAAACATAGACAAGAGCCAATCCCAAGGTTACCTTCTTCAAATTACAACTCGAACACCGAAGGTGCTAGATTTCAAATTTGAGC-TTTTGCCGCTTCACTCGCCG-TTACTAAGGCAA--TCCCT--GTTGGTTTCTTTC-
	A329_67	----------GCTGTAATATTTAGC-C-TTAGATGGAGTTTACCACCCACTTAGAG-CTGCATTCCCAAACAACTCGACTCTTCGAAAGCACCTTACATAGAATTGGTCATCTCATCGCACGGGATTCTCACCCTCTGTGACGTTCTGTTCCAAGAAACATAGACAAGAGCCAATCCCAAGGTTACCTTCTTCAAATTACAACTCGAACACCGAAGGTGCTAGATTTCAAATTTGAGC-TTTTGCCGCTTCACTCGCCG-TTACTAAGGCAA--TCCCT--GTTGGTTTCTTTT-
	C235_157	----------GCTGTAATATTTAGC-C-TTAGATGGAATTTACCACCCACTTAGAG-CTGCATTCCCAAACAACTCGACTCTTCGAAAGCACCTTACATAGAATTGGTCATCTCATCGCACGGGATTCTCACCCTCTGTGACGTTCTGTTCCAAGAAACATAGACAAGAGCCAATCCCAAGGTTACCTTCTTCAAATTACAACTCGAACACCGAAGGTGCTAGATTTCAAATTTGAGC-TTTTGCCGCTTCACTCGCCG-TTACTAAGGCAA--TCCCT--GTTGGTTTCTTTT-
	C235_327	---------GCTCGTAATATTTAGC-T-TTAGATGGAATTTACCACCCACTTAGAG-CTGCATTCCCAAACAACTCGACTCTTCGAAAGCACCTTACATAGAATTGGTCATCTCATCGCACGGGATTCTCACCCTCTGTGACGTTCTGTTCCAAGAAACATAGACAAGAGCCAATCCCAAGGTTACCTTCTTCAAATTACAACTCGAACACCGAAGGTGCTAGATTTCAAATTTGAGC-TTTTGCCGCTTCACTCGCCGTTTACTAAGGCAA--TCCCT--GTTGGTTTCTT---
	C235_288	----------TCGCAAATATTTAGCTT-TTAGATGGAATTTACCACCCACTTAGAG-CTGCATTCCCAAACAACTCGACTCTTCGAAAGCACCTTACATAGAATTGGTCATCTCATCGCACGGGATTCTCACCCTCTGTGACGTTCTGTTCCAAGAAACATAGACAAGAGCCAATCCCAAGGTTACCTTCTTCAAATTACAACTCGAACACCGAAGGTGCTAGATTTCAAATTTGAGC-TTTTGCCGCTTCACTCGCCGTTTACTAAGGCCA--ATCCCTCGTTCGGTTT-----
	C236_53	----------GCTGTAATATTTAGC-C-TTAGATGGAGTTTACCACCCACTTAGAG-CTGCATTCCCAAACAACTCGACTCTTCGAAAGCACCTTACATAGAATTGGTCATCTCATCGCACGGGATTCTCACCCTCTGTGACGTTCTGTTCCAAGAAACATAGACAAGAGCCAATCCCAAGGTTACCTTCTTCAAATTACAACTCGAACACCGAAGGTGCTAGATTTCAAATTTGAGC-TTTTGCCGCTTCACTCGCCG-TTACTAAGGCAA--TCCCT--GTTGGTTTCTTTT-
	C236_247	----------GCTGTAATATTTAGC-T-TTAGATGGAATTTACCACCCACTTAGAG-CTGCATTCCCAAACAACTCGACTCTTCGAAAGCACCTTACATAGAATTGGTCATCTCATCGCACGGGATTCTCACCCTCTGTGACGTTCTGTTCCAAGAAACATAGACAAGAGCCAATCCCAAGGTTACCTTCTTCAAATTACAACTCGAACACCGAAGGTGCTAGATTTCAAATTTGAGC-TTTTGCCGCTTCACTCGCCGTTTACTAAGGCAA--TCCCT--GTTGGTTTCTTT--
	C236_307	---------TCCGCCAATATTTAGC-T-TTAGATGGAATTTACCACCCACTTAGAG-CTGCATTCCCAAACAACTCGACTCTTCGAAAGCACCTTACATAGAATTGGTCATCTCATCGCACGGGATTCTCACCCTCTGTGACGTTCTGTTCCAAGAAACATAGACAAGAGCCAATCCCAAGGTTACCTTCTTCAAATTACAACTCGAACACCGAAGGTGCTAGATTTCAAATTTGAGC-TTTTGCCGCTTCACTCGCCGTTTACTAAGGCAA--TCCCT-CGTTGGTTTCT----
	C238_108	----------GCTGTAATATTTAGC-C-TTAGATAGAGTTTACCACCCACTTAGAG-CTGCATTCCCAAACAACTCGACTCTTCGAAAGCACCTTACATAGAATTGGTCATCTCATCGCACGGGATTCTCACCCTCTGTGACGTTCTGTTCCAAGAAACATAGACAAGAGCCAATCCCAAGGTTACCTTCTTCAAATTACAACTCGAACACCGAAGGTGCTAGATTTCAAATTTGAGC-TTTTGCCGCTTCACTCGCCG-TTACTAAGGCAA--TCCCT--GTTGGTTTCTTTT-
	C238_353	----------GCTGTAATATTTAGC-C-TTAGATGGAATTTACCACCCACTTAGAG-CTGCATTCCCAAACAACTCGACTCTTCGAAAGCACCTTACATAGAATTGGTCATCTCATCGCACGGGATTCTCACCCTCTGTGACGTTCTGTTCCAAGAAACATAGACAAGAGCCAATCCCAAGGTTACCTTCTTCAAATTACAACTCGAACACCGAAGGTGCTAGATTTCAAATTTGAGC-TTTTGCCGCTTCACTCGCCGTTTACTAAGGCAA--TCCCT--GTTGGTTTCTTT--
	C238_85	----------GCTGTAATATTTAGC-C-TTAGATGGAGTTTACCACCCACTTAGAG-CTGCATTCCCAAACAACTCGACTCTTCGAAAGCACCTTACATAGAATTGGTCATCTCATCGCACGGGATTCTCACCCTCTGTGACGTTCTGTTCCAAGAAACATAGACAAGAGCCAATCCCAAGGTTACCTTCTTCAAATTACAACTCGAACACCGAAGGTGCTAGATTTCAAATTTGAGC-TTTTGCCGCTTCACTCGCCG-TTACTAAGGCAA--TCCCT--GTTGGTTTCTTTC-
	C238_153	----------GCTGTAATATTTAGC-T-TTAGATGGAATTTACCACCCACTTAGAG-CTGCATTCCCAAACAACTCGACTCTTCGAAAGCACCTTACATAGAATTGGTCATCTCATCGCACGGGATTCTCACCCTCTGTGACGTTCTGTTCCAAGAAACATAGACAAGAGCCAATCCCAAGGTTACCTTCTTCAAATTACAACTCGAACACCGAAGGTGCTAGATTTCAAATTTGAGC-TTTTGCCGCTTCACTCGCCG-TTACTAAGGCAA--TCCCT--GTTGGTTTCTTTT-
	C238_432	----------GCTGTAATATTTAGC-CTTTAGATGGAGTTTACCACCCACTTAGAG-CTGCATTCCCAAACAACTCGACTCTTCGAAAGCACCTTACATAGAATTGGTCATCTCATCGCACGGGATTCTCACCCTCTGTGACGTTCTGTTCCAAGAAACATAGACAAGAGCCAATCCCAAGGTTACCTTCTTCAAATTACAACTCGAACACCGAAGGTGCTAGATTTCAAATTTGAGC-TTTTGCCGCTTCACTCGCCGTTTACTAAGGCAA--TCCCT--GTTGGTTTCTT---
	C239_287	----------GCTGTAATATTTAGC-C-TTAGATGGAATTTACCACCCACTTGGAG-CTGCATTCCCAAACAACTCGACTCTTCGAAAGCACCTTACATAGAATTGGTCATCTCATCGCACGGGATTCTCACCCTCTGTGACGTTCTGTTCCAAGAAACATAGACAAGAGCCAATCCCAAGGTTACCTTCTTCAAATTACAACTCGAACACCGAAGGTGCTAGATTTCAAATTTGAGCTTTTTGCCGCTTCACTCGCCGTTTACTAAGGCAA--TCCCT--GTTCGGTTTCT---
	C313_171	----------GCTGTAATATTTAGC-C-TTAGATGGAGTTTACCACCCACTTAGAG-CTGCATTCCCAAACAACTCGACTCTTCGAAAGCACCTTACATAGAATTGGTCATCTCATCGCACGGGATTCTCACCCTCTGTGACGTTCTGTTCCAAGAAACATAGACAAGAGCCAATCCCAAGGTTACCTTCTTCAAATTACAACTCGAACACCGAAGGTGCTAGATTTCAAATTTGAGC-TTTTGCCGCTTCACTCGCCGTTTACTAAGGCAA--TCCCT--GTTGGTTCTTTC--
	C313_194	----------GCTGTAATATTTAGC-C-TTAGATGGAATTTACCACCCACTTAGAG-CTGCATTCCCAAACAACTCGACTCTTCGAAAGCACCTTACATAGAATTGGTCATCTCATCGCACGGGATTCTCACCCTCTGTGACGTTCTGTTCCAAGAAACATAGACAAGAGCCAATCCCAAGGTTACCTTCTTCAAATTACAACTCGAACACCGAAGGTGCTAGATTTCAAATTTGAGC-TTTTGCCGCTTCACTCGCCGTTTACTAAGGCAA--TCCCT--GTTGGTTTCTTT--
	K243_8	----------GCTGTAATATTTAGC-C-TTAGATGGAGTTTACCACCCACTTAGAG-CTGCATTCCCAAACAACTCGACTCTTCGAAAGCACCTTACATAGAATTGGTCATCTCATCGCACGGGATTCTCACCCTCTGTGACGTTCTGTTCCAAGAAACATAGACAAGAGCCAATCCCAAGGTTACCTTCTTCAAATTACAACTCGAACACCGAAGGTGCTAGATTTCAAATTTGAGC-TTTTGCCGCTTCACTCGCCG-TTACTAAGGCAA--TCCCT--GTTGGTTTCTTTT-
	K244_304	----------GCTGTAATATTTAGC-C-TTAGATGGAGTTTACCACCCACTTAGAG-CTGCATTCCCAAACAACTCGACTCTTCGAAAGCACCTTACATAGAATTGGTCATCTCATCGCACGGGATTCTCACCCTCTGTGACGTTCTGTTCCAAGAAACATAGACAAGAGCCAATCCCAAGGTTACCTTCTTCAAATTACAACTCGAACACCGAAGGTGCTAGATTTCAAATTTGAGC-TTTTGCCGCTTCACTCGCCGTTTACTAAGGCAA--TCCCT--GTTGGTTTCTTT--
	K245_248	----------GCTGTAATATTTAGC-T-TTAGATGGAATTTACCACCCACTTAGAG-CTGCATTCCCAAACAACTCGACTCTTCGAAAGCACCTTACATAGAATTGGTCATCTCATCGCACGGGATTCTCACCCTCTGTGACGTTCTGTTCCAAGAAACATAGACAAGAGCCAATCCCAAGGTTACCTTCTTCAAATTACAACTCGAACACCGAAGGTGCTAGATTTCAAATTTGAGC-TTTTGCCGCTTCACTCGCCGTTTACTAAGGCAA--TCCCT--GTTGGTTTCTTT--
	K246_21	----------GCTGTAATATTTAGC-C-TTAGATGGAATTTACCACCCACTTAGAG-CTGCATTCCCAAACAACTCGACTCTTCGAAAGCACCTTACATAGAATTGGTCATCTCATCGCACAGGATTCTCACCCTCTGTGACGTTCTGTTCCAAGAAACATAGACAAGAGCCAATCCCAAGGTTACCTTCTTCAAATTACAACTCGAACACCGAAGGTGCTAGATTTCAAATTTGAGC-TTTTGCCGCTTCACTCGCCG-TTACTAAGGCAA--TCCCT--GTTGGTTTCTTTT-
	K247_220	----------GCTGTAATATTTAGC-C-TTAGATGGAGTTTACCACCCACTTAGAG-CTGCATTCCCAAACAACTCGACTCTTCGAAAGCACCTTACATAGAATTGGTCATCTCATCGCACGGGATTCTCACCCTCTGTGACGTTCTGTTCCAAGAAACATAGACAAGAGCCAATCCCAAGGTTACCTTCTTCAAATTACAACTCGAACACCGAAGGTGCTAGATTTCAAATTTGAGC-TTTTGCCGCTTCACTCGCCGTTTACTAAGGCAA--TCCCT--GTTGGTTTCTTT--
	L167_23	----------GCTGTAATATTTAGC-C-TTAGATGGAATTTACCACCCACTTAGAG-CTGCATTCCCAAACAACTCGACTCTTCGAAAGCACCTTACATAGAATTGGTCATCTCATCGCACGGGATTCTCACCCTCTGTGACGTTCTGTTCCAAGAAACATAGACAAGAGCCAATCCCAAGGTTACCTTCTTCAAATTACAACTCGAACACCGAAGGTGCTAGATTTCAAATTTGAGC-TTTTGCCGCTTCACTCGCCGTTTACTAAGGCAA--TCCCT--GTTGGTTTCTTT--
	L169_158	---------TCGCCTAATATTTAGC-T-TTAGATGGAATTTACCACCCACTTAGAG-CTGCATTCCCAAACAACTCGACTCTTCGAAAGCACCTTACATAGAATTGGTCATCTCATCGCACGGGATTCTCACCCTCTGTGACGTTCTGTTCCAAGAAACATAGACAAGAGCCAATCCCAAGGTTACCTTCTTCAAATTACAACTCGAACACCGAAGGTGCTAGATTTCAAATTTGAGC-TTTTGCCGCTTCACTCGCCGTTTACTAAGGCAA--TCCCT--GTTTGGTTTCT---
	L171_30	----------GCTGTAATATTTAGC-C-TTAGATGGAATTTACCACCCACTTAGAG-CTGCATTCCCAAACAACTCGACTCTTCGAAAGCACCTTACATAGAATTGGTCATCTCATCGCACGGGATTCTCACCCTCTGTGACGTTCTGTTCCAAGAAACATAGACAAGAGCCAATCCCAAGGTTACCTTCTTCAAATTACAACTCGAACACCGAAGGTGCTAGATTTCAAATTTGAGC-TTTTGCCGCTTCACTCGCCG-TTACTAAGGCAA--TCCCT--GTTGGTTTCTTTT-
	L171_193	----------GCTGTAATATTTAGC-C-TTAGATGGAGTTTACCACCCACTTAGAG-CTGCATTCCCAAACAACTCGACTCTTCGAAAGCACCTTACATAGAATTGGTCATCTCATCGCACGGGATTCTCACCCTCTGTGACGTTCTGTTCCAAGAAACATAGACAAGAGCCAATCCCAAGGTTACCTTCTTCAAATTACAACTCGAACACCGAAGGTGCTAGATTTCAAATTTGAGC-TTTTGCCGCTTCACTCGCCGTTTACTAAGGCAA--TCCCT--GTTGGTTTCTTT--
	L176_351	----------GCTGTAATATTTAGC-C-TTAGATGGAATTTACCACCCACTTAGAG-CTGCATTCCCAAACAACTCGACTCTTCGAAAGCACCTTACATAGAATTGGTCATCTCATCGCACGGGATTCTCACCCTCTGTGACGTTCTGTTCCAAGAAACATAGACAAGAGCCAATCCCAAGGTTACCTTCTTCAAATTACAACTCGAACACCGAAGGTGCTAGATTTCAAATTTGAGC-TTTTGCCGCTTCACTCGCCGTTTACTAAGGCAA--TCCCT--GTTGGTTTCTTT--
	L176_3	----------GCTGTAATATTTAGC-C-TTAGATGGAGTTTACCACCCACTTAGAG-CTGCATTCCCAAACAACTCGACTCTTCGAAAGCACCTTACATAGAATTGGTCATCTCATCGCACGGGATTCTCACCCTCTGTGACGTTCTGTTCCAAGAAACATAGACAAGAGCCAATCCCAAGGTTACCTTCTTCAAATTACAACTCGAACACCGAAGGTGCTAGATTTCAAATTTGAGC-TTTTGCCGCTTCACTCGCCG-TTACTAAGGCAA--TCCCT--GTTGGTTTCTTTT-
	L176_251	----------GCTGTAATATTTAGC-C-TTAGATGGAGTTTACCACCCACTTAGAG-CTGCATTCCCAAACAACTCGACTCTTCGAAAGCACCTTACATAGAATTGGTCATCTCATCGCACGGGATTCTCACCCTCTGTGACGTTCTGTTCCAAGAAACATAGACAAGAGCCAATCCCAAGGTTACCTTCTTCAAATTACAACTCGAACACCGAAGGTGCTAGATTTCAAATTTGAGC-TTTTGCCGCTTCACTCGCCGTTTACTAAGGCAACTCCCCT--GTTGGTTTCC----
	L176_365	---------GCTCGTAATATTTAGC-C-TTAGATGGAATTTACCACCCACTTAGAG-CTGCATTCCCAAACAACTCGACTCTTCGAAAGCACCTTACATAGAATTGGTCATCTCATCGCACGGGATTCTCACCCTCTGTGACGTTCTGTTCCAAGAAACATAGACAAGAGCCAATCCCAAGGTTACCTTCTTCAAATTACAACTCGAACACCGAAGGTGCTAGATTTCAAATTTGAGC-TTTTGCCGCTTCACTCGCCGTTTACTAAGGCAA--TCCCT--GTTGGTTTCTT---
	L176_79	----------GCTGTAATATTTAGC-T-TTAGATGGAATTTACCACCCACTTAGAG-CTGCATTCCCAAACAACTCGACTCTTCGAAAGCACCTTACATAGAATTGGTCATCTCATCGCACGGGATTCTCACCCTCTGTGACGTTCTGTTCCAAGAAACATAGACAAGAGCCAATCCCAAGGTTACCTTCTTCAAATTACAACTCGAACACCGAAGGTGCTAGATTTCAAATTTGAGC-TTTTGCCGCTTCACTCGCCG-TTACTAAGGCAA--TCCCT--GTTGGTTTCTTTC-
	L176_359	----------GCTGTAATATTTAGC-T-TTAGATGGAATTTACCACCCACTTAGAG-CTGCATTCCCAAACAACTCGACTCTTCGAAAGCACCTTACATAGAATTGGTCATCTCATCGCACGGGATTCTCACCCTCTGTGACGTTCTGTTCCAAGAAACATAGACAAGAGCCAATCCCAAGGTTACCTTCTTCAAATTACAACTCGAACACCGAAGGTGCTAGATTTCAAATTTGAGC-TTTTGCCGCTTCACTCGCCGTTTACTAAGGCAA--TCCCT--GTTGGTTTCTTT--
	L258_365	------------AGGAGTATTTAGC-T-TTAGATGGAATTTACCACCCACTTAGAG-CTGCATTCCCAAACAACTCGACTCTTCGAAAGCACCTTACATAGAATTGGTCATCTCATCGCACGGGATTCTCACCCTCTGTGACGTTCTGTTCCAAGAAACATAGACAAGAGCCAATCCCAAGGTTACCTTCTTCAAATTACAACTCGAACACCGAAGGTGCTAGATTTCAAATTTGAGC-TTTTGCCGCTTCACTCGCCGTTTACTAAGGCAA--TCCCT--GTTGGTTTCTTTTC
	L261_409	---------TCGCCTAATATTTAGC-T-TTAGATGGAATTTACCACCCACTTAGAGTCTGCATTCCCAAACAACTCGACTCTTCGAAAGCACCTTACATAGAATTGGTCATCTCATCGCACGGGATTCTCACCCTCTGTGACGTTCTGTTCCAAGAAACATAGACAAGAGCCAATCCCAAGGTTACCTTCTTCAAATTACAACTCGAACACCGAAGGTGCTAGATTTCAAATTTGAGC-TTTTGCCGCTTCACTCGCCGTTTACTAAGGCAA--TCCCT--GTTTGGTTTC----
	L262_407	----------GCTGTAATATTTAGC-C-TTAGATGGAATTTACCACCCACTTAGAG-CTGCATTCCCAAACAACTCGACTCTTCGAAAGCACCTTACATAGAATTGGTCATCTCATCGCACGGGATTCTCACCCTCTGTGACGTTCTGTTCCAAGAAACATAGACAAGAGCCAATCCCAAGGTTACCTTCTTCAAATTACAACTCGAACACCGAAGGTGCTAGATTTCAAATTTGAGC-TTTTGCCGCTTCACTCGCCGTTTACTAAGGCAA--TCCCT--GTTGGTTTCTTT--
	L262_303	----------GCTGTAATATTTAGC-C-TTAGATGGAGTTTACCACCCACTTAGAG-CTGCATTCCCAAACAACTCGACTCTTCGAAAGCACCTTACATAGAATTGGTCATCTCATCGCACGGGATTCTCACCCTCTGTGACGTTCTGTTCCAAGAAACATAGACAAGAGCCAATCCCAAGGTTACCTTCTTCAAATTACAACTCGAACACCGAAGGTGCTAGATTTCAAATTTGAGC-TTTTGCCGCTTCACTCGCCGTTTACTAAGGCAA--TCCCT--GTTGGTTTCTTT--
	L262_183	----------GCTGTAATATTTAGC-CTTTAGATGGAATTTACCACCCACTTAGAG-CTGCATTCCCAAACAACTCGACTCTTCGAAAGCACCTTACATAGAATTGGTCATCTCATCGCACGGGATTCTCACCCTCTGTGACGTTCTGTTCCAAGAAACATAGACAAGAGCCAATCCCAAGGTTACCTTCTTCAAATTACAACTCGAACACCGAAGGTGCTAGATTTCAAATTTGAGC-TTTTGCCGCTTCACTCGCCG-TTACTAAGGCAA--TCCCT--GTTGGTTTCTTT--
	L262_429	----------TCGTTAATATTTAGC-T-TTAGATGGAATTTACCACCCACTTAGAG-CTGCATTCCCAAACAACTCGACTCTTCGAAAGCACCTTACATAGAATTGGTCATCTCATCGCACGGGATTCTCACCCTCTGTGACGTTCTGTTCCAAGAAACATAGACAAGAGCCAATCCCAAGGTTACCTTCTTCAAATTACAACTCGAACACCGAAGGTGCTAGATTTCAAATTTGAGC-TTTTGCCGCTTCACTCGCCGTTTACTAAGGCAA--TCCCT--GTTGGTTTCTTT--
	L263_239	----------GCTGTAATATTTAGC-C-TTAGATGGAATTTACCACCCACTTAGAG-CTGCATTCCCAAACAACTCGACTCTTCGAAAGCACCTTACATAGAATTGGTCATCTCATCGCACGGGATTCTCACCCTCTGTGACGTTCTGTTCCAAGAAACATAGACAAGAGCCAATCCCAAGGTTACCTTCTTCAAATTACAACTCGAACACCGAAGGTGCTAGATTTCAAATTTGAGC-TTTTGCCGCTTCACTCGCCGTTTACTAAGGCAA--TCCCT-CGTTCGGTTTCT---
	L263_59	----------GCTGTAATATTTAGC-C-TTAGATGGAATTTACCACCCACTTAGAG-CTGCATTCCCAAACAACTCGACTCTTCGAAAGCACCTTACATAGAATTGGTCATCTCATCGCACGGGATTCTCACCCTCTGTGACGTTCTGTTCCAAGAAACATAGACAAGAGCCAATCCCAAGGTTACCTTCTTCAAATTACAACTCGAACACCGAAGGTGCTAGATTTCAAATTTGAGC-TTTTGCCGCTTCACTCGCCG-TTACTAAGGCAA--TCCCT--GTTGGTTTCTTTC-
	L263_376	----------GCTGTAATATTTAGC-C-TTAGATGGAATTTACCACCCACTTAGAG-CTGCATTCCCAAACAACTCGACTCTTCGAAAGCACCTTACATAGAATTGGTCATCTCATCGCACGGGATTCTCACCCTCTGTGACGTTCTGTTCCAAGAAACATAGACAAGAGCCAATCCCAAGGTTACCTTCTTCAAATTACAACTCGAACACCGAAGGTGCTAGATTTCAAATTTGAGC-TTTTGCCGCTTCACTCGCCGTTTACTAAGGCAA--TCCCT--GTTGGTTTCTTT--
	L263_9	----------GCTGTAATATTTAGC-T-TTAGATGGAATTTACCACCCACTTAGAG-CTGCATTCCCAAACAACTCGACTCTTCGAAAGCACCTTACATAGAATTGGTCATCTCATCGCACGGGATTCTCACCCTCTGTGACGTTCTGTTCCAAGAAACATAGACAAGAGCCAATCCCAAGGTTACCTTCTTCAAATTACAACTCGAACACCGAAGGTGCTAGATTTCAAATTTGAGC-TTTTGCCGCTTCACTCGCCG-TTACTAAGGCAA--TCCCT--GTTGGTTTCTTTC-
	L266_325	----------TGGCCAATATTTAGC-T-TTAGATGGAATTTACCACCCACTTAGAG-CTGCATTCCCAAACAACTCGACTCTTCGAAAGCACCTTACATAGAATTGGTCATCTCATCGCACGGGATTCTCACCCTCTGTGACGTTCTGTTCCAAGAAACATAGACAAGAGCCAATCCCAAGGTTACCTTCTTCAAATTACAACTCGAACACCGAAGGTGCTAGATTTCAAATTTGAGC-TTTTGCCGCTTCACTCGCCGTTTACTAAGGCAA--TCCCT--GTTTGGTTTCTT--
	L279_17	--------GTCGCCGAATATTTAGC-T-TTAGATGGAATTTACCACCCACTTAGAG-CTGCATTCCCAAACAACTCGACTCTTCGAAAGCACCTTACATAGAATTGGTCATCTCATCGCACGGGATTCTCACCCTCTGTGACGTTCTGTTCCAAGAAACATAGACAAGAGCCAATCCCAAGGTTACCTTCTTCAAATTACAACTCGAACACCGAAGGTGCTAGATTTCAAATTTGAGC-TTTTGCCGCTTCACTCGCCG-TTACTAAGGCAA--TCCCT--GTTGGTTTCTT---
	L280_6	----------GCTGTAATATTTAGC-C-TTAGATGGAGTTTACCACCCACTTAGAG-CTGCATTCCCAAACAACTCGACTCTTCGAAAGCACCTTACATAGAATTGGTCATCTCATCGCACGGGATTCTCACCCTCTGTGACGTTCTGTTCCAAGAAACATAGACAAGAGCCAATCCCAAGGTTACCTTCTTCAAATTACAACTCGAACACCGAAGGTGCTAGATTTCAAATTTGAGC-TTTTGCCGCTTCACTCGCCG-TTACTAAGGCAA--TCCCT--GTTGGTTTCTTTC-
	L282_171	----------GCTGTAATATTTAGC-C-TTAGATGGAATTTACCACCCACTTAGAG-CTGCATTCCCAAACAACTCGACTCTTCGAAAGCACCTTACATAGAATTGGTCATCTCATCGCACGGGATTCTCACCCTCTGTGACGTTCTGTTCCAAGAAACATAGACAAGAGCCAATCCCAAGGTTACCTTCTTCAAATTACAACTCGAACACCGAAGGTGCTAGATTTCAAATTTGAGC-TTTTGCCGCTTCACTCGCCGTTTACTAAGGCAA--TCCCT--GTTGGTTCTTTC--
	L282_433	----------GCTGTAATATTTAGC-C-TTAGATGGAATTTACCACCCACTTAGAG-CTGCATTCCCAAACAACTCGACTCTTCGAAAGCACCTTACATAGAATTGGTCATCTCATCGCACGGGATTCTCACCCTCTGTGACGTTCTGTTCCAAGAAACATAGACAAGAGCCAATCCCAAGGTTACCTTCTTCAAATTACAACTCGAACACCGAAGGTGCTAGATTTCAAATTTGAGC-TTTTGCCGCTTCACTCGCCGTTTACTAAGGCAA--TCCCT--GTTGGTTTCTTT--
	L282_359	----------GCTGTAATATTTAGC-C-TTAGATGGAGTTTACCACCCACTTAGAG-CTGCATTCCCAAACAACTCGACTCTTCGAAAGCACCTTACATAGAATTGGTCATCTCATCGCACGGGATTCTCACCGTCTGTGACGTTCTGTTCCAAGAAACATAGACAAGAGCCAATCCCAAGGTTACCTTCTTCAAATTACAACTCGAACACCGAAGGTGCTAGATTTCAAATTTGAGC-TTTTGCCGCTTCACTCGCCGTTTACTAAGGCAA--TCCCT--GTTGGTTTCTTT--
	L282_226	----------TCGCAAATATTTAGC-T-TTAGATGGAATTTACCACCCACTTAGAG-CTGCATTCCCAAACAACTCGACTCTTCGAAAGCACCTTACATAGAATTGGTCATCTCATCGCACGGGATTCTCACCCTCTGTGACGTTCTGTTCCAAGAAACATAGACAAGAGCCAATCCCAAGGTTACCTTCTTCAAATTACAACTCGAACACCGAAGGTGCTAGATTTCAAATTTGAGC-TTTTGCCGCTTCACTCGCCGTTTACTAAGGCAA--TCCCT-CGTTGGTTTCTT---
	L284_142	----------GTGGTCGTATTTAGC-C-TTAGATGGAATTTACCACCCACTTAGAG-CTGCATTCCCAAACAACTCGACTCTTCGAAAGCACCTTACATAGAATTGGTCATCTCATCGCACGGGATTCTCACCCTCTGTGACGTTCTGTTCCAAGAAACATAGACAAGAGCCAATCCCAAGGTTACCTTCTTCAAATTACAACTCGAACACCGAAGGTGCTAGATTTCAAATTTGAGC-TTTTGCCGCTTCACTCGCCGTTTACTAAGGCAA--TCCCT--GTTGGTTTCTTT--
	L285_167	----------GCTGTAATATTTAGC-C-TTAGATGGAATTTACCACCCACTTAGAG-CTGCATTCCCAAACAACTCGACTCTTCGAAAGCACCTTACATAGAATTGGTCATCTCATCGCACGGGATTCTCACCCTCTGTGACGTTCTGTTCCAAGAAACATAGACAAGAGCCAATCCCAAGGTTACCTTCTTCAAATTACAACTCGAACACCGAAGGTGCTAGATTTCAAATTTGAGC-TTTTGCCGCTTCACTCGCCGTTTACTAAGGCAA--TCCCT--GTTGGTTTCTTT--
	L285_111	----------GCTGTAATATTTAGC-C-TTAGATGGAGTTTACCACCCACTTAGAG-CTGCATTCCCAAACAACTCGACTCTTCGAAAGCACCTTACATAGAATTGGTCATCTCATCGCACGGGATTCTCACCCTCTGTGACGTTCTGTTCCAAGAAACATAGACAAGAGCCAATCCCAAGGTTACCTTCTTCAAATTACAACTCGAACACCGAAGGTGCTAGATTTCAAATTTGAGC-TTTTGCCGCTTCACTCGCCGTTTACTAAGGCAA--TCCCT--GTTGGTTTCTTT--
	L286_356	----------GCTGTAATATTTAGC-C-TTAGATGGAATTTACCACCCACTTAGAG-CTGCATTCCCAAACAACTCGACTCTTCGAAAGCACCTTACATAGAATTGGTCATCTCATCGCACGGGATTCTCACCCTCTGTGACGTTCTGTTCCAAGAAACATAGACAAGAGCCAATCCCAAGGTTACCTTCTTCAAATTACAACTCGAACACCGAAGGTGCTAGATTTCAAATTTGAGC-TTTTGCCGCTTCACTCGCCGTTTACTAAGGCAA--TCCCT--GTTGGTTTCTTT--
	L285_80	----------GCTGTAATATTTAGC-C-TTAGATGGAATTTACCACCCACTTAGAG-CTGCATTCCCAAACAACTCGACTCTTCGAAAGCACCTTACATAGAATTGGTCATCTCATCGCACGGGATTCTCACCCTCTGTGACGTTCTGTTCCAAGAAACATAGACAAGAGCCAATCCCAAGGTTACCTTCTTCAAATTACAACTCGAACACCGAAGGTGCTAGATTTCAAATTTGAGC-TTTTGCCGCTTCACTCGCCGTTTACTAAGGCAA--TCCCT-CGTTGGTTTCTT---
	L286_426	----------GCTGTAATATTTAGC-T-TTAGATGGAATTTACCACCCACTTAGAG-CTGCATTCCCAAACAACTCGACTCTTCGAAAGCACCTTACATAGAATTGGTCATCTCATCGCACGGGATTCTCACCCTCTGTGACGTTCTGTTCCAAGAAACATAGACAAGAGCCAATCCCAAGGTTACCTTCTTCAAATTACAACTCGAACACCGAAGGTGCTAGATTTCAAATTTGAGC-TTTTGCCGCTTCACTCGCCGTTTACTAAGGCAA--TCCCT--GTTGGTTTCTTT--
	L286_297	TATCGGTCTCTCGCCAATATTTAGC-T-TTAGATGGAATTTACCACCCACTTAGAG-CTGCATTCCCAAACAACTCGACTCTTCGAAAGCACCTTACATAGAATTGGTCATCTCATCGCACGGGATTCTCACCCTCTGTGACGTTCTGTTCCAAGAAACATAGACAAGAGCCAATCCCAAGGTTACCTTCTTCAAATTACAACTCGAACACCGAAGGTGCTAGATTTCAAATTTGAGC-TTTTGCCGCTTCACTCGCCGTTTACTAAGGCAA--TCCCT--GT------------
	L288_20	----------GCTGTAATATTTAGC-C-TTAGATGGAATTTACCACCCACTTAGAG-CTGCATTCCCAAACAACTCGACTCTTCGAAAGCACCTTACATAGAATTGGTCATCTCATCGCACGGGATTCTCACCCTCTGTGACGTTCTGTTCCAAGAAACATAGACAAGAGCCAATCCCAAGGTTACCTTCTTCAAATTACAACTCGAACACCGAAGGTGCTAGATTTCAAATTTGAGC-TTTTGCCGCTTCACTCGCCG-TTACTAAGGCAA--TCCCT--GTTGGTTTCTTTT-
	L289_238	----------GCTGTAATATTTAGC-T-TTAGATGGAATTTACCACCCACTTAGAG-CTGCATTCCCAAACAACTCGACTCTTCGAAAGCACCTTACATAGAATTGGTCATCTCATCGCACGGGATTCTCACCCTCTGTGACGTTCTGTTCCAAGAAACATAGACAAGAGCCAATCCCAAGGTTACCTTCTTCAAATTACAACTCGAACACCGAAGGTGCTAGATTTCAAATTTGAGC-TTTTGCCGCTTCACTCGCCGTTTACTAAGGCAA--TCCCT--GTTGGTTTCTTT--
	L335_260	----------GCTGTAATATTTAGC-C-TTAGATGGAATTTACCACCCACTTAGAG-CTGCATTCCCAAACAACTCGACTCTTCGAAAGCACCTTACATAGAATTGGTCATCTCATCGCACGGGATTCTCACCCTCTGTGACGTTCTGTTCCAAGAAACATAGACAAGAGCCAATCCCAAGGTTACCTTCTTCAAATTACAACTCGAACACCGAAGGTGCTAGATTTCAAATTTGAGC-TTTTGCCGCTTCACTCGCCGTTTACTAAGGCAA--TCCCT--GTTGGTTTCTTT--
	L336_113	----------GCTGTAATATTTAGC-T-TTAGATGGAATTTACCACCCACTTAGAG-CTGCATTCCCAAACAACTCGACTCTTCGAAAGCACCTTACATAGAATTGGTCATCTCATCGCACGGGATTCTCACCCTCTGTGACGTTCTGTTCCAAGAAACATAGACAAGAGCCAATCCCAAGGTTACCTTCTTCAAATTACAACTCGAACACCGAAGGTGCTAGATTTCAAATTTGAGC-TTTTGCCGCTTCACTCGCCGTTTACTAAGGCAA--TCCCT--GTTGGTTTCTTT--
	L336_156	----------GCTGTAATATTTAGC-T-TTAGATGGAATTTACCACCCACTTAGAG-CTGCATTCCCAAACAACTCGACTCTTCGAAAGCACCTTACATAGAATTGGTCATCTCATCGCACGGGATTCTCACCCTCTGTGACGTTCTGTTCCAAGAAACATAGACAAGAGCCAATCCCAAGGTTACCTTCTTCAAATTACAACTCGAACACCGAAGGTGCTAGATTTCAAATTTGAGC-TTTTGCCGCTTCACTCGCCGTTTACTAAGGCAA--TCCCT--GTTGGTTTCTTT--
	L340_72	----------GCTGTAATATTTAGC-C-TTAGATGGAATTTACCACCCACTTAGAG-CTGCATTCCCAAACAACTCGACTCTTCGAAAGCACCTTACATAGAATTGGTCATCTCATCGCACGGGATTCTCACCCTCTGTGACGTTCTGTTCCAAGAAACATAGACAAGAGCCAATCCCAAGGTTACCTTCTTCAAATTACAACTCGAACACCGAAGGTGCTAGATTTCAAATTTGAGC-TTTTGCCGCTTCACTCGCCGTTTACTAAGGCAA--TCCCT--GTTGGTTTCTTT--
	L341_34	----------GCTGTAATATTTAGC-C-TTAGATGGAATTTACCACCCACTTAGAG-CTGCATTCCCAAACAACTCGACTCTTCGAAAGCACCTTACATAGAATTGGTCATCTCATCGCACGGGATTCTCACCCTCTGTGACGTTCTGTTCCAAGAAACATAGACAAGAGCCAATCCCAAGGTTACCTTCTTCAAATTACAACTCGAACACCGAAGGTGCTAGATTTCAAATTTGAGC-TTTTGCCGCTTCACTCGCCG-TTACTAAGGCAA--TCCCT--GTTGGTTTCTTTT-
	L342_78	----------GCTGTAATATTTAGC-C-TTAGATGGAATTTACCACCCACTTAGAG-CTGCATTCCCAAACAACTCGACTCTTCGAAAGCACCTTACATAGAATTGGTCATCTCATCGCACGGGATTCTCACCCTCTGTGACGTTCTGTTCCAAGAAACATAGACAAGAGCCAATCCCAAGGTTACCTTCTTCAAATTACAACTCGAACACCGAAGGTGCTAGATTTCAAATTTGAGC-TTTTGCCGCTTCACTCGCCG-TTACTAAGGCAA--TCCCT--GTTGGTTTCTTTT-
	L342_305	----------TCGCCAATATTTAGC-T-TTAGATGGAATTTACCTCCCATTTAGAG-CTGCATTCCCAAACAACTCGACTCTTCGAAAGCACCTTACATAGAATTGGTCATCTCATCGCACGGGATTCTCACCCTCTGTGACGTTCTGTTCCAAGAAACATAGACAAGAGCCAATCCCAAGGTTACCTTCTTCAAATTACAACTCGAACACCGAAGGTGCTAGATTTCAAATTTGAGC-TTTTGCCGCTTCACTCGCCGTTTACTAAGGCAA--TTCCCTCGTTCGGTTTC----
	L344_12	----------GCTGTAATATTTAGC-C-TTAGATGGAATTTACCACCCACTTAGAG-CTGCATTCCCAAACAACTCGACTCTTCGAAAGCACCTTACATAGAATTGGTCATCTCATCGCACGGGATTCTCACCCTCTGTGACGTTCTGTTCCAAGAAACATAGACAAGAGCCAATCCCAAGGTTACCTTCTTCAAATTACAACTCGAACACCGAAGGTGCTAGATTTCAAATTTGAGC-TTTTGCCGCTTCACTCGCCG-TTACTAAGGCAA--TCCCT--GTTGGTTTCTTTC-
	L344_379	----------GCTGTAATATTTAGC-C-TTAGATGGAATTTACCACCCACTTAGAG-CTGCATTCCCAAACAACTCGACTCTTCGAAAGCACCTTACATAGAATTGGTCATCTCATCGCACGGGATTCTCACCCTCTGTGACGTTCTGTTCCAAGAAACATAGACAAGAGCCAATCCCAAGGTTACCTTCTTCAAATTACAACTCGAACACCGAAGGTGCTAGATTTCAAATTTGAGC-TTTTGCCGCTTCACTCGCCGTTTACTAAGGCAA--TCCCT--GTTGGTTTCTTT--
	L345_411	----------GCTGTAATATTTAGC-C-TTAGATGGAGTTTACCACCCACTTAGAGCTTGCATTCCCAAACAACTCGACTCTTCGAAAGCACCTTACATAGAATTGGTCATCTCATCGCACGGGATTCTCACCCTCTGTGACGTTCTGTTCCAAGAAACATAGACAAGAGCCAATCCCAAGGTTACCTTCTTCAAATTACAACTCGAACACCGAAGGTGCTAGATTTCAAATTTGAGC-TTTTGCCGCTTCACTCGCCGTTTACTAAGGCAA--TCCCT--GTTGGTTTCTT---
	L345_23	----------GCTGTAATATTTAGC-C-TTAGATGGAGTTTACCACCCACTTAGAG-CTGCATTCCCAAACAACTCGACTCTTCGAAAGCACCTTACATAGAATTGGTCATCTCATCGCACGGGATTCTCACCCTCTGTGACGTTCTGTTCCAAGAAACATAGACAAGAGCCAATCCCAAGGTTACCTTCTTCAAATTACAACTCGAACACCGAAGGTGCTAGATTTCAAATTTGAGC-TTTTGCCGCTTCACTCGCC--TTACTAAGGCAA--TCCCT--GTTGGTTTCTTTTC
	L345_164	----------GCTGTAATATTTAGC-T-TTAGATGGAATTTACCACCCACTTAGAG-CTGCATTCCCAAACAACTCGACTCTTCGAAAGCACCTTACATAGAATTGGTCATCTCATCGCACGGGATTCTCACCCTCTGTGACGTTCTGTTCCAAGAAACATAGACAAGAGCCAATCCCAAGGTTACCTTCTTCAAATTACAACTCGAACACCGAAGGTGCTAGATTTCAAATTTGAGC-TTTTGCCGCTTCACTCGCCGTTTACTAAGGCAA--TCCCT--GTTGGTTTCTTT--
	T248_133	----------GTGGTCGTATTTAGC-C-TTAGATGGAATTTACCACCCACTTAGAG-CTGCATTCCCAAACAACTCGACTCTTCGAAAGCACCTTACATAGAATTGGTCATCTCATCGCACGGGATTCTCACCCTCTGTGACGTTCTGTTCCAAGAAACATAGACAAGAGCCAATCCCAAGGTTACCTTCTTCAAATTACAACTCGAACACCGAAGGTGCTAGATTTCAAATTTGAGC-TTTTGCCGCTTCACTCGCCGTTTACTAAGGCAA--TCCCT--GTTGGTTTCTTT--
	T249_251	----------GCTGTAATATTTAGC-C-TTAGATGGAGTTTACCACCCACTTAGAG-CTGCATTCCCAAACAACTCGACTCTTCGAAAGCACCTTACATAGAATTGGTCATCTCATCGCACGGGATTCTCACCCTCTGTGACGTTCTGTTCCAAGAAACATAGACAAGAGCCAATCCCAAGGTTACCTTCTTCAAATTACAACTCGAACACCGAAGGTGCTAGATTTCAAATTTGAGC-TTTTGCCGCTTCACTCGCCGTTTACTAAGGCAA--TCCCT--GTTGGTTTCTTT--
	T250_187	----------GTGGTCGTATTTAGC-C-TTAGATGGAATTTACCACCCACTTAGAG-CTGCATTCCCAAACAACTCGACTCTTCGAAAGCACCTTACATAGAATTGGTCATCTCATCGCACGGGATTCTCACCCTCTGTGACGTTCTGTTCCAAGAAACATAGACAAGAGCCAATCCCAAGGTTACCTTCTTCAAATTACAACTCGAACACCGAAGGTGCTAGATTTCAAATTTGAGC-TTTTGCCGCTTCACTCGCCGTTTACTAAGGCAA--TCCCT--GTTGGTTTCTTT--
	T252_57	----------GCTGTAATATTTAGC-T-TTAGATGGAATTTACCACCCACTTAGAG-CTGCATTCCCAAACAACTCGACTCTTCGAAAGCACCTTACATAGAATTGGTCATCTCATCGCACGGGATTCTCACCCTCTGTGACGTTCTGTTCCAAGAAACATAGACAAGAGCCAATCCCAAGGTTACCTTCTTCAAATTACAACTCGAACACCGAAGGTGCTAGATTTCAAATTTGAGC-TTTTGCCGCTTCACTCGCCG-TTACTAAGGCAA--TCCCT--GTTGGTTTCTTTT-
	T252_326	----------GTGGTCGTATTTAGC-C-TTAGATGGAGTTTACCACCCACTTAGAG-CTGCATTCCCAAACAACTCGACTCTTCGAAAGCACCTTACATAGAATTGGTCATCTCATCGCACGGGATTCTCACCCTCTGTGACGTTCTGTTCCAAGAAACATAGACAAGAGCCAATCCCAAGGTTACCTTCTTCAAATTACAACTCGAACACCGAAGGTGCTAGATTTCAAATTTGAGC-TTTTGCCGCTTCACTCGCCGTTTACTAAGGCAA--TCCCT--GTTCGGTTTCTT--
;
end;
