# Supplementary material for: Biogeographic barriers drive co-diversification within associated eukaryotes of the Sarracenia alata pitcher plant system
Source: PeerJ. 2016 Jan 14;4:e1576. doi: 10.7717/peerj.1576 (PMC4715430; doi:10.7717/peerj.1576)
Supplement: Supplemental Information 2 [file peerj-04-1576-s004.zip › DRYAD_Satleretal/OTUs/Fungi8_OTU_164.nex]

#NEXUS
begin taxa;
	dimensions ntax=57;
	taxlabels
	A254_7
	A254_159
	A254_47
	A254_136
	A255_31
	A255_291
	A329_62
	C236_162
	C236_42
	C237_74
	C238_317
	C317_131
	C317_258
	C317_208
	K245_128
	K245_219
	K245_278
	K246_412
	L170_222
	L260_74
	L260_20
	L260_241
	L261_382
	L266_364
	L266_189
	L266_180
	L266_114
	L266_369
	L280_180
	L280_304
	L280_331
	L280_279
	L282_293
	L284_206
	L289_3
	L335_169
	L335_39
	L336_44
	L338_55
	L340_120
	L342_395
	L342_182
	L342_430
	L342_335
	L342_159
	L342_36
	L342_122
	L342_274
	L344_373
	L344_85
	L345_152
	L345_116
	L345_410
	T251_426
	T327_264
	T327_324
	T327_169
;
end;
begin characters;
	dimensions nchar=280;
	format datatype=dna missing=? gap=-;
	matrix
	A254_7	TCGCCAATATTTAGCTTTAGATGGAATTTACCACCCACTTAGAGCTGCATTCCCAAACAACTCG-ACTCTTCGAAAGCACCTTACATAGAATTGGTCATCTCATCGCACGGGATTCTCACCCTCTGTGACGTCCTGTTCCAAAGAACTTAGACCGCTGCCAACGCCAAAGCGCCCTCTGCAAATTACAACTCGGACTCTGAAAGAGCCAGATTTCAAATTTGAGCTGTTGCCGCTTCACTCGCCG-TTACTAGGGCAAT--CCCTGTTGGTTTCTTTTC-
	A254_159	TCGCCAATATTTAGCTTTAGATGGAATTTACCACCCACTTAGAGCTGCATTCCCAAACAACTCG-ACTCTTCGAAAGCACCTTACATAGAATTGGTCATCTCATCGCACGGGATTCTCACCCTCTGTGACGTCCTGTTCCAAAGAACTTAGACCGCTGCCAACGCCAAAGCGCCCTCTGCAAATTACAACTCGGACTCTGAAAGAGCCAGATTTCAAATTTGAGCTGTTGCCGCTTCACTCGCCGTTTACTAGGGCAAT--CCCTGTTGGTTTCTTTC--
	A254_47	TCGCCAATATTTAGCTTTAGATGGAATTTACCACCCACTTAGAGCTGCATTCCCAAACAACTCG-ACTCTTCGAAAGCACCTTACATAGAATTGGTCATCTCATCGCACGGGATTCTCACCCTCCATGATGCCTTGTTCCAAAGAACTTAGACCGCTGCCAACGCCAAAGCGCCCTCTGCAAATTACAACTCGGACTCTGAAAGAGCCAGATTTCAAATTTGAGCTGTTGCCGCTTCACTCGCCG-TTACTAGGGCAAT--CCCTGTTGGTTTCTTTTC-
	A254_136	TCGCCAATATTTAGCTTTAGATGGAATTTACCACCCA-TTAGAGCTGCATTCCCAAACAACTCG-ACTCTTCGAAAGCACCTTACATAGAATTGGTCATCTCATCGCACGGGATTCTCACCCTCTGTGACGTCCTGTTCCAAAGAACTTAGACCGCTGCCAACGCCAAAGCGCCCTCTGCAAATTACAACTCGGACTCTGAAAGAGCCAGATTTCAAATTTGAGCTGTTGCCGCTTCACTCGCCG-TTACTAAGGCAAT--CCCTGTTGGTTTCTTTTCC
	A255_31	TCGCCAATATTTAGCTTTAGATGGAATTTACCACCCACTTAGAGCTGCATTCCCAAACAACTCG-ACTCTTCGAAAGCACCTTACATAGAATTGGTCATCTCATCGCACGGGATTCTCACCCTCTGTGACGTCCTGTTCCAAAGAACTTAGACCGCTGCCAACGCCAAAGCGCCCTCTGCAAATTACAACTCGGACTCTGAAAGAGCCAGATTTCAAATTTGAGCTGTTGCCGCTTCACTCGCCG-TTACTAGGGCAAT--CCCTGTTGGTTTCTTTTC-
	A255_291	TGGCCAATATTTAGCTTTAGAAGAAATTTACCACCCACTTAGAGCTGCATTCCCAAACAACTCG-ACTCTTCGAAAGCACCTTACATAGAATTGGTCATCTCATCGCACGGGATTCTCACCCTCTGTGACGTCCTGTTCCAAAGAACTTAGACCGCTGCCAACGCCAAAGCGCCCTCTGCAAATTACAACTCGGACTCTGAAAGAGCCAGATTTCAAATTTGAGCTGTTGCCGCTTCACTCGCCGTTTACTAGGGCAAT--CCCTGTTGGTTTCTTTT--
	A329_62	TCGCCAATATTTAGCTTTAGATGGAATTTACCACCCACTTAGAGCTGCATTCCCAAACAACTCG-ACTCTTCGAAAGCACCTTACATAGAATTGGTCATCTCATCGCACGGGATTCTCACCCTCTGTGACGTTCTGTTCCAAAGAACTTAGACCGCTGCCAACGCCAAAGCGCCCTCTGCAAATTACAACTCGGACTCTGAAAGAGTCAGATTTCAAATTTGAGCTGTTGCCGCTTCACTCGCCG-TTACTAGGGCAAT--CCCTGTTGGTTTCTTTTC-
	C236_162	TCGCCAATATTTAGCTTTAGATGGAATTTACCACCCACTTAGAGCTGCATTCCCAAACAACTCG-ACTCTTCGAAAGCACCTTACATAGAATTGGTCATCTCATCGCACGGGATTCTCACCCTCTGTGACGTCCTGTTCCAAAGAACTTAGACCGCTGCCAACGCCAAAGCGCCCTCTGCAAATTACAACTCGGACTCTGAAAGAGTCAGATTTCAAATTTGAGCTGTTGCCGCTTCACTCGCCGTTTACTAGGGCAAT--CCCTGTTGGTTTCTTTT--
	C236_42	TCGCCAATATTTAGCTTTAGATGGAATTTACCACCCACTTAGAGCTGCATTCCCAAACAACTCG-ACTCTTCGAAAGCACCTTACATAGAATTGGTCATCTCATCGCACGGGATTCTCACCCTCTGTGACGTCCTGTTCCAAAGAACTTAGACCGCTGCCAACGCCAAAGCGCCCTCTGCAAATTACAACTCGGACTCTGAAAGAGTCAGATTTCAAATTTGAGCTGTTGCCGCTTCACTCGCCG-TTACTAGGGCAAT--CCCTGTTGGTTTCTTTTC-
	C237_74	TCGCCAATATTTAGCTTTAGATGGAATTTACCACCCACTTAGAGCTGCATTCCCAAACAACTCG-ACTCTTCGAAAGCACCTTACATAGAATTGGTCATCTCATCGCACGGGATTCTCACCCTCTGTGACGTCCTGTTCCAAAGAACTTAGACCGCTGCCAACGCCAAAGCGCCCTCTGCAAATTACAACTCGGACTCTGAAAGAGCCAGATTTCAAATTTGAGCTGTTGCCGCTTCACTCGCCG-TTACTAGGGCAAT--CCCTGTTGGTTTCTTTTC-
	C238_317	TCGCCAATATTTAGCTTTAGATGGAATTTACCACCCACTTAGAGCTGCATTCCCAAACAACTCG-ACTCTTCGAAAGCACCTTACATAGAATTGGTCATCTCATCGCACGGGATTCTCACCCTCTGTGACGTCCTGTTCCAAAGAACTTAGACCGCTGCCAACGCCAAAGCGCCCTCTGCAAATTACAACTCGGACTCTGAAAGAGTCAGATTTCAAATTTGAGCTGTTGCCGCTTCACTCGCCGTTTACTAGGGCAAT--CCCTGTTGGTTTCTTTT--
	C317_131	TCGCCAATATTTAGCTTTAGATGGAATTTACCACCCACTTAGAGCTGCATTCCCAAACAACTCGAACTCTTCGAAAGCACCTTACATAGAATTGGTCATCTCATCGCACGGGATTCTCACCCTCTGTGACGTTCTGTTCCAAAGAACTTAGACCGCTGCCAACGCCAAAGCGCCCTCTGCAAATTACAACTCGGACTCTGAAAGAGTCAGATTTCAAATTTGAGCTTTTGCCGCTTCACTCGCCGTTTACTAAGGCAAT--CCCTGTTGGTTTCTTT---
	C317_258	TCGCCAATATTTAGCTTTAGATGGAATTTACCACCCACTTAGAGCTGCATTCCCAAACAACTCG-ACTCTTCGAAAGCACCTTACATAGAATTGGTCATCTCATCGCACGGGATTCTCACCCTCTGTGACGTTCTGTTCCAAGAAACATAGACCGCTGCCAACGCCAAAGCGCCCTCTGCAAATTACAACTCGGACTCTGAAAGAGTCAGATTTCAAATTTGAGCTGTTGCCGCTTCACTCGCCGTTTACTAGGGCAAT--CCCTGTTGGTTTCTTTT--
	C317_208	TGGCCAATATTTAGCTTTAGATGGAATTTACCACCCACTTAGAGCTGCATTCCCAAACAACTCG-ACTCTTCGAAAGCACCTTACATAGAATTGGTCATCTCATCGCACGGGATTCTCACCCTCTGTGACGTTCTGTTCCAAAGAACTTAGACCGCTGCCAACGCCAAAGCGCCCTCTGCAAATTACAACTCGGACTCTGAAAGAGTCAGATTTCAAATTTGAGCTGTTGCCGCTTCACTCGCCGTTTACTAGGGCAAT--CCCTGTTGGTTTCTTTT--
	K245_128	TCGCCAATATTTAGCTTTAGATGGAATTTACCACCCACTTAGAGCTGCATTCCCAAACAACTCG-ACTCTTCGAAAGCACCTTACATAGAATTGGTCATCTCATCGCACGGGATTCTCACCCTCTGTGACGTTCTGTTCCAAAGAACTTAGACCGCTGCCAACGCCAAAGCGCCCTCTGCAAATTACAACTCGGACTCTGAAAGAGCCAGATTTCAAATTTGAGCTGTTGCCGCTTCACTCGCCGTTTACTAAGGCAAT--CCCTGTTGGTTTCTTTC--
	K245_219	TCGCCAATATTTAGCTTTAGATGGAATTTACCACCCACTTAGAGCTGCATTCCCAAACAACTCG-ACTCTTCGAAAGCACCTTACATAGAATTGGTCATCTCATCGCACGGGATTCTCACCCTCTATGACGTCCTGTTCCAAAGAACTTAGACCGCTGCCAACGCCAAAGCGCCCTCTGCAAATTACAACTCGGACTCTGAAAGAGTCAGATTTCAAATTTGAGCTGTTGCCGCTTCACTCGCCGTTTACTAGGGCAATC-CCTCGTTGGTTTCTTT---
	K245_278	TCGCCAATATTTAGCTTTAGATGGAATTTACCACCCACTTAGAGCTGCATTCCCAAACAACTCG-ACTCTTCGAAAGCACCTTACATAGAATTGGTCATCTCATCGCACGGGATTCTCACCCTCTGTGACGTTCTGTTCCAAAGAACTTAGACCGCTGCCAACGCCAAAGCGCCCTCTGCAAATTACAACTCGGACTCTGAAAGAGTCAGATTTCAAATTTGAGCTGTTGCCGCTTCACTCGCCGTTTACTAGGGCAAT--CCCTGTTGGTTTCTTTT--
	K246_412	TCGCCAATATTTAGCTTTAGATGGAATTTACCACCCACTTAGAGCTGCATTCCCAAACAACTCG-ACTCTTCGAAAGCACCTTACATAGAATTGGTCATCTCATCGCACGGGATTCTCACCCTCTGTGACGTCCTGTTCCAAAGAACTTAGACCGCTGCCAACGCCAAAGCGCCCTCTGCAAATTACAACTCGGACTCTGAAAGAGTCAGATTTCAAATTTGAGCTTTTGCCGCTTCACTCGCCGTTTACTAAGGCAAT--CCCTGTTGGTTTCTTTT--
	L170_222	TCGCCAATATTTAGCTTTAGATGGAATTTACCACCCACTTAGAGCTGCATTCCCAAACAACTCG-ACTCTTCGAAAGCACCTTACATAGAATTGGTCATCTCATCGCACGGGATTCTCACCCTCTGTGACGTCCTGTTCCAAAGAACTTAGACCGCTGCCAACGCCAAAGCGCCCTCTGCAAATTACAACTCGAACACCGAAGGTGCTAGATTTCAAATTTGAGCTTTTGCCGCTTCACTCGCCGTTTACTAAGGCAAT--CCCTGTTGGTTTCTTTT--
	L260_74	TCGCCAATATTTAGCTTTAGATGGAATTTACCACCCACTTAGAGCTGCATTCCCAAACAACTCG-ACTCTTCGAAAGCACCTTACATAGAATTGGTCATCTCATCGCACGGGATTCTCACCCTCTGTGACGTCCTGTTCCAAAGAACTTAGACCGCTGCCAACGCCAAAGCGCCCTCTGCAAATTACAACTCGGACTCTGAAAGAGCCAGATTTCAAATTTGAGCTGTTGCCGCTTCACTCGCCG-TTACTAAGGCAAT--CCCTGTTGGTTTCTTTTC-
	L260_20	TCGCCAATATTTAGCTTTAGATGGAATTTACCACCCACTTAGAGCTGCATTCCCAAACAACTCG-ACTCTTCGAAAGCACCTTACATAGAATTGGTCATCTCATCGCACGGGATTCTCACCCTCTGTGACGTTCTGTTCCAAAGAACTTAGACCGCTGCCAACGCCAAAGCGCCCTCTGCAAATTACAACTCGGACTCTGAAAGAGCCAGATTTCAAATTTGAGCTTTTGCCGCTTCACTCGCCG-TTACTAAGGCAAT--CCCTGTTGGTTTCTTTTC-
	L260_241	TCGCCAATATTTAGCTTTAGATGGAATTTACCACCCACTTAGAGCTGCATTCCCAAACAACTCG-ACTCTTCGAAAGCACCTTACATAGAATTGGTCATCTCATCGCACGGGATTCTCACCCTCTGTGACGTTCTGTTCCAAAGAACTTAGACCGCTGCCAACGCCAAAGCGCCCTCTGCAAATTACAACTCGGACTCTGAAAGAGCCAGATTTCAAATTTGAGCTTTTGCCGCTTCACTCGCCGTTTACTAAGGCAAT--CCCTGTTGGTTTCTTTT--
	L261_382	TCGCCAATATTTAGCTTTAGATGGAATTTACCTCCCACTTAGAGCTGCATTCCCAAACAACTCG-ACTCTTCGAAAGCACCTTACATAGAATTGGTCATCTCATCGCACGGGATTCTCACCCTCTGTGACGTCCTGTTCCAAAGAACTTAGACCGCTGCCAACGCCAAAGCGCCCTCTGCAAATTACAACTCGGACTCTGAAAGAGCCAGATTTCAAATTTGAGCTGTTGCCGCTTCACTCGCCGTTTACTAGGGCAAT--CCCTGTTGGTTTCTTTT--
	L266_364	TCGCCAATATTTAGCTTTAGATGGAATTTACCACCCACTTAGAGCTGCATTCCCAAACAACTCG-ACTCTTCGAAAGCACCTTACATAGAATTGGTCATCTCATCGCACGGGATTCTCACCCTCTGTGACGTCCTGTTCCAAAGAACTTAGACCGCTGCCAACGCCAAAGCGCCCTCTGCAAATTACAACTCGGACTCTGAAAGAGCCAGATTTCAAATTTGAGCTGTTGCCGCTTCACTCGCCGTTTACTAGGGCAAT--CCCTGTTGGTTTCTTTT--
	L266_189	TCGCCAATATTTAGCTTTAGATGGAATTTACCACCCACTTAGAGCTGCATTCCCAAACAACTCG-ACTCTTCGAAAGCACCTTACATAGAATTGGTCATCTCATCGCACGGGATTCTCACCCTCTGTGACGTCCTGTTCCAAAGAACTTAGACCGCTGCCAACGCCAAAGCGCCCTCTGCAAATTACAACTCGGACTCTGAAAGAGTCAGATTTCAAATTTGAGCTGTTGCCGCTTCACTCGCCGTTTACTAGGGCAATCCCTCGTTCGGTTTCTT----
	L266_180	TCGCCAATATTTAGCTTTAGATGGAATTTACCACCCACTTAGAGCTGCATTCCCAAACAACTCG-ACTCTTCGAAAGCACCTTACATAGAATTGGTCATCTCATCGCACGGGATTCTCACCCTCTGTGACGTCCTGTTCCAAAGAACTTAGACCGCTGCCAACGCCAAAGCGCCCTCTGCAAATTACAACTCGGACTCTGAAAGAGTCAGATTTCAAATTTGAGCTGTTGCCGCTTCACTCGCCGTTTACTAGGGCAAT--CCCTGTTGGTTTCTTTT--
	L266_114	TCGCCAATATTTAGCTTTAGATGGAATTTACCACCCA-TTAGAGCTGCATTCCCAAACAACTCG-ACTCTTCGAAAGCACCTTACATAGAATTGGTCATCTCATCGCACGGGATTCTCACCCTCTGTGACGTCCTGTTCCAAAGAACTTAGACCGCTGCCAACGCCAAAGCGCCCTCTGCAAATTACAACTCGGACTCTGAAAGAGTCAGATTTCAAATTTGAGCTGTTGCCGCTTCACTCGCCG-TTACTAAGGCAAT--CCCTGTTGGTTTCTTTCCT
	L266_369	TGGCCAATATTTAGCTTTAGATGAAATTTACCACCCATTTAGAGCTGCATTCCCAAACAACTCG-ACTCTTCGAAAGCACCTTACATAGAATTGGTCATCTCATCGCACGGGATTCTCACCCTCTGTGACGTTCTGTTCCAAAGAACTTAGACCGCTGCCAACGCCAAAGCGCCCTCTGCAAATTACAACTCGGACTCTGAAAGAGTCAGATTTCAAATTTGAGCTGTTGCCGCTTCACTCGCCGTTTACTAGGGCAAT--CCCTGTTGGTTTCTTTT--
	L280_180	TCGCCAATATTTAGCTTTAGATGGAATTTACCACCCACTTAGAGCTGCATTCCCAAACAACTCG-ACTCTTCGAAAGCACCTTACATAGAATTGGTCATCTCATCGCACGGGATTCTCACCCTCTGTGACGTCCTGTTCCAAAGAACTTAGACCGCTGCCAACGCCAAAGCGCCCTCTGCAAATTACAACTCGGACTCTGAAAGAGCCAGATTTCAAATTTGAGCTGTTGCCGCTTCACTCGCCGTTTACTAGGGCAAT--CCCTGTTGGTTTCTTTC--
	L280_304	TCGCCAATATTTAGCTTTAGATGGAATTTACCACCCACTTAGAGCTGCATTCCCAAACAACTCG-ACTCTTCGAAAGCACCTTACATAGAATTGGTCATCTCATCGCACGGGATTCTCACCCTCTGTGACGTCCTGTTCCAAAGAACTTAGACCGCTGCCAACGCCAAAGCGCCCTCTGCAAATTACAACTCGGACTCTGAAAGAGCCAGATTTCAAATTTGAGCTGTTGCCGCTTCACTCGCCGTTTACTAGGGCAAT--CCCTGTTGGTTTCTTTT--
	L280_331	TCGCCAATATTTAGCTTTAGATGGAATTTACCACCCACTTAGAGCTGCATTCCCAAACAACTCG-ACTCTTCGAAAGCACCTTACATAGAATTGGTCATCTCATCGCACGGGATTCTCACCCTCTGTGACGTTCTGTTCCAAAGAACTTAGACCGCTGCCAACGCCAAAGCGCCCTCTGCAAATTACAACTCGGACTCTGAAAGAGCCAGATTTCAAATTTGAGCTGTTGCCGCTTCACTCGCCGTTTACTAGGGCAAT--CCCTGTTGGTTTCTTTT--
	L280_279	TCGCCAATATTTAGCTTTAGATGGAATTTACCACCCACTTAGAGCTGCATTCCCAAACAACTCG-ACTCTTCGAAAGCACCTTACATAGAATTGGTCATCTCATCGCACGGGATTCTCACCCTCTGTGACGTCCTGTTCCAAAGAACTTAGACCGCTGCCAACGCCAAAGCGCCCTCTGCAAATTACAACTCGGACTCTGAAAGAGCCAGATTTCAAATTTGAGCTTTTGCCGCTTCACTCGCCGTTTACTAAGGCAAT--CCCTGTTGGTTTCTTTT--
	L282_293	TCGCCAATATTTAGCTTTAGATGGAATTTACCACCCACTTAGAGCTGCATTCCCAAACAACTCG-ACTCTTCGAAAGCACCTTACATAGAATTGGTCATCTCATCGCACGGGATTCTCACCCTCTGTGACGTCCTGTTCCAAAGAACTTAGACCGCTGCCAACGCCAAAGCGCCCTCTGCAAATTACAACTCGGACTCTGAAAGAGCCAGATTTCAAATTTGAGCTGTTGCCGCTTCACTCGCCGTTTACTAGGGCAAT--CCCTGTTGGTTTCTTTC--
	L284_206	TCGCCAATATTTAGCTTTAGATGGAATTTACCACCCACTTAGAGCTGCATTCCCAAACAACTCG-ACTCTTCGAAAGCACCTTACATAGAATTGGTCATCTCATCGCACGGGATTCTCACCCTCTGTGACGTCCTGTTCCAAAGAACTTAGACCGCTGCCAACGCCAAAGCGCCCTCTGCAAATTACAACTCGGACTCTGAAAGAGCCAGATTTCAAATTTGAGCTGTTGCCGCTTCACTCGCCGTTTACTAGGGCAAT--CCCTGTTGGTTTCTTTT--
	L289_3	TCGCCAATATTTAGCTTTAGATGGAATTTACCACCCACTTAGAGCTGCATTCCCAAACAACTCG-ACTCTTCGAAAGCACCTTACATAGAATTGGTCATCTCATCGCACGGGATTCTCACCCTCTGTGACGTTCTGTTCCAAAGAACTTAGACCGCTGCCAACGCCAAAGCGCCCTCTGCAAATTACAACTCGGACTCTGAAAGAGCCAGATTTCAAATTTGAGCTGTTGCCGCTTCACTCGCCG-TTACTAGGGCAAT--CCCTGTTGGTTTCTTTTC-
	L335_169	TCGCCAATATTTAGCTTTAGATGGAATTTACCACCCACTTAGAGCTGCATTCCCAAACAACTCG-ACTCTTCGAAAGCACCTTACATAGAATTGGTCATCTCATCGCACGGGATTCTCACCCTCTGTGACGTCCTGTTCCAAAGAACTTAGACCGCTGCCAACGCCAAAGCGCCCTCTGCAAATTACAACTCGGACTCTGAAAGAGCCAGATTTCAAATTTGAGCTGTTGCCGCTTCACTCGCCGTTTACTAGGGCAAT--CCCTGTTGGTTTCTTTT--
	L335_39	TCGCCAATATTTAGCTTTAGATGGAATTTACCACCCACTTAGAGCTGCATTCCCAAACAACTCG-ACTCTTCGAAAGCACCTTACATAGAATTGGTCATCTCATCGCACGGGATTCTCACCCTCTGTGACGTCCTGTTCCAAAGAACTTAGACCGCTGCCAACGCCAAAGCGCCCTCTGCAAATTACAACTCGGACTCTGAAAGAGCCAGATTTCAAATTTGAGCTGTTGCCGCTTCACTCGCCG-TTACTAGGGCAAT--CCCTGTTGGTTTCTTTTC-
	L336_44	TCGCCAATATTTAGCTTTAGATGGAATTTACCACCCA-TTAGAGCTGCATTCCCAAACAACTCG-ACTCTTCGAAAGCACCTTACATAGAATTGGTCATCTCATCGCACGGGATTCTCACCCTCTGTGACGTTCTGTTCCAAAGAACTTAGACCGCTGCCAACGCCAAAGCGCCCTCTGCAAATTACAACTCGGACTCTGAAAGAGCCAGATTTCAAATTTGAGCTGTTGCCGCTTCACTCGCCG-TTACTAGGGCAAT--CCCTGTTGGTTTCTTTTCC
	L338_55	TCGCCAATATTTAGCTTTAGATGGAATTTACCACCCACTTAGAGCTGCATTCCCAAACAACTCG-ACTCTTCGAAAGCACCTTACATAGAATTGGTCATCTCATCGCACGGGATTCTCACCCTCTGTGACGTCCTGTTCCAAAGAACTTAGACCGCTGCCAACGCCAAAGCGCCCTCTGCAAATTACAACTCGGACTCTGAAAGAGCCAGATTTCAAATTTGAGCTGTTGCCGCTTCACTCGCCGTTTACTAGGGCAAT--CCCTGTTGGTTTCTTTT--
	L340_120	TCGCCAATATTTAGCTTTAGATGGAATTTACCACCCACTTAGAGCTGCATTCCCAAACAACTCG-ACTCTTCGAAAGCACCTTACATAGAATTGGTCATCTCATCGCACGGGATTCTCACCCTCTGTGACGTCCTGTTCCAAAGAACTTAGACCGCTGCCAACGCCAAAGCGCCCTCTGCAAATTACAACTCGGACTCTGAAAGAGTCAGATTTCAAATTTGAGCTGTTGCCGCTTCACTCGCCGTTTACTAGGGCAACT-CCCTGTTGGTTCTTTC---
	L342_395	TCGCCAATATTTAGCTTTAGATGGAATTTACCACCCACTTAGAGCTGCATTCCCAAACAACTCG-ACTCTTCGAAAGCACCTTACATAGAATTGGTCATCTCATCGCACGGGATTCTCACCCTCTGTGACGTCCTGTTCCAAAGAACTTAGACCGCTGCCAACGCCAAAGCGCCCTCTGCAAATTACAACTCGGACTCTGAAAGAGCCAGATTTCAAATTTGAGCTGTTGCCGCTTCACTCGCCGTTTACTAGGGCAACTCCCCTGTTGGTTTCCT----
	L342_182	TCGCCAATATTTAGCTTTAGATGGAATTTACCACCCACTTAGAGCTGCATTCCCAAACAACTCG-ACTCTTCGAAAGCACCTTACATAGAATTGGTCATCTCATCGCACGGGATTCTCACCCTCTGTGACGTCCTGTTCCAAAGAACTTAGACCGCTGCCAACGCCAAAGCGCCCTCTGCAAATTACAACTCGGACTCTGAAAGAGCCAGATTTCAAATTTGAGCTGTTGCCGCTTCACTCGCCGTTTACTAGGGCAAT--CCCTGTTGGTTTCTTTC--
	L342_430	TCGCCAATATTTAGCTTTAGATGGAATTTACCACCCACTTAGAGCTGCATTCCCAAACAACTCG-ACTCTTCGAAAGCACCTTACATAGAATTGGTCATCTCATCGCACGGGATTCTCACCCTCTGTGACGTCCTGTTCCAAAGAACTTAGACCGCTGCCAACGCCAAAGCGCCCTCTGCAAATTACAACTCGAACACCGAAGGTGCTAGATTTCAAATTTGAGCTTTTGCCGCTTCACTCGCCGTTTACTAAGGCAAT--CCCTGTTGGTTTCTTTT--
	L342_335	TCGCCAATATTTAGCTTTAGATGGAATTTACCACCCACTTAGAGCTGCATTCCCAAACAACTCG-ACTCTTCGAAAGCACCTTACATAGAATTGGTCATCTCATCGCACGGGATTCTCACCCTCTGTGACGTCCTGTTCCAAAGAACTTAGACCGCTGCTAACGCTAAAGCGCCCTCTGTAAATTACAACTCGGACTCTGAAAGAGCTAGATTTCAAATTTGAGCTGTTGCCGCTTCACTCGCCG-TTACTAGGGCAAT--CTCTGTTGGTTTCTTTTC-
	L342_159	TCGCCAATATTTAGCTTTAGATGGAATTTACCACCCA-TTAGAGCTGCATTCCCAAACAACTCG-ACTCTTCGAAAGCACCTTACATAGAATTGGTCATCTCATCGCACGGGATTCTCACCCTCTGTGACGTCCTGTTCCAAAGAACTTAGACCGCTGCCAACGCCAAAGCGCCCTCTGCAAATTACAACTCGGACTCTGAAAGAGCCAGATTTCAAATTTGAGCTGTTGCCGCTTCACTCGCCG-TTACTAGGGCAAT--CCCTGTTGGTTTCTTTTCC
	L342_36	TGGCCAATATTTAGCTTTAGAAGAAATTTACCTCCCACTTAGAGCTGCATTCCCAAACAACTCG-ACTCTTCGAAAGCACCTTACATAGAATTGGTCATCTCATCGCACGGGATTCTCACCCTCTGTGACGTCCTGTTCCAAAGAACTTAGACCGCTGCCAACGCCAAAGCGCCCTCTGCAAATTACAACTCGGACTCTGAAAGAGCCAGATTTCAAATTTGAGCTGTTGCCGCTTCACTCGCCG-TTACTAGGGCAAT--CCCTGTTGGTTTCTTTTC-
	L342_122	TCGCCAATATTTAGCTTTAGATGGAATTTACCACCCA-TTAGAGCTGCATTCCCAAACAACTCG-ACTCTTCGAAAGCACCTTACATAGAATTGGTCATCTCATCGCACGGGATTCTCACCCTCTGTGACGTCCTGTTCCAAAGAACTTAGACCGCTGCCAACGCCAAAGCGCCTTCTGCAAATTACAACTCGGACTCTGAAAGAGCCAGATTTCAAATTTGAGCTGTTGCCGCTTCACTCGCCG-TTACTAGGGCAAT--CCCTGTTGGTTTCTTTTCC
	L342_274	TGGCCAATATTTAGCTTTAGATGGAATTTACCACCCACTTAGAGCTGCATTCCCAAACAACTCG-ACTCTTCGAAAGCACCTTACATAGAATTGGTCATCTCATCGCACGGGATTCTCACCCTCTGTGACGTCCTGTTCCAAAGAACTTAGACCGCTGCCAACGCCAAAGCGCCCTCTGCAAATTACAACTCGGACTCTGAAAGAGCCAGATTTCAAATTTGAGCTGTTGCCGCTTCACTCGCCGTTTACTAGGGCAAT--CCCTGTTGGTTTCTTTT--
	L344_373	TCGCCAATATTTAGCTTTAGATGGAATTTACCACCCACTTAGAGCTGCATTCCCAAACAACTCG-ACTCTTCGAAAGCACCTTACATAGAATTGGTCATCTCATCGCACGGGATTCTCACCCTCTGTGACGTTCTGTTCCAAAGAACTTAGACCGCTGCCAACGCCAAAGCGCCCTCTGCAAATTACAACTCGGACTCTGAAAGAGCCAGATTTCAAATTTGAGCTTTTGCCGCTTCACTCGCCGTTTACTAAGGCAAT--CCCTGTTGGTTTCTTTT--
	L344_85	TCGCCAATATTTAGCTTTAGATGGAATTTACCACCAC-TTAGAGCTGCATTCCCAAACAACTCG-ACTCTTCGAAAGCACCTTACATAGAATTGGTCATCTCATCGCACGGGATTCTCACCCTCTGTGACGTCCTGTTCCAAAGAACTTAGACCGCTGCCAACGCCAAAGCGCCCTCTGCAAATTACAACTCGGACTCTGAAAGAGCCAGATTTCAAATTTGAGCTGTTGCCGCTTCACTCGCCG-TTACTAGGGCAAT--CCCTGTTGGTTTCTTTTCC
	L345_152	TCGCCAATATTTAGCTTTAGATGGAATTTA-CACCCACTTAGAGCTGCATTCCCAAACAACTCG-ACTCTTCGAAAGCACCTTACATAGAATTGGTCATCTCATCGCACGGGATTCTCACCCTCTGTGACGTCCTGTTCCAAAGAACTTAGACCGCTGCCAACGCCAAAGCGCCCTCTGCAAATTACAACTCGAACACCGAAGGTGCTAGATTTCAAATTTGAGCTTTTGCCGCTTCACTCGCCG-TTACTAAGGCAAT--CCCTGTTGGTTTCTTTTCC
	L345_116	TCGCCAATATTTAGCTTTAGATGGAATTTACCACCCA-TTAGAGCTGCATTCCCAAACAACTCG-ACTCTTCGAAAGCACCTTACATAGAATTGGTCATCTCATCGCACGGGATTCTCACCCTCTGTGACGTCCTGTTCCAAAGAACTTAGACCGCTGCCAACGCCAAAGCGCCCTCTGCAAATTACAACTCGGACTCTGAAAGAGCCAGATTTCAAATTTGAGCTGTTGCCGCTTCACTCGCCG-TTACTAGGGCAAT--CCCTGTTGGTTTCTTTTCC
	L345_410	TGGCCAATATTTAGCTTTAGA-GAAATTTACCTCCCATTTAGAGCTGCATTCCCAAACAACTCG-ACTCTTCGAAAGCACCTTACATAGAATTGGTCATCTCATCGCACGGGATTCTCACCCTCTGTGACGTCCTGTTCCAAAGAACTTAGACCGCTGCCAACGCCAAAGCGCCCTCTGCAAATTACAACTCGGACTCTGAAAGAGTCAGATTTCAAATTTGAGCTGTTGCCGCTTCACTCGCCGTTTACTAGGGCAAT--CCCTGTTGGTTTCTTTTC-
	T251_426	TCGCCAATATTTAGCTTTAGATGGAATTTACCACCCACTTAGAGCTGCATTCCCAAACAACTCG-ACTCTTCGAAAGCACCTTACATAGAATTGGTCATCTCATCGCACGGGATTCTCACCCTCTGTGACGTCCTGTTCCAAAGAACTTAGACCGCTGCCAACGCCAAAGCGCCCTCTGCAAATTACAACTCGGACTCTGAAAGAGCCAGATTTCAAATTTGAGCTGTTGCCGCTTCACTCGCCGTTTACTAGGGCAAT--CCCTGTTGGTTTCTTTT--
	T327_264	TCGCCAATATTTAGCTTTAGATGGAATTTACCACCCACTTAGAGCTGCATTCCCAAACAACTCG-ACTCTTCGAAAGCACCTTACATAGAATTGGTCATCTCATCGCACGGGATTCTCACCCTCTGTGACGTCCTGTTCCAAAGAACTTAGACCGCTGCCAACGCCAAAGCGCCCTCTGCAAATTACAACTCGGACTCTGAAAGAGCCAGATTTCAAATTTGAGCTGTTGCCGCTTCACTCGCCGTTTACTAGGGCAAT--CCCTGTTGGTTTCTTTT--
	T327_324	TCGCCAATATTTAGCTTTAGATGGAATTTACCACCCACTTAGAGCTGCATTCCCAAACAACTCG-ACTCTTCGAAAGCACCTTACATAGAATTGGTCATCTCATCGCACGGGATTCTCACCCTCTGTGACGTTCTGTTCCAAAGAACTTAGACCGCTGCCAACGCCAAAGCGCCCTCTGCAAATTACAACTCGGACTCTGAAAGAGTCAGATTTCAAATTTGAGCTGTTGCCGCTTCACTCGCCGTTTACTAAGGCAAT--CCCTGTTGGTTCTTTCC--
	T327_169	TCGCCAATATTTAGCTTTAGATGGAATTTACCACCCATTACGAGCTGCATTCCCAAACAACTCG-ACTCTTCGAAAGCACCTTACATAGAATTGGTCATCTCATCGCACGGGATTCTCACCCTCTGTGACGTCCTGTTCCAAAGAACTTAGACCGCTGCCAACGCCAAAGCGCCCTCTGCAAATTACAACTCGGACTCTGAAAGAGCCAGATTTCAAATTTGAGCTGTTGCCGCTTCACTCGCCG-TTACTAAGGCAAT--CCCTGTTGGTTTCTTTTC-
;
end;
