# Supplementary material for: Biogeographic barriers drive co-diversification within associated eukaryotes of the Sarracenia alata pitcher plant system
Source: PeerJ. 2016 Jan 14;4:e1576. doi: 10.7717/peerj.1576 (PMC4715430; doi:10.7717/peerj.1576)
Supplement: Supplemental Information 2 [file peerj-04-1576-s004.zip › DRYAD_Satleretal/OTUs/Fungi9_OTU_188.nex]

#NEXUS
begin taxa;
	dimensions ntax=30;
	taxlabels
	A254_130
	A256_338
	A328_281
	A328_324
	C235_475
	C235_19
	C238_225
	C313_280
	C313_330
	K246_410
	K247_185
	L112_56
	L172_135
	L173_352
	L260_364
	L261_203
	L263_160
	L265_223
	L267_203
	L279_181
	L281_222
	L283_228
	L284_90
	L288_257
	L340_85
	L342_186
	L345_172
	T250_117
	T251_299
	T252_386
;
end;

begin characters;
	dimensions nchar=286;
	format datatype=dna missing=? gap=-;
	matrix
	A254_130	TCGCCAATATTTAGCTTTAGATGGAA-TTTACCACCCACTTAGAGCTGCATTCCCAAACAACTCGACTCTTCGAAAGCACCTTACATAGAATTGGTCATCTCATCGCACGGGATTCTCACCCTCTGTGACGTTCTAGTTCCAAGAAACATAGACAAGAGCCAATCCCAAGGTTACCTTCTTACAAATTACAACTCGAACACCGAAGGTGCTAGTATTTACTAAA--TTTGAG-CTTTTGCCGCTTCACTCGCCG-TTACTAAGG-CAATCCCTGTTGGTTT-----
	A256_338	TCGCCAATATTTAGCTTTAGATGGAA-TTTACCACCCACTTAGAGCTGCATTCCCAAACAACTCGACTCTTCGAAAGCACCTTACATAGAATTGGTCATCTCATCGCACGGGATTCTCACCCTCTGTGACGTTCT-GTTCCAAGAAACATAGACAAGAGCCAATCCCAAGGTTACCTTCTTACAAATTACAACTCGAACACCGAAGGTGCTAGATTTC---AAA--TTTGAG-CTTTTGCCGCTTCACTCGCCGTTTACTAAGG-CAATCCCTGTTGGTTTCTT--
	A328_281	TCGCCAATATTTAGCTTTAGATGGAA-TTTACCACCCACTTAGAGCTGCATTCCCAAACAACTCGACTCTTCGAAAGCACCTTACATAGAATTGGTCATCTCATCGCACGGGATTCTCACCCTCTGTGACGTTCT-GTTCCAAGAAACATAGACAAGAGCCAATCCCAAGGTTACCTTCTTACAAATTACAACTCGAACACCGAAGGTGCTAGATTTC---AAA--TTTGAG-CTTTTGCCGCTTCACTCGCCGTTTACTAAGG-CAATCCCTGTTGGTTTCTT--
	A328_324	TCGCCAATATTTAGCTTTAGATGGAA-TTTACCACCCACTTAGAGCTGCATTCCCAAACAACTCGACTCTTCGAAAGCACCTTACATAGAATTGGTCATCTCATCGCACGGGATTCTCACCCTCTGTGACGTTCT-GTTCCAAGAAACATAGACAAGAGCCAATCCCAAGGTTACCTTCTT-CAAATTACAACTCGAACACCGAAGGTGCTAGATTTC---CAAACTTTGAGCCTTTTGCCGCTTCACTCGCCG-TTACTAAGGTCAATCCCTGTTGGTTTC----
	C235_475	TCGCCAATATTTAGCTTTAGATGGAA-TTTACCACCCACTTAGAGCTGCATTCCCAAACAACTCGACTCTTCGAAAGCACCTTACATAGAATTGGTCATCTCATCGCACGGGATTCTCACCCTCTGTGACGTTCT-GTTCCAAGAAACATAGACAAGAGCCAATCCCAAGGTTACCTTCTTACAAATTACAACTCGAACACCGAAGGTGCTAGATTTC---AAA--TTTGAG-CTTTTGCCGCTTCACTCGCCGTTTACTAAGG-CAATCCCTGTTGGTTTCTT--
	C235_19	TCGCCAATATTTAGCTTTAGATGGAA-TTTACCACCCACTTAGAGCTGCATTCCCAAACAACTCGACTCTTCGAAAGCACCTTACATAGAATTGGTCATCTCATCGCACGGGATTCTCACCCTCTGTGACGTTCT-GTTCCAAGAAACATAGACAAGAGCCAATCCCAAGGTTACCTTCTTACAAATTACAACTCGAACACCGAAGGTGCTAGATTTC---AAA--TTTGAGTCTTTTGCCGCTTCACTCGCCG-TTACTAAGG-CAATCCCTGTTGGTTTCTT--
	C238_225	TCGCCAATATTTAGCTTTAGATGGAA-TTTACCACCCACTTAGAGCTGCATTCCCAAACAACTCGACTCTTCGAAAGCACCTTACATAGAATTGGTCATCTCATCGCACGGGATTCTCACCCTCTGTGACGTTCT-GTTCCAAGAAACATAGACAAGAGCCAATCCCAAGGTTACCTTCTTACAAATTACAACTCGAACACCGAAGGTGCTAGATTTC---AAA--TTTGAG-CTTTTGCCGCTTCACTCGCCGTTTACTAAGG-CAATCCCTGTTGGTTTCTT--
	C313_280	TCGCCAATATTTAGCTTTAGATGGAA-TTTACCACCCACTTAGAGCTGCATTCCCAAACAACTCGACTCTTCGAAAGCACCTTACATAGAATTGGTCATCTCATCGCACGGGATTCTCACCCTCTGTGACGTTCT-GTTCCAAGAAACATAGACAAGAGCCAATCCCAAGGTTACCTTCTTACAAATTACAACTCGAACACCGAAGGTGCTAGATTTC---AAA--TTTGAG-CTTTTGCCGCTTCACTCGCCGTTTACTAAGG-CAATCCCTGTTGGTTTCTT--
	C313_330	TCGCCAATATTTAGCTTTAGATGGAA-TTTACCACCCACTTAGAGCTGCATTCCCAAACAACTCGACTCTTCGAAAGCACCTTACATAGAATTGGTCATCTCATCGCACGGGATTCTCACCCTCTGTGACGTTCT-GTTCCAAGAAACATAGACAAGAGCCAATCCCAAGGTTACCTTCTT-CAAATTACAACTCGAACACCGAAGGTGCTAGATTTC---AAA--TTTGAG-CTTTTGCCGCTTCACTCGCCG-TTACTAAGG-CAATCCCTGTTGGTTTTTTTC
	K246_410	TCGCCAATATTTAGCTTTAGATGGAA-TTTACCACCCACTTAGAGCTGCATTCCCAAACAACTCGACTCTTCGAAAGCACCTTACATAGAATTGGTCATCTCATCGCACGGGATTCTCACCCTCTGTGACGTTCT-GTTCCAAGAAACATAGACAAGAGCCAATCCCAAGGTTACCTTCTTACAAATTACAACTCGAACACCGAAGGTGCTAGATTTC---AAA--TTTGAG-CTTTTGCCGCTTCACTCGCCGTTTACTAAGG-CAATCCCTGTTGGTTTCTT--
	K247_185	TCGCCAATATTTAGCTTTAGATGGAA-TTTACCACCCACTTAGAGCTGCATTCCCAAACAACTCGACTCTTCGAAAGCACCTTACATAGAATTGGTCATCTCATCGCACGGGATTCTCACCCTCTGTGACGTTCT-GTTCCAAGAAACATAGACAAGAGCCAATCCCAAGGTTACCTTCTTACAAATTACAACTCGAACACCGAAGGTGCTAGATTTC---AAA--TTTGAG-CTTTTGCCGCTTCACTCGCCGTTTACTAAGG-CAATCCCTGTTGGTTTCTT--
	L112_56	TCGCCAATATTTAGCTTTAGATGGAA-TTTACCACCCACTTAGAGCTGCATTCCCAAACAACTCGACTCTTCGAAAGCACCTTACATAGAATTGGTCATCTCATCGCACGGGATTCTCACCCTCTGTGACGTTCT-GTTCCAAGAAACATAGACAAGAGCCAATCCCAAGGTTACCTTCTTACAAATTACAACTCGAACACCGAAGGTGCTAGATTTC---AAA--TTTGAG-CTTTTGCCGCTTCACTCGCCGTTTACTAAGG-CAATCCCTGTTGGTTTCTT--
	L172_135	TCGCCAATATTTAGCTTTAGATGGAA-TTTACCACCCACTTAGAGCTGCATTCCCAAACAACTCGACTCTTCGAAAGCACCTTACATAGAATTGGTCATCTCATCGCACGGGATTCTCACCCTCTGTGACGTTCT-GTTCCAAGAAACATAGACAAGAGCCAATCCCAAGGTTACCTTCTTACAAATTACAACTCGAACACCGAAGGTGCTAGATTTC---AAA--TTTGAG-CTTTTGCCGCTTCACTCGCCGTTTACTAAGG-CAATCCCTGTTGGTTTCTT--
	L173_352	TCGCCAATATTTAGCTTTAGATGGAA-TTTACCACCCACTTAGAGCTGCATTCCCAAACAACTCGACTCTTCGAAAGCACCTTACATAGAATTGGTCATCTCATCGCACGGGATTCTCACCCTCTGTGACGTTCT-GTTCCAAGAAACATAGACAAGAGCCAATCCCAAGGTTACCTTCTTACAAATTACAACTCGAACACCGAAGGTGCTAGATTTC--TAAA--TTTGAGTCTTTTGCCGCTTCACTCGCCGTTTACTAAGG-CAATCCCTGTTGGTTTC----
	L260_364	TCGCCAATATTTAGCTTTAGATGGAA-TTTACCACCCACTTAGAGCTGCATTCCCAAACAACTCGACTCTTCGAAAGCACCTTACATAGAATTGGTCATCTCATCGCACGGGATTCTCACCCTCTGTGACGTTCT-GTTCCAAGAAACATAGACAAGAGCCAATCCCAAGGTTACCTTCTTACAAATTACAACTCGAACACCGAAGGTGCTAGATTTC---AAA--TTTGAG-CTTTTGCCGCTTCACTCGCCGTTTACTAAGG-CAATCCCTGTTGGTTTCTT--
	L261_203	TCGCCAATATTTAGCTTTAGATGGAA-TTTACCACCCACTTAGAGCTGCATTCCCAAACAACTCGACTCTTCGAAAGCACCTTACATAGAATTGGTCATCTCATCGCACGGGATTCTCACCCTCTGTGACGTTCT-GTTCCAAGAAACATAGACAAGAGCCAATCCCAAGGTTACCTTCTTACAAATTACAACTCGAACACCGAAGGTGCTAGATTTC---AAA--TTTGAG-CTTTTGCCGCTTCACTCGCCGTTTACTAAGG-CAATCCCTGTTGGTTTCTT--
	L263_160	TCGCCAATATTTAGCTTTAGATGGAA-TTTACCACCCACTTAGAGCTGCATTCCCAAACAACTCGACTCTTCGAAAGCACCTTACATAGAATTGGTCATCTCATCGCACGGGATTCTCACCCTCTGTGACGTTCT-GTTCCAAGAAACATAGACAAGAGCCAATCCCAAGGTTACCTTCTTACAAATTACAACTCGAACACCGAAGGTGCTAGATTTC---AAA--TTTGAG-CTTTTGCCGCTTCACTCGCCGTTTACTAAGG-CAATCCCTGTTGGTTTCTT--
	L265_223	TCGCCAATATTTAGCTTTAGATGGAA-TTTACCACCCACTTAGAGCTGCATTCCCAAACAACTCGACTCTTCGAAAGCACCTTACATAGAATTGGTCATCTCATCGCACGGGATTCTCACCCTCTGTGACGTTCT-GTTCCAAGAAACATAGACAAGAGCCAATCCCAAGGTTACCTTCTTACAAATTACAACTCGAACACCGAAGGTGCTAGATTTC---AAA--TTTGAG-CTTTTGCCGCTTCACTCGCCGTTTACTAAGG-CAATCCCTGTTGGTTTCTT--
	L267_203	TCGCCAATATTTAGCTTTAGATGGAA-TTTACCACCCACTTAGAGCTGCATTCCCAAACAACTCGACTCTTCGAAAGCACCTTACATAGAATTGGTCATCTCATCGCACGGGATTCTCACCCTCTGTGACGTTCT-GTTCCAAGAAACATAGACAAGAGCCAATCCCAAGGTTACCTTCTTACAAATTACAACTCGAACACCGAAGGTGCTAGATTTC---AAA--TTTGAG-CTTTTGCCGCTTCACTCGCCGTTTACTAAGG-CAATCCCTGTTGGTTTCTT--
	L279_181	TCGCCAATATTTAGCTTTAGATGGAA-TTTACCACCCACTTAGAGCTGCATTCCCAAACAACTCGACTCTTCGAAAGCACCTTACATAGAATTGGTCATCTCATCGCACGGGATTCTCACCCTCTGTGACGTTCT-GTTCCAAGAAACATAGACAAGAGCCAATCCCAAGGTTACCTTCTTACAAATTACAACTCGAACACCGAAGGTGCTAGATTTC---AAA--TTTGAG-CTTTTGCCGCTTCACTCGCCGTTTACTAAGG-CAATCCCTGTTGGTTTCTT--
	L281_222	TCGCCAATATTTAGCTTTAGATGGAA-TTTACCACCCACTTAGAGCTGCATTCCCAAACAACTCGACTCTTCGAAAGCACCTTACATAGAATTGGTCATCTCATCGCACGGGATTCTCACCCTCTGTGACGTTCT-GTTCCAAGAAACATAGACAAGAGCCAATCCCAAGGTTACCTTCTTACAAATTACAACTCGAACACCGAAGGTGCTAGATTTC---AAA--TTTGAG-CTTTTGCCGCTTCACTCGCCGTTTACTAAGG-CAATCCCTGTTGGTTTCTT--
	L283_228	TCGCCAATATTTAGCTTTAGATGGAA-TTTACCACCCACTTAGAGCTGCATTCCCAAACAACTCGACTCTTCGAAAGCACCTTACATAGAATTGGTCATCTCATCGCACGGGATTCTCACCCTCTGTGACGTTCT-GTTCCAAGAAACATAGACAAGAGCCAATCCCAAGGTTACCTTCTTACAAATTACAACTCGAACACCGAAGGTGCTAGATTTC---AAA--TTTGAG-CTTTTGCCGCTTCACTCGCCGTTTACTAAGG-CAATCCCTGTTGGTTTCTT--
	L284_90	TCGCCAATATTTAGCTTTAGATGGAA-TTTACCACCCACTTAGAGCTGCATTCCCAAACAACTCGACTCTTCGAAAGCACCTTACATAGAATTGGTCATCTCATCGCACGGGATTCTCACCCTCTGTGACGTTCT-GTTCCAAGAAACATAGACAAGAGCCAATCCCAAGGTTACCTTCTTACAAATTACAACTCGAACACCGAAGGTGCTAGATTTC---AAA--TTTGAG-CTTTTGCCGCTTCACTCGCCGTTTACTAAGG-CAATCCCTGTTGGTTTCTT--
	L288_257	TCGCCAATATTTAGCTTTAGATGGAA-TTTACCACCCACTTAGAGCTGCATTCCCAAACAACTCGACTCTTCGAAAGCACCTTACATAGAATTGGTCATCTCATCGCACGGGATTCTCACCCTCTGTGACGTTCT-GTTCCAAGAAACATAGACAAGAGCCAATCCCAAGGTTACCTTCTTACAAATTACAACTCGAACACCGAAGGTGCTAGATTTC---AAA--TTTGAG-CTTTTGCCGCTTCACTCGCCGTTTACTAAGG-CAATCCCTGTTGGTTTCTT--
	L340_85	TCGCCAATATTTAGCTTTAGATGGAA-TTTACCACCCACTTAGAGCTGCATTCCCAAACAACTCGACTCTTCGAAAGCACCTTACATAGAATTGGTCATCTCATCGCACGGGATTCTCACCCTCTGTGACGTTCT-GTTCCAAGAAACATAGACAAGAGCCAATCCCAAGGTTACCTTCTTACAAATTACAACTCGAACACCGAAGGTGCTAGATTTC---AAA--TTTGAG-CTTTTGCCGCTTCACTCGCCGTTTACTAAGG-CAATCCCTGTTGGTTTCTT--
	L342_186	TCGCCAATATTTAGCTTTAGATGGAA-TTTACCACCCACTTAGAGCTGCATTCCCAAACAACTCGACTCTTCGAAAGCACCTTACATAGAATTGGTCATCTCATCGCACGGGATTCTCACCCTCTGTGACGTTCT-GTTCCAAGAAACATAGACAAGAGCCAATCCCAAGGTTACCTTCTTACAAATTACAACTCGAACACCGAAGGTGCTAGATTTC---AAA--TTTGAG-CTTTTGCCGCTTCACTCGCCGTTTACTAAGG-CAATCCCTGTTGGTTTCTT--
	L345_172	TCGCCAATATTTAGCTTTAGATGGAACTTTACCACCCACTTAGAGCTGCATTCCCAAACAACTCGACTCTTCGAAAGCACCTTACATAGAATTGGTCATCTCATCGCACGGGATTCTCACCCTCTGTGACGTTCT-GTTCCAAGAAACATAGACAAGAGCCAATCCCAAGGTTACCTTCTTACAAATTACAACTCGAACACCGAAGGTGCTAGATTTC---AAA--TTTGAG-CTTTTGCCGCTTCACTCGCCG-TTACTAAGG-CAATCCCTGTTGGTTTCTT--
	T250_117	TCGCCAATATTTAGCTTTAGATGGAA-TTTACCACCCACTTAGAGCTGCATTCCCAAACAACTCGACTCTTCGAAAGCACCTTACATAGAATTGGTCATCTCATCGCACGGGATTCTCACCCTCTGTGACGTTCT-GTTCCAAGAAACATAGACAAGAGCCAATCCCAAGGTTACCTTCTTACAAATTACAACTCGAACACCGAAGGTGCTAGATTTC---AAA--TTTGAG-CTTTTGCCGCTTCACTCGCCGTTTACTAAGG-CAATCCCTGTTGGTTTCTT--
	T251_299	TCGCCAATATTTAGCTTTAGATGGAA-TTTACCACCCACTTAGAGCTGCATTCCCAAACAACTCGACTCTTCGAAAGCACCTTACATAGAATTGGTCATCTCATCGCACGGGATTCTCACCCTCTGTGACGTTCT-GTTCCAAGAAACATAGACAAGAGCCAATCCCAAGGTTACCTTCTTACAAATTACAACTCGAACACCGAAGGTGCTAGATTTC---AAA--TTTGAG-CTTTTGCCGCTTCACTCGCCGTTTACTAAGG-CAATCCCTGTTGGTTTCTT--
	T252_386	TCGCCAATATTTAGCTTTAGATGGAA-TTTACCACCCACTTAGAGCTGCATTCCCAAACAACTCGACTCTTCGAAAGCACCTTACATAGAATTGGTCATCTCATCGCACGGGATTCTCACCCTCTGTGACGTTCT-GTTCCAAGAAACATAGACAAGAGCCAATCCCAAGGTTACCTTCTTACAAATTACAACTCGAACACCGAAGGTGCTAGATTTC---AAA--TTTGAG-CTTTTGCCGCTTCACTCGCCGTTTACTAAGG-CAATCCCTGTTGGTTTCTT--

;
end;
