# Supplementary material for: Biogeographic barriers drive co-diversification within associated eukaryotes of the Sarracenia alata pitcher plant system
Source: PeerJ. 2016 Jan 14;4:e1576. doi: 10.7717/peerj.1576 (PMC4715430; doi:10.7717/peerj.1576)
Supplement: Supplemental Information 2 [file peerj-04-1576-s004.zip › DRYAD_Satleretal/OTUs/Insect1_OTU_8.nex]

#NEXUS
begin taxa;
	dimensions ntax=61;
	taxlabels
	C235_409
	C239_96
	C239_43
	C239_88
	C239_44
	C239_55
	C239_227
	C239_160
	C239_186
	C239_310
	C239_228
	C239_114
	C239_106
	C239_7
	C239_179
	C239_290
	C239_311
	C239_320
	C239_138
	C239_180
	C239_161
	C239_221
	C313_163
	C313_108
	C313_261
	K319_225
	K319_176
	K319_3
	K319_143
	K319_52
	K319_81
	K319_66
	K319_9
	K319_122
	K319_22
	K319_38
	K321_106
	K321_35
	L127_27
	L127_180
	L127_26
	L127_72
	L127_58
	L127_1
	L127_89
	L127_117
	L127_203
	L127_78
	L127_77
	L128_15
	L127_16
	L128_5
	L127_201
	L127_12
	L127_3
	L127_165
	L127_54
	L127_85
	L127_33
	L174_15
	L264_8
;
end;
begin characters;
	dimensions nchar=292;
	format datatype=dna missing=? gap=-;
	matrix
	C235_409	GTGGTCGTATTTAGCC-TTAGATGGAGTTTACCA-CCCACTTAGAGCTGCACTCTCAAGCAACCCGACTCTAAGGAGAGATCCTCCCGAGACGCGCACCGGTCGCTACGGGCCTGG-CA-CCCTCTACGGGTAAGT-GGCCCC-ATTCAAGATGGACTTGGACGCGACGCGACGTC-TAGGGATAAGCGGAT-CCT-CCC--GAACACCACATTT-CCCTGCGGCGGAACCGCGGGATTCGGTGCT-GGGCTCTTTCCTGTT-CGCTCGCCGCTACTGAGGAAATCCTA---
	C239_96	GTGGTCGTATTTAGCC-TTAGATGGAGTTTACAC--CCACTTAGAGCTGCACTCTCAAGCAACCCGACTCTAAGGAGAGATCCTCCCGAGACGCGCACCGGTCGCTACGGGCCTGG-CA-CCCTCTACGGGTAAGT-GGCCCC-ATTCAAGATGGACTTGGACGCGACGCGACGTC-TAGGGATAAACGGAT-CCT-CCC--GAACACCACATTT-CCCTGCGGCGGAACCGCGGGATTCGGTGCT-GGGCTCTTTCCTGTT-CGCTCGCCGCTACTGAGGAAATCCTAG--
	C239_43	GTGGTCGTATTTAGCC-TTAGATGGAGTTTACCA--CCACTTAGAGCTGCACTCTCAAGCAACCCGACTCTAAGGAGAGATCCTCCCGAGACGCGCACCGGTCGCTACGGGCCTGG-CA-CCCTCTACGGGTAAGT-GGCCCC-ATTCAAGATGGACTTGGACGCGACGCGACGTC-TAGGGATAAGCGGAT-CCT-CCC--GAACACCACATTT-CCCTGCGGCGGAACCGCGGGATTCGGTGCT-GGGCTC-TTCCTGTT-CGCTCGCCGCTACTGAGGAAATCCTAGT-
	C239_88	GTGGTCGTATTTAGCC-TTAGATGGAGTTTACCA--CCACTTAGAGCTGCACTCTCAAGCAACCCGACTCTAAGGAGAGATCCTCCCGAGACGCGCACCGGTCGCTACGGGCCTGG-CA-CCCTCTACGGGTAAGT-GGCCCC-ATTCAAGATGGACTTGGACGCGACGCGACGTC-TAGGGATAAGCGGAT-CCT-CCC--GAACACCACATTT-CCCTGCGGCGGAACCGCGGGATTCGGTGCT-GGGCTC-TTCCTGTT-CGCTCGCCGCTACTGAGGAACTCCTAGT-
	C239_44	GTGGTCGTATTTAGCC-TTAGATGGAGTTTACCA--CCACTTAGAGCTGCACTCTCAAGCAACCCGACTCTAAGGAGAGATCCTCCCGAGACGCGCACCGGTCGCTACGGGCCTGG-CA-CCCTCTACGGGTAAGT-GGCCCC-ATTCAAGATGGACTTGGACGCGACGCGACGTC-TAGGGATAAGCGGAT-CCT-CCC--GAACACCACATTT-CCCTGCGGCGGAACCGCGGGATTCGGTGCT-GGGCTCTTTCCTGTT-CGCTCGCCGCTACTGAGGAAATCCTAG--
	C239_55	GTGGTCGTATTTAGCC-TTAGATGGAGTTTACCA--CCACTTAGAGCTGCACTCTCAAGCAACCCGACTCTAAGGAGAGATCCTCCCGAGACGCGCACCGGTCGCTACGGGCCTGG-CA-CCCTCTACGGGTAAGT-GGCCCC-ATTCAAGATGGACTTGGACGCGACGCGACGTC-TAGGGATAAGCGGAT-CCT-CCC--GAACACCACATTT-CCCTGCGGCGGAACCGCGGGATTCGGTGCT-GGGCTCTTTCCTGTT-CGCTCGCCGCTACTGAGGAAATCCTAG--
	C239_227	GTGGTCGTATTTAGCC-TTAGATGGAGTTTACCA-CCCACTTAGAGCTGCACTCTCAAGCAACCCGACTCTAAGGAGAGATCCTCCCGAGACGCGCACCGGTCGCTACGGGCCTGG-CA-CCCTCTACGGGTAAGT-GGCCCC-ATTCAAGATGGACTTGGACGCGACGCGACGTC-TAGGGATAAGCGGAT-CCT-CCC--GAACACCACATTT-CCCTGCGGCGGAACCGCGGGATTCGGTGCT-GGACTCATCCCTGTT-CGCTCGCCGCTACTGAGGAAATCCTA---
	C239_160	GTGGTCGTATTTAGCC-TTAGATGGAGTTTACCA-CCCACTTAGAGCTGCACTCTCAAGCAACCCGACTCTAAGGAGAGATCCTCCCGAGACGCGCACCGGTCGCTACGGGCCTGG-CA-CCCTCTACGGGTAAGT-GGCCCC-ATTCAAGATGGACTTGGACGCGACGCGACGTC-TAGGGATAAGCGGAT-CCT-CCC--GAACACCACATTT-CCCTGCGGCGGAACCGCGGGATTCGGTGCT-GGGCTCTTTCCTGTT-CGCTCGCCGCTACTGAGGAAATCCTA---
	C239_186	GTGGTCGTATTTAGCC-TTAGATGGAGTTTACCA-CCCACTTAGAGCTGCACTCTCAAGCAACCCGACTCTAAGGAGAGATCCTCCCGAGACGCGCACCGGTCGCTACGGGCCTGG-CA-CCCTCTACGGGTAAGT-GGCCCC-ATTCAAGATGGACTTGGACGCGACGCGACGTC-TAGGGATAAGCGGAT-CCT-CCC--GAACACCACATTT-CCCTGCGGCGGAACCGCGGGATTCGGTGCT-GGGCTCTTTCCTGTT-CGCTCGCCGCTACTGAGGAAATCCTA---
	C239_310	GTGGTCGTATTTAGCC-TTAGATGGAGTTTACCA-CCCACTTAGAGCTGCACTCTCAAGCAACCCGACTCTAAGGAGAGATCCTCCCGAGACGCGCACCGGTCGCTACGGGCCTGG-CA-CCCTCTACGGGTAAGT-GGCCCC-ATTCAAGATGGACTTGGACGCGACGCGACGTC-TAGGGATAAGCGGAT-CCT-CCC--GAACACCACATTTCCCCTGCGGCGGAACCGCGGGATTCGGTGCT-GGGCTCTTTCCTGTT-CGCTCGCCGCTACTGAGGAAATCCT----
	C239_228	GTGGTCGTATTTAGCC-TTAGATGGAGTTTACCA-CCCACTTAGAGCTGCACTCTCAAGCAACCCGACTCTAAGGAGAGATCCTCCCGAGACGCGCACCGGTCGCTACGGGCCTGG-CA-CCCTCTACGGGTAAGT-GGCCCC-ATTCAAGATGGACTTGGACGCGACGCGACGTC-TAGGGATAAGCGGAT-CCT-CCC--GAACACCACATTT-CCCTGCGGCGGAACCGCGGGATTCGGTGCT-GGGCTCTTTCCTGTT-CGCTCGCCGCTACTGAGGAAATCCTA---
	C239_114	GTGGTCGTATTTAGCC-TTAGATGGAGTTTACCA-CCCACTTAGAGCTGCACTCTCAAGCAACCCGACTCTAAGGAGAGATCCTCCCGAGACGCGCACCGGTCGCTACGGGCCTGG-CA-CCCTCTACGGGTAAGT-GGCCCC-ATTCAAGATGGACTTGGACGCGACGCGACGTC-TAGGGATAAGCGGAT-CCT-CCC--GAACACCACATTT-CCCTGCGGCGGAACCGCGGGATTCGGTGCT-GGGCTCTTTCCTGTT-CGCTCGCCGCTACTGAGGAAATCCTA---
	C239_106	GTGGTCGTATTTAGCC-TTAGATGGAGTTTACCA-CCCACTTAGAGCTGCACTCTCAAGCAACCCGACTCTAAGGAGAGATCCTCCCGAGACGCGCACCGGTCGCTACGGGCCTGG-CA-CCCTCTACGGGTAAGT-GGCCCC-ATTCAAGATGGACTTGGACGCGACGCGACGTC-TAGGGATAAGCGGAT-CCT-CCC--GAACACCACATTT-CCCTGCGGCGGAACCGCGGGATTCGGTGCT-GGGCTCTTTCCTGTT-CGCTCGCCGCTACTGAGGAAATCCTA---
	C239_7	GTGGTCGTATTTAGCC-TTAGATGGAGTTTACCA-CCCACTTAGAGCTGCACTCTCAAGCAACCCGACTCTAAGGAGAGATCCTCCCGAGACGCGCACCGGTCGCTACGGGCCTGG-CA-CCCTCTACGGGTAAGT-GGCCCC-ATTCAAGATGGACTTGGACGCGACGCGACGTC-TAGGGATAAGCGGAT-CCT-CCC--GAACACCACATTT-CCCTGCGGCGGAACCGCGGGATTCGGTGCT-GGGCTCTTTCCTGTT-CGCTCGCCGCTACTGAGGAAATCCTA---
	C239_179	GTGGTCGTATTTAGCC-TTAGATGGAGTTTACCA-CCCACTTAGAGCTGCACTCTCAAGCAACCCGACTCTAAGGAGAGATCCTCCCGAGACGCGCACCGGTCGCTACGGGCCTGG-CA-CCCTCTACGGGTAAGT-GGCCCC-ATTCAAGATGGACTTGGACGCGACGCGACGTC-TAGGGATAAGCGGAT-CCT-CCC--GAACACCACATTT-CCCTGCGGCGGAACCGCGGGATTCGGTGCT-GGGCTCTTTCCTGTT-CGCTCGCCGCTACTGAGGAAATCCTA---
	C239_290	GTGGTCGTATTTAGCCTTTAGATGGAGTTTACCA-CCCACTTAGAGCTGCACTCTCAAGCAACCCGACTCTAAGGAGAGATCCTCCCGAGACGCGCACCGGTCGCTACGGGCCTGG-CA-CCCTCTACGGGTAAGT-GGCCCC-ATTCAAGATGGACTTGGACGCGACGCGACGTC-TAGGGATAAGCGGAT-CCT-CCCCGTAACACCACATTT-CCCTGCGGCGGAACCGCGGGATTCGGTGCT-GGGCTCTTTCCTGTT-CGCTCGCCGCTACTGAGGAAATC------
	C239_311	TCCCCGATATTTAGCT-TTAGATGGAGTCTACCA-CCCACTTAGAGCTGCACTCTCAAGCAACCCGACTCTAAGGAGAGATCCTCCCGAGACGCGCACCGGTCGCTACGGGCCTGG-CA-CCCTCTACGGGTAAGT-GGCCCC-ATTCAAGATGGACTTGGACGCGACGCGACGTC-TAGGGATAAGCGGAT-CCT-CCC--GAACACCACATTT-CCCTGCGGCGGAACCGCGGGATTCGGTGCT-GGGCTCTTTCCTGTT-CGCTCGCCGCTACTGAGGAAATCCTA---
	C239_320	GTGGTCGTATTTAGCC-TTAGATGGAGTTTACCA-CCCACTTAGAGCTGCACTCTCAAGCAACCCGACTCTAAGGAGAGATCCTCCCGAGACGCGCACCGGTCGCTACGGGCCTGG-CA-CCCTCTACGGGTAAGT-GGCCCC-ATTCAAGATGGACTTGGACGCGACGCGACGTC-TAGGGATAAGCGGAT-CCTCCCC--GAACACCACATTT-CCCTGCGGCGGAACCGCGGGATTCGGTGCT-GGGCTCTTTCCTGTT-CGCTCGCCGCTACTGAGGAAATCCT----
	C239_138	GTGGTCGTATTTAGCC-TTAGATGGAGTTTACCA-CCCACTTAGAGCTGCACTCTCAAGCAACCCGACTCTAAGGAGAGATCCTCCCGAGACGCGCACCGGTCGCTACGGGCCTGG-CA-CCCTCTACGGGTAAGT-GGCCCC-ATTCAAGATGGACTTGGACGCGACGCGACGTC-TAGGGATAAACGGAT-CCT-CCC--GAACACCACATTT-CCCTGCGGCGGAACCGCGGGATTCGGTGCT-GGGCTCTTTCCTGTT-CGCTCGCCGCTACTGAGGAAATCCTA---
	C239_180	GTGGTCGTATTTAGCC-TTAGATGGAGTTTACCA-CCCACTTAGAGCTGCACTCTCAAGCAACCCGACTCTAAGGAGAGATCCTCCCGAGACGCGCACCGGTCGCTACGGGCCTGG-CA-CCCTCTACGGGTAAGT-GGCCCC-ATTCAAGATGGACTTGGACGCGACGCGACGTC-TGGGGATAAGCGGAT-CCT-CCC--GAACACCACATTT-CCCTGCGGCGGAACCGCGGGATTCGGTGCT-GGGCTCTTTCCTGTT-CGCTCGCCGCTACTGAGGAAATCCTA---
	C239_161	TTGGTCGTATTTAGCC-TTAGATGGAGTTTACCA-CCCACTTAGAGCTGCACTCTCAAGCAACCCGACTCTAAGGAGAGATCCTCCCGAGACGCGCACCGGTCGCTACGGGCCTGG-CA-CCCTCTACGGGTAAGT-GGCCCC-ATTCAAGATGGACTTGGACGCGACGCGACGTC-TAGGGATAAGCGGAT-CCT-CCC--GAACACCACATTT-CCCTGCGGCGGAACCGCGGGATTCGGTGCT-GGGCTCTTTCCTGTT-CGCTCGCCGCTACTGAGGAAATCCTA---
	C239_221	GTGGTCGTATTTAGCC-TTAGATGGAGTTTACCA-CCCACTTAGAGCTGCACTCTCAAGCAACCCGACTCTAAGGAGAGATCCTCCCGAGACGCGCACCGGTCGCTACGGGCCTGG-CA-CCCTCTACGGGTAAGT-GGCCCC-ATTCAAGATGGACTTGGACGCGACGCGACGTC-TAGGGATAAGCGGAT-CCT-CCC--GAACACCACATTT-CCCTGCGGCGGAACCGCGGGATTCGGTGCT-GGGCTCTTTCCTGTT-CGCTCGCCGCTACTGAGGAAATCCCT---
	C313_163	GTGGTCGTATTTAGCC-TTAGATGGAGTTTACCA-CCCACTTAGAGCTGCACTCTCAAGCAACCCGACTCTAAGGAGAGATCCTCCCGAGACGCGCACCGGTCGCTACGGGCCTGG-CA-CCCTCTACGGGTAAGT-GGCCCC-ATTCAAGATGGACTTGGACGCGACGCGACGTC-TAGGGATAAGCGGAT-CCT-CCC--GAACACCACATTT-CCCTGCGGCGGAACCGCGGGATTCGGTGCT-GGGCTCTTTCCTGTT-CGCTCGCCGCTACTGAGGAAATCCTA---
	C313_108	GTGGTCGTATTTAGCC-TTAGATGGAGTTTACCA--CCACTTAGAGCTGCACTCTCAAGCAACCCGACTCTAAGGAGAGATCCTCCCGAGACGCGCACCGGTCGCTACGGGCCTGG-CA-CCCTCTACGGGTAAGT-GGCCCC-ATTCAAGATGGACTTGGACGCGACGCGACGTC-TAGGGATAAGCGGAT-CCT-CCC--GAACACCACATTT-CCCTGCGGCGGAACCGCGGGATTCGGTGCT-GGGCTCTTTCCTGTT-CGCTCGCCGCTACTGAGGAAATCCCAT--
	C313_261	GTGGTCGTATTTAGCC-TTAGATGGAGTTTACCA-CCCACTTAGAGCTGCACTCTCAAGCAACCCGACTCTAAGGAGAGATCCTCCCGAGACGCGCACCGGTCGCTACGGGCCTGG-CA-CCCTCTACGGGTAAGT-GGCCCC-ATTCAAGATGGACTTGGACGCGACGCGACGTC-TAGGGATAAGCGGAT-CCT-CCC--GAACACCACATTT-CCCTGCGGCGGAACCGCGGGATTCGGTGCT-GGGCTCTTTCCTGTT-CGCTCGCCGCTACTGAGGAAATCCTA---
	K319_225	GTGGTCGTATTTAGCC-TTAGATGGAGTTTACCA-CCCACTTAGAGCTGCACTCTCAAGCAACCCGACTCTAAGGAGAGATCCTCCCGAGACGCGCACCGGTCGCTACGGGCCTGG-CACCCCTCTGCGGGTAAGT-GGCCCC-ATTCAAGATGGACTTGGACGCGGCGCGACGCCGTCGGGATAATCGGAT-CCT-CCC--AAACACCACATTT-CCCTGCGGCGGAACCGCGGGATTCGGTGCT-GGGCTCTTTCCTGTT-CGCTCGCCGCTACTGAGGAAATCC-----
	K319_176	GTGGTCGTATTTAGCC-TTAGATGGAGTTTACCA-CCCACTTAGAGCTGCACTCTCAAGCAACCCGACTCTAAGGAGAGATCCTCCCGAGACGCGCACCGGTCGCTACGGGCCTGG-CA-CCCTCTGCGGGTAAGT-GGCCCC-ATTCAAGATGGACTTGGACGCGGCGCGACGCCGTCGGGATAATCGGAT-CCT-CCC--AAACACCACATTT-CCCTGCGGCGGAACCGCGGGATTCGGTGCT-GGGCTCTTTCCTGTT-CGCTCGCCGCTACTCGAGGAAATCC----
	K319_3	GTGGTCGTATTTAGCC-TTAGATGGAGTTTACCA-CCCACTTAGAGCTGCACTCTCAAGCAACCCGACTCTAAGGAGAGATCCTCCCGAGACGCGCACCGGTCGCTACGGGCCTGG-CA-CCCTCTGCGGGTAAGT-GGCCCC-ATTCAAGATGGACTTGGACGCGGCGCGACGCCGTCGGGATAATCGGAT-CCT-CCC--AAACACCACATTT-CCCTGCGGCGGAACCGCGGGATTCGGTGCT-GGGCTCTTTCCTGTT-CGCTCGCCGCTACTGAGGAAATCCT----
	K319_143	GTGGTCGTATTTAGCC-TTAGATGGAGTTTACCA-CCCACTTAGAGCTGCACTCTCAAGCAACCCGACTCTAAGGAGAGATCCTCCCGAGACGCGCACCGGTCGCTACGGGCCTGG-CA-CCCTCTGCGGGTAAGT-GGCCCC-ATTCAAGATGGACTTGGACGCGGCGCGGCGCCGTCGGGATAATCGGAT-CCT-CCC--AAACACCACATTT-CCCTGCGGCGGAACCGCGGGATTCGGTGCT-GGGCTCTTTCCTGTT-CGCTCGCCGCTACTGAGGAAATCCT----
	K319_52	GTGGTCGTATTTAGCC-TTAGATGGAGTTTACCACCCCACTTAGAGCTGCACTCTCAAGCAACCCGACTCTAAGGAGAGATCCTCCCGAGACGCGCACCGGTCGCTACGGGCCTGG-CA-CCCTCTGCGGGTAAGT-GGCCCC-ATTCAAGATGGACTTGGACGCGGCGCGACGCCGTCGGGATAATCGGAT-CCT-CCC--AAACACCACATTT-CCCTGCGGCGGAACCGCGGGATTCGGTGCT-GGGCTCTTTCCTGTT-CGCTCGCCGCTACTGAGGAAATCC-----
	K319_81	GTGGTCGTATTTAGCC-TTAGATGGAGTTTACCA-CCCACTTAGAGCTGCACTCTCAAGCAACCCGACTCTAAGGAGAGATCCTCCCGAGACGCGCACCGGTCGCTACGGGCCTGG-CA-CCCTCTGCGGGTAAGT-GGCCCC-ATTCAAGATGGACTTGGACGCGGCGCGACGCCGTCGGGATAATCGGAT-CCT-CCC--AAACACCACATTT-CCCTGCGGCGGAACCGCGGGATTCGGTGCT-GGGCTCTTTCCTGTT-CGCTCGCCGCTACTGAGGAAATCCT----
	K319_66	GTGGTCGTATTTAGCC-TTAGATGGAGTTTACCA-CCCACTTAGAGCTGCACTCTCAAGCAACCCGACTCTAAGGAGAGATCCTCCCGAGACGCGCACCGGTCGCTACGGGCCTGG-CA-CCCTCTGCGGGTAAGT-GGCCCC-ATTCAAGATGGACTTGGACGCGGCGCGACGCCGTCGGGATAATCGGAT-CCT-CCC--GAACACCACATTT-CCCTGCGGCGGAACCGCGGGATTCGGTGCT-GGGCTC-TTCCTGTT-CGCTCGCCGCTACTGAGGAAATCCTG---
	K319_9	GTGGTCGTATTTAGCC-TTAGATGGAGTTTACCA-CCCACTTAGAGCTGCACTCTCAAGCAACCCGACTCTAAGGAGAGATCCTCCCGAGACGCGCACCGGTCGCTACGGGCCTGG-CA-CCCTCTGCGGGTAAGT-GGCCCCTATTCAAGATGGACTTGGACGCGGCGCGACGCCGTCGGGATAATCGGAT-CCT-CCC--AAACACCACATTT-CCCTGCGGCGGAACCGCGGGATTCGGTGCT-GGGCTCTTTCCTGTT-CGCTCGCCGCTACTGAGGAAATCC-----
	K319_122	GTGGTCGTATTTAGCC-TTAGATGGAGTTTACCA-CCCACTTAGAGCTGCACTCTCAAGCAACCCGACTCTAAGGAGAGATCCTCCCGAGACGCGCACCGGTCGCTACGGGCCTGG-CA-CCCTCTGCGGGTAAGT-GGCCCC-ATTCAAGATGGACTTGGACGCGGCGCGACGCCGTCGGGATAATCGGAT-CCT-CCC--AAACACCACATTT-CCCTGCGGCGGGACCGCGGGATTCGGTGCT-GGGCTCTTTCCTGTT-CGCTCGCCGCTACTGAGGAAATCCT----
	K319_22	GTGGTCGTATTTAGCC-TTAGATGGAGTTTACCA-CCCACTTAGAGCTGCACTCTCAAGCAACCCGACTCTAAGGAGAGATCCTCCCGAGACGCGCACCGGTCGCTACGGGCCTGG-CA-CCCTCTGCGGGTAAGT-GGCCCC-ATTCAAGATGGACTTGGACGCGGCGCGACGCCGTCGGGATAATCGGAT-CCT-CCC--AAACACCACATTT-CCCTGCGGCGGAACCGCGGGATTCGGTGCT-GGGCTCTTTCCTGTT-CGCTCGCCGCTACTGAGGAAATCCT----
	K319_38	GTGGTCGTATTTAGCC-TTAGATGGAGTTTACCA-CCCACTTAGAGCTGCACTCTCAAGCAACCCGACTCTAAGGAGAGATCCTCCCGAGACGCGCACCGGTCGCTACGGGCCTGG-CA-CCCTCTGCGGGTAAGT-GGCCCC-ATTCAAGATGGACTTGGACGCGGCGCGACGCCGTCGGGATAATCGGAT-CCT-CCC--AAACACCACATTT-CCCTGCGGCGGAACCGCGGGATTCGGTGCT-GGGCTCTTTCCTGTT-TGCTCGCCGCTACTGAGGAAATCCT----
	K321_106	GTGGTCGTATTTAGCC-TTAGATGGAGTTTACCA-CCCACTTAGAGCTGCACTCTCAAGCAACCCGACTCTAAGGAGAGATCCTCCCGAGACGCGCACCGGTCGCTACGGGCCTGG-CA-CCCTCTACGGGTAAGT-GGCCCC-ATTCAAGATGGACTTGGACGCGACGCGACGCC-TCGGGATAAGCGGAT-CCT-CCC--AAACACCACATTT-CCCTGCGGCGGAACCGCGGGATTCGGTGCT-GGGCTCTTTCCTGTT-CGCTCGCCGCTACTGAGGAAACTCCC---
	K321_35	GTGGTCGTATTTAGCC-TTAGATGGAGTTTACCA--CCACTTAGAGCTGCACTCTCAAGCAACCCGACTCTAAGGAGAGATCCTCCCGAGACGCGCACCGGTCGCTACGGGCCTGG-CA-CCCTCTACGGGTAAGT-GGCCCC-ATTCAAGATGGACTTGGACGCGACGCGACGCC-TCGGGATAAGCGGAT-CCT-CCC--AAACACCACATTT-CCCTGCGGCGGAACCGCGGGATTCGGTGCT-GGGCTCTTTCCTGTT-CGCTCGCCGCTACTGAGGAAATCCTAG--
	L127_27	GTGGTCGTATTTAGCC-TTAGATGGAGTTTACCA--CCACTTAGAGCTGCACTCTCAAGCAACCCGACTCTAAGGAGAGATCCTCCCGAGACGCGCACCGGTCGCTACGGGCCTGG-CA-CCCTCTACGGGTAAGT-GGCCCC-ATTCAAGATGGACTTGGACGCGACGCGACGTC-TAGGGATAAGCGGAT-CCT-CCC--GAACACCACATTT-CCCTGCGGCGGAACCGCGGGATTCGGTGCT-GGGCTC-TTCCTGTT-CGCTCGCCGCTACTGAGGAAATCCTAGT-
	L127_180	GTGGTCATATTTAGCC-TTAGATGGAGTTTACCA-CCCACTTAGAGCTGCACTCTCAAGCAACCCGACTCTAAGGAGAGATCCTCCCGAGACGCGCACCGGTCGCTACGGGCCTGG-CA-CCCTCTACGGGTAAGT-GGCCCC-ATTCAAGATGGACTTGGACGCGACGCGACGTC-TAGGGATAAGCGGAT-CCT-CCC--GAACACCACATTT-CCCTGCGGCGGAACCGCGGGATTCGGTGCT-GGGCTCTTTCCTGTT-CGCTCGCCGCTACTGAGGAAATCCTA---
	L127_26	GTGGTCGTATTTAGCC-TTAGATGGAGTTTACCA--CCACTTAGAGCTGCACTCTCAAGCAACCCGACTCTAAGGAGAGATCCTCCCGAGACGCGCACCGGTCGCTACGGGCCTGG-CA-CCCTCTACGGGTAAGT-GGCCCC-ATTCAAGATGGACTTGGACGCGACGCGACGTC-TAGGGATAAGCGGAT-CCT-CCC--GAACACCACATTT-CCCTGCGGCGGAACCGCGGGATTCGGTGCT-GGGCTCTTTCCTGTT-CGCTCGCCGCTACTGAGGAAATCCTAG--
	L127_72	GTGGTCGTATTTAGCC-TTAGATGGAGTTTACCA-CCCACTTAGAGCTGCACTCTCAAGCAACCCGACTCTAAGGAGAGATCCTCCCGAGACGCGCACCGGTCGCTACGGGCCTGG-CA-CCCTCTACGGGTAAGTCGGCCCC-ATTCAAGATGGACTTGGACGCGACGCGACGTC-TAGGGATAAGCGGAT-CCT-CCC--GAACACCACATTT-CCCTGCGGCGGAACCGCGGGATTCGGTGCT-GGGCTCTTTCCTGTT-CGCTCGCCGCTACTGAGGAAATCCT----
	L127_58	GTGGTCGTATTTAGCC-TTAGATGGAGTTTACCA---CACTTAGAGCTGCACTCTCAAGCAACCCGACTCTAAGGAGAGATCCTCCCGAGACGCGCACCGGTCGCTACGGGCCTGG-CA-CCCTCTACGGGTAAGT-GGCCCC-ATTCAAGATGGACTTGGACGCGACGCGACGTC-TAGGGATAAGCGGAT-CCT-CCC--GAACACCACATTT-CCCTGCGGCGGAACCGCGGGATTCGGTGCT-GGGCTC-TTCCTGTT-CGCTCGCCGCTACTGAGGAAATCCTAGTT
	L127_1	GTGGTCGTATTTAGCC-TTAGATGGAGTTTACCA-CCCACTTAGAGCTGCACTCTCAAGCAACCCGACTCTAAGGAGAGATCCTCCCGAGACGCGCACCGGTCGCTACGGGCCTGG-CA-CCCTCTACGGGTAAGT-GGCCCC-ATTCAAGATGGACTTGGACGCGACGCGACGTC-TAGGGATAAGCGGAT-CCT-CCC--GAACACCACATTT-CCCTGCGGCGGAACCGCGGGATTCGGTGCT-GGGCTCTTTCCTGTT-CGCTCGCCGCTACTGAGGAAATCCTA---
	L127_89	GTGGTCGTATTTAGCC-TTAGATGGAGTTTACCA-CCCACTTAGAGCTGCACTCTCAAGCAACCCGACTCTAAGGAGAGATCCTCCCGAGACGCGCACCGGTCGCTACGGGCCTGG-CA-CCCTCTACGGGTAAGT-GGCCCC-ATTCAAGATGGACTTGGACGCGACGCGACGTC-TAGGGATAAGCGGAT-CCT-CCC--GAACACCACATTT-CCCTGCGGCGGAACCGCGGGATTCGGTGCT-GGGCTCTTTCCTGTT-CGCTCGCCGCTACTGACGGAAACTCC---
	L127_117	GTGGTCGTATTTAGCC-TTAGATGGAGTTTACCA-CCCACTTAGAGCTGCACTCTCAAGCAACCCGACTCTAAGGAGAGATCCTCCCGAGACGCGCACCGGTCGCTACGGGCCTGG-CA-CCCTCTACGGGTAAGT-GGCCCC-ATTCAAGATGGACTTGGACGCGACGCGACGTC-TAGGGATAAGCGGAT-CCT-CCC--GAACACCACATTT-CCCTGCGGCGGAACCGCGGGATTCGGTGCT-GGGCTCTTTCCTGTTCCGCTCGCCGCTACTGAGGAAATCCT----
	L127_203	GTGGTCGTATTTAGCC-TTAGATGGAGTTTACCA-CCCACTTAGAGCTGCACTCTCAAGCAACCCGACTCTAAGGAGAGATCCTCCCGAGACGCGCACCGGTCGCTACGGGCCTGG-CA-CCCTCTACGGGTAAGT-GGCCCC-ATTCAAGATGGACTTGGACGCGACGCGACGTC-TAGGGATAAGCGGAT-CCT-CCC--GAACACCACATTT-CCCTGCGGCGGAACCGCGGGATTCGGTGCT-GGGCTCTTTCCTGTT-CGCTCGCCGCTACTGAGGGAATCCCA---
	L127_78	GTGGTCGTATTTAGCC-TTAGATGGAGTTTACCA-CCCACTTAGAGCTGCACTCTCAAGCAACCCGACTCTAAGGAGAGATCCTCCCGAGACGCGCACCGGTCGCTACGGGCCTGG-CA-CCCTCTACGGGTAAGT-GGCCCC-ATTCAAGATGGACTTGGACGCGACGCGACGTC-TAGGGATAAGCGGAT-CCT-CCC--GAACACCACATTT-CCCTGCGGCGGAACCGCGGGATTCGGTGCT-GGGCTCTTTCCTGTT-CGCTCGCCGCTACTGAGGAAATCCTA---
	L127_77	GTGGTCGTATTTAGCC-TTAGATGGAGTTTACCA-CCCACTTAGAGCTGCACTCTCAAGCAACCCGACTCTAAGGAGAGATCCTCCCGAGACGCGCACCGGTCGCTACGGGCCTGGCCA-CCCTCTACGGGTAAGTCGGCCCC-ATTCAAGATGGACTTGGACGCGACGCGACGTCGTAGGGATAAGCGGATCCCT-CCC--GAACACCACATTT-CCCTGCGGCGGAACCGCGGGATTCGGTGCT-GGGCTCTTTCCTGTT-CGCTCGCCGCTACTGAGGAAAT-------
	L128_15	GTGGTCGTATTTAGCC-TTAGATGGAGTTTACCA--CCACTTAGAGCTGCACTCTCAAGCAACCCGACTCTAAGGAGAGATCCTCCCGAGACGCGCACCGGTCGCTACGGGCCTGG-CA-CCCTCTACGGGTAAGT-GGCCCC-ATTCAAGATGGACTTGGACGCGACGCGACGTC-TAGGGATAAGCGGAT-CCT-CCC--GAACACCACATTT-CCCTGCGGCGGAACCGCGGGATTCGGTGCT-GGGCTCTTTCCTGTT-CGCTCGCCGCTACTGAGGAAATCCTAG--
	L127_16	GTGGTCGTATTTAGCC-TTAGATGGAGTTTACCA-CCCACTTAGAGCTGCACTCTCAAGCAACCCGACTCTAAGGAGAGATCCTCCCGAGACGCGCACCGGTCGCTACGGGCCTGG-CA-CCCTCTACGGGTAAGT-GGCCCC-ATTCAAGATGGACTTGGACGCGACGCGACGTC-TAGGGATAAGCGGAT-CCT-CCC--GAACACCACATCT-CCCTGCGGCGGAACCGCGGGATTCGGTGCT-GGGCTCTTTCCTGTT-CGCTCGCCGCTACTGAGGAAATCCTA---
	L128_5	GTGGTCGTATTTAGCC-TTAGATGGAGTTTACCA-CCCACTTAGAGCTGCACTCTCAAGCAACCCGACTCTAAGGAGAGATCCTCCCGAGACGCGCACCGGTCGCTACGGGCCTGG-CA-CCCTCTACGGGTAAGT-GGCCCC-ATTCAAGATGGACTTGGACGCGACGCGACGTC-TAGGGATAAGCGGAT-CCT-CCC--GAACACCACATTT-CCCTGCGGCGGAACCGCGGGATTCGGTGCT-GGGCTCTTTCCTGTT-CGCTCGCCGCTACTGAGGAAATCCTA---
	L127_201	GTGGTCG-ATTTAGCC-TTAGATGGAGTTTACCA-CCCACTTAGAGCTGCACTCTCAAGCAACCCGACTCTAAGGAGAGATCCTCCCGAGACGCGCACCGGTCGCTACGGGCCTGG-CA-CCCTCTACGGGTAAGT-GGCCCC-ATTCAAGATGGACTTGGACGCGACGCGACGTC-TAGGGATAAGCGGAT-CCT-CCC--GAACACCACATTT-CCCTGCGGCGGAACCGCGGGATTCGGTGCT-GGGCTCTTTCCTGTT-CGCTCGCCGCTACTGAGGAAATCCTAG--
	L127_12	GTGGTCGTATTTAGCC-TTAGATGGAGTTTACCA-CCCACTTAGAGCTGCACTCTCAAGCAACCCGACTCTAAGGAGAGATCCTCCCGAGACGCGCACCGGTCGCTACGGGCCTGG-CA-CCCTCTACGGGTAAGT-GGCCCC-ATTCAAGATGGACTTGGACGCGACGCGACGTC-TAGGGATAAGCGGAT-CCT-CCC--GAACACCACATTT-CCCTGCGGCGGAACCGCGGGATTCGGTGCTGGGGCTCTTTCCTGTT-CGCTCGCCGCTACTGAGGAAATCCT----
	L127_3	GTGGTCGTATTTAGCC-TTAGATGGAGTTTACCA-CCCACTTAGAGCTGCACTCTCAAGCAACCCGACTCTAAGGAGAGATCCTCCCGAGACGCGCACCGGTCGCTACGGGCCTGG-CA-CCCTCTACGGGTAAGT-GGCCCC-ATTCAAGATGGACTTGGACGCGACGCGACGTC-TAGGGATAAGCGGAT-CCT-CCC--GAACACCACATTT-CCCTGCGGCGGAACCGCGGGATTCGGTGCT-GGGCTCTTTCCTGTT-CGCTCGCCGCTACTGAGGAAATCCTA---
	L127_165	GTGGTCGTATTTAGCC-TTAGATGGAGTTTACCA-CCCACTTAGAGCTGCACTCTCAAGCAACCCGACTCTAAGGAGAGATCCTCCCGAGACGCGCACCGGTCGCTACGGGCCTGG-CA-CCCTCTACGGGTAAGT-GGCCCC-ATTCAAGATGGACTTGGACGCGACGCGACGTC-TAGGGATAAGCGGAT-CCT-CCC--GAACACCACATTT-CCCTGCGGCGGAACCGCGGGATTCGGTGCT-GGGCTCTTTCCTGTT-CGCTCGCCGCTACTGAGGAAATCCTA---
	L127_54	GTGGTCGTATTTAGCC-TTAGATGGAGTTTACCC-ACCACTTAGAGCTGCACTCTCAAGCAACCCGACTCTAAGGAGAGATCCTCCCGAGACGCGCACCGGTCGCTACGGGCCTGG-CA-CCCTCTACGGGTAAGT-GGCCCC-ATTCAAGATGGACTTGGACGCGACGCGACGTC-TAGGGATAAGCGGAT-CCT-CCC--GAACACCACATTT-CCCTGCGGTGGAACCGCGGGATTCGGTGCT-GGGCTCATTCCTGTT-CGCTCGCCGCTACTAGGGAAATCCTG---
	L127_85	GTGGTCGTATTTAGCC-TTAGATGGAGTTTACCA-CCCACTTAGAGCTGCACTCTCAAGCAACCCGACTCTAAGGAGAGATCCTCCCGAGACGCGCACCGGTCGCTACGGGCCTGG-CA-CCCTCTACGGGTAAGT-GGCCCC-ATTCAAGATGGACTTGGACGCGACGCGACGTC-TAGGGATAAGCGGAT-CCT-CCC--GAACACCACATTT-CCCTGCGGCGGAACCGCGGGATTCGGTGCT-GGGCTCTTTCCTGTT-CGCTCGCCGCTACTGAGGAAATCCCT---
	L127_33	GTGGTCGTATTTAGCC-TTAGATGGAGTTTACCA-CCACCTTAGAGCTGCACTCTCAAGCAACCCGACTCTAAGGAGAGATCCTCCCGAGACGCGCACCGGTCGCTACGGGCCTGG-CA-CCCTCTACGGGTAAGT-GGCCCC-ATTCAAGATGGACTTGGACGCGACGCGACGTC-TAGGGATAAGCGGAT-CCT-CCC--GAACACCACATTT-CCCTGCGGCGGAACCGCGGGATTCGGTGCT-GGGCTCTTTCCTGTT-CGCTCGCCGCTACTGAGGAAATCCTA---
	L174_15	GTGGTCGTATTTAGCC-TTAGATGGAGTTTACCA-CCCACTTAGAGCTGCACTCTCAAGCAACCCGACTCTAAGGAGAGATCCTCCCGAGACGCGCACCGGTCGCTACGGGCCTGG-CA-CCCTCTACGGGTAAGT-GGCCCC-ATTCAAGATGGACTTGGACGCGACGCGACGTC-TAGGGATAAGCGGAT-CCT-CCC--GAACACCACATTT-CCCTGCGGCGGAACCGCGGGATTCGGTGCT-GGGCTCTTTCCTGTT-CGCTCGCCGCTACTGAGGAAATCCTA---
	L264_8	GTGGTCGTATTTAGCC-TTAGATGGAGTTTACCA--CCACTTAGAGCTGCACTCTCAAGCAACCCGACTCTAAGGAGAGATCCTCCCGAGACGCGCACCGGTCGCTACGGGCCTGG-CA-CCCTCTACGGGTAAGT-GGCCCC-ATTCAAGATGGACTTGGACGCGACGCGACGTC-TAGGGATAAGCGGAT-CCT-CCC--GAACACCACATTT-CCCTGCGGCGGAACCGCGGGATTCGGTGCT-GGGCTCTTTCCTGTT-CGCTCGCCGCTACTGACGGAAACTCCT--
;
end;
