# Supplementary material for: Biogeographic barriers drive co-diversification within associated eukaryotes of the Sarracenia alata pitcher plant system
Source: PeerJ. 2016 Jan 14;4:e1576. doi: 10.7717/peerj.1576 (PMC4715430; doi:10.7717/peerj.1576)
Supplement: Supplemental Information 2 [file peerj-04-1576-s004.zip › DRYAD_Satleretal/OTUs/Insect2_OTU_13.nex]

#NEXUS
begin taxa;
	dimensions ntax=37;
	taxlabels
	C312_240
	C312_233
	C312_63
	C312_118
	C312_82
	C312_238
	C312_75
	C312_205
	C313_150
	K318_122
	K318_63
	K318_66
	K318_116
	K321_69
	K321_156
	L120_13
	L120_24
	L120_3
	L120_7
	L120_22
	L120_2
	L120_14
	L127_127
	L127_126
	L127_10
	L127_7
	L175_89
	L175_85
	L175_48
	L175_108
	L175_23
	L279_1
	L285_104
	T248_57
	T250_270
	T252_352
	T252_263
;
end;

begin characters;
	dimensions nchar=281;
	format datatype=dna missing=? gap=-;
	matrix
	C312_240	ATGGTCATATTTAGCTTTAGATGGAGTTTACCA-CCCACTTAGAGCTGCACTCTCAAGCAACCCGACTCTGAGGAGAGATCCTCCCGAGACGCGCACCGGTCGCTACGGGCCTGGCACCCTCTGCGGGTAAGTGG-CCCCATTCAAGATGGACTTGGACGCGACGCGGCACCTCGGGATAAGCGGATCCT-CCCGAACACCACATTTCCCTGCGGCGGAACCGCGGGATTCGGT-GCT-GAGCTCATTCCTGTTCGCTCGCCGCTACTAAAGGAATCCTA-
	C312_233	GTGGTCGTATTTAGCCTTAGATGGAGTTTACCA-CCCACTTAGAGCTGCACTCTCAAGCAACCCGACTCTGAGGAGAGATCCTCCCGAGACGCGCACCGGTCGCTACGGGCCTGGCACCCTCTGCGGGTAAGTGG-CCCCATTCAAGATGGACTTGGACGCGACGCGGCACCTCGGGATAAGCGGATCCT-CCCGAACACCACATTTCCCTGCGGCGGAACCGCGGGATTCGGT-GCT-GGGCTCATTCCTGTTCGCTCGCCGCTACTAAAGGAATCCTA-
	C312_63	GTGGTCGTATTTAGCCTTAGATGGAGTTTACCA-CCCACTTAGAGCTGCACTCTCAAGCAACCCGACTCTGAGGAGAGATCCTCCCGAGACGCGCACCGGTCGCTACGGGCCTGGCACCCTCTGCGGGTAAGTGG-CCCCATTCAAGATGGACTTGGACGCGACGCGGCACCTCGGGATAAGCGGATCCT-CCCGAACACCACATTTCCCTGCGGCGGAACCGCGGGATTCGGT-GCT-GGGCTCATTCCTGTTCGCTCGCCGCTACTAGGGAAATCCTG-
	C312_118	GTGGTCGTATTTAGCCTTAGATGGAGTTTACCA-CCCACTTAGAGCTGCACTCTCAAGCAACCCGACTCTGAGGAGAGATCCTCCCGAGACGCGCACCGGTCGCTACGGGCCTGGCACCCTCTGCGGGTAAGTGG-CCCCATTCAAGATGGACTTGGACGCGACGCGGCACCTCGGGATAAGCGGATCCT-CCCGAACACCACATTTCCCTGCGGCGGAACCGCGGGATTCGGT-GCT-GGGCTCATTCCTGTTCGCTCGCCGCTACTACGGGAACTCCC-
	C312_82	GTGGTCGTATTTAGCCTTAGATGGAGTTTACCA-CCCACTTAGAGCTGCACTCTCAAGCAACCCGACTCTGAGGAGAGATCCTCCCGAGACGCGCACCGGTCGCTACGGGCCTGGCACCCTCTGCGGGTAAGTGG-CCCCATTCAAGATGGACTTGGACGCGACGCGGCACCTCGGGATAAGCGGATCCT-CCCGAACACCACATTTCCCTGCGGCGGAACCGCGGGATTCGGT-GCT-GGGCTCATTCCTGTTCGCTCGCCGCTACTAGGGAAATCCTG-
	C312_238	GTGGTCGTATTTAGCCTTAGATGGAGTTTACCA-CCCACTTAGAGCTGCACTCTCAAGCAACCCGACTCTGAGGAGAGATCCTCCCGAGACGCGCACCGGCCGCTACGGGCCTGGCACCCTCTGCGGGTAAGTGG-CCCCATTCAAGATGGACTTGGACGCGACGCGGCACCTCGGGATAAGCGGATCCT-CCCGAACACCACATTTCCCTGCGGCGGAACCGCGGGATTCGGT-GCT-GGGCTCATTCCTGTTCGCTCGCCGCTACTAGGGAAATCCTG-
	C312_75	GTGGTCGTATTTAGCCTTAGATGGAGTTTACCA-CCCACTTAGAGCTGCACTCTCAAGCAACCCGACTCTGAGGAGAGATCCTCCCGAGACGCGCACCGGTCGCTACGGGCCTGGCACCCTCTGCGGGTAAGTGG-CCCCATTCAAGATGGACTTGGACGCGACGCGGCACCTCGGGATAAGCGGATCCT-CCCGAACACCACATTTCCCTGCGGCGGAACCGCGGGATTCGGT-GCT-GGGCTCATTCCTGTTCGCTCGCCGCTACTAAAGGAATCCTA-
	C312_205	GTGGTCGTATTTAGCCTTAGATGGAGTTTACCA-CCCACTTAGAGCTGCACTCTCAAGCAACCCGACTCTGAGGAGAGATCCTCCCGAGACGCGCACCGGTCGCTACGGGCCTGGCACCCTCTGCGGGTAAGTGG-CCCCATTCAAGATGGACTTGGACGCGACGCGGCACCTCGGGATAAGCGGATCCT-CCCGAACACCACATTTCCCTGCGGCGGAACCGCGGGATTCGGT-GCT-GGGCTCATTCCTGTTCGCTCGCCGCTACTAGGGAAATCCTA-
	C313_150	GTGGTCGTATTTAGCCTTAGATGGAGTTTACCACCCCACTTAGAGCTGCACTCTCAAGCAACCCGACTCTAAGGAGAGATCCTCCCGAGACGCGCACCGGTCGCTACGGGCCTGGCACCCTCTGCGGGTAAGTGG-CCCCATTCAAGATGGACTTGGACGCGACGCGGCACCTCGGGATAAGCGGATCCT-CCCGAACACCACATTTCCCTGCGGCGGAACCGCGGGATTCGGT-GCT-GGGCTCTTTCCTGTTCGCTCGCCGCTACTGAGGAAATCCT--
	K318_122	GTGGTCGTATTTAGCCTTAGATGGAGTTTACCA-CCCACTTAGAGCTGCACTCTCAAGCAACCCGACTCTGAGGAGAGATCCTCCCGAGACGCGCACCGGTCGCTACGGGCCTGGCACCCTCTGCGGGTAAGTGG-CCCCATTCAAGATGGACTTGGACGCGACGCGGCACCTCGGGATAAGCGGATCCT-CCCGAACACCACATTTCCCTGCGGCGGAACCGCGGGATTCGGT-GCT-GGGCTCATTCCTGTTCGCTCGCCGCTACTAGGGAAATCCTG-
	K318_63	GTGGTCGTATTTAGCCTTAGATGGAGTTTACCA-CCCACTTAGAGCTGCACTCTCAAGCAACCCGACTCTAAGGAGAGATCCTCCCGAGACGCGCACCGGTCGCTACGGGCCTGGCACCCTCTACGGGTAAGTGG-CCCCATTCAAGATGGACTTGGACGCGACGCGGCACCTCGGGATAAGCGGATCCT-CCCAAACACCACATTTCCCTGCGGCGGAACCGCGGGATTCGGT-GCT-GGGCTCTTTCCTGTTCGCTCGCCGCTACTAACGGAAACTCC-
	K318_66	GTGGTCGTATTTAGCCTTAGATGGAGTTTACCA-CCCACTTAGAGCTGCACTCTCAAGCAACCCGACTCTAAGGAGAGATCCTCCCGAGACGCGCACCGGTCGCTACGGGCCTGGCACCCTCTGCGGGTAAGTGG-CCCCATTCAAGATGGACTTGGACGCGACGCGACACCTCGGGATCACCGGATCCT-CCCAAACACCACATTTCCCTGCGGCGGAACCGCGGGATTCGGT-GCT-GGGCTCTTTCCTGTTCGCTCGCCGCTACTGAGGAAATCCTG-
	K318_116	GTGGTCGTATTTAGCCTTAGATGGAGTTTACCA-CCCACTTAGAGCTGCACTCTCAAGCAACCCGACTCTGAGGAGAGATCCTCCCGAGACGTGCACCGGTCGCTACGGGCCTGGCACCCTCTGCGGGTAAGTGG-CCCCATTCAAGATGGACTTGGAAGCGACGCGGGACCTCGGGATAAGCGGATCCT-TCCGAAAACCATATTTCCCTGCGGCGGAACCGCGGGATTCGGT-GCT-GGGCTCATTCCTGTTCGCTCGCCGCTTCTAGGGAAATCCTG-
	K321_69	GTGGTCGTATTTAGCCTTAGATGGAGTTTACCA-CCCACTTAGAGCTGCACTCTCAAGCAACCCGACTCTAAGGAGAGATCCTCCCGAGACGCGCACCGGTCGCTACGGGCCTGGCACCCTCTACGGGTAAGTGG-CCCCATTCAAGATGGACTTGGACGCGACGCGGCACCTCGGGATAAGCGGATCCT-CCCAAACACCACATTTCCCTGCGGCGGAACCGCGGGATTCGGT-GCT-GGGCTCTTTCCTGTTCGCTCGCCGCTACTAACGGAAACTCC-
	K321_156	GTGGTCGTATTTAGCCTTAGATGGAGTTTACCA-CCCACTTAGAGCTGCACTCTCAAGCAACCCGACTCTAAGGAGAGATCCTCCCGAGGCGAGCATCGGTCGCTACGGGCCTGGCACCCTCTGCGGGTAAGTGG-CCCCATTCAAGATGGACTTGGACGCGACGCGACACCCCGGGATAAGCGGATCCT-CCCGAACACCACATTTCCCTGCGGCGGAACCGCGGGATTCGGT-GCT-GGGCTCATTCCTGTTCGCTCGCCGCTACTAGGGAAATCCTG-
	L120_13	GTGGTCGTATTTAGCCTTAGATGGAGTTTACCA-CCCACTTAGAGCTGCACTCTCAAGCAACCCGACTCTGAGGAGAGATCCTCCCGAGACGCGCACCGGTCGCTACGGGCCTGGCACCCTCTGCGGGTAAGTGG-CCCCATTCAAGATGGACTTGGACGCGACGCGGCACCTCGGGATAAGCGGATCCT-CCCGAACACCACATTTCCCTGCGGCGGAACCGCGGGATTCGGT-GCT-GGGCTCATTCCTGTTCGCTCGCCGCTACTAGGGAAATCCTG-
	L120_24	GTGGTCGTATTTAGCCTTAGATGGAGTTTACCA-CCCACTTAGAGCTGCACTCTCAAGCAACCCGACTCTGAGGAGAGATCCTCCCGAGACGCGCACCGGTCGCTACGGGCCTGGCACCCTCTGCGGGTAAGTGG-CCCCATTCAAGATGGACTTGGACGCGACGCGGCACCTCGGGATAAGCGGATCCT-CCCGAACACCACATTTCCCTGCGGCGGAACCGCGGGATTCGGT-GCT-GGGCTCATTCCTGTTCGCTCGCCGCTACTACGGGAAATCCT-
	L120_3	GTGGTCGTATTTAGCCTTAGATGGAGTTTACCA-CCCACTTAGAGCTGCACTCTCAAGCAACCCGACTCTGAGGAGAGATCCTCCCGAGACGCGCACCGGTCGCTACGGGCCTGGCACCCTCTGCGGGTAAGTGGTCCCCATTCAAGATGGACTTGGACGCGACGCGGCACCTCGGGATAAGCGGATCCT-CCCGAACACCACATTTCCCTGCGGCGGAACCGCGGGATTCGGT-GCT-GGGCTCATTCCTGTTCGCTCGCCGCTACTAGGGAAATCCT--
	L120_7	GTGGTCGTATTTAGCCTTAGATGGAGTTTACCA-CCCACTTAGAGCTGCACTCTCAAGCAACCCGACTCTGAGGAGAGATCCTCCCGAGACGCGCACCGGTCGCTACGGGCCTGGCACCCTCTGCGGGTAAGTGG-CCCCATTCAAGATGGACTTGGACGCGACGCGGCACCTCGGGATAAGCGGATCCT-CCCGAACACCACATTTCCCTGCGGCGGAACCGCGGGATTCGGT-GCT-GGGCTCATTCCTGTTCGCTCGCCGCTACTAGGGAAATCCTG-
	L120_22	GTGGTCGTATTTAGCCTTAGATGGAGTTTACCA-CCCACTTAGAGCTGCACTCTCAAGCAACCCGACTCTGAGGAGAGATCCTCCCGAGACGCGCACCGGTCGCTACGGGCCTGGCACCCTCTGCGGGTAAGTGG-CCCCATTCAAGATGGACTTGGACGCGACGCGGCACCTCGGGATAAGCGGATCCT-CCCGAACACCACATTTCCCTGCGGCGGAACCGCGGGATTCGGT-GCT-GGGCTCATTCCTGTTCGCTCGCCGCTACCTACGGGAAACTC-
	L120_2	GTGGTCGTATTTAGCCTTAGATGGAGTTTACCA-CCCACTTAGAGCTGCACTCTCAAGCAACCCGACTCTGAGGAGAGATCCTCCCGAGACGCGCACCGGTCGCTACGGGCCTGGCACCCTCTGCGGGTAAGTGG-CCCCATTCAAGATGGACTTGGACGCGACGCGGCACCTCGGGATAAGCGGATCCT-CCCGAACACCACATTTCCCTGCGGCGGAACCGCGGGATTCGGT-GCTGGGGCTCATTCCTGTTCGCTCGCCGCTACTAGGGAAATCCT--
	L120_14	GTGGTCGTATTTAGCCTTAGATGGAGTTTACCA-CCCACTTAGAGCTGCACTCTCAAGCAACCCGACTCTGAGGAGAGATCCTCCCGAGACGCGCACCGGTCGCTACGGGCCTGGCACCCTCTGCGGGTAAGTGG-CCCCATTCAAGATGGACTTGGACGCGACGCGGCACCTCGGGATAAGCGGATCCT-CCCGAACACCACATTTCCCTGCGGCGGAACCGCGGGATTCGGT-GCT-GGGCTCATTCCTGTTCGCTCGCCGCTACTAGGGAAATCCTG-
	L127_127	GTGGTCGTATTTAGCCTTAGATGGAGTTTACCA-CCCACTTAGAGCTGCACTCTCAAGCAACCCGACTCTAAGGAGAGATCCTCCCGAGACGCGCACCGGTCGCTACGGGCCTGGCACCCTCTACGGGTAAGTGG-CCCCATTCAAGATGGACTTGGACGCGACGCGACGTCTAGGGATAAGCGGATCCT-CCCGAACACCACATTTCCCTGCGGCGGAACCGCGGGATTCGGT-GCT-GGGCTCATTCCTGTTCGCTCGCCGCTACTAGGGAAATCCTG-
	L127_126	GTGGTCGTATTTAGCCTTAGATGGAGTTTACCA-CCCACTTAGAGCTGCACTCTCAAGCAACCCGACTCTGAGGAGAGATCCTCCCGAGACGCGCACCGGTCGCTACGGGCCTGGCACCCTCTGCGGGTAAGTGG-CCCCATTCAAGATGGACTTGGACGCGACGCGGCACCTCGGGATAAGCGGATCCT-CCCGAACACCACATTTCCCTGCGGCGGAACCGCGGGATTCGGT-GCT-GGGCTCATTCCTGTTCGCTCGCCGCTACTGAGGATATCCTA-
	L127_10	GTGGTCGTATTTAGCCTTAGATGGAGTTTACCA-CCCACTTAGAGCTGCACTCTCAAGCAACCCGACTCTGAGGAGAGATCCTCCCGAGACGCGCACCGGTCGCTACGGGCCTGGCACCCTCTGCGGGTAAGTGG-CCCCATTCAAGATGGACTTGGACGCGACGCGGCACCTCGGGATAAGCGGATCCT-CCCGAACACCACATTTCCCTGCGGCGGAACCGCGGGATTCGGT-GCT-GGGCTCATTCCTGTTCGCTCGCCGCTACTAGGGAAATCCTG-
	L127_7	GTGGTCGTATTTAGCCTTAGATGGAGTTTACCA-CCCACTTAGAGCTGCACTCTCAAGCAACCCGACTCTAAGGAGAGATCCTCCCGAGACGCGCACCGGTCGCTACGGGCCTGGCACCCTCTACGGGTAAGTGG-CCCCATTCAAGATGGACTTGGACGCGACGCGACGTCTAGGGATAAGCGGATCCT-CCCGAACACCACATTTCCCTGCGGCGGAACCGCGGGATTCGGT-GCT-GGGCTCTTTCCTGTTCGCTCGCCGCTACTAGGGAAATCCTG-
	L175_89	GTGGTCGTATTTAGCCTTAGATGGAGTTTACCA-CCCACTTAGAGCTGCACTCTCAAGCAATCCGACTCTGTGGTGAGATCCTCCCGAGACGCGCACCGGTCGCTACGGGCCTGGCACCCTCTGTGGGTAAGTGG-CCCCATTCAAGATGGACTTGGACGCGGCGCGGCACCTCGGGATAAGCGGATCTT-CCCGAACACCACATTTCCCTGCGGCGGAACCGCGGGATTCGGT-GCT-GGGCTCATTCCTGTTCGCTCGCCGCTACTAGGGAAATCCTG-
	L175_85	GTGGTCGTATTTAGCCTTAGATGGAGTTTACCA-CCCACTTAGAGCTGCACTCTCAAGCAACCCGACTCTGAGGAGAGATCCTCCCGAGACGCGCACCGGTCGCTACGGGCCTGGCACCCTCTGCGGGTAAGTGG-CCCCATTCAAGATGGACTTGGACGCGACGCGGCACCTCGGGATAAGCGGATCCT-CCCGAACACCACATTTCCCTGCGGCGGAACCGCGGGATTCGGT-GCT-GGGCTCATTCCTGTTCGCTCGCCGCTACTAGGGAAATCCTG-
	L175_48	GTGGTCGTATTTAGCCTTAGATGGAGTTTACCA-CCCACTTAGAGCTGCACTCTCAAGCAACCCGACTCTGAGGAGAGATCCTCCCGAGACGCGCACCGGTCGCTACGGGCCTGGCACCCTCTGCGGGTAAGTGG-CCCCATTCAAGATGGACTTGGACGCGACGCGGCACCTCGGGATAAGCGGATCCT-CCCGAACACCACATTTCCCTGCGGCGGAACCGCGGGATTCGGT-GCT-GGGCTCATTCCTGTTCGCTCGCCGCTACTAGGGAAATCCTG-
	L175_108	GTGGTCGTATTTAGCCTTAGATGGAGTTTACCA-CCCACTTAGAGCTGCACTCTCAAGCAACCCGACTCTGAGGAGAGATCCTCCCGAGACGCGCACCGGTCGCTACGGGCCTGGCACCCTCTGCGGGTAAGTGG-CCCCATTCAAGATGGACTTGGACGCGACGCGGCACTTCGGGATAAGCGGATCCT-CCCGAACACCACATTTCCCTGCGGCAGAACCGCGGGATTCGGT-GCT-GGGCTCATTCCTGTCCGCTCGCCGCTACTAGGGAAATCCTG-
	L175_23	GTGGTCGTATTTAGCCTTAGATGGAGTTTACCA-CCCACTTAGAGCTGCACTCTCAAGCAACCCGACTCTGAGGAGAGATCCTCCCGAGACGCGCACCGGTCGCTACGGGCCTGGCACCCTCTGCGGGTAAGTGG-CCCCATTCAAGATGGACTTGGACGCGACGCGGCACCTCGGGATAAGCGGATGCT-TCCAAACCCCACATTTCCCTGCGGCGGAACCGCGGGATTCGGT-GCT-GGGCT-ATTCCTGTTCGCTCGCCGCTACTAAAGAAATCCTGG
	L279_1	GTGGTCGTATTTAGCCTTAGATGGAGTTTACCA-CCCACTTAGAGCTGCACTCTCAAGCAACCCGACTCTGAGGAGAGATCCTCCCGAGACGCGCACCGGTCGCTACGGGCCTGGCACCCTCTGCGGGTAAGTGG-CCCCATTCAAGATGGACTTGGACGCGACGCGGCACCTCGGGATAAGCGGATCCT-CCCGAACACCACATTTCCCTGCGGCGGAACCGCGGGATTCGGT-GCT-GGGCTCATTCCTGTTCGCTCGCCGCTACTAGGGAAATCCTG-
	L285_104	GTGGTCGTATTTAGCCTTAGATGGAGTTTACCA-CCCACTTAGAGCTGCACTCTCAAGCAACCCGACTCTGAGGAGAGATCCTCCCGAGACGCGCACCGGTCGCTACGGGCCTGGCACCCTCTGCGGGTAAGTGG-CCCCATTCAAGATGGACTTGGACGCGACGCGGCACCTCGGGATAAGCGGATCCT-CCCGAACACCACATTTCCCTGCGGCGGAACCGCGGGATTCGGT-GCT-GGGCTCATTCCTGTTCGCTCGCCGCTACTAAGGGAATCCCA-
	T248_57	GTGGTCGTATTTAGCCTTAGATGGAGTTTA-CA-CCCACTTAGAGCTGCACTCTCAAGCAACCCGACTCTAAGGAGAGATCCTCCCGAGACGCGCACCGGTCGCTACGGGCCTGGCACCCTCTGCGGGTAAGTGG-CCCCATTCAAGATGGACTTGGACGCGACGCGACGCCTCGGGATAAGCGGACCCT-CCCGAACACCACATTTCCCTGCGGCGGAACCGCGGGATTCGGTCGCT-GGGCTCCTTCCTGTTCGCTCGCCGCTACTAAGGAAATCCTG-
	T250_270	GTGGTCGTATTTAGCCTTAGATGGAGTTTACCA-CCCACTTAGAGCTGCACTCTCAAGCAACCCGACTCTGAGGAGAGATCCTCCCGAGACGCGCACCGGTCGCTACGGGCCTGGCACCCTCTGCGGGTAAGTGG-CCCCATTCAAGATGGACTTGGACGCGACGCGGCACCTCGGGATAAGCGGATCCTCCCCGAACACCACATTTCCCTGCGGCGGAACCGCGGGATTCGGT-GCT-GGGCTCATTCCTGTTCGCTCGCCGCTACTAGGGAAATCCT--
	T252_352	GTGGTCGTATTTAGCCTTAGATGGAGTTTACCA-CCCACTTAGAGCTGCACTCTCAAGCAACCCGACTCTGAGGAGAGATCCTCCCGAGACGCGCACCGGTCGCTACGGGCCTGGCACCCTCTGCGGGTAAGTGG-CCCCATTCAAGATGGACTTGGACGCGACGCGGCACCTCGGGATAAGCGGATCCT-CCCGAACACCACATTTCCCTGCGGCGGAACCGCGGGATTCGGT-GCT-GGGCTCATTCCTGTTCGCTCGCCGCTACTAGGGAAATCCTG-
	T252_263	GTGGTCGTATTTAGCCTTAGATGGAGTTTACCA-CCCACTTAGAGCTGCACTCTCAAGCAACCCGACTCTGAGGAGAGATCCTCCCGAGACGCGCACCGGTCGCTACGGGCCTGGCACCCTCTGCGGGTAAGTGG-CCCCATTCAAGATGGACTTGGACGCGACGCGGCACCTCGGGATAAGCGGATCCT-CCCGAACACCACATTTCCCTGCGGCGGAACCGCGGGATTCGGT-GCT-GGGCTCATTCCTGTTCGCTCGCCGCTACTAGGGAAATCCTG-

;
end;
