# Supplementary material for: Biogeographic barriers drive co-diversification within associated eukaryotes of the Sarracenia alata pitcher plant system
Source: PeerJ. 2016 Jan 14;4:e1576. doi: 10.7717/peerj.1576 (PMC4715430; doi:10.7717/peerj.1576)
Supplement: Supplemental Information 2 [file peerj-04-1576-s004.zip › DRYAD_Satleretal/OTUs/Insect3_OTU_263.nex]

#NEXUS
begin taxa;
	dimensions ntax=41;
	taxlabels
	C239_93
	C239_72
	K318_32
	K318_9
	K318_48
	K318_18
	K318_30
	K318_10
	K318_86
	K318_29
	K318_12
	K318_103
	K318_22
	K318_94
	K318_46
	K318_68
	K318_72
	K318_87
	K318_51
	K318_138
	K318_127
	K318_38
	K318_14
	K318_88
	K318_96
	K318_74
	K318_42
	K318_133
	K318_135
	K318_64
	K318_45
	K318_84
	K321_49
	K321_92
	L128_19
	L265_225
	L284_155
	L284_168
	L284_106
	L286_315
	T248_52
;
end;
begin characters;
	dimensions nchar=281;
	format datatype=dna missing=? gap=-;
	matrix
	C239_93	GTGGTCGTATTTTAGCC-TTAGATGGAGTTTACCA-CCACTTAGAGCTGCACTCTCAAGCAACCCGACTCTAAGGAGAGATCCTCCCGAGACGCGCACCGGTCGCTACGGGCCTGGCACCCTCTACGGGTAAGTGGCCCCATTCAAGATGGACTTGGACGCGACGCGACGTCTAGGGATAAGCGGATCCTCCCGAACACCACATTTCCCTGCGGCGGAACCGCGGGATTCGGTGCTGGG-CTCTTTCCTGTTCGCT-CGCCGCTACTGAGGAAATCCTA--
	C239_72	GTGGTCGTATTTTAGCCTTTAGATGGAGTTTACCA--CACTTAGAGCTGCACTCTCAAGCAACCCGACTCTAAGGAGAGATCCTCCCGAGACGCGCACCGGTCGCTACGGGCCTGGCACCCTCTACGGGTAAGTGGCCCCATTCAAGATGGACTTGGACGCGACGCGACGTCTAGGGATAAGCGGATCCTCCCGAACACCACATTTCCCTGCGGCGGAACCGCGGGATTCGGTGCTGGG-CTCTTTCCTGTTCGCT-CGCCGCTACTGAGGAAATCCTA--
	K318_32	GTGGTCGTA-TTTAGCC-TTAGATGGAGTTTA-CACCCACTTAGAGCTGCACTCTCAAGCAACCCGACTCTAAGGAGAGATCCTCCCGAGACGCGCACCGGTCGCTACGGGCCTGGCACCCTCTACGGGTAAGTGGCCCCATTCAAGATGGACTTGGACGCGACGCGGCACCTCGGGATAAGCGGATCCTCCCAAACACCACA-TTCCCTGCGGCGGAACCGCGGGATTCGGTGCTGGG-CTCTTTCCTGTTCGCT-CGCCGCTACTAAGGAAATCCTGGT
	K318_9	GTGGTCGTA-TTTAGCC-TTAGATGGAGTTTA-CACCCACTTAGAGCTGCACTCTCAAGCAACCCGACTCTAAGGAGAGATCCTCCCGAGACACGCACCGGTCGCTACGGGCCTGGCACCCTCTACGGGTAAGTGGCCCCATTCAAGATGGACTTGGACGCGACGCGGCACCTCGGGATAAGCGGATCCTCCCAAACACCACATTTCCCTGCGGCGGAACCGCGGGATTCGGTGCTGGG-CTCTTTCCTGTTCGCT-CGCCGCTACTAAGGAAATCCTGG-
	K318_48	GTGGTCATA-TTTAGCC-TTAGATGGAGTTTACCACCAACTTAGAGCTGCACTCTCAAGCAACCCGACTCTAAGGAGAGATCCTCCCGAGACGCGCACCGGTCGCTACGGGCCTGGCACCCTCTACGGGTAAGTGGCCCCATTCAAGATGGACTTGGACGCGACGCGGCACCTCGGGATAAGCGGATCCTCCCAAACACCACATTTCCCTGCGGCGGAACCGCGGGATTCGGTGCTGGG-CTCTTTCCTGTTCGCT-CGCCGCTACTAAGGAAATCCTG--
	K318_18	GTGGTCGTA-TTTAGCC-TTAGATGGAGTTTA-CACCCACTTAGAGCTGCACTCTCAAGCAACCCGACTCTAAGGAGAGATCCTCCCGAGACGCGCACCGGTCGCTACGGGCCTGGCACCCTCTACGGGTAAGTGGCCCCATTCAAGATGGACTTGGACGCGACGCGGCACCTCGGGATAAGCGGATCCTCCCAAACACCACATTTCCCTGCGGCGGAACCGCGGGATTCGGTGCTGGG-CTC-TTCCTGTTCGCT-CGCCGCTACTAAGGAAATCCTGGT
	K318_30	GTGGTCGTA-TTTAGCC-TTAGATGGAGTTTA-CACCCACTTAGAGCTGCACTCTCAAGCAACCCGACTCTAAGGAGAGATCCTCCCGAGACGCGCACCGGTCGCTACGGGCCTGGCACCCTCTACGGGTAAGTGGCCCCATTCAAGATGGACTTGGACGCGACGCGGCACCTCGGGATAAGCGGATCCTCCCAAACACCACATTTCCCTGCGGCGGAACCGCGGGATTCGGTGCTGGG-CTCTTTCCTGTTCGCT-CGCCGCTACTAAGGAAATCCTCG-
	K318_10	GTGGTCGTA-TTTAGCC-TTAGATGGAGTTTA-CACCCACTTAGAGCTGCACTCTCAAGCAACCCGACTCTAAGGAGAGATCCTCCCGAGACGCGCACCGGTCGCTACGGGCCTGGCACCCTCTACGGGTAAGTGGCCCCATTCAAGATGGACTTGGACGCGACGCGGCACCTCGGGATAAGCGGATCCTCCCAAACACCACATTTCCCTGCGGCGGAACCGCGGGATTCGGTGCTGGG-CTCTTTCCTGTTCGCT-CGCCGCTACTAAGGAAATCCTGG-
	K318_86	GTGGTCGTA-TTTAGCC-TTAGATGGAGTTTACCACCCACTTAGAGCTGCACTCTCAAGCAACCCGACTCTAAGGAGAGATCCTCCCGAGACGCGCACCGGTCGCTACGGGCCTGGCACCCTCTACGGGTAAGTGGCCCCATTCAAGATGGACTTGGACGCGACGCGGCACCTCGGGATAAGCGGATCCTCCCAAACACCACATTTCCCTGCGGCGGAACCGCGGGATTCGGTGCTGGG-CTCTTTCCTGTTCGCT-CGCCGCTACTAAGGAAATCCTG--
	K318_29	GTGGTCGTA-TTTAGCC-TTAGATGGAGTTTA-CACCCACTTAGAGCTGCACTCTCAAGCAACCCGACTCTAAGGAGAGATCCTCCCGAGACGCGCACCGGTCGCTACGGGCCTGGCACCCTCTACGGGTAAGTGGCCCCATTCAAGATGGACTTGGACGCGACGCGGCACCTCGGGATAAGCGGATCCTCCCAAACACCACATTTCCCTGCGGCGGAACCGCGGGATTCGGTGCTGGG-CTCTTTCCTGTTCGCT-CGCCGCTACTAAGGAAATCCTGG-
	K318_12	GTGGTCGTA-TTTAGCC-TTAGATGGAGTTTA-CACCCACTTAGAGCTGCACTCTCAAGCAACCCGACTCTAAGGAGAGATCCTCCCGAGACGCGCACCGGTCGCTACGGGCCTGGCACCCTCTACGGGTAAGTGGCCCCATTCAAGATGGACTTGGACGCGACGCGGCACCTCGGGATAAGCGGATCCTCCCAAACACCACATTTCCCTGCGGCGGAACCGCGGGATTCGGTGCTGGG-CTCTTTCCTGTTCGCT-CGCCGCTACTAAGGAAATCCTGG-
	K318_103	GTGGTCGTA-TTTAGCC-TTAGATGGAGTTTACCACCCACTTAGAGCTGCACTCTCAAGCAACCCGACTCTAAGGAGAGATCCTCCCGAGACGCGCACCGGTCGCTACGGGCCTGGCACCCTCTACGGGTAAGTGGCCCCATTCAAGATGGACTTGGACGCGACGCGGCACCTCGGGATAAGCGGATCCTCCCAAACACCACATTTCCCTGCGGCGGAACCGCGGGATTCGGTGCTGGG-CTCTTTCCTGTTCGCT-CGCCGCTACTAAGGAAATCCTG--
	K318_22	GTGGTCGTA-TTTAGCC-TTAGATGGAGTTTA-CCACCACTTAGAGCTGCACTCTCAAGCAACCCGACTCTAAGGAGAGATCCTCCCGAGACGCGCACCGGTCGCTACGGGCCTGGCACCCTCTACGGGTAAGTGGCCCCATTCAAGATGGACTTGGACGCGACGCGGCACCTCGGGATAAGCGGATCCTCCCAAACACCACATTTCCCTGCGGCGGAACCGCGGGATTCGGTGCTGGG-CTCTTTCCTGTTCGCT-CGCCGCTACTAAGGAAATCCTGG-
	K318_94	GTGGTCGTA-TTTAGCC-TTAGATGGAGTTTACCACCCACTTAGAGCTGCACTCTCAAGCAACCCGACTCTAAGGAGAGATCCTCCCGAGACGCGCACCGGTCGCTACGGGCCTGGCACCCTCTACGGGTAAGTGGCCCCATTCAAGATGGACTTGGACGCGACGCGGCACCTCGGGATAAGCGGATCCTCCCAAACACCACATTTCCCTGCGGCGGAACCGCGGGATTCGGTGCTGGG-CTCTTTCCTGTTCGCT-CGCCGCTACTAAGGAAATCCTG--
	K318_46	GTGGTCGTA-TTTAGCC-TTAGATGGAGTTTACCACCCACTTAGAGCTGCACTCTCAAGCAACCCGACTCTAAGGAGAGATCCTCCCGAGACGCGCACCGGTCGCTACGGGCCTGGCACCCTCTACGGGTAAGTGGCCCCATTCAAGATGGACTTGGACGCGACGCGGCACCTCGGGATAAGCGGATCCTCCCAAACACCACATTTCCCTGCGGCGGAACCGCGGGATTCGGTGCTGGG-CTCTTTCCTGTTCGCT-CGCCGCTACTAAGGAAATCCTG--
	K318_68	GTGGTCGTA-TTTAGCC-TTAGATGGAGTTTACCACCCACTTAGAGCTGCACTCTCAAGCAACCCGACTCTAAGGAGAGATCCTCCCGAGACGCGCACCGGTCGCTACGGGCCTGGCACCCTCTACGGGTAAGTGGCCCCATTCAAGATGGACTTGGACGCGACGCGGCACCTCGGGATAAGCGGATCCTCCCAAACACCACATTTCCCTGCGGCGGAACCGCGGGATTCGGTGCTGGG-CTCTTTCCTGTTCGCT-CGCCGCTACTAAGGAAATCCTG--
	K318_72	GTGGTCGTA-TTTAGCC-TTAGATGGAGTTTACCACCCACTTAGAGCTGCACTCTCAAGCAACCCGACTCTAAGGAGAGATCCTCCCGAGACGCGCACCGGTCGCTACGGGCCTGGCACCCTCTACGGGTAAGTGGCCCCATTCAAGATGGACTTGGACGCGACGCGGCACCTCGGGATAAGCGGATCCTCCCAAACACCACATTTCCCTGCGGCGGAACCGCGGGATTCGGTGCTGGG-CTCTTTCCTGTTCGCT-CGCCGCTACTAAGGAAATCCTG--
	K318_87	GTGGTCGTA-TTTAGCC-TTAGATGGAGTTTACCACCCACTTAGAGCTGCACTCTCAAGCAACCCGACTCTAAGGAGAGATCCTCCCGAGACGCGCACCGGTCGCTACGGGCCTGGCACCCTCTACGGGTAAGTGGCCCCATTCAAGATGGACTTGGACGCGACGCGGCACCTCGGGATAAGCGGATCCTCCCAAACACCACATTTCCCTGCGGCGGAACCGCGGGATTCGGTGCTGGG-CTCTTTCCTGTTCGCT-CGCCGCTACTAAGGAAATCCTG--
	K318_51	GTGGTCGTA-TTTAGCC-TTAGATGGAGTTTACCACCCACTTAGAGCTGCACTCTCAAGCAACCCGACTCTAAGGAGAGATCCTCCCGAGACGCGCACCGGTCGCTACGGGCCTGGCACCCTCTACGGGTAAGTGGCCCCATTCAAGATGGACTTGGACGCGACGCGGCACCTCGGGATAAGCGGATCCTCCCAAACACCACATTTCCCTGCGGCGGAACCGCGGGATTCGGTGCTGGG-CTCTTTCCTGTTCGCT-CGCCGCTACTGAGGAAATCCTG--
	K318_138	GTGGTCGTA-TTTAGCC-TTAGATGGAGTTTACCACCCACTTAGAGCTGCACTCTCAAGCAACCCGACTCTAAGGAGAGATCCTCCCGAGACGCGCACCGGTCGCTACGGGCCTGGCACCCTCTACGGGTAAGTGGCCTCATTCAAGATGGACTTGGACGCGACGCGGCACCTCGGGATAAGCGGATCCTCCCAAACACCACATTTCCCTGCGGCGGAACCGCGGGATTCGGTGCTGGG-CTCTTTCCTGTTCGCT-CGCCGCTACTAAGGAAATCCTG--
	K318_127	GTGGTCGTATTTTAGCCTTTAGATGGAGTTTACCACCCACTTAGAGCTGCACTCTCAAGCAACCCGACTCTAAGGAGAGATCCTCCCGAGACGCGCACCGGTCGCTACGGGCCTGGCACCCTCTACGGGTAAGTGGCCCCATTCAAGATGGACTTGGACGCGACGCGGCACCTCGGGATAAGCGGATCCTCCCAAACACCACATTTCCCTGCGGCGGAACCGCGGGATTCGGTGCTGGG-CTCTTTCCTGTTCGCT-CGCCGCTACTAAGGAAATCC----
	K318_38	GTGGTCGTA-TTTAGCC-TTAGATGGAGTTTA-CCACCACTTAGAGCTGCACTCTCAAGCAACCCGACTCTAAGGAGAGATCCTCCCGAGACGCGCACCGGTCGCTACGGGCCTGGCACCCTCTACGGGTAAGTGGCCCCATTCAAGATGGACTTGGACGCGACGCGGCACCTCGGGATAAGCGGATCCTCCCAAACACCACATTTCGCTGCGGCGGAACCGCGGGATTCGGTGCTGGG-CTCTTTCCTGTTCGCT-CGCCGCTACTAAGGAAATCCTGG-
	K318_14	GTGGTCGTA-TTTAGCC-TTAGATGGAGTTTA-CACCCACTTAGAGCTGCACTCTCAAGCAACCCGACTCTAAGGAGAGATCCTCCCGAGACGCGCACCGGTCGCTACGGGCCTGGCACCCTCTACGGGTAAGTGGCCCCATTCAAGATGGACTTGGACGCAACGCGGCACCTCGGGATAAGCGGATCCTCCCAAACACCACATTTCCCTGCGGCGGAACCGCGGGATTCGGTGCTGGG-CTCTTTCCTGTTCGCT-CGCCGCTACTAAGGAAATCCTGG-
	K318_88	GTGGTGATA-TTTAGCC-TTAGATGGAGTTTACCACCCACTTAGAGCTGCACTCTCAAGCAACCCGACTCTAAGGAGAGATCCTCCCGAGACGCGCACCGGTCGCTACGGGCCTGGCACCCTCTACGGGTAAGTGGCCCCATTCAAGATGGACTTGGACGCGACGCGGCACCTCGGGATAAGCGGATCCTCCCAAACACCACATTTCCCTGCGGCGGAACCGCGGGATTCGGTGCTGGG-CTCTTTCCTGTTCGCT-CGCCGCTACTAAGGAAATCCTG--
	K318_96	GTGGTCGTATTTTAGCC-TTAGATGGAGTTTACCACCCACTTAGAGCTGCACTCTCAAGCAACCCGACTCTAAGGAGAGATCCTCCCGAGACGCGCACCGGTCGCTACGGGCCTGGCACCCTCTACGGGTAAGTGGCCCCATTCAAGATGGACTTGGACGCGACGCGGCACCTCGGGATAAGCGGATCCTCCCAAACACCACATTTCCCTGCGGCGGAACCGCGGGATTCGGTGCTGGG-CTCTTTCCTGTTCGCT-CGCCGCTACTAAGGAAATCCT---
	K318_74	GTGGTCGTA-TTTAGCC-TTAGATGGAGTTTACCACCCACTTAGAGCTGCACTCTCAAGCAACCCGACTCTAAGGAGAGATCCTCCCGAGACGCGCACCGGTCGCTACGGGCCTGGCACCCTCTACGGGTAAGTGGCCCCATTCAAGATGGACTTGGACGCGACGCGGCACCTCGGGATAAGCGGATCCTCCCAAACACCACATTTCCCTGCGGCGGAACCGCGGGATTCGGTGCTGGGTCTCTTTCCTGTTCGCT-CGCCGCTACTAAGGAAATCCT---
	K318_42	GTGGTCGTA-TTTAGCC-TTAGATGGAGTTTACCACCCACTTAGAGCTGCACTCTCAAGCAACCCGACTCTAAGGAGAGATCCTCCCGAGACGCGCACCGGTCGCTACGGGCCTGGCACCCTCTACGGGTAAGTGGCCCCATTCAAGATGGACTTGGACGCGACGCGGCACCTCGGGATAAGCGGATCCTCCCAAACACCACATTTCCCTGCGGCGGAACCGCGGGATTCGGTGCTGGG-CTCTTTCCTGTTCGCT-CGCCGCTACTAAGGAAATCCTG--
	K318_133	GTGGTCGTA-TTTAGCC-TTAGATGGAGTTTACCACCCACTTAGAGCTGCACTCTCAAGCAACCCGACTCTAAGGAGAGATCCTCCCGAGACGCGCACCGGTCGCTACGGGCCTGGCACCCTCTACGGGTAAGTGGCCCCATTCAAGATGGACTTGGACGCGACGCGGCACCTCGGGATAAGCGGATCCTCCCAAACACCACATTTCCCTGCGGCGGAACCGCGGGATTCGGTGCTGGG-CTCTTTCCTGTTCGCTCCGCCGCTACTAAGGAAATCCT---
	K318_135	GTGGTCGTA-TTTAGCC-TTAGATGGAGTTTACCACCCACTTAGAGCTGCACTCTCAAGCAACCCGACTCTAAGGAGAGATCCTCCCGAGACGCGCACCGGTCGCTACGGGCCTGGCACCCTCTACGGGTAAGTGGCCCCATTCAAGATGGACTTGGACGCGACGCGGCACCTCGGGATAAGCGGATCCTCCCAAACACCACATTTCCCTGCGGCGGAACCGCGGGATTCGGTGCTGGG-CTCTTTCCTGTTCGCT-CGCCGCTACTAAGGAAATCCTC--
	K318_64	GTGGTTGTA-TTTAGCC-TTAGATGGAGTTTACCACCCACTTAGAGCTGCACTCTCAAGCAACCCGACTCTAAGGAGAGATCCTCCCGAGACGCGCACCGGTCGCTACGGGCCTGGCACCCTCTACGGGTAAGTGGCCCCATTCAAGATGGACTTGGACGCGACGCGGCACCTCGGGATAAGCGGATCCTCCCAAACACCACATTTCCCTGCGGCGGAACCGCGGGATTCGGTGCTGGG-CTCTTTCCTGTTCGCT-CGCCGCTACTAAGGAAATCCTG--
	K318_45	GTGGTCGTA-TTTAGCC-TTAGATGGAGTTTACCACCCACTTAGAGCTGCACTCTCAAGCAACCCGACTCTAAGGAGAGATCCTCCCGAGACGCGCACCGGTCGCTACGGGCCTGGCACCCTCTACGGGTAAGTGGCCCCATTCAAGATGGACTTGGACGCGACGCGGCACCTCGGGATAAGCGGATCCTCCCAAACACCACATTTCCCTGCGGCGGAACCGCGGGATTCGGTGCTGGG-CTCTTTCCTGTTCGCT-CGCCGCTACTAAGGAAATCCTG--
	K318_84	GTGGTGATA-TTTAGCC-TTAGATGGAGTTTACCACCCACTTAGAGCTGCACTCTCAAGCAACCCGACTCTAAGGAGAGATCCTCCCGAGACGCGCACCGGTCGCTACGGGCCTGGCACCCTCTACGGGTAAGTGGCCCCATTCAAGATGGACTTGGACGCGACGCGGCACCTCGGGATAAGCGGATCCTCCCAAACACCACATTTCCCTGCGGCGGAACCGCGGGATTCGGTGCTGGG-CTCTTTCCTGTTCGCT-CGCCGCTACTAAGGAAATCCTG--
	K321_49	GTGGTCATA-TTTAGCC-TTAGATGAAGTTTACCACCCACTTAGGGCTGCACTCTCAAGCAACCCGACTCTAAGGAGAGATCCTCCCGAGACGCGCACCGGTCGCTACGGGCCTGGCACCCTCTACGGGTAAGTGGCCCCATTCAAGATGGACTTGGACGCGACGCGGCACCTCGGGATAAGCGGATCCTCCCAAACACCACATTTCCCTGCGGCGGAACCGCGGGATTCGGTGCTGGG-CTCTTTCCTGTTCGCT-CGCCGCTACTAAGGAAATCCTG--
	K321_92	GTGGTCGTA-TTTAGCC-TTAGATGGAGTTTACCACCCACTTAGAGCTGCACTCTCAAGCAACCCGACTCTAAGGAGAGATCCTCCCGAGACGCGCACCGGTCGCTACGGGCCTGGCACCCTCTACGGGTAAGTGGCCCCATTCAAGATGGACTTGGACGCGACGCGACGCCTCGGGATAAGCGGATCCTCCCAAACACCACATTTCCCTGCGGCGGAACCGCGGGATTCGGTGCTGGG-CTCTTTCCTGTTCGCT-CGCCGCTACTGAGGAAATCCTA--
	L128_19	GTGGTCGTATTTTAGCC-TTAGATGGAGTTTACCACCCACTTAGAGCTGCACTCTCAAGCAACCCGACTCTAAGGAGAGATCCTCCCGAGACGCGCACCGGTCGCTACGGGCCTGGCACCCTCTACGGGTAAGTGGCCCCATTCAAGATGGACTTGGACGCGACGCGACGTCTAGGGATAAGCGGATCCTCCCGAACACCACATTTCCCTGCGGCGGAACCGCGGGATTCGGTGCTGGG-CTCTTTCCTGTTCGCT-CGCCGCTACTGAGGAAATCCT---
	L265_225	GTGGTCGTA-TTTAGCC-TTAGATGGAGTTTACCACCCACTTAGAGCTGCACTCTCAAGCAACCCGACTCTAAGGAGAGATCCTCCCGAGACGCGCACCGGTCGCTACGGGCCTGGCACCCTCTACGGGTAAGTGGCCCCATTCAAGATGGACTTGGACGCGACGCGGCACCTCGGGATAAGCGGATCCTCCCAAACACCACATTTCCCTGCGGCGGAACCGCGGGATTCGGTGCTGGG-CTCTTTCCTGTTCGCT-CGCCGCTACTAAGGAAATCCTG--
	L284_155	GTGGTCGTA-TTTAGCC-TTAGATGGAGTTTACCACCCACTTAGAGCTGCACTCTCAAGCAACCCGACTCTAAGGAGAGATCCTCCCGAGACGCGCACCGGTCGCTACGGGCCTGGCACCCTCTACGGGTAAGTGGCCCCATTCAAGATGGACTTGGACGCGACGCGGCACCTCGGGATAAGCGGATCCTCCCAAACACCACATTTCCCTGCGGCGGAACCGCGGGATTCGGTGCTGGG-CTCTTTCCTGTTCGCT-CGCCGCTACTAAGGAAATCCTG--
	L284_168	GTGGTCGTA-TTTAGCC-TTAGATGGAGTTTACCACCCACTTAGAGCTGCACTCTCAAGCAACCCGACTCTAAGGAGAGATCCTCCCGAGACGCGCACCGGTCGCTACGGGCCTGGCACCCTCTACGGGTAAGTGGCCCCATTCAAGATGGACTTGGACGCGACGCGGCACCTCGGGATAAGCGGATCCTCCCAAACACCACATTTCCCTGCGGCGGAACCGCGGGATTCAGTGCTGGG-CTCTTTCCTGTTCGCT-CGCCGCTACTAAGGAAATCCTT--
	L284_106	GTGGTCGTA-TTTAGCC-TTAGATGGAGTTTACCACCCACTTAGAGCTGCACTCTCAAGCAACCCGACTCTAAGGAGAGATCCTCCCGAGACGCGCACCGGTCGCTACGGGCCTGGCACCCTCTACGGGTAAGTGGCCCCATTCAAGATGGACTTGGACGCGACGCGGCACCTCGGGATAAGCGGATCCTCCCAAACACCACATTTCCCTGCGGCGGAACCGCGGGATTCGGTGCTGGG-CTCTTTCCTGTTCGCT-CGCCGTTACTAAGGGAATCCCA--
	L286_315	GTGGTCGTA-TTTAGCC-TTAGATGGAGTTTACCACCCACTTAGAGCTGCACTCTCAAGCAACCCGACTCTAAGGAGAGATCCTCCCGAGACGCGCACCGGTCGCTACGGGCCTGGCACCCTCTACGGGTAAGTGGCCCCATTCAAGATGGACTTGGACGCGACGCGGCACCTCGGGATAAGCGGATCCTCCCAAACACCACATTTCCCTGCGGCGGAACCGCGGGATTCGGTGCTGGG-CTCTTTCCTGTTCGCT-CGCCGCTACTAAGGGAATCCCA--
	T248_52	GTGGTCGTATTTTAGCCTTTAGATGGAGTTTA-CACCCACTTAGAGCTGCACTCTCAAGCAACCCGACTCTAAGGAGAGATCCTCCCGAGACGCGCACCGGTCGCTACGGGCCTGGCACCCTCTGCGGGTAAGTGGCCCCATTCAAGATGGACTTGGACGCGACGCGACGCCTCGGGATAAGCGGACCCTCCCGAACACCACATTTCCCTGCGGCGGAACCGCGGGATTCGGTGCTGGG-CTCCTTCCTGTTCGCT-CGCCGCTACTAAGGAAATCCT---
;
end;
