# Supplementary material for: Biogeographic barriers drive co-diversification within associated eukaryotes of the Sarracenia alata pitcher plant system
Source: PeerJ. 2016 Jan 14;4:e1576. doi: 10.7717/peerj.1576 (PMC4715430; doi:10.7717/peerj.1576)
Supplement: Supplemental Information 2 [file peerj-04-1576-s004.zip › DRYAD_Satleretal/OTUs/Mite1_OTU_3.nex]

#NEXUS
begin taxa;
	dimensions ntax=828;
	taxlabels
	A254_424
	A254_311
	A254_199
	A254_399
	A254_429
	A254_169
	A254_197
	A254_193
	A254_417
	A254_413
	A254_422
	A254_243
	A254_8
	A254_357
	A254_316
	A254_148
	A254_298
	A255_73
	A328_316
	A330_25
	A330_31
	A330_56
	A330_34
	A330_43
	A332_5
	A332_4
	A332_43
	A332_23
	A332_29
	A332_63
	A332_3
	A332_48
	A332_32
	A332_64
	C236_284
	C237_265
	C237_26
	C237_11
	C237_305
	C237_4
	C237_192
	C237_162
	C237_158
	C237_160
	C237_27
	C237_72
	C237_232
	C237_138
	C237_374
	C237_257
	C237_148
	C237_171
	C237_328
	C237_379
	C237_245
	C237_338
	C237_227
	C237_80
	C237_371
	C237_348
	C237_30
	C237_14
	C238_492
	C238_55
	C237_69
	C238_89
	C238_364
	C238_410
	C237_307
	C238_183
	C238_293
	C239_154
	C239_169
	C239_271
	C239_171
	C239_205
	C239_200
	C239_117
	C239_162
	C239_307
	C239_274
	C239_217
	C239_50
	C311_16
	C311_304
	C311_6
	C239_80
	C311_307
	C311_206
	C311_136
	C239_108
	C311_58
	C311_14
	C311_67
	C311_53
	C311_48
	C311_306
	C311_47
	C311_176
	C311_66
	C311_65
	C311_64
	C311_272
	C311_7
	C311_247
	C311_133
	C311_87
	C311_92
	C311_63
	C311_109
	C311_74
	C311_95
	C311_167
	C311_230
	C311_125
	C311_213
	C311_226
	C311_212
	C311_274
	C311_71
	C311_249
	C312_201
	C313_221
	C313_84
	C313_391
	C313_198
	C313_2
	C313_290
	C313_370
	C312_146
	C313_61
	C313_46
	C313_272
	C313_281
	C313_229
	C313_380
	C313_88
	C313_154
	C313_55
	C313_24
	C313_302
	C313_441
	C313_167
	C313_218
	C313_162
	C313_178
	C312_269
	C313_191
	C313_319
	C313_250
	C313_388
	C313_79
	C313_238
	C313_168
	C313_352
	C313_242
	C313_173
	C313_413
	C313_372
	C313_185
	C313_33
	C313_298
	C313_43
	C313_195
	C313_125
	C313_220
	C313_74
	C313_138
	C313_263
	C313_248
	C316_75
	C316_67
	C316_5
	C316_124
	C316_140
	C316_144
	C316_64
	C316_146
	K243_250
	K243_325
	K243_214
	K243_188
	K243_355
	K243_326
	K243_238
	K243_200
	K243_380
	K243_71
	K243_85
	K243_166
	K243_186
	K243_248
	K243_274
	K243_116
	K243_301
	K243_257
	K243_154
	K243_264
	K245_270
	K245_133
	K245_112
	K245_33
	K245_137
	K245_320
	K245_225
	K245_140
	K245_323
	K245_157
	K245_277
	K245_41
	K246_375
	K246_92
	K246_222
	K246_249
	K246_182
	K247_268
	K322_415
	K322_40
	K322_264
	K322_359
	K322_33
	K322_260
	K322_452
	K322_193
	K322_225
	K322_144
	K322_230
	K322_488
	K322_279
	K322_315
	K322_400
	K322_507
	K322_302
	K322_178
	K322_5
	K322_198
	K322_189
	K322_187
	K322_256
	K322_206
	K322_275
	K322_99
	K322_186
	K322_433
	K322_166
	K322_164
	K322_251
	K322_121
	K322_184
	L127_17
	L127_60
	L127_74
	L127_199
	L127_99
	L127_64
	L127_23
	L127_59
	L127_161
	L127_193
	L127_100
	L127_104
	L127_112
	L127_13
	L127_11
	L127_141
	L127_62
	L127_63
	L127_119
	L127_70
	L127_76
	L167_32
	L167_15
	L167_5
	L167_43
	L167_31
	L167_13
	L167_34
	L167_37
	L167_17
	L127_91
	L167_28
	L167_12
	L170_194
	L170_35
	L170_22
	L170_367
	L170_159
	L170_41
	L170_184
	L170_261
	L170_143
	L170_69
	L170_154
	L170_94
	L170_272
	L170_98
	L170_347
	L170_55
	L170_190
	L170_173
	L170_379
	L170_70
	L170_193
	L170_2
	L170_161
	L170_248
	L170_310
	L170_280
	L170_303
	L170_216
	L170_372
	L170_218
	L170_253
	L171_265
	L170_302
	L171_213
	L171_135
	L171_242
	L171_418
	L171_279
	L171_392
	L171_276
	L171_419
	L171_91
	L171_74
	L171_105
	L171_249
	L171_296
	L171_427
	L171_197
	L171_325
	L171_359
	L171_349
	L171_378
	L171_189
	L171_51
	L171_289
	L171_94
	L171_210
	L171_131
	L171_160
	L171_207
	L173_205
	L176_348
	L176_98
	L258_515
	L258_386
	L258_421
	L258_514
	L258_481
	L258_325
	L258_396
	L258_272
	L259_264
	L259_453
	L259_147
	L259_226
	L259_374
	L259_411
	L259_526
	L259_318
	L259_197
	L259_30
	L259_232
	L259_571
	L259_596
	L259_298
	L261_198
	L261_84
	L261_307
	L261_403
	L261_299
	L261_194
	L261_181
	L261_285
	L261_172
	L261_85
	L261_99
	L261_384
	L261_68
	L261_333
	L261_252
	L261_247
	L261_201
	L261_223
	L261_238
	L262_488
	L262_419
	L262_549
	L262_438
	L262_254
	L262_484
	L262_483
	L263_96
	L263_310
	L263_279
	L263_344
	L263_392
	L263_185
	L263_143
	L263_97
	L263_171
	L263_258
	L263_170
	L263_78
	L263_71
	L263_14
	L263_255
	L263_407
	L263_118
	L263_188
	L263_194
	L263_202
	L263_217
	L263_251
	L263_144
	L263_106
	L263_33
	L263_381
	L263_87
	L263_157
	L263_225
	L263_211
	L263_266
	L263_73
	L263_262
	L263_169
	L263_153
	L263_77
	L263_406
	L263_13
	L263_265
	L263_27
	L263_83
	L263_56
	L263_164
	L263_321
	L263_366
	L263_199
	L263_349
	L263_51
	L263_257
	L263_95
	L263_141
	L263_1
	L263_333
	L263_233
	L263_404
	L263_250
	L263_47
	L263_186
	L263_340
	L266_81
	L266_280
	L266_132
	L266_237
	L266_165
	L266_176
	L266_190
	L266_80
	L266_283
	L266_68
	L266_375
	L266_156
	L266_163
	L279_256
	L279_302
	L279_106
	L279_60
	L279_85
	L279_311
	L279_212
	L279_55
	L279_135
	L279_220
	L279_195
	L279_162
	L279_191
	L279_200
	L282_126
	L282_55
	L282_56
	L282_437
	L282_232
	L282_109
	L282_95
	L282_186
	L282_139
	L282_450
	L282_396
	L282_19
	L282_347
	L282_350
	L282_426
	L282_124
	L282_345
	L282_35
	L282_452
	L282_248
	L282_286
	L283_373
	L283_296
	L282_175
	L284_18
	L284_186
	L284_176
	L284_172
	L284_116
	L284_21
	L284_33
	L284_19
	L284_23
	L284_124
	L284_79
	L284_74
	L284_73
	L284_98
	L284_109
	L284_152
	L284_49
	L284_209
	L284_86
	L284_189
	L284_153
	L284_196
	L284_43
	L284_72
	L284_178
	L284_131
	L284_12
	L284_36
	L284_100
	L284_77
	L285_139
	L285_92
	L284_216
	L285_128
	L285_144
	L285_37
	L285_49
	L285_106
	L284_41
	L285_34
	L284_61
	L285_132
	L285_6
	L285_71
	L285_15
	L284_203
	L285_42
	L285_172
	L285_179
	L285_100
	L285_87
	L285_72
	L284_39
	L285_3
	L286_12
	L285_145
	L285_116
	L285_63
	L286_423
	L285_36
	L286_290
	L288_220
	L288_230
	L286_174
	L288_158
	L288_62
	L285_127
	L288_233
	L288_174
	L288_40
	L288_22
	L288_9
	L288_279
	L335_216
	L335_126
	L335_163
	L335_207
	L335_138
	L335_130
	L335_60
	L335_175
	L335_258
	L336_89
	L336_163
	L336_116
	L336_266
	L336_262
	L336_301
	L336_286
	L336_142
	L336_16
	L336_200
	L336_167
	L336_126
	L336_196
	L336_36
	L336_136
	L336_225
	L336_253
	L336_92
	L336_153
	L336_185
	L336_197
	L336_145
	L336_238
	L336_27
	L336_138
	L336_164
	L336_307
	L338_16
	L338_61
	L338_154
	L338_41
	L338_47
	L338_12
	L338_62
	L338_73
	L338_20
	L338_86
	L338_82
	L338_114
	L338_43
	L338_110
	L338_67
	L338_146
	L338_116
	L338_106
	L338_144
	L338_123
	L338_162
	L338_99
	L338_124
	L338_101
	L338_120
	L338_45
	L339_96
	L341_105
	L342_5
	L342_249
	L342_8
	L342_86
	L342_46
	L342_214
	L342_68
	L342_136
	L342_194
	L342_360
	L342_69
	L342_379
	L342_352
	L344_311
	L344_375
	L344_371
	L344_98
	L344_349
	L344_184
	L344_97
	L344_118
	L344_374
	L344_34
	L344_171
	L344_163
	L344_255
	L344_206
	L344_244
	L344_115
	L344_282
	L344_41
	L344_10
	L344_125
	L344_57
	L344_44
	L344_350
	L344_355
	L344_165
	L344_191
	L344_162
	L344_121
	L344_110
	L344_147
	L344_168
	L344_122
	L344_80
	L344_43
	L344_418
	L344_214
	L344_73
	L344_226
	L344_32
	L344_155
	L344_13
	L344_239
	L344_49
	L344_132
	L344_404
	L344_221
	L344_284
	L344_119
	L344_53
	L344_376
	L344_48
	L344_149
	L344_178
	L344_142
	L344_287
	L344_306
	L344_359
	L344_256
	L344_55
	L344_18
	L344_380
	L344_370
	L344_241
	L344_225
	L344_277
	L344_421
	L344_9
	L344_63
	L344_342
	L344_285
	L344_387
	L344_129
	L344_62
	L344_323
	L344_332
	L344_386
	L344_22
	L345_436
	L344_340
	L345_202
	L345_442
	L345_214
	L345_187
	L345_13
	L345_317
	L345_166
	L345_99
	L345_98
	L345_407
	L345_300
	L345_221
	L345_293
	L345_324
	L345_344
	L345_225
	L345_39
	L345_165
	L345_198
	L345_333
	L345_240
	L345_348
	L345_56
	L345_72
	L345_378
	L345_249
	T249_267
	T249_265
	T249_90
	T249_140
	T249_210
	T249_335
	T249_361
	T249_157
	T249_86
	T249_247
	T249_382
	T249_344
	T249_219
	T323_124
	T323_91
	T323_214
	T323_99
	T323_179
	T323_41
	T323_210
	T323_30
	T323_158
	T323_110
	T323_102
	T323_175
	T323_219
	T323_93
	T323_129
	T323_194
	T323_92
	T323_147
	T323_132
	T323_106
	T323_104
	T323_35
	T326_208
	T326_140
	T326_117
	T326_199
	T326_241
	T326_121
	T327_218
	T327_408
	T327_364
	T327_351
	T327_363
	T327_287
	T327_413
	T327_172
	T327_78
	T327_217
	T327_189
	T327_101
	T327_378
	T327_220
	T327_256
	T327_182
	T327_322
	T327_403
	T327_190
	T327_377
	T327_198
	T327_59
	T327_19
	T327_66
	T327_216
	T327_237
	T327_225
	T327_82
	T327_187
;
end;
begin characters;
	dimensions nchar=327;
	format datatype=dna missing=? gap=-;
	matrix
	A254_424	--GCTGT-AA-TA-TTTA-GCC-TT-AGATGGAG-TTTACCACCTGC-TTTAGGCTG-CACTCTC-AAGCAACCTGACTCTAGAA-TACGCC-TGCTCGCGCCT-A-CCAGA-CTCGTGTCTCCA-TGGGCCTAGC-ACCCACTC--TGGGAG-CCCCTGTC-AA-GGG-AACTTGAAAC-ACATGTCAGTAGGCGATG-CAC-AGACGCATC-AACGCCG--CATCT-CCT-AAACACGTC---GAGTGTTAGGACTT-GGCGCTGGG-CTC-ATCCCT-GTTCGC--TCGCCG--TT-A-CTAA-GGGAA-TCCCATTTGG----
	A254_311	--GCTGT-AA-TA-TTTA-GCC-TT-AGATGGAG-TTTACCACCTGC-TTTAGGCTG-CACTCTC-AAGCAACCTGACTCTAGAA-TACGCC-TGCTTGCGCCT-A-CCAGA-CTCGTGTCTCCA-TGGGCCTAGC-ACCCACTC--TGGGAG-CCCCTGTC-AA-GGG-AACTTGAAAC-ACATGTCAGTAGACGATG-CAC-AAACGCATC-AACGCCG--CATCT-CCT-AAACACATC---GAGTGTTAGGACTT-GGCGCTGGG-CTC-ATCCCT-GTTCGC--TCGCCG--TT-A-CTAA-GGGAACTCCCATTTG-----
	A254_199	--GCTGT-AA-TA-TTTA-GCC-TT-AGATGGAG-TTTACCACCTGC-TTTAGGCTG-CACTCTC-AAGCAACCTGACTCTAGAA-TACGCC-TGCTTGCGCCT-A-CCAGA-CTCGTGTCTCCA-TGGGCCTAGC-ACCCACTC--TGGGAG-CCCCTGTC-AA-GGG-AACTTGAAAC-ACATGTCAGTAGACGATG-CAC-AAACGCATC-AACGCCG--CATCT-CCT-AAACACATC---GAGTGTTAGGACTT-GGCGCTGGG-CTC-ATCCCT-GTTCGC--TCGCCG--TT-A-CTAA-GGGAA-TCCCATTTGG----
	A254_399	--GCTGT-AA-TA-TTTA-GCC-TT-AGATGGAG-TTTACCACCTGC-TTTAGGCTG-CACTCTC-AAGCAACCTGACTCTAGAA-TACGCC-TGCTTGCGCCT-A-CCAGA-CTCGTGTCTCCA-TGGGCCTAGC-ACCCACTC--TGGGAG-CCCCTGTC-AA-GGG-AACTTGAAAC-ACATGTCAGTAGACGATG-CAC-AAACGCATC-AACGCCG--CATCT-CCT-AAACACATC---GAGTGTTAGGACTT-GGCGCTGGG-CTC-AT-CCT-GTTCGC--TCGCCG--TT-A-CTAA-GGGAA-TCCCATTTGGT---
	A254_429	--GCTGT-AA-TA-TTTA-GCC-TT-AGATGGAG-TTTACCACCTGC-TTTAGGCTG-CACTCTC-AAGCAACCTGACTCTAGAA-TACGCC-TGCTTGCGCCT-A-CCAGA-CTCGTGTCTCCA-TGGGCCTAGC-ACCCACTC--TGGGAG-CCCCTGTC-AA-GGG-AACTTGAAAC-ACATGTCAGTAGACGATG-CAC-AAACGCATC-AACGCCG--CATCT-CCT-AAACACATC---GAGTGTTAGGACTT-GGCGCTGGG-CTC-ATCCCT-GTTCGC-TTCGCCG--TT-A-CTAA-GGG-AATCCCATTTG-----
	A254_169	--GCTGT-AA-TA-TTTA-GCC-TT-AGATGGAG-TTTACCACCTGC-TTTAGGCTG-CACTCTC-AAGCAACCTGACTCTAGAA-TACGCC-TGCTTGCGCCT-A-CCAGA-CTCGTGTCTCCA-TGGGCCTAGC-ACCCACTC--TGGGAG-CCCCTGTC-AA-GGG-AACTTGAAAC-ACATGTCAGTAGACGATG-CAC-AAACGCATC-AACGCCG--CATCT-CCT-AAACACATC---GAGTGTTAGGACTT-GGCGCTGGG-CTC-ATCCCT-GTTCGC--TCGCCG--TT-A-CTAA-GGGAA-TCCCATTTGG----
	A254_197	--GCTGT-AA-TA-TTTA-GCC-TT-AGATGGAG-TTTACCACCTGC-TTTAGGCTG-CACTCTC-AAGCAACCTGACTCTAGAA-TACGCC-TGCTTGCGCCT-A-CCAGA-CTCGTGTCTCCA-TGGGCCTAGC-ACCCACTC--TGGGAG-CCCCTGTC-AA-GGG-AACTTGAAAC-ACATGTCAGTAGACGATG-CAC-AAACGCATC-AACGCCG--CATCT-CCT-AAACACATC---GAGTGTTAGGACTT-GGCGCTGGG-CTC-ATCCCT-GTTCGC--TCGCCG--TT-A-CTAA-GGGAA-TCCCATTTGG----
	A254_193	--GCTGT-AA-TA-TTTA-GCC-TT-AGATGGAG-TTTACCACCTGC-TTTAGGCTG-CACTCTC-AAGCAACCTGACTCTAGAA-TACGCC-TGCTTGCGCCT-A-CCAGA-CTCGTGTCTCCA-TGGGCCTAGC-ACCCACTC--TGGGAG-CCCCTGTC-AA-GGG-AACTTGAAAC-ACATGTCAGTAGACGATG-CAC-AAACGCATC-AACGCCG--CATCT-CCT-AAACACATC---GAGTGTTAGGACTT-GGCGCTGGG-CTC-ATCCCT-GTTCGC--TCGCCG--TT-A-CTAA-GGGAA-TCCCATTTGG----
	A254_417	--GCTGT-AA-TA-TTTA-GCC-TT-AGATGGAG-TTTACCACCTGC-TTTAGGCTG-CACTCTC-AAGCAACCTGACTCTAGAA-TACGCC-TGCTTGCGCCT-A-CCAGA-CTCGTGTCTCCA-TGGGCCTAGC-ACCCACTC--TGGGAG-CCCCTGTC-AA-GGG-AACTTGAGAC-ACGTGTCAGTAGGCGATG-CAC-AAACGCATC-AACGCCG--CATCT-CCT-AAACACGTC---GAGTGTTAGGACTT-GGCGCTGGG-CTC-ATCCCT-GTTCGC--TCGCCG--TT-A-CTAA-GGGAA-TCCCATTTGG----
	A254_413	--GCTGT-AA-TA-TTTA-GCC-TT-AGATGGAG-TTTACCACCTGC-TTTAGGCTG-CACTCTC-AAGCAACCTGACTCTAGAA-TACGCC-TGCTTGCGCCT-A-CCAGA-CTCGTGTCTCCA-TGGGCCTAGC-ACCCACTC--TGGGAG-CCCCTGTC-AA-GGG-AACTTGAAAC-ACATGTCAGTAGACGATG-CAC-AAACGCATC-AACGCCG--CATCT-CCT-AAGCACATC---GAGTGTTAGGACTT-GGCGCTGGG-CTC-ATCCCT-GTTCGC--TCGCCG--TT-A-CTAA-GGGAA-TCCCATTTGG----
	A254_422	--GCTGT-AA-TA-TTTA-GCC-TT-AGATGGAG-TTTACCACCTGC-TTTAGGCTG-CACTCTC-AAGCAACCTGACTCTAGAA-TACGCC-TGCTTGCGCCT-A-CCAGA-CTCGTGTCTCCA-TGGGCCTAGC-ACCCACTC--TGGGAG-CCCCTGTC-AA-GGG-AACTTGAAAC-ACATGTCAGTAGACGATG-CAC-AAACGCATC-AACGCCG--CATCT-CCT-AAACACGTC---GAGTGTTAGGACTT-GGCGCTGGG-CTC-ATCCCT-GTTCGC--TCGCCG--TT-A-CTAA-GGGAA-TCCCATTTGG----
	A254_243	--GCTGT-AA-TA-TTTA-GCC-TT-AGATGGAG-TTTACCACCTGC-TTTAGGCTG-CACTCTC-AAGCAACCTGACTCTAGAA-TACGCC-TGCTTGCGCCT-A-CCAGA-CTCGTGTCTCCA-TGGGCCTAGC-ACCCACTC--TGGGAG-CCCCTGTC-AA-GGG-AACTTGAAAC-ACATGTCAGTAGACGATG-CAC-AAACGCATC-AACGCCG--CATCT-CCT-AAGCACATC---GAGTGTTAGGACTT-GGCGCTGGG-CTC-ATCCCT-GTTCGC--TCGCCG--TT-A-CTAA-GGGAA-TCCCATTTGG----
	A254_8	--GCTGT-AA-TA-TTTA-GCC-TT-AGATGGAG-TTTACCACCTGC-TTTAGGCTG-CACTCTC-AAGCAACCTGACTCTAGAA-TACGCC-TGCTTGCGCCT-A-CCAGA-CTCGTGTCTCCA-TGGGCCTAGC-ACCCACTC--TGGGAG-CCCCTGTC-AA-GGG-AACTTGAGAC-ACGTGTCAGTAGGCGATG-CAC-AAACGCATC-AACGCCG--CATCT-CCT-AAACACGTC---GAGTGTTAGGACTT-GGCGCTGGG-CTC-ATCCCT-GTTCGC--TCGCCG--TT-A-CTAA-GGGAA-TCCCATTTGG----
	A254_357	--GCTGT-AA-TA-TTTA-GCC-TT-AGATGGAG-TTTACCACCTGC-TTTAGGCTG-CACTCTC-AAGCAACCTGACTCTAGAA-TACGCC-TGTCTGCGCCT-A-CCAGA-CTCACGCCTCCA-TGGGCCTAGC-ACCCACTC--TGGGAG-CCCCTGTC-AA-GGG-AACTTGAAAC-ACATGTCAGTAGACGATG-CAC-AAACGCATC-AACGCCG--CATCT-CCT-AAACACATC---GAGTGTTAGGACTT-GGCGCTGGG-CTC-ATCCCT-GTTCGC--TCGCCG--TT-A-CTAA-GGGAA-TCCCATTTGG----
	A254_316	--GCTGT-AA-TA-TTTA-GCC-TT-AGATGGAG-TTTACCACCTGC-TTTAGGCTG-CACTCTC-AAGCAACCTGACTCTAGAA-TACGCC-TGCTTGCGCCT-A-CCAGA-CTCGTGTCTCCA-TGGGCCTAGC-ACCCACTT--TGGGAG-CCCCTGTC-AA-GGG-AACTTGAGAC-ACGTGTCAGTAGGCGATG-CAC-AAACGCATC-AACGCCG--CATCT-CCT-AAACACATC---GAGTGTTAGGACTT-GGCGCTGGG-CTC-ATCCCT-GTTCGC--TCGCCG--TT-A-CTAA-GGGAA-TCCCATTTGG----
	A254_148	--GCTGT-AA-TA-TTTA-GCC-TT-AGATGGAG-TTTACCACCTGC-TTTAGGCTG-CA-TCTC-AAGCAACCTGACTCTAGAA-TACGCC-TGTCTGCGCCT-A-CCAGA-CTCACGCCTCCA-TGGGCCTAGC-ACCCACTT--TGGGAG-CCCCTGTC-AA-GGG-AACTTGAAAC-ACATGTCAGTAGACGATG-CAC-AAACGCATC-AACGCCG--CATCT-CCT-AAACACATC---GAGTGTTAGGACTT-GGCGCTGGG-CTC-ATCCCT-GTTCGC--TCGCCG--TT-A-CTAA-GGGAA-TCCCATTTGGT---
	A254_298	--GCTGT-AA-TA-TTTA-GCC-TT-AGATGGAG-TTTACCACCTGC-TTTAGGCTG-CACTCTC-AAGCAACCTGACTCTAGAA-TACGCC-TGTCTGCGCCT-A-CCAGA-CTCGTGTCTCCA-TGGGCCTAGC-ACCCACTC--TGGGAG-CCCCTGTC-AA-GGG-AACTTGAAAC-ACATGTCAGTAGACGATG-CAC-AAACGCATC-AACGCCG--CATCT-CCT-AAACACATC---GAGTGTTAGGACTT-GGCGCTGGG-CTC-ATCCCT-GTTCGC--TCGCCG--TT-A-CTAA-GGGAA-TCCCATTTGG----
	A255_73	--GCTGT-AA-TA-TTTA-GCC-TT-AGATGGAG-TTTACCACCTGC-TTTAGGCTG-CACTCTC-AAGCAACCTGACTCTAGAA-TACGCC-TGCTTGCGCCT-A-CCAGA-CTCGTGTCTCCA-TGGGCCTAGC-ACCCACTC--TGGGAG-CCCCTGTC-AA-GGG-AACTTGAAAC-ACATGTCAGTAGACGATG-CAC-AAACGCATC-AACGCCG--CATCT-CCT-AAACACATC---GAGTGTTAGGACTT-GGCGCTGGG-CTC-ATCCCT-GTTCGC--TCGCCG--TT-A-CTAA-GGGAA-TCCCATTTGG----
	A328_316	--GCTGT-AA-TA-TTTA-GCC-TT-AGATGGAG-TTTACCACCTGC-TTTAGGCTG-CACTCTC-AAGCAACCTGACTCTAGAA-TACGCC-TGCTTGCGCCT-A-CCAGA-CTCGTGTCTCCA-TGGGCCTAGC-ACCCACTC--TGGGAG-CCCCTGTC-AA-GGG-AACTTGAAAC-ACATGTCAGTAGACGATG-CAC-AAACGCATC-AACGCCG--CATCT-CCT-AAACACATC---GAGTGTTAGGACTT-GGCGCTGGG-CTC-ATCCCT-GTTCGC--TCGCCG--TT-A-CTAA-GGGAA-TCCCATTTGG----
	A330_25	--GCTGT-AA-TA-TTTA-GCC-TT-AGATGGAG-TTTACCACCTGC-TTTAGGCTG-CACTCTC-AAGCAACCTGACTCTAGAA-TACGCC-TGCTCGCGCCT-A-CCAGA-CTCGTGTCTCCA-TGGGCCTAGC-ACCCACTC--TGGGAG-CCCCTGTC-AA-GGG-AACTTGAAAC-ACATGTCAGTAGACGATG-CAC-AAACGCATC-AACGCCG--CATCT-CCT-AAACACATC---GAGTGTTAGGACTT-GGCGCTGGG-CTC-ATCCCT-GTTCGC--TCGCCG--TT-A-CTAA-GGGAACTCCCATTTG-----
	A330_31	--GCTGT-AA-TA-TTTA-GCC-TT-AGATGGAG-TTTACCACCTGC-TTTAGGCTG-CACTCTC-AAGCAACCTGACTCTAGAA-TACGCC-TGCTTGCGCCT-A-CCAGA-CTCGTGTCTCCA-TGGGCCTAGC-ACCCACTC--TGGGAG-CCCCTGTC-AA-GGG-AACTTGAAAC-ACATGTCAGTAGACGATG-CAC-AAACGCATC-AACGCCG--CATCT-CCT-AAACACATC---GAGTGTTAGGACTT-GGCGCTGGG-CTC-ATCCCT-GTTCGC--TCGCCG--TT-A-CTAA-GGGAA-TCCCATTTGG----
	A330_56	--GCTGT-AA-TA-TTTA-GCC-TT-AGATGGAG-TTTACCACCTGC-TTTAGGCTG-CACTCTC-AAGCAACCTGACTCTAGAA-TACGCC-TGCTTGCGCCT-A-CCAGA-CTCGTGTCTCCA-TGGGCCTAGC-ACCCACTC--TGGGAG-CCCCTGTC-AA-GGG-AACTTGAAAC-ACATGTCAGTAGACGACG-CAC-AAACGCATC-AACGCCG--CATCT-CCT-AAACACATC---GAGTGTTAGGACTT-GGCGCTGGG-CTC-ATCCCT-GTTCGC-TTCGCCG--TT-A-CTAA-GGG-AATCCCATTTG-----
	A330_34	--GCTGT-AA-TA-TTTA-GCC-TT-AGATGGAG-TTTACCACCTGC-TTTAGGCTG-CACTCTC-AAGCAACCTGACTCTAGAA-TACGCC-TGCTTGCGCCT-A-CCAGA-CTCGTGTCTCCA-TGGGCCTAGC-ACCCACTC--TGGGAG-CCCCTGTC-AA-GGG-AACTTGAAAC-ACATGTCAGTAGACGATG-CAC-AAACGCATC-AACGCCG--CATCT-CCT-AAACACATC---GAGTGTTAGGACTT-GGCGCTGGG-CTC-ATCCCT-GTTCGC-TCCGCCG--TT-A-CTAA-GGGAACTCCCATTT------
	A330_43	--GCTGT-AA-TA-TTTA-GCC-TT-AGATGGAG-TTTACCACCTGC-TTTAGGCTG-CACTCTC-AAGCAACCTGACTCTAGAA-TACGCC-TGCTTGCGCCT-A-CCAGA-CTCGTGTCTCCA-TGGGCCTAGC-ACCCACTC--TGGGAG-CCCCTGTC-AA-GGG-AACTTGAAAC-ACATGTCAGTAGACGATG-CAC-AAACGCATC-AACGCCG--CATCT-CCT-AAACACATC---GAGTGTTAGGACTT-GGCGCTGGG-CTC-ATCCCT-GTTCGC--TCGCCG--TT-A-CTAA-GGGAA-TCCCATTTGG----
	A332_5	--GCTGT-AA-TA-TTTA-GCC-TT-AGATGGAG-TTTACCACCTGC-TTTAGGCTG-CACTCTC-AAGCAACCTGACTCTAGAA-TACGCC-TGCTCGCGCCT-A-CCAGA-CTCGTGTCTCCA-TGGGCCTAGC-ACCCACTC--TGGGAG-CCCCTGTC-AA-GGG-AACTTGAAAC-ACATGTCAGTAGACGATG-CAC-AAACGCATC-AACGCCG--CATCT-CCT-AAACACATC---GAGTGTTAGGACTT--GCGCTGGG-CTC-ATCCCT-GTTCGC--TCGCCG--TT-A-CTAA-GGG-A-TCCCATTTGGTT--
	A332_4	--GCTGT-AA-TA-TTTA-GCC-TT-AGATGGAG-TTTACCACCTGC--TTAGGCTG-CACTCTC-AAGCAACCTGACTCTAGAA-TACGCC-TGCTTGCGCCT-A-CCAGA-CTCGTGTCTCCA-TGGGCCTAGC-ACCCACTC--TGGGAG-CCCCTGTC-AA-GGG-AACTTGAAAC-ACATGTCAGTAGACGATG-CAC-AAACGCATC-AACGCCG--CATCT-CCT-AAACACATC---GAGTGTTAGGACTT-G-CGCTGGG-CTC-ATCCCT-GTTCGC--TCGCCG--TT-A-CTAA-GGGAA-TCCCATTTGGTT--
	A332_43	--GCTGT-AA-TA-TTTA-GCC-TT-AGATGGAG-TTTACCACCTGC-TTTAGGCTG-CACTCTC-AAGCAACCTGACTCTAGAA-TACGCC-TGCTTGCGCCT-A-CCAGA-CTCGTGTCTCCA-TGGGCCTAGC-ACCCACTC--TGGGAG-CCCCTGTC-AA-GGG-AACTTGAAAC-ACATGTCAGTAGACGATG-CAC-AAACGCATC-AACGCCG--CATCT-CCT-AAACACATC---GAGTGTTAGGACTT-GGCGCTGGG-CTC-ATCCCT-GTTCAC--TCGCCG--TT-A-CTAA-GGGAA-TCCCATTTGG----
	A332_23	--GCTGT-AA-TA-TTTA-GCC-TT-AGATGGAG-TTTACCACCTGC-TTTAGGCTG-CACTCTC-AAGCAACCTGACTCTAGAA-TACGCC-TGCTTGCGCCT-A-CCAGA-CTCGTGTCTCCA-TGGGCCTAGC-ACCCACTC--TGGGAG-CCCCTGTC-AA-GGG-AACTTGAAAC-ACATGTCAGTAGACGATG-CAC-AAACGCATC-AACGCCG--CATCT-CCT-AAACACATC---GAGTGTTAGGACTT-GGCGCTGGG-CTC-ATCCCT-GTTCGC--TCGCCG--TT-A-CTAA-GGGAA-TCCCATTTGG----
	A332_29	--GCTGT-AA-TA-TTTA-GCC-TT-AGATGGAG-TTTACCACCTGC-TTTAGGCTG-CACTCTC-AAGCAACCTGACTCTAGAA-TACGCC-TGCTCGCGCCT-A-CCAGA-CTCGTGTCTCCA-TGGGCCTAGC-ACCCACTC--TGGGAG-CCCCTGTC-AA-GGG-AACTTGAAAC-ACATGTCAGTAGACGATG-CAC-AAACGCATC-AACGCCG--CATCT-CCT-AAACACATC---GAGTGTTAGGACTT-GGCGCTGGG-CTC-AT-CCT-GTTCGC--TCGCCG--TT-A-CTAA-GGGAA-TCCCATTTGGT---
	A332_63	--GCTGT-AA-TA-TTTA-GCC-TT-AGATGGAG-TTTACCACCTGC-TTTAGGCTG-CACTCTC-AAGCAACCTGACTCTAGAA-TACGCC-TGCTTGCGCCT-A-CCAGACCTCGTGTCTCCA-TGGGCCTAGC-ACCCACTC--TGGGAGCCCCTGGTCAAA-GGG-AACTTGAAACAACATGTCAGTAGACGATG-CAC-AAACGCATC-AACGCCG--CATCT-CCT-AAACACATC---GAGTGTTAGGACTT-GGCGCTGGG-CTC-ATCCCT-GTTCGC--TCGCCG--TT-A-CTAA-GGGAA-TCCCAT--------
	A332_3	--GCTGT-TA-TA-TTTA-GCC-TT-AGATGGAG-TTTACCACCTGC-TTTAGGCTG-CACTCTC-AAGCAACCTGACTCTAGAA-TACGCC-TGCTTGCGCCT-A-CCAGA-CTCGTGTCTCCA-TGGGCCTAGC-ACCCACTC--TGGGAG-CCCCTGTC-AA-GGG-AACTTGAAAC-ACATGTCAGTAGACGATG-CAC-AAACGCATC-AACGCCG--CATCT-CCT-AAACACATC---GAGTGTTAGGACTT--GCGCTGGG-CTC-ATCCCT-GTTCGC--TCGCCG--TT-A-CTAA-GGGAA-TCCCATTTGGT---
	A332_48	--GCTGT-AA-TA-TTTA-GCC-TT-AGATGGAG-TTTACCACCTGC-TTTAGGCTG-CACTCTC-AAGCAACCTGACTCTAGAA-TACGCC-TGCTTGCGCCT-A-CCAGA-CTCGTATCTCCA-TGGGCCTAGC-ACCCACTC--TGGGAG-CCCCTGTC-AA-GGG-AACTTGAAAC-ACATGTCAGTAGACGATG-CAC-AAACGCATC-AACGCCG--CATCT-CCT-AAACACATC---GAGTGTTAGGACTT-GGCGCTGGG-CTC-ATCCCT-GTTCGC--TCGCCG--TT-A-CTAA-GGGAA-TCCCATTTGG----
	A332_32	--GCTGT-TA-TA-TTTA-GCC-TT-AGATGGAG-TTTACCACCTGC-TTTAGGCTG-CACTCTC-AAGCAACCTGACTCTAGAA-TACGCC-TGCTTGCGCCT-A-CCAGA-CTCGTGTCTCCA-TGGGCCTAGC-ACCCACTC--TGGGAG-CCCCTGTC-AA-GGG-AACTTGAAAC-ACATGTCAGTAGACGATG-CAC-AAACGCATC-AACGCCG--CATCT-CCT-AAACACATC---GAGTGTTAGGACTT-GGCGCTGGG-CTC-ATCCCT-GTTCGC--TCGCCG--TT-A-CTAA-GGGAA-TCCCATTTGG----
	A332_64	--GCTGT-AA-TA-TTTA-GCC-TT-AGATGGAG-TTTACCACCTGC-TTTAGGCTG-CACTCTC-AAGCAACCTGACTCTAGAA-TACGCC-TGCTCGCGCCT-A-CCAGA-CTCGTGTCTCCA-TGGGCCTAGC-ACCCACTC--TGGGAG-CCCCTGTC-AA-GGG-AACTTGAAAC-ACATGTCAGTAGACGATG-CAC-AAACGCATC-AACGCCG--CATCT-CCT-AAACACATC---GAGTGTTAGGACTT-GGCGCTGGG-CTC-ATCCCT-GTTCGC--TCGCCG--TT-A-CTAA-GGGAA-TCCCATTTGG----
	C236_284	--GCTGT-AA-TA-TTTA-GCC-TT-AGATGGAG-TTTACCACCTGC-TTTAGGCTG-CACTCTC-AAGCAACCTGACTCTAGAA-TACGCC-TGCTTGCGCCT-A-CCAGA-CTCGTGTCTCCA-TGGGCCTAGC-ACCCACTC--TGGGAG-CCCCTGTC-AA-GGG-AACTTGAAAC-ACATGTCAGTAGACGATG-CAC-AAACGCATC-AACGCCG--CATCT-CCT-AAACACATC---GAGTGTTAGGACTT-GGCGCTGGG-CTC-ATCCCT-GTTCGC--TCGCCG--TT-A-CTAA-GGGAA-TCCCATTTGG----
	C237_265	--GCTGT-AA-TA-TTTA-GCC-TT-AGATGGAG-TTTACCACCTGC-TTTAGGCTG-CACTCTC-AAGCAACCTGACTCTAGAA-TACGCC-TGCTCGCGCCT-A-CCAGA-CTCGTGTCTCCA-TGGGCCTAGC-ACCCACTC--TGGGAG-CCCCTGTC-AA-GGG-AACTTGAAAC-ACATGTCAGTAGACGATG-CAC-AAACGCATC-AACGCCG--CATCT-CCT-AAACACATC---GAGTGTTAGGACTT-GGCGCTGGG-CTC-ATCCCT-GTTCGC--TCGCCG--TT-A-CTAA-GGGAA-TCCCATTTGG----
	C237_26	--GCTGT-AA-TA-TTTA-GCC-TT-AGATGGAG-TTTACCACCTGC-TTTAGGCTG-CACTCTC-AAGCAACCTGACTCTAGAA-TACGCC-TGCTCGCGCCT-A-CCAGA-CTCGTGTCTCCA-TGGGCCTAGC-ACCCACTT--TGGGAG-CCCCTGTC-AA-GGG-AACTTGAAAC-ACATGTCAGTAGACGATG-CAC-AAACGCATC-AACGCCG--CATCT-CCT-AAACACATC---GAGTGTTAGGACTT-GGCGCTGGG-CTC-ATCCCT-GTTCGC--TCGCCG--TT-A-CTAA-GGGAA-TCCCATTTGG----
	C237_11	--GCTGT-AA-TA-TTTA-GCC-TT-AGATGGAG-TTTACCACCTGC-TTTAGGCTG-CACTCTC-AAGCAACCTAACTCTAGAA-TACGCC-TGCTCGCGCCT-A-CCAGA-CTCGTGTCTCCA-TGGGCCTAGC-ACCCACTC--TGGGAG-CCCCTGTC-AA-GGG-AACTTGAAAC-ACATGTCAGTAGACGATG-CAC-AAACGCATC-AACGCCG--CATCT-CCT-AAACACATC---GAGTGTTAGGACTT-GGCGCTGGG-CTC-ATCCCT-GTTCGC--TCGCCG--TT-A-CTAA-GGGAA-TCCCATTTGG----
	C237_305	--GCTGT-AA-TA-TTTA-GCC-TT-AGATGGAG-TTTACCACCTGC-TTTAGGCTG-CACTCTC-AAGCAACCTGACTCTAGAA-TACGCC-TGCTTGCGCCT-A-CCAGA-CTCGTGTCTCCA-TGGGCCTAGC-ACCCACTC--TGGGAG-CCCCTGTC-AA-GGG-AACTTGAAAC-ACATGCCAGTAGACGATG-CAC-AAACGCATC-AACGCCG--CATCT-CCT-AAACACATT---GAGTGTTAGGACTT-GGCGCTGGG-CTC-ATCCCT-GTTCGC--TCGCCG--TT-A-CTAA-GGGAA-TCCCATTTGG----
	C237_4	--GCTGT-AA-TA-TTTA-GCC-TT-AGATGGAG-TTTACCACCTGC-TTTAGGCTG-CACTCTC-AAGCAACCTGACTCTAGAA-TACGCC-TGCTTGCGCCT-A-CCAGA-CTCGTGTCTCCA-TGGGCCTAGC-ACCCACTC--TGGGAG-CCCCTGTC-AA-GGG-AACTTGAAAC-ACATGTCAGTAAACGATG-CAC-AAACGCATC-AACGCCG--CATCT-CCT-AAACACATC---GAGTGTTAGGACTT-GGCGCTGGG-CTC-ATCCCT-GTTCGC--TCGCCG--TT-A-CTAA-GGGAA-TCCCATTTGG----
	C237_192	--GCTGT-AA-TA-TTTA-GCC-TT-AGATGGAG-TTTACCACCTGC-TTTAGGCTG-CACTCTC-AAGCAACCTGACTCTAGAA-TACGCC-TGCTTGCGCCT-A-CCAGA-CTCGTGTCTCCA-TGGGCCTAGC-ACCCACTC--TGGGAG-CCCCTGTC-AA-GGG-AACTTGAAAC-ACATGTCAGTAGACGATG-CAC-AAACGCATC-AACGCCG--CATCT-CCT-AAACACATC---GAGTGTTAGGACTT-GGCGCTGGG-CTC-ATCCCT-GTTCGC-TTCGCCG--TT-A-CTAA-GGG-AATCCCATTTG-----
	C237_162	--GCTGT-AA-TA-TTTA-GCC-TT-AGATGGAG-TTTACCACCTGC-TTTAGGCTG-CACTCTC-AAGCAACCTGACTCTAGAA-TACGCC-TGCTTGCGCCT-A-CCAGA-CTCGTGTCTCCA-TGGGCCTAGC-ACCCACTC--TGGGAG-CCCCTGTC-AA-GGG-AACTTGAAAC-ACATGTCAGTAGACGATG-CAC-AAACGCATC-AACGCCG--CATCT-CCT-AAACACATC---GAGTGTTAGGACTT-GGCGCTGGG-CTC-ATCCCT-GTTCGC--TCGCCG--TT-A-CTAA-GGGAA-TCCCATTTGG----
	C237_158	--GCTGT-AA-TA-TTTA-GCC-TT-AGATGGAG-TTTACCACCTGC-TTTAGGCTG-CACTCTC-AAGCAACCTGACTCTAGAA-TACGCC-TGCTTGCGCCT-A-CCAGA-CTCGTGCCTCCA-TGGGCCTAGC-ACCCACTC--TGGGAG-CCCCTGTC-AA-GGG-AACTTGAAAC-ACATGTCAGTAGACGATG-CAC-AAACGCATC-AACGCCG--CATCT-CCT-AAACACATC---GAGTGTTAGGACTT-GGCGCTGGG-CTC-ATCCCT-GTTCGC--TCGCCG--TT-A-CTAA-GGGAA-TCCCATTTGG----
	C237_160	--GCTGT-AA-TA-TTTA-GCC-TT-AGATGGAG-TTTACCACCTGC-TTTAGGCTG-CACTCTC-AAGCAACCTGACTCTAGAA-TACGCC-TGCTTGCGCCT-A-CCAGA-CTCGTGTCTCCA-TGGGCCTAGC-ACCCACTC--TGGGAG-CCCCTGTC-AA-GGG-AACTTGAAAC-ACATGTCAGTAGACGATG-CAC-AAACGCATC-AACGCCG--CATCT-CCT-AAACACATC---GAGTGTTAGGACTT-GGCGCTGGG-CTC-ATCCCT-GTTCGC--TCGCCG--TT-A-CTAA-GGGAA-TCCCATTTGG----
	C237_27	--GCTGT-AA-TA-TTTA-GCC-TT-AGATGGAG-TTTACCACCTGC-TTTAGGCTG-CACTCTC-AAGCAACCTGACTCTAGAA-TACGCC-TGCTTGCGCCT-A-CCAGA-CTCGTGTCTCCA-TGGGCCTAGC-ACCCACTC--TGGGAG-CCCCTGTC-AA-GGG-AACTTGAAAC-ACATGTCAGTAGACGATG-CAC-AAACGCATC-AACGCCG--CATCT-CCT-AAACACATC---GAGTGTTAGGACTT-GGCGCTGGG-CTC-ATCCCT-GTTCGC--TCGCCG--TT-A-CTAA-GGGAA-TCCATTTGGT----
	C237_72	--GCTGT-AA-TA-TTTA-GCC-TT-AGATGGAG-TTTACCACCTGC-TTTAGGCTG-CACTCTC-AAGCAACCTGACTCTAGAA-TACGCC-TGCTTGCGCCT-A-CCAGA-CTCGTGTCTCCA-TGGGCCTAGC-ACCCACTC--TGGGAG-CCCCTGTC-AA-GGG-AACTTGAAAC-ACATGTCAGTAGACGATG-CAC-AAACGCATC-AACGCCG--CATCT-CCT-AAACACATC---GAGTGTTAGGACTT-GGCGCTGGG-CTC-ATCCCT-GTTCGC--TCGCCG--TT-A-CTAA-GGGAA-TCCCATTTGG----
	C237_232	--GCTGT-AA-TA-TTTA-GCC-TT-AGATGGAG-TTTACCACCTGC-TTTAGGCTG-CACTCTC-AAGCAACCTGACTCTAGAA-TACGCC-TGCTTGCGCCT-A-CCAGA-CTCGTGTCTCCA-TGGGCCTAGC-ACCCACTC--TGGGAG-CCCCTGTC-AA-GGG-AACTTGAAAC-ACATGTCAGTAGACGATG-CAC-AAACGCATC-AACGCCG--CATCT-CCT-AAACACATC---GAGTGTTAGGACTT-GGCGCTGGG-CTC-ATCCCT-GTTCGC--TCGCCG--TT-A-CTAA-GGGAACTCCCCATTT-----
	C237_138	--GCTGT-AA-TA-TTTA-GCC-TT-AGATGGAG-TTTACCACCTGC-TTTAGGCTG-CACTCTC-AAGCAACCTGACTCTAGAA-TACGCC-TGCTTGCGCCT-A-CCAGA-CTCGTGTCTCCA-TGGGCCTAGC-ACCCACTC--TGGGAG-CCCCTGTC-AA-GGG-AACTTGAAAC-ACATGTCAGTAGACGATG-CAC-AAACGCATC-AACGCCG--CATCT-CCT-AAACACGTC---GAGTGTTAGGACTT-GGCGCTGGG-CTC-ATCCCT-GTTCGC--TCGCCG--TT-A-CTAA-GGGAA-TCCCATTTGG----
	C237_374	--GCTGT-AA-TA-TTTA-GCC-TT-AGATGGAG-TTTACCACCTGC-TTTAGGCTG-CACTCTC-AAGCAACCTGACTCTAGAA-TACGCC-TGCTTGCGCCT-A-CCAGA-CTCGTGTCTCCA-TGGGCCTAGC-ACCCACTC--TGGGAG-CCCCTGTC-AA-GGG-AACTTGAAAC-ACATGTCAGTAGACGATG-CAC-AAACGCATC-AACGCCG--CATCT-CCT-AAACACGTC---GAGTGTTAGGACTT-GGCGCTGGG-CTC-ATCCCT-GTTCGC--TCGCCG--TT-A-CTAA-GGGAA-TCCCATTTGG----
	C237_257	--GCTGT-AA-TA-TTTA-GCC-TT-AGATGGAG-TTTACCACCTGC-TTTAGGCTG-CACTCTC-AAGCAACCTGACTCTAGAA-TACGCC-TGCTTGCGCCT-A-CCAGA-CTCGTGTCTCCA-TGGGCCTAGC-ACCCACTC--TGGGAG-CCCCTGTC-AA-GGG-AACTTGAAAC-ACATGTCAGTAGACGATG-CAC-AAACGCATC-GACGCCG--CATCT-CCT-AAACACATC---GAGTGTTAGGACTT-GGCGCTGGG-CTC-ATCCCT-GTTCGC--TCGCCG--TT-A-CTAA-GGGAA-TCCCATTTGG----
	C237_148	--GCTGT-AA-TA-TTTA-GCC-TT-AGATGGAG-TTTACCACCTGC-TTTAGGCTG-CACTCTC-AAGCAACCTGACTCTAGAA-TACGCC-TGCTTGCGCCT-A-CCAGA-CTCGTGTCTCCA-TGGGCCTAGC-ACCCACTC--TGGGAG-CCCCTGTC-AA-GGG-AACTTGAGAC-ACGTGTCAGTAGACGATG-CAC-AAACGCATC-AACGCCG--CATCT-CCT-AAACACATC---GAGTGTTAGGACTT-GGCGCTGGG-CTC-ATCCCT-GTTCGC--TCGCCG--TT-A-CTAA-GGGAACTCCCATTTG-----
	C237_171	--GCTGT-AA-TA-TTTA-GCC-TT-AGATGGAG-TTTACCACCTGC-TTTAGGCTG-CACTCTC-AAGCAACCTGACTCTAGAA-TACGCC-TGCTTGCGCCT-A-CCAGA-CTCGTGTCTCCA-TGGGCCTAGC-ACCCACTC--TGGGAG-CCCCTGTC-AA-GGG-AACTTGAAAC-ACATGTCAGTAGACGATG-CAC-AAACGCATC-AACGCCG--CATCT-CCT-AAACACATC---GAGTGTTAGGACTT-GGCGCTGGG-CTC-ATCCCT-GTTCGC--TCGCCG--TT-A-CTAA-GGGAACTCCCATTTG-----
	C237_328	--GCTGT-AA-TA-TTTA-GCC-TT-AGATGGAG-TTTACCACCTGC-TTTAGGCTG-CACTCTC-AAGCAACCTGACTCTAGAA-TACGCC-TGCTTGCGCCT-A-CCAGA-CTCGTGTCTCCA-TGGGCCTAGC-ACCCACTC--TGGGAG-CCCCTGTC-AA-GGG-AACTTGAGAC-ACGTGTCAGTAGACGATG-CAC-AAACGCATC-AACGCCG--CATCT-CCT-AAACACGTC---GAGTGTTAGGACTT-GGCGCTGGG-CTC-ATCCCT-GTTCGC--TCGCCG--TT-A-CTAA-GGGAA-TCCCATTTGG----
	C237_379	--GCTGT-AA-TA-TTTA-GCC-TT-AGATGGAG-TTTACCACCTGC-TTTAGGCTG-CACTCTC-AAGCAACCTGACTCTAGAA-TACGCC-TGCTTGCGCCT-A-CCAGA-CCCGTGTCTCCA-TGGGCCTAGC-ACCCACTC--TGGGAG-CCCCTGTC-AA-GGG-AACTTGAAAC-ACATGTCAGTAGACGATG-CAC-AAACGCATC-AACGCCG--CATCT-CCT-AAACACATC---GAGTGTTAGGACTT-GGCGCTGGG-CTC-ATCCCT-GTTCGC--TCGCCG--TT-A-CTAA-GGGAA-TCCCATTTGG----
	C237_245	--GCTGT-AA-TA-TTTA-GCC-TT-AGATGGAG-TTTACCACCTGC-TTTAGGCTG-CACTCTC-AAGCAACCTGACTCTAGAA-TACGCC-TGCTTGCGCCT-A-CCAGA-CTCGTGTCTCCA-TGGGCCTAGC-ACCCACTC--TGGGAG-CCCCTGTC-AA-GGG-AACTTGAAAC-ACATGTCAGTAGACGATG-CAC-AAACGCATC-AACGCCG--CATCT-CCT-AAACACATC---GAGTGTTAGGACTT-GGCGCTGGG-CTC-AT-CCT-GTTCGC--TCGCCG--TT-A-CTAA-GGGAA-TCCCATTTGGT---
	C237_338	--GCTGT-AA-TA-TTTA-GCC-TT-AGATGGAG-TTTACCACCTGC-TTTAGGCTG-CACTCTC-AAGCAACCTGACTCTAGAA-TACGCC-TGCTTGCGCCT-A-CCAGA-CTCGTGTCTCCA-TGGGCCTAGC-ACCCACTC--TGGGAG-CCCCTGTC-AA-GGG-AACTTGAAAC-ACATGTCAGTAGACGATG-CAC-AAACGCATC-AACGCCG--CATCT-CCT-AAGCACATC---GAGTGTTAGGACTT-GGCGCTGGG-CTC-ATCCCT-GTTCGC--TCGCCG--TT-A-CTAA-GGGAA-TCCCATTTGG----
	C237_227	GGACTGT-AA-TA-TTTA-GCC-TT-AGATGGAG-TTTACCACCTGC-TTTAGGCTG-CACTCTC-AAGCAACCTGACTCTAGAA-TACGCC-TGCTTGCGCCT-A-CCAGA-CTCGTGTCTCCA-TGGGCCTAGC-ACCCACTC--TGGGAG-CCCCTGTC-AA-GGG-AACTTGAAAC-ACATGTCAGTAGACGATG-CAC-AAACGCATC-AACGCCG--CATCT-CCT-AAACACATC---GAGTGTTAGGACTTTGGCGCTGGG-CTC-ATCCCT-GTTCGC--TCGCCG--TT-A-CTAA-GGGAA-TCCCATT-------
	C237_80	--GCTGT-AA-TA-TTTA-GCC-TT-AGATGGAG-TTTACCACCTGC-TTTAGGCTG-CA-TCTC-AAGCAACCTGACTCTAGAA-TACGCC-TGTCTGCGCCT-A-CCAGA-CTCACGCCTCCA-TGGGCCTAGC-ACCCACTT--TGGGAG-CCCCTGTC-AA-GGG-AACTTGAAAC-ACATGTCAGTAGACGATG-CAC-AAACGCATC-AACGCCG--CATCT-CCT-AAACACATC---GAGTGTTAGGACTT-GGCGCTGGG-CTC-ATCCCT-GTTCGC--TCGCCG--TT-A-CTAA-GGGAA-TCCCATTTGGT---
	C237_371	--GCTGTAAT-AT-TTTA-GCC-TT-AGATGGAG-TTTACCACCTGC-TTTAGGCTG-CACTCTC-AAGCAACCTGACTCTAGAA-TACGCC-TGCTTGCGCCT-A-CCAGA-CTCGTGTCTCCA-TGGGCCTAGC-ACCCACTC--TGGGAG-CCCCTGTC-AA-GGG-AACTTGAAAC-ACATGTCAGTAGACGATG-CAC-AAACGCATC-AACGCCG--CATCT-CCT-AAACACATC---GAGTGTTAGGACTT-GGCGCTGGG-CTC-ATCCCT-GTTCGC--TCGCCG--TT-A-CTAA-GGG-AATCCCATTTG-----
	C237_348	--GCTGT-AA-TA-TTTA-GCC-TT-AGATGGAG-TTTACCACCTGC-TTTAGGCTG-CATTCTC-AAGCAACCTGACTCTAGAA-TACGCC-TGCTTGCGCCT-A-CCAGA-CTCGTGTCTCCA-TGGGCCTAGC-ACCCACTC--TGGGAG-CCCCTGTC-AA-GGG-AACTTGAAAC-ACATGTCAGTAGACGATG-CAC-AAACGCATC-AACGCCG--CATCT-CCT-AAACACGTC---GAGTGTTAGGACTT-GGCGCTGGG-CTC-ATCCCT-GTTCGC--TCGCCG--TT-A-CTAA-GGGAA-TCCCATTTGG----
	C237_30	--GCTGT-AA-TA-TTTA-GCC-TT-AGATGGAG-TTTACCACCTGC-TTTAGGCTG-TACTCTC-AAGCAACCTGACTCTAGAA-TACGCC-TGCTTGCGCCT-A-CCAGA-CTCGTGTCTCCA-TGGGCCTAGC-ACCCACTC--TGGGAG-CCCCTGTC-AA-GGG-AACTTGAAAC-ACATGTCAGTAGACGATG-CAC-AAACGCATC-AACGCCG--CATCT-CCT-AAACACGTC---GAGTGTTAGGACTT-GGCGCTGG--CTC-ATCCCT-GTTCGC--TCGCCG--TT-A-CTAA-GGGAA-TCCCATTTGGT---
	C237_14	--GCTGT-AA-TA-TTTA-GCC-TT-AGATGGAG-TTTACCACCTGC-TTTAGGCTG-CACTCTC-AAGCAACCTGACTCTAGAA-TACGCC-TGCTTGCGCCT-A-CCAGA-CTCGTGTCTCCA-TGGGCCTAGC-ACCCACTC--TGGGAG-CCCCTGTC-AA-GGG-AACTTGAAAC-ACATGTCAGTAGACGATG-CAC-AAACGCATC-AACGCCG--CATCT-CCT-AAACACATC---GAGTGTTAGGACTT-GGCGCTGGG-CTC-ATCCCT-GTTCGC--TCGCCG--TT-A-CTAA-GGGAA-TCCCATTTGG----
	C238_492	--GCTGT-AA-TA-TTTA-GCC-TT-AGATGGAG-TTTACCACCTGC-TTTAGGCTG-CACTCTC-AAGCAACCTGACTCTAGAA-TACGCC-TGCTTGCGCCT-A-CCAGA-CTCGTGTCTCCA-TGGGCCTAGC-ACCCACTC--TGGGAG-CCCCTGTC-AA-GGG-AACTTGAAAC-ACATGTCAGTAGACGATG-CAC-AAACGCATC-AACGCCG--CATCT-CCT-AAACACATC---GAGTGTTAGGACTT-GGCGCTGGG-CTC-AT-CCT-GTTCGC--TCGCCG--TT-A-CTAA-GGGAA-TCCCATTTGGT---
	C238_55	--GCTGT-AA-TA-TTTA-GCC-TT-AGATGGAG-TTTACCACCTGC-TTTAGGCTG-CACTCTC-AAGCAACCTGACTCTAGAA-TACGCC-TGCTTGCGCCT-A-CCAGA-CTCGTGTCTCCA-TGGGCCTAGC-ACCCACTC--TGGGAG-CCCCTGTC-AA-GGG-AACTTGAGAC-ACGTGTCAGTAGACGATG-CAC-AAACGCATC-AACGCCG--CATCT-CCT-AAACACGTC---GAGTGTTAGGACTT-GGCGCTGGG-CTC-ATCCCT-GTTCGC--TCGCCG--TT-A-CTAA-GGGAA-TCCCATTTGG----
	C237_69	--GCTGT-AA-TA-TTTA-GCC-TT-AGATGGAG-TTTACCACCTGC-TTTAGGCTG-CA-TCTC-AAGCAACCTGACTCTAGAA-TACGCC-TGCTTGCGCCT-A-CCAGA-CTCGTGTCTCCA-TGGGCCTAGC-ACCCACTC--T-GGAG-CCCCTGTC-AA-GGG-AACTTGAAAC-ACATGTCAGTAGACGATG-CAC-AAACGCATC-AACGCCG--CATCT-CCT-AAACACGTC---GAGTGTTAGGACTT-GGCGCTGGG-CTC-ATCCCT-GTTCGC--TCGCCG--TT-A-CTAA-GGGAA-TCCCATTTGGTT--
	C238_89	--GCTGT-AA-TA-TTTA-GCC-TT-AGATGGAG-TTTACCACCTGC-TTTAGGCTG-CACTCTC-AAGCAACCTGACTCTAGAA-TACGCC-TGCTTGCGCCT-A-CCAGA-CTCGTGTCTCCA-TGGGCCTAGC-ACCCACTC--TGGGAG-CCCCTGTC-AA-GGG-AACTTGAAAC-ACATGTCAGTAGACGATG-CAC-AAACGCATC-AACGCCG--CATCT-CCT-AAACACGTC---GAGTGTTAGGACTT-GGCGCTGGG-CTC-ATCCCT-GTTCGC--TCGCCG--TT-A-CTAA-GGGAA-TCCCATTTGG----
	C238_364	--GCTGT-AA-TA-TTTA-GCC-TT-AGATGGAG-TTTACCACCTGC-TTTAGGCTG-CACTCTC-AAGCAACCTGACTCTAGAA-TACGCC-TGCTTGCGCCT-A-CCAGA-CTCGTGTCTCCA-TGGGCCTAGC-ACCCACTC--TGGGAG-CCCCTGTC-AA-GGG-AACTTGAAAC-ACATGTCAGTAGACGATG-CAC-AAACGCATC-AACGCCG--CATCT-CCT-AAACACATC---GAGTGTTAGGACTT-GGCGCTGGG-CTC-ATCCCT-GTTCGC--TCGCCG--TT-A-CTAA-GGGAA-TCCCATTTGG----
	C238_410	--GCTGT-AA-TA-TTTA-GCC-TT-AGATGGAG-TTTACCACCTGC-TTTAGGCTG-CACTCTC-AAGCAACCTGACTCTAGAA-TACGCC-TGTCTGCGCCT-A-CCAGA-CTCACGCCTCCA-TGGGCCTAGC-ACCCACTC--TGGGAG-CCCCTGTC-AA-GGG-AACTTGAAAC-ACATGTCAGTAGACGATG-CAC-AAACGCATC-AACGCCG--CATCT-CCT-AAACACATC---GAGTGTTAGGACTT-GGCGCTGGG-CTC-ATCCCT-GTTCGC--TCGCCG--TT-A-CTAA-GGGAA-TCCCATTTGG----
	C237_307	--GCTGT-AA-TA-TTTA-GCC-TT-AGATGGAG-TTTACCACCTGC-TTTAGGCTG-CACTCTC-AAGCAACCTGACTCTAGAG-TACGCT-TGTCTGCGCCT-A-CCAGA-CTCGTGTCTCCA-TGGGCCTAGC-ACCCACTC--TGGGAG-CCCCTGTC-AA-GGG-AACTTGAAAC-ACATGTCAGTAGACGATG-CAC-AAACGCATC-AACGCCG--CATCT-CCT-AAACACATC---GAGTGTTAGGACTT-GGCGCTGGG-CTC-ATCCT--GTTCGC--TCGCCG--TT-A-CTAA-GGGAA-TCCCATTTGGT---
	C238_183	--GCTGT-AA-TA-TTTA-GCC-TT-AGATGGAG-TTTACCACCTGC-TTTAGGCTG-CACTCTC-AAGCAACCTGACTCTAGAA-TACGCC-TGTCTGCGCCT-A-CCAGA-CTCGTGTCTCCA-TGGGCCTAGC-ACCCACTC--TGGGAG-CCCCTGTC-AA-GGG-AACTTGAAAC-ACATGTCAGTAGACGATG-CAC-AAACGCATC-AACGCCG--CATCT-CCT-AAACACATC---GAGTGTTAGGACTT-GGCGCTGGA-CTC-ATCCCT-GTTCGC--TCGCCG--TT-A-CTAA-GGCAA-TCCCTGTTGG----
	C238_293	--GCTGT-AA-TA-TTTA-GCC-TT-AGATGGAG-TTTACCACCTGC-TTTAGGCTG-CACTCTC-AAGCAACCTGACTCTAGAA-TACGCC-TGCTTGCGCCT-A-CCAGA-CTCGTGTCTCCA-TGGGCCTAGC-ACCCACTC--TGGGAG-CCCCTGTC-AA-GGG-AACTTGAAAC-ACATGTCAGTAGACGATG-CAC-AAACGCATC-AACGCCG--CATCT-CCT-AAACACATC---GAGTGTTAGGACTT-GGCGCTGGG-CTC-ATCCCT-GTTCGT-TTCGCCG--TT-A-CTAA-GGG-AATCCCATTTG-----
	C239_154	--GCTGT-AA-TA-TTTA-GCC-TT-AGATGGAG-TTTACCACCTGC-TTTAGGCTG-CACTCTC-AAGCAACCTGACTCTAGAA-TACGCC-TGCTTGCGCCT-A-CCAGA-CTCGTGTCTCCA-TGGGCCTAGC-ACCCACTC--TGGGAG-CCCCTGTC-AA-GGG-AACTTGAAAC-ACATGTCAGTAGACGATG-CAC-AAACGCATC-AACGCCG--CACCT-CCT-AAACACATC---GAGTGTTAGGACTT-GGCGCTGGG-CTC-ATCCCT-GTTCGC--TCGCCG--TT-A-CTAA-GGGAA-TCCCATTTGG----
	C239_169	--GCTGT-AA-TA-TTTA-GCC-TT-AGATGGAG-TTTACCACCTGC-TTTAGGCTG-CACTCTC-AAGCAACCTGACTCTAGAA-TACGCC-TGCTTGCGCCT-A-CCAGA-CTCGTGTCTCCA-TGGGCCTAGC-ACCCACTC--TGGGAG-CCCCTGTC-AA-GGG-AACTTGAAAC-ACATGTCAGTAGACGATG-CAC-AAACGCATC-AACGCCG--CATCT-CCT-AAACACATC---GAGTGTTAGGACTT-GGCGCTGGG-CTC-ATCCCT-GTTCGC--TCGCCG--TT-A-CTAA-GGGAA-TCCCATTTGG----
	C239_271	--GCTGT-AA-TA-TTTA-GCC-TT-AGATGGAG-TTTACCACCTGC-TTTAGGCTG-CACTCTC-AAGCAACCTGACTCTAGAA-TACGCCGTGCTTGCGCCT-A-CCAGA-CTCGTGTCTCCA-TGGGCCTAGC-ACCCACTC--TGGGAG-CCCCTGTC-AA-GGG-AACTTGAAAC-ACATGTCAGTAGACGATG-CAC-AAACGCATC-AACGCCG--CATCT-CCT-AAACACATC---GAGTGTTAGGACTT-GGCGCTGGG-CTC-ATCCCT-GTTCGC--TCGCCG--TT-A-CTAA-GGG-AATCCCATTTG-----
	C239_171	--GCTGT-AA-TA-TTTA-GCC-TT-AGATGGAG-TTTACCACCTGC-TTTAGGCTG-CACTCTC-AAGCAACCTGACTCTAGAA-TACGCC-TGCTTGCGCCT-A-CCAGA-CTCGTGTCTCCA-TGGGCCTAGC-ACCCACTC--TGGGAG-CCCCTGTC-AA-GGG-AACTTGAGAC-ACGTGTCAGTAGGCGATG-CAC-AAACGCATC-AACGCCG--CATCT-CCT-AAACACCTC---GAGTGTTAGGACTT-GGCGCTGGA-CTC-ATCCCT-GTTCGC--TCGCCG--TT-A-CTAA-GGGAA-TCCCATTTGG----
	C239_205	--GCTGT-AA-TA-TTTA-GCC-TT-AGATGGAG-TTTACCACCTGC-TTTAGGCTG-CACTCTC-AAGCAACCTGACTCTAGAA-TACGCC-TGTCTGCGCCT-A-CCAGA-CTCACGCCTCCA-TGGGCCTAGC-ACCCACTC--TGGGAG-CCCCTGTC-AA-GGG-AACTTGAAAC-ACATGTCAGTAGACGATG-CAC-AAACGCATC-AACGCCG--CATCT-CCT-AAACACATC---GAGTGTTAGGACTT-GGCGCTGGG-CTC-AT-CCT-GTTCGC--TCGCCG--TT-A-CTAA-GGGAA-TCCCATTTGGT---
	C239_200	--GCTGT-AA-TA-TTTA-GCC-TT-AGATGGAG-TTTACCACCTGC-TTTAGGCTG-CACTCTC-AAGCAACCTGACTCTAGAA-TACGCC-TGTCTGCGCCT-A-CCAGA-CTCACGCCTCCA-TGGGCCTAGC-ACCCACTC--TGGGAG-CCCCTGTC-AA-GGG-AACTTGAAAC-ACATGTCAGTAGACGATG-CAC-AAACGCATC-AACGCCG--CATCT-CCT-AAACACATC---GAGTGTTAGGACTT-GGCGCTGGG-CTC-ATCCCT-GTTCGC--TCGCCG--TT-A-CTAA-GGGAA-TCCCATTTGG----
	C239_117	--GCTGT-AA-TA-TTTA-GCC-TT-AGATGGAG-TTTACCACCTGC-TTTAGGCTG-CACTCTC-AAGCAACCTGACTCTAGAA-TACGCC-TGCTTGCGCCT-A-CCAGA-CTCGTGTCTCCA-TGGGCCTAGC-ACCCACTC--TGGGAG-CCCCTGTC-AA-GGG-AACTTGAAAC-ACATGTCAGTAGACGATG-CAC-AAACGCATC-AACGCCG--CATCT-CCT-AAACACATC---GAGTGTTAGGACTT-GGCGCTGGG-CTC-AT-CCT-GTTCGC--TCGCCG--TT-A-CTAA-GGGAA-TCCCATTTGGT---
	C239_162	--GCTGT-AA-TA-TTTA-GCC-TT-AGATGGAG-TTTACCACCTGC-TTTAGGCTG-CACTCTC-AAGCAACCTGACTCTAGAA-TACGCC-TGCTTGCGCCT-A-CCAGA-CTCGTGTCTCCA-TGGGCCTAGC-ACCCACTC--TGGGAG-CCCCTGTC-AA-GGG-AACTTGAGAC-ACGTGTCAGTAGGCGATG-CAC-AAACGCATC-AACGCCG--CATCT-CCT-AAACACGTC---GAGTGTTAGGACTT-GGCGCTGGA-CTC-ATCCCT-GTTCGC--TCGCCG--TT-A-CTAA-GGGAA-TCCCATTTGG----
	C239_307	--GCTGT-AA-TA-TTTA-GCC-TT-AGATGGAG-TTTACCACCTGC-TTTAGGCTG-CACTCTC-AAGCAACCTGACTCTAGAA-TACGCC-TGCTTGCGCCT-A-CCAGA-CTCGTGCCTCCA-TGGGCCTAGC-ACCCACTC--TGGGAG-CCCCTGTC-AA-GGG-AACTTGAAAC-ACATGTCAGTAGACGATG-CAC-AAACGCATC-AACGCCG--CATCT-CCT-AAACACATC---GAGTGTTAGGACTT-GGCGCTGGG-CTC-ATCCCT-GTTCGC--TCGCCG--TT-A-CTAA-GGGAA-TCCCATTTGG----
	C239_274	--GCTGT-AA-TA-TTTA-GCC-TT-AGATGGAG-TTTACCACCTGC-TTTAGGCTG-CACTCTC-AAGCAACCTGACTCTAGAA-TACGCC-TGCTTGCGCCT-A-CCAGA-CTCGTGTCTCCA-TGGGCCTAGC-ACCCACTC--TGGGAG-CCCCTGTC-AA-GGG-AACTTGAAAC-ACATGTCAGTAGACGATG-CAC-AAACGCATC-AACGCCG--CATCT-CCT-AAACACATC---GAGTGTTAGGACTT-GGCGCTGGG-CTC-ATCCCT-GTTCGC-TTCGCCG--TT-A-CTAA-GGG-AATCCCATTTG-----
	C239_217	--GCTGT-AA-TA-TTTA-GCC-TT-AGATGGAG-TTTACCACCTGCTTTTAGGCTG-CACTCTC-AAGCAACCTGACTCTAGAA-TACGCC-TGCTTGCGCCT-A-CCAGA-CTCGTGTCTCCA-TGGGCCTAGC-ACCCACTC--TGGGAG-CCCCTGTC-AA-GGG-AACTTGAAAC-ACATGTCAGTAGACGATG-CAC-AAACGCATC-AACGCCG--CATCT-CCT-AAACACATC---GAGTGTTAGGACTT-GGCGCTGGG-CTC-ATCCCT-GTTCGC--TCGCCG--TT-A-CTAA-GGG-AATCCCATTTG-----
	C239_50	--GCTGT-AA-TA-TTTA-GCCTTT-AGATGGAG-TTTACCACCTGC-TTTAGGCTG-CA-TCTC-AAGCAACCTGACTCTAGAA-TACGCC-TGCTTGCGCCT-A-CCAGA-CTCGTGTCTCCA-TGGGCCTAGC-ACCCACTT--TGGGAG-CCCCTGTC-AA-GGG-AACTTGAGAC-ACATGTCAGTAGGCGATG-CAC-AAACGCATC-AACGCCG--CATCT-CCT-AAACACGTC---GAGTGTTAGGACTT-GGCGCTGGG-CTC-ATCCCT-GTTCGC--TCGCCG--TT-A-CTAA-GGGAA-TCCCATTTGG----
	C311_16	--GCTGT-AA-TA-TTTA-GCC-TT-AGATGGAG-TTTACCACCTGC-TTTAGGCTG-CACTCTC-AAGCAACCTGACTCTAGAA-TACGCC-TGCTCGCGCCT-A-CCAGA-CTCGTGTCTCCA-TGGGCCTAGC-ACCCACTC--TGGGAG-CCCCTGTC-AA-GGG-AACTTGAAAC-ACATGTCAGTAGACGATG-CAC-AAACGCATC-AACGCCG--CATCT-CCT-AAACACATC---GAGTGTTAGGACTT--GCGCTGGG-CTC-ATCCCT-GTTCGC--TCGCCG--TT-A-CTAA-GGGAA-TCCCTGTTGGT---
	C311_304	--GCTGT-AA-TA-TTTA-GCC-TT-AGATGGAG-TTTACCACCTGC-TTTAGGCTG-CACTCTC-AAGCAACCTGACTCTAGAA-TACGCC-TGCTCGCGCCT-A-CCAGA-CTCGTGTCTCCA-TGGGCCTAGC-ACCCACTC--TGGGAG-CCCCTGTC-AA-GGG-AACTTGAAAC-ACATGTCAGTAGACGATG-CAC-AAACGCATC-AACGCCG--CATCT-CCT-AAACACATC---GAGTGTTAGGACTT-GGCGCTGGG-CTC-ATCCCT-GTTCGC--TCGCCG--TT-A-CTAA-GGGAA-TCCCTGTTGG----
	C311_6	--GCTGT-AA-TA-TTTA-GCC-TT-AGATGGAG-TTTACCACCTGC-TTTAGGCTG-CACTCTC-AAGCAACCTGACTCTAGAA-TACGCC-TGCTTGCGCCT-A-CCAGA-CTCGTGTCTCCA-TGGGCCTAGC-ACCCACTC--TGGGAG-CCCCTGTC-AA-GGG-AACTTGAAAC-ACATGTCAGTAGACGATG-CAC-AAACGCATC-AACGCCG--CATCT-CCT-AAACACATC---GAGTGTTAGGACTT--GCGCTGGG-CTC-ATCCCT-GTTCAC--TCGCCG--TT-A-CTAA-GGGAA-TCCCTGTTGGT---
	C239_80	--GCTGT-AA-TA-TTTA-GCC-TT-AGATGGAG-TTTACCACCTGC-TTTAGGCTG-CA-TCTC-AAGCAACCTGACTCTAGAA-TACGCC-TGTCTGCGCCT-A-CCAGA-CTCACGTCTCCA-TGGGCCTAGC-ACCCACTC--TGGGAG-CCCCTGTC-AA-GGG-AACTTGAAAC-ACATGTCAGTAGACGATG-CAC-AAACGCATC-AACGCCG--CATCT-CCT-AAACACGTC---GAGTGTTAGGACTT-GGCGCTGGG-CTC-ATCCCT-GTTCGC--TCGCCG--TT-A-CTAA-GGGAA-TCCCATTTGGT---
	C311_307	-CGCTGT-AA-TA-TTTA-GCC-TT-AGATGGAG-TTTACCACCTGC-TTTAGGCTG-CACTCTC-AAGCAACCTGACTCTAGAA-TACGCC-TGCTTGCGCCT-A-CCAGA-CTCGTGTCTCCA-TGGGCCTAGC-ACCCACTC--TGGGAG-CCCCTGTC-AA-GGG-AACTTGAAAC-ACATGTCAGTAGACGATG-CAC-AAACGCATC-AACGCCG--CATCT-CCT-AAACACATC---GAGTGTTAGGACTT-GGCGCTGGG-CTC-ATCCCT-GTTCGC--TCGCCG--TT-A-CTAA-GGG-AATCCCATTTG-----
	C311_206	--GCTGT-AA-TA-TTTA-GCC-TT-AGATGGAG-TTTACCACCTGC-TTTAGGCTG-CACTCTC-AAGCAACCTGACTCTAGAA-TACGCC-TGCTTGCGCCT-A-CCAGA-CTCGTGTCTCCA-TGGGCCTAGC-ACCCACTC--TGGGAG-CCCCTGTC-AA-GGG-AACTTGAAAC-ACATGTCAGTAGACGATG-CAC-AAACGCATC-AACGCCG--CATCT-CCT-AAACACATC---GAGTGTTAGGACTT-GGCGCTGGG-CTC-ATCCCT-GTTCAC--TCGCCG--TT-A-CTAA-GGGAA-TCCCTGTTGG----
	C311_136	--GCTGT-AA-TA-TTTA-GCC-TT-AGATGGAG-TTTACCACCTGC-TTTAGGCTG-CACTCTC-AAGCAACCTGACTCTAGAA-TACGCC-TGCTCGCGCCT-A-CCAGA-CTCGTGTCTCCA-TGGGCCTAGC-ACCCACTC--TGGGAG-CCCCTGTC-AA-GGG-AACTTGAAAC-ACATGTCAGTAGACGATG-CAC-AAACGCATC-AACGCCG--CATCT-CCT-AAACACATC---GAGTGTTAGGACTT-GGCGCTGGG-CTC-ATCCCT-GTTCGC-TTCGCCG--TT-A-CTAA-GGG-AATCCCATTTG-----
	C239_108	--GCTGTAAT-TA-TTTA-GCC-TT-AGATGGAG-TTTACCACCTGC-TTTAGGCTG-CACTCTC-AAGCAACCTGACTCTAGAA-TACGCC-TGCTTGCGCCT-A-CCAGA-CTCGTGTCTCCA-TGGGCCTAGC-ACCCACTC--TGGGAG-CCCCTGTC-AA-GGG-AACTTGAAAC-ACATGTCAGTAGACGATG-CAC-AAACGCATC-AACGCCG--CATCT-CCT-AAACACATC---GAGTGTTAGGACTT-GGCGCTGGG-CTC-ATCCCT-GTTCGC--TCGCCG--TT-A-CTAA-GGG-AATCCCATTTG-----
	C311_58	--GCTGT-AA-TA-TTTA-GCC-TT-AGATGGAG-TTTACCACCTGC-TTTAGGCTG-CACTCTC-AAGCAACCTGACTCTAGAA-TACGCC-TGCTTGCGCCT-A-CCAGA-CTCGTGTCTCCA-TGGGCCTAGC-ACCCACTC--TGGGAG-CCCCTGTC-AA-GGG-AACTTGAAAC-ACATGTCAGTAGACGATG-CAC-AAACGCATC-AACGCCG--CATCT-CCT-AAACACATC---GAGTGTTAG-ACTT--GCGCTGGG-CTC-ATCCCT-GTTCGC--TCGCCGT----A-CTAA-GGGAA--TCCATTTGGTTTC
	C311_14	--GCTGT-AA-TA-TTTA-GCC-TT-AGATGGAG-TTTACCACCTGC-TTTAGGCTG-CACTCTC-AAGCAACCTGACTCTAGAA-TACGCC-TGCTTGCGCCT-A-CCAGA-CTCGTGTCTCCA-TGGGCCTAGC-ACCCACTC--TGGGAG-CCCCTGTC-AA-GGG-AACTTGAAAC-ACATGTCAGTAGACGATG-CAC-AAACGCATC-AACGCCG--CATCT-CCT-AAACACATC---GAGTGTTAGGACTT-G-CGCTGGG-CTC-ATCCCT-GTTCGC--TCGCCG--TT-A-CTAA-GGGAA-TCCCATTTGGT---
	C311_67	--GCTGT-AA-TA-TTTA-GCC-TT-AGATGGAG-TTTACCACCTGC-TTTAGGCTG-CACTCTC-AAGCAACCTGACTCTAGAA-TACGCC-TGCTTGCGCCT-A-CCAGA-CTCGTGTCTCCA-TGGGCCTAGC-ACCCACTC--TGGGAG-CCCCTGTC-AA-GGG-AACTTGAAAC-ACATGTCAGTAGACGATG-CAC-AAACGCATC-AACGCCG--CATCT-CCT-AAACACATC---GAGTGTTAGGACTT-GGCGCTGGG-CTC-ATCCCT-GTTCGC--TCGCCG--TT-A-CTAA-GGGAA-TCCCTGTTGG----
	C311_53	--GCTGT-AA-TA-TTTA-GCC-TT-AGATGGAG-TTTACCACCTGC-TTTAGGCTG-CACTCTC-AAGCAACCTGACTCTAGAA-TACGCC-TGCTTGCGCCT-A-CCAGA-CTCGTGTCTCCA-TGGGCCTAGC-ACCCACTC--TGGGAG-CCCCTGTC-AA-GGG-AACTTGAAAC-ACATGTCAGTAGACGATG-CAC-AAACGCATC-AACGCCG--CATCT-CCT-AAACACATC---GAGTGTTAGGACTT-G-CGCTGGG-CTC-ATCCCT-GTTCGC--TCGCCG--TT-A-CTAA-GGGAA-TCCCATTTGGT---
	C311_48	--GCTGT-AA-TA-TTTA-GCC-TT-AGATGGAG-TTTACCACCTGC-TTTAGGCTG-CACTCTC-AAGCAACCTGACTCTAGAA-TACGCC-TGCTTGCGCCT-A-CCAGA-CTCGTGTCTCCA-TGGGCCTAGC-ACCCACTC--TGGGAG-CCCCTGTC-AA-GGG-AACTTGAAAC-ACATGTCAGTAGACGATG-CAC-AAACGCATC-AACGCCG--CATCT-CCT-AAACACATC---GAGTGTTAGGACTT-G-CGCTGGG-CTC-ATCCCT-GTTCGC--TCGCCG--TT-A-CTAA-GGGAA-TCCCATTTGGT---
	C311_306	--GCTGT-AA-TA-TTTA-GCC-TT-AGATGGAG-TTTACCACCTGC-TTTAGGCTG-CACTCTC-AAGCAACCTGACTCTAGAA-TACGCC-TGCTTGCGCCT-A-CCAGA-CTCGTGTCTCCA-TGGGCCTAGC-ACCCACTC--TGGGAG-CCCCTGTC-AA-GGG-AACTTGAAAC-ACATGTCAGTAGACGATG-CAC-AAACGCATC-AACGCCG--CATCT-CCT-AAACACATC---GAGTGTTAGGACTT-GGCGCTGGG-CTC-ATCCCTTTTTCGC--TCGCCG--TT-A-CTAA-GGGAA-TCCCATTTG-----
	C311_47	--GCTGT-AA-TA-TTTA-GCC-TT-AGATGGAG-TTTACCACCTGC-TTTAGGCTG-CACTCTC-AAGCAACCTGACTCTAGAA-TACGCC-TGCTTGCGCCT-A-CCAGA-CTCGTGTCTCCA-TGGGCCTAGC-ACCCACTC--TGGGAG-CCCCTGTC-AA-GGG-AACTTGAAAC-ACATGTCAGTAGACGATG-CAC-AAACGCATC-AACGCCG--CATCT-CCT-AAACACATC---GAGTGTTAGGACTT-G-CGCTGGG-CTC-ATCCCT-GTTCGC--TCGCCG--TT-A-CTAA-GGG-A-TCCCATTTGGTT--
	C311_176	--GCTGT-AA-TA-TTTA-GCC-TT-AGATGGAG-TTTACCACCTGC-TTTAGGCTG-CACTCTC-AAGCAACCTGACTCTAGAA-TACGCC-TGCTTGCGCCT-A-CCAGA-CTCGTGTCTCCA-TGGGCCTAGC-ACCCACTC--TGGGAG-CCCCTGTC-AA-GGG-AACTTGAAAC-ACATGTCAGTAGACGATG-CAC-AAACGCATC-AACGCCG--CATCT-CCT-AAACACATC---GAGTGTTAGGACTT-GGCGCTGGGCTTC-ATCCCT-GTTCAC--TCGCCG--TT-A-CTAA-GGG-AATCCCTGTTG-----
	C311_66	--GCTGT-AA-TA-TTTA-GCC-TT-AGATGGAG-TTTACCACCTGC-TTTAGGCTG-CACTCTC-AAGCAACCTGACTCTAGAA-TACGCC-TGCTTGCGCCT-A-CCAGA-CTCGTGTCTCCA-TGGGCCTAGC-ACCCACTC--TGGGAG-CCCCTGTC-AA-GGG-AACTTGAAAC-ACATGTCAGTAGACGATG-CAC-AAACGCATC-AACGCCG--CATCT-CCT-AAACACATC---GAGTGTTAGGACTT-GGCGCTGGG-CTC-ATCCCT-GTTCGC--TCGCCG--TT-A-CTAA-GGGAA-TCCCATTTGG----
	C311_65	--GCTGT-AA-TA-TTTA-GCC-TT-AGATGGAG-TTTACCACCTGC-TTTAGGCTG-CACTCTC-AAGCAACCTGACTCTAGAA-TACGCC-TGCTTGCGCCT-A-CCAGA-CTCGTGTCTCCA-TGGGCCTAGC-ACCCACTC--TGGGAG-CCCCTGTC-AA-GGG-AACTTGAAAC-ACATGTCAGTAGACGATG-CAC-AAACGCATC-AACGCCG--CATCT-CCT-AAACACATC---GAGTGTTAGGACTT-GGCGCTGGG-CTC-ATCCCT-GTTCGC--TCGCCG--TT-A-CTAA-GGGAA-TCCCATTTGG----
	C311_64	--GCTGT-AA-TA-TTTA-GCC-TT-AGATGGAG-TTTACCACCTGC-TTTAGGCTG-CACTCTC-AAGCAACCTGACTCTAGAA-TACGCC-TGCTTGCGCCT-A-CCAGA-CTCGTGTCTCCA-TGGGCCTAGC-ACCCACTC--TGGGAG-CCCCTGTC-AA-GGG-AACTTGAAAC-ACATGTCAGTAGACGATG-CAC-AAACGCATC-AACGCCG--CATCT-CCT-AAGCACATC---GAGTGTTAGGACTT-GGCGCTGGG-CTC-ATCCCT-GTTCGC--TCGCCG--TT-A-CTAA-GGGAA-TCCCTGTTGG----
	C311_272	--GCTGT-AA-TA-TTTA-GCC-TT-AGATGGAG-TTTACCACCTGC-TTTAGGCTG-CACTCTC-AAGCAACCTGACTCTAGAA-TACGCC-TGCTTGCGCCT-A-CCAGA-CTCGTGTCTCCA-TGGGCCTAGC-ACCCACTC--TGGGAG-CCCCTGTC-AA-GGG-AACTTGAAAC-ACATGTCAGTAGACGATG-CAC-AAACGCATC-AACGCCG--CATCT-CCT-AAACACATC---GAGTGTTAGGACTT-GGCGCTGGG-CTC-ATCCCT-GTTCGC--TCGCCG--TT-A-CTAA-GGGAA-TCCCTCGTTC----
	C311_7	--GCTGT-AA-TA-TTTA-GCC-TT-AGATGGAG-TTTACCACCTGC-TTTAGGCTG-CACTCTC-AAGCAACCTGACTCTAGAA-TACGCC-TGCTTGCGCCT-A-CCAGA-CTCGTGTCTCCA-TGGGCCTAGC-ACCCACTC--TGGGAG-CCCCTGTC-AA-GGG-AACTTGAAAC-ACATGTCAGTAGACGATG-CAC-AAACGCATC-AACGCCG--CATCT-CCT-AAACACATC---GAGTGTTAGGACTT-G-CGCTGGG-CTC-ATCCCT-GTTCGC--TCGCCG--TT-A-CTAA-GGGAA-TCCCATTTGGT---
	C311_247	--GCTGT-AA-TA-TTTA-GCC-TT-AGATGGAG-TTTACCACCTGC-TTTAGGCTG-CACTCTC-AAGCAACCTGACTCTAGAA-TACGCC-TGCTTGCGCCT-A-CCAGA-CTCGTGTCTCCA-TGGGCCTAGC-ACCCACTC--TGGGAG-CCCCTGTC-AA-GGG-AACTTGAAAC-ACATGTCAGTAGACGATG-CAC-AAACGCATC-AACGCCG--CATCT-CCT-AAACACATC---GAGTGTTAGGACTT-GGCGCTGGG-CTC-ATCCCT-TTTCGC--TCGCCG--TT-A-CTAA-GGGAA-TCCCATTTGG----
	C311_133	--GCTGT-AA-TA-TTTA-GCC-TT-AGATGGAG-TTTACCACCTGC-TTTAGGCTG-CACTCTC-AAGCAACCTGACTCTAGAA-TACGCC-TGCTCGCGCCT-A-CCAGA-CTCGTGTCTCCA-TGGGCCTAGC-ACCCACTC--TGGGAG-CCCCTGTC-AA-GGG-AACTTGAAAC-ACATGTCAGTAGACGATG-CAC-AAACGCATC-AACGCCG--CATCT-CCT-AAACACATC---GAGTGTTAGGACTT-GGCGCTGGG-CTC-ATCCCT-GTTCGC--TCGCCG--TT-A-CTAA-GGGAA-TCCCATTTGG----
	C311_87	--GCTGT-AA-TA-TTTA-GCC-TT-AGATGGAG-TTTACCACCTGC-TTTAGGCTG-CACTCTC-AAGCAACCTGACTCTAGAA-TACGTC-TGCTCGCGCCT-A-CCAGA-CTCGTGTCTCCA-TGGGCCTAGC-ACCCACTC--TGGGAG-CCCCTGTC-AA-GGG-AACTTGAAAC-ACATGTCAGTAGACGATG-CAC-AAACGCATC-AACGCCG--CATCT-CCT-AAACACATC---GAGTGTTAGGACTT-GGCGCTGGG-CTC-ATCCCT-GTTCGC--TCGCCG--TT-A-CTAA-GGGAA-TCCCATTTGG----
	C311_92	--GCTGT-AA-TA-TTTA-GCC-TT-AGATGGAG-TTTACCACCTGC-TTTAGGCTG-CACTCTC-AAGCAACCTGACTCTAGAA-TACGTC-TGCTTGCGCCT-A-CCAGA-CTCGTGTCTCCA-TGGGCCTAGC-ACCCACTC--TGGGAG-CCCCTGTC-AA-GGG-AACTTGAAAC-ACATGTCAGTAGACGATG-CAC-AAACGCATC-AACGCCG--CATCT-CCT-AAACACATC---GAGTGTTAGGACTT-GGCGCTGGG-CTC-ATCCCT-GTTCGC--TCGCCG--TT-A-CTAA-GGGAA-TCCCATTTGG----
	C311_63	--GCTGT-AA-TA-TTTA-GCC-TT-AGATGGAG-TTTACCACCTGC-TTTAGGCTG-CACTCTC-AAGCAACCTGACTCTAGGA-TACACC-TGCTTGCGCCT-A-CCAGA-CTCGTGTCTCCA-TGGGCCTAGC-ACCCACTC--TGGGAG-CCCCTGTC-AA-GGG-AACTTGAAAC-ACATGTCAGTAGACGATG-CAC-AAACGCATC-AACGCCG--CATCT-CCT-AAACACATC---GAGTGTTAGGACTT-GGCGCTGGG-CTC-ATCCCT-GTTCGC--TCGCCG--TT-A-CTAA-GGGAA-TCCCATTTGG----
	C311_109	--GCTGT-AA-TA-TTTA-GCC-TT-AGATGGAG-TTTACCACCTGC-TTTAGGCTG-CACTCTC-AAGCAACCTGACTCTAGAA-TACGCC-TGCTTGCGCCT-A-CCAGA-CTCGTGTCTCCA-TGGGCCTAGC-ACCCACTC--TGGGAG-CCCCTGTC-AA-GGG-AACTTGAAAC-ACCTGTCAGTAGACGATG-CAC-AAACGCATC-AACGCCG--CATCT-CCT-AAACACATC---GAGTGTTAGGACTT-GGCGCTGGG-CTC-ATCCCT-GTTCGC--TCGCCG--TT-A-CTAA-GGGAA-TCCCATTTGG----
	C311_74	--GCTGT-AA-TA-TTTA-GCC-TT-AGATGGAG-TTTACCACCTGC-TTTAGGCTG-CACTCTC-AAGCAACCTGACTCTAGAA-TACGCC-TGCTTGCGCCT-A-CCAGA-CTCGTGTCTCCA-TGGGCCTAGC-ACCCACTC--TGGGAG-CCCCTGTC-AA-GGG-AACTTGAAAC-ACATGTCAGTAGACGATG-CAC-AAACGCATC-AACGCCG--CATCT-CCT-AAACACATC---GAGTGTTAGGACTT-GGCGCTGGG-CTC-ATCCCT-GTTCGC--TCGCCG--TT-A-CTAA-GGGAA-TCCCATTTGG----
	C311_95	--GCTGT-AA-TA-TTTA-GCC-TT-AGATGGAG-TTTACCACCTGCTTTTAGGCTG-CACTCTC-AAGCAACCTGACTCTAGAA-TACGCC-TGCTTGCGCCT-A-CCAGA-CTCGTGCCTCCA-TGGGCCTAGC-ACCCACTC--TGGGAG-CCCCTGTC-AA-GGG-AACTTGAAAC-ACATGTCAGTAGACGATG-CAC-AAACGCATC-AACGCCG--CATCT-CCT-AAACACATC---GAGTGTTAGGACTT-GGCGCTGGG-CTC-ATCCCT-GTTCGC--TCGCCG--TT-A-CTAA-GGG-AATCCCATTTG-----
	C311_167	--GCTGT-AA-TA-TTTA-GCC-TT-AGATGGAG-TTTACCACCTGC-TTTAGGCTG-CACTCTC-AAGCAACCTGACTCTAGGA-TACACC-TGCTTGCGCCT-A-CCAGA-CTCGTGTCTCCA-TGGGCCTAGC-ACCCACTC--TGGGAG-CCCCTGTC-AA-GGG-AACTTGAAAC-ACATGTCAGTAGACGATG-CAC-AAACGCATC-AACGCCG--CATCT-CCT-AAACACATC---GAGTGTTAGGACTT-GGCGCTGGG-CTC-ATCCCT-GTTCGC--TCGCCG--TT-A-CTAA-GGGAA-TCCCTGTTGG----
	C311_230	--GCTGT-TA-TA-TTTA-GCC-TT-AGATGGAG-TTTACCACCTGC-TTTAGGCTG-CACTCTC-AAGCAACCTGACTCTAGAA-TACGCT-TGCTTGCGCCT-A-CCAGA-CTCGTGTCTCCA-TGGGCCTAGC-ACCCACTC--TGGGAG-CCCCTGTC-AA-GGG-AACTTGAAAC-ACATGTCAGTAGACGATG-CAC-AAACGCATC-AACGCCG--CATCT-CCT-AAACACATC---GAGTGTTAGGACTT-GGCGCTGGG-CTC-ATCCCT-GTTCGC--TCGCCG--TT-A-CTAA-GGGAA-TCCCATTTGG----
	C311_125	--GCTGT-AA-TA-TTTA-GCC-TT-AGATGGAG-TTTACCACCTGC-TTTAGGCTG-CACTCTC-AAGCAACCTGACTCTAGAA-TACGCC-TGCTCGCGCCT-A-CCAGA-CTCGTGTCTCCA-TGGGCCTAGC-ACCCACTC--TGGGAG-CCCCTGTC-AA-GGG-AACTTGAAAC-ACATGTCAGTAGACGATG-CAC-AAACGCATC-AACGCCG--CATCT-CCT-AAACACATC---GAGTGTTAGGACTT-GGCGCTGGG-CTC-ATCCCT-GTTCGC--TCGCCG--TT-A-CTAA-GGGAACTCCCATTTG-----
	C311_213	--GCTGT-AA-TA-TTTA-GCC-TT-AGATGGAG-TTTACCACCTGC-TTTAGGCTG-CACTCTC-AAGCAACCTGACTCTAGAA-TACGCC-TGCTTGCGCCT-A-CCAGA-CTCGTGTCTCCA-TGGGCCTAGC-ACCCACTC--TGGGAG-CCCCTGTC-AA-GGG-AACTTGAAAC-ACATGTCAGTAGACGATG-CAC-AAACGCATC-AACGCCG--CATCT-CCT-AAGCACATC---GAGTGTTAGGACTT-GGCGCTGGG-CTC-ATCCCT-GTTCGC--TCGCCG--TT-A-CTAA-GGGAA-TCCCATTTGG----
	C311_226	--GCTGT-AA-TA-TTTA-GCC-TT-AGATGGAG-TTTACCACCTGC-TTTAGGCTG-CACTCTC-AAGCAACCTGACTCTAGAA-TACGCC-TGCTTGCGCCT-A-CCAGA-CTCGTGTCTCCA-TGGGCCTAGC-ACCCACTC--TGGGAG-CCCCTGTC-AA-GGG-AACTTGAAAC-ACATGTCAGTAGACGATG-CAC-AAACGCATC-AACGCCG--CACCT-CCT-AAACACATC---GAGTGTTAGGACTT-GGCGCTGGG-CTC-ATCCCT-GTTCGC--TCGCCG--TT-A-CTAA-GGGAA-TCCCATTTGG----
	C311_212	--TCGTT-AA-TA-TTTA-GCC-TT-AGATGGAG-TTTACCACCTGC-TTTAGGCTG-CACTCTC-AAGCAACCTGACTCTAGAA-TACGCC-TGCTTGCGCCT-A-CCAGA-CTCGTGTCTCCA-TGGGCCTAGC-ACCCACTC--TGGGAG-CCCCTGTC-AA-GGG-AACTTGAAAC-ACATGTCAGTAGACGATG-CAC-AAACGCATC-AACGCCG--CATCT-CCT-AAGCACATC---GAGTGTTAGGACTT-GGCGCTGGG-CTC-ATCCCT-GTTCGC--TCGCCG--TT-A-CTAA-GGGAA-TCCCATTTGG----
	C311_274	--GCTGT-AA-TA-TTTA-GCC-TT-AGATGGAG-TTTACCACCTGC-TTTAGGCTG-CACTCTC-AAGCAACCTGACTCTAGAA-TACGCC-TGCTTGCGCCT-A-CCAGA-CTCGTGTCTCCA-TGGGCCTAGC-ACCCACTC--TGGGAG-CCCCTGTC-AA-GGG-AACTTGAAAC-ACATGTCAGTAGACGATG-CAC-AAACGCATC-AACGCCG--CATCT-CCT-AAACACATC---GAGTGTTAGGACTT-GGCGCTGGG-CTC-ATCCCT-GTTCGC--TCGCCG--TT-A-CTAA-GGGAA-TCCCATTTGG----
	C311_71	--GCTGTAAT-AT-TTTA-GCC-TT-AGATGGAG-TTTACCACCTGC-TTTAGGCTG-CACTCTC-AAGCAACCTGACTCTAGAA-TACGCC-TGCTTGCGCCT-A-CCAGA-CTCGTGTCTCCA-TGGGCCTAGC-ACCCACTC--TGGGAG-CCCCTGTC-AA-GGG-AACTTGAAAC-ACATGTCAGTAGACGATG-CAC-AAACGCATC-AACGCCG--CATCT-CCT-AAACACATC---GAGTGTTAGGACTT-GGCGCTGGG-CTC-ATCCCT-GTTCGC--TCGCCG--TT-A-CTAA-GGG-AATCCCATTTG-----
	C311_249	--TCGTT-AA-TA-TTTA-GCC-TT-AGATGGAG-TTTACCACCTGC-TTTAGGCTG-CACTCTC-AAGCAACCTGACTCTAGAA-TACGCC-TGCTTGCGCCT-A-CCAGA-CTCGTGTCTCCA-TGGGCCTAGC-ACCCACTC--TGGGAG-CCCCTGTC-AA-GGG-AACTTGAAAC-ACATGTCAGTAGACGATG-CAC-AAACGCATC-AACGCCG--CATCT-CCT-AAACACATC---GAGTGTTAGGACTT-GGCGCTGGG-CTC-ATCCCT-GTTCGC--TCGCCG--TT-A-CTAA-GGGAA-TCCCATTTGG----
	C312_201	--ATGGT-CA-TA-TTTA-GCC-TT-AGATGGAG-TTTACCACCTGC-TTTAGGCTG-CACTCTC-AAGCAACCTGACTCTAGAA-TACGCC-TGCTTGCGCCT-A-CCAGA-CTCGTGTCTCCA-TGGGCCTAGC-ACCCACTC--TGGGAG-CCCCTGTC-AA-GGG-AACTTGAAAC-ACATGTCAGTAGACGATG-CAC-AAACGCATC-AACGCCG--CATCT-CCT-AAACACATC---GAGTGTTAGGACTT-GGCGCTGGG-CTC-ATCCCT-GTTCGC--TCGCCG--TT-A-CTAA-GGGAA-TCCCATTTGG----
	C313_221	--GCTGT-AA-TA-TTTA-GCC-TT-AGATGGAG-TTTACCACCTGC-TTTAGGCTG-CACTCTC-AAGCAACCTGACTCTAGAA-TACGCC-TGCTCGCGCCT-A-CCAGA-CTCGTGTCTCCA-TGGGCCTAGC-ACCCACTC--TGGGAG-CCCCTGTC-AA-GGG-AACTTGAGAC-ACATGTCAGTAGGCGATG-CAC-AAACGCATC-AACGCCG--CATCT-CCT-AAACACGTC---GAGTGTTAGGACTT-GGCGCTGGG-CTC-ATCCCT-GTTCGC--TCGCCG--TTTA-CTAA-GGCAA-TCCCTGTTG-----
	C313_84	--GCTGT-AA-TA-TTTA-GCC-TT-AGATGGAG-TTTACCACCTGC-TTTAGGCTG-CACTCTC-AAGCAACCTGACTCTAGAA-TACGCC-TGCTCGCGCCT-A-CCAGA-CTCGTGTCTCCA-TGGGCCTAGC-ACCCACTC--TGGGAG-CCCCTGTC-AA-GGG-AACTTGAAAC-ACATGTCAGTAGACGATG-CAC-AAACGCATC-AACGCCG--CATCT-CCT-AAACACATC---GAGTGTTAGGACTT--GCGCTGGG-CTC-ATCCCT-GTTCGC--TCGCCG--TT-A-CTAA-GGGAA-TCCCATTTGGT---
	C313_391	--GCTGT-AA-TA-TTTA-GCC-TT-AGATGGAG-TTTACCACCTGC-TTTAGGCTG-CACTCTC-AAGCAACCTGACTCTAGAA-TACGCC-TGCTCGCGCCT-A-CCAGA-CTCGTGTCTCCA-TGGGCCTAGC-ACCCACTC--TGGGAG-CCCCTGTC-AA-GGG-AACTTGAAAC-ACATGTCAGTAGACGATG-CAC-AAACGCATC-AACGCCG--CATCT-CCT-AAACACATC---GAGTGTTAGGACTT-GGCGCTGGG-CTC-ATCCCT-GTTCGC--TCGCCG--TT-A-CTAA-GGGAA-TCCCATTTGG----
	C313_198	--GCTGT-AA-TA-TTTA-GCC-TT-AGATGGAG-TTTACCACCTGC-TTTAGGCTG-CACTCTC-AAGCAACCTGACTCTAGAA-TACGCC-TGCTTGCGCCT-A-CCAGA-CTCACGCCTCCA-TGGGCCTAGC-ACCCACTT--TGGGAG-CCCCTGTC-AA-GGG-AACTTGAAAC-ACATGTCAGTAGACGATG-CAC-AAACGCATC-AACGCCG--CATCT-CCT-AAACACATC---GAGTGTTAGGACTT-GGCGCTGGG-CTC-ATCCCT-GTTCGC--TCGCCG--TTTA-CTAA-GGCAA-TCCCTGTTG-----
	C313_2	-GCTGGT-AA-TA-TTTA-GCC-TT-AGATGGAG-TTTACCACCTGC-TTTAGGCTG-CACTCTC-AAGCAACCTGACTCTAGAA-TACGCC-TGCTCGCGCCT-A-CCAGA-CTCGTGTCTCCA-TGGGCCTAGC-ACCCACTC--TGGGAG-CCCCTGTC-AA-GGG-AACTTGAAAC-ACATGTCAGTAGACGATG-CAC-AAACGCATC-AACGCCG--CATCT-CCTAAAACACATC---GAGTGTTAGGACTT--GCGCTGGG-CTC-ATCCCT-GTTCGC--TCGCCG--TT-A-CTAA-GGGAA-TCCCATTTG-----
	C313_290	--GCTGT-AA-TA-TTTA-GCC-TT-AGATGGAG-TTTACCACCTGC-TTTAGGCTG-CACTCTC-AAGCAACCTGACTCTAGAA-TACGCC-TGCTCGCGCCT-A-CCAGA-CTCGTGTCTCCA-TGGGCCTAGC-ACCCACTC--TGGGAG-CCCCTGTC-AA-GGG-AACTTGAAAC-ACATGTCAGTAGACGATG-CAC-AAACGCATC-AACGCCG--CATCT-CCT-AAACACATC---GAGTGTTAGGACTT-GGCGCTGGG-CTC-ATCCCT-GTTCGC--TCGCCG--TT-A-CTAA-GGGAA-TCCCATTTGG----
	C313_370	--GCTGT-AA-TA-TTTA-GCC-TT-AGATGGAG-TTTACCACCTGC-TTTAGGCTG-CACTCTC-AAGCAACCTGACTCTAGAA-TACGCC-TGCTTGCGCCT-A-CCAGA-CTCGTGTCTCCA-TGGGCCTAGC-ACCCACTC--TGGGAG-CCCCTGTC-AA-GGG-AACTTGAAAC-ACATGTCAGTAGACGATG-CAC-AAACGCATC-AACGCCG--CACCT-CCT-AAACACGTC---GAGTGTTAGGACTT-GGCGCTGGG-CTC-ATCCCT-GTTCGC--TCGCCG--TT-A-CTAA-GGGAA-TCCCATTTGG----
	C312_146	--GCTGT-AA-TA-TTTA-GCC-TT-AGATGGAG-TTTACCACCTGC-TTTAGGCTG-CACTCTC-AAGCAACCTGACTCTAGAA-TACGCC-TGCTTGCGCCT-A-CCAGA-CTCGTGTCTCCA-TGGGCCTAGC-ACCCACTC--TGGGAG-CCCCTGTC-AA-GGG-AACTTGAAAC-ACATGTCAGTAGACGATG-CAC-AAACGCATC-AACGCCG--CATCT-CCT-AAACACATC---GAGTGTTAGGACTT-GGCGCTGGG-CTC-ATCCCT-GTTCGC--TCGCCG--TT-A-CTAA-GGGAA-TCCCATTTGG----
	C313_61	--GCTGT-AA-TA-TTTA-GCC-TT-AGATGGAG-TTTACCACCTGC-TTTAGGCTG-CACTCTC-AAGCAACCTGACTCTAGAA-TACGCC-TGCTTGCGCCT-A-CCAGA-CTCGTGTCTCCA-TGGGCCTAGC-ACCCACTC--TGGGAG-CCCCTGTC-AA-GGG-AACTTGAAAC-ACATGTCAGTAGACGATG-CAC-AAACGCATC-AACGCCG--CATCT-CCTAAAACACATC---GAGTGTTAGGACTT-G-CGCTGGG-CTC-ATCCCT-GTTCGC--TCGCCG--TT-A-CTAA-GGGAA-TCCCATTTGG----
	C313_46	--GCTGT-AA-TA-TTTA-GCC-TT-AGATGGAG-TTTACCACCTGC-TTTAGGCTG-CACTCTC-AAGCAACCTGACTCTAGAA-TACGCC-TGCTTGCGCCT-A-CCAGA-CTCGTGTCTCCA-TGGGCCTAGC-ACCCACTC--TGGGAG-CCCCTGTC-AA-GGG-AACTTGAAAC-ACATGTCAGTAGACGATG-CAC-AAACGCATC-AACGCCG--CATCT-CCT-AAACACATC---GAGTGTTAGGACTT-G-CGCTGGG-CTC-ATCCCT-GTTCGC--TCGCCG--TT-A-CTAA-GGGAA-TCCCATTTGGT---
	C313_272	--GCTGT-AA-TA-TTTA-GCC-TT-AGATGGAG-TTTACCACCTGC-TTTAGGCTG-CACTCTC-AAGCAACCTGACTCTAGAA-TACGCC-TGCTTGCGCCT-A-CCAGA-CTCGTGCCTCCA-TGGGCCTAGC-ACCCACTT--TGAGAG-CCCCTGTC-AA-GGG-AACTTGAAAC-ACATGTCAGTAGACGATG-CAC-AAACGCATC-AACGCCG--CATCT-CCT-AAACACATC---GAGTGTTAGGACTT-GGCGCTGGG-CTC-ATCCCT-GTTCGC--TCGCCG--TT-A-CTAA-GGGAA-TCCCATTTGG----
	C313_281	--GCTGT-AA-TA-TTTA-GCC-TT-AGATGGAG-TTTACCACCTGC-TTTAGGCTG-CACTCTC-AAGCAACCTGACTCTAGAA-TACGCC-TGCTTGCGCCT-A-CCAGA-CTCGTGTCTCCA-TGGGCCTAGC-ACCCACTC--TGGGAA-CCCCTGTC-AA-GGG-AACTTGAAAC-ACATGTCAGTAGACGATG-CAC-AAACGCATC-AACGCCG--CATCT-CCT-AAGCACATC---GAGTGTTAGGACTT-GGCGCTGGG-CTC-ATCCCT-GTTCGC--TCGCCG--TT-A-CTAA-GGGAA-TCCCATTTGG----
	C313_229	--GCTGT-AA-TA-TTTA-GCC-TT-AGATGGAG-TTTACCACCTGC-TTTAGGCTG-CACTCTC-AAGCAACCTGACTCTAGAA-TACGCC-TGCTTGCGCCT-A-CCAGA-CTCGTGCCTCCA-TGGGCCTAGC-ACCCACTC--TGGGAG-CCCCTGTC-AA-GGG-AACTTGAGAC-ACGTGTCAGTAGGCGATG-CAC-AAACGCATC-AACGCCG--CATCT-CCT-AAACACGTC---GAGTGTTAGGACTT-GGCGCTGGG-CTC-ATCCCT-GTTCGC--TCGCCG--TT-A-CTAA-GGGAA-TCCCATTTGG----
	C313_380	--GCTGT-AA-TA-TTTA-GCC-TT-AGATGGAG-TTTACCACCTGC-TTTAGGCTG-CACTCTC-AAGCAACCTGACTCTAGAA-TACGCC-TGCTCGCGCCT-A-CCAGA-CTCGTGTCTCCA-TGGGCCTAGC-ACCCACTC--TGGGAG-CCCCTGTC-AA-GGG-AACTTGAGAC-ACGTGTCAGTAGGCGATG-CAC-AAACGCATC-AACGCCG--CATCT-CCT-AAACACGTC---GAGTGTTAGGACTT-GGCGCTGGG-CTC-ATCCCT-GTTCGC--TCGCCG--TT-A-CTAA-GGGAA-TCCCATTTGG----
	C313_88	--GCTGT-AA-TA-TTTA-GCC-TT-AGATGGAG-TTTACCACCTGC-TTTAGGCTG-CACTCTC-AAGCAACCTGACTCTAGAA-TACGCC-TGCTTGCGCCT-A-CCAGA-CTCGTGCCTCCA-TGGGCCTAGC-ACCCACTC--TGGGAG-CCCCTGTC-AA-GGG-AACTTGAAAC-ACATGTCAGTAGACGATG-CAC-AAACGCATC-AACGCCG--CATCT-CCT-AAACACATC---GAGTGTTAGGACTT--GCGCTGGG-CTC-ATCCCT-GTTCGC--TCGCCG--TT-A-CTAA-GGGAA-TCCCATTTGGT---
	C313_154	--GCTGT-AA-TA-TTTA-GCC-TT-AGATGGAG-TTTACCACCTGC-TTTAGGCTG-CACTCTC-AAGCAACCTGACTCTAGAA-TACGCC-TGCTTGCGCCT-A-CCAGA-CTCGTGTCTCCA-TGGGCCTAGC-ACCCACTC--TGGGAG-CCCCTGTC-AA-GGG-AACTTGAAAC-ACATGTCAGTAGACGATG-CAC-AAACGCATC-AACGCCG--CATCT-CCT-AAACACATC---GAGTGTTAGGACTT-GGCGCTGGG-CTC-ATCCCT-GTTCGC--TCGCCG--TT-A-CTAA-GGCAA-TCCCTGTTGG----
	C313_55	--GCTGT-AA-TA-TTTA-GCC-TT-AGATGGAG-TTTACCACCTGC-TTTAGGCTG-CACTCTC-AAGCAACCTGACTCTAGAA-TACGCC-TGCTTGCGCCT-A-CCAGA-CTCGTGCCTCCA-TGGGCCTAGC-ACCCACTC--TGGGAG-CCCCTGTC-AA-GGG-AACTTGAAAC-ACATGTCAGTAGACGATG-CAC-AAACGCATC-AACGCCG--CATCT-CCT-AAACACATC---GAGTGTTAGGACTT--GCGCTGGG-CTC-ATCCCT-GTTCGC--TCGCCG--TT-A-CTAA-GGGAA-TCCCATTTGGT---
	C313_24	--GCTGT-AA-TA-TTTA-GCC-TT-AGATGGAG-TTTACCACCTGC-TTTAGGCTG-CACTCTC-AAGCAACCTGACTCTAGAA-TACGCC-TGCTTGCGCCT-A-CCAGA-CTCGTGTCTCCA-TGGGCCTAGC-ACCCACTC--TGGGAG-CCCCTGTC-AA-GGG-AACTTGAAAC-ACATGTCAGTAGACGATG-CAC-AAACGCATC-AACGCCG--CATCT-CCT-AAACACATC---GAGTGTTAGGACTT-G-CGCTGGG-CTC-ATCCCT-GTTCGC--TCGCCG--TT-A-CTAA-GGGAA-TCCCATTTGGT---
	C313_302	--GCTGT-AA-TA-TTTA-GCC-TT-AGATGGAG-TTTACCACCTGC-TTTAGGCTG-CACTCTC-AAGCAACCTGACTCTAGAA-TACGCC-TGCTTGCGCCT-A-CCAGA-CTCGTGTCTCCA-TGGGCCTAGC-ACCCACTC--TGGGAG-CCCCTGTC-AA-GGG-AACTTGAAAC-ACATGTCAGTAGACGATG-CAC-AAACGCATC-AACGCCG--CATCT-CCT-AAACACATC---GAGTGTTAGGACTT-GGCGCTGGG-CTC-ATCCCT-GTTCGC--TCGCCG--TT-A-CTAACGGGAACTCCCATTT------
	C313_441	--GCTGT-AA-TA-TTTA-GCC-TT-AGATGGAG-TTTACCACCTGC-TTTAGGCTG-CACTCTC-AAGCAACCTGACTCTAGAA-TACGCC-TGCTTGCGCCT-A-CCAGA-CTCGTGTCTCCA-TGGGCCTAGC-ACCCACTC--TGGGAG-CCCCTGTC-AA-GGG-AACTTGAAAC-ACATGTCAGTAGACGATG-CAC-AAACGCATC-AACGCCG--CATCT-CCT-AAACACATC---GAGTGTTAGGACTT-GGCGCTGGG-ATC-ATCCCT-GTTCGC--TCGCCG--TT-A-CTAA-GGGAA-TCCCATTTGG----
	C313_167	--GCTGT-AA-TA-TTTA-GCC-TT-AGATGGAG-TTTACCACCTGC-TTTAGGCTG-CACTCTC-AAGCAACCTGACTCTAGAA-TACGCC-TGCTTGCGCCT-A-CCAGA-CTCGTGTCTCCA-TGGGCCTAGC-ACCCACTC--TGGGAG-CCCCTGTC-AA-GGG-AACTTGAAAC-ACATGTCAGTAGACGATG-CAC-AAACGCATC-AACGCCG--CATCT-CCT-AAACACATC---GAGTGTTAGGACTT-GGCGCTGGG-CTC-ATCCCT-GTTCGC--TCGCCG--TTTA-CTAA-GGCAA-TCCCTGTTG-----
	C313_218	--GCTGT-AA-TA-TTTA-GCC-TT-AGATGGAG-TTTACCACCTGC-TTTAGGCTG-CACTCTC-AAGCAACCTGACTCTAGAA-TACGCC-TGCTTGCGCCT-A-CCAGA-CTCGTGTCTCCA-TGGGCCTAGC-ACCCACTC--TGGGAG-CCCCTGTC-AA-GGG-AACTTGAAAC-ACATGTCAGTAGACGATG-CAC-AAACGCATC-AACGCCG--CATCT-CCT-AAACACATC---GAGTGTTAGGACTT-GGCGCTGGG-CTC-ATCCCT-GTTCGC--TCGCCG--TT-A-CTAA-GGGAA-TCCCACTTTG----
	C313_162	--GCTGT-AA-TA-TTTA-GCC-TT-AGATGGAG-TTTACCACCTGC-TTTAGGCTG-CACTCTC-AAGCAACCTGACTCTAGAA-TACGCC-TGCTTGCGCCT-A-CCAGA-CTCGTGTCTCCA-TGGGCCTAGC-ACCCACTC--TGGGAG-CCCCTGTC-AA-GGG-AACTTGAAAC-ACATGTCAGTAGACGATG-CAC-AAACGCATC-AACGCCG--CATCT-CCT-AAACACATC---GAGTGTTAGGACTT-GGCGCTGGG-CTCTATCCCT-GTTCGC--TCGCCG--TTTA-CTAA-GGCAA-TCCCTGTT------
	C313_178	--GCTGT-AA-TA-TTTA-GCC-TT-AGATGGAG-TTTACCACCTGC-TTTAGGCTG-CACTCTC-AAGCAACCTGACTCTAGAA-TACGCC-TGCTTGCGCCT-A-CCAGA-CTCGTGTCTCCA-TGGGCCTAGC-ACCCACTC--TGGGAG-CCCCTGTC-AA-GGG-AACTTGAAAC-ACATGTCAGTAGACGATG-CAC-AAACGCATC-AACGCCG--CATCT-CCT-AAACACATC---GAGTGTTAGGACTT-GGCGCTGGG-CTC-ATCCCT-GTTCGC--TCGCCG--TT-A-CTAA-GGGAA-TCCCATTTGG----
	C312_269	--GCTGT-AA-TA-TTTA-GCC-TT-AGATGGAG-TTTACCACCTGC-TTTAGGCTG-CACTCTC-AAGCAACCTGACTCTAGAA-TACGCC-TGCTTACGCCT-A-CCAGA-CTCGTGTCTCCA-TGGGCCTAGC-ACCCACTC--TGGGAG-CCCCTGTC-AA-GGG-AACTTGAAAC-ACATGTCAGTAGACGATG-CAC-AAACGCATC-AACGCCG--CATCT-CCT-AAACACATC---GAGTGTTAGGACTT-GGCGCTGGG-CTC-ATCCCT-GTTCGC--TCGCCG--TT-A-CTAA-GGGAA-TCCCATTTGG----
	C313_191	--GCTGT-AA-TA-TTTA-GCC-TT-AGATGGAG-TTTACCACCTGC-TTTAGGCTG-CACTCTC-AAGCAACCTGACTCTAGAA-TACGCC-TGCTTGCGCCT-A-CCAGA-CTCGTGTCTCCA-TGGGCCTAGC-ACCCACTC--TGGGAG-CCCCTGTC-AA-GGG-AACTTGAGAC-ACGTGCCGGTAGGCGATG-CAC-AAACGCATC-AACGCCG--CATCT-TCT-AAACACGTC---GAGTGTTAGAACTT-GGCGCTGGG-CTC-ATCCCT-GTTCGC--TCGCCG--TT-A-CTAA-GGGAA-TCCCATTTGG----
	C313_319	--GCTGT-AA-TA-TTTA-GCC-TT-AGATGGAG-TTTACCACCTGC-TTTAGGCTG-CACTCTC-AAGCAACCTGACTCTAGAA-TACGCC-TGCTTGCGCCT-A-CCAGA-CTCGTGTCTCCA-TGGGCCTAGC-ACCCACTC--TGGGAG-CCCCTGTC-AA-GGG-AACTTGAGAC-ACGTGTCAGTAGGCGATG-CAC-AAACGCATC-AACGCCG--CATTT-CCT-AAACACGTC---GAGTGTTAGGACTT-GGCGCTGGG-CTC-ATCCCT-GTTCGC--TCGCCG--TT-A-CTAA-GGGAA-TCCCATTTGG----
	C313_250	--GCTGT-AA-TA-TTTA-GCC-TT-AGATGGAG-TTTACCACCTGC-TTTAGGCTG-CACTCTC-AAGCAACCTGACTCTAGAA-TACGCC-TGCTTGCGCCT-A-CCAGA-CTCGTGTCTCCA-TGGGCCTAGC-ACCCACTC--TGGGAG-CCCCTGTC-AA-GGG-AACTTGAAAC-ACATGTCAGTAGACGATG-CAC-AAACGCATC-AACGCCG--CATCT-CCT-AAACACATC---GAGTGTTAGGACTT-GGCGCTGGG-CTC-ATCCCT-GTTCGC--TCGCCG--TT-A-CTAA-GGGAA-TCCCTATTTG----
	C313_388	--GCTGT-AA-TA-TTTA-GCC-TT-AGATGGAG-TTTACCACCTGC-TTTAGGCTG-CACTCTC-AAGCAACCTGACTCTAGAA-TACGCC-TGCTTGCGCCT-A-CCAGA-CTCGTGTCTTCA-TGGGCCTAGC-ACCCACTC--TGGGAG-CCCCTGTC-AA-GGG-AACTTGAAAC-ACATGTCAGTAGACGATG-CAC-AAACGCATC-AACGCCG--CATCT-CCT-AAACACATC---GAGTGTTAGGACTT-GGCGCTGGG-CTC-ATCCCT-GTTCGC--TCGCCG--TT-A-CTAA-GGGAA-TCCCATTTGG----
	C313_79	--GCTGT-AA-TA-TTTA-GCC-TT-AGATGGAG-TTTACCACCTGC-TTTAGGCTG-CACTCTC-AAGCAACCTGACTCTAGAA-TACGCC-TGTCTGCGCCT-A-CCAGA-CTCACGCCTCCA-TGGGCCTAGC-ACCCACTC--TGGGAG-CCCCTGTC-AA-GGG-AACTTGAAAC-ACATGTCAGTAGACGATG-CAC-AAACGCATC-AACGCCG--CATCT-CCT-AAACACATC---GAGTGTTAGGACTT--GCGCTGGG-CTC-ATCCCT-GTTCGC--TCGCCG--TT-A-CTAA-GGGAA-TCCCATTTGGT---
	C313_238	--GCTGT-AA-TA-TTTA-GCC-TT-AGATGGAG-TTTACCACCTGC-TTTAGGCTG-CACTCTC-AAGCAACCTGACTCTAGAA-TACGCC-TGCTTGCGCCT-A-CCAGA-CTCGTGTCTCCA-TGGGCCTAGC-ACCCACTC--TGGGAG-CCCCTGTC-AA-GGG-AACTTGAAAC-ACATGTCAGTAGGCGATG-CAC-AAACGCATC-AACGCCG--CATCT-CCT-AAACACATC---GAGTGTTAGGACTT-GGCGCTGGG-CTC-ATCCCT-GTTCGC--TCGCCG--TT-A-CTAA-GGGAA-TCCCATTTGG----
	C313_168	--GCTGT-AA-TA-TTTA-GCC-TT-AGATGGAG-TTTACCACCTGC-TTTAGGCTG-CACTCTC-AAGCAACCTGACTCTAGAA-TACGCC-TGCTTGCGCCT-A-CCAGA-CTCGTGTCTCCA-TGGGCCTAGC-ACCCACTC--TGGGAG-CCCCTGTC-AA-GGG-AACTTGAAAC-ACATGTCAGTAGACGATG-CAC-AAACGCATC-AACGCCG--CATCT-CCT-AAACACATC---GAGTGTTAGGACTT-GGCGCTGGG-CTC-ATCCCT-GTTCGC--TCGCCG--TT-A-CTAA-GGGAA-TCCCATTTGG----
	C313_352	--GCTGT-AA-TA-TTTA-GCC-TT-AGATGGAG-TTTACCACCTGC-TTTAGGCTG-CACTCTC-AAGCAACCTGACTCTAGAA-TACGCC-TGCTTGCGCCT-A-CCAGA-CTCGTGTCTCCA-TGGGCCTAGC-ACCCACTC--TGGGAG-CCCCTGTC-AA-GGG-AACTTGAAAC-ACATGTCAGTAGACGATG-CAC-AAACGCATC-AACGCCG--CATCT-CCT-AAACACATC---GAGTGTTAGGACTT-GGCGCTGGG-CTC-ATCCCT-GTTCGC--TCGCCG--TT-A-CTAA-GGGAACTCCCATTTG-----
	C313_242	--GCTGT-AA-TA-TTTA-GCC-TT-AGATGGAG-TTTACCACCTGC-TTTAGGCTG-CACTCTC-AAGCAACCTGACTCTAGAA-TACGCC-TGCTTGCGCCT-A-CCAGA-CTCGTGTCTCCA-TGGGCCTAGC-ACCCACTC--TGGGAG-CCCCTGTC-AA-GGG-AACTTGAAAC-ACATGTCAGTAGACGATG-CAC-AAACGCATC-AACGCCG--CATCT-CCT-AAACACATC---GAGTGTTAGGACTT-GGCGCTGGG-CTC-ATCCCT-GTTCGC--TCGCCG--TT-A-CTAA-GGGAA-TCCCACTTTG----
	C313_173	--GCTGT-AA-TA-TTTA-GCC-TT-AGATGGAG-TTTACCACCTGC-TTTAGGCTG-CACTCTC-AAGCAACCTGACTCTAGAA-TACGCC-TGCTTGCGCCT-A-CCAGA-CTCGTGTCTCCA-TGGGCCTAGC-ACCCACTC--TGGGAG-CCCCTGTC-AA-GGG-AACTTGAAAC-ACGTGTCAGTAGGCGATG-CAC-AAACGCATC-AACGCCG--CATCT-CCT-AAACACGTC---GAGTGTTAGGACTT-GGCGCTGGG-CTC-ATCCCT-GTTCGC--TCGCCG--TT-A-CTAA-GGGAA-TCCCATTTGG----
	C313_413	--GCTGT-AA-TA-TTTA-GCC-TT-AGATGGAG-TTTACCACCTGC-TTTAGGCTG-CACTCTC-AAGCAACCTGACTCTAGAA-TACGCC-TGCTTGCGCCT-A-CCAGA-CTCGTGTCTCCA-TGGGCCTAGC-ACCCACTC--TGGGAG-CCCCTGTC-AA-GGG-AACTTGAAAC-ACATGTCAGTAGACGATG-CAC-AAACGCATC-AACGCCG--CATCT-CCT-AAGCACATC---GAGTGTTAGGACTT-GGCGCTGGG-CTC-ATCCCT-GTTCGC--TCGCCG--TT-A-CTAA-GGGAA-TCCCATTTGG----
	C313_372	--GCTGT-AA-TA-TTTA-GCC-TT-AGATGGAG-TTTACCACCTGC-TTTAGGCTG-CACTCTC-AAGCAACCTGACTCTAGAA-TACGCC-TGCTTGCGCCT-A-CCAGA-CTCGTGTCTCCA-TGGGCCTAGC-ACCCACTC--TGGGAG-CCCCTGTC-AA-GGG-AACTTGAAAC-ACATGTCAGTAGACGATG-CAC-AAACGCATC-AACGCCG--CATCT-CCT-AAACACATC---GAGTGTTAGGACTT-GGCGCTGGG-CTC-ATCCCT-GTTCGC--TCGCCG--TT-A-CTAA-GGGAA-TCCCATTTGG----
	C313_185	--GCTGT-AA-TA-TTTA-GCC-TT-AGATGGAG-TTTACCACCTGC-TTTAGGCTG-CACTCTC-AAGCAACCTGACTCTAGAA-TACGCC-TGCTTGCGCCT-A-CCAGA-CTCGTGTCTCCA-TGGGCCTAGC-ACCCACTC--TGGGAG-CCCCTGTC-AA-GGG-AACTTGAAAC-ACATGTCAGTAGACGATG-CAC-AAACGCATC-AACGCCG--CATCT-CCT-AAACACATC---GAGTGTTAGGACTT-GGCGCTGGG-CTC-ATCCCT-GTTCGC--TCGCCG--TT-A-CTAA-GGGAACTCCCATTTG-----
	C313_33	--GCTGT-AA-TA-TTTA-GCC-TT-AGATGGAG-TTTACCACCTGC-TTTAGGCTG-CACTCTC-AAGCAACCTGACTCTAGAA-TACGCC-TGCTTGCGCCT-A-CCAGA-CTCGTGTCTCCA-TGGGCCTAGC-ACCCACTC--TGGGAG-CCCCTGTC-AA-GGG-AACTTGAAAC-ACATGTCAGTAGACGATG-CAC-AAACGCATC-AACGCCG--CATCT-CCT-AAACACATC---GAGTGTTAGGACTT-G-CGCTGGG-CTC-ATCCCT-GTTCGC--TCGCCG--TT-A-CTAA-GGGAA-TCCCATTTGGT---
	C313_298	--GCTGT-AA-TA-TTTA-GCC-TT-AGATGGAG-TTTACCACCTGC-TTTAGGCTG-CACTCTC-AAGCAACCTGACTCTAGAA-TACGCC-TGCTTGCGCCT-A-CCAGA-CTCGTGTCTCCA-TGGGCCTAGC-ACCCACTC--TGGGAG-CCCCTGTC-AA-GGG-AACTTGAAAC-ACATGTCAGTAGACGATG-CAC-AAACGCATC-AACGCCG--CATCT-CCT-AAACACATC---GAGTGTTAGGATTT-GGCGCTGGG-CTC-ATCCCT-GTTCGC--TCGCCG--TT-A-CTAA-GGGAA-TCCCATTTGG----
	C313_43	--GCTGT-AA-TA-TTTA-GCC-TT-AGATGGAG-TTTACCACCTGC-TTTAGGCTG-CACTCTC-AAGCAACCTGACTCTAGAA-TACGCC-TGCTTGCGCCT-A-CCAGA-CTCGTGTCTCCA-TGGGCCTAGC-ACCCACTC--TGGGAG-CCCCTGTC-AA-GGG-AACTTGAGAC-ACGTGTCAGTAGGCGATG-CAC-AAACGCATC-AACGCCG--CATCT-CCT-AAACACGTC---GAGTGTTAGGACTT-GGCGCTGGA-CTC-ATCCCT-GTTCGC--TCGCCG--TT-A-CTAA-GGGAA-TCCCATTTGG----
	C313_195	--GCTGT-AA-TA-TTTA-GCC-TT-AGATGGAG-TTTACCACCTGC-TTTAGGCTG-CACTCTC-AAGCAACCTGACTCTAGAA-TACGCC-TGCTTGCGCCT-A-CCAGA-CTCGTGTCTCCA-TGGGCCTAGC-ACCCACTC--TGGGAG-CCCCTGTC-AA-GGG-AACTTGAAAC-ACATGTCAGTAGACGATG-CAC-AAACGCATC-AACGCCG--CATCT-CCT-AAACACATC---GAGTGTTAGGACTT-GGCGCTGGG-CTC-ATCCCT-GTTCGC--TCGCCG--TT-A-CTAA-GGGAA-TCCCATTTGG----
	C313_125	--GCTGT-AA-TA-TTTA-GCC-TT-AGATGGAG-TTTACCACCTGC-TTTAGGCTG-CACTCTC-AAGCAACCTGACTCTAGAA-TACGCC-TGCTTGCGCCT-A-CCAGA-CTCGTGTCTCCA-TGGGCCTAGC-ACCCACTC--TGGGAG-CCCCTGTC-AA-GGG-AACTTGAAAC-ACATGTCAGTAGACGATG-CAC-AAACGCATC-AACGCCG--CATCT-CCT-AAACACATC---GAGTGTTAGGACTT-GGCGCTGGG-CTC-ATCCCT-GTTCGC--TCGCCG--TT-A-CTAA-GGGAA-TCCCATTTGG----
	C313_220	--GCTGT-AA-TA-TTTA-GCC-TT-AGATGGAG-TTTACCACCTGC-TTTAGGCTG-CACTCTC-AAGCAACCTGACTCTAGAA-TACGCC-TGTCTGCGCCT-A-CCAGA-CTCGTGTCTCCA-TGGGCCTAGC-ACCCACTC--TGGGAG-CCCCTGTC-AA-GGG-AACTTGAAAC-ACATGTCAGTAGACGATG-CAC-AAACGCATC-AACGCCG--CATCT-CCT-AAACACATC---GAGTGTTAGGACTT-GGCGCTGGG-CTC-ATCCCT-GTTCGC--TCGCCG--TT-A-CTAA-GGGAA-TCCCATTTGG----
	C313_74	--GCTGT-AA-TA-TTTA-GCC-TT-AGATGGAG-TTTACCACCTGC-TTTAGGCTG-CACTCTC-AAGCAACCTGACTCTAGAA-TACGCC-TGCTTGCGCCT-A-CCAGA-CTCGTGCCTCCA-TGGGCCTAGC-ACCCACTC--TGGGAG-CCCCTGTC-AA-GGG-AACTTGAAAC-ACATGTCAGTAGACGATG-CAC-AAACGCATC-AACGCCG--CATCT-CCT-AAACACATC---GAGTGTTAGGACTT--GCGCTGGG-CTC-ATCCCT-GTTCGC--TCGCCG--TT-A-CTAA-GGGAA-TCCCATTTGGT---
	C313_138	--GCTGT-AA-TA-TTTA-GCC-TT-AGATGGAG-TTTACCACCTGC-TTTAGGCTG-CACTCTC-AAGCAACCTGACTCTAGAA-TACGCC-TGCTTGCGCCT-A-CCAGA-CTCGTGCCTCCA-TGGGCCTAGC-ACCCACTC--TGGGAG-CCCCTGTC-AA-GGG-AACTTGAAAC-ACATGTCAGTAGACGATG-CAC-AAACGCATC-AACGCCG--CATCT-CCT-AAACACATC---GAGTGTTAGGACTT-GGCGCTGGG-CTC-ATCCCT-GTTCGC--TCGCCG--TT-A-CTAA-GGGAA-TCCCATTTGG----
	C313_263	--GCTGT-AA-TA-TTTA-GCC-TT-AGATGGAG-TTTACCACCTGC-TTTAGGCTG-CACTCTC-AAGCAACCTGACTCTAGAA-TACGCC-TGCTCGCGCCT-A-CCAGA-CTCGTGTCTCCA-TGGGCCTAGC-ACCCACTC--TGGGAG-CCCCTGTC-AA-GGG-AACTTGAAAC-ACATGTCAGTAGACGATG-CAC-AAACGCATC-AACGCCG--CATCT-CCT-AAACACATC---GAGTGTTAGGGCTT-GGCGCTGGG-CTC-ATCCCT-GTTCGC--TCGCCG--TT-A-CTAA-GGGAA-TCCCATTTGG----
	C313_248	--GCTGT-AA-TA-TTTA-GCC-TT-AGATGGAG-TTTACCACCTGC-TTTAGGCTG-CACTCTC-AAGCAACCTGACTCTAGAA-TACGCC-TGCTTGCGCCT-A-CCAGA-CTCGTGTCTCCA-TGGGCCTAGC-ACCCACTC--TGGGAG-CCCCTGTC-AA-GGG-AACTTGAAAC-ACATGTCAGTAGACGATG-CAC-AAACGCATC-AACGCCG--CATCT-CCT-AAACACATC---GAGTGTTAGGACTT-GGCGCTGGG-CTC-AT-CCT-GTTCGC--TCGCCG--TT-A-CTAA-GGGAA-TCCCACTTTGG---
	C316_75	--GCTGT-AA-TA-TTTA-GCC-TT-AGATGGAG-TTTACCACCTGC-TTTAGGCTG-CACTCTC-AAGCAACCTGACTCTAGAA-TACGCC-TGCTCGCGCCT-A-CCAGA-CTCGTGTCTCCA-TGGGCCTAGC-ACCCACTC--TGGGAG-CCCCTGTC-AA-GGG-AACTTGAAAC-ACATGTCAGTAGACGATG-CAC-AAACGCATC-AACGCCG--CATCT-CCT-AAACACATC---GAGTGTTAGGACTT-GGCGCTGGG-CTC-ATCCCT-GTTCGC--TCGCCG--TT-A-CTAA-GGGAA-TCCCATTTGG----
	C316_67	--GCTGT-AA-TA-TTTA-GCC-TT-AGATGGAG-TTTACCACCTGC-TTTAGGCTG-CACTCTC-AAGCAACCTGACTCTAGAA-TACGCC-TGCTTGCGCCT-A-CCAGA-CTCGTGTCTCCA-TGGGCCTAGC-ACCCACTC--TGGTAG-CCCCTGTC-AA-GGG-AACTTGAAAC-ACATGTCAGTAGACGATG-CAC-AAACGCATC-AACGCCG--CATCT-CCT-AAACACATC---GAGTGTTAGGACTT-GGCGCTGGG-CTC-ATCCCT-GTTCGC--TCGCCG--TT-A-CTAA-GGGAA-TCCCACTTTG----
	C316_5	--GCTGT-AA-TA-TTTA-GCC-TT-AGATGGAG-TTTACCACCTGC-TTTAGGCTG-CACTCTC-AAGCAACCTGACTCTAGAA-TACGCC-TGCTTGCGCCT-A-CCAGA-CTCGTGTCTCCA-TGGGCCTAGC-ACCCACTC--TGGGAG-CCCCTGTC-AA-GGG-AACTTGAAAC-ACATGTCAGTAGACGATG-CAC-AAACGCATC-AACGCCG--CATCT-CCT-AAACACATC---GAGTGTTAGGACTT-G-CGCTGGG-CTC-ATCCCT-GTTCGC--TCGCCG--TT-A-CTAA-GGGAA-TCCCATTTGGT---
	C316_124	--GCTGT-AA-TA-TTTA-GCC-TT-AGATGGAG-TTTACCACCTGC-TTTAGGCTG-CACTCTC-AAGCAACCTGACTCTAGAA-TACGCC-TGCTTGCGCCT-A-CCAGA-CTCGTGTCTCCA-TGGGCCTAGC-ACCCACTC--TGGGAG-CCCCTGTC-AA-GGG-AACTTGAAAC-ACATGTCAGTAGACGATG-CAC-AAACGCATC-AACGCCG--CATCT-CCT-AAGCACATC---GAGTGTTAGGACTT-GGCGCTGGG-CTC-ATCCCT-GTTCGC--TCGCCG--TT-A-CTAA-GGGAA-TCCCATTTGG----
	C316_140	--GCTGT-AA-TA-TTTA-GCC-TT-AGATGGAG-TTTACCACCTGC-TTTAGGCTG-CACTCTC-AAGCAACCTGACTCTAGAA-TACGCC-TGCTTGCGCCT-A-CCAGA-CTCGTGTCTCCA-TGGGCCTAGC-ACCCACTC--TGGGAG-CCCCTGTC-AA-GGG-AACTTGAAAC-ACATGTCAGTAGACGATG-CAC-AAACGCATC-AACGCCG--CATCT-CCT-AAACACATC---GAGTGTTAGGACTT-GGCGCTGGG-CTC-ATCCCT-GTTCGC-TTCGCCG--TT-A-CTAA-GGG-AATCCCATTTT-----
	C316_144	---TCGCCAA-TA-TTTA-GC-CTT-AGATGGAG-TTTACCACCTGC-TTTAGGCTG-CACTCTC-AAGCAACCTGACTCTAGAA-TACGCC-TGCTTGCGCCT-A-CCAGA-CTCGTGTCTCCA-TGGGCCTAGC-ACCCACTC--TGGGAG-CCCCTGTC-AA-GGG-AACTTGAAAC-ACATGTCAGTAGACGATG-CAC-AAACGCATC-AACGCCG--CATCT-CCT-AAACACATC---GAGTGTTAGGACTT-GGCGCTGGG-CTA-ATCCCT-GTTCGC--TCGCCG--TT-A-CTAA-GGGAA-TCCCATTTGG----
	C316_64	--GCTGT-AA-TA-TTTA-GCC-TT-AGATGGAG-TTTACCACCTGC-TTTAGGCTG-CACTCTC-AAGCAACCTGACTCTAGAA-TACGCC-TGCTTGCGCCT-A-CCAGA-CTCGTGTCTCCA-TGGGCCTAGC-ACCCACTC--TGGGAG-CCCCTGTC-AA-GGG-AACTTGAAAC-ACATGTCAGTAGACGATG-CAC-AAACGCATC-AACGCCG--CATCT-CCT-AAACACATC---GAGTGTTAGGACTT-GGCGCTGGG-CTC-ATCCCT-GTTCGC--TCGCCG--TT-A-CTAA-GGGAA-TCCCATTTGG----
	C316_146	--GCTGT-AA-TA-TTTA-GCC-TT-AGATGGAG-TTTACCACCTGC-TTTAGGCTG-CACTCTC-AAGCAACCTGACTCTAGAA-TACGCC-TGCTTGCGCCT-A-CCAGA-CTCGTGTCTCCA-TGGGCCTAGC-ACCCACTC--TGGGAG-CCCCTGTC-AA-GGG-AACTTGAAAC-ACATGTCAGTAGACGATG-CAC-AAACGCATC-AACGCCG--CATCT-CCT-AAACACATC---GAGTGTTAGGACTT-GGCGCTGGG-CTC-ATCCCT-GTTCGC--TCGCCG--TTAA-CTAA-GGG-AATCCCATTTG-----
	K243_250	--GCTGT-AA-TA-TTTA-GCC-TT-AGATGGAG-TTTACCACCTGC-TTTAGGCTG-CACTCTC-AAGCAACCTGACTCTAGAA-TACGCC-TGCTCGCGCCT-A-CCAGA-CTCGTGTCTCCA-TGGGCCTAGC-ACCCACTC--TGGGAG-CCCCTGTC-AA-GGG-AACTTGAAAC-ACATGTCAGTAGACGATG-CAC-AAACGCATC-AACGCCG--CATCT-CCT-AAACACATC---GAGTGTTAGGACTT-GGCGCTGGG-CTC-ATCCCT-GTTCGC--TCGCCG--TT-A-CTAA-GGGAA-TCCCATTTGG----
	K243_325	--GCTGT-AA-TA-TTTA-GCC-TT-AGATGGAG-TTTACCACCTGC-TTTAGGCTG-CACTCTC-AAGCAACCTGACTCTAGAA-TACGCC-TGCTTGCGCCT-A-CCAGA-CTCGTGTCTCCA-TGGGCCTAGC-ACCCACTC--TGGGAG-CCCCTGTC-AA-GGG-AACTTGAAAC-ACATGTCAGTAGACGATG-CAC-AAACGCATC-AACGCCG--CATCT-CCT-AAACACATC---GAGTGTTAGGACTT-GGCGCTGGG-CTC-ATCCCT-GTTCGC--TCGCCG--TT-A-CTAA-GGGAA-TCCTTTTTAG----
	K243_214	--GCTGT-AA-TA-TTTA-GCC-TT-AGATGGAG-TTTACCACCTGC-TTTAGGCTG-CACTCTC-AAGCAACCTGACTCTAGAA-TACGCC-TGCTCGCGCCT-A-CCAGA-CTCGTGTCTCCA-TGGGCCTAGC-ACCCACTC--TGGGAG-CCCCTGTC-AA-GGG-AACTTGAAAC-ACATGTCAGTAGACGATG-CAC-AAACGCATC-AACGCCG--CATCT-CCT-AAACACATC---GAGTGTTAGGACTT-GGCGCTGGG-CTC-ATCCCT-GTTCGC--TCGCCG--TT-A-CTAA-GGGAA-TCCCATTTGG----
	K243_188	--GCTGT-AA-TA-TTTA-GCC-TT-AGATGGAG-TTTACCACCTGC-TTTAGGCTG-CACTCTC-AAGCAACCTGACTCTAGAA-TACGCC-TGCTTGCGCCT-A-CCAGA-CTCGTGTCTCCA-TGGGCCTAGC-ACCCACTC--TGGGAG-CCCCTGTC-AA-GGG-AACTTGAGAC-ACGTGTCAGTAGACGATG-CAC-AAACGCATC-AACGCCG--CATCT-CCT-AAACACATC---GAGTGTTAGGACTT-GGCGCTGGG-CTC-ATCCCT-GTTCGC--TCGCCG--TT-A-CTAA-GGGAACTCCCATTTG-----
	K243_355	--GCTGT-AA-TA-TTTA-GCC-TT-AGATGGAG-TTTACCACCTGC-TTTAGGCTG-CACTCTC-AAGCAACCTGACTCTAGAA-TACGCC-TGCTTGCGCCT-A-CCAGA-CTCGTGTCTCCA-TGGGCCTAGC-ACCCACTC--TGGGAG-CCCCTGTC-AA-GGG-AACTTGAGAC-ACGTGTCAGTAGGCGATG-CAC-AAACGCATC-AACGCCG--CATCT-CCT-AAACACATC---GAGTGTTAGGACTT-GGCGCTGGG-CTC-ATCCCT-GTTCGC--TCGCCG--TT-A-CTAA-GGGAA-TCCCATTTGG----
	K243_326	--GCTGT-AA-TA-TTTA-GCC-TT-AGATGGAG-TTTACCACCTGC-TTTAGGCTG-CACTCTC-AAGCAACCTGACTCTAGAA-TACGCC-TGCTTGCGCCT-A-CCAGA-CTCGTGTCTCCA-TGGGCCTAGC-ACCCACTC--TGGGAA-CCCCTGTC-AA-GGG-AGCTTGAAAC-ACATGTCAGTAGACGATG-CAC-AAACGCATC-AACGCCG--CATCT-CCT-AAACACATC---GAGTGTTAGGACTT-GGCGCTGGG-CTC-ATCCCT-GTTCGC--TCGCCG--TT-A-CTAA-GGGAA-TCCCATTTGG----
	K243_238	--GCTGT-AA-TA-TTTA-GCC-TT-AGATGGAG-TTTACCACCTGC-TTTAGGCTG-CACTCTC-AAGCAACCTGACTCTAGAA-TACGCC-TGCTCGCGCCT-A-CCAGA-CTCGTGTCTCCA-TGGGCCTAGC-ACCCACTC--TGGGAG-CCCCTGTC-AA-GGG-AACTTGAAAC-ACATGTCAGTAGACGATG-CAC-AAACGCATC-AACGCCG--CATCT-CCT-AAACACATC---GAGTGTTAGGACTT-GGCGCTGGG-CTC-ATCCCT-GTTCGC--TCGCCG--TT-A-CTAA-GGGAA-TCCCATTTGG----
	K243_200	--GCTGT-AA-TA-TTTA-GCC-TT-AGATGGAG-TTTACCACCTGC-TTTAGGCTG-CACTCTC-AAGCAACCTGACTCTAGAA-TACGCC-TGCTTGCGCCT-A-CCAGA-CTCGTGTCTCCA-TGGGCCTAGC-ACCCACTC--TGGGAG-CCCCTGTC-AA-GGG-AACTTGAAAC-ACATGTCAGTAGACGATG-CAC-AAACGCATC-AACGCCG--CATCT-CCT-AAACACATC---GAGTGTTAGGACTT-GGCGCTGGG-CTC-ATCCCT-GTTCGC--TCGCCG--TT-A-CTAA-GGGAA-TCCCATTTGG----
	K243_380	--GCTGTAAT-AT-TTTA-GCCTTT-AGATGGAG-TTTACCACCTGC-TTTAGGCTG-CACTCTC-AAGCAACCTGACTCTAGAA-TACGCC-TGCTTGCGCCT-A-CCAGA-CTCGTGTCTCCA-TGGGCCTAGC-ACCCACTC--TGGGAG-CCCCTGTC-AA-GGG-AACTTGAAAC-ACATGTCAGTAGACGATG-CAC-AAACGCATC-AACGCCG--CATCT-CCT-AAACACATC---GAGTGTTAGGACTT-GGCGCTGGG-CTC-ATCCCT-GTTCGC--TCGCCG--TT-A-CTAA-GGG-AATCCCATTT------
	K243_71	--GCTGT-AA-TA-TTTA-GCC-TT-AGATGGAG-TTTACCACCTGC-TTTAGGCTG-CACTCTC-AAGCAACCTGACTCTAGAA-TACGCC-TGTCTGCGCCT-A-CCAGA-CTCGTGTCTCCA-TGGGCCTAGC-ACCCACTC--TGGGAG-CCCCTGTC-AA-GGG-AACTTGAAAC-ACATGTCAGTAGACGATG-CAC-AAACGCATC-AACGCCG--CATCT-CCT-AAACACATC---GAGTGTTAGGACTT-GGCGCTGGG-CTC-ATCCCT-GTTCGC--TCGCCG--TT-A-CTAA-GGGAA-TCCCATTTGG----
	K243_85	--GCTGT-AA-TA-TTTA-GCC-TT-AGATGGAG-TTTACCACCTGC-TTTAGGCTG-CACTCTC-AAGCAACCTGACTCTAGAA-TACGCC-TGCTTGCGCCT-A-CCAGA-CTCGTGTCTCCA-TGGGCCTAGC-ACCCACTC--TGGGAG-CCCCTGTC-AA-GGG-AACTTGAAAC-ACATGTCAGTAGACGATG-CAC-AAACGCATC-AACGCCG--CATCT-CCT-AAACACATC---GAGTGTTAGGACTT-GGCGCTGGG-CTC-ATCCCT-GTTCGC--TCGCCG--TT-A-CTAA-GGGAA-TCCCATTTGG----
	K243_166	--GCTGT-AA-TA-TTTA-GCC-TT-AGATGGAG-TTTACCACCTGC-TTTAGGCTG-CACTCTC-AAGCAACCTGACTCTAGAA-TACGCC-TGCTTGCGCCT-A-CCAGA-CTCGTGCCTCCA-TGGGCCTAGC-ACCCACTC--TGGGAG-CCCCTGTC-AA-GGG-AACTTGAAAC-ACATGTCAGTAGACGATG-CAC-AAACGCATC-AACGCCG--CATCT-CCT-AAACACATC---GAGTGTTAGGACTT-GGCGCTGGG-CTC-ATCCCT-GTTCGC--TCGCCG--TT-A-CTAA-GGGAA-TCCCATTTGG----
	K243_186	--GCTGT-AA-TA-TTTA-GCC-TT-AGATGGAG-TTTACCACCTGC-TTTAGGCTG-CACTCTC-AAGCAACCTGACTCTAGAA-TACGCC-TGCTTGCGCCT-A-CCAGA-CTCGTGTCTCCA-TGGGCCTAGC-ACCCACTC--TGGGAG-CCCCTGTC-AA-GGG-AACTTGAAAC-ACATGTCAGTAGACGATG-CAC-AAACGCATC-AACGCCG--CATCT-CCT-AAACACATC---GAGTGTTAGGACTT-GGCGCTGGG-CTC-ATCCCT-GTTCGC--TCGCCG--TT-A-CTAA-GGGAA-TCCCACTTTC----
	K243_248	--GCTGT-AA-TA-TTTA-GCC-TT-AGATGGAG-TTTACCACCTGC-TTTAGGCTG-CACTCTC-AAGCAACCTGACTCTAGAA-TACGCC-TGCTTGCGCCT-A-CCAGA-CTCGTGTCTCCA-TGGGCCTAGC-ACCCACTC--TGGGAG-CCCCTGTC-AA-GGG-AACTTGAAAT-ACATGTCAGTAGACGATG-CAC-AAACGCATC-AACGCCG--CATCT-CCT-AAACACATC---GAGTGTTAGGACTT-GGCGCTGGG-CTC-ATCCCT-GTTCGC--TCGCCG--TT-ACTTAA-GGGAACTCCCCTAC------
	K243_274	--GCTGT-AA-TA-TTTA-GCC-TT-AGATGGAG-TTTACCACCTGC-TTTAGGCTG-CACTCTC-AAGCAACCTGACTCTAGAA-TACGCC-TGCTCGCGCCT-A-CCAGA-CTCGTGTCTCCA-TGGGCCTAGC-ACCCACTC--TGGGAG-CCCCTGTC-AA-GGG-AACTTGAAAC-ACATGTCAGTAGACGATG-CAC-AAACGCATC-AACGCCG--CATCT-CCT-AAACACATC---GAGTGTTAGGACTT-GGCGCTGGG-CTC-ATCCCT-GTTCGC--TCGCCG--TT-A-CTAA-GGGAA-TCCCATTTGG----
	K243_116	--GCTGT-AA-TA-TTTA-GCC-TT-AGATGGAG-TTTACCACCTGC-TTTAGGCTG-CACTCTC-AAGCAACCTGACTCTAGAA-TACGCC-TGTCTGCGCCT-A-CCAGA-CTCGTGTCTCCA-TGGGCCTAGC-ACCCACTC--TGGGAG-CCCCTGTC-AA-GGG-AACTTGAAAC-ACATGTCAGTAGACGATG-CAC-AAACGCATC-AACGCCG--CATCT-CCT-AAACACATC---GAGTGTTAGGACTT-GGCGCTGGG-CTC-ATCCCT-GTTCGC--TCGCCG--TT-A-CTAA-GGGAA-TCCCATTTGG----
	K243_301	--GCTGT-AA-TA-TTTA-GCC-TT-AGATGGAG-TTTACCACCTGC-TTTAGGCTG-CACTCTC-AAGCAACCTGACTCTAGAA-TACGCC-TGCTCGCGCCT-A-CCAGA-CTCGTGTCTCCA-TGGGCCTAGC-ACCCACTC--TGGGAG-CCCCTGTC-AA-GGG-AACTTGAAAC-ACATGTCAGTAGACGATG-CAC-AAACGCATC-AACGCCG--CATCT-CCT-AAACACATC---GAGTGTTAGGACTT-GGCGCTGGG-CTC-ATCCCT-GTTCGC--TCGCCG--TT-A-CTAA-GGGAA-T-CCATTTGGT---
	K243_257	---TCGCCAA-TA-TTTA-GC-TTT-AGATGGAG-TTTACCACCTGC-TTTAGGCTG-CACTCTC-AAGCAACCTGACTCTAGAA-TACGCC-TGCTTGCGCCT-A-CCAGA-CTCGTGTCTCCA-TGGGCCTAGC-ACCCACTC--TGGGAG-CCCCTGTC-AA-GGG-AACTTGAAAC-ACATGTCAGTAGACGATG-CAC-AAACGCATC-AACGCCG--CATCT-CCT-AAACACATC---GAGTGTTAGGACTT-GGCGCTGGG-CTC-ATCCCT-GTTCGC--TCGCCG--TT-A-CTAA-GGGAA-TCCCATTTGG----
	K243_154	---TCGCCAA-TA-TTTA-GC-TTT-AGATGGAG-TTTACCACCTGC-TTTAGGCTG-CACTCTC-AAGCAACCTGACTCTAGAA-TACGCC-TGCTCGCGCCT-A-CCAGA-CTCGTGTCTCCA-TGGGCCTAGC-ACCCACTC--TGGGAG-CCCCTGTC-AA-GGG-AACTTGAAAC-ACATGTCAGTAGACGATG-CAC-AAACGCATC-AACGCCG--CATCT-CCT-AAACACATC---GAGTGTTAGGACTT-GGCGCTGGG-CTC-ATCCCT-GTTCGC--TCGCCG--TT-A-CTAA-GGGAA-TCCCACTTTG----
	K243_264	--GCTGT-AA-TA-TTTA-GCC-TT-AGATGGAG-TTTACCACCTGC-TTTAGGCTGCCACTCTC-AAGCAACCTGACTCTAGAA-TACGCC-TGCTTGCGCCT-A-CCAGA-CTCGTGTCTCCA-TGGGCCTAGC-ACCCACTC--TGGGAG-CCCCTGTC-AA-GGG-AACTTGAAAC-ACATGTCAGTAGACGATG-CAC-AAACGCATC-AACGCCG--CATCT-CCT-AAACACATC---GAGTGTTAGGACTT-GGCGCTGGG-CTC-ATCCCT-GTTCGC--TCGCCG--TT-A-CTAA-GGG-AATCCCATTTG-----
	K245_270	--GCTGT-AA-TA-TTTA-GCC-TT-AGATGGAG-TTTACCACCTGC-TTTAGGCTG-CACTCTC-AAGCAACCTGACTCTAGAA-TACGCC-TGCTTGCGCCT-A-CCAGA-CTCGTGTCTCCA-TGGGCCTAGC-ACCCACTC--TGGGAG-CCCCTGTC-AA-GGG-AACTTGAAAC-ACATGTCAGTAGACGATG-CAC-AAACGCATC-AACGCCG--CATCT-CCT-AAACACATC---GAGTGTTAGGACTT-GGCGCTGGG-CTC-ATCCCT-GTTCGC--TCGCCG--TT-A-CTAA-GGGAA-TCCCATTTGG----
	K245_133	--GCTGT-AA-TA-TTTA-GCC-TT-AGATGGAG-TTTACCACCTGC-TTTAGGCTG-CACTCTC-AAGCAACCTGACTCTAGAA-TACGCC-TGCTTGCGCCT-A-CCAGA-CTCGTGTCTCCA-TGGGCCTAGC-ACCCACTC--TGGGAG-CCCCTGTC-AA-GGG-AACTTGAAAC-ACATGTCAGTAGACGATG-CAC-AAACGCATC-AACGCCG--CATCT-CCT-AAACACATC---GAGTGTTAGGACTT-GGCGCTGGG-CTC-ATCCCT-GTTCGC--TCGCCG--TT-A-CTAA-GGGAA-TCCCATTTGG----
	K245_112	--GCTGT-AA-TA-TTTA-GCC-TT-AGATGGAG-TTTACCACCTGC-TTTAGGCTG-CACTCTC-AAGCAACCTGACTCTAGAA-TACGCC-TGCTTGCGCCT-A-CCAGA-CTCGTGTCTCCA-TGGGCCTAGC-ACCCACTT--TGGGAG-CCCCTGTC-AA-GGG-AACTTGAGAC-ACGTGTCAGTAGACGATG-CAC-AAACGCATC-AACGCCG--CATCT-CCT-AAACACATC---GAGTGTTAGGACTT-GGCGCTGGG-CTC-ATCCT--GTTCGC--TCGCCG--TT-A-CTAA-GGGAA-TCCCACTTTGG---
	K245_33	--GCTGT-AA-TA-TTTA-GCC-TT-AGATGGAG-TTTACCACCTGC-TTTAGGCTG-CACTCTC-AAGCAACCTGACTCTAGAA-TACGCC-TGCTCGCGCCT-A-CCAGA-CTCGTGTCTCCA-TGGGCCTAGC-ACCCACTC--TGGGAG-CCCCTGTC-AA-GGG-AACTTGAAAC-ACGTGTCAGTAGGCGATG-CAC-AGACGCATC-AACGCCG--CATCT-CCT-AAACACGTC---GAGTGTTAGGACTT-GGCGCTGGG-CTC-ATCCCT-GTTCGC--TCGCCG--TT-A-CTAA-GGGAA-TCCCATTTGG----
	K245_137	--GCTGT-AA-TA-TTTA-GCC-TT-AGATGGAG-TTTACCACCTGC-TTTAGGCTG-CACTCTC-AAGCAACCTGACTCTAGAA-TACGCC-TGCTTGCGCCT-A-CCAGA-CTCGTGTCTCCA-TGGGCCTAGC-ACCCACTC--TGGGAG-CCCCTGTC-AA-GGG-AACTTGAAAC-ACATGTCAGTAGACGATG-CAC-AAACGCATC-AACGCCG--CACCT-CCT-AAACACATC---GAGTGTTAGGACTT-GGCGCTGGG-CTC-ATCCCT-GTTCGC--TCGCCG--TT-A-CTAA-GGGAA-TCCCATTTGG----
	K245_320	--GCTGT-AA-TA-TTTA-GCC-TT-AGATGGAG-TTTACCACCTGC-TTTAGGCTG-CACTCTC-AAGCAACCTGACTCTAGAA-TACGCC-TGCTTGCGCCT-A-CCAGA-CTCGTGTCTCCA-TGGGCCTAGC-ACCCACTC--TGGGAG-CCCCTGTC-AA-GGG-AACTTGAGAC-ACGTGTCAGTAGGCGATG-CAC-AAACGCATC-AACGCCG--CATCT-CCT-AAACACGTC---GAGTGTTAGGACTT-GGCGCTGGG-CTC-ATCCCT-GTTCGC--TCGCCG--TT-A-CTAA-GGGAA-TCCCATTTGG----
	K245_225	--GCTGT-AA-TA-TTTA-GCC-TT-AGATGGAG-TTTACCACCTGC-TTTAGGCTG-CACTCTC-AAGCAACCTGACTCTAGAA-TACGCC-TGCTTGCGCCT-A-CCAGA-CTCGTGCCTCCA-TGGGCCTAGC-ACCCACTC--TGGGAG-CCCCTGTC-AA-GGG-AACTTGAAAC-ACATGTCAGTAGACGATG-CAC-AAACGCATC-AACGCCG--CATCT-CCT-AAACACATC---GAGTGTTAGGACTT-GGCGCTGGG-CTC-ATCCCT-GTTCGC--TCGCCG--TT-A-CTAA-GGGAA-TCCCATTTGG----
	K245_140	--GCTGT-AA-TA-TTTA-GCC-TT-AGATGGAG-TTTACCACCTGC-TTTAGGCTG-CACTCTC-AAGCAACCTGACTCTAGAA-TACGCC-TGCTCGCGCCT-A-CCAGA-CTCGTGTCTCCA-TGGGCCTAGC-ACCCACTC--TGGGAG-CCCCTGTC-AA-GGG-AACTTGAAAC-ACATGTCAGTAGACGATG-CAC-AAACGCATC-AACGCCG--CATCT-CCT-AAACACATC---GAGTGTTAGGACTT-GGCGCTGGG-CTC-ATCCCT-GTTCGC--TCGCCG--TT-A-CTAA-GGGAACTCCCATTTG-----
	K245_323	--GCTGT-AA-TA-TTTA-GCC-TT-AGATGGAG-TTTACCACCTGC-TTTAGGCTG-CACTCTC-AAGCAACCTGACTCTAGAA-TACGCC-TGCTTGCGCCT-A-CCAGA-CTCGTGTCTCCA-TGGGCCTAGC-ACCCACTC--TGGGAG-CCCCTGTC-AA-GGG-AACTTGAAAC-ACATGTCAGTAGACGATG-CAC-AAACGCATC-AACGCCG--CATCT-CCT-AAACACATC---GAGTGTTAGGACTT-GGCGCTGGG-CTC-ATCCCT-GTTCGC-TTCGCCG--TT-A-CTAA-GGG-AATCCCATTTG-----
	K245_157	--GCTGT-AA-TA-TTTA-GCC-TT-AGATGGAG-TTTACCACCTGC-TTTAGGCTG-CACTCTC-AAGCAACCTGACTCTAGAA-TACGCC-TGCTTGCGCCT-A-CCAGA-CTCGTGTCTCCA-TGGGCCTAGC-ACCCACTC--TGGGAG-CCCCTGTC-AA-GGG-AACTTGAAAT-ACATGTCAGTAGACGATG-CAC-AAACGCATC-AACGCCG--CATCT-CCT-AAACACATC---GAGTGTTAGGACTT-GGCGCTGGG-CTC-ATCCCT-GTTCGC--TCGCCG--TT-A-CTAA-GGGAA-TCCCATTTGG----
	K245_277	--GCTGT-AA-TA-TTTA-GCC-TT-AGATGGAG-TTTACCACCTGC-TTTAGGCTG-CACTCTC-AAGCAACCTGACTCTAGAA-TACGCC-TGCTTGCGCCT-A-CCAGA-CTCGTGTCTCCA-TGGGCCTAGC-ACCCACTC--TGGGAG-CCCCTGTC-AA-GGG-AACTTGAAAC-ACATGTCAGTAGACGATG-CAC-AAACGCATC-AACGCCG--CATCT-CCT-AAACACATC---GAGTGTTAGGACTT-GGCGCTGGG-CTC-ATCCCT-GTTCGC-TTCGCCG--TT-A-CTAACGGGAACTCCCATT-------
	K245_41	--GCTGT-AA-TA-TTTA-GCC-TT-AGATGGAG-TTTACCACCTGC-TTTAGGCTG-CA-TCTC-AAGCAACCTGACTCTAGAA-TACGCC-TGCTTGCGCCT-A-CCAGA-CTCGTGTCTCCA-TGGGCCTAGC-ACCCACTC--TGGGAG-CCCCTGTC-AA-GGG-AACTTGAAAC-ACATGTCAGTAGACGATG-CAC-AAACGCATC-AACGCCG--CATCT-CCT-AAACACGTC---GAGTGTTAGGACTT-GGCGCTGGG-CTC-ATCCCT-GTTCGC--TCGCCG--TT-A-CTAA-GGGAA-TCCCATTTGGT---
	K246_375	--GCTGT-AA-TA-TTTA-GCC-TT-AGATGGAG-TTTACCACCTGC-TTTAGGCTG-CACTCTC-AAGCAACCTGACTCTAGAA-TACGCC-TGCTTGCGCCT-A-CCAGA-CTCGTGTCTCCA-TGGGCCTAGC-ACCCACTC--TGGGAG-CCCCTGTC-AA-GGG-AACTTGAAAC-ACGTGTCAGTAGGCGATG-CAC-AAACGCATC-AACGCCG--CATCT-CCT-AAACACGTC---GAGTGTTAGGACTT-GGCGCTGGG-CTC-ATCCCT-GTTCGC--TCGCCG--TTTA-CTAA-GGCAA-TCCCTGTTG-----
	K246_92	--GCTGT-AA-TA-TTTA-GCC-TT-AGATGGAG-TTTACCACCTGC-TTTAGGCTG-CACTCTC-AAGCAACCTGACTCTAGAA-TACGCC-TGCTTGCGCCT-A-CCAGA-CTCGTGTCTCCA-TGGGCCTAGC-ACCCACTC--TGGGAG-CCCCTGTC-AA-GGG-AACTTGAAAC-ACATGTCAGTAGACGATG-CAC-AAACGCATC-AACGCCG--CATCT-CCT-AAACACGTC---GAGTGTTAGGACTT-GGCGCTGGG-CTC-ATCCCT-GTTCGC--TCGCCG--TT-A-CTAA-GGG-A-TCCCATTTGGT---
	K246_222	--GCTGT-AA-TA-TTTA-GCC-TT-AGATGGAG-TTTACCACCTGC-TTTAGGCTG-CACTCTC-AAGCAACCTGACTCTAGAA-TACGCC-TGCTTGCGCCT-A-CCAGA-CTCGTGTCTCCA-TGGGCCTAGC-ACCCACTC--TGGGAG-CCCCTGTC-AA-GGG-AACTTGAAAC-ACATGTCAGTAGACGATG-CAC-AAACGCATC-AACGCCG--CATCT-CCT-AAACACGTC---GAGTGTTAGGACTT-GGCGCTGGG-CTC-ATCCCT-GTTCGC--TCGCCG--TT-A-CTAA-GGGAA-TCCCATTTGG----
	K246_249	--GCTGT-AA-TA-TTTA-GCC-TT-AGATGGAG-TTTACCACCTGC-TTTAGGCTG-CACTCTC-AAGCAACCTGACTCTAGAA-TACGCC-TGCTTGCGCCT-A-CCAGA-CTCGTGTCTCCA-TGGGCCTAGC-ACCCACTC--TGGGAG-CCCCTGTC-AA-GGG-AACTTGAGAC-ACGTGTCAGTAGGCGATG-CAC-AAACGCATC-AACGCCG--CATCT-CCT-AAACACGTC---GAGTGTTAGGACTT-GGCGCTGGG-CTC-ATCCCT-GTTCGC--TCGCCG--TT-A-CTAA-GGGAA-TCCCATTTGG----
	K246_182	--GCTGT-AA-TA-TTTA-GCC-TT-AGATGGAG-TTTACCACCTGC-TTTAGGCTG-CACTCTC-AAGCAACCTGACTCTAGAA-TACGCC-TGCTTGCGCCT-A-CCAGA-CTCGTGTCTCCA-TGGGCCTAGC-ACCCACTC--TGGGAG-CCCCTGTC-AA-GGG-AACTTGAAAC-ACATGTCAGTAGACGATG-CAC-AAACGCATC-AACGCCG--CATCT-CCT-AAACACATC---GAGTGTTAGGACTT-GGCGCTGGG-CTC-ATCCCT-GTTCGC--TCGCCG--TT-A-CTAA-GGGAA-TCCCATTTGG----
	K247_268	--GCTGT-AA-TA-TTTA-GCC-TT-AGATGGAG-TTTACCACCTGC-TTTAGGCTG-CACTCTC-AAGCAACCTGACTCTAGAA-TACGCC-TGCTTGCGCCT-A-CCAGA-CTCGTGTCTCCA-TGGGCCTAGC-ACCCACTC--TGGGAG-CCCCTGTC-AA-GGG-AACTTGAAAC-ACATGTCAGTAGACGATG-CAC-AAACGCATC-AACGCCG--CATCT-CCT-AAACACATC---GAGTGTTAGGACTT-GGCGCTGGG-CTC-ATCCCT-GTTCGC--TCGCCG--TT-A-CTAA-GGGAACTCCCATTTG-----
	K322_415	--GCTGT-AA-TA-TTTA-GCC-TT-AGATGGAG-TTTACCACCTGC-TTTAGGCTG-CACTCTC-AAGCAACCTGACTCTAGAA-TACGCC-TGCTCGCGCCT-A-CCAGA-CTCGTGTCTCCA-TGGGCCTAGC-ACCCACTC--TGGGAG-CCCCTGTC-AA-GGG-AACTTGAAAC-ACATGTCAGTAGACGATG-CAC-AAACGCATC-AACGCCG--CATCT-CCT-AAACACATC---GAGTGTTAGGACTT-GGCGCTGGG-CTC-ATCCCT-GTTCGC--TCGCCG--TT-A-CTAA-GGGAA-TCCCATTTGG----
	K322_40	--GCTGT-AA-TA-TTTA-GCC-TT-AGATGGAG-TTTACCACCTGC-TTTAGGCTG-CACTCTC-AAGCAACCTGACTCTAGAA-TACGCC-TGCTTGCGCCT-A-CCAGA-CTCGTGCCTCCA-TGGGCCTAGC-ACCCACTC--TGGGAG-CCCCTGTC-AA-GGG-AACTTGAAAC-ACATGTCAGTAGACGATG-CAC-AAACGCATC-AACGCCG--CATCT-CCTAAAACACATC---GAGTGTTAGGACTT--GCGCTGGG-CTC-ATCCCT-GTTCGC--TCGCCG--TT-A-CTAA-GGG-AATCCCATTTGG----
	K322_264	--GCTGT-AA-TA-TTTA-GCC-TT-AGATGGAG-TTTACCACCTGC-TTTAGGCTG-CACTCTC-AAGCAACCTGACTCTAGAA-TACGCC-TGCTCGCGCCT-A-CCAGA-CTCGTGTCTCCA-TGGGCCTAGC-ACCCACTC--TGGGAG-CCCCTGTC-AA-GGG-AACTTGAAAC-ACATGTCAGTAGACGATG-CAC-AAACGCATC-AACGCCG--CATCT-CCT-AAACACATC---GAGTGTTAGGACTT-GGCGCTGGG-CTC-ATCCCT-GTTCGC--TCGCCG--TT-A-CTAA-GGGAA-TCCCATTTGG----
	K322_359	--GCTGT-AA-TA-TTTA-GCC-TT-AGATGGAG-TTTACCACCTGC-TTTAGGCTG-CACTCTC-AAGCAACCTGACTCTAGAA-TACGCC-TGCTTGCGCCT-A-CCAGA-CTCGTGCCTCCA-TGGGCCTAGC-ACCCACTC--TGGGAG-CCCCTGTC-AA-GGG-AACTTGAAAC-ACATGTCAGTAGACGATG-CAC-AAACGCATC-AACGCCG--CATCT-CCT-AAACACATC---GAGTGTTAGGACTT-GGCGCTGGG-CTC-ATCCCT-GTTCGC--TCGCCG--TT-A-CTAA-GGGAA-TCCCATTTGG----
	K322_33	--GCTGT-AA-TA-TTTA-GCC-TT-AGATGGAG-TTTACCACCTGC-TTTAGGCTG-CACTCTC-AAGCAACCTGACTCTAGAA-TACGCC-TGCTTGCGCCT-A-CCAGA-CTCGTGTCTCCA-TGGGCCTAGC-ACCCACTC--TGGGAG-CCCCTGTC-AA-GGG-AACTTGAAAC-ACATGTCAGTAGACGATG-CAC-AAACGCATC-AACGCCG--CATCT-CCT-AAACACATC---GAGTGTTAGGACTT-G-CGCTGGG-CTC-ATCCCT-GTTCGC--TCGCCG--TT-A-CTAA-GGGAA-TCCCATTTGGT---
	K322_260	--GCTGT-AA-TA-TTTA-GCC-TT-AGATGGAG-TTTACCACCTGC-TTTAGGCTG-CACTCTC-AAGCAACCTGACTCTAGAA-TACGCC-TGCTTGCGCCT-A-CCAGA-CTCGTGTCTCCA-TGGGCCTAGC-ACCCACTC--TGGGAG-CCCCTGTC-AA-GGG-AACTTGAAAC-ACATGTCAGTAGACGATG-CAC-AAACGCATC-AACGCCG--CATCT-CCT-AAACACATC---GAGTGTTAGGACTT-GGCGCTGGG-CTC-ATCCCT-GTTCGC--TCGCCG--TT-A-CTAA-GGGAACTCCCCATTT-----
	K322_452	--GCTGT-AA-TA-TTTA-GCC-TT-AGATGGAG-TTTACCACCTGC-TTTAGGCTG-CACTCTC-AAGCAACCTGACTCTAGAA-TACGCC-TGCTTGCGCCT-A-CCAGA-CTCGTGTCTCCA-TGGGCCTAGC-ACCCACTC--TGGGAG-CCCCTGTC-AA-GGG-AACTTGAAAC-ACATGTCAGTAGACGATG-CAC-AAACGCATC-AACGCCG--CATCT-CCT-AAACACATC---GAGTGTTAGGACTT-GGCGCTGGG-CTC-ATCCCT-GCTCGC--TCGCCG--TT-A-CTAA-GGGAA-TCCCATTTGG----
	K322_193	--GCTGT-AA-TA-TTTA-GCC-TT-AGATGGAG-TTTACCACCTGC-TTTAGGCTG-CACTCTC-AAGCAACCTGACTCTAGAA-TACGCC-TGCTTGCGCCT-A-CCAGA-CTCGTGTCTCCA-TGGGCCTAGC-ACCCACTC--TGGGAG-CCCCTGTC-AA-GGG-AACTTGAAAC-ACATGTCAGTAGACGATG-CAC-AAACGCATC-AACGCCG--CATCT-CCT-AAACACATC---GAGTGTTAGGACTT-GGCGCTGGG-CTC-ATCCCT-GTTCGC--TCGCCG--TT-A-CTAA-GGGAA-TCCCATTTGG----
	K322_225	--GCTGT-AA-TA-TTTA-GCC-TT-AGATGGAG-TTTACCACCTGC-TTTAGGCTG-CACTCTC-AAGCAACCTGACTCTAGAA-TACGCC-TGCTTGCGCCT-A-CCAGA-CTCGTGTCTCCA-TGGGCCTAGC-ACCCACTC--TGGGAG-CCCCTGTC-AA-GGG-AACTTGAAAC-ACATGTCAGTAGACGATG-CAC-AAACGCATC-AACGCCG--CATCT-CCT-AAACACATC---GAGTGTTAGGACTT-GGCGCTGGG-CTC-ATCCCT-GTTCGC--TCGCCG--TT-A-CTAA-GGGAA-TCCCATTTGG----
	K322_144	--GCTGT-AA-TA-TTTA-GCC-TT-AGATGGAG-TTTACCACCTGC-TTTAGGCTG-CACTCTC-AAGCAACCTGACTCTAGAA-TACGCC-TGCTCGCGCCT-A-CCAGA-CTCGTGTCTCCA-TGGGCCTAGC-ACCCACTC--TGGGAG-CCCCTGTC-AA-GGG-AACTTGAAAC-ACATGTCAGTAGACGATG-CAC-AAACGCATC-AACGCCG--CATCT-CCT-AAACACATC---GAGTGTTAGGACTT-GGCGCTGGG-CTC-ATCCCT-GTTCGC--TCGCCG--TT-A-CTAA-GGGAA-TCCCATTTGG----
	K322_230	--GCTGT-AA-TA-TTTA-GCC-TT-AGATGGAG-TTTACCACCTGC-TTTAGGCTG-CACTCTC-AAGCAACCTGACTCTAGAA-TACGCC-TGCTTGCGCCT-A-CCAGA-CTCGTGTCTCCA-TGGGCCTAGC-ACCCACTC--TGGGAG-CCCCTGTC-AA-GGG-AACTTGAAAC-ACATGTCAGTAGACGATG-CAC-AAACGCATC-AACGCCG--CATCT-CCT-AAACACATC---GAGTGTTAGGACTT-GGCGCTGGG-CTC-ATCCCT-GTTCGC--TCGCCG--TT-A-CTAA-GGGAA-TCCCATTTGG----
	K322_488	--GCTGT-AA-TA-TTTA-GCC-TT-AGATGGAG-TTTACCACCTGC-TTTAGGCTG-CACTCTC-AAGCAACCTGACTCTAGAA-TACGCC-TGCTTGCGCCT-A-CCAGA-CTCGTGTCTCCA-TGGGCCTAGC-ACCCACTC--TGGGAG-CCCCTGTC-AA-GGG-AACTTGAAAC-ACATGTCAGTAGACGATG-CAC-AAACGCATC-AACGCCG--CATCT-CCT-AAACACATC---GAGTGTTAGGACTT-GGCGCTGGG-CTC-ATCCCT-GTTCGC--TCGCCG--TT-A-CTAA-GGGAA-TCCCATTTGG----
	K322_279	--GCTGT-AA-TA-TTTA-GCC-TT-AGATGGAG-TTTACCACCTGC-TTTAGGCTG-CACTCTC-AAGCAACCTGACTCTAGAA-TACGCC-TGCTTGCGCCT-A-CCAGA-CTCGTGTCTCCA-TGGGCCTAGC-ACCCACTC--TGGGAG-CCCCTGTC-AA-GGG-AACTTGAAAC-ACATGTCAGTAGACGATG-CAC-AAACGCATC-AACGCCG--CATCT-CCT-AAACACATC---GAGTGTTAGGACTT-GGCGCTGGG-CTC-ATCCCT-GTTCGC--TCGCCG--TT-A-CTAA-GGGAA-TCCCATTTGG----
	K322_315	--GCTGT-AA-TA-TTTA-GCC-TT-AGATGGAG-TTTACCACCTGC-TTTAGGCTG-CACTCTC-AAGCAACCTGACTCTAGAA-TACGCC-TGCTTGCGCCT-A-CCAGA-CTCGTGTCTCCA-TGGGCCTAGC-ACCCACTC--TGGGAG-CCCCTGTC-AA-GGG-AACTTGAAAC-ACATGTCAGTAGACGATG-CAC-AAACGCATC-AACGCCG--CATCT-CCT-AAACACATC---GAGTGTTAGGACTT-GGCGCTGGG-CTC-AT-CCT-GTTCGC--TCGCCG--TT-A-CTAA-GGGAA-TCCCATTTGGT---
	K322_400	--GCTGT-AA-TA-TTTA-GCC-TT-AGATGGAG-TTTACCACCTGC-TTTAGGCTG-CACTCTC-AAGCAACCTGACTCTAGAA-TACGCC-TGCTTGCGCCT-A-CCAGA-CTCGTGTCTCCA-TGGGCCTAGC-ACCCACTC--TGGGAG-CCCCTGTC-AA-GGG-AACTTGAGAC-ACGTGCCGGTAGGCGATG-CAC-AAACGCATC-AACGCCG--CATCT-TCT-AAACACATC---GAGTGTTAGAACTT-GGCGCTGGG-CTC-ATCCCT-GTTCGC--TCGCCG--TT-A-CTAA-GGGAA-TCCCATTTGG----
	K322_507	--GCTGT-AA-TA-TTTA-GCC-TT-AGATGGAG-TTTACCACCTGC-TTTAGGCTG-CACTCTC-AAGCAACCTGACTCTAGAA-TACGCC-TGCTTGCGCCT-A-CCAGA-CTCGTGTCTCCA-TGGGCCTAGC-ACCCACTC--TGGGAG-CCCCTGTC-AA-GGG-AACTTGAGAC-ACGTGTCAGTAGGCGATG-CAC-AAACGCATC-AACGCCG--CATCT-CCT-AAACACGTC---GAGTGTTAGGACTT-GGCGCTGGG-CTC-ATCCCT-GTTCGC--TCGCAG--TT-A-CTAA-GGGAA-TCCTTTTTAG----
	K322_302	--GCTGT-AA-TA-TTTA-GCC-TT-AGATGGAG-TTTACCACCTGC-TTTAGGCTG-CACTCTC-AAGCAACCTGACTCTAGAA-TACGCC-TGCTTGCGCCT-A-CCAGA-CTCGTGTCTCCA-TGGGCCTAGC-ACCCACTC--TGGGAG-CCCCTGTC-AA-GGG-AACTTGAAAC-ACATGTCAGTAGACGATG-CAC-AAACGCATC-AACGCCG--CATCT-CCT-AAACACGTC---GAGTGTTAGGACTT-GGCGCTGGG-CTC-ATCCCT-GTTCGC--TCGCCG--TT-A-CTAA-GGGAA-TCCCATTTGG----
	K322_178	--GCTGT-AA-TA-TTTA-GCC-TT-AGATGGAG-TTTACCACCTGC-TTTAGGCTG-CACTCTC-AAGCAACCTGACTCTAGAA-TACGCC-TGCTTGCGCCT-A-CCAGA-CTCGTGCCTCCA-TGGGCCTAGC-ACCCACTC--TGGGAG-CCCCTGTC-AA-GGG-AACTTGAAAC-ACATGTCAGTAAACGATG-CAC-AAACGCATC-AACGCCG--CATCT-CCT-AAACACATC---GAGTGTTAGGACTT-GGCGCTGGG-CTC-ATCCCT-GTTCGC--TCGCCG--TT-A-CTAA-GGGAA-TCCCATTTGG----
	K322_5	--GCTGT-AA-TA-TTTA-GCC-TT-AGATGGAG-TTTACCACCTGC-TTTAGGCTG-CACTCTC-AAGCAACCTGACTCTAGAA-TACGCC-TGCTCGCGCCT-A-CCAGA-CTCGTGTCTCCA-TGGGCCTAGC-ACCCACTC--TGGGAG-CCCCTGTC-AA-GGG-AACTTGAAAC-ACATGTCAGTAGACGATG-CAC-AAACGCATC-AACGCCG--CATCT-CCT-AAACACATC---GAGTGTTAGGACTT--GCGCTGGG-CTC-ATCCCT-GTTCGC--TCGCCG--TT-A-CTAA-GGGAA-TCCCATTTGGT---
	K322_198	--GCTGT-AA-TA-TTTA-GCC-TT-AGATGGAG-TTTACCACCTGC-TTTAGGCTG-CACTCTC-AAGCAACCTGACTCTAGAA-TACGCC-TGCTCGCGCCT-A-CCAGA-CTCGTGTCTCCA-TGGGCCTAGC-ACCCACTC--TGGGAG-CCCCTGTC-AA-GGG-AACTTGAAAC-ACATGTCAGTAGACGATG-CAC-AAACGCATC-AACGCCG--CATCT-CCT-AAACACATC---GAGTGTTAGGACTT-GGCGCTGGG-CTC-ATCCCT-GTTCGC--TCGCCG--TT-A-CTAA-GGGAA-TCCCACTTTG----
	K322_189	--GCTGT-AA-TA-TTTA-GCC-TT-AGATGGAG-TTTACCACCTGC-TTTAGGCTG-CACTCTC-AAGCAACCTGACTCTAGAA-TACGCC-TGCTTGCGCCT-A-CCAGA-CTCGTGTCTCCA-TGGGCCTAGC-ACCCACTC--TGGGAG-CCCCTGTC-AA-GGG-AACTTGAGAC-ACGTGTCAGTAGGCGATG-CAC-AAACGCATC-AACGCCG--CATCT-CCT-AAACACGTC---GAGTGTTAGGACTT-GGCGCTGGG-CTC-ATCCCT-GTTCGC--TCGCCG--TT-A-CTAA-GGGAA-TCCCATTTGG----
	K322_187	--GCTGT-AA-TA-TTTA-GCC-TT-AGATGGAG-TTTACCACCTGC-TTTAGGCTG-CACTCTC-AAGCAACCTGACTCTAGAA-TACGCC-TGCTTGCGCCT-A-CCAGA-CTCGTGTCTCCA-TGGGCCTAGC-ACCCACTC--TGGGAG-CCCCTGTC-AA-GGG-AACTTGAAAC-ACATGTCAGTAGACGATG-CAC-AAACGCATC-AACGCCG--CATCT-CCT-AAACACATC---GAGTGTTAGGACTT-GGCGCTGGG-CTC-ATCCCT-GTTCGC--TCGCCG--TT-A-CTAA-GGGAA-TCCCACTTTG----
	K322_256	--GCTGT-AA-TA-TTTA-GCC-TT-AGATGGAG-TTTACCACCTGC-TTTAGGCTG-CACTCTC-AAGCAACCTGACTCTAGAA-TACGCC-TGCTTGCGCCT-A-CCAGA-CTCGTGTCTCCA-TGGGCCTAGC-ACCCACTC--TGGGAG-CCCCTGTC-AA-GGG-AACTTGAAAC-ACATGTCAGTAGACGATG-CAC-AAACGCATC-AACGCCG--CATCT-CCT-AAACACATC---GAGTGTTAGGACTT-GGCGCTGGG-CTC-ATCCCT-GTTCGC--TCGCCG--TT-A-CTAA-GGGAACTCCCATTTG-----
	K322_206	--GCTGT-AA-TA-TTTA-GCC-TT-AGATGGAG-TTTACCACCTGC-TTTAGGCTG-CACTCTC-AAGCAACCTGACTCTAGAA-TACGCC-TGCTTGCGCCT-A-CCAGA-CTCGTGTCTCCA-TGGGCCTAGC-ACCCACTC--TGGGAG-CCCCTGTC-AA-GGG-AACTTGAAAC-ACATGTCAGTAGGCGATG-CAC-AAACGCATC-AACGCCG--CATCT-CCT-AAACACGTC---GAGTGTTAGGACTT-GGCGCTGGG-CTC-ATCCCT-GTTCGC--TCGCCG--TT-A-CTAA-GGGAACTCCCATTTG-----
	K322_275	--GCTGT-AA-TA-TTTA-GCC-TT-AGATGGAG-TTTACCACCTGC-TTTAGGCTG-CACTCTC-AAGCAACCTGACTCTAGAA-TACGCC-TGCTTGCGCCT-A-CCAGA-CTCGTGTCTCCA-TGGGCCTAGC-ACCCACTC--TGGGAG-CCCCTGTC-AA-GGG-AACTTGAAAC-ACATGTCAGTAGGCGATG-CAC-AGACGCATC-AACGCCG--CATCT-CCT-AAACACGTC---GAGTGTTAGGACTT-GGCGCTGGG-CTC-ATCCCTCGTTCGC--TCGCCG--TT-A-CTAA-GGGAA-TCCCATTTG-----
	K322_99	--GCTGT-AA-TA-TTTA-GCC-TT-AGATGGAG-TTTACCACCTGC-TTTAGGCTG-CA-TCTC-AAGCAACCTGACTCTAGAA-TACGCC-TGTCTGCGCCT-A-CCAGA-CTCACGCCTCCA-TGGGCCTAGC-ACCCACTT--TGGGAG-CCCCTGTC-AA-GGG-AACTTGAAAC-ACATGTCAGTAGACGATG-CAC-AAACGCATC-AACGCCG--CATCT-CCT-AAACACATC---GAGTGTTAGGACTT-GGCGCTGGG-CTC-ATCCCT-GTTCGC--TCGCCG--TT-A-CTAA-GGGAA-TCCCATTTGGT---
	K322_186	--GCTGT-AA-TA-TTTA-GCC-TT-AGATGGAG-TTTACCACCTGC-TTTAGGCTG-CACTCTC-AAGCAACCTGACTCTAGAA-TACGCC-TGCTTGCGCCT-A-CCAGA-CTCGTGTCTCCA-TGGGCCTAGC-ACCCACTC--TGGGAG-CCCCTGTC-AA-GGG-AACTTGAAAC-ACGTGTCAGTAGGCGATG-CAC-AAACGCATC-AACGCCG--CATCT-CCT-AAACACGTC---GAGTGTTAGGACTT-GGCGCTGGG-CTC-ATCCCT-GTTCGC--TCGCCG--TT-A-CTAA-GGGAA-TCCCATTTGG----
	K322_433	--GCTGTAAT-AT-TTTA-GCC-TT-AGATGGAG-TTTACCACCTGC-TTTAGGCTG-CACTCTC-AAGCAACCTGACTCTAGAA-TACGCC-TGCTTGCGCCT-A-CCAGA-CTCGTGTCTCCA-TGGGCCTAGC-ACCCACTC--TGGGAG-CCCCTGTC-AA-GGG-AACTTGAGAC-ACGTGTCAGTAGGCGATG-CAC-AAACGCATC-AACGCCG--CATCT-CCT-AAACACATC---GAGTGTTAGGACTT-GGCGCTGGG-CTC-ATCCCT-GTTCGC--TCGCCG--TT-A-CTAA-GGG-AATCCCATTTG-----
	K322_166	--GCTGT-AA-TATTTTA-GCC-TT-AGATGGAG-TTTACCACCTGC-TTTAGGCTG-CACTCTC-AAGCAACCTGACTCTAGAA-TACGCC-TGCTTGCGCCT-A-CCAGA-CTCGTGCCTCCA-TGGGCCTAGC-ACCCACTC--TGGGAG-CCCCTGTC-AA-GGG-AACTTGAGAC-ACGTGTCAGTAGGCGATG-CAC-AAACGCATC-AACGCCG--CATCT-CCT-AAACACATC---GAGTGTTAGGACTT-GGCGCTGGGCTTC-ATCCCT-GTTCGC--TCGCCG--TT-A-CTAA-GGGAA-TCCCACTT------
	K322_164	--GCTGT-AA-TA-TTTA-GCC-TT-AGATGGAG-TTTACCACCTGC-TTTAGGCTG-CACTCTC-AAGCAACCTGACTCTAGAA-TACGCC-TGCTTGCGCCT-A-CCAGA-CTCGTGTCTCCA-TGGGCCTAGC-ACCCACTC--TGGGAG-CCCCTGTC-AA-GGG-AACTTGAGAC-ACGTGTCAGTAGGCGATG-CAC-AAACGCATC-AACGCCG--CATCT-CCT-AAACACGTC---GAGTGTTAGGACTT-GGCGCTGGG-CTC-ATCCCT-GTTCGC--TCGCCG--TT-A-CTAA-GGGAA-TCCCATTTGG----
	K322_251	-GGCTGT-AA-TATTTTA-GCC-TT-AGATGGAG-TTTACCACCTGC-TTTAGGCTG-CACTCTC-AAGCAACCTGACTCTAGAATTACGCC-TGCTTGCGCCT-A-CCAGA-CTCGTGTCTCCA-TGGGCCTAGC-ACCCACTC--TGGGAG-CCCCTGTC-AA-GGG-AACTTGAAAT-ACATGTCAGTAGACGATG-CAC-AAACGCATC-AACGCCG--CATCT-CCT-AAACACATC---GAGTGTTAGGACTT-GGCGCTGGG-CTC-ATCCCT-GTTCAC--TCGCAG--TT-A-CTAA-GGGAACTCCCAC--------
	K322_121	--GCTGT-AA-TA-TTTA-GCC-TT-AGATGGAG-TTTACCACCTGC-TTTAGGCTG-CA-TCTC-AAGCAACCTGACTCTAGAA-TACGCC-TGCTTGCGCCT-A-CCAGA-CTCGTGTCTCCA-TGGGCCTAGC-ACCCACTC--TGGGAG-CCCCTGTC-AA-GGG-AACTTGAAAC-ACATGTCAGTAGGCGATG-CAC-AAACGCATC-AACGCCG--CATCT-CCT-AAACACGTC---GAGTGTTAGGACTT-GGCGCTGGG-CTC-ATCCCT-GTTCGC--TCGCCG--TT-A-CTAA-GGGAA-TCCCATTTGGT---
	K322_184	--GCTGT-AA-TA-TTTA-GCT-TT-AGGTGAAG-TTTACCACCTGC-TTTAGGCTG-CACTCTC-AAGCAACCTGACTCTAGAA-TACGCC-TGCTTGCGCCT-A-CCAGA-CTCGTGTCTCCA-TGGGCCTAGC-ACCCACTC--TGGGAG-CCCCTGTC-AA-GGG-AACTTGAAAC-ACATGTCAGTAGACGATG-CAC-AAACGCATC-AACGCCG--CATCT-CCT-AAACACATC---GAGTGTTAGGACTT-GGCGCTGGG-CTC-ATCCCT-GTTCGC--TCGCCG--TT-A-CTAACGGGAACTCCCATTT------
	L127_17	--GCTGT-AA-TA-TTTA-GCC-TT-AGATGGAG-TTTACCACCTGC-TTTAGGCTG-CACTCTC-AAGCAACCTGACTCTAGAA-TACGCC-TGCTCGCGCCT-A-CCAGA-CTCGTGTCTCCA-TGGGCCTAGC-ACCCACTC--TGGGAG-CCCCTGTC-AA-GGG-AACTTGAAAC-ACATGTCAGTAGACGATG-CAC-AAACGCATC-AACGCCG--CATCT-CCT-AAACACATC---GAGTGTTAGGACTT--GCGCTGGG-CTC-ATCCCT-GTTCGC--TCGCCG--TT-A-CTAA-GGGAA-TCCCATTTGGT---
	L127_60	--GCTGT-AA-TA-TTTA-GCC-TT-AGATGGAG-TTTACCACCTGC-TTTAGGCTG-CACTCTC-AAGCAACCTGACTCTAGAA-TACGCC-TGCTCGCGCCT-A-CCAGA-CTCGTGTCTCCA-TGGGCCTAGC-ACCCACTC--TGGGAG-CCCCTGTC-AA-GGG-AACTTGAAAC-ACATGTCAGTAGACGATG-CAC-AAACGCATC-AACGCCG--CATCT-CCT-AAACACATC---GAGTGTTAGGACTT-GGCGCTGGG-CTC-ATCCCT-GTTCGC--TCGCCG--TT-A-CTAA-GGGAA-TCCCATTTGG----
	L127_74	--GCTGT-AA-TA-TTTA-GCC-TT-AGATGGAG-TTTACCACCTGC-TTTAGGCTG-CACTCTC-AAGCAACCTGACTCTAGAA-TACGCC-TGCTTGCGCCT-A-CCAGA-CTCATGTCTCCA-TGGGCCTAGC-ACCCACTC--TGGGAG-CCCCTGTC-AA-GGG-AACTTGAAAC-ACATGTCAGTAGACGATG-CAC-AAACGCATC-AACGCCG--CATCT-CCT-AAACACATC---GAGTGTTAGGACTT-GGCGCTGGG-CTC-ATCCCT-GTTCGC--TCGCCG--TT-A-CTAA-GGGAA-TCCCATTTGG----
	L127_199	--GCTGT-AA-TA-TTTA-GCC-TT-AGATGGAG-TTTACCACCTGC-TTTAGGCTG-CACTCTC-AAGCAACCTGACTCTAGAA-TACGCC-TGCTTGCGCCT-A-CCAGA-CTCGTGTCTCCA-TGGGCCTAGC-ACCCACTA--TGGGAG-CCCCTGTC-AA-GGG-AACTTGAAAC-ACATGTCAGTAGACGATG-CAC-AAACGCATC-AACGCCG--CATCT-CCT-AAACACATC---GAGTGTTAGGACTT-GGCGCTGGG-CTC-ATCCCT-GTTCGC--TCGCCG--TT-A-CTAA-GGGAA-TCCCATTTGG----
	L127_99	--GCTGT-AA-TA-TTTA-GCC-TT-AGATGGAG-TTTACCACCTGC-TTTAGGCTG-CACTCTC-AAGCAACCTGACTCTAGAA-TACGCC-TGCTCGCGCCT-A-CCAGA-CTCGTGTCTCCA-TGGGCCTAGC-ACCCACTC--TGGGAG-CCCCTGTC-AA-GGG-AACTTGAAAC-ACATGTCAGTAGACGATG-CAC-AAACGCATC-AACGCCG--CATCT-CCT-AAACACATC---GAGTGTTAGGACTT-GGCGCTGGG-CTC-ATCCCT-GTTCGC--TCGCCG--TT-A-CTAA-GGGAA-TCCCATTTGG----
	L127_64	--GCTGT-AA-TA-TTTA-GCC-TT-AGATGGAG-TTTACCACCTGC-TTTAGGCTG-CACTCTC-AAGCAACCTGACTCTAGAA-TACGCC-TGCTTGCGCCT-A-CCAGA-CTCGTGTCTCCA-TGGGCCTAGC-ACCCACTC--TGGGAG-CCCCTGTC-AA-GGG-AACTTGAAAC-ACATGTCAGTAGACGATG-CAC-AAACGCATC-AACGCCG--CATCT-CCT-AAACACATC---GAGTGTTAGGACTT-GGCGCTGGG-CTC-ATCCCT-GTTCGC--TCGCCG--TT-A-CTAA-GGGAACTCCCATTTG-----
	L127_23	--GCTGT-AA-TA-TTTA-GCC-TT-AGATGGAG-TTTACCACCTGC-TTTAGGCTG-CACTCTC-AAGCAACCTGACTCTAGAA-TACGCC-TGCTTGCGCCT-A-CCAGA-CTCGTGTCTCCA-TGGGCCTAGC-ACCCACTC--TGGGAG-CCCCTGTC-AA-GGG-AACTTGAAAC-ACATGTCAGTAGACGATG-CAC-AAACGCATC-AACGCCG--CATCT-CCT-AAACACATC---GAGTGTTAGGACTT-GGCGCTGGG-CTC-ATCCCT-GTTCGC--TCGCCG--TT-A-CTAA-GGGAA-TCCCATTTGG----
	L127_59	--GCTGT-AA-TA-TTTA-GCC-TT-AGATGGAG-TTTACCACCTGC-TTTAGGCTG-CACTCTC-AAGCAACCTGACTCTAGAA-TACGCC-TGCTCGCGCCT-A-CCAGA-CTCGTGTCTCCA-TGGGCCTAGC-ACCCACTC--TGGGAG-CCCCTGTC-AA-GGG-AACTTGAAAC-ACATGTCAGTAGACGATG-CAC-AAACGCATC-AACGCCG--CATCT-CCT-AAACACATC---GAGTGTTAGGACTT-GGCGCTGGG-CTC-ATCCCT-GTTCGC--TCGCCG--TT-A-CTAA-GGGAA-TCCCATTTGG----
	L127_161	--GCTGT-AA-TA-TTTA-GCC-TT-AGATGGAG-TTTACCACCTGC-TTTAGGCTG-CACTCTC-AAGCAACCTGACTCTAGAA-TACGCC-TGCTTGCGCCTAA-CCAGA-CTCGTGTCTCCA-TGGGCCTAGC-ACCCACTC--TGGGAG-CCCCTGTC-AA-GGG-AACTTGAAAC-ACATGTCAGTAGACGATG-CAC-AAACGCATC-AACGCCG--CATCT-CCT-AAACACATC---GAGTGTTAGGACTTTGGCGCTGGG-CTC-ATCCCT-GTTCGC--TCGCCG--TT-A-CTAA-GGGAA-TCCCATTT------
	L127_193	--GCTGT-AA-TA-TTTA-GCC-TT-AGATGGAG-TTTACCACCTGC-TTTAGGCTG-CACTCTC-AAGCAACCTGACTCTAGAA-TACGCC-TGCTTGCGCCT-A-CCAGA-CTCGTGTCTCCA-TGGGCCTAGC-ACCCACTC--TGGGAG-CCCCTGTC-AA-GGG-AACTTGAAAC-ACATGTCAGTAGACGATG-CAC-AAACGCATC-AACGCCG--CATCT-CCT-AAACACATC---GAGTGTTAGGACTT-GGCGCTGGG-CTC-ATCCCT-GTTCGC-TTCGCCG--TT-A-CTAA-GGG-AATCCCATTTT-----
	L127_100	--GCTGT-AA-TA-TTTA-GCC-TT-AGATGGAG-TTTACCACCTGC-TTTAGGCTG-CACTCTC-AAGCAACCTGACTCTAGAA-TACGCC-TGCTTGCGCCT-A-CCAGA-CTCGTGTCTCCA-TGGGCCTAGC-ACCCACTC--TGGGAG-CCCCTGTC-AA-GGG-AACTTGAAAC-ACATGTCAGTAGACGATG-CAC-AAACGCATC-AACGCCG--CATCT-CCT-AAACACATC---GAGTGTTAGGACTT-GGCGCTGGG-CTC-ATCCCT-GTTCGC--TCGCCG--TT-A-CTAA-GGGAA-TCCCATTTCG----
	L127_104	--GCTGT-AA-TA-TTTA-GCC-TT-AGATGGAG-TTTACCACCTGC-TTTAGGCTG-CACTCTC-AAGCAACCTGACTCTAGAA-TACGCC-TGCTCGCGCCT-A-CCAGA-CTCGTGTCTCCA-TGGGCCTAGC-ACCCACTC--TGGGAG-CCCCTGTC-AA-GGG-AACTTGAAAC-ACATGTCAGTAGACGATG-CAC-AAACGCATC-AACGCCG--CATCT-CCT-AAACACATC---GAGTGTTAGGACTT-GGCGCTGGG-CTC-AT-CCT-GTTCGC--TCGCCG--TT-A-CTAA-GGGAA-TCCCATTTGGT---
	L127_112	--GCTGT-AA-TA-TTTA-GCC-TT-AGATGGAG-TTTACCACCTGC-TTTAGGCTG-CACTCTC-AAGCAACCTGACTCTAGAA-TACGCC-TGCTTGCGCCT-A-CCAGA-CTCGTGTCTCCA-TGGGCCTAGC-ACCCACTC--TGGGAG-CCCCTGTC-AA-GGG-AACTTGAAAC-ACATGTCAGTAGACGATG-CAC-AAACGCATC-AACGCCG--CATCT-CCT-AAACACATC---GAGTGTTAGGACTT-GGCGCTGGG-CTC-AT-CCT-GTTCGC--TCGCCG--TT-A-CTAA-GGGAA-TCCCATTTGGT---
	L127_13	--GCTGT-AA-TA-TTTA-GCC-TT-AGATGGAG-TTTACCACCTGC-TTTAGGCTG-CACTCTC-AAGCAACCTGACTCTAGAA-TACGCC-TGCTTGCGCCT-A-CCAGA-CTCGTGTCTCCA-TGGGCCTAGC-ACCCACTC--TGGGAG-CCCCTGTC-AA-GGG-AACTTGAAAC-ACATGTCAGTAGACGATG-CAC-AAACGCATC-AACGCCG--CATCT-CCT-AAACACATC---GAGTGTTAGGACTT-G-CGCTGGG-CTC-ATCCCT-GTTCGC--TCGCCG--TT-A-CTAA-GGGAA-TCCCATTTGGT---
	L127_11	--GCTGT-AA-TA-TTTA-GCC-TT-AGATGGAG-TTTACCACCTGC-TTTAGGCTG-CACTCTC-AAGCAACCTGACTCTAGAA-TACGCC-TGCTTGCGCCT-A-CCAGA-CTCGTGTCTCCA-TGGGCCTAGC-ACCCACTC--TGGGAG-CCCCTGTC-AA-GGG-AACTTGAAAC-ACATGTCAGTAGACGATG-CAC-AAACGCATC-AACGCCG--CATCT-CCT-AAACACGTC---GAGTGTTAGGACTT-GGCGCTGGG-CTC-ATCCCT-GTTCGC--TCGCCG--TT-A-CTAA-GGGAA-TCCCATTTGG----
	L127_141	--GCTGT-AA-TA-TTTA-GCC-TT-AGATGGAG-TTTACCACCTGC-TTTAGGCTG-CACTCTC-AAGCAACCTGACTC-AGAA-TACGCC-TGTCTGCGCCT-A-CCAGA-CTCACGCCTCCA-TGGGCCTAGC-ACCCACTT--TGGGAG-CCCCTGTC-AA-GGG-AACTTGAAAC-ACATGTCAGTAGACGATG-CAC-AAACGCATC-AACGCCG--CATCT-CCT-AAACACATC---GAGTGTTAGGACTT-GGCGCTGGG-CTC-ATCCCT-GTTCGC--TCGCCG--TT-A-CTAA-GGGAA-TCCCATTTGGT---
	L127_62	--GCTGT-AA-TA-TTTA-GCC-TT-AGATGGAG-TTTACCACCTGC-TTTAGGCTG-CACTCTC-AAGCAACCTGACTCTAGAA-TACGCC-TGCTTGCGCCT-A-CCAGA-CTCGTGTCTCCA-TGGGCCTAGC-ACCCACTC--TGGGAG-CCCCTGTC-AA-GGG-AACTTGAAAC-ACATGTCAGTAGACGATG-CAC-AAACGCATC-AACGCCG--CATCT-CCT-AAACACATC---GAGTGTTAGGACTT-GGCGCTGGG-CTC-ATCCCT-GTTCGC--TCGCCG--TT-A-CTAA-GGGAA-TCCCACTTTG----
	L127_63	--GCTGT-AA-TA-TTTA-GCC-TT-AGATGGAG-TTTACCACCTGC-TTTAGGCTG-CACTCTC-AAGCAACCTGACTCTAGAA-TACGCC-TGCTTGCGCCT-A-CCAGA-CTCGTGTCTCCA-TGGGCCTAGC-ACCCACTC--TGGGAG-CCCCTGTC-AA-GGG-AACTTGAAAC-ACATGTCAGTAGACGATG-CAC-AAGCGCATC-AACGCCG--CATCT-CCT-AAACACATC---GAGTGTTAGGACTT-GGCGCTGGG-CTC-ATCCCT-GTTCGC--TCGCCG--TT-A-CTAA-GGGAA-TCCCATTTGG----
	L127_119	--GCTGT-AA-TA-TTTA-GCC-TT-AGATGGAG-TTTACCACCTGC-TTTAGGCTG-CACTCTC-AAGCAACCTGACTCTAGAA-TACGCC-TGCTTGCGCCT-A-CCAGA-CTCGTGTCTCCA-TGGGCCTAGC-ACCCACTC--TGGGAG-CCCCTGTC-AA-GGG-AACTTGAAAC-ACATGTCAGTAGACGATG-CAC-AAGCGCATC-AACGCCG--CATCT-CCT-AAACACATC---GAGTGTTAGGACTT-GGCGCTGGG-CTC-ATCCCT-GTTCGC--TCGCCG--TT-A-CTAA-GGGAA-TCCCATTTGG----
	L127_70	--GCTGT-AA-TA-TTTA-GCC-TT-AGATGGAG-TTTACCACCTGC-TTTAGGCTG-CACTCTC-AAGCAACCTGACTCTAGAA-TACGCC-TGTCTGCGCCT-A-CCAGA-CTCGTGTCTCCA-TGGGCCTAGC-ACCCACTC--TGGGAG-CCCCTGTC-AA-GGG-AACTTGAAAC-ACATGTCAGTAGACGATG-CAC-AAACGCATC-AACGCCG--CATCT-CCT-AAACACATC---GAGTGTTAGGACTT-GGCGCTGGG-CTC-ATCCCT-GTTCGC--TCGCCG--TT-A-CTAA-GGGAA-TCCCATTTGG----
	L127_76	--GTGGTC-G-TA-TTTA-GC-CTT-AGATGGAG-TTTACCACCTGC-TTTAGGCTG-CACTCTC-AAGCAACCTGACTCTAGAA-TACGCC-TGCTTGCGCCT-A-CCAGA-CTCGTGTCTCCA-TGGGCCTAGC-ACCCACTC--TGGGAG-CCCCTGTC-AA-GGG-AACTTGAAAC-ACATGTCAGTAGACGATG-CAC-AAACGCATC-AACGCCG--CATCT-CCT-AAACACATC---GAGTGTTAGGACTT-GGCGCTGGG-CTC-ATCCCT-GTTCGC--TCGCCG--TT-A-CTAA-GGGAA-TCCCATTTGG----
	L167_32	--GCTGT-AA-TA-TTTA-GCC-TT-AGATGGAG-TTTACCACCTGC-TTTAGGCTG-CACTCTC-AAGCAACCTGACTCTAGAA-TACGCC-TGCTTGCGCCT-A-CCAGA-CTCGTGTCTCCA-TGGGCCTAGC-ACCCACTC--TGGGAG-CCCCTGTC-AA-GGG-AACTTGAAAC-ACATGTCAGTAGACGATG-CAC-AAACGCATC-AACGCCG--CATCT-CCT-AAACACATC---GAGTGTTAGGACTT-GGCGCTGGG-CTC-ATCCCT-GTTCGC--TCGCCG--TT-A-CTAA-GGGAA-TCCCATTTGG----
	L167_15	--GCTGT-AA-TA-TTTA-GCC-TT-AGATGGAG-TTTACCACCTGC-TTTAGGCTG-CACTCTC-AAGCAACCTGACTCTAGAA-TACGCC-TGCTTGCGCCT-A-CCAGA-CTCGTGTCTCCA-TGGGCCTAGC-ACCCACTC--TGGGAG-CCCCTGTC-AA-GGG-AACTTGAAAC-ACATGTCAGTAGACGATG-CAC-AAACGCATC-AACGCCG--CATCT-CCT-AAACACATC---GAGTGTTAGGACTT-GGCGCTGGG-CTC-ATCCCT-GTTCGC--TCGCCG--TT-A-CTAA-GGGAA-TCCCATTTGG----
	L167_5	--GCTGT-AA-TA-TTTA-GCC-TT-AGATGGAG-TTTACCACCTGC-TTTAGGCTG-CACTCTC-AAGCAACCTGACTCTAGAA-TACGCC-TGCTTGCGCCT-A-CCAGA-CTCGTGTCTCCA-TGGGCCTAGC-ACCCACTC--TGGGAG-CCCCTGTC-AA-GGG-AACTTGAAAC-ACATGTCAGTAGACGATG-CAC-AAACGCATC-AACGCCG--CATCT-CCT-AAACACATC---GAGTGTTAGGACTT-GGCGCTGGG-CTC-ATCCCT-GTTCGC--TCGCCG--TT-A-CTAA-GGGAA-TCCCATTTGG----
	L167_43	--GCTGT-AA-TA-TTTA-GCC-TT-AGATGGAG-TTTACCACCTGC-TTTAGGCTG-CACTCTC-AAGCAACCTGACTCTAGAA-TACGCC-TGCTTGCGCCT-A-CCAGA-CTCGTGTCTCCA-TGGGCCTAGC-ACCCACTC--TGGGAG-CCCCTGTC-AA-GGG-AACTTGAAAC-ACATGTCAGTAGACGATG-CAC-AAACGCATC-AACGCCG--CATCT-CCT-AAACACATC---GAGTGTTAGGACTT-GGCGCTGGG-CTC-ATCCCT-GTTCGC-TTCGCCG--TT-A-CTAA-GGG-AATCCCATTTG-----
	L167_31	--GCTGT-AA-TA-TTTA-GCC-TT-AGATGGAG-TTTACCACCTGC-TTTAGGCTG-CACTCTC-AAGCAACCTGACTCTAGAA-TACGCC-TGCTTGCGCCT-A-CCAGA-CTCATGTCTCCA-TGGGCCTAGC-ACCCACTC--TGGGAG-CCCCTGTC-AA-GGG-AACTTGAAAC-ACATGTCAGTAGACGATG-CAC-AAACGCATC-AACGCCG--CATCT-CCT-AAACACATC---GAGTGTTAGGACTT-GGCGCTGGG-CTC-ATCCCT-GTTCGC--TCGCCG--TT-A-CTAA-GGGAA-TCCCATTTGG----
	L167_13	--GCTGT-AA-TA-TTTA-GCC-TT-AGATGGAG-TTTACCACCTGC-TTTAGGCTG-CACTCTC-AAGCAACCTGACTCTAGAA-TACGCC-TGTCTGCGCCT-A-CCAGA-CTCGTGTCTCCA-TGGGCCTAGC-ACCCACTC--TGGGAG-CCCCTGTC-AA-GGG-AACTTGAAAC-ACATGTCAGTAGACGATG-CAC-AAACGCATC-AACGCCG--CATCT-CCT-AAACACATC---GAGTGTTAGGACTT-GGCGCTGGG-CTC-AT-CCT-GTTCGC--TCGCCG--TT-A-CTAA-GGGAACTCCCATTTGG----
	L167_34	--GCTGTAAT-AT-TTTA-GCC-TT-AGATGGAG-TTTACCACCTGC-TTTAGGCTG-CACTCTC-AAGCAACCTGACTCTAGAA-TACGCC-TGCTTGCGCCT-A-CCAGA-CTCATGTCTCCA-TGGGCCTAGC-ACCCACTC--TGGGAG-CCCCTGTC-AA-GGG-AACTTGAAAC-ACATGTCAGTAGACGATG-CAC-AAACGCATC-AACGCCG--CATCT-CCT-AAACACATC---GAGTGTTAGGACTT-GGCGCTGGG-CTC-ATCCCT-GTTCGC--TCGCCG--TT-A-CTAA-GGG-AATCCCATTTG-----
	L167_37	--GCTGT-TA-TA-TTTA-GCC-TT-AGATGGAG-TTTACCACCTGC-TTTAGGCTG-CACTCTC-AAGCAACCTGACTCTAGAA-TACGCC-TGCTTGCGCCT-A-CCAGA-CTCGTGTCTCCA-TGGGCCTAGC-ACCCACTC--TGGGAG-CCCCTGTC-AA-GGG-AACTTGAAAC-ACATGTCAGTAGACGATG-CAC-AAACGCATC-AACGCCG--CATCT-CCT-AAACACATC---GAGTGTTAGGACTT-GGCGCTGGG-CTC-ATCCCT-GTTCGC--TCGCCG--TT-A-CTAA-GGGAA-TCCCATTTGG----
	L167_17	--GCTGT-AA-TA-TTTA-GCC-TT-AGATGGAG-TTTACCACCTGC-TTTAGGCTG-CACTCTC-AAGCAACCTGACTCTAGAA-TACGCC-TGCTTGCGCCT-A-CCAGA-CTCGTGTCTCCA-TGGGCCTAGC-ACCCACTC--TGGGAG-CCCCTGTC-AA-GGG-AACTTGAAAC-ACATGTCAGTAGACGATG-CAC-AAACGCATC-AACGCCG--CATCT-CCT-AAACACATC---GAGTGTTAGGACTT-GGCGCTGGG-CTC-ATCCCT-GTTCGC--TCGCCG--TT-A-CTAA-GGGAACTCCCATTTG-----
	L127_91	--GCTGT-AA-TATTTTA-GCC-TT-AGATGGAG-TTTACCACCTGC-TTTAGGCTG-CACTCTC-AAGCAACCTGACTCTAGAA-TACGCC-TGCTCGCGCCT-A-CCAGA-CTCGTGTCTCCA-TGGGCCTAGC-ACCCACTC--TGGGAG-CCCCTGTC-AA-GGG-AACTTGAAAC-ACATGTCAGTAGACGATG-CAC-AAACGCATC-AACGCCG--CATCT-CCT-AAACACATC---GAGTGTTAGGACTT-GGCGCTGGG-CTC-ATCCCT-GTTCGC-T-CGCCG--TT-A-CTAA-GGGAACTCCCATTT------
	L167_28	--GCTGT-AA-TA-TTTA-GCC-TT-AGATGGAG-TTTACCACCTGC-TTTAGGCTG-CACTCTC-AAGCAACCTGACTCTAGAA-TACGCC-TGCTCGCGCCT-A-CCAGA-CTCGTGTCTCCA-TGGGCCTAGC-ACCCACTC--TGGGAG-CCCCTGTC-AA-GGG-AACTTGAAAC-ACATGTCAGTAGACGATG-CAC-AAACGCATC-AACGCCG--CATCT-CCT-AAACACATC---GAGTGTTAGGACTT-GGCGCTGGG-CTC-ATCCCT-GTTCGC--TCGCCG--TT-A-CTAA-GGGAA-TCCCATTTGG----
	L167_12	--GCTGT-AA-TA-TTTA-GCC-TT-AGATGGAG-TTTACCACCTGC-TTTAGGCTG-CACTCTC-AAGCAACCTGACTCTAGAA-TACGCC-TGCTCGCGCCT-A-CCAGA-CTCGTGTCTCCA-TGGACCTAGC-ACCCACTC--TGGGAG-CCCCTGTC-AA-GGG-AACTTGAGAC-ACGTGTCAGTAGGCGATG-CAC-AAACGCATC-AACGCCG--CATCT-CCT-AAACACGTC---GAGTGTTAGGACTT-GGTGCTGGG-CTC-ATCCCT-GTTCGC--TCGCCG--TT-A-CTAA-GGGAA-TCCCATTTGG----
	L170_194	--GCTGT-AA-TA-TTTA-GCC-TT-AGATGGAG-TTTACCACCTGC-TTTAGGCTG-CACTCTC-AAGCAACCTGACTCTAGAA-TACGCC-TGCTCGCGCCT-A-CCAGA-CTCGTGTCTCCA-TGGGCCTAGC-ACCCACTC--TGGGAG-CCCCTGTC-AA-GGG-AACTTGAAAC-ACATGTCAGTAGACGATG-CAC-AAACGCATC-AACGCCG--CATCT-CCT-AAACACATC---GAGTGTTAGGACTT-GGCGCTGGG-CTC-ATCCCT-GTTCGC--TCGCCG--TT-A-CTAA-GGGAACTCCCATTTG-----
	L170_35	--GCTGT-AA-TA-TTTA-GCC-TT-AGATGGAG-TTTACCACCTGC-TTTAGGCTG-CACTCTC-AAGCAACCTGACTCTAGAA-TACGCC-TGCTTGCGCCT-A-CCAGA-CTCGTGTCTCCA-TGGGCCTAGC-ACCCACTC--TGGGAG-CCCCTGTC-AA-GGG-AACTTGAAAC-ACATGTCAGTAGACGATG-CACAAAACGCATCAAACGCCG--CATCT-CCTAAAACACATC---GAGTGTTAGGACTT--GCGCTGGG-CTC-ATCCCT-GTTCGC--TCGCCG--TT-A-CTAA-GGCAA-TCCCTGTT------
	L170_22	--GCTGT-AA-TA-TTTA-GCC-TT-AGATGGAG-TTTACCACCTGC-TTTAGGCTG-CACTCTC-AAGCAACCTGACTCTAGAA-TACGCC-TGCTTGCGCCT-A-CCAGA-CTCGTGTCTCCA-TGGGCCTAGC-ACCCACTC--TGGGAG-CCCCTGTC-AA-GGG-AACTTGAAAC-ACATGTCAGTAGACGATG-CAC-AAACGCATCAAACGCCG--CATCT-CCTAAAACACATC---GAGTGTTAGGACTT-G-CGCTGGG-CTC-ATCCCT-GTTCGC--TCGCCG--TT-A-CTAA-GGGAA-TCCCATTTG-----
	L170_367	--GCTGT-AA-TA-TTTA-GCC-TT-AGATGGAG-TTTACCACCTGC-TTTAGGCTG-CACTCTC-AAGCAACCTGACTCTAGAA-TACGCC-TGCTTGCGCCT-A-CCAGA-CTCGTGTCTCCA-TGGGCCTAGC-ACCCACTC--TGGGAG-CCCCTGTC-AA-GGG-AACTTGAAAC-ACATGCCAGTAGACGATG-CAC-AAACGCATC-AACGCCG--CATCT-CCT-AAACACATT---GAGTGTTAGGACTT-GGCGCTGGG-CTC-ATCCCT-GTTCGC-TTCGCCG--TT-A-CTAA-GGG-AATCCCATTTG-----
	L170_159	--GCTGT-AA-TA-TTTA-GCC-TT-AGATGGAG-TTTACCACCTGC-TTTAGGCTG-CACTCTC-AAGCAACCTGACTCTAGAA-TACGCC-TGCTTGCGCCT-A-CCAGA-CTCGTGTCTCCA-TGGGCCTAGC-ACCCACTC--TGGGAG-CCCCTGTC-AA-GGG-AACTTGAAAC-ACATGTCAGTAGACGATG-CAC-AAACGCATC-AACGCCG--CATCT-CCT-AAACACATC---GAGTGTTAGGACTT-GGCGCTGGG-CTC-ATCCCT-GTTCGC--TCGCCG--TT-A-CTAACGGGAACTCCCATTT------
	L170_41	--GCTGT-AA-TA-TTTA-GCC-TT-AGATGGAG-TTTACCACCTGC-TTTAGGCTG-CACTCTC-AAGCAACCTGACTCTAGAA-TACGCC-TGCTTGCGCCT-A-CCAGA-CTCGTGTCTCCA-TGGGCCTAGC-ACCCACTC--TGGGAG-CCCCTGTC-AA-GGG-AACTTGAAAC-ACATGTCAGTAGACGATG-CAC-AAACGCATC-AACGCCG--CATCT-CCT-AAACACATC---GAGTGTTAGGACTT-G-CGCTGGG-CTC-ATCCCT-GTTCGC--TCGCCG--TT-A-CTAA-GGG-A-TCCCATTTGGTT--
	L170_184	--GCTGT-AA-TA-TTTA-GCC-TT-AGATGGAG-TTTACCACCTGC-TTTAGGCTG-CACTCTC-AAGCAACCTGACTCTAGAA-TACGCC-TGCTTGCGCCT-A-CCAGA-CTCGTGTCTCCA-TGGGCCTAGC-ACCCACTC--TGGGAG-CCCCTGTC-AA-GGG-AACTTGAAAC-ACATGTCAGTAGACGATG-CAC-AAACGCATC-AACGCCG--CATCT-CCT-AAACACATC---GAGTGTTAGGACTT-GGCGCTGGG-CTC-ATCCCT-GTTCGC--TCGCCG--TT-A-CTAA-GGGAACTCCCCATTT-----
	L170_261	--GCTGT-AA-TA-TTTA-GCC-TT-AGATGGAG-TTTACCACCTGC-TTTAGGCTG-CACTCTC-AAGCAACCTGACTCTAGAA-TACGCC-TGCTTGCGCCT-A-CCAGA-CTCGTGTCTCCA-TGGGCCTAGC-ACCCACTC--TGGGAG-CCCCTGTC-AA-GGG-AACTTGAAAC-ACATGTCAGTAGACGATG-CAC-AAACGCATC-AACGCCG--CATCT-CCT-AAACACATC---GAGTGTTAGGACTT-GGCGCTGGG-CTC-ATCCCT-GTTCGC--TCGCCG--TTTA-CTAA-GGCAA-TCCCTGTTG-----
	L170_143	--GCTGT-AA-TA-TTTA-GCC-TT-AGATGGAG-TTTACCACCTGC-TTTAGGCTG-CACTCTC-AAGCAACCTGACTCTAGAA-TACGCC-TGCTTGCGCCT-A-CCAGA-CTCGTGTCTCCA-TGGGCCTAGC-ACCCACTC--TGGGAG-CCCCTGTC-AA-GGG-AACTTGAAAC-ACATGTCAGTAGACGATG-CAC-AAACGCATC-AACGCCG--CATCT-CCT-AAACACATC---GAGTGTTAGGACTT-GGCGCTGGG-CTC-ATCCCT-GTTCGC--TCGCCG--TT-A-CTAA-GGGAA-TCCCATTTGG----
	L170_69	--GCTGT-AA-TA-TTTA-GCC-TT-AGATGGAG-TTTACCACCTGC-TTTAGGCTG-CACTCTC-AAGCAACCTGACTCTAGAA-TACGCC-TGCTTGCGCCT-A-CCAGA-CTCGTGTCTCCA-TGGGCCTAGC-ACCCACTC--TGGGAG-CCCCTGTC-AA-GGG-AACTTGAAAC-ACATGTCAGTAGACGATG-CAC-AAACGCATC-AACGCCG--CATCT-CCTAAAACACATC---GAGTGTTAGGACTT-G-CGCTGGG-CTC-ATCCCT-GTTCGC--TCGCCG--TT-A-CTAA-GGGAA-TCCCATTTGG----
	L170_154	--GCTGT-AA-TA-TTTA-GCC-TT-AGATGGAG-TTTACCACCTGC-TTTAGGCTG-CACTCTC-AAGCAACCTGACTCTAGAA-TACGCC-TGCTTGCGCCT-A-CCAGA-CTCGTGTCTCCA-TGGGCCTAGC-ACCCACTC--TGGGAG-CCCCTGTC-AA-GGG-AACTTGAAAC-ACATGTCAGTAGACGATG-CAC-AAACGCATC-AACGCCG--CATCT-CCT-AAACACATC---GAGTGTTAGGACTT-GGCGCTGGG-CTC-ATCCCT-GTTCGC--TCGCCG--TT-A-CTAA-GGGAA-TCCCATTTGG----
	L170_94	--GCTGT-AA-TA-TTTA-GCC-TT-AGATGGAG-TTTACCACCTGC-TTTAGGCTG-CACTCTC-AAGCAACCTGACTCTAGAA-TACGCC-TGCTTGCGCCT-A-CCAGA-CTCGTGTCTCCA-TGGGCCTAGC-ACCCACTC--TGGGAG-CCCCTGTC-AA-GGG-AACTTGAAAC-ACATGTCAGTAGACGATG-CAC-AAACGCATC-AACGCCG--CATCT-CCT-AAACACATC---GAGTGTTAGGACTT-GGCGCTGGG-CTC-ATCCCT-GTTCGC--TCGCCG--TT-A-CTAA-GGGAA-TCCCATTTGG----
	L170_272	--GCTGT-AA-TA-TTTA-GCC-TT-AGATGGAG-TTTACCACCTGC-TTTAGGCTG-CACTCTC-AAGCAACCTGACTCTAGAA-TACGCC-TGCTTGCGCCT-A-CCAGA-CTCGTGTCTCCA-TGGGCCTAGC-ACCCACTC--TGGGAG-CCCCTGTC-AA-GGG-AACTTGAAAC-ACATGTCAGTAGACGATG-CAC-AAACGCATC-AACGCCG--CATCT-CCT-AAACACATC---GAGTGTTAGGACTT-GGCGCTGGG-CTC-ATCCCT-GTTCGC--TCGCCG--TT-A-CTAA-GGGAA-TCCCACTTTG----
	L170_98	--GCTGT-AA-TA-TTTA-GCC-TT-AGATGGAG-TTTACCACCTGC-TTTAGGCTG-CACTCTC-AAGCAACCTGACTCTAGAA-TACGCC-TGCTTGCGCCT-A-CCAGA-CTCGTGTCTCCA-TGGGCCTAGC-ACCCACTC--TGGGAG-CCCCTGTC-AA-GGG-AACTTGAAAC-ACATGTCAGTAGACGATG-CAC-AAACGCATC-AACGCCG--CATCT-CCT-AAACACATC---GAGTGTTAGGACTT-GGCGCTGGG-CTC-ATCCCT-GTTCGC--TCGCCG--TT-A-CTAA-GGGAA-TCCCATTTGG----
	L170_347	--GCTGT-AA-TA-TTTA-GCC-TT-AGATGGAG-TTTACCACCTGC-TTTAGGCTG-CACTCTC-AAGCAACCTGACTCTAGAA-TACGCC-TGCTTGCGCCT-A-CCAGA-CTCGTGTCTCCA-TGGGCCTAGC-ACCCACTC--TGGGAG-CCCCTGTC-AA-GGG-AACTTGAAAC-ACATGTCAGTAGACGATG-CAC-AAACGCATC-AACGCCG--CATCT-CCT-AAACACATC---GAGTGTTAGGACTT-GGCGCTGGG-CTC-ATCCCT-GTTCGC-TTCGCCG--TT-A-CTAA-GGG-AATCCCATTTG-----
	L170_55	--GCTGT-AA-TA-TTTA-GCC-TT-AGATGGAG-TTTACCACCTGC-TTTAGGCTG-CACTCTC-AAGCAACCTGACTCTAGAA-TACGCC-TGCTTGCGCCT-A-CCAGA-CTCGTGTCTCCA-TGGGCCTAGC-ACCCACTC--TGGGAGCCCCCTGTC-AA-GGG-AACTTGAAAC-ACATGTCAGTAGACGATG-CAC-AAACGCATC-AACGCCG--CATCT-CCT-AAACACATC---GAGTGTTAGGACTT--GCGCTGGG-CTC-ATCCCT-GTTCGC--TCGCCG--TT-A-CTAA-GGCAA-TCCCTGTTGG----
	L170_190	--GCTGT-AA-TA-TTTA-GCC-TT-AGATGGAG-TTTACCACCTGC-TTTAGGCTG-CACTCTC-AAGCAACCTGACTCTAGAA-TACGCC-TGCTTGCGCCT-A-CCAGA-CTCGTGTCTCCA-TGGGCCTAGC-ACCCACTC--TGGGAG-CCCCTGTC-AA-GGG-AACTTGAAAC-ACATGTCAGTAGACGATG-CAC-AAACGCATC-AACGCCG--CATCT-CCT-AAACACATC---GAGTGTTAGGACTT-GGCGCTGGG-CTC-AT-CCT-GTTCGC--TCGCCG--TT-A-CTAA-GGGAA-TCCCACTTTGG---
	L170_173	--GCTGT-AA-TA-TTTA-GCC-TT-AGATGGAG-TTTACCACCTGC-TTTAGGCTG-CACTCTC-AAGCAACCTGACTCTAGAA-TACGCC-TGCTTGCGCCT-A-CCAGA-CTCGTGTCTCCA-TGGGCCTAGC-ACCCACTC--TGGGAG-CCCCTGTC-AA-GGG-AACTTGAAAC-ACATGTCAGTAGACGATG-CAC-AAACGCATC-AACGCCG--CATCT-CCT-AAACACATC---GAGTGTTAGGACTT-GGCGCTGGG-CTC-ATCCCT-GTTCGC--TCGCCG--TT-A-CTAA-GGGAA-TCCCATTTGG----
	L170_379	--GCTGT-AA-TA-TTTA-GCC-TT-AGATGGAG-TTTACCACCTGC-TTTAGGCTG-CACTCTC-AAGCAACCTGACTCTAGAA-TACGCC-TGCTTGCGCCT-A-CCAGA-CTCGTGTCTCCA-TGGGCCTAGCGACCCACTC--TGGGAG-CCCCTGTC-AA-GGG-AACTTGAAAC-ACATGTCAGTAGACGATG-CAC-AAACGCATC-AACGCCG--CATCT-CCT-AAACACATC---GAGTGTTAGGACTT-GGCGCTGGG-CTC-ATCCCT-GTTCGC--TCGCCG--TT-A-CTAA-GGG-AATCCCATTTG-----
	L170_70	--GCTGT-AA-TA-TTTA-GCC-TT-AGATGGAG-TTTACCACCTGC-TTTAGGCTG-CACTCTC-AAGCAACCTGACTCTAGAA-TACGCC-TGCTTGCGCCT-A-CCAGA-CTCGTGTCTCCA-TGGGCCTAGC-ACCCACTC--TGGGAG-CCCCTGTCAAG-GGG-AACTTGAAAC-ACATGTCAGTAGACGATG-CAC-AAACGCATC-AACGCCG--CATCT-CCT-AAACACATC---GAGTGTTAGGACTT-G-CGCTGGG-CTC-ATCCCT-GTTCGC--TCGCCG--TT-A-CTAA-GGGAA-TCCCATTTGG----
	L170_193	--GCTGT-AA-TA-TTTA-GCC-TT-AGATGGAG-TTTACCACCTGC-TTTAGGCTG-CACTCTC-AAGCAACCTGACTCTAGAA-TACGCC-TGCTTGCGCCT-A-CCAGA-CTCGTGTCTCCA-TGGGCCTAGC-ACCCACTC--TGGGAG-CCCCTGTC-AA-GGG-AACTTGAAAC-ACATGTCAGTAGACGATG-CAC-AAACGCATC-AACGCCG--CATCT-CCT-AAACACATC---GAGTGTTAGGACTT-GGCGCTGGG-CTC-ATCCCT-GTTCGC--TCGCCG--TT-A-CTAA-GGGAA-TCCCATTTGG----
	L170_2	--GCTGT-AA-TA-TTTA-GCC-TT-AGATGGAG-TTTACCACCTGC-TTTAGGCTG-CACTCTC-AAGCAACCTGACTCTAGAA-TACGCC-TGCTTGCGCCT-A-CCAGA-CTCGTGTCTCCA-TGGGCCTAGC-ACCCACTC--TGGGAG-CCCCTGTC-AA-GGG-AACTTGAAAC-ACATGTCAGTAGACGATG-CAC-AAACGCATC-AACGCCG--CATCT-CCT-AAACACATC---GAGTGTTAGGACTT-G-CGCTGGG-CTC-ATCCCT-GTTCGC--TCGCCG--TT-A-CTAA-GGGAA-TCCCATTGGTT---
	L170_161	--GCTGT-AA-TA-TTTA-GCC-TT-AGATGGAG-TTTACCACCTGC-TTTAGGCTG-CACTCTC-AAGCAACCTGACTCTAGAA-TACGCC-TGCTCGCGCCT-A-CCAGA-CTCGTGTCTCCA-TGGGCCTAGC-ACCCACTC--TGGGAG-CCCCTGTC-AA-GGG-AACTTGAAAC-ACATGTCAGTAGACGATG-CAC-AAACGCATC-AACGCCG--CATCT-CCT-AAACACATC---GAGTGTTAGGACTT-GGCGCTGGG-CTC-ATCCCT-GTTCGC--TCGCCG--TT-A-CTAA-GGGAA-TCCCATTTGG----
	L170_248	--GCTGT-AA-TA-TTTA-GCC-TT-AGATGGAG-TTTACCACCTGC-TTTAGGCTG-CACTCTC-AAGCAACCTGACTCTAGAA-TACGCC-TGCTTGCGCCT-A-CCAGA-CTCGTGTCTCCA-TGGGCCTAGC-ACCCACTC--TGGGAG-CCCCTGTC-AA-GGG-AACTTGAAAC-ACATGTCAGTAGACGATG-CAC-AAACGCATC-AACGCCG--CATCT-CCT-AAACACATC---GAGTGTTAGGACTT-GGCGCTGGG-CTC-ATCCCT-GTTCGC--TCGCCG--TT-A-CTAA-GGGAACTCCCATTTG-----
	L170_310	--GCTGT-AA-TA-TTTA-GCC-TT-AGATGGAG-TTTACCACCTGC-TTTAGGCTG-CACTCTC-AAGCAACCTGACTCTAGAA-TACGCC-TGCTTGCGCCT-A-CCAGA-CTCGTGTCTTCA-TGGGCCTAGC-ACCCACTC--TGGGAG-CCCCTGTC-AA-GGG-AACTTGAAAC-ACATGTCAGTAGACGATG-CAC-AAACGCATC-AACGCCG--CATCT-CCT-AAACACATC---GAGTGTTAGGACTT-GGCGCTGGG-CTC-ATCCCT-GTTCGC--TCGCCG--TT-A-CTAA-GGGAA-TCCCATTTGG----
	L170_280	---TCGCCAA-TA-TTTA-GC-TTT-AGATGGAG-TTTACCACCTGC-TTTAGGCTG-CACTCTC-AAGCAACCTGACTCTAGAA-TACGCC-TGCTCGCGCCT-A-CCAGA-CTCGTGTCTCCA-TGGGCCTAGC-ACCCACTC--TGGGAG-CCCCTGTC-AA-GGG-AACTTGAAAC-ACATGTCAGTAGACGATG-CAC-AAACGCATC-AACGCCG--CATCT-CCT-AAACACATC---GAGTGTTAGGACTT-GGCGCTGGG-CTC-ATCCCT-GTTCGC--TCGCCG--TT-A-CTAA-GGGAA-TCCCATTTGG----
	L170_303	---TCGCCAA-TA-TTTA-GC-TTT-AGATGGAG-TTTACCACCTGC-TTTAGGCTG-CACTCTC-AAGCAACCTGACTCTAGAA-TACGCC-TGCTTGCGCCT-A-CCAGA-CTCATGTCTCCA-TGGGCCTAGC-ACCCACTC--TGGGAG-CCCCTGTC-AA-GGG-AACTTGAAAC-ACATGTCAGTAGACGATG-CAC-AAACGCATC-AACGCCG--CATCT-CCT-AAACACATC---GAGTGTTAGGACTT-GGCGCTGGG-CTC-ATCCCT-GTTCGC--TCGCCG--TT-A-CTAA-GGGAA-TCCCATTTGG----
	L170_216	--GCTGT-AA-TA-TTTA-GCC-TT-AGATGGAG-TTTACCACCTGC-TTTAGGCTG-CACTCTC-AAGCAGCCTGACTCTAGAA-TACGCC-TGCTTGCGCCT-A-CCAGA-CTCGTGTCTCCA-TGGGCCTAGC-ACCCACTC--TGGGAG-CCCCTGTC-AA-GGG-AACTTGAAAC-ACATGTCAGTAGACGATG-CAC-AAACGCATC-AACGCCG--CATCT-CCT-AAACACATC---GAGTGTTAGGACTT-GGCGCTGGG-CTC-ATCCCT-GTTCGC--TCGCCG--TT-A-CTAA-GGGAA-TCCCATTTGG----
	L170_372	--GCTGT-AA-TA-TTTA-GCC-TT-AGATGGAG-TTTACCACCTGC-TTTAGGCTG-CACTCTC-AAGCAACCTGACTCTAGAA-TACGCC-TGCTTGCGCCT-A-CCAGA-CTCGTGTCTCCA-TGGGCCTAGC-ACCCACTC--TGGGAG-CCCCTGTC-AA-GGG-AACTTGAAAC-ACATGTCAGTAGACGATG-CAC-AAACGCATC-AACGCCG--CATCT-CCT-AAACACATC---GAGTGTTAGGACTT-GGCGCTGGG-CTC-ATCCCT-GCTCGC--TCGCCG--TT-A-CTAA-GGGAA-TCCCATTTGG----
	L170_218	--TGGCC-AA-TA-TTTA-GCC-TT-AGATGGAG-TTTACCACCTGC-TTTAGGCTG-CACTCTC-AAGCAACCTGACTCTAGAA-TACGCC-TGCTCGCGCCT-A-CCAGA-CTCGTGTCTCCA-TGGGCCTAGC-ACCCACTC--TGGGAG-CCCCTGTC-AA-GGG-AACTTGAAAC-ACATGTCAGTAGACGATG-CAC-AAACGCATC-AACGCCG--CATCT-CCT-AAACACATC---GAGTGTTAGGACTT-GGCGCTGGG-CTC-ATCCCT-GTTCGC--TCGCCG--TT-A-CTAA-GGGAA-TCCCATTTGG----
	L170_253	---TCGCCAA-TA-TTTA-GC-TTT-AGATGGAG-TTTACCACCTGC-TTTAGGCTG-CACTCTC-AAGCAACCTGACTCTAGAA-TACGCC-TGCTTGCGCCT-A-CCAGA-CTCGTGTCTCCA-TGGGCCTAGC-ACCCACTC--TGGGAG-CCCCTGTC-AA-GGG-AACTTGAAAC-ACATGTCAGTAGACGATG-CAC-AAACGCATC-AACGCCG--CATCT-CCT-AAACACATC---GAGTGTTAGGACTT-GGCGCTGGG-CTC-ATCCCT-GTTCGC--TCGCCG--TT-A-CTAA-GGGAA-TCCCATTTGG----
	L171_265	--GCTGT-AA-TA-TTTA-GCC-TT-AGATGGAG-TTTACCACCTGC-TTTAGGCTG-CACTCTC-AAGCAACCTGACTCTAGAA-TACGCC-TGCTTGCGCCT-A-CCAGA-CTCGTGTCTCCA-TGGGCCTAGC-ACCCACTC--TGGGAG-CCCCTGTC-AA-GGG-AACTTGAAAC-ACATGTCAGTAGACGATG-CAC-AAACGCATC-AACGCCG--CATCT-CCT-AAACACATC---GAGTGTTAGGACTT-GGCGCTGGG-CTC-ATCCCT-GTTCGC--TCGCCG--TT-A-CTAA-GGCAA-TCCCTGTTGG----
	L170_302	--GCTGT-AA-TA-TTTA-GCC-TT-AGATGGAG-TTTACCACCTGC-TTTAGGCTG-CACTCTC-AAGCAACCTGACTCTAGAA-TACGCC-TGCTTGCGCCT-A-CCAGA-CTCGTGTCTCCA-TGGGCCTAGC-ACCCACTC--TGGGAG-CCCCTGTC-AA-GGG-AACTTGAAAC-ACATGTCAGTAGACGATG-CAC-AAACGCATC-AACGCCG--CATCT-CCT-AAACACATC---GAGTGTTAGGACTT-GGCGCTGGG-CTC-ATCCCT-GTTCGC--TCGCCG--TTTA-CTAA-GGCAA-TCCCTGTTC-----
	L171_213	--GCTGT-AA-TA-TTTA-GCC-TT-AGATGGAG-TTTACCACCTGC-TTTAGGCTG-CACTCTC-AAGCAACCTGACTCTAGAA-TACGCC-TGCTCGCGCCT-A-CCAGA-CTCGTGTCTCCA-TGGGCCTAGC-ACCCACTC--TGGGAG-CCCCTGTC-AA-GGG-AACTTGAAAC-ACATGTCAGTAGACGATG-CAC-AAACGCATC-AACGCCG--CATCT-CCT-AAACACATC---GAGTGTTAGGACTT-GGCGCTGGG-CTC-ATCCCT-GTTCGC--TCGCCG--TT-A-CTAA-GGGAA-TCCCACTTTA----
	L171_135	--GCTGT-AA-TA-TTTA-GCC-TT-AGATGGAG-TTTACCACCTGC-TTTAGGCTG-CACTCTC-AAGCAACCTGACTCTAGAA-TACGCC-TGCTCGCGCCT-A-CCAGA-CTCGTGTCTCCA-TGGGCCTAGC-ACCCACTC--TGGGAG-CCCCTGTC-AA-GGG-AACTTGAAAC-ACATGTCAGTAGACGATG-CAC-AAACGCATC-AACGCCG--CATCT-CCT-AAACACATC---GAGTGTTAGGACTT-GGCGCTGGG-CTC-ATCCCT-GTTCGC--TCGCCG--TT-A-CTAA-GGGAA-TCCCATTTGG----
	L171_242	--GCTGT-AA-TA-TTTA-GCC-TT-AGATGGAG-TTTACCACCTGC-TTTAGGCTG-CACTCTC-AAGCAACCTGACTCTAGAA-TACGCC-TGCTCGCGCCT-A-CCAGA-CTCGTGTCTCCA-TGGGCCTAGC-ACCCACTC--TGGGAG-CCCCTGTC-AA-GGG-AACTTGAAAC-ACATGTCAGTAGACGATG-CAC-AAACGCATC-AACGCCG--CATCT-CCT-AAACACATC---GAGTGTTAGGACTT-GGCGCTGGG-CTC-ATCCCT-GTTCGC--TCGCCG--TT-A-CTAA-GGGAA-TCCCATTTGG----
	L171_418	--GCTGT-AA-TA-TTTA-GCC-TT-AGATGGAG-TTTACCACCTGC-TTTAGGCTG-CACTCTC-AAGCAACCTGACTCTAGAA-TACGCC-TGCTCGCGCCT-A-CCAGA-CTCGTGTCTCCA-TGGGCCTAGC-ACCCACTC--TGGGAG-CCCCTGTC-AA-GGG-AACTTGAAAC-ACATGTCAGTAGACGATG-CAC-AAACGCATC-AACGCCG--CATCT-CCT-AAACACATC---GAGTGTTAGGACTT-GGCGCTGGG-CTC-ATCCCT-GTTCGC-TTCGCCG--TT-A-CTAA-GGGAACTCCCATTT------
	L171_279	--GCTGT-AA-TA-TTTA-GCC-TT-AGATGGAG-TTTACCACCTGC-TTTAGGCTG-CACTCTC-AAGCAACCTGACTCTAGAA-TACGCC-TGCTTGCGCCT-A-CCAGA-CTCGTGTCTCCA-TGGGCCTAGC-ACCCACTC--TGGGAG-CCCCTGTC-AA-GGG-AACTTGAAAC-ACATGTCAGTAGACGATG-CAC-AAACGCATC-AACGCCG--CATCT-CCT-AAACACATC---GAGTGTTAGGACTT-GGCGCTGGG-CTC-ATCCCT-GTTCGC--TCGCCG--TTTA-CTAA-GGCAA-TCCCTGTTG-----
	L171_392	--GCTGT-AA-TA-TTTA-GCC-TT-AGATGGAG-TTTACCACCTGC-TTTAGGCTG-CACTCTC-AAGCAACCTGACTCTAGAA-TACGCC-TGCTCGCGCCT-A-CCAGA-CTCGTGTCTCCA-TGGGCCTAGC-ACCCACTC--TGGGAG-CCCCTGTC-AA-GGG-AACTTGAAAC-ACATGTCAGTAGACGATGCCAC-AAACGCATC-AACGCCG--CATCT-CCT-AAACACATC---GAGTGTTAGGACTTCGGCGCTGGG-CTC-ATCCCT-GTTCGC--TCGCCG--TT-A-CTAA-GGGAA-TCCCATTT------
	L171_276	--GCTGT-AA-TA-TTTA-GCC-TT-AGATGGAG-TTTACCACCTGC-TTTAGGCTG-CACTCTC-AAGCAACCTGACTCTAGAA-TACGCC-TGCTTGCGCCT-A-CCAGA-CTCGTGTCTCCA-TGGGCCTAGC-ACCCACTC--TGGGAG-CCCCTGTC-AA-GGG-AACTTGAAAC-ACATGTCAGTAGACGATG-CAC-AAACGCATC-AACGCCG--CATCT-CCT-AAACACATC---GAGTGTTAGGACTT-GGCGCTGGG-CTC-ATCCCT-GTTCGC--TCGCCG--TT-A-CTAA-GGGAA-TCCCATTTGG----
	L171_419	--GCTGT-AA-TA-TTTA-GCC-TT-AGATGGAG-TTTACCACCTGC-TTTAGGCTG-CACTCTC-AAGCAACCTGACTCTAGAA-TACGCC-TGCTTGCGCCT-A-CCAGA-CTCGTGTCTCCA-TGGGCCTAGC-ACCCACTC--TGGGAG-CCCCTGTC-AA-GGG-AACTTGAAAC-ACATGCCAGTAGACGATG-CAC-AAACGCATC-AACGCCG--CATCT-CCT-AAACACATT---GAGTGTTAGGACTT-GGCGCTGGG-CTC-ATCCCT-GTTCGC--TCGCCG--TT-A-CTAA-GGGAA-TCCCATTTGG----
	L171_91	--GCTGT-AA-TA-TTTA-GCC-TT-AGATGGAG-TTTACCACCTGC-TTTAGGCTG-CACTCTC-AAGCAACCTGACTCTAGAA-TACGCC-TGCTTGCGCCT-A-CCAGA-CTCGTGTCTCCA-TGGGCCTAGC-ACCCACTC--TGGGAG-CCCCTGTC-AA-GGG-AACTTGAAAC-ACATGTCAGTAGACGATG-CAC-AAACGCATC-AACGCCG--CATCT-CCT-AAACACATC---GAGTGTTAGGACTT-GGCGCTGGG-CTC-ATCCCT-GTTCGC--TCGCCG--TT-A-CTAA-GGGAA-TCCCATTTGG----
	L171_74	--GCTGT-AA-TA-TTTA-GCC-TT-AGATGGAG-TTTACCACCTGC-TTTAGGCTG-CACTCTC-AAGCAACCTGACTCTAGAA-TACGCC-TGCTTGCGCCT-A-CCAGA-CTCGTGTCTCCA-TGGGCCTAGC-ACCCACTC--TGGGAG-CCCCTGTC-AA-GGG-AACTTGAAAC-ACATGTCAGTAGACGATG-CAC-AAACGCATC-AACGCCG--CATCT-CCT-AAACACATC---GAGTGTTAGGACTT-GGCGCTGGG-CTC-ATCCCT-GTTCGC--TCGCCG--TT-A-CTAA-GGGAA-TCCCATTTGG----
	L171_105	--GCTGT-AA-TA-TTTA-GCC-TT-AGATGGAG-TTTACCACCTGC-TTTAGGCTG-CACTCTC-AAGCAACCTGACTCTAGAA-TACGCC-TGCTTGCGCCT-A-CCAGA-CTCGTGTCTCCA-TGGGCCTAGC-ACCCACTC--TGGGAG-CCCCTGTC-AA-GGG-AACTTGAAAC-ACATGTCAGTAGACGATG-CAC-AAACGCATC-AACGCCG--CATCT-CCT-AAACACATC---GAGTGTTAGGACTT-GGCGCTGGG-CTC-ATCCCT-GTTCGC--TCGCCG--TT-A-CTAA-GGGAA-TCCCATTTGG----
	L171_249	--GCTGT-AA-TA-TTTA-GCC-TT-AGATGGAG-TTTACCACCTGC-TTTAGGCTG-CACTCTC-AAGCAACCTGACTCTAGAA-TACGCC-TGCTTGCGCCT-A-CCAGA-CTCGTGTCTCCA-TGGGCCTATC-ACCCACTC--TGGGAG-CCCCTGTC-AA-GGG-AACTTGAAAC-ACATGTCAGTAGACGATG-CAC-AAACGCATC-AACGCCG--CATCT-CCT-AAACACATC---GAGTGTTAGGACTT-GGCGCTGGG-CTC-AT-CCT-GTTCGC--TCGCCG--TT-A-CTAACGGGAACTCCCATTTC-----
	L171_296	--GCTGT-AA-TA-TTTA-GCC-TT-AGATGGAG-TTTACCACCTGC-TTTAGGCTG-CACTCTC-AAGCAACCTGACTCTAGAA-TACGCC-TGCTCGCGCCT-A-CCAGA-CTCGTGTCTCCA-TGGGCCTAGC-ACCCACTC--TGGGAG-CCCCTGTC-AA-GGG-AACTTGAAAC-ACATGTCAGTAGACGATG-CAC-AAACGCATC-AACGCCG--CATCT-CCT-AAACACATC---GAGTGTTAGGACTT-GGCGCTGGG-CTC-ATCCCT-GTTCGC--TCGCCG--TT-A-CTAA-GGGAA-TCCCATTTAG----
	L171_427	--GCTGT-AA-TA-TTTA-GCC-TT-AGATGGAG-TTTACCACCTGC-TTTAGGCTG-CACTCTC-AAGCAACCTGACTCTAGAA-TACGCC-TGCTTGCGCCT-A-CCAGA-CTCGTGTCTCCA-TGGGCCTAGC-ACCCACTC--TGGGAG-CCCCTGTC-AA-GGG-AACTTGAAAC-ACATGTCAGTAGACGATG-CAC-AAACGCATC-AACGCCG--CATCT-CCT-AAACACATC---GAGTGTTAGGACTT-GGCGCTGGG-CTC-ATCCCT-GTTCGC-TTCGCCG--TT-A-CTAA-GGG-AATCCCATTTT-----
	L171_197	--GCTGT-AA-TA-TTTA-GCC-TT-AGATGGAG-TTTACCACCTGC-TTTAGGCTG-CACTCTC-AAGCAACCTGACTCTAGAA-TACGCC-TGCTTGCGCCT-A-CCAGA-CTCGTGTCTCCA-TGGGCCTAGC-ACCCACTC--TGGGAG-CCCCTGTC-AA-GGG-AACTTGAAAC-ACATGTCAGTAGACGATG-CAC-AAACGCATC-AACGCCG--CATCT-CCT-AAACACATC---GAGTGTTAGGACTT-GGCGCTGGG-CTC-AT-CCT-GTTCGC--TCGCCG--TT-A-CTAACGGGAACTCCCATTTG-----
	L171_325	--GCTGT-AA-TA-TTTA-GCC-TT-AGATGGAG-TTTACCACCTGC-TTTAGGCTG-CACTCTC-AAGCAACCTGACTCTAGAA-TACGCC-TGCTTGCGCCT-A-CCAGA-CTCGTGTCTCCA-TGGGCCTAGC-ACCCACTC--TGGGAG-CCCCTGTC-AA-GGG-AACTTGAAAC-ACATGTCAGTAGACGATG-CAC-AAACGCATC-AACGCCG--CATCT-CCT-AAACACATC---GAGTGTTAGGACTT-GGCGCTGGG-CTC-ATCCCT-GTTCGC--TCGCCG--TT-A-CTAA-GGGAACTCCCATTTG-----
	L171_359	--TCGCC-AA-TA-TTTA-GCC-TT-AGATGGAG-TTTACCACCTGC-TTTAGGCTG-CACTCTC-AAGCAACCTGACTCTAGAA-TACGCC-TGCTTGCGCCT-A-CCAGA-CTCGTGTCTCCA-TGGGCCTAGC-ACCCACTC--TGGGAG-CCCCTGTC-AA-GGG-AACTTGAAAC-ACATGTCAGTAGACGATG-CAC-AAACGCATC-AACGCCG--CATCT-CCT-AAACACATC---GAGTGTTAGGACTT-GGCGCTGGG-CTC-ATCCCT-GTTCGC--TCGCCG--TT-A-CTAA-GGGAA-TCCCATTTCG----
	L171_349	--GCTGT-AA-TA-TTTA-GCC-TT-AGATGGAG-TTTACCACCTGC-TTTAGGCTG-CACTCTC-AAGCAACCTGACTCTAGAA-TACGCC-TGCTTGCGCCT-A-CCAGA-CTCATGTCTCCA-TGGGCCTAGC-ACCCACTC--TGGGAG-CCCCTGTC-GA-GGG-AACTTGAAAC-ACATGTCAGTAGACGATG-CAC-AAACGCATC-AACGCCG--CATCT-CCT-AAACACATC---GAGTGTTAGGACTT-GGCGCTGGG-CTC-ATCCCT-GTTCGC--TCGCCG--TT-A-CTAA-GGGAA-TCCCATTTGG----
	L171_378	--GCTGTAAT-TA-TTTACGCC-TT-AGATGGAG-TTTACCACCTGC-TTTAGGCTG-CACTCTC-AAGCAACCTGACTCTAGAA-TACGCC-TGCTTGCGCCT-A-CCAGA-CTCGTGTCTCCA-TGGGCCTAGC-ACCCACTC--TGGGAG-CCCCTGTC-AA-GGG-AACTTGAAAC-ACATGTCAGTAGACGATG-CAC-AAACGCATC-AACGCCG--CATCT-CCT-AAACACATC---GAGTGTTAGGACTT-GGCGCTGGG-CTC-ATCCCT-GTTCGC--TCGCCG--TT-A-CTAA-GGG-AATCCCATTT------
	L171_189	--GCTGT-AA-TA-TTTA-GCC-TT-AGATGGAG-TTTACCACCTGC-TTTAGGCTG-CACTCTC-AAGCAACCTGACTCTAGAA-TACGCC-TGCTTGCGCCT-A-CCAGA-CTCGTGTCTCCA-TGGGCCTAGC-ACCCACTC--TGGGAG-CCCCTGTC-AA-GGG-AACTTGAAAC-ACATGTCAGTAGACGATG-CAC-AAACGCATC-AACGCCG--CATCT-CCT-AAACACATC---GAGTGTTAGGACTT-GGCGCTGGG-CTC-ATCCCT-GTTCGC--TCGCCG--TT-A-CTAA-GGGAA-TCCCATTTGG----
	L171_51	--GCTGT-AA-TA-TTTA-GCC-TT-AGATGGAG-TTTACCACCTGC-TTTAGGCTG-CACTCTC-AAGCAACCTGACTCTAGAA-TACGCC-TGCTCGCGCCT-A-CCAGA-CTCGTGTCTCCA-TGGGCCTAGC-ACCCACTTCGTGGGAG-CCCCTGTC-AA-GGG-AACTTGAAAC-ACATGTCAGTAGACGATG-CAC-AAACGCATC-AACGACCG-CATCT-CCT-AACAACATC---GAGTGTTAGGACTT-GGCGCTGGG-CTC-ATCCCT-GTTCGC--TCGCCG--TT-A-CTAA-GGGAA-CTCCCAT-------
	L171_289	--GCTGT-AA-TA-TTTA-GCC-TT-AGATGGAG-TTTACCACCTGC-TTTAGGCTG-CACTCTC-AAGCAACCTGACTCTAGAA-TACGCC-TGCTTGCGCCT-A-CCAGA-CTCGTGTCTCCA-TGGGCCTAGC-ACCCACTC--TGGGAG-CCCCTGTC-AA-GGG-AACTTGAAAC-ACATGTCAGTAGACGATG-CAC-AAACGCATC-AACGCCG--CATCT-CCT-AAACACATC---GAGTGTTAGGACTT-GGCGCTGGG-CTC-AT-CCT-GTTCGC--TCGCCG--TT-A-CTAA-GGGAA-TCCCATTTGGT---
	L171_94	--GCTGT-AA-TA-TTTA-GCC-TT-AGATGGAG-TTTACCACCTGC-TTTAGGCTG-CACTCTC-AAGCAACCTGACTCTAGAA-TACGCC-TGCTTGCGCCT-A-CCAGA-CTCGTGTCTCCA-TGGGCCTAGC-ACCCACTC--TGGGAG-CCCCTGTC-AA-GGG-AACTTGAAAC-ACATGTCAGTAGACGATG-CAC-AAACGCATC-AACGCCG--CATCT-CCT-AAACACATC---GAGTGTTAGGACTT-GGCGCTGGG-CTC-ATCCCT-GTTCGC--TCGCCG--TT-A-CTAA-GGGAA-TCCCATTTGG----
	L171_210	---TCGCCAA-TA-TTTA-GC-TTT-AGATGGAG-TTTACCACCTGC-TTTAGGCTG-CACTCTC-AAGCAACCTGACTCTAGAA-TACGCC-TGCTTGCGCCT-A-CCAGA-CTCGTGTCTCCA-TGGGCCTAGC-ACCCACTC--TGGGAG-CCCCTGTC-AA-GGG-AACTTGAAAC-ACATGTCAGTAGACGATG-CAC-AAACGCATC-AACGCCG--CATCT-CCT-AAACACATC---GAGTGTTAGGACTT-GGCGCTGGG-CTC-ATCCCT-GTTCGC--TCGCCG--TT-A-CTAA-GGGAA-TCCCATTTGG----
	L171_131	--GCTGT-AA-TA-TTTA-GCC-TT-AGATGGAG-TTTACCACCTGC-TTTAGGCTG-CACTCTC-AAGCAACCTGACTCTAGAA-TACGCC-TGCTTGCGCCT-A-CCAGA-CTCGTGTCTCCA-TGGGCCTAGC-ACCCACTC--TGGGAG-CCCCTGTC-AA-GGG-AACTTGAAAC-ACATGTCAGTAGACGATG-CAC-AAACGCATC-AACGCCG--CATCT-CCT-AAACACATC---GAGTGTTAGGACTT-GGCGCTGGG-CTC-ATCCCT-GTTCGC--TCGCCG--TT-A-CTAA-GGGAA-TCCCATTTCG----
	L171_160	--GCTGT-AA-TA-TTTA-GCC-TT-AGATGGAG-TTTACCACCTGC-TTTAGGCTG-CACTCTC-AAGCAACCTGACTCTAGAA-TACGCC-TGCTTGCGCCT-A-CCAGA-CTCGTGTCTCCA-TGGGCCTAGC-ACCCACTC--TGGGAG-CCCCTGTC-AA-GGG-AACTTGAAAC-ACATGTCAGTAGACGATG-CAC-AAACGCATC-AACGCCG--CATCT-CCT-AAACACATC---GAGTGTTAGGACTT-GGCGCTGGG-CTC-ATCCCT-GTTCGC--TCGCCG--TT-A-CTAA-GGGAA-TCCCATTTAG----
	L171_207	--GCTGT-AA-TA-TTTA-GCC-TT-AGATGGAG-TTTACCACCTGC-TTTAGGCTG-CACTCTC-AAGCAACCTGACTCTAGAA-TACGCC-TGCTTGCGCCT-A-CCAGA-CTCGTGTCTCCA-TGGGCCTAGC-ACCCACTC--TGGGAG-CCCCTGTC-AA-GGG-AACTTGAAAC-ACATGTCAGTAGACGATG-CAC-AAACGCATC-AACGCCG--CATCT-CCT-AAACACATC---GAGTGTTAGGACTT-GGCGCTGGG-CTC-AT-CCT-GTTCGC--TCGCCG--TT-A-CTAA-GGGAA-TCCCTATTTGG---
	L173_205	--GCTGT-AA-TA-TTTA-GCC-TT-AGATGGAG-TTTACCACCTGC-TTTAGGCTG-CACTCTC-AAGCAACCTGACTCTAGAA-TACGCC-TGCTTGCGCCT-A-CCAGA-CTCGTGTCTCCA-TGGGCCTAGC-ACCCACTC--TGGGAG-CCCCTGTC-AA-GGG-AACTTGAGAC-ACGTGTCAGTAGGCGATG-CAC-AAACGCATC-AACGCCG--CATCT-CCT-AAACACGTC---GAGTGTTAGGACTT-GGCGCTGGG-CTC-ATCCCT-GTTCGC--TCGCCG--TT-A-CTAA-GGGAA-TCCCATTTGG----
	L176_348	--GCTGT-AA-TA-TTTA-GCC-TT-AGATGGAG-TTTACCACCTGC-TTTAGGCTG-CACTCTC-AAGCAACCTGACTCTAGAA-TACGCC-TGCTCGCGCCT-A-CCAGA-CTCGTGTCTCCA-TGGGCCTAGC-ACCCACTC--TGGGAG-CCCCTGTC-AA-GGG-AACTTGAGAC-ACGTGTCAGTAGGCGATG-CAC-AAACGCATC-AACGCCG--CATCT-CCT-AAACACGTC---GAGTGTTAGGACTT-GGCGCTGGG-CTC-ATCCCT-GTTCGC--TCGCCG--TT-A-CTAA-GGGAA-TCCCATTTGG----
	L176_98	--GCTGT-AA-TA-TTTA-GCC-TT-AGATGGAG-TTTACCACCTGC-TTTAGGCTG-CACTCTC-AAGCAACCTGACTCTAGAA-TACGCC-TGCTTGCGCCT-A-CCAGA-CTCGTGTCTCCA-TGGGCCTAGC-ACCCACTC--TGGGAG-CCCCTGTC-AA-GGG-AACTTGAAAC-ACATGTCAGTAGACGATG-CAC-AAACGCATC-AACGCCG--CATCT-CCT-AAACACGTC---GAGTGTTAGGACTT-GGCGCTGGG-CTC-ATCCCT-GTTCGC--TCGCCG--TT-A-CTAA-GGGAA-TCCCATTTGG----
	L258_515	--GCTGT-AA-TA-TTTA-GCC-TT-AGATGGAG-TTTACCACCTGC-TTTAGGCTG-CACTCTC-AAGCAACCTGACTCTAGAA-TACGCC-TGCTTGCGCCT-A-CCAGA-CTCGTGTCTCCA-TGGGCCTAGC-ACCCACTC--TGGGAG-CCCCTGTC-AA-GGG-AACTTGAAAC-ACATGTCAGTAGACGATG-CAC-AAACGCATC-AACGCCG--CATCT-CCT-AAACACATC---GAGTGTTAGGACTT-GGCGCTGGG-CTC-ATCCCT-GTTCGC--TCGCCG--TTTA-CTAA-GGCAA-TCCCTGTTG-----
	L258_386	--GCTGT-AA-TA-TTTA-GCC-TT-AGATGGAG-TTTACCACCTGC-TTTAGGCTG-CACTCTC-AAGCAACCTGACTCTAGAA-TACGCC-TGCTTGCGCCT-A-CCAGA-CTCGTGTCTCCA-TGGGCCTAGC-ACCCACTC--TGGGAG-CCCCTGTC-AA-GGG-AACTTGAAAC-ACATGTCAGTAGACGATG-CAC-AAACGCATC-AACGCCG--CATCT-CCT-AAACACATC---GAGTGTTAGGACTT-GGCGCTGGG-CTC-ATCCCT-GTTCGC--TCGCCG--TT-A-CTAA-GGGAA-TCCCATTTCG----
	L258_421	--GCTGT-AA-TA-TTTA-GCC-TT-AGATGGAG-TTTACCACCTGC-TTTAGGCTG-CACTCTC-AAGCAACCTGACTCTAGAA-TACGCC-TGCTTGCGCCT-A-CCAGA-CTCGTGTCTCCA-TGGGCCTAGC-ACCCACTC--TGGGAG-CCCCTGTC-AA-GGG-AACTTGAAAC-ACATGTCAGTAGACGATG-CAC-AAACGCATC-AACGCCG--CATCT-CCT-AAACACATC---GAGTGTTAGGACTT-GGCGCTGGG-CTC-ATCCCT-GTTCGC--TCGCCG--TT-A-CTAA-GGGAA-TCCCATTTGG----
	L258_514	--GCTGT-AA-TA-TTTA-GCC-TT-AGATGGAG-TTTA-CACCTGC-TTTAGGCTG-CACTCTC-AAGCAACCTGACTCTAGAA-TACGCC-TGCTTGCGCCT-A-CCAGA-CTCGTGTCTCCA-TGGGCCTAGC-ACCCACTC--TGGGAG-CCCCTGTC-AA-GGG-AACTTGAAAC-ACATGTCAGTAGACGATG-CAC-AAACGCATC-AACGCCG--CATCT-CCT-AAACACATC---GAGTGTTAGGACTT-GGCGCTGGG-CTC-ATCCCT-GTTCGC--TCGCCG--TT-A-CTAA-GGGAA-TCCCATTTGGT---
	L258_481	--GCTGTAAT-AT-TTTA-GCC-TT-AGATGGAG-TTTACCACCTGC-TTTAGGCTG-CACTCTC-AAGCAACCTGACTCTAGAA-TACGCC-TGCTTGCGCCT-A-CCAGA-CTCGTGTCTCCA-TGGGCCTAGC-ACCCACTC--TGGGAG-CCCCTGTC-AA-GGG-AACTTGAAAC-ACATGTCAGTAGACGATG-CAC-AAACGCATC-AACGCCG--CATCT-CCT-AAACACATC---GAGTGTTAGGACTT-GGCGCTGGG-CTC-ATCCCT-GTTCGC--TCGCCG--TT-A-CTAA-GGG-AATCCCATTTG-----
	L258_325	--GCTGT-AA-TA-TTTA-GCC-TT-AGATGGAG-TTTACCACCTGC-TTTAGGCTG-CACTCTC-AAGCAACCTGACTCTAGAA-TACGCC-TGCTTGCGCCT-A-CCAGA-CTCATGTCTCCA-TGGGCCTAGC-ACCCACTC--TGGGAG-CCCCTGTC-AA-GGG-AACTTGAAAC-ACATGTCAGTAGACGATG-CAC-AAACGCATC-AACGCCG--CATCT-CCT-AAACACATC---GAGTGTTAGGACTT-GGCGCTGGG-CTC-ATCCCT-GTTCGC--TCGCCG--TT-A-CTAA-GGGAA-TCCCATTTGG----
	L258_396	--GCTGT-AA-TA-TTTA-GCC-TT-AGATGGAG-TTTACCACCTGC-TTTAGGCTG-CACTCTC-AAGCAACCTGACTCTAGAA-TACGCC-TGCTTGCGCCT-A-CCAGA-CTCGTGTCTCCA-TGGGCCTAGC-ACCCACTC--TGGGAG-CCCCTGTC-AA-GGG-AACTTGAAAC-ACATGTCAGTAGACGATG-CAC-AAACGCATC-AACGCCG--CATCT-CCT-AAACACATC---GAGTGTTAGGACTT-GGCGCTGGGTCTC-ATCCCT-GTTCGC--TCGCCG--TT-A-CTAA-GGG-AATCCCATTTG-----
	L258_272	--GCTGT-AA-TA-TTTA-GCC-TT-AGATGGAG-TTTACCACCTGC-TTTAGGCTG-CACTCTC-AAGCAACCTGACTCTAGAA-TACGCC-TGCTTGCGCCT-A-CCAGA-CTCGTGTCTCCA-TGGGCCTAGC-ACCCACTC--TGGGAG-CCCCTGTC-AA-GGG-AACTTGAAAC-ACATGTCAGTAGACGATG-CAC-AAACGCATC-AACGCCG--CATCT-CCT-AAACACATC---GAGTGTTAGGACTT-GGCGCTGGG-CTC-ATCCCT-GTTCGC--TCGCCG--TT-A-CTAA-GGGAA-TCCCATTTGG----
	L259_264	--GCTGT-AA-TA-TTTA-GCC-TT-AGATGGAG-TTTACCACCTGC-TTTAGGCTG-CACTCTC-AAGCAACCTGACTCTAGAA-TACGCC-TGCTCGCGCCT-A-CCAGA-CTCACGCCTCCA-TGGGCCTAGC-ACCCACTT--TGGGAG-CCCCTGTC-AA-GGG-AACTTGAAAC-ACATGTCAGTAGACGATG-CAC-AAACGCATC-AACGCCG--CATCT-CCT-AAACACATC---GAGTGTTAGGACTT-GGCGCTGGG-CTC-ATCCCT-GTTCGC--TCGCCG--TT-A-CTAA-GGGAA-TCCCATTTGG----
	L259_453	--GCTGT-AA-TA-TTTA-GCC-TT-AGATGGAG-TTTACCACCTGC-TTTAGGCTG-CACTCTC-AAGCAACCTGACTCTAGAA-TACGCC-TGCTTGCGCCT-A-CCAGA-CTCGTGTCTCCA-TGGGCCTAGC-ACCCACTC--TGGGAG-CCCCTGTC-AA-GGG-AACTTGAAAC-ACATGTCAGTAGACGATG-CAC-AAACGCATC-AACGCCG--CATCT-CCT-AAACACATC---GAGTGTTAGGACTT-GGCGCTGGG-CTC-ATCCCT-GTTCGC--TCGCCG--TT-A-CTAA-GGGAA-TCCCATTTGG----
	L259_147	--GCTGT-AA-TA-TTTA-GCC-TT-AGATGGAG-TTTACCACCTGC-TTTAGGCTG-CACTCTC-AAGCAACCTGACTCTAGAA-TACGCC-TGCTTGCGCCT-A-CCAGA-CTCGTGTCTCCA-TGGGCCTAGC-ACCCACTC--TGGGAG-CCCCTGTC-AA-GGG-AACTTGAAAC-ACATGTCAGTAGACGATG-CAC-AAACGCATC-AACGCCG--CATCT-CCT-AAACACATC---GAGTGTTAGGACTT-GGCGCTGGG-CTC-ATCCCT-GTTCGC--TCGCCG--TT-A-CTAA-GGGAA-TCCCATTTGG----
	L259_226	--GCTGT-AA-TA-TTTA-GCC-TT-AGATGGAG-TTTACCACCTGC-TTTAGGCTG-CACTCTC-AAGCAACCTGACTCTAGAA-TACGCC-TGCTTGCGCCT-A-CCAGA-CTCGTGTCTCCA-TGGGCCTAGC-ACCCACTC--TGGGAG-CCCCTGTC-AA-GGG-AACTTGAAAC-ACATGTCAGTAGACGATG-CAC-AAACGCATC-AACGCCG--CATCT-CCT-AAACACATC---GAGTGTTAGGACTT-GGCGCTGGG-CTC-ATCCCT-GTTCGC--TCGCCG--TT-A-CTAA-GGGAA-TCCCATTTGG----
	L259_374	--GCTGT-AA-TA-TTTA-GCC-TT-AGATGGAG-TTTACCACCTGC-TTTAGGCTG-CACTCTC-AAGCAACCTGACTCTAGAA-TACGCC-TGCTTGCGCCT-A-CCAGA-CTCGTGTCTCCA-TGGGCCTAGC-ACCCACTC--TGGGAG-CCCCTGTC-AA-GGG-AACTTGAAAC-ACATGTCAGTAGACGATG-CAC-AAACGCATC-AACGCCG--CATCT-CCT-AAACACATC---GAGTGTTAGGACTT-GGCGCTGGG-CTC-ATCCCT-GTTCGC--TCGCCG--TT-A-CTAA-GGGAA-TCCCTGTTGG----
	L259_411	--GCTGT-AA-TA-TTTA-GCC-TT-AGATGGAG-TTTACCACCTGC-TTTAGGCTG-CACTCTC-AAGCAACCTGACTCTAGAA-TACGCC-TGCTTGCGCCT-A-CCAGA-CTCGTGTCTCCA-TGGGCCTAGC-ACCCACTC--TGGGAG-CCCCTGTC-AA-GGG-AACTTGAAAC-ACATGTCAGTAGACGATG-CAC-AAACGCATC-AACGCCG--CATCT-CCT-AAACACATC---GAGTGTTAGGACTT-GGCGCTGGG-CTC-ATCCCT-GTTCGC--TCGCCG--TTTA-CTAA-GGCAA-TCCCTGTTG-----
	L259_526	--GCTGT-AA-TA-TTTA-GCC-TT-AGATGGAG-TTTACCACCTGC-TTTAGGCTG-CACTCTC-AAGCAACCTGACTCTAGAA-TACGCC-TGCTTGCGCCT-A-CCAGA-CTCGTGTCTCCA-TGGGCCTAGC-ACCCACTC--TGGGAG-CCCCTGTC-AA-GGG-AACTTGAAAC-ACATGTCAGTAGACGATG-CAC-AAACGCATC-AACGCCG--CATCT-CCT-AAACACATC---GAGTGTTAGGACTT-GGCGCTGGG-CTC-ATCCCT-GTTCGC-TTCGCCG--TT-A-CTAA-GGG-AATCCCATTTG-----
	L259_318	--GCTGT-AA-TA-TTTA-GCC-TT-AGATGGAG-TTTACCACCTGC-TTTAGGCTG-CACTCTC-AAGCAACCTGACTCTAGAA-TACGCC-TGCTTGCGCCT-A-CCAGA-CTCGTGTCTCCA-TGGGCCTAGC-ACCCACTC--TGGGAG-CCCCTGTC-AA-GGG-AACTTGAAAC-ACATGTCAGTAGACGATG-CAC-AAACGCATC-AACGCCG--CATCT-CCT-AAACACATC---GAGTGTTAGGACTT-GGCGCTGGG-CTC-AT-CCT-GTTCGC--TCGCCG--TT-A-CTAA-GGGAA-TCCCATTTGGT---
	L259_197	--GCTGT-AA-TA-TTTA-GCC-TT-AGATGGAG-TTTACCACCTGC-TTTAGGCTG-CACTCTC-AAGCAACCTGACTCTAGAA-TACGCC-TGCTCGCGCCT-A-CCAGA-CTCGTGTCTCCA-TGGGCCTAGC-ACCCACTC--TGGGAG-CCCCTGTC-AA-GGG-AACTTGAAAC-ACATGTCAGTAGACGATG-CAC-AAACGCATC-AACGCCG--CATCT-CCT-AAACACATC---GAGTGTTAGGACTT-GGCGCTGGG-CTC-ATCCCT-GTTCGC--TCGCCG--TT-A-CTAA-GGGAA-TCCCATTTGG----
	L259_30	--GCTGT-TA-TA-TTTA-GCC-TT-AGATGGAG-TTTACCACCTGC-TTTAGGCTG-CACTCTC-AAGCAACCTGACTCTAGAA-TACGCC-TGCTTGCGCCT-A-CCAGA-CTCGTGTCTCCA-TGGGCCTAGC-ACCCACTC--TGGGAG-CCCCTGTC-AA-GGG-AACTTGAAAC-ACATGTCAGTAGACGATG-CAC-AAACGCATC-AACGCCG--CATCT-CCTAAAACACATC---GAGTGTTAGGACTT-GGCGCTGGG-CTC-ATCCCT-GTTCGC--TCGCCG--TT-A-CTAA-GGG-AATCCCATTTG-----
	L259_232	--GCTGT-AA-TA-TTTA-GCC-TT-AGATGGAG-TTTACCACCTGC-TTTAGGCTG-CACTCTC-AAGCAACCTGACTCTAGAA-TACGCC-TGCTTGCGCCT-A-CCAGA-CTCGTGTCTCCA-TGGGCCTAGC-ACCCACTC--TGGGAG-CCCCTGTC-AA-GGG-AACTTGAAAC-ACATGTCAGTAGACGATG-CAC-AAACGCATC-AACGCCG--CATCT-CCT-AAACACATC---GAGTGTTAGGACTT-GGCGCTGGG-CTC-ATCCCT-GTTCGC--TCGCCG--TT-A-CTAA-GGCAA-TCCCTGTTGG----
	L259_571	--GCTGT-TA-TA-TTTA-GCC-TT-AGATGGAG-TTTACCACCTGC-TTTAGGCTG-CACTCTC-AAGCAACCTGACTCTAGAA-TACGCC-TGCTTGCGCCT-A-CCAGA-CTCGTGTCTCCA-TGGGCCTAGC-ACCCACTC--TGGGAG-CCCCTGTC-AA-GGG-AACTTGAAAC-ACATGTCAGTAGACGATG-CAC-AAACGCATC-AACGCCG--CATCT-CCT-AAACACATC---GAGTGTTAGGACTT-GGCGCTGGG-CTC-ATCCCT-GTTCGC--TCGCCG--TT-A-CTAA-GGGAA-TCCCATTTGG----
	L259_596	--GCTGT-TA-TA-TTTA-GCC-TT-AGATGGAG-TTTACCACCTGC-TTTAGGCTG-CACTCTC-AAGCAACCTGACTCTAGAA-TACGCC-TGCTTGCGCCT-A-CCAGA-CTCGTGTCTCCA-TGGGCCTAGC-ACCCACTC--TGGGAG-CCCCTGTC-AA-GGG-AACTTGAAAC-ACATGTCAGTAGACGATG-CAC-AAACGCATC-AACGCCG--CATCT-CCT-AAACACATC---GAGTGTTAGGACTT-GGCGCTGGG-CTC-ATCCCT-GTTCGC--TCGCCG--TT-A-CTAA-GGGAA-TCCCATTTGG----
	L259_298	--GCTGT-AA-TA-TTTA-GCC-TT-AGATGGAG-TTTACCACCTGCTTTTAGGCTG-CACTCTC-AAGCAACCTGACTCTAGAA-TACGCC-TGCTTGCGCCT-A-CCAGA-CTCGTGTCTCCA-TGGGCCTAGC-ACCCACTC--TGGGAG-CCCCTGTC-AA-GAG-AACTTGAAAC-ACATGTCAGTAGACGATG-CAC-AAACGCATC-AACGCCG--CATCT-CCT-AAACACATC---GAGTGTTAGGACTT-GGCGCTGGG-CTC-ATCCCT-GTTCGC--TCGCCG--TT-A-CTAA-GGG-AATCCCATTTG-----
	L261_198	---CGGCCAG-TA-TTTA-GC-CTT-AGATGGAG-TTTACCACCTGC-TTTAGGCTG-CACTCTC-AAGCAACCTGACTCTAGAA-TACGCC-TGCTTGCGCCT-A-CCAGA-CTCGTGTCTCCA-TGGGCCTAGC-ACCCACTC--TGGGAG-CCCCTGTC-AA-GGG-AACTTGAAAC-ACATGTCAGTAGACGATG-CAC-AAACGCATC-AACGCCG--CATCT-CCT-AAACACATC---GAGTGTTAGGACTT-GGCGCTGGG-CTC-ATCCCT-GTTCGC--TCGCCG--TT-A-CTAA-GGGAA-TCCCATTTGG----
	L261_84	--GCTGT-AA-TA-TTTA-GCC-TT-AGATGGAG-TTTACCACCTGC-TTTAGGCTG-CACTCTC-AAGCAACCTGACTCTAGAA-TACGCC-TGCTCGCGCCT-A-CCAGA-CTCGTGTCTCCA-TGGGCCTAGC-ACCCACTC--TGGGAG-CCCCTGTC-AA-GGG-AACTTGAAAC-ACATGCCAGTAGACGATG-CAC-AAACGCATC-AACGCCG--CATCT-CCT-AAACACATC---GAGTGTTAGGACTT-GGCGCTGGG-CTC-ATCCCT-GTTCGC--TCGCCG--TT-A-CTAA-GGGAA-TCCCATTTGG----
	L261_307	--GCTGT-AA-TA-TTTA-GCC-TT-AGATGGAG-TTTACCACCTGC-TTTAGGCTG-CACTCTC-AAGCAACCTGACTCTAGAA-TACGCC-TGCTCGCGCCT-A-CCAGA-CTCGTGTCTCCA-TGGGCCTAGC-ACCCACTC--TGGGAG-CCCCTGTC-AA-GGG-AACTTGAAAC-ACATGTCAGTAGACGATG-CAC-AAACGCATC-AACGCCG--CATCT-CCT-AAACACATC---GAGTGTTAGGACTT-GGCGCTGGG-CTC-ATCCCT-GTTCGC--TCGCCG--TT-A-CTAA-GGGAA-TCCCATTTGG----
	L261_403	--GCTGT-AA-TA-TTTA-GCC-TT-AGATGGAG-TTTACCACCTGC-TTTAGGCTG-CACTCTC-AAGCAACCTGACTCTAGAA-TACGCC-TGCTCGCGCCT-A-CCAGA-CTCGTGTCTCCA-TGGGCCTAGC-ACCCACTC--TGGGAG-CCCCTGTC-AA-GGG-AACTTGAAAC-ACATGTCAGTAGACGATG-CAC-AAACGCATC-AACGCCG--CATCT-CCT-AAACACATC---GAGTGTTAGGACTT-GGCGCTGGG-CTC-ATCCCT-GTTCGC--TCGCCG--TT-ACCTAACGGGAACTCCCATT-------
	L261_299	--GCTGT-AA-TA-TTTA-GCC-TT-AGATGGAG-TTTACCACCTGC-TTTAGGCTG-CACTCTC-AAGCAACCTGACTCTAGAA-TACGCC-TGCTTGCGCCT-A-CCAGA-CTCGTATCTCCA-TGGGCCTAGC-ACCCACTC--TGGGAG-CCCCTGTC-AA-GGG-AACTTGAAAC-ACATGTCAGTAGACGATG-CAC-AAACGCATC-AACGCCG--CATCT-CCT-AAACACATC---GAGTGTTAGGACTT-GGCGCTGGG-CTC-ATCCCT-GTTCGC--TCGCCG--TT-A-CTAA-GGGAA-TCCCATTTGG----
	L261_194	--GCTGT-AA-TA-TTTA-GCC-TT-AGATGGAG-TTTACCACCTGC-TTTAGGCTG-CACTCTC-AAGCAACCTGACTCTAGAA-TACGCC-TGCTTGCGCCT-A-CCAGA-CTCGTGTCTCCA-TGGGCCTAGC-ACCCACTC--TGGGAG-CCCCTGTC-AA-GGG-AACTTGAAAC-ACATGTCAGTAGACGATG-CAC-AAACGCATC-AACGCCG--CATCT-CCT-AAACACATC---GAGTGTTAGGACTT-GGCGCTGGG-CTC-ATCCCT-GTTCGC--TCGCCG--TT-A-CTAA-GGGAA-TCCCATTGGT----
	L261_181	--GCTGT-AA-TA-TTTA-GCC-TT-AGATGGAG-TTTACCACCTGC-TTTAGGCTG-CACTCTC-AAGCAACCTGACTCTAGAA-TACGCC-TGCTTGCGCCT-A-CCAGA-CTCGTGTCTCCA-TGGGCCTAGC-ACCCACTC--TGGGAG-CCCCTGTC-AA-GGG-AACTTGAAAC-ACATGTCAGTAGACGATG-CAC-AAACGCATC-AACGCCG--CATCT-CCT-AAACACATC---GAGTGTTAGGACTT-GGCGCTGGG-CTC-ATCCCT-GTTCGC--TCGCCG--TT-A-CTAA-GGGAA-TCCCACTTTG----
	L261_285	--GCTGT-AA-TA-TTTA-GCC-TT-AGATGGAG-TTTACCACCTGC-TTTAGGCTG-CACTCTC-AAGCAACCTGACTCTAGAA-TACGCC-TGCTTGCGCCT-A-CCAGA-CTCGTGTCTCCA-TGGGCCTAGC-ACCCACTC--TGGGAG-CCCCTGTC-AA-GGG-AACTTGAAAC-ACATGCCAGTAGACGATG-CAC-AAACGCATC-AACGCCG--CATCT-CCT-AAACACATT---GAGTGTTAGGACTT-GGCGCTGGG-CTC-ATCCCT-GTTCGC--TCGCCG--TT-A-CTAA-GGGAA-TCCCATTTGG----
	L261_172	--GCTGT-AA-TA-TTTA-GCC-TT-AGATGGAG-TTTACCACCTGC-TTTAGGCTG-CACTCTC-AAGCAACCTGACTCTAGAA-TACGCC-TGCTTGCGCCT-A-CCAGA-CTCGTGTCTCCA-TGGGCCTAGC-ACCCACTC--TGGGAG-CCCCTGTC-AA-GGG-AACTTGAAAC-ACATGTCAGTAGACGATG-CAC-AAACGCATC-AACGCCG--CATCT-CCT-AAACACATC---GAGTGTTAGGACTT-GGCGCTGGG-CTC-ATCCCT-GTTCGC--TCGCCG--TT-A-CTAA-GGGAA-TCCCATTTGG----
	L261_85	--GCTGT-AA-TA-TTTA-GCC-TT-AGATGGAG-TTTACCACCTGC-TTTAGGCTG-CACTCTC-AAGCAACCTGACTCTAGAA-TACGCC-TGCTTGCGCCT-A-CCAGA-CTCGTGTCTCCA-TGGGCCTAGC-ACCCACTC--TGGGAG-CCCCTGTC-AA-GGG-AACTTGAAAC-ACATGTCAGTAGACGATG-CAC-AAACGCATC-AACGCCG--CATCT-CCT-AAACACATC---GAGTGTTAGGACTT-GGCGCTGGG-CTC-ATCCCT-GTTCGC--TCGCCG--TT-A-CTAA-GGGAA-TCCCATTTGG----
	L261_99	--GCTGT-AA-TA-TTTA-GCC-TT-AGATGGAG-TTTACCACCTGC-TTTAGGCTG-CACTCTC-AAGCAACCTGACTCTAGAA-TACGCC-TGCTTGCGCCT-A-CCAGA-CTCGTGTCTCCA-TGGGCCTAGC-ACCCACTC--TGGGAG-CCCCTGTC-AA-GGG-AACTTGAAAC-ACATGTCAGTAGACGATG-CAC-AAACGCATC-AACGCCG--CATCT-CCT-AAACACATC---GAGTGTTAGGACTT-GGCGCTGGG-CTC-ATCCCT-GTTCGC--TCGCCG--TT-A-CTAA-GGGAA-TCCCATTTGG----
	L261_384	--GCTGT-AA-TA-TTTA-GCC-TT-AGATGGAG-TTTACCACCTGC-TTTAGGCTG-CACTCTC-AAGCAACCTGACTCTAGAA-TACGCC-TGCTTGCGCCT-A-CCAGA-CTCGTGTCTCCA-TGGGCCTAGC-ACCCACTC--TGGGAG-CCCCTGTC-AA-GGG-AACTTGAAAC-ACATGTCAGTAGACGATG-CAC-AAACGCATC-AACGCCG--CATCT-CCT-AAACACATC---GAGTGTTAGGACTT-GGCGCTGGG-CTC-ATCCCT-GTTCGC-TTCGCCG--TT-A-CTAA-GGG-AATCCCATTTG-----
	L261_68	--GCTGT-AA-TA-TTTA-GCC-TT-AGATGGAG-TTTACCACCTGC-TTTAGGCTG-CACTCTC-AAGCAACCTGACTCTAGAA-TACGCC-TGCTTGCGCCT-A-CCAGA-CTCGTGTCTCCA-TGGGCCTAGC-ACCCACTC--TGGGAG-CCCCTGTC-AAGGGG-AACTTGAAAC-ACATGTCAGTAGACGATG-CAC-AAACGCATC-AACGCCG--CATCT-CCT-AAACACATC---GAGTGTTAGGACTT-GGCGCTGGG-CTC-ATCCCT-GTTCGC--TCGCCG--TT-A-CTAA-GGG-AATCCCATTTG-----
	L261_333	--GCTGT-AA-TA-TTTA-GCC-TT-AGATGGAG-TTTACCACCTGC-TTTAGGCTG-CACTCTC-AAGCAACCTGACTCTAGAA-TACGCC-TGCTTGCGCCT-A-CCAGA-CTCGTGTCTCCA-TGGGCCTAGC-ACCCACTC--TGGGAG-CCCCTGTC-AA-GGG-AACTTGAAAC-ACATGTCAGTAGACGATG-CAC-AAACGCATC-AACGCCG--CATCT-CCT-AAACACATC---GAGTGTTAGGACTT-GGCGCTGGG-CTC-AT-CCT-GTTCGC--TCGCCG--TT-A-CTAACGGGAACTCCCATTTC-----
	L261_252	--GCTGT-AA-TA-TTTA-GCC-TT-AGATGGAG-TTTACCACCTGC-TTTAGGCTG-CACTCTC-AAGCAACCTGACTCTAGAA-TACGCC-TGCTTGCGCCT-A-CCAGA-CTCGTGTCTCCA-TGGGCCTAGC-ACCCACTC--TGGGAG-CCCCTGTC-AA-GGG-AACTTGAAAC-ACATGTCAGTAGACGATG-CAC-AAACGCATC-AACGCCG--CATCT-CCT-AAACACATC---GAGTGTTAGGACTT-GGCGCTGGG-CTC-ATCCCT-GTTCGC--TCGCCG--TTTA-CTAA-GGCAA-TCCCTGTTG-----
	L261_247	--GCTGT-AA-TA-TTTA-GCC-TT-AGATGGAG-TTTACCACCTGC-TTTAGGCTG-CACTCTC-AAGCAACCTGACTCTAGAA-TACGCC-TGCTTGCGCCT-A-CCAGA-CTCGTGTCTCCA-TGGGCCTAGC-ACCCACTC--TGGGAG-CCCCTGTC-AA-GGG-AACTTGAAAC-ACATGTCAGTAGACGATG-CAC-AAACGCATCGAACGCCG--CATCT-CCT-AAACACATC---GAGTGTTAGGACTT-GGCGCTGGG-CTC-ATCCCT-GCTCGC--TCGCCG--TT-A-CTAA-GGG-AATCCCATTTG-----
	L261_201	--GCTGT-AA-TA-TTTA-GCC-TT-AGATGGAG-TTTACCACCTGC-TTTAGGCTG-CACTCTC-AAGCAACCTGACTCTAGAA-TACGCC-TGCTCGCGCCT-A-CCAGA-CTCGTGTCTCCA-TGGGCCTAGC-ACCCACTC--TGGGAG-CCCCTGTC-AA-GGG-AACTTGAAAC-ACATGTCAGTAGACGATG-CAC-AAACGCATC-AACGCCG--CATCT-CCT-AAACACATC---GAGTGTTAGGACTT-GGCGCTGGG-CTC-ATCCCT-GTTCGC--TCGCCG--TT-A-CTAA-GGGAA-TCCCATTTGG----
	L261_223	--GCTGT-AA-TA-TTTA-GCC-TT-AGATGGAG-TTTACCACCTGC-TTTAGGCTG-CACTCTC-AAGCAACCTGACTCTAGAA-TACGCC-TGCTCGCGCCT-A-CCAGA-CTCGTGTCTCCA-TGGGCCTAGC-ACCCACTC--TGGGAG-CCCCTGTC-AA-GGG-AACTTGAAAC-ACATGTCAGTAGACGATG-CAC-AAACGCATC-AACGCCG--CATCT-CCT-AAACACATC---GAGTGTTAGGACTT-GGCGCTGGG-CTC-AT-CCT-GTTCGC--TCGCCG--TT-A-CTAA-GGGAA-TCCCATTTGGT---
	L261_238	--TCGCC-AA-TA-TTTA-GCC-TT-AGATGGAG-TTTACCACCTGC-TTTAGGCTG-CACTCTC-AAGCAACCTGACTCTAGAA-TACGCC-TGCTCGCGCCT-A-CCAGA-CTCGTGTCTCCA-TGGGCCTAGC-ACCCACTC--TGGGAG-CCCCTGTC-AA-GGG-AACTTGAAAC-ACATGTCAGTAGACGATG-CAC-AAACGCATC-AACGCCG--CATCT-CCT-AAACACATC---GAGTGTTAGGACTT-GGCGCTGGG-CTC-ATCCCT-GTTCGC--TCGCCG--TT-A-CTAA-GGGAA-TCCCATTTGG----
	L262_488	--GCTGT-AA-TA-TTTA-GCC-TT-AGATGGAG-TTTACCACCTGC-TTTAGGCTG-CACTCTC-AAGCAACCTGACTCTAGAA-TACGCC-TGCTTGCGCCT-A-CCAGA-CTCGTGTCTCCA-TGGGCCTAGC-ACCCACTC--TGGGAG-CCCCTGTC-AA-GGG-AACTTGAAAC-ACATGTCAGTAGACGATG-CAC-AAACGCATC-AACGCCG--CACCT-CCT-AAACACATC---GAGTGTTAGGACTT-GGCGCTGGG-CTC-ATCCCT-GTTCGC--TCGCCG--TT-A-CTAA-GGGAA-TCCCATTTGG----
	L262_419	--GCTGT-AA-TA-TTTA-GCC-TT-AGATGGAG-TTTACCACCTGC-TTTAGGCTG-CACTCTC-AAGCAACCTGACTCTAGAA-TACGCC-TGCTCGCGCCT-A-CCAGA-CTCGTGTCTCCA-TGGGCCTAGC-ACCCACTC--TGGGAG-CCCCTGTC-AA-GGG-AACTTGAAAC-ACATGTCAGTAGACGATG-CAC-AAACGCATC-AACGCCG--CATCT-CCT-AAACACATC---GAGTGTTAGGACTT-GGCGCTGGG-CTC-ATCCCT-GTTCGC--TCGCCG--TT-A-CTAA-GGGAA-TCCCATTTGG----
	L262_549	--GCTGT-AA-TA-TTTA-GCC-TT-AGATGGAG-TTTACCACCTGC-TTTAGGCTG-CACTCTC-AAGCAACCTGACTCTAGAA-TACGCC-TGCTTGCGCCT-A-CCAGA-CTCGTGTCTCCA-TGGGCCTAGC-ACCCACTC--TGGGAG-CCCCTGTC-AA-GGG-AACTTGAGAC-ACGTGTCAGTAGGCGATG-CAC-AAACGCATC-AACGCCG--CATCT-CCT-AAACACGTC---GAGTGTTAGGACTT-GGCGCTGGG-CTC-ATCCCT-GTTCGC--TCGCCG--TT-A-CTAA-GGGAA-TCCCATTTGG----
	L262_438	--GCTGT-AA-TA-TTTA-GCC-TT-AGATGGAG-TTTACCACCTGC-TTTAGGCTG-CACTCTC-AAGCAACCTGACTCTAGAA-TACGCC-TGCTTGCGCCT-A-CCAGA-CTCGTGTCTCCA-TGGGCCTAGC-ACCCACTC--TGGGAG-CCCCTGTC-AA-GGG-AACTTGAAAC-ACATGTCAGTAGACGATG-CAC-AAACGCATC-AACGCCG--CATCT-CCT-AAACACATC---GAGTGTTAGGACTT-GGCGCTGGG-CTC-ATCCCT-GTTCGC-TTCGCCG--TT-A-CTAA-GGG-AATCCCATTTG-----
	L262_254	--GCTGT-AA-TA-TTTA-GCC-TT-AGATGGAG-TTTACCACCTGC-TTTAGGCTG-CACTCTC-AAGCAACCTGACTCTAGAA-TACGCC-TGCTTGCGCCT-A-CCAGA-CTCGTGTCTCCA-TGGGCCTAGC-ACCCACTC--TGGGAG-CCCCTGTC-AA-GGG-AACTTGAAAC-ACATGTCAGTAGACGATG-CAC-AAACGCATC-AACGCCG--CATCT-CCT-AAACACATC---GAGTGTTAGGACTT-GGCGCTGGG-CTC-ATCCCT-GTTCGC--TCGCCG--TTTA-CTAA-GGCAA-TCCCTGTTG-----
	L262_484	--GCTGT-AA-TA-TTTA-GCC-TT-AGATGGAG-TTTACCACCTGC-TTTAGGCTG-CACTCTC-AAGCAACCTGACTCTAGAA-TACGCC-TGCTTGCGCCT-A-CCAGA-CTCGTGTCTCCA-TGGGCCTAGC-ACCCACTC--TGGGAG-CCCCTGTC-AA-GGG-AACTTGAAAC-ACATGTCAGTAGACGATG-CAC-AAACGCATC-AACGCCG--CATCT-CCT-AAACACATC---GAGTGTTAGGACTT-GGCGCTGGG-CTC-ATCCCT-GTTCGC--TCGCCG--TT-A-CTAA-GGGAA-TCCCATTTGG----
	L262_483	--GCTGT-TA-TA-TTTA-GCC-TT-AGATGGAG-TTTACCACCTGC-TTTAGGCTG-CACTCTC-AAGCAACCTGACTCTAGAA-TACGCC-TGCTTGCGCCT-A-CCAGA-CTCGTGTCTCCA-TGGGCCTAGC-ACCCACTC--TGGGAG-CCCCTGTC-AA-GGG-AACTTGAAAC-ACATGTCAGTAGACGATG-CAC-AAACGCATC-AACGCCG--CATCT-CCT-AAACACATC---GAGTGTTAGGACTT-GGCGCTGGG-CTC-ATCCCT-GTTCGC--TCGCCG--TT-A-CTAA-GGGAA-TCCCATTTGG----
	L263_96	--GCTGT-AA-TA-TTTA-GCC-TT-AGATGGAG-TTTACCACCTGC-TTTAGGCTG-CACTCTC-AAGCAACCTGACTCTAGAA-TACGCC-TGCTCGCGCCT-A-CCAGA-CTCGTGTCTCCA-TGGGCCTAGC-ACCCACTC--TGGGAG-CCCCTGTC-AA-GGG-AACTTGAAAC-ACATGTCAGTAGACGATG-CAC-AAACGCATC-AACGCCG--CATCT-CCT-AAACACATC---GAGTGTTAGGACTT-GGCGCTGGG-CTC-ATCCCT-GTTCGC--TCGCCG--TT-A-CTAA-GGCAA-TCCCTGTTGG----
	L263_310	--GCTGT-AA-TA-TTTA-GCC-TT-AGATGGAG-TTTACCACCTGC-TTTAGGCTG-CACTCTC-AAACAACCTGACTCTAGAA-TACGCC-TGCTCGCGCCT-A-CCAGA-CTCGTGTCTCCA-TGGGCCTAGC-ACCCACTC--TGGGAG-CCCCTGTC-AA-GGG-AACTTGAAAC-ACATGTCAGTAGACGATG-CAC-AAACGCATC-AACGCCG--CATCT-CCT-AAACACATC---GAGTGTTAGGACTT-GGCGCTGGG-CTC-ATCCCT-GTTCGC--TCGCCG--TT-A-CTAA-GGGAA-TCCCATTTGG----
	L263_279	--GCTGT-AA-TA-TTTA-GCC-TT-AGATGGAG-TTTACCACCTGC-TTTAGGCTG-CACTCTC-AAGCAACCTGACTCTAGAA-TACGCC-TGCTCGCGCCT-A-CCAGA-CTCGTGTCTCCA-TGGGCCTAGC-ACCCACTC--TGGGAG-CCCCTGTC-AA-GGG-AACTTGAAAC-ACATGTCAGTAGACGATG-CAC-AAACGCATC-AACGCCG--CATCT-CCT-AAACACATC---GAGTGTTAGGACTT-GGCGCTGGG-CTC-ATCCCT-GTTCGC--TCGCCG--TTTA-CTAA-GGCAA-TCCCTGTTG-----
	L263_344	--GCTGT-AA-TA-TTTA-GCC-TT-AGATGGAG-TTTACCACCTGC-TTTAGGCTG-CACTCTC-AAGCAACCTGACTCTAGAA-CACGCC-TGCTTGCGCCT-A-CCAGA-CTCGTGTCTCCA-TGGGCCTAGC-ACCCACTC--TGGGAG-CCCCTGTC-AA-GGG-AACTTGAAAC-ACATGTCAGTAGACGATG-CAC-AAACGCATC-AACGCCG--CATCT-CCT-AAACACATC---GAGTGTTAGGACTT-GGCGCTGGG-CTC-ATCCCT-GTTCGC--TCGCCG--TT-A-CTAA-GGGAA-TCCCATTTGG----
	L263_392	--GCTGT-AA-TA-TTTA-GCC-TT-AGATGGAG-TTTACCACCTGC-TTTAGGCTG-CACTCTC-AAGCAACCTGACTCTAGAA-TACGCC-TGCTCGCGCCT-A-CCAGA-CTCGTGTCTCCA-TGGGCCTAGC-ACCCACTC--TGGGAG-CCCCTGTC-AA-GGG-AACTTGAAAC-ACATGTCAGTAGACGATG-CAC-AAACGCATC-AACGCCG--CATCT-CCT-AAACACATC---GAGTGTTAGGACTT-GGCGCTGGG-CTC-AT-CCT-GTTCGC--TCGCCG--TT-A-CTAA-GGGAA-TCCCTATTTGG---
	L263_185	--GCTGT-AA-TA-TTTA-GCC-TT-AGATGGAG-TTTACCACCTGC-TTTAGGCTG-CACTCTC-AAGCAACCTGACTCTAGAA-TACGCC-TGCTCGCGCCT-A-CCAGA-CTCGTGTCTCCA-TGGGCCTAGC-ACCCACTC--TGGGAG-CCCCTGTC-AA-GGG-AACTTGAAAC-ACATGTCAGTAGACGATG-CAC-AAACGCATC-AACGCCG--CATCT-CCT-AAACACATC---GAGTGTTAGGACTT-GGCGCTGGG-CTC-ATCCT--GTTCGC--TCGCCG--TT-A-CTAA--GGAA-TCCCACTTGGTT--
	L263_143	--GCTGT-AA-TA-TTTA-GCC-TT-AGATGGAG-TTTACCACCTGC-TTTAGGCTG-CACTCTC-AAGCAACCTGACTCTAGAA-TACGCC-TGCTTGCGCCT-A-CCAGA-CTCGTGTCTCCAGTGGGCCTAGCCACCCACTC--TGGGAG-CCCCTGTC-AA-GGG-AACTTGAAAC-ACATGTCAGTAGACGATG-CAC-AAACGCATC-AACGCCG--CATCT-CCT-AAACACATC---GAGTGTTAGGACTT-GGCGCTGGG-CTC-ATCCCT-GTTCGC--TCGCCG--TT-A-CTAA-GGGAA-TCCCATTT------
	L263_97	--GCTGT-AA-TA-TTTA-GCC-TT-AGATGGAG-TTTACCACCTGC-TTTAGGCTG-CACTCTC-AAGCAACCTGACTCTAGAA-TACGCC-TGCTCGCGCCT-A-CCAGA-CTCGTGTCTCCA-TGGGCCTAGC-ACCCACTC--TGGGAG-CCCCTGTC-AA-GGG-AACTTGAAAC-ACATGTCAGTAGACGATG-CAC-AAACGCATC-AACGCCG--CATCT-CCT-AAACACATC---GAGTGTTAGGACTT-GGCGCTGGG-CTC-ATCCCT-GTTCGC--TCGCCG--TT-A-CTAA-GGGAA-TCCCATTTGG----
	L263_171	--GCTGT-AA-TA-TTTA-GCC-TT-AGATGGAG-TTTACCACCTGC-TTTAGGCTG-CACTCTC-AAGCAACCTGACTCTAGAA-TACGCC-TGCTTGCGCCT-A-CCAGA-CTCGTGTCTCCA-TGGGCCTAGC-ACCCACTC--TGGGAG-CCCCTGTC-AA-GGG-AACTTGAAAC-ACATGTCAGTAGACGATG-CAC-AAACGCATC-AACGCCG--CACCT-CCT-AAACACATC---GAGTGTTAGGACTT-GGCGCTGGG-CTC-ATCCCT-GTTCGC--TCGCCG--TT-A-CTAA-GGGAA-TCCCATTTGG----
	L263_258	--GCTGT-AA-TA-TTTA-GCC-TT-AGATGGAG-TTTACCACCTGC-TTTAGGCTG-CACTCTC-AAGCAACCTGACTCTAGAA-TACGCC-TGCTTGCGCCT-A-CCAGA-CTCGTGTCTCCA-TGGGCCTAGC-ACCCACTC--TGGGAG-CCCCTGTC-AA-GGG-AACTTGAAAC-ACATGTCAGTAGACGATG-CAC-AAACGCATC-AACGCCG--CACCT-CCT-AAACACATC---GAGTGTTAGGACTT-GGCGCTGGG-CTC-ATCCCT-GTTCGC--TCGCCG--TT-A-CTAA-GGGAA-TCCCATTTGG----
	L263_170	--GCTGT-AA-TA-TTTA-GCC-TT-AGATGGAG-TTTACCACCTGC-TTTAGGCTG-CACTCTC-AAGCAACCTGACTCTAGAA-TACGCC-TGCTTGCGCCT-A-CCAGA-CTCGTGTCTCCA-TGGGCCTAGC-ACCCACTA--TGGGAG-CCCCTGTC-AA-GGG-AACTTGAAAC-ACATGTCAGTAGACGATG-CAC-AAACGCATC-AACGCCG--CATCT-CCT-AAACACATC---GAGTGTTAGGACTT-GGCGCTGGG-CTC-ATCCCT-GTTCGC--TCGCCG--TT-A-CTAACGGGAACTCCCATTT------
	L263_78	--GCTGT-AA-TA-TTTA-GCC-TT-AGATGGAG-TTTACCACCTGC-TTTAGGCTG-CACTCTC-AAGCAACCTGACTCTAGAA-TACGCC-TGCTTGCGCCT-A-CCAGA-CTCGTGTCTCCA-TGGGCCTAGC-ACCCACTC--TGGGAG-CCCCTGTC-AA-GGG-AACTTGAAAC-ACATGTCAGTAGACGATG-CAC-AAACGCATC-AACGCCG--CATCT-CCT-AAACACATC---GAGTGTTAGGACTT-GGCGCTGGG-CTC-ATCCCT-GTTCGC--TCGCCG--TT-A-CTAA-GGCAA-TCCCTGTTGG----
	L263_71	--GCTGT-AA-TA-TTTA-GCC-TT-AGATGGAG-TTTACCACCTGC-TTTAGGCTG-CACTCTC-AAGCAACCTGACTCTAGAA-TACGCC-TGCTTGCGCCT-A-CCAGA-CTCGTATCTCCA-TGGGCCTAGC-ACCCACTC--TGGGAG-CCCCTGTC-AA-GGG-AACTTGAAAC-ACATGTCAGTAGACGATG-CAC-AAACGCATC-AACGCCG--CATCT-CCT-AAACACATC---GAGTGTTAGGACTT-GGCGCTGGG-CTC-ATCCCT-GTTCGC--TCGCCG--TT-A-CTAA-GGGAA-TCCCATTTGG----
	L263_14	--GCTGT-AA-TA-TTTA-GCC-TT-AGATGGAG-TTTACCACCTGC-TTTAGGCTG-CACTCTC-AAGCAACCTGACTCTAGAA-TACGCC-TGCTTGCGCCT-A-CCAGA-CTCGTGTCTCCA-TGGGCCTAGC-ACCCACTC--TGGGAG-CCCCTGTC-AA-GGG-AACTTGAAAC-ACATGTCAGTAGACGATG-CAC-AAACGCATC-AACGCCG--CATCT-CCTAAAACACATC---GAGTGTTAGGACTT-GGCGCTGGG-CTC-ATCCCT-GTTCGC--TCGCCG--TT-A-CTAA-GGG-AATCCCATTTG-----
	L263_255	--GCTGT-AA-TA-TTTA-GCC-TT-AGATGGAG-TTTACCACCTGC-TTTAGGCTG-CACTCTC-AAGCAACCTGACTCTAGAA-TACGCC-TGCTTGCGCCT-A-CCAGA-CTCGTGTCTCCA-TGGGCCTAGC-ACCCACTC--TGGGAG-CCCCTGTC-AA-GGG-AACTTGAAAC-ACATGTCAGTAGACGATG-CAC-AAACGCATC-AACGCCG--CATCT-CCT-AAACACATC---GAGTGTTAGGACTT-GGCGCTGGG-CTC-ATCCCT-GTTCGC--TCGCCG--TT-A-CTAACGGGAACTCCCATTG------
	L263_407	--GCTGT-AA-TA-TTTA-GCC-TT-AGATGGAG-TTTACCACCTGC-TTTAGGCTG-CACTCTC-AAGCAACCTGACTCTAGAA-TACGCC-TGCTTGCGCCT-A-CCAGA-CTCGTGTCTCCA-TGGGCCTAGC-ACCCACTA--TGGGAG-CCCCTGTC-AA-GGG-AACTTGAGAC-ACGTGTCAGTAGGCGATG-CAC-AGACGCATC-AACGCCG--CATCT-CCT-AAACACGTC---GAGTGTTAGGACTT-GGCGCTGGG-CTC-ATCCCT-GTTCGC--TCGCCG--TT-A-CTAA-GGGAA-TCCCATTTGG----
	L263_118	--GCTGT-AA-TA-TTTA-GCC-TT-AGATGGAG-TTTACCACCTGC-TTTAGGCTG-CACTCTC-AAGCAACCTGACTCTAGAA-TACGCC-TGCTTGCGCCT-A-CCAGA-CTCGTGTCTCCA-TGGGCCTAGC-ACCCACTC--TGGGAG-CCCCTGTC-AA-GGG-AACTTGAAAC-ACATGTCAGTAGACGATG-CAC-AAACGCATC-AACGCCG--CATCT-CCT-AAACACATC---GAGTGTTAGGACTT-GGCGCTGGG-CTC-ATCCCT-GTTCGC--TCGCCG--TT-A-CTAA-GGCAA-TCCCTGTTGG----
	L263_188	--GCTGT-AA-TA-TTTA-GCC-TT-AGATGGAG-TTTACCACCTGC-TTTAGGCTG-CACTCTC-AAGCAACCTGACTCTAGAA-TACGCC-TGCTTGCGCCT-A-CCAGA-CTCGTGTCTCCA-TGGGCCTAGC-ACCCACTC--TGGGAG-CCCCTGTC-AA-GGG-AACTTGAAAC-ACATGTCAGTAGACGATG-CAC-AAACGCATC-AACGCCG--CATCT-CCT-AAACACATC---GAGTGTTAGGACTT-GGCGCTGGG-CTC-ATCCCT-GTTCGC--TCGCCG--TT-A-CTAA-GGGAA-TCCCTGTTGG----
	L263_194	--GCTGT-AA-TA-TTTA-GCC-TT-AGATGGAG-TTTACCACCTGC-TTTAGGCTG-CACTCTC-AAGCAACCTGACTCTAGAA-TACGCC-TGCTTGCGCCT-A-CCAGA-CTCGTGTCTCCA-TGGGCCTAGC-ACCCACTC--TGGGAG-CCCCTGTC-AA-GGG-AACTTGAAAC-ACATGTCAGTAGACGATG-CAC-AAACGCATC-AACGCCG--CATCT-CCT-AAACACATC---GAGTGTTAGGACTT-GGCGCTGGG-CTC-ATCCCT-GTTCGC--TCGCCG--TT-A-CTAA-GGGAACTCCCATTTG-----
	L263_202	--GCTGT-AA-TA-TTTA-GCC-TT-AGATGGAG-TTTACCACCTGC-TTTAGGCTG-CACTCTC-AAGCAACCTGACTCTAGAA-TACGCC-TGCTTGCGCCT-A-CCAGA-CTCGTGTCTCCA-TGGGCCTAGC-ACCCACTC--TGGGAG-CCCCTGTC-AA-GGG-AACTTGAAAC-ACATGTCAGTAGACGATG-CAC-AAACGCATC-AACGCCG--CATCT-CCT-AAACACATC---GAGTGTTAGGACTT-GGCGCTGGG-CTC-ATCCCT-GTTCGC--TCGCCG--TT-A-CTAA-GGGAA-TCCCATTTCG----
	L263_217	--GCTGT-AA-TA-TTTA-GCC-TT-AGATGGAG-TTTACCACCTGC-TTTAGGCTG-CACTCTC-AAGCAACCTGACTCTAGAA-TACGCC-TGCTTGCGCCT-A-CCAGA-CTCGTGTCTCCA-TGGGCCTAGC-ACCCACTC--TGGGAG-CCCCTGTC-AA-GGG-AACTTGAAAC-ACATGTCAGTAGACGATG-CAC-AAACGCATC-AACGCCG--CATCT-CCT-AAACACATC---GAGTGTTAGGACTT-GGCGCTGGG-CTC-ATCCCT-GTTCGC--TCGCCG--TT-A-CTAA-GGGAACTCCCATTTG-----
	L263_251	--GCTGT-AA-TA-TTTA-GCC-TT-AGATGGAG-TTTACCACCTGC-TTTAGGCTG-CACTCTC-AAGCAACCTGACTCTAGAA-TACGCC-TGCTTGCGCCT-A-CCAGA-CTCGTGTCTCCA-TGGGCCTAGC-ACCCACTC--TGGGAG-CCCCTGTC-AA-GGG-AACTTGAAAC-ACATGTCAGTAGACGATG-CAC-AAACGCATC-AACGCCG--CATCT-CCT-AAACACATC---GAGTGTTAGGACTT-GGCGCTGGG-CTC-ATCCCT-GTTCGC--TCGCCG--TTTA-CTAA-GGCAA-TCCCTGTTG-----
	L263_144	--GCTGT-AA-TA-TTTA-GCC-TT-AGATGGAG-TTTACCACCTGC-TTTAGGCTG-CACTCTC-AAGCAACCTGACTCTAGAA-TACGCC-TGCTTGCGCCT-A-CCAGA-CTCGTGTCTCCA-TGGGCCTAGC-ACCCACTC--TGGGAG-CCCCTGTC-AA-GGG-AACTTGAAAC-ACATGTCAGTAGACGATG-CAC-AAACGCATC-AACGCCG--CATCT-CCT-AAACACATC---GAGTGTTAGGACTT-GGCGCTGGG-CTC-ATCCCT-GTTCGC--TCGCCG--TT-A-CTAA-GGGAA-TCCCATTTGG----
	L263_106	--GCTGT-AA-TA-TTTA-GCC-TT-AGATGGAG-TTTACCACCTGC-TTTAGGCTG-CACTCTC-AAGCAACCTGACTCTAGAA-TACGCC-TGCTTGCGCCT-A-CCAGA-CTCGTGTCTCCA-TGGGCCTAGC-ACCCACTC--TGGGAG-CCCCTGTC-AA-GGG-AACTTGAAAC-ACATGCCAGTAGACGATG-CAC-AAACGCATC-AACGCCG--CATCT-CCT-AAACACATT---GAGTGTTAGGACTT-GGCGCTGGG-CTC-ATCCCT-GTTCGC--TCGCCG--TT-A-CTAA-GGGAA-TCCCATTTGG----
	L263_33	--GCTGT-AA-TA-TTTA-GCC-TT-AGATGGAG-TTTACCACCTGC-TTTAGGCTG-CACTCTC-AAGCAACCTGACTCTAGAA-TACGCC-TGCTTGCGCCT-A-CCAGA-CTCGTGTCTCCA-TGGGCCTAGC-ACCCACTC--TGGGAG-CCCCTGTC-AA-GGG-AACTTGAAAC-ACATGTCAGTAGACGATG-CAC-AAACGCATC-AACGCCG--CATCT-CCT-AAACACATC---GAGTGTTAGGACTT-GGCGCTGGG-CTC-ATCCCT-GTTCGC--TCGCCG--TT-A-CTAA-GGGAA-TCCCATTTGG----
	L263_381	--GCTGT-AA-TA-TTTA-GCC-TT-AGATGGAG-TTTACCACCTGC-TTTAGGCTG-CACTCTC-AAGCAACCTGACTCTAGAA-TACGCC-TGCTTGCGCCT-A-CCAGA-CTCGTGTCTCCA-TGGGCCTAGC-ACCCACTC--TGGGAG-CCCCTGTC-AA-GGG-AACTTGAAAC-ACATGTCAGTAGACGATG-CAC-AAACGCATC-AACGCCG--CATCT-CCT-AAACACATC---GAGTGTTAGGACTT-GGCGCTGGG-CTC-ATCCCT-GTTCGC-TTCGCCG--TT-A-CTAA-GGG-AATCCCATTTG-----
	L263_87	--GCTGT-AA-TA-TTTA-GCC-TT-AGATGGAG-TTTACCACCTGC-TTTAGGCTG-CACTCTC-AAGCAACCTGACTCTAGAA-TACGCC-TGCTTGCGCCT-A-CCAGA-CTCGTGTCTCCA-TGGGCCTAGC-ACCCACTC--TGGGAG-CCCCTGTC-AA-GGG-AACTTGAAAC-ACATGTCAGTAGACGATG-CAC-AAACGCATC-AACGCCG--CATCT-CCT-AAACACATC---GAGTGTTAGGACTT-GGCGCTGGG-CTC-ATCCCT-GTTCGC--TCGCCG--TT-A-CTAA-GGGAA-TCCCATTTGG----
	L263_157	--GCTGT-AA-TA-TTTA-GCC-TT-AGATGGAG-TTTACCACCTGC-TTTAGGCTG-CACTCTC-AAGCAACCTGACTCTAGAA-TACGCC-TGCTCGCGCCT-A-CCAGA-CTCGTGTCTCCA-TGGGCCTAGC-ACCCACTC--TGGGAG-CCCCTGTC-AA-GGG-AACTTGAAAC-ACATGTCAGTAGACGATG-CAC-AAACGCATC-AACGCCG--CATCT-CCT-AAGCACATC---GAGTGTTAGGACTT-GGCGCTGGG-CTC-ATCCCT-GTTCGC--TCGCCG--TT-A-CTAA-GGGAA-TCCCACTTTG----
	L263_225	--GCTGT-AA-TA-TTTA-GCC-TT-AGATGGAG-TTTACCACCTGC-TTTAGGCTG-CACTCTC-AAGCAACCTGACTCTAGAA-TACGCC-TGCTTGCGCCT-A-CCAGA-CTCGTGTCTCCA-TGGGCCTAGC-ACCCACTC--TGGGAG-CCCCTGTC-AA-GGG-AACTTGAAAC-ACATGTCAGTAGACGATG-CAC-AAACGCATC-AACGCCG--CATCT-CCT-AAACACATC---GAGTGTTAGGACTT-GGCGCTGGG-CTC-AT-CCT-GTTCGC--TCGCCG--TT-A-CTAA-GGGAA-TCCCATTTGGT---
	L263_211	--GCTGT-AA-TA-TTTA-GCC-TT-AGATGGAG-TTTACCACCTGC-TTTAGGCTG-CACTCTC-AAGCAACCTGACTCTAGAA-TACGCC-TGCTTGCGCCT-A-CCAGA-CTCGTGTCTCCA-TGGGCCTAGC-ACCCACTC--TGGGAG-CCCCTGTC-AA-GGG-AACTTGAAAC-ACATGTCAGTAGACGATG-CAC-AAGCGCATC-AACGCCG--CATCT-CCT-AAACACATC---GAGTGTTAGGACTT-GGCGCTGGG-CTC-ATCCCT-GTTCGC--TCGCCG--TT-A-CTAA-GGGAA-TCCCATTTCG----
	L263_266	--GCTGT-AA-TA-TTTA-GCC-TT-AGATGGAG-TTTACCACCTGC-TTTAGGCTG-CACTCTC-AAGCAACCTGACTCTAGAA-TACGCC-TGCTTGCGCCT-A-CCAGA-CTCGTGTCTCCA-TGGGCCTAGC-ACCCACTC--TGGGAG-CCCCTGTC-AA-GGG-AACTTGAAAC-ACATGTCAGTAGATGATG-CAC-AAACGCATC-AACGCCG--CATCT-CCT-AAACACATC---GAGTGTTAGGACTT-GGCGCTGGG-CTC-ATCCCT-GTTCGC--TCGCCG--TT-A-CTAA-GGGAA-TCCCATTTGG----
	L263_73	--GCTGT-AA-TA-TTTA-GCC-TT-AGATGGAG-TTTACCACCTGC-TTTAGGCTG-CACTCTC-AAGCAACCTGACTCTAGAA-TACGCC-TGCTTGCGCCT-A-CCAGA-CTCGTGTCTCCA-TGGGCCTAGC-ACCCACTC--TGGGAG-CCCCTGTC-AA-GGG-AACTTGAAAC-ACATGTCAGTAGACGATG-CAC-AAACGCATC-AACGCCG--CATCT-CCT-AAGCACATC---GAGTGTTAGGACTT-GGCGCTGGG-CTC-ATCCCT-GTTCGC--TCGCCG--TT-A-CTAA-GGGAA-TCCCATTTGG----
	L263_262	--GCTGT-AA-TA-TTTA-GCC-TT-AGATGGAG-TTTACCACCTGC-TTTAGGCTG-CACTCTC-AAGCAACCTGACTCTAGAA-TACGCC-TGCTTGCGCCT-A-CCAGA-CTCGTGTCTCCA-TGGGCCTAGC-ACCCACTC--TGGGAG-CCCCTGTC-AA-GGG-AACTTGAAAC-ACATGTCAGTAGGCGATG-CAC-AAACGCATC-AACGCCG--CATCT-CCT-AAACACGTC---GAGTGTTAGGACTT-GGCGCTGGG-CTC-ATCCCT-GTTCGC--TCGCCG--TT-A-CTAA-GGGAA-TCCCATTTGG----
	L263_169	--GCTGT-AA-TA-TTTA-GCC-TT-AGATGGAG-TTTACCACCTGC-TTTAGGCTG-CACTCTC-AAGCAACCTGACTCTAGAA-TACGCC-TGCTTGCGCCT-A-CCAGA-CTCGTGTCTCCA-TGGGCCTAGC-ACCCACTC--TGGGAG-CCCCTGTC-AA-GGG-AACTTGAGAC-ACGTGTCAGTAGGCGATG-CAC-AAACGCATC-AACGCCG--CATCT-CCT-AAACACATT---GAGTGTTAGGACTT-GGCGCTGGG-CTC-ATCCCT-GTTCGC--TCGCCG--TT-A-CTAA-GGGAA-TCCCATTTGG----
	L263_153	--GCTGT-AA-TA-TTTA-GCC-TT-AGATGGAG-TTTACCACCTGC-TTTAGGCTG-CACTCTC-AAGCAACCTGACTCTAGAA-TACGCC-TGCTTGCGCCT-A-CCAGA-CTCGTGTCTCCA-TGGGCCTAGC-ACCCACTC--TGGGAG-CCCCTGTC-AA-GGG-AACTTGAAAC-ACATGTCAGTAGACGATG-CAC-AAACGCATC-AACGCCG--CATCT-CCT-AAACACATC---GAGTGTTAGGACTT-GGCGCTGGG-CTC-ATCCCT-GTTCGC--TCGCCG--TT-A-CTAA-GGGAA-TCCCATTTGG----
	L263_77	--GCTGT-AA-TA-TTTA-GCC-TT-AGATGGAG-TTTACCACCTGC-TTTAGGCTG-CACTCTC-AAGCAACCTGACTCTAGAA-TACGCC-TGCTCGCGCCT-A-CCAGA-CTCGTGTCTCCA-TGGGCCTAGC-ACCCACTC--TGGGAG-CCCCTGTC-AA-GGG-AACTTGAAAC-ACATGTCAGTAGACGATG-CAC-AAACGCATC-AACGCCG--CATCT-CCT-AAACACATC---GAGTGTTAGGACTT-GGCGCTGGG-CTC-ATCCCT-GTTCGC--TCGCCG--TT-A-CTAA-GGGAA-TCCCATTTGG----
	L263_406	--GCTGT-AA-TA-TTTA-GCC-TT-AGATGGAG-TTTACCACCTGC-TTTAGGCTG-CACTCTC-AAGCAACCTGACTCTAGAA-TACGCC-TGCTTGCGCCT-A-CCAGA-CTCATGTCTCCA-TGGGCCTAGC-ACCCACTC--TGGGAG-CCCCTGTC-AA-GGG-AACTTGAAAC-ACATGTCAGTAGACGATG-CAC-AAACGCATC-AACGCCG--CATCT-CCT-AAACACATC---GAGTGTTAGGACTT-GGCGCTGGG-CTC-ATCCCT-GTTCGC--TCGCCG--TT-A-CTAA-GGGAA-TCCCATTTGG----
	L263_13	--GCTGT-AA-TA-TTTA-GCC-TT-AGATGGAG-TTTACCACCTGC-TTTAGGCTG-CACTCTC-AAGCAACCTGACTCTAGAA-TACGCC-TGCTTGCGCCT-A-CCAGA-CTCATGTCTCCA-TGGGCCTAGC-ACCCACTC--TGGGAG-CCCCTGTC-AA-GGG-AACTTGAAAC-ACATGTCAGTAGACGATG-CAC-AAACGCATCAAACGCCG--CATCT-CCT-AAACACATC---GAGTGTTAGGACTT--GCGCTGGG-CTC-ATCCCT-GTTCGC--TCGCCG--TT-A-CTAA-GGGAA-TCCCATTTGG----
	L263_265	--GCTGT-AA-TA-TTTA-GCC-TT-AGATGGAG-TTTACCACCTGC-TTTAGGCTG-CACTCTC-AAGCAACCTGACTCTAGAA-TACGCC-TGTCTGCGCCT-A-CCAGA-CTCGTGTCTCCA-TGGGCCTAGC-ACCCACTC--TGGGAG-CCCCTGTC-AA-GGG-AACTTGAAAC-ACATGTCAGTAGACGATG-CAC-AAACGCATC-AACGCCG--CATCT-CCT-AAACACATC---GAGTGTTAGGACTT-GGCGCTGGG-CTC-ATCCCT-GTTCGC--TCGCCG--TT-A-CTAA-GGGAA-TCCCATTTGG----
	L263_27	--GCTGT-AA-TA-TTTA-GCC-TT-AGATGGAG-TTTACCACCTGC-TTTAGGCTG-CACTCTC-AAGCAGCCTGACTCTAGAA-TACGCC-TGCTTGCGCCT-A-CCAGA-CTCGTGTCTCCA-TGGGCCTAGC-ACCCACTC--TGGGAG-CCCCTGTC-AA-GGG-AACTTGAAAC-ACATGTCAGTAGACGATG-CAC-AAACGCATC-AACGCCG--CATCT-CCT-AAACACATC---GAGTGTTAGGACTT--GCGCTGGG-CTC-ATCCCT-GTTCGC--TCGCCG--TT-A-CTAA-GGGAA-TCCCATTTGGT---
	L263_83	--GCTGT-AA-TA-TTTA-GCC-TT-AGATGGAG-TTTACCACCTGC-TTTAGGCTG-CA-TCTC-AAGCAACCTGACTCTAGAA-TACGCC-TGCTTGCGCCT-A-CCAGA-CTCGTGTCTCCA-TGGGCCTAGC-ACCCACTC--TGGGAG-CCCCTGTC-AA-GGG-AACTTGAAAC-ACATGTCAGTAGACGATG-CAC-AAACGCATC-AACGCCG--CACCT-CCT-AAACACATC---GAGTGTTAGGACTT-GGCGCTGGG-CTC-ATCCCT-GTTCGC--TCGCCG--TT-A-CTAA-GGGAA-TCCCATTTGGT---
	L263_56	--GCTGT-AA-TA-TTTA-GCC-TT-AGATGGAG-TTTACCACCTGC-TTTAGGCTG-CACTCTC-AAGCAGCCTGACTCTAGAA-TACGCC-TGCTTGCGCCT-A-CCAGA-CTCGTGTCTCCA-TGGGCCTAGC-ACCCACTC--TGGGAG-CCCCTGTC-AA-GGG-AACTTGAAAC-ACATGTCAGTAGACGATG-CAC-AAACGCATC-AACGCCG--CATCT-CCT-AAACACATC---GAGTGTTAGGACTT--GCGCTGGG-CTC-ATCCCT-GTTCGC--TCGCCG--TT-A-CTAA-GGGAA-TCCCATTTGGT---
	L263_164	--GCTGT-AA-TA-TTTA-GCC-TT-AGATGGAG-TTTACCACCTGC-TTTAGGCTG-CACTCTC-AAGCAGCCTGACTCTAGAA-TACGCC-TGCTTGCGCCT-A-CCAGA-CTCGTGTCTCCA-TGGGCCTAGC-ACCCACTC--TGGGAG-CCCCTGTC-AA-GGG-AACTTGAAAC-ACATGTCAGTAGACGATG-CAC-AAACGCATC-AACGCCG--CATCT-CCT-AAACACATC---GAGTGTTAGGACTT-GGCGCTGGG-CTC-ATCCCT-GTTCGC--TCGCCG--TT-A-CTAA-GGGAA-TCCCATTTGG----
	L263_321	--GCTGT-AA-TA-TTTA-GCC-TT-AGATGGAG-TTTACCACCTGC-TTTAGGCTG-CACTCTC-AAGCAACCTGACTCTAGAA-TACGCC-TGCTTGCGCCT-A-CCAGA-CTCGTGTCTCCA-TGGGCCTAGC-ACCCACTC--TGGGAG-CCCCTGTC-AA-GGG-AACTTGAAAC-ACATGTCAGTAGGCGATG-CAC-AAACGCATC-AACGCCG--CATCT-CCT-AAACACATC---GAGTGTTAGGACTT-GGCGCTGGG-CTC-ATCCCT-GTTCGC--TCGCCG--TT-A-CTAA-GGGAA-TCCCATTTGG----
	L263_366	--GCTGT-AA-TA-TTTA-GCC-TT-AGATGGAG-TTTACCACCTGC-TTTAGGCTG-CACTCTC-AAGCAACCTGACTCTAGAA-TACGCC-TGCTTGCGCCT-A-CCAGA-CTCGTGTCTCCA-TGGGCCTAGC-ACCCACTC--TGGGAG-CCCCTGTC-AA-GGG-AACTTGAAAC-ACATGTCAGTAGACGATG-CAC-AAACGCATC-AACACCG--CATCT-CCT-AAACACATC---GAGTGTTAGGACTT-GGCGCTGGG-CTC-ATCCCT-GTTCGC--TCGCCG--TT-A-CTAA-GGGAACTCCCCATTT-----
	L263_199	--GCTGT-AA-TA-TTTA-GCC-TT-AGATGGAG-TTTACCACCTGC-TTTAGGCTG-CACTCTC-AAGCAACCTGACTCTAGAA-TACGCC-TGCTTGCGCCT-A-CCAGA-CTCGTGTCTCCA-TGGGCCTAGC-ACCCACTC--TGGGAG-CCCCTGTC-AA-GGG-AACTTGAAAC-ACATGTCAGTAGACGATG-CAC-AAACGCATC-AACGCCG--CATCT-CCT-AAACACATC---GAGTGTTAGGACTT-GGCGCTGGG-CTC-ATCCCT-GTTCGC--TCGCCG--TT-A-CTAA-GGGAA-TCCCTATTTG----
	L263_349	--GCTGT-AA-TA-TTTA-GCC-TT-AGATGGAG-TTTACCACCTGC-TTTAGGCTG-CACTCTC-AAGCAACCTGACTCTAGAA-TACGCC-TGCTTGCGCCT-A-CCAGA-CTCGTGTCTCCA-TGGGCCTAGC-ACCCACTC--TGGGAG-CCCCTGTC-AA-GGG-AACTTGAAAC-ACATGTCAGTAGACGATG-CAC-AAACGCATC-AACACCG--CATCT-CCT-AAACACATC---GAGTGTTAGGACTT-GGCGCTGGG-CTC-ATCCCT-GTTCGC--TCGCCG--TT-A-CTAA-GGGAACTCCCCTATT-----
	L263_51	--GCTGT-AA-TA-TTTA-GCC-TT-AGATGGAG-TTTACCACCTGC-TTTAGGCTG-CACTCTC-AAGCAACCTGACTCTAGAA-TACGCC-TGCTTGCGCCT-A-CCAGA-CTCATGTCTCCA-TGGGCCTAGC-ACCCACTC--TGGGAG-CCCCTGTC-AA-GGG-AACTTGAAAC-ACATGTCAGTAGACGATG-CAC-AAACGCATC-AACGCCG--CATCT-CCT-AAACACATC---GAGTGTTAGGACTT--GCGCTGGG-CTC-ATCCCT-GTTCGC--TCGCCG--TT-A-CTAA-GGGAA-TCCCATTTGGT---
	L263_257	--GCTGT-TA-TA-TTTA-GCC-TT-AGATGGAG-TTTACCACCTGC-TTTAGGCTG-CACTCTC-AAGCAACCTGACTCTAGAA-TACGCC-TGCTTGCGCCT-A-CCAGA-CTCGTGTCTCCA-TGGGCCTAGC-ACCCACTC--TGGGAG-CCCCTGTC-AA-GGG-AACTTGAAAC-ACATGTCAGTAGACGATG-CAC-AAACGCATC-AACGCCG--CATCT-CCT-AAACACATC---GAGTGTTAGGACTT-GGCGCTGGG-CTC-ATCCCT-GTTCGC--TCGCCG--TT-A-CTAA-GGGAA-TCCCATTTGG----
	L263_95	--TCGCC-AA-TA-TTTA-GCC-TT-AGATGGAG-TTTACCACCTGC-TTTAGGCTG-CACTCTC-AAGCAACCTGACTCTAGAA-TACGCC-TGCTTGCGCCT-A-CCAGA-CTCGTGTCTCCA-TGGGCCTAGC-ACCCACTC--TGGGAG-CCCCTGTC-AA-GGG-AACTTGAAAC-ACATGTCAGTAGACGATG-CAC-AAACGCATC-AACGCCG--CATCT-CCT-AAACACATC---GAGTGTTAGGACTT-GGCGCTGGG-CTC-ATCCCT-GTTCGC--TCGCCG--TT-A-CTAA-GGGAA-TCCCATTTGG----
	L263_141	--GCTGT-AA-TA-TTTA-GCC-TT-AGATGGAG-TTTACCACCTGC-TTTAGGCTG-CACTCTC-AAGCAACCTGACTCTAGAA-TACGCC-TGCTTGCGCCT-A-CCAGA-CTCGTGTCTCCA-TGGGCCTAGC-ACCCACTC--TGGGAG-CCCCTGTC-AA-GGG-AACTTGAAAC-ACATGTCAGTAGACGATG-CAC-AAACGCATC-AACGCCG--CATCT-CCT-AAACACATC---GAGTGTTAGGACTT-GGCGCTGGG-CTC-ATCCCT-GTTCGC--TCGCCG--TT-A-CTAA-GGGAA-TCCCATTTGG----
	L263_1	--GCTGT-AA-TA-TTTA-GCC-TT-AGATGGAG-TTTACCACCTGC-TTTAGGCTG-CACTCTC-AAGCAACCTGACTCTAGAA-TACGCC-TGCTTGCGCCT-A-CCAGA-CTCGTGTCTCCA-TGGGCCTAGC-ACCCACTC--TGGGAG-CCCCTGTC-AA-GGG-AACTTGAAAC-ACATGTCAGTAGACGATG-CAC-AAACGCATC-AACGCCG--CATCT-CCT-AAACACATC---GAGTGTTAGGACTT-GGCGCTGGG-CTC-ATCCCT-GTTCGC--TCGCCG--TT-A-CTAA-GGGAA-TCCCATTTGG----
	L263_333	--GCTGT-AA-TA-TTTA-GCC-TT-AGATGGAG-TTTACCACCTGC-TTTAGGCTG-CACTCTC-AAGCAACCTGACTCTAGAA-TACGCC-TGCTTGCGCCT-A-CCAGA-CTCGTGTCTCCA-TGGGCCTAGC-ACCCACTC--TGGGAG-CCCCTGTC-AA-GGG-AACTTGAGAC-ACGTGTCAGTAGGCGATG-CAC-AAACGCATC-AACGCCG--CATCT-CCT-AAACACGTC---GAGTGTTAGGACTT-GGCGCTGGG-CTC-ATCCCT-GTTCGC--TCGCCG--TT-A-CTAA-GGGAA-TCCCATTTGG----
	L263_233	--GCTGT-AA-TA-TTTA-GCC-TT-AGATGGAG-TTTACCACCTGC-TTTAGGCTG-CACTCTC-AAGCAACCTGACTCTAGAA-TACGCC-TGCTTGCGCCT-A-CCAGA-CTCGTGTCTCCA-TGGGCCTAGC-ACCCACTC--TGGGAG-CCCCTGTC-AA-GGG-AACTTGAAAC-ACATTTCAGTAGACGATG-CAC-AAACGCATC-AACGCCG--CATCT-CCT-AAACACATC---GAGTGTTAGGACTT-GGCGCTGGG-CTC-ATCCCT-GTTCGC--TCGCCG--TT-A-CTAA-GGGAA-TCCCATTTGG----
	L263_404	--GCTGT-AA-TA-TTTA-GCC-TT-AGATGGAG-TTTACCACCTGC-TTTAGGCTG-CACTCTC-AAGCAACCTGACTCTAGAA-TACGCC-TGCTTGCGCCT-ACCCAGA-CTCGTGTCTCCA-TGGGCCTAGC-ACCCACTC--TGGGAG-CCCCTGTC-AA-GGG-AACTTGAAAC-ACATGTCAGTAGACGATG-CAC-AAACGCATC-AACGCCG--CATCT-CCT-AAACACATC---GAGTGTTAGGACTT-GGCGCTGGG-CTC-ATCCCT-GTTCGC--TCGCCG--TT-A-CTAA-GGGAACTCCCCATT------
	L263_250	--GCTGT-AA-TA-TTTA-GCC-TT-AGATGGAG-TTTACCACCTGC-TTTAGGCTG-CACTCTC-AAGCAACCTGACTCTAGAA-TACGCC-TGCTTGCGCCT-A-CCAGA-CTCGTGTCTCCA-TGGGCCTAGC-ACCCACTC--TGGGAG-CCCCTGTC-AA-GGG-AACTTGAGAC-ACGTGTCAGTAGGCGATG-CAC-AAACGCATC-AACGCCG--CATCT-CCT-AAACACGTC---GAGTGTTAGGACTT-GGCGCTGGG-CTC-ATCCCT-GTTCGC--TCGCCG--TT-A-CTAA-GGGAA-TCCCATTTGG----
	L263_47	--GCTGT-AA-TA-TTTA-GCC-TT-AGATGGAG-TTTACCACCTGC-TTTAGGCTG-CACTCTC-AAGCAGCCTGACTCTAGAA-TACGCC-TGCTTGCGCCT-A-CCAGA-CTCGTGTCTCCA-TGGGCCTAGC-ACCCACTC--TGGGAG-CCCCTGTC-AA-GGG-AACTTGAAAC-ACATGTCAGTAGACGATG-CAC-AAACGCATC-AACGCCG--CATCT-CCT-AAACACATC---GAGTGTTAGGACTT--GCGCTGGG-CTC-ATCCCT-GTTCGC--TCGCCG--TT-A-CTAA-GGGAA-TCCCATTTGGT---
	L263_186	--GCTGT-AA-TA-TTTA-GCC-TT-AGATGGAG-TTTACCACCTGC-TTTAGGCTG-CACTCTC-AAGCAACCTGACTCTAGAA-TACGCC-TGCTTGCGCCT-A-CCAGA-CTCGTGTCTCCA-TGGGCCTAGC-ACCCACTC--TGGGAG-CCCCTGTC-AA-GGG-AACTTGAAAC-ACATGTCAGTAGACGATG-CAC-AAGCGCATC-AACGCCG--CATCT-CCT-AAACACATC---GAGTGTTAGGACTT-GGCGCTGGG-CTC-ATCCCT-GTTCGC--TCGCCG--TT-A-CTAA-GGGAA-TCCCATTTGG----
	L263_340	--GCTGTAAT-AT-TTTA-GCC-TT-AGATGGAG-TTTACCACCTGC-TTTAGGCTG-CACTCTC-AAGCAACCTGACTCTAGAA-TACGCC-TGCTTGCGCCT-A-CCAGA-CTCGTGTCTCCA-TGGGCCTAGC-ACCCACTC--TGGGAG-CCCCTGTC-AA-GGG-AACTTGAAAC-ACATGTCAGTAGACGATG-CAC-AAACGCATC-AACGCCG--CATCT-CCT-AAACACATC---GAGTGTTAGGACTT-GGCGCTGGG-CTC-ATCCCT-GTTCGC--TCGCCG--TT-A-CTAA-GGG-AATCCCACTTT-----
	L266_81	--GCTGT-AA-TA-TTTA-GCC-TT-AGATGGAG-TTTACCACCTGC-TTTAGGCTG-CACTCTC-AAGCAACCTGACTCTAGAA-TACGCC-TGCTTGCGCCT-A-CCAGA-CTCGTGTCTCCA-TGGGCCTAGC-ACCCACTC--TGGGAG-CCCCTGTC-AA-GGG-AACTTGAAAC-ACATGTCAGTAGACGATG-CAC-AAACGCATC-AACGCCG--CATCT-CCT-AAACACATC---GAGTGTTAGGACTT--GCGCTGGG-CTC-ATCCCT-GTTCGC--TCGCCG--TT-A-CTAA-GGCAA-TCCCTGTTGGT---
	L266_280	--GCTGT-AA-TA-TTTA-GCC-TT-AGATGGAG-TTTACCACCTGC-TTTAGGCTG-CACTCTC-AAGCAACCTGACTCTAGAA-TACGCC-TGCTTGCGCCT-A-CCAGA-CTCGTGTCTCCA-TGGGCCTAGC-ACCCACTC--TGGGAG-CCCCTGTC-AA-GGG-AACTTGAAAC-ACATGTCAGTAGACGATG-CAC-AAACGCATC-AACGCCG--CATCT-CCT-AAACACATC---GAGTGTTAGGACTT-GGCGCTGGG-CTC-ATCCCT-GTTCGC--TCGCCG--TT-A-CTAG-GGCAA-TCCCTGTTGG----
	L266_132	--GCTGT-AA-TA-TTTA-GCC-TT-AGATGGAG-TTTACCACCTGC-TTTAGGCTG-CACTCTC-AAGCAACCTGACTCTAGAA-TACGCC-TGCTCGCGCCT-A-CCAGA-CTCGTGTCTCCA-TGGGCCTAGC-ACCCACTC--TGGGAG-CCCCTGTC-AA-GGG-AACTTGAAAC-ACATGTCAGTAGACGATG-CAC-AAACGCATC-AACGCCG--CATCT-CCT-AAACACATC---GAGTGTTAGGACTT-GGCGCTGGG-CTC-ATCCCT-GTTCGC--TCGCCG--TT-A-CTAA-GGGAA-TCCCATTTGG----
	L266_237	--GCTGT-AA-TA-TTTA-GCC-TT-AGATGGAG-TTTACCACCTGC-TTTAGGCTG-CACTCTC-AAGCAACCTGACTCTAGAA-TACGCC-TGCTTGCGCCT-A-CCAGA-CTCGTGTCTCCA-TGGGCCTAGC-ACCCACTC--TGGGAG-CCCCTGTC-AA-GGG-AACTTGAAAC-ACATGTCAGTAGACGATG-CAC-AAACGCATC-AACGCCG--CATCT-CCT-AAACACATC---GAGTGTTAGGACTT-GGCGCTGGG-CTC-ATCCCT-GTTCGC--TCGCCG--TTTA-CTAA-GGCAA-TCCCTGTTG-----
	L266_165	--GCTGT-AA-TA-TTTA-GCC-TT-AGATGGAG-TTTACCACCTGC-TTTAGGCTG-CACTCTC-AAGCAACCTGACTCTAGAA-TACGCC-TGCTTGCGCCT-A-CCAGA-CTCGTGTCTCCA-TGGGCCTAGC-ACCCACTC--TGGGAG-CCCCTGTC-AA-GGG-AACTTGAAAC-ACATGTCAGTAGACGATG-CAC-AAACGCATC-AACGCCG--CATCT-CCT-AAACACATC---GAGTGTTAGGACTT-GGCGCTGGG-CTC-ATCCCT-GTTCGC--TCGCCG--TT-A-CTAA-GGGAA-TCCCATTTGG----
	L266_176	--GCTGT-AA-TA-TTTA-GCC-TT-AGATGGAG-TTTACCACCTGC-TTTAGGCTG-CACTCTC-AAGCAACCTGACTCTAGAA-TACGCC-TGCTTGCGCCT-A-CCAGA-CTCGTGTCTCCA-TGGGCCTAGC-ACCCACTC--TGGGAG-CCCCTGTC-AA-GGG-AACTTGAAAC-ACATGTCAGTAGACGATG-CAC-AAACGCATC-AACGCCG--CATCT-CCT-AAACACATC---GAGTGTTAGGACTT-GGCGCTGGG-CTC-ATCCCT-GTTCGC--TCGCCG--TT-A-CTAA-GGGAA-TCCCATTTGG----
	L266_190	--GCTGT-AA-TA-TTTA-GCC-TT-AGATGGAG-TTTACCACCTGC-TTTAGGCTG-CACTCTC-AAGCAACCTGACTCTAGAA-TACGCC-TGCTTGCGCCT-A-CCAGA-CTCGTGTCTCCA-TGGGCCTAGC-ACCCACTC--TGGGAG-CCCCTGTC-AA-GGG-AACTTGAAAC-ACATGTCAGTAGACGATG-CAC-AAACGCATC-AACGCCG--CATCT-CCT-AAACACATC---GAGTGTTAGGACTT-GGCGCTGGG-CTC-ATCCCT-GTTCGC--TCGCCG--TT-A-CTAA-GGGAA-TCCCATTTGG----
	L266_80	--GCTGT-AA-TA-TTTA-GCC-TT-AGATGGAG-TTTACCACCTGC-TTTAGGCTG-CACTCTC-AAGCAACCTGACTCTAGAA-TACGCC-TGCTTGCGCCT-A-CCAGA-TTCGTGTCTCCA-TGGGCCTAGC-ACCCACTC--TGGGAG-CCCCTGTC-AA-GGG-AACTTGAAAC-ACATGTCAGTAGACGATG-CAC-AAACGCATC-AACGCCG--CATCT-CCT-AAACACATC---GAGTGTTAGGACTT--GCGCTGGG-CTC-ATCCCT-GTTCGC--TCGCCG--TT-A-CTAA-GGGAA-TCCCATTTGGT---
	L266_283	---CTAACATGTA-TTTA-GCC-TT-AGATGGAG-TTTACCACCTGC-TTTAGGCTG-CACTCTC-AAGCAACCTGACTCTAGAA-TACGCC-TGCTCGCGCCT-A-CCAGA-CTCGTGTCTCCA-TGGGCCTAGC-ACCCACTC--TGGGAG-CCCCTGTC-AA-GGG-AACTTGAAAC-ACATGTCAGTAGACGATG-CAC-AAACGCATC-AACGCCG--CATCT-CCT-AAACACATC---GAGTGTTAGGACTT-GGCGCTGGG-CTC-ATCCT--GTTCGC--TCGCCG--TT-A-CTAA-GGGAA-TCCCATTTGG----
	L266_68	--GCTGT-AA-TA-TTTA-GCC-TT-AGATGGAG-TTTACCACCTGC-TTTAGGCTG-CACTCTC-AAGCAACCTGACTCTAGAA-TACGCC-TGCTTGCGCCT-A-CCAGA-CTCGTGTCTCCA-TGGGCCTAGC-ACCCACTC--TGGGAG-CCCCTGTC-AAGGGG-AACTTGAAAC-ACATGTCAGTAGACGATG-CAC-AAACGCATC-AACACCG--CATCT-CCT-AAACACATC---GAGTGTTAGGACTT--GCGCTGGG-CTC-ATCCCT-GTTCGC--TCGCCG--TT-A-CTAA-GGGAATCCCATTTGG-----
	L266_375	--TCGCC-AA-TA-TTTA-GCC-TT-AGATGGAG-TTTACCACCTGC-TTTAGGCTG-CACTCTC-AAGCAACCTGACTCTAGAA-TACGCC-TGCTTGCGCCT-A-CCAGA-CTCGTGTCTCCA-TGGGCCTAGC-ACCCACTC--TGGGAG-CCCCTGTC-AA-GGG-AACTTGAAAC-ACATGTCAGTAGACGATG-CAC-AAACGCATC-AACGCCG--CATCT-CCT-AAACACATC---GAGTGTTAGGACTT-GGCGCTGGG-CTC-ATCCCT-GTTCGC--TCGCCG--TT-A-CTAA-GGGAA-TCCCATTTGG----
	L266_156	--TCGCC-AA-TA-TTTA-GCC-TT-AGATGGAG-TTTACCACCTGC-TTTAGGCTG-CACTCTC-AAGCAACCTGACTCTAGAA-TACGCC-TGCTTGCGCCT-A-CCAGA-CTCGTGTCTCCA-TGGGCCTAGC-ACCCACTC--TGGGAG-CCCCTGTC-AA-GGG-AACTTGAAAC-ACATGTCAGTAGACGATG-CAC-AAACGCATC-AACGCCG--CATCT-CCT-AAACACATC---GAGTGTTAGGACTT-GGCGCTGGG-CTC-ATCCCT-GTTCGC--TCGCCG--TT-A-CTAA-GGGAA-TCCCATTTGG----
	L266_163	--GCTGT-AA-TA-TTTA-GCC-TT-AGATGGAG-TTTACCACCTGC-TTTAGGCTG-CACTCTC-AAGCAACCTGACTCTAGAA-TACGCC-TGCTCGCGCCT-A-CCAGA-CTCGTGTCTCCA-TGGGCCTAGC-ACCCACTC--TGGGAG-CCCCTGTC-AA-GGG-AACTTGAAAC-ACATGTCAGTAGACGATG-CAC-AAACGCATC-AACGCCG--CATCT-CCT-AAACACATC---GAGTGTTAGGACTT-GGCGCTGGG-CTC-ATCCCT-GTTCGC--TCGCCG--TT-A-CTAA-GGGAACTCCCATTTG-----
	L279_256	--GCTGT-AA-TA-TTTA-GCC-TT-AGATGGAG-TTTACCACCTGC-TTTAGGCTG-CACTCTC-AAGCAACCTGACTCTAGAA-TACGCC-TGCTCGCGCCT-A-CCAGA-CTCGTGTCTCCA-TGGGCCTAGC-ACCCACTC--TGGGAG-CCCCTGTC-AA-GGG-AACTTGAAAC-ACATGTCAGTAGACGATG-CAC-AAACGCATC-AACGCCG--CATCT-CCT-AAACACATC---GAGTGTTAGGACTT-GGCGCTGGG-CTC-ATCCCT-GTTCGC--TCGCCG--TT-A-CTAA-GGGAA-TCCCATTTGG----
	L279_302	--GCTGT-AA-TA-TTTA-GCC-TT-AGATGGAG-TTTACCACCTGC-TTTAGGCTG-CACTCTC-AAGCAACCTGACTCTAGAA-TACGCC-TGCTCGCGCCT-A-CCAGA-CTCGTGTCTCCA-TGGGCCTAGC-ACCCACTC--TGGGAG-CCCCTGTC-AA-GGG-AACTTGAAAC-ACATGTCAGTAGACGATG-CAC-AAACGCATC-AACGCCG--CATCT-CCT-AAACACATC---GAGTGTTAGGACTT-GGCGCTGGG-CTC-AT-CCT-GTTCGC--TCGCCG--TT-A-CTAA-GGGAA-TCCCATTTGGT---
	L279_106	--GCTGT-AA-TA-TTTA-GCC-TT-AGATGGAG-TTTACCACCTGC-TTTAGGCTG-CACTCTC-AAGCAACCTGACTCTAGAA-TACGCC-TGCTTGCGCCT-A-CCAGA-CTCATGTCTCCA-TGGGCCTAGC-ACCCACTC--TGGGAG-CCCCTGTC-AA-GGG-AACTTGAAAC-ACATGTCAGTAGACGATG-CAC-AAACGCATC-AACGCCG--CATCT-CCT-AAACACATC---GAGTGTTAGGACTT-GGCGCTGGG-CTC-ATCCCT-GTTCGC--TCGCCG--TT-A-CTAA-GGGAA-TCCCATTTGG----
	L279_60	--GCTGT-AA-TA-TTTA-GCC-TT-AGATGGAG-TTTACCACCTGC-TTTAGGCTG-CACTCTC-AAGCAACCTGACTCTAGAA-TACGCC-TGCTTGCGCCT-A-CCAGA-CTCGTGTCTCCA-TGGGCCTAGC-ACCCACTC--TGGGAG-CCCCTGTC-AA-GGG-AACTTGAAAC-ACATGTCAGTAGACGATG-CAC-AAACGCATC-AACGCCG--CATCT-CCT-AAACACATC---GAGTGTTAGGACTT-G-CGCTGGG-CTC-ATCCCT-GTTCGC--TCGCCG--TT-A-CTAA-GGGAA-TCCCATTTGGT---
	L279_85	--GCTGT-AA-TA-TTTA-GCC-TT-AGATGGAG-TTTACCACCTGC-TTTAGGCTG-CACTCTC-AAGCAACCTGACTCTAGAA-TACGCC-TGCTTGCGCCT-A-CCAGA-CTCGTGTCTCCA-TGGGCCTAGC-ACCCACTA--TGGGAG-CCCCTGTC-AA-GGG-AACTTGAAAC-ACATGTCAGTAGACGATG-CAC-AAACGCATC-AACGCCG--CATCT-CCT-AAACACATC---GAGTGTTAGGACTT-GGCGCTGGG-CTC-ATCCCT-GTTCGC--TCGCCG--TT-A-CTAA-GGGAA-TCCCATTTGG----
	L279_311	--GCTGT-AA-TA-TTTA-GCC-TT-AGATGGAG-TTTACCACCTGC-TTTAGGCTG-CACTCTC-AAGCAACCTGACTCTAGAA-TACGCC-TGCTTGCGCCT-A-CCAGA-CTCGTGTCTCCA-TGGGCCTAGC-ACCCACTC--TGGGAG-CCCCTGTC-AA-GGG-AACTTGAAAC-ACATGTCAGTAGACGATG-CAC-AAACGCATC-AACGCCG--CATCT-CCT-AAACACATC---GAGTGTTAGGACTT-GGCGCTGGG-CTC-ATCCCT-GTTCGC--TCGCCG--TT-A-CTAA-GGGAA-TCCCTGTTGG----
	L279_212	--GCTGT-AA-TA-TTTA-GCC-TT-AGATGGAG-TTTACCACCTGC-TTTAGGCTG-CACTCTC-AAGCAACCTGACTCTAGAA-TACGCC-TGCTTGCGCCT-A-CCAGA-CTCGTGTCTCCA-TGGGCCTAGC-ACCCACTC--TGGGAG-CCCCTGTC-AA-GGG-AACTTGAAAC-ACATGTCAGTAGACGATG-CAC-AAACGCATC-AACGCCG--CATCT-CCT-AAACACATC---GAGTGTTAGGACTT-GGCGCTGGG-CTC-ATCCCT-GTTCGC--TCGCCG--TT-A-CTAA-GGGAA-TCCCATTTGG----
	L279_55	--GCTGT-TA-TA-TTTA-GCC-TT-AGATGGAG-TTTACCACCTGC-TTTAGGCTG-CACTCTC-AAGCAACCTGACTCTAGAA-TACGCC-TGCTTGCGCCT-A-CCAGA-CTCGTGTCTCCA-TGGGCCTAGC-ACCCACTC--TGGGAG-CCCCTGTC-AA-GGG-AACTTGAAAC-ACATGTCAGTAGACGATG-CAC-AAACGCATC-AACGCCG--CATCT-CCTAAAACACATC---GAGTGTTAGGACTT--GCGCTGGG-CTC-ATCCCT-GTTCGC--TCGCCG--TT-A-CTAA-GGG-AATCCCATTTGG----
	L279_135	--GCTGT-AA-TA-TTTA-GCC-TT-AGATGGAG-TTTACCACCTGC-TTTAGGCTG-CACTCTC-AAGCAACCTGACTCTAGAA-TACGCC-TGCTTGCGCCT-A-CCAGA-CTCGTGTCTCCA-TGGGCCTAGC-ACCCACTC--TGGGAG-CCCCTGTC-AA-GGG-AACTTGAAAC-ACATGTCAGTAGACGATG-CAC-AAACGCATC-AACGCCG--CATCT-CCT-AAACACATC---GAGTGTTAGGACTT-GGCGCTGGG-CTC-ATCCCT-GTTCGC--TCGCCG--TT-A-CTAA-GGGAA-TCCCATTTGG----
	L279_220	--GCTGT-AA-TA-TTTA-GCC-TT-AGATGGAG-TTTACCACCTGC-TTTAGGCTG-CACTCTC-AAGCAACCTGACTCTAGAA-TACGCC-TGCTTGCGCCT-A-CCAGA-CTCGTGTCTCCA-TGGGCCTAGC-ACCCACTC--TGGGAG-CCCCTGTC-AA-GGG-AACTTGAAAC-ACATGCCAGTAGACGATG-CAC-AAACGCATC-AACGCCG--CATCT-CCT-AAACACATT---GAGTGTTAGGACTT-GGCGCTGGG-CTC-ATCCCT-GTTCGC--TCGCCG--TT-A-CTAA-GGGAA-TCCCATTTGG----
	L279_195	--GCTGT-AA-TA-TTTA-GCC-TT-AGATGGAG-TTTACCACCTGC-TTTAGGCTG-CACTCTC-AAGCAACCTGACTCTAGAA-TACGCC-TGCTTGCGCCT-A-CCAGA-CTCGTGTCTCCA-TGGGCCTAGC-ACCCACTC--TGGGAG-CCCCTGTC-AA-GGG-AACTTGAAAC-ACATGTCAGTAGACGATG-CAC-AAACGCATC-AACGCCG--CATCT-CCT-AAACACATC---GAGTGTTAGGACTT-GGCGCTGGG-CTC-ATCCCT-GTTCGC--TCGCCG--TT-A-CTAA-GGGAACTCCCATTTG-----
	L279_162	--GCTGT-AA-TA-TTTA-GCC-TT-AGATGGAG-TTTACCACCTGC-TTTAGGCTG-CACTCTC-AAGCAACCTGACTCTAGAA-TACGCC-TGCTTGCGCCT-A-CCAGA-CTCGTGTCTCCA-TGGGCCTAGC-ACCCACTC--TGGGAG-CCCCTGTC-AA-GGG-AACTTGAAAC-ACATGTCAGTAGACGATG-CAC-AAACGCATC-AACGCCG--CATCT-CCT-AAACACATC---GAGTGTTAGGACTT-GGCGCTGGG-CTC-AT-CCT-GTTCGC--TCGCCG--TT-A-CTAACGGGAACTCCCACTTT-----
	L279_191	--GCTGT-AA-TA-TTTA-GCC-CTTAGATGGAG-TTTACCACCTGC-TTTAGGCTG-CACTCTC-AAGCAACCTGACTCTAGAA-TACGCC-TGCTTGCGCCT-A-CCAGA-CTCGTGTCTCCA-TGGGCCTAGC-ACCCACTC--TGGGAG-CCCCTGTC-AA-GGG-AACTTGAAAC-ACATGTCAGTAGACGATG-CAC-AAACGCATC-AACGCCG--CATCT-CCT-AAACACATC---GAGTGTTAGGACTT-GGCGCTGGG-CTC-ATCCCT-GTTCGC--TCGCCG--TT-A-CTAA-GGG-AATCCCATTTC-----
	L279_200	--GCTGT-AA-TA-TTTA-GCC-TT-AGATGGAG-TTTACCACCTGC-TTTAGGCTG-CACTCTC-AAGCAACCTGACTCTAGAA-TACGCC-TGCTTGCGCCT-A-CCAGA-CTCGTGTCTCCA-TGGGCCTAGC-ACCCACTC--TGGGAG-CCCCTGTC-AA-GGG-AACTTGAAAC-ACATGTCAGTAGACGATG-CAC-AAACGCATC-AACGCCG--CATCT-CCT-AAACACATC---GAGTGTTAGGACTT-GGCGCTGGG-CTC-ATCCCT-GTTCGC--TCGCCG--TT-A-CTAA-GGGAA-TCCCACTTTG----
	L282_126	--GCTGT-AA-TA-TTTA-GCC-TT-AGATGGAG-TTTACCACCTGC-TTTAGGCTG-CACTCTC-AAGCAACCTGACTCTAGAA-TACGCC-TGCTTGCGCCT-A-CCAGA-CTCGTGTCTCCA-TGGGCCTAGC-ACCCACTC--TGGGAG-CCCCTGTC-AA-GGG-AACTTGAAAC-ACATGTCAGTAGACGATG-CAC-AAACGCATC-AACGCCG--CATCT-CCT-AAACACATC---GAGTGTTAGGACTT-GGCGCTGGG-CTC-ATCCCT-GTTCGC--TCGCCG--TT-A-CTAA-GGCAA-TCCCTGTTGG----
	L282_55	-GCGTGT-AA-TA-TTTA-GCC-TT-AGATGGAG-TTTACCACCTGC-TTTAGGCTG-CACTCTC-AAGCAACCTGACTCTAGAA-TACGCC-TGCTTGCGCCT-A-CCAGA-CTCGTGTCTCCA-TGGGCCTAGC-ACCCACTC--TGGGAG-CCCCTGTC-AA-GGG-AACTTGAAAC-ACATGTCAGTAGACGATG-CAC-AAACGCATC-AACGCCG--CATCT-CCT-AAACACATC---GAGTGTTAGGACTT--GCGCTGGG-CTC-ATCCCT-GTTCGC--TCGCCG--TT-A-CTA--GGGAA-TCCCATTTGGT---
	L282_56	--GCTGT-AA-TA-TTTA-GCC-TT-AGATGGAG-TTTACCACCTGC-TTTAGGCTG-CACTCTC-AAGCAACCTGACTCTAGAA-TACGCC-TGCTTGCGCCT-A-CCAGA-CTCGTGTCTCCA-TGGGCCTAGC-ACCCACTC--TGGGAG-CCCCTGTC-AA-GGG-AACTTGAAAC-ACATGTCAGTAGACGATG-CAC-AAACGCATC-AACGCCG--CATCT-CCT-AAACACATC---GAGTGTTAGGACTT-GCGGCTGGG-CTC-ATCCCT-GTTCGC--TCGCCG--TT-A-CTAA-GGGAA-TCCCATTTGG----
	L282_437	--GCTGT-AA-TA-TTTA-GCC-TT-AGATGGAG-TTTACCACCTGC-TTTAGGCTG-CACTCTC-AAGCAACCTGACTCTAGAA-TACGCC-TGCTTGCGCCT-A-CCAGA-CTCGTGTCTCCA-TGGGCCTAGC-ACCCACTC--TGGGAG-CCCCTGTC-AA-GGG-AACTTGAAAC-ACATGTCAGTAGACGATG-CAC-AAACGCATC-AACGCCG--CATCT-CCT-AAACACATC---GAGTGTTAGGACTT-GGCGCTGGG-CTC-ATCCCT-GTTCGC--TCGCCG--TT-A-CTAA-GGGAACTCCCATTTG-----
	L282_232	--GCTGT-AA-TA-TTTA-GCC-TT-AGATGGAG-TTTACCACCTGC-TTTAGGCTG-CACTCTC-AAGCAACCTGACTCTAGAA-TACGCC-TGCTTGCGCCT-A-CCAGA-CTCGTGTCTCCA-TGGGCCTAGC-ACCCACTC--TGGGAG-CCCCTGTC-AA-GGG-AACTTGAAAC-ACATGTCAGTAGACGATG-CAC-AAACGCATC-AACGCCG--CATCT-CCT-AAACACATC---GAGTGTTAGGACTT-GGCGCTGGG-CTC-ATCCCT-GTTCGC--TCGCCG--TT-A-CTAA-GGGAA-TCCCACTTTG----
	L282_109	--GCTGT-AA-TA-TTTA-GCC-TT-AGATGGAG-TTTACCACCTGC-TTTAGGCTG-CACTCTC-AAGCAACCTGACTCTAGAA-TACGCC-TGCTTGCGCCT-A-CCAGA-CTCGTGTCTCCA-TGGGCCTAGC-ACCCACTC--TGGGAG-CCCCTGTC-AA-GGG-AACTTGAAAC-ACATGTCAGTAGACGATG-CAC-AAACGCATC-AACGCCG--CATCT-CCT-AAACACATC---GAGTGTTAGGACTT-GGCGCTGGG-CTC-ATCCCT-GTTCGC--TCGCCG--TT-A-CTAA-GGGAA-TCCCATTTGG----
	L282_95	--GCTGT-AA-TA-TTTA-GCC-TT-AGATGGAG-TTTACCACCTGC-TTTAGGCTG-CACTCTC-AAGCAACCTGACTCTAGAA-TACGCC-TGCTTGCGCCT-A-CCAGA-CTCGTGTCTCCA-TGGGCCTAGC-ACCCACTC--TGGGAG-CCCCTGTC-AA-GGG-AACTTGAAAC-ACATGTCAGTAGACGATG-CAC-AAACGCATC-AACGCCG--CATCT-CCT-AAACACATC---GAGTGTTAGGACTT-GGCGCTGGG-CTC-ATCCCT-GTTCGC--TCGCCG--TT-A-CTAA-GGGAA-TCCCATTTGG----
	L282_186	--GCTGT-AA-TA-TTTA-GCC-TT-AGATGGAG-TTTACCACCTGC-TTTAGGCTG-CACTCTC-AAGCAACCTGACTCTAGAA-TACGCC-TGCTTGCGCCT-A-CCAGA-CTCGTGTCTCCA-TGGGCCTAGC-ACCCACTC--TGGGAG-CCCCTGTC-AA-GGG-AACTTGAAAC-ACATGTCAGTAGACGATG-CAC-AAACGCATC-AACGCCG--CATCT-CCT-AAACACATC---GAGTGTTAGGACTT-GGCGCTGGG-CTC-ATCCCT-GTTCGC--TCGCCG--TTTA-CTAA-GGCAA-TCCCTGTTG-----
	L282_139	--GCTGT-AA-TA-TTTA-GCC-TT-AGATGGAG-TTTACCACCTGC-TTTAGGCTG-CACTCTC-AAGCAACCTGACTCTAGAA-TACGCC-TGCTTGCGCCT-A-CCAGA-CTCGTGTCTCCA-TGGGCCTAGC-ACCCACTC--TGGGAG-CCCCTGTC-AA-GGG-AACTTGAAAC-ACATGTCAGTAGACGATG-CAC-AAACGCATC-AACGCCG--CATCT-CCT-AAACACATC---GAGTGTTAGGACTT-GGCGCTGGG-CTC-ATCCCT-GTTCGC--TCGCCG--TT-A-CTAA-GGGAA-TCCCATTTGG----
	L282_450	--GCTGT-AA-TA-TTTA-GCC-TT-AGATGGAG-TTTACCACCTGC-TTTAGGCTG-CACTCTC-AAGCAACCTGACTCTAGAA-TACGCC-TGCTTGCGCCT-A-CCAGA-CTCGTGTCTCCA-TGGGCCTAGC-ACCCACTC--TGGGAG-CCCCTGTC-AA-GGG-AACTTGAAAC-ACATGTCAGTAGACGATG-CAC-AAACGCATC-AACGCCG--CATCT-CCT-AAACACATC---GAGTGTTAGGACTT-GGCGCTGGG-CTC-ATCCCT-GTTCGC-TTCGCCG--TT-A-CTAA-GGG-AATCCCATTTT-----
	L282_396	--GCTGT-AA-TA-TTTA-GCC-TT-AGATGGAG-TTTACCACCTGC-TTTAGGCTG-CACTCTC-AAGCAACCTGACTCTAGAA-TACGCC-TGCTTGCGCCT-A-CCAGA-CTCGTGTCTCCA-TGGGCCTAGC-ACCCACTC--TGGGAG-CCCCTGTC-AA-GGG-AACTTGAAAC-ACATGTCAGTAGACGATG-CAC-AAACGCATC-AACGCCG--CATCT-CCT-AAACACATC---GAGTGTTAGGACTT-GGCGCTGGG-CTC-ATCCCT-GTTCGC-TTCGCCG--TT-A-CTAA-GGG-AATCCCATTTG-----
	L282_19	--GCTGT-AA-TA-TTTA-GCC-TT-AGATGGAG-TTTACCACCTGC-TTTAGGCTG-CACTCTC-AAGCAACCTGACTCTAGAA-TACGCC-TGCTTGCGCCT-A-CCAGA-CTCGTGTCTCCA-TGGGCCTAGC-ACCCACTC--TGGGAG-CCCCTGTC-AA-GGG-AACTTGAAAC-ACATGTCAGTAGACGATG-CAC-AAACGCATC-AACGCCG--CATCT-CCT-AAACACATC---GAGTGTTAGGACTT-G-CGCTGGG-CTC-ATCCCT-GTTCGC--TCGCCG--TT-A-CTAA-GGGAA-TCCCATTGGTT---
	L282_347	--GCTGT-AA-TA-TTTA-GCC-TT-AGATGGAG-TTTACCACCTGC-TTTAGGCTG-CACTCTC-AAGCAACCTGACTCTAGAA-TACGCC-TGCTTGCGCCT-A-CCAGA-CTCGTGTCTCCA-TGGGCCTAGC-ACCCACTC--TGGGAG-CCCCTGTC-AA-GGG-AACTTGAAAC-ACATGTCAGTAGACGATG-CAC-AAACGCATC-AACGCCG--CATCT-CCT-AAACACATC---GAGTGTTAGGACTT-GGCGCTGGG-CTC-ATCCCT-GTTCGC--TCGCCG--TT-A-CTAG-GGAAA-TCATTGTTAT----
	L282_350	--GCTGT-AA-TA-TTTA-GCC-TT-AGATGGAG-TTTACCACCTGC-TTTAGGCTG-CACTCTC-AAGCAGCCTGACTCTAGAA-TACGCC-TGCTTGCGCCT-A-CCAGA-CTCGTGTCTCCA-TGGGCCTAGC-ACCCACTC--TGGGAG-CCCCTGTC-AA-GGG-AACTTGAAAC-ACATGTCAGTAGACGATG-CAC-AAACGCATC-AACGCCG--CATCT-CCT-AAACACATC---GAGTGTTAGGACTT-GGCGCTGGG-CTC-ATCCCT-GTTCGC--TCGCCG--TT-A-CTAA-GGGAA-TCCCATTTGG----
	L282_426	--GCTGT-AA-TA-TTTA-GCC-TT-AGATGGAG-TTTACCACCTGC-TTTAGGCTG-CACTCTC-AAGCAACCTGACTCTAGAA-TACGCC-TGCTTGCGCCT-A-CCAGA-CTCGTGTCTCCA-TGGGCCTAGC-ACCCACTC--TGGGAG-CCCCTGTC-AA-GGG-AACTTGAAAC-ACATGTCAGTAGACGATG-CAC-AAACGCATC-AACGCCG--CATCT-CCT-AAACACATC---GAGTGTTAGGACTT-GGCGCTGGG-CTC-ATCCCT-GTTCGC--TCGCCG--TT-A-CTAA-GGGAA-TCCCATTTTG----
	L282_124	--GCTGT-AA-TA-TTTA-GCC-TT-AGATGGAG-TTTACCACCTGC-TTTAGGCTG-CACTCTC-AAGCAACCTGACTCTAGAA-TACGCC-TGCTTGCGCCT-A-CCAGA-CTCGTGTCTCCA-TGGGCCTAGC-ACCCACTC--TGGGAG-CCCCTGTC-AA-GGG-AACTTGAAAC-ACATGTCAGTAGACGATG-CAC-AAACGCATC-AACGCCG--CATCT-CCT-AAACACATC---GAGTGTTAGGACTT-GGCGCTGGG-CTC-ATCCCT-GTTCGC--TCGCCG--TT-A-CTAA-GGCAA-TCCCTGTTGG----
	L282_345	--GCTGT-TA-TA-TTTA-GCC-TT-AGATGGAG-TTTACCACCTGC-TTTAGGCTG-CACTCTC-AAGCAACCTGACTCTAGAA-TACGCC-TGCTTGCGCCT-A-CCAGA-CTCGTGTCTCCA-TGGGCCTAGC-ACCCACTC--TGGGAG-CCCCTGTC-AA-GGG-AACTTGAAAC-ACATGTCAGTAGACGATG-CAC-AAACGCATC-AACGCCG--CATCT-CCT-AAACACATC---GAGTGTTAGGACTT-GGCGCTGGG-CTC-ATCCCT-GTTCGC--TCGCCG--TT-A-CTAA-GGGAA-TCCCATTTGG----
	L282_35	--GCTGT-AA-TA-TTTA-GCC-TT-AGATGGAG-TTTACCACCTGC-TTTAGGCTG-CACTCTC-AAGCAACCTGACTCTAGAA-TACGCC-TGCTCGCGCCT-A-CCAGA-CTCGTGTCTCCA-TGGGCCTAGC-ACCCACTC--TGGGAG-CCCCTGTC-AA-GGG-AACTTGAAAC-ACATGTCAGTAGACGATG-CAC-AAACGCATC-AACGCCG--CATCT-CCT-AAACACATC---GAGTGTTAGGACTT--GCGCTGGG-CTC-ATCCCT-GTTCGC--TCGCCG--TT-A-CTAA-GGGAA-TCCCATTTGGT---
	L282_452	--GCTGT-AA-TA-TTTA-GCC-TT-AGATGGAG-TTTACCACCTGCTTTTAGGCTG-CACTCTC-AAGCAACCTGACTCTAGAA-TACGCC-TGCTTGCGCCT-A-CCAGA-CTCGTGTCTCCA-TGGGCCTAGC-ACCCACTC--TGGGAG-CCCCTGTC-AA-GGG-AACTTGAAAC-ACATGTCAGTAGACGATG-CAC-AAACGCATC-AACGCCG--CATCT-CCT-AAACACATC---GAGTGTTAGGACTT-GGCGCTGGG-CTC-ATCCCT-GTTCGC--TCGCCG--TT-A-CTAA-GGG-AATCCCATTTG-----
	L282_248	--TCGCC-AA-TA-TTTA-GCC-TT-AGATGGAG-TTTACCACCTGC-TTTAGGCTG-CACTCTC-AAGCAACCTGACTCTAGAA-TACGCC-TGCTTGCGCCT-A-CCAGA-CTCGTGTCTCCA-TGGGCCTAGC-ACCCACTC--TGGGAG-CCCCTGTC-AA-GGG-AACTTGAAAC-ACATGTCAGTAGACGATG-CAC-AAACGCATC-AACGCCG--CATCT-CCT-AAACACATC---GAGTGTTAGGACTT-GGCGCTGGG-CTC-ATCCCT-GTTCGC--TCGCCG--TT-A-CTAA-GGGAA-TCCCATTTGG----
	L282_286	--GCTGT-TA-TA-TTTA-GCC-TT-AGATGGAG-TTTACCACCTGC-TTTAGGCTG-CACTCTC-AAGCAACCTGACTCTAGAA-TACGCC-TGCTTGCGCCT-A-CCAGA-CTCGTGTCTCCA-TGGGCCTAGC-ACCCACTC--TGGGAG-CCCCTGTC-AA-GGG-AACTTGAAAC-ACATGTCAGTAGACGATG-CAC-AAACGCATC-AACGCCG--CATCT-CCT-AAACACATC---GAGTGTTAGGACTT-GGCGCTGGG-CTC-ATCCCT-GTTCGC--TCGCCG--TT-A-CTAA-GGGAA-TCCCATTTGG----
	L283_373	--GCTGT-AA-TA-TTTA-GCC-TT-AGATGGAG-TTTACCACCTGC-TTTAGGCTG-CACTCTC-AAGCAACCTGACTCTAGAA-TACGCC-TGCTTGCGCCT-A-CCAGA-CTCGTGTCTCCA-TGGGCCTAGC-ACCCACTC--TGGGAG-CCCCTGTC-AA-GGG-AACTTGAAAC-ACATGTCAGTAGACGATG-CAC-AAACGCATC-AACGCCG--CATCT-CCT-AAACACATC---GAGTGTTAGGACTT-GGCGCTGGG-CTC-ATCCCT-GTTCGC--TCGCCG--TT-A-CTAA-GGGAA-TCCCATTTGG----
	L283_296	--GCTGT-AA-TA-TTTA-GCC-TT-AGATGGAG-TTTACCACCTGC-TTTAGGCTG-CACTCTC-AAGCAACCTGACTCTAGAA-TACGCC-TGCTTGCGCCT-A-CCAGA-CTCGTGTCTCCA-TGGGCCTAGC-ACCCACTC--TGGGAGGCCCCTCGTCAA-GGG-AACTTGAAACAACATGTCAGTAGACGATG-CAC-AAACGCATC-AACGCCG--CATCTCCCT-AAACACGTC---GAGTGTTAGGACTT-GGCGCTGGG-CTC-ATCCCT-GTTCGC--TCGCCG--TT-A-CTAA-GGGAA-TCCCAT--------
	L282_175	--GCTGT-AATTA-TTTA-GCC-TT-AGATGGTAGTTTACCACCTGTCTTTAGGCTG-CACTCTC-AAGCAACCTGACTCTAGAA-TACGCC-TGCTTGCGCCT-A-CCAGA-CTCGTGTCTCCA-TGGGCCTAGC-ACCCACTC--TGGGAG-CCCCTGTC-AA-GGG-AACTTGAAAC-ACATGTCAGTAGACGATG-CAC-AAACGCATC-AACGCCG--CATCT-CCT-AAACACATC---GAGTGTTAGGACTT-GGCGCTGGG-CTC-ATCCCT-GTTCGC--TCGCCG--TT-A-CTAA-GGGAA-TCCCATT-------
	L284_18	--GCTGT-AA-TA-TTTA-GCC-TT-AGATGGAG-TTTACCACCTGC-TTTAGGCTG-CACTCTC-AAGCAACCTGACTCTAGAA-TACGCC-TGCTCGCGCCT-A-CCAGA-CTCGTGTCTCCA-TGGGCCTAGC-ACCCACTC--TGGGAG-CCCCTGTC-AA-GGG-AACTTGAAAC-ACATGTCAGTAGACGATG-CACAAAACGCATC-AACGCCG--CATCT-CCTAAAACACATC---GAGTGTTAGGACTT--GCGCTGGG-CTC-ATCCCT-GTTCGC--TCGCCG--TT-A-CTAA-GGGAA-TCCCATTTG-----
	L284_186	--GCTGT-AA-TA-TTTA-GCC-TT-AGATGGAG-TTTA-CACCTGC-TTTAGGCTG-CACTCTC-AAGCAACCTGACTCTAGAA-TACGCC-TGCTCGCGCCT-A-CCAGA-CTCGTGTCTCCA-TGGGCCTAGC-ACCCACTC--TGGGAG-CCCCTGTC-AA-GGG-AACTTGAAAC-ACATGTCAGTAGACGATG-CAC-AAACGCATC-AACGCCG--CATCT-CCT-AAACACATC---GAGTGTTAGGACTT-GGCGCTGGG-CTC-ATCCCT-GTTCGC-TTCGCCG--TT-A-CTAA-GGGAA-TCCCATTTGG----
	L284_176	--GCTGT-AA-TA-TTTA-GCC-TT-AGATGGAG-TTTACCACCTGC-TTTAGGCTG-CACTCTC-AAGCAACCTGACTCTAGAA-TACGCC-TGCTCGCGCCT-A-CCAGA-CTCGTGTCTCCA-TGGGCCTAGC-ACCCACTC--TGGGAG-CCCCTGTC-AA-GGG-AACTTGAAAC-ACATGTCAGTAGACGATG-CAC-AAACGCATC-AACGCCG--CATCT-CCT-AAACACATC---GAGTGTTAGGACTT-GGCGCTGGG-CTC-ATCCCT-GTTCGC--TCGCCG--TT-A-CTAA-GGGAA-TCCCATTTGG----
	L284_172	--GCTGT-AA-TA-TTTA-GCC-TT-AGATGGAG-TTTACCACCTGC-TTTAGGCTG-CACTCTC-AAGCAACCTGACTCTAGAA-TACGCC-TGCTCGCGCCT-A-CCAGA-CTCGTGTCTCCA-TGGGCCTAGC-ACCCACTC--TGGGAG-CCCCTGTC-AA-GGG-AACTTGAAAC-ACATGTCAGTAGACGATG-CAC-AAACGCATC-AACGCCG--CATCT-CCT-AAACACATC---GAGTGTTAGGACTT-GGCGCTGGG-CTC-ATCCCT-GTTCGC-TTCGCCG--TT-A-CTAA-GGG-AATCCCATTTG-----
	L284_116	--GCTGT-AA-TA-TTTA-GCC-TT-AGATGGAG-TTTACCACCTGC-TTTAGGCTG-CACTCTC-AAGCAACCTGACTCTAGAA-TACGCC-TGCTCGCGCCT-A-CCAGA-CTCGTGTCTCCA-TGGGCCTAGC-ACCCACTC--TGGGAG-CCCCTGTC-AA-GGG-AACTTGAAAC-ACATGTCAGTAGACGATG-CAC-AAACGCATC-AACGCCG--CATCT-CCT-AAACACATC---GAGTGTTAGGACTT-GGCGCTGGG-CTC-ATCCCT-GTTCGC--TCGCCG--TT-A-CTAA-GGGAA-TCCCATTTGG----
	L284_21	--GCTGT-AA-TA-TTTA-GCC-TT-AGATGGAG-TTTACCACCTGC-TTTAGGCTG-CACTCTC-AAGCAACCTGACTCTAGAA-TACGCC-TGCTTGCGCCT-A-CCAGA-CTCGTGTCTCCA-TGGGCCTAGC-ACCCACTC--TGGGAG-CCCCTGTC-AA-GGG-AACTTGAAAC-ACATGTCAGTAGACGATG-CAC-AAACGCATC-AACGCCG--CATCT-CCT-AAACACATC---GAGTGTTAGGACTT-G-CGCTGGG-CTC-ATCCCT-GTTCGC--TCGCCG--TT-A-CTAA-GGGAA-TCCCATTTGGT---
	L284_33	--GCTGT-AA-TA-TTTA-GCC-TT-AGATGGAG-TTTACCACCTGC-TTTAGGCTG-CACTCTC-AAGCAACCTGACTCTAGAA-TACGCC-TGCTTGCGCCT-A-CCAGA-CTCGTGTCTCCA-TGGGCCTAGC-ACCCACTC--TGGGAG-CCCCTGTC-AA-GGG-AACTTGAAAC-ACATGTCAGTAGACGATG-CAC-AAACGCATC-AACGCCG--CATCT-CCT-AAACACATC---GAGTGTTAGGACTT-G-CGCTGGG-CTC-ATCCCT-GTTCGC--TCGCCG--TT-A-CTAA-GGGAA-T-CCATTGGTTC--
	L284_19	--GCTGT-AA-TA-TTTA-GCC-TT-AGATGGAG-TTTACCACCTGC-TTTAGGCTG-CACTCTC-AAGCAACCTGACTCTAGAA-TACGCC-TGCTTGCGCCT-A-CCAGA-CTCGTGTCTCCA-TGGGCCTAGC-ACCCACTC--TGGGAG-CCCCTGTC-AA-GGG-AACTTGAAAC-ACATGTCAGTAGACGATG-CAC-AAACGCATC-AACGCCG--CATCT-CCT-AAACACATC---GAGTGTTAGGACTT-G-CGCTGGG-CTC-ATCCCT-GTTCGC--TCGCCG--TT-A-CTAA-GGGAA-TCCCATTTGGT---
	L284_23	--GCTGT-AA-TA-TTTA-GCC-TT-AGATGGAG-TTTACCACCTGC-TTTAGGCTG-CACTCTC-AAGCAACCTGACTCTAGAA-TACGCC-TGCTTGCGCCT-A-CCAGA-CTCGTGTCTCCA-TGGGCCTAGC-ACCCACTC--TGGGAG-CCCCTGTC-AA-GGG-AACTTGAAAC-ACATGTCAGTAGACGATG-CAC-AAACGCATC-AACGCCG--CATCT-CCT-AAACACATC---GAGTGTTAGGACTT-G-CGCTGGG-CTC-ATCCCT-GTTCGC--TCGCCG--TT-A-CTAA-GGGAA-TCCCATTTGGT---
	L284_124	--GCTGT-AA-TA-TTTA-GCC-TT-AGATGGAG-TTTACCACCTGC-TTTAGGCTG-CACTCTC-AAGCAACCTGACTCTAGAA-TACGCC-TGCTTGCGCCT-A-CCAGA-CTCGTGTCTCCA-TGGGCCTAGC-ACCCACTC--TGGGAG-CCCCTGTC-AA-GGG-AACTTGAAAC-ACATGTCAGTAGACGATG-CAC-AAACGCATC-AACGCCG--CATCT-CCT-AAACACATC---GAGTGTTAGGACTT-GGCGCTGGG-CTC-ATCCCT-GTTCGC--TCGCCG--TT-A-CTAACGGGAACTCCCATTT------
	L284_79	--GCTGT-AA-TA-TTTA-GCC-TT-AGATGGAG-TTTACCACCTGC-TTTAGGCTG-CACTCTC-AAGCAACCTGACTCTAGAA-TACGCC-TGCTTGCGCCT-A-CCAGA-CTCGTGTCTCCA-TGGGCCTAGC-ACCCACTC--TGGGAG-CCCCTGTC-AA-GGG-AACTTGAAAC-ACATGTCAGTAGACGATG-CAC-AAACGCATC-AACGCCG--CATCT-CCT-AAACACATC---GAGTGTTAGGACTT-GGCGCTGGG-CTC-ATCCCT-GTTCGC--TCGCCG--TT-A-CTAA-GGGAACTCCCATTGG-----
	L284_74	--GCTGT-AA-TA-TTTA-GCC-TT-AGATGGAG-TTTACCACCTGC-TTTAGGCTG-CACTCTC-AAGCAACCTGACTCTAGAA-TACGCC-TGCTTGCGCCT-A-CCAGA-CTCGTGTCTCCA-TGGGCCTAGC-ACCCACTC--TGGGAG-CCCCTGTC-AA-GGG-AACTTGAAAC-ACATGTCAGTAGACGATG-CAC-AAACGCATC-AACGCCG--CATCT-CCT-AAACACATC---GAGTGTTAGGACTT-GGCGCTGGG-CTC-ATCCCT-GTTCGC--TCGCCG--TT-A-CTAA-GGGAA-TCCCACTTTG----
	L284_73	--GCTGT-AA-TA-TTTA-GCC-TT-AGATGGAG-TTTACCACCTGC-TTTAGGCTG-CACTCTC-AAGCAACCTGACTCTAGAA-TACGCC-TGCTTGCGCCT-A-CCAGA-CTCGTGTCTCCA-TGGGCCTAGC-ACCCACTC--TGGGAG-CCCCTGTC-AA-GGG-AACTTGAAAC-ACATGTCAGTAGACGATG-CAC-AAACGCATC-AACGCCG--CATCT-CCT-AAACACATC---GAGTGTTAGGACTT-GGCGCTGGG-CTC-ATCCCT-GTTCGC--TCGCCG--TT-A-CTAA-GGGAA-TCCCATTTGG----
	L284_98	--GCTGT-AA-TA-TTTA-GCC-TT-AGATGGAG-TTTACCACCTGC-TTTAGGCTG-CACTCTC-AAGCAACCTGACTCTAGAA-TACGCC-TGCTTGCGCCT-A-CCAGA-CTCGTGTCTCCA-TGGGCCTAGC-ACCCACTC--TGGGAG-CCCCTGTC-AA-GGG-AACTTGAAAC-ACATGTCAGTAGACGATG-CAC-AAACGCATC-AACGCCG--CATCT-CCT-AAACACATC---GAGTGTTAGGACTT-GGCGCTGGG-CTC-ATCCCT-GTTCGC--TCGCCG--TT-A-CTAA-GGGAA-TCCCATTTGG----
	L284_109	--GCTGT-AA-TA-TTTA-GCC-TT-AGATGGAG-TTTACCACCTGC-TTTAGGCTG-CACTCTC-AAGCAACCTGACTCTAGAA-TACGCC-TGCTTGCGCCT-A-CCAGA-CTCGTGTCTCCA-TGGGCCTAGC-ACCCACTC--TGGGAG-CCCCTGTC-AA-GGG-AACTTGAAAC-ACATGTCAGTAGACGATG-CAC-AAACGCATC-AACGCCG--CATCT-CCT-AAACACATC---GAGTGTTAGGACTT-GGCGCTGGG-CTC-ATCCCT-GTTCGC--TCGCCG--TTTA-CTAA-GGCAA-TCCCTGTTG-----
	L284_152	--GCTGT-AA-TA-TTTA-GCC-TT-AGATGGAG-TTTACCACCTGC-TTTAGGCTG-CACTCTC-AAGCAACCTGACTCTAGAA-TACGCC-TGCTTGCGCCT-A-CCAGA-CTCGTGTCTCCA-TGGGCCTAGC-ACCCACTC--TGGGAG-CCCCTGTC-AA-GGG-AACTTGAAAC-ACATGTCAGTAGACGATG-CAC-AAACGCATC-AACGCCG--CATCT-CCT-AAACACATC---GAGTGTTAGGACTT-GGCGCTGGG-CTC-ATCCCT-GTTCGC--TCGCCG--TT-A-CTAA-GGGAA-TCCCATTTCG----
	L284_49	--GCTGT-AA-TA-TTTA-GCC-TT-AGATGGAG-TTTACCACCTGC-TTTAGGCTG-CACTCTC-AAGCAACCTGACTCTAGAA-TACGCC-TGCTTGCGCCT-A-CCAGA-CTCGTGTCTCCA-TGGGCCTAGC-ACCCACTC--TGGGAG-CCCCTGTC-AA-GGG-AACTTGAAAC-ACATGTCAGTAGACGATG-CAC-AAACGCATC-AACGCCG--CATCT-CCT-AAACACATC---GAGTGTTAGGACTT-GGCGCTGGG-CTC-ATCCCT-GTTCGC--TCGCCG--TT-A-CTAA-GGGAA-TCCCATTTGG----
	L284_209	--GCTGT-AA-TA-TTTA-GCC-TT-AGATGGAG-TTTACCACCTGC-TTTAGGCTG-CACTCTC-AAGCAACCTGACTCTAGAA-TACGCC-TGCTTGCGCCT-A-CCAGA-CTCGTGTCTCCA-TGGGCCTAGC-ACCCACTC--TGGGAG-CCCCTGTC-AA-GGG-AACTTGAAAC-ACATGTCAGTAGACGATG-CAC-AAACGCATC-AACGCCG--CATCT-CCT-AAACACATC---GAGTGTTAGGACTT-GGCGCTGGG-CTC-ATCCCT-GTTCGC--TCGCCG--TT-A-CTAA-GGGAA-TCCCATTTGG----
	L284_86	--GCTGT-AA-TA-TTTA-GCC-TT-AGATGGAG-TTTACCACCTGC-TTTAGGCTG-CACTCTC-AAGCAACCTGACTCTAGAA-TACGCC-TGCTCGCGCCT-A-CCAGA-CTCGTGTCTCCA-TGGGCCTAGC-ACCCACTC--TGGGAG-CCCCTGTC-AA-GGG-AACTTGAAAC-ACATGTCAGTAGACGATG-CAC-AAACGCATC-AACGCCG--CATCT-CCT-AAACACATC---GAGTGTTAGGACTT-GGCGCTGGG-CTC-ATCCCT-GTTCGC--TCGCCG--TT-A-CTAA-GGGAACTCCCACTTT-----
	L284_189	--GCTGT-AA-TA-TTTA-GCC-TT-AGATGGAG-TTTACCACCTGC-TTTAGGCTG-CACTCTC-AAGCAACCTGACTCTAGAA-TACGCC-TGCTTGCGCCT-A-CCAGA-CTCGTGTCTCCA-TGGGCCTAGC-ACCCACTC--TGGGAG-CCCCTGTC-AA-GGG-AACTTGAAAC-ACATGTCAGTAGACGATG-CAC-AAACGCATC-AACGCCG--CATCT-CCT-AAACACATC---GAGTGTTAGGACTT-GGCGCTGGG-CTC-ATCCCT-GTTCGC-TTCGCCG--TT-A-CTAA-GGGAACTCCCTATT------
	L284_153	--GCTGT-AA-TA-TTTA-GCC-TT-AGATGGAG-TTTACCACCTGC-TTTAGGCTG-CACTCTC-AAGCAACCTGACTCTAGAA-TACGCC-TGCTTGCGCCT-A-CCAGA-CTCGTGTCTCCA-TGGGCCTAGC-ACCCACTC--TGGGAG-CCCCTGTC-AA-GGG-AACTTGAAAC-ACATGTCAGTAGACGATG-CAC-AAACGCATC-AACGCCG--CATCT-CCT-AAACACATC---GAGTGTTAGGACTT-GGCGCTGGG-CTC-ATCCCT-GTTCGC--TCGCCG--TT-A-CTAACGGGAACTCCCATTT------
	L284_196	--GCTGT-AA-TA-TTTA-GCC-TT-AGATGGAG-TTTACCACCTGC-TTTAGGCTG-CACTCTC-AAGCAACCTGACTCTAGAA-TACGCC-TGCTTGTGCCT-A-CCAGA-CTCGTGTCTCCA-TGGGCCTAGC-ACCCACTC--TGGGAG-CCCCTGTC-AA-GGG-AACTTGAAAC-ACATGTCAGTAGACGATG-CAC-AAACGCATC-AACGCCG--CATCT-CCT-AAACACATC---GAGTGTTAGGACTT-GGCGCTGGG-CTC-ATCCCT-GTTCGC--TCGCCG--TT-A-CTAA-GGGAA-TCCCATTTGG----
	L284_43	--GCTGT-AA-TA-TTTA-GCC-TT-AGATGGAG-TTTACCACCTGC-TTTAGGCTG-CACTCTC-AAGCAACCTGACTCTAGAA-TACGCC-TGCTTGCGCCT-A-CCAGA-CTCGTGTCTCCA-TGGGCCTAGC-ACCCACTC--TGGGAG-CCCCTGTC-AA-GGG-AACTTGAGAC-ACGTGTCAGTAGGCGATG-CAC-AAACGCATC-AACGCCG--CATCT-CCT-AAACACATC---GAGTGTTAGGACTT-GGCGCTGGG-CTC-ATCCCT-GTTCGC--TCGCCG--TT-A-CTAA-GGGAA-TCCCATTTGG----
	L284_72	--GCTGT-TA-TA-TTTA-GCC-TT-AGATGGAG-TTTACCACCTGC-TTTAGGCTG-CACTCTC-AAGCAACCTGACTCTAGAA-TACGCC-TGCTTGCGCCT-A-CCAGA-CTCGTGTCTCCA-TGGGCCTAGC-ACCCACTC--TGGGAG-CCCCTGTC-AA-GGG-AACTTGAAAC-ACATGTCAGTAGACGATG-CAC-AAACGCATC-AACGCCG--CATCT-CCT-AAACACATC---GAGTGTTAGGACTT-GGCGCTGGG-CTC-ATCCCT-GTTCGC--TCGCCG--TT-A-CTAA-GGGAA-TCCCATTTGG----
	L284_178	--GCTGT-TA-TA-TTTA-GCC-TT-AGATGGAG-TTTACCACCTGC-TTTAGGCTG-CACTCTC-AAGCAACCTGACTCTAGAA-TACGCC-TGCTTGCGCCT-A-CCAGA-CTCGTGTTTCCA-TGGGCCTAGC-ACCCACTC--TGGGAG-CCCCTGTC-AA-GGG-AACTTGAAAC-ACATGTCAGTAGACGATG-CAC-AAACGCATC-AACGCCG--CATCT-CCT-AAACACATC---GAGTGTTAGGACTT-GGCGCTGGG-CTC-ATCCCT-GTTCGC--TCGCCG--TT-A-CTAA-GGGAA-TCCCATTTGG----
	L284_131	--GCTGT-AA-TA-TTTA-GCC-TT-AGATGGAG-TTTACCACCTGC-TTTAGGCTG-CACTCTC-AAGCAACCTGACTCTAGAA-TACGCC-TGCTTGCGCCT-A-CCAGA-CTCATGTCTCCA-TGGGCCTAGC-ACCCACTC--TGGGAG-CCCCTGTC-AA-GGG-AACTTGAAAC-ACATGTCAGTAGACGATG-CAC-AAACGCATC-AACGCCG--CATCT-CCT-AAACACATC---GAGTGTTAGGACTT-GGCGCTGGG-CTC-ATCCCT-GTTCGC--TCGCCG--TT-A-CTAA-GGGAA-TCCCATTTGG----
	L284_12	--GCTGT-AA-TA-TTTA-GCC-TT-AGATGGAG-TTTACCACCTGC-TTTAGGCTG-CACTCTC-AAGCAACCTGACTCTAGAA-TACGCC-TGCTCGCGCCT-A-CCAGA-CTCGTGTCTCCA-TGGGCCTAGC-ACCCACTC--TGGGAG-CCCCTGTC-AA-GGG-AACTTGAAAC-ACATGTCAGTAGACGATG-CAC-AAACGCATC-AACGCCG--CATCT-CCT-AAACACATC---GAGTGTTAGGACTT--GCGCTGGG-CTC-ATCCCT-GTTCGC--TCGCCG--TT-A-CTAA-GGGAA-TCCCATTTGGT---
	L284_36	--GCTGT-AA-TA-TTTA-GCC-TT-AGATGGAG-TTTACCACCTGC-TTTAGGCTG-CACTCTC-AAGCAACCTGACTCTAGAA-TACGCC-TGCTTGCGCCT-A-CCAGA-CTCGTGTCTCCA-TGGGCCTAGC-ACCCACTC--TGGGAG-CCCCTGTC-AA-GGG-AACTTGAAAC-ACATGTCAGTAGACGATG-CAC-AAACGCATC-AACGCCG--CATCT-CCT-AAACACATC---GAGTGTTAGGACTT-G-CGCTGGG-CTC-ATCCCT-GTTCGC--TCGCCG--TT-A-CTAA-GGG-A-TCCCATTTGGTT--
	L284_100	--GCTGT-AA-TA-TTTA-GCC-TT-AGATGGAG-TTTACCACCTGC-TTTAGGCTG-CACTCTC-AAGCAACCTGACTCTAGAA-TACGCC-TGCTCGCGCCT-A-CCAGA-CTCGTGTCTCCA-TGGGCCTAGC-ACCCACTC--TGGGAG-CCCCTGTC-AA-GGG-AACTTGAAAC-ACATGTCAGTAGACGATG-CAC-AAACGCATC-AACGCCG--CATCT-CCT-AAACACATC---GAGTGTTAGGACTT-GGCGCTGGG-CTC-ATCCCT-GTTCGC--TCGCCG--TT-A-CTAA-GGGAACTCCCATTTG-----
	L284_77	--GCTGT-AA-TA-TTTA-GCC-TT-AGATGGAG-TTTACCACCTGC-TTTAGGCTG-CACTCTC-AAGCAACCTGACTCTAGAA-TACGCC-TGCTTGCGCCT-A-CCAGA-CTCGTGTCTCCA-TGGGCCTAGC-ACCCACTC--TGGGAG-CCCCTGTC-AA-GGG-AACTTGAAAC-ACATGTCAGTAGACGATG-CAC-AAACGCATC-AACGCCG--CATCT-CCT-AAACACATC---GAGTGTTAGGACTT-GGCGCTGGG-CTC-ATCCCT-GTTCGC--TCGCCG--TT-A-CTAA-GGGAA-TCCCATTTGG----
	L285_139	--GCTGT-AA-TA-TTTA-GCC-TT-AGATGGAG-TTTACCACCTGC-TTTAGGCTG-CACTCTC-AAGCAACCTGACTCTAGAA-TACGCC-TGCTTGCGCCT-A-CCAGA-CTCGTGTCTCCA-TGGGCCTAGC-ACCCACTC--TGGGAG-CCCCTGTC-AA-GGG-AACTTGAAAC-ACATGTCAGTAGACGATG-CAC-AAACGCATC-AACGCCG--CACCT-CCT-AAACACATC---GAGTGTTAGGACTT-GGCGCTGGG-CTC-ATCCCT-GTTCGC--TCGCCG--TT-A-CTAACGGGAACTCCCATTT------
	L285_92	--GCTGT-AA-TA-TTTA-GCC-TT-AGATGGAG-TTTACCACCTGC-TTTAGGCTG-CACTCTC-AAGCAACCTGACTCTAGAA-TACGCC-TGCTCGCGCCT-A-CCAGA-CTCGTGTCTCCA-TGGGCCTAGC-ACCCACTC--TGGGAG-CCCCTGTC-AA-GGG-AACTTGAAAC-ACATGTCAGTAGACGATG-CAC-AAACGCATC-AACGCCG--CATCT-CCT-AAACACATC---GAGTGTTAGGACTT-GGCGCTGGG-CTC-ATCCCT-GTTCGC--TCGCCG--TT-A-CTAA-GGGAA-TCCCATTTGG----
	L284_216	--GCTGT-AA-TA-TTTA-GCC-TT-AGATGGAG-TTTACCACCTGC-TTTAGGCTG-CACTCTC-AAGCAACCTGACTCTAGAA-TACGCC-TGCTTGCGCCT-A-CCAGA-CTCGTGTCTCCA-TGGGCCTAGC-ACCCACTC--TGGGAG-CCCCTGTC-AA-GGG-AACTTGAAAC-ACATGTCAGTAGACGATG-CAC-AAACGCATC-AACGCCG--CATCT-CCT-AAACACATC---GAGTGTTAGGACTT-GGCGCTGGG-CTC-ATCCCT-GTTCGC--TCGCCG--TT-A-CTAA-GGGAA-TCCCTATTTG----
	L285_128	--GCTGT-AA-TA-TTTA-GCC-TT-AGATGGAG-TTTACCACCTGC-TTTAGGCTG-CACTCTC-AAGCAACCTGACTCTAGAA-TACGCC-TGCTCGCGCCT-A-CCAGA-CTCGTGTCTCCA-TGGGCCTAGC-ACCCACTC--TGGGAG-CCCCTGTC-AA-GGG-AACTTGAAAC-ACATGTCAGTAGACGATG-CAC-AAACGCATC-AACGCCG--CATCT-CCT-AAACACATC---GAGTGTTAGGACTT-GGCGCTGGG-CTC-ATCCCT-GTTCGC-TTCGCCG--TT-A-CTAA-GGG-AATCCCACTTT-----
	L285_144	--GCTGT-AA-TA-TTTA-GCC-TT-AGATGGAG-TTTACCACCTGC-TTTAGGCTG-CACTCTC-AAGCAACCTGACTCTAGAA-TACGCC-TGCTTGCGCCT-A-CCAGA-CTCGTGTCTCCA-TGGGCCTAGC-ACCCACTC--TGGGAG-CCCCTGTC-AA-GGG-AACTTGAAAC-ACATGTCAGTAGACGATG-CAC-AAACGCATCAAACGCCG--CATCT-CCT-AAACACATC---GAGTGTTAGGACTT-GGCGCTGGG-CTC-ATCCCT-GTTCGC--TCGCCG--TT-A-CTAA-GGG-AATCCCATTTG-----
	L285_37	--GCTGT-AA-TA-TTTA-GCC-TT-AGATGGAG-TTTACCACCTGC-TTTAGGCTG-CACTCTC-AAGCAACCTGACTCTAGAA-TACGCC-TGCTTGCGCCT-A-CCAGA-CTCGTGTCTCCA-TGGGCCTAGC-ACCCACTC--TGGGAG-CCCCTGTC-AA-GGG-AACTTGAAAC-ACATGTCAGTAGACGATG-CAC-AAACGCATC-AACGCCG--CATCT-CCT-AAACACATC---GAGTGTTAGGACTT--GCGCTGGG-CTC-ATCCCT-GTTCGC--TCGCCG--TT-A-CTAA-GGGAA-TCCCTGTTGGT---
	L285_49	--GCTGT-AA-TA-TTTA-GCC-TT-AGATGGAG-TTTACCACCTGC-TTTAGGCTG-CACTCTC-AAGCAACCTGACTCTAGAA-TACGCC-TGCTTGCGCCT-A-CCAGA-CTCGTGTCTCCA-TGGGCCTAGC-ACCCACTC--TGGGAG-CCCCTGTC-AA-GGG-AACTTGAAAC-ACATGTCAGTAGACGATG-CAC-AAACGCATC-AACACCG--CATCT-CCT-AAACACATC---GAGTGTTAGGACTT-GGCGCTGGG-CTC-ATCCCT-GTTCGC--TCGCCG--TT-A-CTAA-GGGAATCCCATTTGG-----
	L285_106	--GCTGT-AA-TA-TTTA-GCC-TT-AGATGGAG-TTTACCACCTGC-TTTAGGCTG-CACTCTC-AAGCAACCTGACTCTAGAA-TACGCC-TGCTTGCGCCT-A-CCAGA-CTCATGTCTCCA-TGGGCCTAGC-ACCCACTC--TGGGAG-CCCCTGTC-AA-GGG-AACTTGAAAC-ACATGTCAGTAGACGATG-CAC-AAACGCATC-AACGCCG--CATCT-CCT-AAACACATC---GAGTGTTAGGACTT-GGCGCTGGG-CTC-ATCCCT-GTTCGC--TCGCCG--TT-A-CTAA-GGGAA-TCCCATTTGG----
	L284_41	--GCTGT-TA-TA-TTTA-GCC-TT-AGATGGAG-TTTACCACCTGC-TTTAGGCTG-CACTCTC-AAGCAACCTGACTCTAGAA-TACGCC-TGCTTGCGCCT-A-CCAGA-CTCGTGTCTCCA-TGGGCCTAGC-ACCCACTC--TGGGAG-CCCCTGTC-AA-GGG-AACTTGAAAC-ACATGTCAGTAGACGATG-CAC-AAACGCATC-AACGCCG--CATCT-CCT-AAACACATC---GAGTGTTAGGACTT--GCGCTGGG-CTC-ATCCCT-GTTCGC--TCGCCG--TT-A-CTAA-GGGAA-TCCCATTTGGT---
	L285_34	--GCTGT-AA-TA-TTTA-GCC-TT-AGATGGAG-TTTACCACCTGC-TTTAGGCTG-CACTCTC-AAGCAACCTGACTCTAGAA-TACGCC-TGCTTGCGCCT-A-CCAGA-CTCGTGTCTCCA-TGGGCCTAGC-ACCCACTC--TGGGAG-CCCCTGTC-AA-GGG-AACTTGAAAC-ACATGTCAGTAGACGATG-CAC-AAACGCATC-AACGCCG--CATCT-CCT-AAACACATC---GAGTGTTAGGACTT-G-CGCTGGG-CTC-ATCCCT-GTTCGC--TCGCCG--TT-A-CTAA-GGGAA-TCCCATTTGGT---
	L284_61	--GCTGT-AA-TA-TTTA-GCC-TT-AGATGGAG-TTTACCACCTGC-TTTAGGCTG-CA-TCTC-AAGCAACCTGACTCTAGAA-TACGCC-TGCTTGCGCCT-A-CCAGA-CTCGTGTCTCCA-TGGGCCTAGC-ACCCACTC--TGGGAG-CCCCTGTC-AA-GGG-AACTTGAAAC-ACATGTCAGTAGACGATG-CAC-AAACGCATC-AACGCCG--CATCT-CCT-AAACACATC---GAGTGTTAGGACTT-GGCGCTGGG-CTC-ATCCCT-GTTCGC--TCGCCG--TT-A-CTAA-GGGAA-TCCCATTTGGT---
	L285_132	--GCTGT-AA-TA-TTTA-GCC-TT-AGATGGAG-TTTACCACCTGC-TTTAGGCTG-CACTCTC-AAGCAACCTGACTCTAGAA-TACGCC-TGCTTGCGCCT-A-CCAGA-CTCGTGTCTCCA-TGGGCCTAGC-ACCCACTC--TGGGAG-CCCCTGTC-AA-GGG-AACTTGAAAC-ACATGTCAGTAGACGATG-CAC-AAACGCATC-AACGCCG--CATCT-CCT-AAACACATC---GAGTGTTAGGACTT-GGCGCTGGG-CTC-ATCCCT-GTTCGC--TCGCCG--TTTA-CTAA-GGCAA-TCCCTGTTG-----
	L285_6	--GCTGT-AA-TA-TTTA-GCC-TT-AGATGGAG-TTTACCACCTGC-TTTAGGCTG-CACTCTC-AAGCAACCTGACTCTAGAA-TACGCC-TGCTTGCGCCT-A-CCAGA-CTCGTGTCTCCA-TGGGCCTAGC-ACCCACTC--TGGGAG-CCCCTGTC-AA-GGG-AACTTGAAAC-ACATGTCAGTAGACGATG-CAC-AAACGCATC-AACGCCG--CATCT-CCT-AAACACATC---GAGTGTTAGGACTT-G-CGCTGGG-CTC-ATCCCT-GTTCGC--TCGCCG--TT-A-CTAA-GGGAA-TCCCATTTGGT---
	L285_71	--GCTGT-AA-TA-TTTA-GCC-TT-AGATGGAG-TTTACCACCTGC-TTTAGGCTG-CACTCTC-AAGCAACCTGACTCTAGAA-TACGCC-TGCTTGCGCCT-A-CCAGA-CTCGTGTCTCCA-TGGGCCTAGC-ACCCACTC--TGGGAG-CCCCTGTC-AA-GGG-AACTTGAAAC-ACATGTCAGTAGACGATG-CAC-AAACGCATC-AACGCCG--CATCT-CCT-AAACACATC---GAGTGTTAGGACTT-GGCGCTGGG-CTC-ATCCCT-GTTCGC--TCGCCG--TT-A-CTAACGGGAACTCCCATTT------
	L285_15	--GCTGT-AA-TA-TTTA-GCC-TT-AGATGGAG-TTTACCACCTGC-TTTAGGCTG-CACTCTC-AAGCAACCTGACTCTAGAA-TACGCC-TGCTTGCGCCT-A-CCAGA-CTCGTGTCTCCA-TGGGCCTAGC-ACCCACTC--TGGGAG-CCCCTGTC-AA-GGG-AACTTGAAAC-ACATGTCAGTAGACGATG-CAC-AAACGCATC-AACGCCG--CATCT-CCT-AAACACATC---GAGTGTTAGGACTT-G-CGCTGGG-CTC-ATCCCT-GTTCGC--TCGCCG--TT-A-CTAA-GGGAA-TCCCATTTGGT---
	L284_203	--GCTGT-AA-TA-TTTA-GCC-TT-AGATGGAG-TTTACCACCTGC-TTTAGGCTG-CACTCTC-AAGCAGCCTGACTCTAGAA-TACGCC-TGCTTGCGCCT-A-CCAGA-CTCGTGTCTCCA-TGGGCCTAGC-ACCCACTC--TGGGAG-CCCCTGTC-AA-GGG-AACTTGAAAC-ACATGTCAGTAGACGATG-CAC-AAACGCATC-AACGCCG--CATCT-CCT-AAACACATC---GAGTGTTAGGACTT-GGCGCTGGG-CTC-ATCCCT-GTTCGC--TCGCCG--TT-A-CTAA-GGGAA-TCCCATTTGG----
	L285_42	--GCTGT-AA-TA-TTTA-GCC-TT-AGATGGAG-TTTACCACCTGC-TTTAGGCTG-CACTCTC-AAGCAACCTGACTCTAGAA-TACGCC-TGCTTGCGCCT-A-CCAGA-CTCGTGTCTCCA-TGGGCCTAGC-ACCCACTC--TGGGAG-CCCCTGTC-AA-GGG-AACTTGAAAC-ACATGTCAGTAGACGATG-CAC-AAACGCATC-AACGCCG--CATCT-CCT-AAACACATC---GAGTGTTAGGACTT-GGCGCTGGG-CTC-ATCCCT-GTTCGC--TCGCCG--TT-A-CTAA-GGGAA-TCCCATTTGG----
	L285_172	--GCTGT-AA-TA-TTTA-GCC-TT-AGATGGAG-TTTACCACCTGC-TTTAGGCTG-CACTCTC-AAGCAACCTGACTCTAGAA-TACGCC-TGCTTGCGCCT-A-CCAGA-CTCGTGTCTCCA-TGGGCCTAGC-ACCCACTC--TGGGAG-CCCCTGTC-AA-GGG-AACTTGAAAC-ACATGTCAGTAGACGATG-CAC-AAACGCATC-AACGCCG--CATCT-CCT-AAACACATC---GAGTGTTAGGACTT-GGCGCTGGG-CTC-AT-CCT-GTTCGC--TCGCCG--TT-A-CTAA-GGGAACTCCCATTTGG----
	L285_179	--GCTGT-AA-TA-TTTA-GCC-TT-AGATGGAG-TTTACCACCTGC-TTTAGGCTG-CACTCTC-AAGCAACCTGACTCTAGAA-TACGCC-TGTCTGCGCCT-A-CCAGA-CTCGTGTCTCCA-TGGGCCTAGC-ACCCACTC--TGGGAG-CCCCTGTC-AA-GGG-AACTTGAAAC-ACATGTCAGTAGACGATG-CAC-AAACGCATC-AACGCCG--CATCT-CCT-AAACACATC---GAGTGTTAGGACTT-GGCGCTGGG-CTC-ATCCCT-GTTCGC-TTCGCCG--TT-A-CTAA-GGG-AATCCCATTTG-----
	L285_100	--GCTGT-AA-TA-TTTA-GCC-TT-AGATGGAG-TTTACCACCTGC-TTTAGGCTG-CACTCTC-AAGCAACCTGACTCTAGAA-TACGCC-TGCTTGCGCCT-A-CCAGA-CTCGTGTCTCCA-TGGGCCTAGC-ACCCACTC--TGGGAG-CCCCTGTC-AA-GGG-AACTTGAAAC-ACGTGTCAGTAGGCGATG-CAC-AAACGCATC-AACGCCG--CATCT-CCT-AAACACATC---GAGTGTTAGGACTT-GGCGCTGGG-CTC-ATCCCT-GTTCGC--TCGCCG--TT-A-CTAA-GGGAA-TCCCACTTTG----
	L285_87	--GCTGT-AA-TA-TTTA-GCC-TT-AGATGGAG-TTTACCACCTGC-TTTAGGCTG-CACTCTC-AAGCAACCTGACTCTAGAA-TACGCC-TGCTCGCGCCT-A-CCAGA-CTCGTGTCTCCA-TGGGCCTAGC-ACCCACTC--TGGGAG-CCCCTGTC-AA-GGG-AACTTGAAAC-ACATGTCAGTAGACGATG-CAC-AAACGCATC-AACGCCG--CATCT-CCT-AAACACATC---GAGTGTTAGGACTT-GGCGCTGGG-CTC-ATCCCT-GTTCGC--TCGCCG--TT-A-CTAA-GGGAA-TCCCATTTGG----
	L285_72	--GCTGT-AA-TA-TTTA-GCC-TT-AGATGGAG-TTTACCACCTGC-TTTAGGCTG-CACTCTC-AAGCAGCCTGACTCTAGAA-TACGCC-TGCTTGCGCCT-A-CCAGA-CTCGTGTCTCCA-TGGGCCTAGC-ACCCACTC--TGGGAG-CCCCTGTC-AA-GGG-AACTTGAAAC-ACATGTCAGTAGACGATG-CAC-AAACGCATC-AACGCCG--CATCT-CCT-AAACACATC---GAGTGTTAGGACTT-GGCGCTGGG-CTC-ATCCCT-GTTCGC--TCGCCG--TT-A-CTAA-GGGAA-TCCCATTTGG----
	L284_39	--GCTGT-AA-TA-TTTA-GCC-TT-AGATGGAG-TTTACCACCTGC-TTTAGGCTG-CACTCTC-AAGCAACCTGACTCTAGAA-TACGCC-TGCTTGCGCCT-A-CCAGA-CTCGTGTCTCCA-TGGGCCTAGC-ACCCACTC--TGGGAG-CCCCTGTC-AA-GGG-AACTTGAAAC-ACATGTCAGTAGACGATG-CAC-AAACGCATC-AACGCCG--CATCT-CCT-AAACACATC---GAGTGTTAGGACTT-G-CGCTGGG-CTC-ATCCCT-GTTCGC--TCGCCG--TT-A-CTAA-GGGAA-TCCCATTTGGT---
	L285_3	--GCTGT-AA-TA-TTTA-GCC-TT-AGATGGAG-TTTACCACCTGC-TTTAGGCTG-CACTCTC-AAGCAACCTGGCTCTAGAA-TACGCC-TGCTTGCGCCT-A-CCAGA-CTCGTGTCTCCA-TGGGCCTAGC-ACCCACTC--TGGGAG-CCCCTGTC-AA-GGG-AACTTGAAAC-ACATGTCAGTAGACGATG-CAC-AAACGCATC-AACGCCG--CATCT-CCT-AAACACATC---GAGTGTTAGGACTT--GCGCTGGG-CTC-ATCCCT-GTTCGC--TCGCCG--TT-A-CTAA-GGGAA-TCCCATTTGGT---
	L286_12	--GCTGT-AA-TA-TTTA-GCC-TT-AGATGGAG-TTTACCACCTGC-TTTAGGCTG-CACTCTC-AAGCAACCTGACTCTAGAA-TACGCC-TGTCTGCGCCT-A-CCAGA-CTCACGCCTCCA-TGGGCCTAGC-ACCCACTC--TGGGAG-CCCCTGTC-AA-GGG-AACTTGAAAC-ACATGTCAGTAGACGATG-CAC-AAACGCATC-AACGCCG--CATCT-CCT-AAACACATC---GAGTGTTAGGACTT--GCGCTGGG-CTC-ATCCCT-GTTCGC--TCGCCG--TT-A-CTAA-GGGAA-TCCCATTTGGT---
	L285_145	--GCTGT-AA-TA-TTTA-GCC-TT-AGATGGAG-TTTACCACCTGC-TTTAGGCTG-CACTCTC-AAGCAACCTGACTCTAGAA-TACGCC-TGCTTGCGCCT-A-CCAGA-CTCGTGTCTCCA-TGGGCCTAGC-ACCCACTC--TGGGAG-CCCCTGTC-AA-GGG-AACTTGAAAC-ACATGTCAGTAGACGATG-CAC-AAACGCATC-AACGCCG--CATCT-CCT-AAACACATC---GAGTGTTAGGACTT-GGCGCTGGG-CTC-ATCCCT-GTTCGC-TTCGCCG--TT-A-CTAA-GGG-AATCCCACTTT-----
	L285_116	--GCTGT-AA-TA-TTTA-GCC-TT-AGATGGAG-TTTACCACCTGC-TTTAGGCTG-CACTCTC-AAGCAACCTGACTCTAGAA-TACGCC-TGCTTGCGCCT-A-CCAGA-CTCGTGTCTCCA-TGGGCCTAGC-ACCCACTC--TGGGAG-CCCCTGTC-AA-GGG-AACTTGAAAC-ACATGTCAGTAGACGATG-CAC-AAACGCATC-AACGCCG--CATCT-CCT-AAACACATC---GAGTGTTAGGACTT-GGCGCTGGG-CTC-ATCCCT-GTTCGC--TCACCG--TT-A-CTAA-GGGAA-TCCCATTTGG----
	L285_63	--GCTGT-AA-TA-TTTA-GCC-TT-AGATGGAG-TTTACCACCTGC-TTTAGGCTG-CACTCTC-AAGCAACCTGACTCTAGAA-TACGCC-TGCTTGCGCCT-A-CCAGA-CTCGTGTCTCCA-TGGGCCTAGC-ACCCACTC--TGGGAG-CCCCTGTC-AA-GGG-AACTTGAAAC-ACATGTCAGTAGACGATG-CAC-AAACGCATC-AACGCCG--CATCT-CCT-AAACACATC---GAGTGTTAGGACTT-GGCGCTGGG-CTC-ATCCCT-GTTCGC--TCGCCG--TT-A-CTAA-GGGAA-TCCCATTTGG----
	L286_423	--GCTGT-AA-TA-TTTA-GCC-TT-AGATGGAG-TTTACCACCTGC-TTTAGGCTG-CACTCTC-AAACAACCTGACTCTAGAA-TACGCC-TGCTCGCGCCT-A-CCAGA-CTCGTGTCTCCA-TGGGCCTAGC-ACCCACTC--TGGGAG-CCCCTGTC-AA-GGG-AACTTGAAAC-ACATGTCAGTAGACGATG-CAC-AAACGCATC-AACGCCG--CATCT-CCT-AAACACATC---GAGTGTTAGGACTT-GGCGCTGGG-CTC-ATCCCT-GTTCGC-TTCGCCG--TT-A-CTAA-GGG-AATCCCATTTT-----
	L285_36	--GCTGT-AA-TA-TTTA-GCC-TT-AGATGGAG-TTTACCACCTGC-TTTAGGCTG-CACTCTC-AAGCAACCTGACTCTAGAA-TACGCC-TGCTTGCGCCT-A-CCAGA-CTCGTGTCTCCA-TGGGCCTAGC-ACCCACTC--TGGGAG-CCCCTGTC-AA-GGG-AACTTGAAAC-ACATGTCAGTAGACGATG-CAC-AAACGCATC-AACGCCG--CATCT-CCT-AAACACATC---GAGTGTTAGGACTT-G-CGCTGGG-CTC-ATCCCT-GTTCGC--TCGCCG--TT-A-CTAA-GGGAA-TCCCATTTGGT---
	L286_290	--GCTGT-AA-TA-TTTA-GCC-TT-AGATGGAG-TTTACCACCTGC-TTTAGGCTG-CACTCTC-AAGCAACCTGACTCTAGAA-TACGCC-TGCTTGCGCCT-A-CCAGA-CTCGTGTCTCCA-TGGGCCTAGC-ACCCACTC--TGGGAG-CCCCTGTC-AA-GGG-AACTTGAAAC-ACATGTCAGTAGACGATG-CAC-AAACGCATC-AACGCCG--CATCT-CCT-AAACACATC---GAGTGTTAGGACTT-GGCGCTGGG-CTC-ATCCCT-GTTCGC--TCGCCG--TT-A-CTAA-GGGAA-TCCCATTTGG----
	L288_220	--GCTGT-AA-TA-TTTA-GCC-TT-AGATGGAG-TTTACCACCTGC-TTTAGGCTG-CACTCTC-AAGCAACCTGACTCTAGAA-TACGCC-TGCTTGCGCCT-A-CCAGA-CTCGTGTCTCCA-TGGGCCTAGC-ACCCACTC--TGGGAG-CCCCTGTC-AA-GGG-AACTTGAAAC-ACATGTCAGTAGACGATG-CAC-AAACGCATC-AACGCCG--CACCT-CCT-AAACACATC---GAGTGTTAGGACTT-GGCGCTGGG-CTC-ATCCCT-GTTCGC--TCGCCG--TT-A-CTAA-GGGAA-TCCCATTTGG----
	L288_230	--GCTGT-AA-TA-TTTA-GCC-TT-AGATGGAG-TTTACCACCTGC-TTTAGGCTG-CACTCTC-AAGCAACCTGACTCTAGAA-TACGCC-TGCTCGCGCCT-A-CCAGA-CTCGTGTCTCCA-TGGGCCTAGC-ACCCACTC--TGGGAG-CCCCTGTC-AA-GGG-AACTTGAAAC-ACATGTCAGTAGACGATG-CAC-AAACGCATC-AACGCCG--CATCT-CCT-AAACACATC---GAGTGTTAGGACTT-GGCGCTGGG-CTC-ATCCCT-GTTCGC--TCGCCG--TT-A-CTAA-GGGAA-TCCCATTTGG----
	L286_174	--GCTGT-TA-TA-TTTA-GCC-TT-AGATGGAG-TTTACCACCTGC-TTTAGGCTG-CACTCTC-AAGCAACCTGACTCTAGAA-TACGCC-TGCTTGCGCCT-A-CCAGA-CTCGTGTCTCCA-TGGGCCTAGC-ACCCACTC--TGGGAG-CCCCTGTC-AA-GGG-AACTTGAAAC-ACATGTCAGTAGACGATG-CAC-AAACGCATC-AACGCCG--CATCT-CCT-AAACACGTC---GAGTGTTAGGACTT-GGCGCTGGG-CTC-ATCCCT-GTTCGC--TCGCCG--TT-A-CTAA-GGGAA-TCCCATTTGG----
	L288_158	--GCTGT-AA-TA-TTTA-GCC-TT-AGATGGAG-TTTACCACCTGC-TTTAGGCTG-CACTCTC-AAGCAACCTGACTCTAGAA-TACGCC-TGCTTGCGCCT-A-CCAGA-CTCGTGTCTCCA-TGGGCCTAGC-ACCCACTC--TGGGAG-CCCCTGTC-AA-GGG-AACTTGAAAC-ACATGTCAGTAGACGATG-CAC-AAACGCATC-AACGCCG--CATCT-CCT-AAACACATC---GAGTGTTAGGACTT-GGCGCTGGG-CTC-AT-CCT-GTTCGC--TCGCCG--TT-A-CTAA-GGGAA-TCCCTATTTGG---
	L288_62	--GCTGT-AA-TA-TTTA-GCC-TT-AGATGGAG-TTTACCACCTGC-TTTAGGCTG-CACTCTC-AAGCAACCTGACTCTAGAA-TACGCC-TGCTTGCGCCT-A-CCAGA-CTCGTGTCTCCA-TGGGCCTAGC-ACCCACTC--TGGGAG-CCCCTGTC-AA-GGG-AACTTGAAAC-ACATGTCAGTAGACGATG-CAC-AAACGCATC-AACGCCG--CATCT-CCT-AAACACATC---GAGTGTTAGGACTT-GGCGCTGGG-CTC-ATCCCT-GTTCGC--TCGCCG--TT-A-CTAA-GGGAA-TCCCATTTGG----
	L285_127	--GCTGT-AA-TA-TTTA-GCC-TT-AGATGGAG-TTTACCACCTGC-TTTAGGCTG-CACTCTC-AAGCAACCTGACTCTAGAA-TACGCC-TGCTCGCGCCT-A-CCAGA-CTCGTGTCTCCA-TGGGCCTAGC-ACCCACTC--TGGGAG-CCCCTGTC-AA-GGG-AACTTGAAAC-ACATGTCAGTAGACGATG-CAC-AAACGCATC-AACGCCG--CATCT-CCT-AAACACATC---GAGTGTTAGGACTT-GGCGCTGGG-CTC-ATCCCT-GTTCGC--TCGCCG--TT-A-CTAA-GGGAA-TCCCATTTGG----
	L288_233	--TCGCC-AA-TA-TTTA-GCC-TT-AGATGGAG-TTTACCACCTGC-TTTAGGCTG-CACTCTC-AAGCAACCTGACTCTAGAA-TACGCC-TGCTCGCGCCT-A-CCAGA-CTCGTGTCTCCA-TGGGCCTAGC-ACCCACTC--TGGGAG-CCCCTGTC-AA-GGG-AACTTGAAAC-ACATGTCAGTAGACGATG-CAC-AAACGCATC-AACGCCG--CATCT-CCT-AAACACATC---GAGTGTTAGGACTT-GGCGCTGGG-CTC-ATCCCT-GTTCGC--TCGCCG--TT-A-CTAA-GGGAA-TCCCATTTGG----
	L288_174	--GCTGT-AA-TA-TTTA-GCC-TT-AGATGGAG-TTTACCACCTGC-TTTAGGCTG-CACTCTC-AAGCAACCTGACTCTAGAA-TACGCC-TGTCTGCGCCT-A-CCAGA-CTCACGTCTCCA-TGGGCCTAGC-ACCCACTT--TGGGAG-CCCCTGTC-AA-GGG-AACTTGAAAC-ACATGTCAGTAGACGATG-CAC-AAACGCATC-AACGCCG--CATCT-CCT-AAACACATC---GAGTGTTAGGACTT-GGCGCTGGG-CTC-ATCCCT-GTTCGC--TCGCCG--TT-A-CTAA-GGGAA-TCCCATTTGG----
	L288_40	--GCTGT-AA-TA-TTTA-GCC-TT-AGATGGAG-TTTACCACCTGC-TTTAGGCTG-CACTCTC-AAGCAACCTGACTCTAGAA-TACGCC-TGCTTGCGCCT-A-CCAGA-CTCGTGTCTCCA-TGGGCCTAGC-ACCCACTC--TGGGAG-CCCCTGTC-AA-GGG-AACTTGAAAC-ACATGTCAGTAGACGATG-CAC-AAACGCATC-AACGCCG--CATCT-CCT-AAACACATC---GAGTGTTAGGACTT-G-CGCTGGG-CTC-ATCCCT-GTTCGC--TCGCCG--TT-A-CTAA-GGGAA-TCCCATTGGTT---
	L288_22	--GCTGT-AA-TA-TTTA-GCC-TT-AGATGGAG-TTTACCACCTGC-TTTAGGCTG-CACTCTC-AAGCAACCTGACTCTAGAA-TACGCC-TGCTCGCGCCT-A-CCAGA-CTCGTGTCTCCA-TGGGCCTAGC-ACCCACTC--TGGGAG-CCCCTGTC-AA-GGG-AACTTGAAAC-ACATGTCAGTAGACGATG-CAC-AAGCGCATC-AACGCCG--CATCT-CCTAAAACACATC---GAGTGTTAGGACTT-GGCGCTGGG-CTC-ATCCCT-GTTCGC--TCGCCG--TT-A-CTAA-GGG-AATCCCATTTG-----
	L288_9	--GCTGT-AA-TA-TTTA-GCC-TT-AGATGGAG-TTTACCACCTGC-TTTAGGCTG-CACTCTC-AAGCAACCTGACTCTAGAA-TACGCC-TGCTCGCGCCT-A-CCAGA-CTCGTGTCTCCA-TGGGCCTAGC-ACCCACTC--TGGGAG-CCCCTGTC-AA-GGG-AACTTGAAAC-ACATGTCAGTAGACGATG-CAC-AAACGCATC-AACGCCG--CATCT-CCT-AAACACATC---GAGTGTTAGGACTT--GCGCTGGG-CTC-ATCCCT-GTTCGC--TCGCCG--TT-A-CTAA-GGGAA-TCCCATTTGGT---
	L288_279	---TCGCCAA-TA-TTTA-GC-TTT-AGATGGAG-TTTACCACCTGC-TTTAGGCTG-CACTCTC-AAGCAACCTGACTCTAGAA-TACGCC-TGCTCGCGCCT-A-CCAGA-CTCGTGTCTCCA-TGGGCCTAGC-ACCCACTC--TGGGAG-CCCCTGTC-AA-GGG-AACTTGAAAC-ACATGTCAGTAGACGATG-CAC-AAACGCATC-AACGCCG--CATCT-CCT-AAACACATC---GAGTGTTAGGACTT-GGCGCTGGG-CTC-ATCCCT-GTTCGC--TCGCCG--TT-A-CTAA-GGGAA-TCCCATTTGG----
	L335_216	--GCTGT-AA-TA-TTTA-GCC-TT-AGATGGAG-TTTACCACCTGC-TTTAGGCTG-CACTCTC-AAGCAACCTGACTCTAGAA-TACGCC-TGCTTGCGCCT-A-CCAGA-CTCGTGTCTCCA-TGGGCCTAGC-ACCCACTC--TGGGAG-CCCCTGTC-AA-GGG-AACTTGAAAC-ACATGTCAGTAGACGATG-CAC-AAACGCATC-AACGCCG--CATCT-CCT-AAACACATC---GAGTGTTAGGACTT-GGCGCTGGG-CTC-ATCCCT-GTTCGC--TCGCCG--TTTA-CTAA-GGCAA-TCCCTGTTG-----
	L335_126	--GCTGT-AA-TA-TTTA-GCC-TT-AGATGGAG-TTTACCACCTGC-TTTAGGCTG-CACTCTC-AAGCAACCTGACTCTAGAA-TACGCC-TGCTTGCGCCT-A-CCAGA-CTCATGTCTCCA-TGGGCCTAGC-ACCCACTC--TGGGAG-CCCCTGTC-AA-GGG-AACTTGAAAC-ACATGTCAGTAGACGATG-CAC-AAACGCATC-AACGCCG--CATCT-CCT-AAACACATC---GAGTGTTAGGACTT-GGCGCTGGG-CTC-ATCCCT-GTTCGC--TCGCCG--TT-A-CTAA-GGGAA-TCCCATTTGG----
	L335_163	--GCTGT-AA-TA-TTTA-GCC-TT-AGATGGAG-TTTACCACCTGC-TTTAGGCTG-CACTCTC-AAGCAACCTGACTCTAGAA-TACGCC-TGCTTGCGCCT-A-CCAGA-CTCGTGTCTCCA-TGGGCCTAGC-ACCCACTC--TGGGAG-CCCCTGTC-AA-GGG-AACTTGAAAC-ACATGTCAGTAGACGATG-CAC-AAACGCATC-AACGCCG--CATCT-CCT-AAACACATC---GAGTGTTAGGACTT-GGCGCTGGG-CTC-ATCCCT-GTTCGC-TTTGCCG--TT-A-CTAA-GGG-AATCCCATTTG-----
	L335_207	--GCTGT-AA-TA-TTTA-GCC-TT-AGATGGAG-TTTACCACCTGC-TTTAGGCTG-CACTCTC-AAGCAACCTGACTCTAGAA-TACGCC-TGCTTGCGCCT-A-CCAGA-CTCGTGTCTCCA-TGGGCCTAGC-ACCCACTC--TGGGAG-CCCCTGTC-AA-GGG-AACTTGAAAC-ACATGTCAGTAGACGATG-CAC-AAACGCATC-AACGCCG--CATCT-CCT-AAACACATC---GAGTGTTAGGACTT-GGCGCTGGG-CTC-ATCCCT-GTTCGC--TCGCCG--TT-A-CTAA-GGGAA-TCCCATTTGG----
	L335_138	--GCTGT-AA-TA-TTTA-GCC-TT-AGATGGAG-TTTACCACCTGC-TTTAGGCTG-CACTCTC-AAGCAACCTGACTCTAGAA-TACGCC-TGCTTGCGCCT-A-CCAGA-CTCGTGTCTCCA-TGGGCCTAGC-ACCCACTC--TGGGAG-CCCCTGTC-AA-GGG-AACTTGAAAC-ACATGTCAGTAGACGATG-CAC-AAACGCATC-AACGCCG--CATCT-CCT-AAACACATC---GAGTGTTAGGACTT-GGCGCTGGG-CTC-ATCCCT-GTTCGC--TCGCCG--TT-A-CTAA-GGGAACTCCCATTTG-----
	L335_130	--GCTGT-AA-TA-TTTA-GCC-TT-AGATGGAG-TTTACCACCTGC-TTTAGGCTG-CACTCTC-AAGCAACCTGACTCTAGAA-TACGCC-TGCTTGCGCCT-A-CCAGA-CTCGTGTCTCCA-TGGGCCTAGC-ACCCACTC--TGGGAG-CCCCTGTC-AA-GGG-AACTTGAAAC-ACATGTCAGTAGACGATG-CAC-AAACGCATC-AACGCCG--CATCT-CCT-AAACACGTC---GAGTGTTAGGACTT-GGCGCTGGG-CTC-AT-CCT-GTTCGC--TCGCCG--TT-A-CTAA-GGGAA-TCCCATTTGGT---
	L335_60	--GCTGT-AA-TA-TTTA-GCC-TT-AGATGGAG-TTTACCACCTGC-TTTAGGCTG-CACTCTC-AAGCAACCTGACTCTAGAA-TACGCC-TGCTTGCGCCT-A-CCAGA-CTCGTGTCTCCA-TGGGCCTAGC-ACCCACTC--TGGGAG-CCCCTGTC-AA-GGG-AACTTGAAAC-ACATGTCAGTAGACGATG-CAC-AAACGCATC-AACGCCG--CATCT-CCT-AAACACATC---GAGTGTTAGGACTT-G-CGCTGGG-CTC-ATCCCT-GTTCGC--TCGCCG--TT-A-CTAA-GGG-A-TCCCATTTGGTT--
	L335_175	--GCTGT-AA-TA-TTTA-GCC-TT-AGATGGAG-TTTACCACCTGC-TTTAGGCTG-CACTCTC-AAGCAACCTGACTCTAGAA-TACGCC-TGCTTGCGCCT-A-CCAGA-CTCGTGTCTCCA-TGGGCCTAGC-ACCCACTC--TGGGAG-CCCCTGTC-AA-GGG-AACTTGAAAC-ACATGTCAGTAGACGATG-CAC-AAACGCATC-AACGCCG--CATCT-CCT-AAACACATC---GAGTGTTAGGACTT-GGCGCTGGG-CTC-ATCCCT-GTTCGC--TCGCCG--TT-A-CTAA-GGGAA-TCCCATTTGG----
	L335_258	--TCGCC-AA-TA-TTTA-GCC-TT-AGATGGAG-TTTACCACCTGC-TTTAGGCTG-CACTCTC-AAGCAACCTGACTCTAGAA-TACGCC-TGCTTGCGCCT-A-CCAGA-CTCGTGTCTCCA-TGGGCCTAGC-ACCCACTC--TGGGAG-CCCCTGTC-AA-GGG-AACTTGAAAC-ACATGTCAGTAGACGATG-CAC-AAACGCATC-AACGCCG--CATCT-CCT-AAACACATC---GAGTGTTAGGACTT-GGCGCTGGG-CTC-ATCCCT-GTTCGC--TCGCCG--TT-A-CTAA-GGGAA-TCCCATTTGG----
	L336_89	--GCTGT-AA-TA-TTTA-GCC-TT-AGATGGAG-TTTACCACCTGC-TTTAGGCTG-CACTCTC-AAGCAACCTGACTCTAGAA-TACGCC-TGCTCGCGCCT-A-CCAGA-CTCGTGTCTCCA-TGGGCCTAGC-ACCCACTC--TGGGAG-CCCCTGTC-AA-GGG-AACTTGAAAC-ACATGTCAGTAGACGATG-CAC-AAACGCATC-AACGCCG--CATCT-CCT-AAACACATC---GAGTGTTAGGACTT-GGCGCTGGG-CTC-ATCCCT-GTTCGC--TCGCCG--TT-A-CTAA-GGGAA-TCCCATTTGG----
	L336_163	--GCTGT-AA-TA-TTTA-GCC-TT-AGATGGAG-TTTACCACCTGC-TTTAGGCTG-CACTCTC-AAGCAACCTGACTCTAGAA-TACGCC-TGCTCGCGCCT-A-CCAGA-CTCGTGTCTCCA-TGGGCCTAGC-ACCCACTC--TGGGAG-CCCCTGTC-AA-GGG-AACTTGAAAC-ACATGTCAGTAGACGATG-CAC-AAACGCATC-AACGCCG--CATCT-CCT-AAACACATC---GAGTGTTAGGACTT-GGCGCTGGG-CTC-ATCCCT-GTTCGC--TCGCCG--TT-A-CTAA-GGGAA-TCCCATTTGG----
	L336_116	--GCTGT-AA-TA-TTTA-GCC-TT-AGATGGAG-TTTACCACCTGC-TTTAGGCTG-CACTCTC-AAGCAACCTGACTCTAGAA-TACGCC-TGCTCGCGCCT-A-CCAGA-CTCGTGTCTCCA-TGGGCCTAGC-ACCCACTC--TGGGAG-CCCCTGTC-AA-GGG-AACTTGAAAC-ACATGTCAGTAGACGATG-CAC-AAACGCATC-AACGCCG--CATCT-CCT-AAACACATC---GAGTGTTAGGACTT-GGCGCTGGG-CTC-ATCCCT-GTTCGC--TCGCCG--TT-A-CTAA-GGGAA-TCCCATTTGG----
	L336_266	--GCTGT-AA-TA-TTTA-GCC-TT-AGATGGAG-TTTACCACCTGC-TTTAGGCTG-CACTCTC-AAGCAACCTGACTCTAGAA-TACGCC-TGCTCGCGCCT-A-CCAGA-CTCGTGTCTCCA-TGGGCCTAGC-ACCCACTC--TGGGAG-CCCCTGTC-AA-GGG-AACTTGAAAC-ACATGTCAGTAGACGATG-CAC-AAACGCATC-AACGCCG--CATCT-CCT-AAACACATC---GAGTGTTAGGACTT-GGCGCTGGG-CTC-AT-CCT-GTTCGC--TCGCCG--TT-A-CTAA-GGGAACTCCCATTTCG----
	L336_262	--GCTGT-AA-TA-TTTA-GCC-TT-AGATGGAG-TTTACCACCTGC-TTTAGGCTG-CACTCTC-AAGCAACCTGACTCTAGAA-TACGCC-TGCTTGCGCCT-A-CCAGA-CTCGTGTCTCCA-TGGGCCTAGC-ACCCACTC--TGGGAG-CCCCTGTC-AA-GGG-AACTTGAAAC-ACATGTCAGTAGACGATG-CAC-AAACGCATC-AACGCCGA-CATCT-CCT-AAACACATC---GAGTGTTAGGACTT-GGCGCTGGG-CTC-ATCCCT-GTTCGC--TCGCCG--TT-A-CTAA-GGG-AATCCCATTTG-----
	L336_301	--GCTGT-AA-TA-TTTA-GCC-TT-AGATGGAG-TTTACCACCTGC-TTTAGGCTG-CACTCTC-AAGCAACCTGACTCTAGAA-TACGCC-TGCTTGCGCCT-A-CCAGA-CTCGTGTCTCCA-TGGGCCTAGC-ACCCACTC--TGGGAG-CCCCTGTC-AAAGGG-AACTTGAAAC-ACATGTCAGTAGACGATG-CAC-AAACGCATC-AACGCCG--CATCT-CCT-AAACACATC---GAGTGTTAGGACTT-GGCGCTGGG-CTC-ATCCCT-GTTCGC--TCGCCG--TT-A-CTAA-GGG-AATCCCATTTT-----
	L336_286	--GCTGT-AA-TA-TTTA-GCC-TT-AGATGGAG-TTTACCACCTGC-TTTAGGCTG-CACTCTC-AAGCAACCTGACTCTAGAA-TACGCC-TGCTTGCGCCT-A-CCAGA-CTCGTGTCTCCA-TGGGCCTAGC-ACCCACTC--TGGGAG-CCCCTGTC-AA-GGG-AACTTGAAAC-ACATGCCAGTAGACGATG-CAC-AAACGCATC-AACGCCG--CATCT-CCT-AAACACATT---GAGTGTTAGGACTT-GGCGCTGGG-CTC-ATCCCT-GTTCGC-TTCGCCG--TT-A-CTAA-GGGAACTCCCATTT------
	L336_142	--GCTGT-AA-TA-TTTA-GCC-TT-AGATGGAG-TTTACCACCTGC-TTTAGGCTG-CACTCTC-AAGCAACCTGACTCTAGAA-TACGCC-TGCTTGCGCCT-A-CCAGA-CTCGTGTCTCCA-TGGGCCTAGC-ACCCACTC--TGGGAG-CCCCTGTC-AA-GGG-AACTTGAAAC-ACATGTCAGTAGACGATG-CAC-AAACGCATC-AACGCCG--CATCT-CCT-AAACACATC---GAGTGTTAGGACTT-GGCGCTGGG-CTC-ATCCCT-GCTCGC--TCGCCG--TT-A-CTAA-GGGAA-TCCCATTTGG----
	L336_16	--GCTGT-AA-TA-TTTA-GCC-TT-AGATGGAG-TTTACCACCTGC-TTTAGGCTG-CACTCTC-AAGCAACCTGACTCTAGAA-TACGCC-TGCTTGCGCCT-A-CCAGA-CTCGTGTCTCCA-TGGGCCTAGC-ACCCACTC--TGGGAG-CCCCTGTC-AA-GGG-AACTTGAAAC-ACATGTCAGTAGACGATG-CAC-AAACGCATC-AACGCCG--CATCT-CCT-AAACACATC---GAGTGTTAGGACTT-G-CGCTGGG-CTC-ATCCCT-GTTCGC--TCGCCG--TT-A-CTAA-GGGAA-TCCCATTTGGT---
	L336_200	--GCTGT-AA-TA-TTTA-GCC-TT-AGATGGAG-TTTACCACCTGC-TTTAGGCTG-CACTCTC-AAGCAACCTGACTCTAGAA-TACGCC-TGCTTGCGCCT-A-CCAGA-CTCGTGTCTCCA-TGGGCCTAGC-ACCCACTC--TGGGAG-CCCCTGTC-AA-GGG-AACTTGAAAC-ACATGTCAGTAGACGATG-CAC-AAACGCATC-AACGCCG--CATCT-CCT-AAACACATC---GAGTGTTAGGACTT-GGCGCTGGG-CTC-ATCCCT-GTTCGC--TCGCCG--TT-A-CTAA-GGGAACTCCCATTTG-----
	L336_167	--GCTGT-AA-TA-TTTA-GCC-TT-AGATGGAG-TTTACCACCTGC-TTTAGGCTG-CACTCTC-AAGCAACCTGACTCTAGAA-TACGCC-TGCTTGCGCCT-A-CCAGA-CTCGTGTCTCCA-TGGGCCTAGC-ACCCACTC--TGGGAG-CCCCTGTC-AA-GGG-AACTTGAAAC-ACATGTCAGTAGACGATG-CAC-AAACGCATC-AACGCCG--CATCT-CCT-AAACACATC---GAGTGTTAGGACTT-GGCGCTGGG-CTC-ATCCCT-GTTCGC--TCGCCG--TT-A-CTAA-GGGAA-TCCCACTTTG----
	L336_126	--GCTGT-AA-TA-TTTA-GCC-TT-AGATGGAG-TTTACCACCTGC-TTTAGGCTG-CACTCTC-AAGCAACCTGACTCTAGAA-TACGCC-TGCTTGCGCCT-A-CCAGA-CTCGTGTCTCCA-TGGGCCTAGC-ACCCACTC--TGGGAG-CCCCTGTC-AA-GGG-AACTTGAAAC-ACATGTCAGTAGACGATG-CAC-AAACGCATC-AACGCCG--CATCT-CCT-AAACACATC---GAGTGTTAGGACTT-GGCGCTGGG-CTC-ATCCCT-GTTCGC--TCGCCG--TT-A-CTAA-GGGAA-TCCCATTTGG----
	L336_196	--GCTGT-AA-TA-TTTA-GCC-TT-AGATGGAG-TTTACCACCTGC-TTTAGGCTG-CACTCTC-AAGCAACCTGACTCTAGAA-TACGCC-TGCTTGCGCCT-A-CCAGA-CTCGTGTCTCCA-TGGGCCTAGC-ACCCACTC--TGGGAG-CCCCTGTC-AA-GGG-AACTTGAAAC-ACATGTCAGTAGACGATG-CAC-AAACGCATC-AACGCCG--CATCT-CCT-AAACACATC---GAGTGTTAGGACTT-GGCGCTGGG-CTC-ATCCCT-GTTCGC--TCGCCG--TT-A-CTAA-GGGAA-TCCCATTTGG----
	L336_36	--GCTGT-AA-TA-TTTA-GCC-TT-AGATGGAG-TTTACCACCTGC-TTTAGGCTG-CACTCTC-AAGCAACCTGACTCTAGAA-TACGCC-TGCTTGCGCCT-A-CCAGA-CTCGTGTCTCCA-TGGGCCTAGC-ACCCACTC--TGGGAG-CCCCTGTC-AA-GGG-AACTTGAAAC-ACATGTCAGTAGACGATG-CAC-AAACGCATC-AACGCCG--CATCT-CCT-AAACACATC---GAGTGTTAGGACTT-GGCGCTGGG-CTC-ATCCCT-GTTCGC--TCGCCG--TT-A-CTAA-GGGAA-TCCCATTTGG----
	L336_136	--GCTGT-AA-TA-TTTA-GCC-TT-AGATGGAG-TTTACCACCTGC-TTTAGGCTG-CACTCTC-AAGCAACCTGACTCTAGAA-TACGCC-TGCTTGCGCCT-A-CCAGA-CTCGTGTCTCCA-TGGGCCTAGC-ACCCACTC--TGGGAG-CCCCTGTC-AA-GGG-AACTTGAAAC-ACATGTCAGTAGACGATG-CAC-AAACGCATC-AACGCCG--CATCT-CCT-AAACACATC---GAGTGTTAGGACTT-GGCGCTGGG-CTC-AT-CCT-GTTCGC--TCGCCG--TT-A-CTAA-GGGAACTCCCCATTTG----
	L336_225	--GCTGT-AA-TA-TTTA-GCC-TT-AGATGGAG-TTTACCACCTGC-TTTAGGCTG-CACTCTC-AAGCAACCTGACTCTAGAA-TACGCC-TGCTTGCGCCT-A-CCAGA-CTCGTGTCTCCA-TGGGCCTAGC-ACCCACTC--TGGGAG-CCCCTGTC-AA-GGG-AACTTGAAAC-ACATGTCAGTAGACGATG-CAC-AAACGCATC-AACGCCG--CATCT-CCT-AAACACATC---GAGTGTTAGGACTT-GGCGCTGGG-CTC-AT-CCT-GTTCGC--TCGCCG--TT-A-CTAA-GGGAA-TCCCATTTGGT---
	L336_253	--TCGCC-AA-TA-TTTA-GCC-TT-AGATGGAG-TTTACCACCTGC-TTTAGGCTG-CACTCTC-AAGCAACCTGACTCTAGAA-TACGCC-TGCTTGCGCCT-A-CCAGA-CTCGTGTCTCCA-TGGGCCTAGC-ACCCACTC--TGGGAG-CCCCTGTC-AA-GGG-AACTTGAAAC-ACATGTCAGTAGACGATG-CAC-AAACGCATC-AACGCCG--CATCT-CCT-AAACACATC---GAGTGTTAGGACTT-GGCGCTGGG-CTC-ATCCCT-GTTCGC--TCGCCG--TT-A-CTAA-GGGAA-TCCCATTTGG----
	L336_92	--GCTGT-AA-TA-TTTA-GCC-TT-AGATGGAG-TTTACCACCTGC-TTTAGGCTG-CACTCTC-AAGCAACCTGACTCTAGAA-TACGCC-TGCTTGCGCCT-A-CCAGA-CTCGTGTCTCCA-TGGGCCTAGC-ACCCACTC--TGGGAG-CCCCTGTC-AA-GGG-AACTTGAAAC-ACATGTCAGTAGACGATG-CAC-AAACGCATC-AACGCCG--CATCT-CCT-AAACACATC---GAGTGTTAGGACTT-GGCGCTGGG-CTC-ATCCCT-GTTCGC--TCGCCG--TT-A-CTAA-GGA---ATCCATTGGTTC--
	L336_153	---TCGCCAATTA-TTTA-GTCTTT-AGATGGAG-TTTACCACCTGC-TTTAGGCTG-CACTCTC-AAGCAACCTGACTCTAGAA-TACGCC-TGCTTGCGCCT-A-CCAGA-CTCGTGTCTCCA-TGGGCCTAGC-ACCCACTC--TGGGAG-CCCCTGTC-AA-GGG-AACTTGAAAC-ACATGTCAGTAGACGATG-CAC-AAACGCATC-AACGCCG--CATCT-CCT-AAACACATC---GAGTGTTAGGACTT-GGCGCTGGG-CTC-ATCCCT-GTTCGC--TCGCCG--TT-A-CTAA-GGGAA-TCCCATTT------
	L336_185	--GCTGT-AA-TA-TTTA-GCC-TT-AGATGGAG-TTTACCACCTGC-TTTAGGCTG-CACTCTC-AAGCAACCTGACTCTAGAA-TACGCC-TGCTCGCGCCT-A-CCAGA-CTCGTGTCTCCA-TGGGCCTAGC-ACCCACTC--TGGGAG-CCCCTGTC-AA-GGG-AACTTGAAAC-ACATGTCAGTAGACGATG-CAC-AAACGCATC-AACGCCG--CATCT-CCT-AAACACATC---GAGTGTTAGGACTT-GGCGCTGGG-CTC-ATCCCT-GTTCGC--TCGCCG--TT-A-CTAA-GGGAACTCCCATTTG-----
	L336_197	--GCTGT-AA-TA-TTTA-GCC-TT-AGATGGAG-TTTACCACCTGC-TTTAGGCTG-CACTCTC-AAGCAACCTGACTCTAGAA-TACGCC-TGCTTGCGCCC-A-CCAGA-CTCGTGTCTCCA-TGGGCCTAGC-ACCCACTC--TGGGAG-CCCCTGTC-AA-GGG-AACTTGAAAC-ACATGTCAGTAGACGATG-CAC-AAACGCATC-AACGCCG--CATCT-CCT-AAACACATC---GAGTGTTAGGACTT-GGCGCTGGG-CTC-ATCCCT-GTTCGC--TCGCCG--TT-A-CTAA-GGGAA-TCCCATTTGG----
	L336_145	--GCTGT-AA-TA-TTTA-GCC-TT-AGATGGAG-TTTACCACCTGC-TTTAGGCTG-CACTCTC-AAGCAACCTGACTCTAGAA-TACGCC-TGCTTGCGCCT-A-CCAGA-CTCGTGTCTCCA-TGGGCCTAGC-ACCCACTC--TGGGAG-CCCCTGTC-AA-GGG-AACTTGAAAC-ACATGTCAGTAGACGATG-CAC-AAACGCATC-AACGCCG--CATCT-CCT-AAACACATC---GAGTGTTAGGACTT-GGCGCTGGG-CTC-ATCCCT-GTCCGC--TCGCCG--TT-A-CTAA-GGGAA-TCCCATTTGG----
	L336_238	--GCTGT-AA-TA-TTTA-GCC-TT-AGATGGAG-TTTACCACCTGC-TTTAGGCTG-CACTCTC-AAGCAACCTGACTCTAGAA-TACGCC-TGCTTGCGCCT-A-CCAGA-CTCGTGTCTCCA-TGGGCCTAGC-ACCCACTC--TGGGAG-CCCCTGTC-AA-GGG-AACTTGAAAC-ACATGTCAGTAGACGATG-CAC-AAACGCATC-AACGCCG--CATCT-CCT-AAACACATC---GAGTGTTAGGACTT-GGCGCTGGG-CTC-ATCCCT-GCTCGC--TCGCCG--TT-A-CTAACGGGAACTCCCATTT------
	L336_27	--GCTGT-AA-TA-TTTA-GCC-TT-AGATGGAG-TTTACCACCTGC-TTTAGGCTG-CACTCTC-AAGCAACCTGACTCTAGAA-TACGCC-TGCTTGCGCCT-A-CCAGA-CTCGTGTCTCCA-TGGGCCTAGC-ACCCACTC--TGGGAG-CCCCTGTC-AA-GGG-AACTTGAAAC-ACATGTCAGTAGACGATG-CAC-AAACGCATC-AACGCCG--CATCT-CCTAAAACACATC---GAGTGTTAGGCTTG---CGCTGGG-CTC-ATCCCT-GTTCGC--TCGCCG--TT-A-CTAA-GGGAA-TCCCATTTGGT---
	L336_138	--GCTGT-AA-TA-TTTA-GCC-TT-AGATGGAG-TTTACCACCTGC-TTTAGGCTG-CACTCTC-AAGCAACCTGACTCTAGAA-TACGCC-TGCTTGCGCCT-A-CCAGA-CTCGTGTCTCCA-TGGGCCTAGC-ACCCACTC--TGGGAG-CCCCTGTC-AA-GGG-AACTTGAAAC-ACATGTCAGTAGACGATG-CAC-AAACGCATC-AACGCCG--CATCT-CCT-AAACACATC---GAGTGTTAGGACTT-GGCGCTGGG-CTC-ATCCCT-GTTCGC--TCGCCG--TT-A-CTAACGGGAACTCCCATTT------
	L336_164	--GCTGT-AA-TA-TTTA-GCC-TT-AGATGGAG-TTTACCACCTGC-TTTAGGCTG-CACTCTC-AAGCAACCTGACTCTAGAA-TACGCC-TGCTTGCGCCT-A-CCAGA-CTCGTGTCTCCA-TGGGCCTAGC-ACCCACTC--TGGGAG-CCCCTGTC-AA-GGG-AACTTGAAAC-ACATGTCAGTAGACGATG-CAC-AAACGCATC-AACGCCG--CATCT-CCT-AAACACATC---GAGTGTTAGGACTT-GGCGCTGGG-CTC-ATCCCT-GTTCGC--TCGCCG--TTTA-CTAA-GGGAA-TCCTTGTTA-----
	L336_307	--GCTGTAAT-AT-TTTA-GCC-TT-AGATGGAG-TTTACCACCTGC-TTTAGGCTG-CACTCTC-AAGCAACCTGACTCTAGAA-TACGCC-TGCTTGCGCCT-A-CCAGA-CTCGTGTCTCCA-TGGGCCTAGC-ACCCACTC--TGGGAG-CCCCTGTC-AA-GGG-AACTTGAAAC-ACATGTCAGTAGACGATG-CAC-AAACGCATC-AACGCCG--CATCT-CCT-AAACACATC---GAGTGTTAGGACTT-GGCGCTGGG-CTC-ATCCCT-GCTCGC--TCGCCG--TT-A-CTAA-GGG-AATCCCATTTG-----
	L338_16	--GCTGT-AA-TA-TTTA-GCC-TT-AGATGGAG-TTTACCACCTGC-TTTAGGCTG-CACTCTC-AAGCAACCTGACTCTAGAA-TACGCC-TGCTCGCGCCT-A-CCAGA-CTCGTGTCTCCA-TGGGCCTAGC-ACCCACTC--TGGGAG-CCCCTGTC-AA-GGG-AACTTGAAAC-ACATGTCAGTAGACGATG-CAC-AAACGCATC-AACGCCG--CATCT-CCT-AAACACATC---GAGTGTTAGGACTT--GCGCTGGG-CTC-ATCCCT-GTTCGC--TCGCCG--TT-A-CTAA-GGGAA-TCCCATTTGGT---
	L338_61	--GCTGT-AA-TA-TTTA-GCC-TT-AGATGGAG-TTTACCACCTGC-TTTAGGCTG-CACTCTC-AAGCAACCTGACTCTAGAA-TACGCC-TGCTCGCGCCT-A-CCAGA-CTCGTGTCTCCA-TGGGCCTAGC-ACCCACTC--TGGGAG-CCCCTGTC-AA-GGG-AACTTGAAAC-ACATGTCAGTAGACGATG-CAC-AAACGCATC-AACGCCG--CATCT-CCT-AAACACATC---GAGTGTTAGGACTT-GGCGCTGGG-CTC-ATCCCT-GTTCGC--TCGCCG--TT-A-CTAA-GGGAA-TCCCATTTGG----
	L338_154	--GCTGT-AA-TA-TTTA-GCC-TT-AGATGGAG-TTTACCACCTGC-TTTAGGCTG-CACTCTC-AAGCAACCTGACTCTAGAA-TACGCC-TGCTTGCGCCT-A-CCAGA-CTCGTGTCTCCA-TGGGCCTAGC-ACCCACTC--TGGGAG-CCCCTGTC-AA-GGG-AACTTGAAAC-ACATGTCAGTAGACGATG-CAC-AAACGCATC-AACGCCG--CACCT-CCT-AAACACATC---GAGTGTTAGGACTT-GGCGCTGGG-CTC-ATCCCT-GTTCGC--TCGCCG--TT-A-CTAA-GGGAA-TCCCATTTGG----
	L338_41	--GCTGT-AA-TA-TTTA-GCC-TT-AGATGGAG-TTTACCACCTGC-TTTAGGCTG-CACTCTC-AAGCAACCTGACTCTAGAA-TACGCC-TGCTTGCGCCT-A-CCAGA-CTCATGTCTCCA-TGGGCCTAGC-ACCCACTC--TGGGAG-CCCCTGTC-AA-GGG-AACTTGAAAC-ACATGTCAGTAGACGATG-CAC-AAACGCATC-AACGCCG--CATCT-CCT-AAACACATC---GAGTGTTAGGACTT-GGCGCTGGG-CTC-ATCCCT-GTTCGC--TCGCCG--TT-A-CTAA-GGGAA-TCCCATTTGG----
	L338_47	--GCTGT-AA-TA-TTTA-GCC-TT-AGATGGAG-TTTACCACCTGC-TTTAGGCTG-CACTCTC-AAGCAACCTGACTCTAGAA-TACGCC-TGCTTGCGCCT-A-CCAGA-CTCGTGTCTCCA-TGGGCCTAGC-ACCCACTC--TGGGAG-CCCCTGTC-AA-GGG-AACTTGAAAC-ACATGTCAGTAGACGATG-CAC-AAACGCATC-AACGCCG--CATCT-CCT-AAACACATC---GAGTGTTAGGACTT-GGCGCTGGG-CTC-ATCCCT-GTTCGC--TCGCCG--TT-A-CTAA-GGCAA-TCCCTGTTGG----
	L338_12	--GCTGT-AA-TA-TTTA-GCC-TT-AGATGGAG-TTTACCACCTGC-TTTAGGCTG-CACTCTC-AAGCAACCTGACTCTAGAA-TACGCC-TGCTTGCGCCT-A-CCAGA-CTCGTGTCTCCA-TGGGCCTAGC-ACCCACTC--TGGGAG-CCCCTGTC-AA-GGG-AACTTGAAAC-ACATGTCAGTAGACGATG-CAC-AAACGCATC-AACGCCG--CATCT-CCT-AAACACATC---GAGTGTTAGGACTT-G-CGCTGGG-CTC-ATCCCT-GTTCGC--TCGCCG--TT-A-CTAA-GGGAA-TCCCATTTGGT---
	L338_62	--GCTGT-AA-TA-TTTA-GCC-TT-AGATGGAG-TTTACCACCTGC-TTTAGGCTG-CACTCTC-AAGCAACCTGACTCTAGAA-TACGCC-TGCTTGCGCCT-A-CCAGA-CTCGTGTCTCCA-TGGGCCTAGC-ACCCACTC--TGGGAG-CCCCTGTC-AA-GGGAAACTTGAAAC-ACATGTCAGTAGACGATG-CAC-AAACGCATC-AACGCCG--CATCT-CCT-AAACACATC---GAGTGTTAGGACTT-GGCGCTGGG-CTC-AT-CCT-GTTCGC--TCGCCG--TT-A-CTAA-GGGAA-TCCCATTTGG----
	L338_73	--GCTGT-AA-TA-TTTA-GCC-TT-AGATGGAG-TTTACCACCTGC-TTTAGGCTG-CACTCTC-AAGCAACCTGACTCTAGAA-TACGCC-TGCTTGCGCCT-A-CCAGA-CTCGTGTCTCCA-TGGGCCTAGC-ACCCACTC--TGGGAG-CCCCTGTC-AA-GGG-AACTTGAAAC-ACATGTCAGTAGACGATG-CAC-AAACGCATC-AACGCCG--CATCT-CCT-AAACACATC---GAGTGTTAGGACTT-GGCGCTGGG-CTC-ATCCCT-GTTCGC--TCGCCG--TT-A-CTAACGGGAACTCCCATTT------
	L338_20	--GCTGT-AA-TA-TTTA-GCC-TT-AGATGGAG-TTTACCACCTGC-TTTAGGCTG-CACTCTC-AAGCAACCTGACTCTAGAA-TACGCC-TGCTTGCGCCT-A-CCAGA-CTCGTGTCTCCA-TGGGCCTAGC-ACCCACTC--TGGGAG-CCCCCTGTCAA-GGG-AACTTGAAAC-ACATGTCAGTAGACGATG-CAC-AAACGCATC-AACGCCG--CATCT-CCT-AAACACATC---GAGTGTTAGGACTT-G-CGCTGGG-CTC-ATCCCT-GTTCGC--TCGCCG--TT-A-CTAA-GGGAA-TCCCATTTGG----
	L338_86	--GCTGT-AA-TA-TTTA-GCC-TT-AGATGGAG-TTTACCACCTGC-TTTAGGCTG-CACTCTC-AAGCAACCTGACTCTAGAA-TACGCC-TGCTTGCGCCT-A-CCAGA-CTCGTGTCTCCA-TGGGCCTAGC-ACCCACTC--TGGGAG-CCCCTGTC-AA-GGG-AACTTGAAAC-ACATGTCAGTAGACGATG-CAC-AAACGCATC-AACGCCG--CATCT-CCT-AAACACATC---GAGTGTTAGGACTT-GGCGCTGGG-CTC-ATCCCT-GTTCGC--TCGCCG--TT-A-CTAA-GGGAA-TCCCATTGGT----
	L338_82	--GCTGT-AA-TA-TTTA-GCC-TT-AGATGGAG-TTTACCACCTGC-TTTAGGCTG-CACTCTC-AAGCAACCTGACTCTAGAA-TACGCC-TGCTTGCGCCT-A-CCAGA-CTCGTGTCTCCA-TGGGCCTAGC-ACCCACTC--TGGGAG-CCCCTGTC-AA-GGG-AACTTGAAAC-ACATGTCAGTAGACGATG-CAC-AAACGCATC-AACGCCG--CATCT-CCT-AAACACATC---GAGTGTTAGGACTT-GGCGCTGGG-CTC-ATCCCT-GTTCGC--TCGCCG--TT-A-CTAA-GGGAACTCCCCATTT-----
	L338_114	--GCTGT-AA-TA-TTTA-GCC-TT-AGATGGAG-TTTACCACCTGC-TTTAGGCTG-CACTCTC-AAGCAACCTGACTCTAGAA-TACGCC-TGCTTGCGCCT-A-CCAGA-CTCGTGTCTCCA-TGGGCCTAGC-ACCCACTC--TGGGAG-CCCCTGTC-AA-GGG-AACTTGAAAC-ACATGTCAGTAGACGATG-CAC-AAACGCATC-AACGCCG--CATCT-CCT-AAACACATC---GAGTGTTAGGACTT-GGCGCTGGG-CTC-ATCCCT-GTTCGC-TTCGCCG--TT-A-CTAA-GGG-AATCCCACTTT-----
	L338_43	--GCTGT-AA-TA-TTTA-GCC-TT-AGATGGAG-TTTACCACCTGC-TTTAGGCTG-CACTCTC-AAGCAACCTGACTCTAGAA-TACGCC-TGCTTGCGCCT-A-CCAGA-CTCGTGTCTCCA-TGGGCCTAGC-ACCCACTC--TGGGAG-CCCCTGTC-AA-GGG-AACTTGAAAC-ACATGTCAGTAGACGATG-CAC-AAACGCATC-AACGCCG--CATCT-CCT-AAACACATC---GAGTGTTAGGACTT-GGCGCTGGG-CTC-ATCCCT-GTTCGC--TCGCCG--TT-A-CTAA-GGGAA-TCCCATTTGG----
	L338_110	--GCTGT-AA-TA-TTTA-GCC-TT-AGATGGAG-TTTACCACCTGC-TTTAGGCTG-CACTCTC-AAGCAACCTGACTCTAGAA-TACGCC-TGCTCGCGCCT-A-CCAGA-CTCGTGTCTCCA-TGGGCCTAGC-ACCCACTC--TGGGAG-CCCCTGTC-AA-GGG-AACTTGAAAC-ACATGTCAGTAGACGATG-CAC-AAACGCATC-AACGCCG--CATCT-CCT-AAACACATC---GAGTGTTAGGACTT-GGCGCTGGG-CTC-ATCCCT-GTTCGC--TCGCCG--TT-A-CTAA-GGGAA-TCCCACTTTG----
	L338_67	--GCTGT-AA-TA-TTTA-GCC-TT-AGATGGAG-TTTACCACCTGC-TTTAGGCTG-CACTCTC-AAGCAACCTGACTCTAGAA-TACGCC-TGCTTGCGCCT-A-CCAGA-CTCGTGTCTCCA-TGGGCCTAGC-ACCCACTC--TGGGAG-CCCCTGTC-AA-GGG-AACTTGAAAC-ACATGTCAGTAGACGATG-CAC-AAACGCATC-AACGCCG--CATCT-CCT-AAACACATC---GAGTGTTAGGACTT-GGCGCTGGG-CTC-AT-CCT-GTTCGC--TCGCCG--TT-A-CTAA-GGGAACTCCCATTTGG----
	L338_146	--GCTGT-AA-TA-TTTA-GCC-TT-AGATGGAG-TTTACCACCTGC-TTTAGGCTG-CACTCTC-AAGCAACCTGACTCTAGAA-TACGCC-TGTCTGCGCCT-A-CCAGA-CTCGTGTCTCCA-TGGGCCTAGC-ACCCACTC--TGGGAG-CCCCTGTC-AA-GGG-AACTTGAAAC-ACATGTCAGTAGACGATG-CAC-AAACGCATC-AACGCCG--CATCT-CCT-AAACACATC---GAGTGTTAGGACTT-GGCGCTGGG-CTC-ATCCCT-GTTCGC--TCGCCG--TT-A-CTAA-GGGAA-TCCCATTTGG----
	L338_116	--GCTGT-TA-TA-TTTA-GCC-TT-AGATGGAG-TTTACCACCTGC-TTTAGGCTG-CACTCTC-AAGCAACCTGACTCTAGAA-TACGCC-TGCTTGCGCCT-A-CCAGA-CTCGTGTCTCCA-TGGGCCTAGC-ACCCACTC--TGGGAG-CCCCTGTC-AA-GGG-AACTTGAAAC-ACATGTCAGTAGACGATG-CAC-AAACGCATC-AACGCCG--CATCT-CCT-AAACACATC---GAGTGTTAGGACTT-GGCGCTGGG-CTC-ATCCCT-GTTCGC--TCGCCG--TT-A-CTAA-GGGAA-TCCCATTTGG----
	L338_106	--GCTGT-TA-TA-TTTA-GCC-TT-AGATGGAG-TTTACCACCTGC-TTTAGGCTG-CACTCTC-AAGCAACCTGACTCTAGAA-TACGCC-TGCTTGCGCCT-A-CCAGA-CTCGTGTCTCCA-TGGGCCTAGC-ACCCACTC--TGGGAG-CCCCTGTC-AA-GGG-AACTTGAAAC-ACATGTCAGTAGACGATG-CAC-AAACGCATC-AACGCCG--CATCT-CCT-AAACACATC---GAGTGTTAGGACTT-GGCGCTGGG-CTC-ATCCCT-GTTCGC--TCGCCG--TT-A-CTAA-GGGAACTCCCATTTG-----
	L338_144	--GCTGT-TA-TA-TTTA-GCC-TT-AGATGGAG-TTTACCACCTGC-TTTAGGCTG-CACTCTC-AAGCAACCTGACTCTAGAA-TACGCC-TGCTTGCGCCT-A-CCAGA-CTCGTGTCTCCA-TGGGCCTAGC-ACCCACTC--TGGGAG-CCCCTGTC-AA-GGG-AACTTGAAAC-ACATGTCAGTAGACGATG-TAC-AAACGCATC-AACGCCG--CATCT-CCT-AAACACATC---GAGTGTTAGGACTT-GGCGCTGGG-CTC-ATCCCT-GTTCGC--TCGCCG--TT-A-CTAA-GGGAA-TCCCATTTGG----
	L338_123	--GCTGT-AA-TA-TTTA-GCC-TT-AGATGGAG-TTTACCACCTGC-TTTAGGCTG-CACTCTC-AAGCAACCTGACTCTAGAA-TACGCC-TGCTTGCGCCT-A-CCAGA-CTCGTGTCTCCA-TGGGCCTAGC-ACCCACTC--TGGGAG-CCCCTGTC-AA-GGG-AACTTGAAAC-ACATGTCAGTAGACGATG-TAC-AAACGCATC-AACGCCG--CATCT-CCT-AAACACATC---GAGTGTTAGGACTT-GGCGCTGGG-CTC-ATCCCT-GTTCGC--TCGCCG--TT-A-CTAA-GGGAA-TCCCATTTGG----
	L338_162	--GCTGT-AA-TA-TTTA-GCC-TT-AGATGGAG-TTTACCACCTGC-TTTAGGCTG-CACTCTC-AAGCAACCTGACTCTAGAA-TACGCC-TGCTTGCGCCT-A-CCAGA-CTCGTGTCTCCA-TGGGCCTAGC-ACCCACTC--TGGGAG-CCCCTGTC-AA-GGG-AACTTGAAAC-ACATGTCAGTAGACGATG-CAC-AAACGCATC-AACGCCG--CATCT-CCT-AAACACATC---GAGTGTTAGGACTT-GGCGCTGGG-CTC-ATCCCT-GTTCGC-TTCGCCG--TT-A-CTAA-GGG-AATCCCATTTT-----
	L338_99	--GCTGT-AA-TA-TTTA-GCC-TT-AGATGGAG-TTTACCACCTGC-TTTAGGCTG-CACTCTC-AAGCAACCTGACTCTAGAA-TACGCC-TGCTTGCGCCT-A-CCAGA-CTCGTGTCTCCA-TGGGCCTAGC-ACCCACTC--TGGGAG-CCCCTGTC-AA-GGG-AACTTGAGAC-ACGTGTCAGTAGGCGATG-CAC-AAACGCATC-AACGCCG--CATCT-CCT-AAACACGTC---GAGTGTTAGGACTT-GGCGCTGGG-CTC-ATCCCT-GTTCGC--TCGCCG--TT-A-CTAA-GGGAA-TCCCATTTGG----
	L338_124	--GCTGT-AA-TA-TTTA-GCC-TT-AGATGGAG-TTTACCACCTGC-TTTAGGCTG-CACTCTC-AAGCAACCTGACTCTAGAA-TACGCC-TGCTTGCGCCT-A-CCAGA-CTCGTGTCTCCA-TGGGCCTAGC-ACCCACTC--TGGGAG-CCCCTGTC-AA-GGG-AACTTGAAAC-ACATGTCAGTAGACGATG-CAC-AAACGCATC-AACGCCG--CATCT-CCT-AAACACATC---GAGTGTTAGGACTT-GGCGCTGGG-CTC-ATCCCT-GTTCGC-TTCGCCG--TT-A-CTAA-GGG-AATCCCATTTG-----
	L338_101	--GCTGT-AA-TA-TTTA-GCC-TT-AGATGGAG-TTTACCACCTGC-TTTAGGCTG-CACTCTC-AAGCAACCTGACTCTAGAA-TACGCC-TGCTTGCGCCT-A-CCAGA-CTCGTGTCTCCA-TGGGCCTAGC-ACCCACTC--TGGGAG-CCCCTGTC-AA-GGG-AACTTGAAAC-ACATGTCAGTAGACGATG-CAC-AAACGCATC-AACGCCG--CATCT-CCT-AAACACATC---GAGTGTTAGGACTT-GGCGCTGGG-CTC-ATCCCT-GTTCGC--TCGCCG--TT-A-CTAA-GGGAA-TCCCATTTGG----
	L338_120	--GCTGT-AA-TA-TTTA-GCC-TT-AGATGGAG-TTTACCACCTGC-TTTAGGCTG-CACTCTC-AAGCAACCTGACTCTAGAA-TACGCC-TGCTTGCGCCT-A-CCAGA-CTCGTGTCTCCA-TGGGCCTAGC-ACCCACTC--TGGGAG-CCCCTGTC-AA-GGG-AACTTGAGAC-ACGTGTCAGTAGGCGATG-CAC-AAACGCATC-AACGCCG--CATCT-CCT-AAACACGTC---GAGTGTTAGGACTT-GGCGCTGGG-CTC-ATCCCT-GTTCGC--TCGCCG--TT-A-CTAA-GGGAA-TCCCATTTGG----
	L338_45	--GCTGT-AA-TA-TTTA-GCC-TT-AGATGGAG-TTTACCACCTGC-TTTAGGCTG-CA-TCTC-AAGCAACCTGACTCTAGAA-TACGCC-TGCTTGCGCCT-A-CCAGA-CTCGTGTCTCCA-TGGGCCTAGC-ACCCACTC--TGGGAG-CCCCTGTC-AA-GGG-AACTTGAAAC-ACATGTCAGTAGACGATG-TAC-AAACGCATC-AACGCCG--CATCT-CCT-AAACACATC---GAGTGTTAGGACTT-GGCGCTGGG-CTC-ATCCCT-GTTCGC--TCGCCG--TT-A-CTAA-GGGAA-TCCCATTTGGT---
	L339_96	--GCTGT-AA-TA-TTTA-GCC-TT-AGATGGAG-TTTACCACCTGC-TTTAGGCTG-CACTCTC-AAGCAACCTGACTCTAGAA-TACGCC-TGCTCGCGCCT-A-CCAGA-CTCGTGTCTCCA-TGGGCCTAGC-ACCCACTC--TGGGAG-CCCCTGTC-AA-GGG-AACTTGAAAC-ACATGTCAGTAGACGATG-CAC-AAACGCATC-AACGCCG--CATCT-CCT-AAACACATC---GAGTGTTAGGACTT-GGCGCTGGG-CTC-ATCCCT-GTTCGC--TCGCCG--TT-A-CTAACGGGAACTCCCATTT------
	L341_105	--GCTGT-AA-TA-TTTA-GCC-TT-AGATGGAG-TTTACCACCTGC-TTTAGGCTG-CACTCTC-AAGCAACCTGACTCTAGAA-TACGCC-TGCTTGCGCCT-A-CCAGA-CTCGTGTCTCCA-TGGGCCTAGC-ACCCACTC--TGGGAG-CCCCTGTC-AA-GGG-AACTTGAAAC-ACATGTCAGTAGACGATG-CAC-AAACGCATC-AACGCCG--CATCT-CCT-AAACACATC---GAGTGTTAGGACTT-GGCGCTGGG-CTC-ATCCCT-GTTCGC--TCGCCG--TT-A-CTAA-GGGAA-TCCCATTTGG----
	L342_5	--GCTGT-AA-TA-TTTA-GCC-TT-AGATGGAG-TTTACCACCTGC-TTTAGGCTG-CACTCTC-AAGCAACCTGACTCTAGAA-TACGCC-TGCTCGCGCCT-A-CCAGA-CTCGTGTCTCCA-TGGGCCTAGC-ACCCACTC--TGGGAG-CCCCTGTC-AA-GGG-AACTTGAAAC-ACATGTCAGTAGACGATG-CAC-AAACGCATC-AACGCCG--CATCT-CCT-AAACACATC---GAGTGTTAGGACTT-GGCGCTGGG-CTC-ATCCCT-GTTCGC--TCGCCG--TT-A-CTAG-GGCAA-TCCCTGTTGG----
	L342_249	--GCTGT-AA-TA-TTTA-GCC-TT-AGATGGAG-TTTACCACCTGC-TTTAGGCTG-CACTCTC-AAGCAACCTGACTCTAGAA-TACGCC-TGCTCGCGCCT-A-CCAGA-CTCGTGTCTCCA-TGGGCCTAGC-ACCCACTC--TGGGAG-CCCCTGTC-AA-GGG-AACTTGAAAC-ACATGTCAGTAGACGATG-CAC-AAACGCATC-AACGCCG--CATCT-CCT-AAACACATC---GAGTGTTAGGACTT-GGCGCTGGG-CTC-ATCCCT-GTTCGC--TCGCCG--TT-A-CTAA-GGGAA-TCCCATTTGG----
	L342_8	--GCTGT-AA-TA-TTTA-GCC-TT-AGATGGAG-TTTACCACCTGC-TTTAGGCTG-CACTCTC-AAGCAACCTGACTCTAGAA-TACGCC-TGCTTGCGCCT-A-CCAGA-CTCGTGTCTCCA-TGGGCCTAGC-ACCCACTC--TGGGAG-CCCCTGTC-AA-GGG-AACTTGAAAC-ACATGTCAGTAGACGATG-CAC-AAACGCATC-AACGCCG--CATCT-CCTAAAACACATC---GAGTGTTAGGACTT-G-CGCTGGG-CTC-ATCCCT-GTTCGC--TCGCCG--TT-A-CTAA-GGGAA-TCCCATTTGG----
	L342_86	--GCTGT-AA-TA-TTTA-GCC-TT-AGATGGAG-TTTACCACCTGC-TTTAGGCTG-CACTCTC-AAGCAACCTGACTCTAGAA-TACGCC-TGCTTGCGCCT-A-CCAGA-CTCGTGTCTCCA-TGGGCCTAGC-ACCCACTC--TGGGAG-CCCCTGTC-AA-GGG-AACTTGAAAC-ACATGTCAGTAGACGATG-CAC-AAACGCATC-AACGCCG--CATCT-CCTAAAACACATC---GAGTGTTAGGACTT-G-CGCTGGG-CTC-ATCCCT-GTTCGC--TCGCCG--TT-A-CTAA-GGGAA-TCCCATTTGG----
	L342_46	--GCTGT-AA-TA-TTTA-GCC-TT-AGATGGAG-TTTACCACCTGC-TTTAGGCTG-CACTCTC-AAGCAACCTGACTCTAGAA-TACGCC-TGCTCGCGCCT-A-CCAGA-CTCGTGTCTCCA-TGGGCCTAGC-ACCCACTC--TGGGAG-CCCCTGTC-AA-GGG-AACTTGAAAC-ACATGTCAGTAGACGATG-CAC-AAACGCATC-AACGCCG--CATCT-CCT-AAACACATC---GAGTGTTAGGACTT--GCGCTGGG-CTC-ATCCCT-GTTCGC--TCGCCG--TT-A-CTAA-GGGAA-TCCCATTTGGT---
	L342_214	--GCTGT-AA-TA-TTTA-GCC-TT-AGATGGAG-TTTACCACCTGC-TTTAGGCTG-CACTCTC-AAGCAACCTGACTCTAGAA-TACGCC-TGCTTGCGCCT-A-CCAGA-CTCGTGTCTCCA-TGGGCCTAGC-ACCCACTC--TGGGAG-CCCCTGTC-AA-GGG-AACTTGAAAC-ACATGTCAGTAGACGATG-CAC-AAACGCATC-AACGCCG--CATCT-CCT-AAACACATC---GAGTGTTAGGACTT-GGCGCTGGG-CTC-ATCCCT-GTTCGC--TCGCCG--TT-A-CTAA-GGGAA-TCCCATTTGG----
	L342_68	--GCTGT-AA-TA-TTTA-GCC-TT-AGATGGAG-TTTACCACCTGC-TTTAGGCTG-CACTCTC-AAGCAACCTGACTCTAGAA-TACGCC-TGCTTGCGCCT-A-CCAGA-CTCGTGTCTCCA-TGGGCCTAGC-ACCCACTC--TGGGAG-CCCCTGTC-AA-GGG-AACTTGAAAC-ACATGTCAGTAGACGATG-CAC-AAACGCATC-AACGCCG--CATCT-CCT-AAACACATC---GAGTGTTAGGACTT-G-CGCTGGG-CTC-ATCCCT-GTTCGC--TCGCCG--TT-A-CTAA-GGGAA-TCCCATTTGGT---
	L342_136	--GCTGT-AA-TA-TTTA-GCC-TT-AGATGGAG-TTTACCACCTGC-TTTAGGCTG-CACTCTC-AAGCAACCTGACTCTAGAA-TACGCC-TGCTTGCGCCT-A-CCAGA-CTCGTGTCTCCA-TGGGCCTAGC-ACCCACTC--TGGGAG-CCCCTGTC-AA-GGG-AACTTGAAAC-ACATGTCAGTAGACGATG-CAC-AAACGCATC-AACGCCG--CATCT-CCT-AAACACATC---GAGTGTTAGGACTT-GGCGCTGGG-CTC-ATCCCT-GTTCGC--TCGCCG--TT-A-CTAA-GGGAA-TCCCATTTGG----
	L342_194	--GCTGT-AA-TA-TTTA-GCC-TT-AGATGGAG-TTTACCACCTGC-TTTAGGCTG-CACTCTC-AAGCAACCTGACTCTAGAA-TACGCC-TGCTTGCGCCT-A-CCAGA-CTCGTGTCTCCA-TGGGCCTAGC-ACCCACTC--TGGGAG-CCCCTGTC-AA-GGG-AACTTGAAAC-ACATGTCAGTAGACGATG-CAC-AAACGCATC-AACGCCG--CATCT-CCT-AAACACATC---GAGTGTTAGGACTT-GGCGCTGGG-CTC-ATCCCT-GTTCGC--TCGCCG--TT-A-CTAA-GGGAA-TCCCATTTGG----
	L342_360	--GCTGT-AA-TA-TTTA-GCC-TT-AGATGGAG-TTTACCACCTGC-TTTAGGCTG-CACTCTC-AAGCAACCTGACTCTAGAA-TACGCC-TGCTTGCGCCT-A-CCAGA-CTCGTGTCTCCA-TGGGCCTAGC-ACCCACTC--TGGGAG-CCCCTGTC-AA-GGG-AACTTGAAAC-ACATGTCAGTAGACGATG-CAC-AAACGCATC-AACGCCG--CATCT-CCT-AAACACATC---GAGTGTTAGGACTT-GGCGCTGGG-CTC-ATCCCT-GTTCGC-TTCGCCG--TT-A-CTAA-GGGAACTCCCATTT------
	L342_69	--GCTGT-AA-TA-TTTA-GCC-TT-AGATGGAG-TTTACCACCTGC-TTTAGGCTG-CACTCTC-AAGCAGCCTGACTCTAGAA-TACGCC-TGCTTGCGCCT-A-CCAGA-CTCGTGTCTCCA-TGGGCCTAGC-ACCCACTT--TGGGAG-CCCCTGTC-AA-GGG-AACTTGAAAC-ACATGTCAGTAGACGATG-CAC-AAACGCATC-AACGCCG--CATCT-CCT-AAACACATC---GAGTGTTAGGACTT--GCGCTGGG-CTC-ATCCCT-GTTCGC--TCGCCG--TT-A-CTAA-GGGAA-TCCCATTTGGT---
	L342_379	--GCTGT-TA-TA-TTTA-GCC-TT-AGATGGAG-TTTACCACCTGC-TTTAGGCTG-CACTCTC-AAGCAACCTGACTCTAGAA-TACGCC-TGCTTGCGCCT-A-CCAGA-CTCGTGTCTCCA-TGGGCCTAGC-ACCCACTC--TGGGAG-CCCCTGTC-AA-GGG-AACTTGAAAC-ACATGTCAGTAGACGATG-CAC-AAACGCATC-AACGCCG--CATCT-CCT-AAACACATC---GAGTGTTAGGACTT-GGCGCTGGG-CTC-ATCCCT-GTTCGC--TCGCCG--TT-A-CTAA-GGGAA-TCCCATTTGG----
	L342_352	--GCTGT-AA-TA-TTTA-GCC-TT-AGATGGAG-TTTACCACCTGC-TTTAGGCTG-CACTCTC-AAGCAACCTGACTCTAGAA-TACGCC-TGCTCGCGCCT-A-CCAGA-CTCGTGTCTCCA-TGGGCCTAGC-ACCCACTC--TGGGAG-CCCCTGTC-AA-GGG-AACTTGAAAC-ACATGTCAGTAGACGATG-CAC-AAACGCATC-AACGCCG--CATCT-CCT-AAACACATC---GAGTGTTAGGACTT-GGCGCTGGG-CTC-ATCCCT-GTTCGC--TCGCCG--TT-A-CTAA-GGGAA-TCCCATTTGG----
	L344_311	--ACTGT-AA-TA-TTTA-GCC-TT-AGATGGAG-TTTACCACCTGC-TTTAGGCTG-CACTCTC-AAGCAACCTGACTCTAGAA-TACGCC-TGCTTGCGCCT-A-CCAGA-CTCGTGTCTCCA-TGGGCCTAGC-ACCCACTC--TGGGAG-CCCCTGTC-AA-GGG-AACTTGAAAC-ACATGTCAGTAGACGATG-CAC-AAACGCATC-AACGCCG--CACCT-CCT-AAACACATC---GAGTGTTAGGACTT-GGCGCTGGG-CTC-ATCCCT-GTTCGC--TCGCCG--TT-A-CTAA-GGGAA-TCCCATTTGG----
	L344_375	--ACTGT-AA-TA-TTTA-GCC-TT-AGATGGAG-TTTACCACCTGC-TTTAGGCTG-CACTCTC-AAGCAACCTGACTCTAGAA-TACGCC-TGCTCGCGCCT-A-CCAGA-CTCGTGTCTCCA-TGGGCCTAGC-ACCCACTC--TGGGAG-CCCCTGTC-AA-GGG-AACTTGAAAC-ACATGTCAGTAGACGATG-CAC-AAACGCATC-AACGCCG--CATCT-CCT-AAACACATC---GAGTGTTAGGACTT-GGCGCTGGG-CTC-ATCCCT-GTTCGC-TTCGCCG--TT-A-CTAA-GGG-AATCCCATTTG-----
	L344_371	--ACTGT-AA-TA-TTTA-GCC-TT-AGATGGAG-TTTACCACCTGC-TTTAGGCTG-CACTCTC-AAGCAACCTGACTCTAGAA-TACGCC-TGCTTGCGCCT-A-CCAGA-CTCGTGTCTCCA-TGGGCCTAGC-ACCCACTC--TGGGAG-CCCCTGTC-AA-GGG-AACTTGAAAC-ACATGTCAGTAGACGATG-CAC-AAACGCATC-AACGCCG--CATCT-CCT-AAACACATC---GAGTGTTAGGACTT-GGCGCTGGG-CTC-ATCCCT-GTTCGC--TCGCCG--TT-A-CTAA-GGGAA-TCCCATTTGG----
	L344_98	--GCTGT-AA-TA-TTTA-GCC-TT-AGATGGAG-TTTACCACCTGC-TTTAGGCTG-CACTCTC-AAGCAACCTGACTCTAGAA-TACGCC-TGCTCGCGCCT-A-CCAGA-CTCGTGTCTCCA-TGGGCCTAGC-ACCCACTC--TGGGAG-CCCCTGTC-AA-GGG-AACTTGAAAC-ACATGTCAGTAGACGATG-CAC-AAACGCATC-AACGCCG--CATCT-CCT-AAACACATC---GAGTGTTAGGACTT-GGCGCTGGG-CTC-ATCCCT-GTTCGC--TCGCCG--TT-A-CTAA-GGCAA-TCCCTGTTGG----
	L344_349	--GCTGT-AA-TA-TTTA-GCC-TT-AGATGGAG-TTTACCACCTGC-TTTAGGCTG-CACTCTC-AAGCAACCTGACTCTAGAA-TACGCC-TGCTCGCGCCT-A-CCAGA-CTCGTGTCTCCA-TGGGCCTAGC-ACCCACTC--TGGGAG-CCCCTGTC-AA-GGG-AACTTGAAAC-ACATGTCAGTAGACGATG-CAC-AAACGCATC-AACGCCG--CATCT-CCT-AAACACATC---GAGTGTTAGGACTT-GGCGCTGGG-CTC-ATCCCG-CTTCAC--TCGCCG--TT-A-CTAA-GGGAA-TCCCATTTGG----
	L344_184	--GCTGT-AA-TA-TTTA-GCC-TT-AGATGGAG-TTTACCACCTGC-TTTAGGCTG-CACTCTC-AAGCAACCTGACTCTAGAA-TACGCC-TGCTCGCGCCT-A-CCAGA-CTCGTGTCTCCA-TGGGCCTAGC-ACCCACTC--TGGGAG-CCCCTGTC-AA-GGG-AACTTGAAAC-ACATGTCAGTAGACGATG-CAC-AAACGCATC-AACGCCG--CATCT-CCT-AAACACATC---GAGTGTTAGGACTT-GGCGCTGGG-CTC-ATCCCG-CTTCAC--TCGCCG--TT-A-CTAA-GGGAA-TCCTTGTTAG----
	L344_97	--GCTGT-AA-TA-TTTA-GCC-TT-AGATGGAG-TTTA-CACCTGC-TTTAGGCTG-CACTCTC-AAGCAACCTGACTCTAGAA-TACGCC-TGCTTGCGCCT-A-CCAGA-CTCGTGTCTCCA-TGGGCCTAGC-ACCCACTC--TGGGAG-CCCCTGTC-AA-GGG-AACTTGAAAC-ACATGTCAGTAGACGATG-CAC-AAACGCATC-AACGCCG--CATCT-CCT-AAACACATC---GAGTGTTAGGACTT-GGCGCTGGG-CTC-ATCCCT-GTTCGC--TCGCCG--TT-A-CTAA-GGGAA-TCCCATTTGGT---
	L344_118	--GCTGT-AA-TA-TTTA-GCC-TT-AGATGGAG-TTTACCACCTGC-TTTAGGCTG-CACTCTC-AAGCAACCTGACTCTAGAA-TACGCC-TGCTCGCGCCT-A-CCAGA-CTCGTGTCTCCA-TGGGCCTAGC-ACCCACTC--TGGGAG-CCCCTGTC-AA-GGG-AACTTGAAAC-ACATGTCAGTAGACGATG-CAC-AAACGCATC-AACGCCG--CATCT-CCT-AAACACATC---GAGTGTTAGGACTT-GGCGCTGGG-CTC-ATCCCT-GTTCGC--TCGCCG--TT-A-CTAA-GGGAA-TCCCACTTGG----
	L344_374	--GCTGT-AA-TA-TTTA-GCC-TT-AGATGGAG-TTTACCACCTGC-TTTAGGCTG-CACTCTC-AAGCAACCTGACTCTAGAA-TACGCC-TGCTCGCGCCT-A-CCAGA-CTCGTGTCTCCA-TGGGCCTAGC-ACCCACTC--TGGGAG-CCCCTGTC-AA-GGG-AACTTGAAAC-ACATGTCAGTAGACGATG-CAC-AAACGCATC-AACGCCG--CATCT-CCT-AAACACATC---GAGTGTTAGGACTT-GGCGCTGGG-CTC-ATCCCT-GTTCGC--TCGCCG--TT-A-CTAA-GGGAACTCCCATTTG-----
	L344_34	--ACTGT-AA-TA-TTTA-GCC-TT-AGATGGAG-TTTACCACCTGC-TTTAGGCTG-CACTCTC-AAGCAACCTGACTCTAGAA-TACGCC-TGCTCGCGCCT-A-CCAGA-CTCGTGTCTCCA-TGGGCCTAGC-ACCCACTC--TGGGAG-CCCCTGTC-AA-GGG-AACTTGAAAC-ACATGTCAGTAGACGATG-CAC-AAACGCATC-AACGCCG--CATCT-CCT-AAACACATC---GAGTGTTAGGACTT--GCGCTGGG-CTC-ATCCCT-GTTCGC--TCGCCG--TT-A-CTAG-GAA---TCCCATTTGGTTT-
	L344_171	--GCTGT-AA-TA-TTTA-GCC-TT-AGATGGAG-TTTACCACCTGC-TTTAGGCTG-CACTCTC-AAGCAACCTGACTCTAGAA-TACGCC-TGCTCGCGCCT-A-CCAGA-CTCGTGTCTCCA-TGGGCCTAGC-ACCCACTC--TGGGAG-CCCCTGTC-AA-GGG-AACTTGAAAC-ACATGTCAGTAGACGATG-CAC-AAACGCATC-AACGCCG--CATCT-CCT-AAACACATC---GAGTGTTAGGACTT-GGCGCTGGG-CTC-ATCCCT-GTTCGC--TCGCCG--TT-A-CTAA-GGGAA-TCCCACTTTG----
	L344_163	--GCTGT-AA-TA-TTTA-GCC-TT-AGATGGAG-TTTACCACCTGC-TTTAGGCTG-CACTCTC-AAGCAACCTGACTCTAGAA-TACGCC-TGCTCGCGCCT-A-CCAGA-CTCGTGTCTCCA-TGGGCCTAGC-ACCCACTC--TGGGAG-CCCCTGTC-AA-GGG-AACTTGAAAC-ACATGTCAGTAGACGATG-CAC-AAACGCATC-AACGCCG--CATCT-CCT-AAACACATC---GAGTGTTAGGACTT-GGCGCTGGG-CTC-ATCCCT-GTTCGC-TTCGCCG--TT-A-CTAA-GGG-AATCCCATTTG-----
	L344_255	--GCTGT-AA-TA-TTTA-GCC-TT-AGATGGAG-TTTACCACCTGC-TTTAGGCTG-CACTCTC-AAGCAACCTGACTCTAGAA-TACGCC-TGCTCGCGCCT-A-CCAGA-CTCGTGTCTCCA-TGGGCCTAGC-ACCCACTC--TGGGAG-CCCCTGTC-AA-GGG-AACTTGAAAC-ACATGTCAGTAGACGATG-CAC-AAACGCATC-AACGCCG--CATCT-CCT-AAACACATC---GAGTGTTAGGACTT-GGCGCTGGG-CTC-ATCCCT-GTTCGC--TCGCCG--TTTA-CTAA-GGCAA-TCCCTGTTG-----
	L344_206	--GCTGT-AA-TA-TTTA-GCC-TT-AGATGGAG-TTTACCACCTGC-TTTAGGCTG-CACTCTC-AAGCAACCTGACTCTAGAA-TACGCC-TGCTTGCGCCT-A-CCAGA-CTCGTGTCTCCA-TGGGCCTAGC-ACCCACTC--TGGGAG-CCCCTGTC-AA-GGG-AACTTGAAAC-ACATGTCAGTAGACGATG-CAC-AAACGCATC-AACGCCG--CACCT-CCT-AAACACATC---GAGTGTTAGGACTT-GGCGCTGGG-CTC-ATCCCT-GTTCGC--TCGCCG--TT-A-CTAA-GGGAA-TCCCATTTGG----
	L344_244	--GCTGT-AA-TA-TTTA-GCC-TT-AGATGGAG-TTTACCACCTGC-TTTAGGCTG-CACTCTC-AAGCAACCTGACTCTAGAA-TACGCC-TGCTCGCGCCT-A-CCAGA-CTCGTGTCTCCA-TGGGCCTAGC-ACCCACTC--TGGGAG-CCCCTGTC-AA-GGG-AACTTGAAAC-ACATGTCAGTAGACGATG-CAC-AAACGCATC-AACGCCG--CATCT-CCT-AAACACATC---GAGTGTTAGGACTT-GGCGCTGGG-CTC-AT-CCT-GTTCGC--TCGCCG--TT-A-CTAA-GGGAA-TCCCACTTTGG---
	L344_115	--GCTGT-AA-TA-TTTA-GCC-TT-AGATGGAG-TTTACCACCTGC-TTTAGGCTG-CACTCTC-AAGCAACCTGACTCTAGAA-TACGCC-TGCTCGCGCCT-A-CCAGA-CTCGTGTCTCCA-TGGGCCTAGC-ACCCACTC--TGGGAG-CCCCTGTC-AA-GGG-AACTTGAAAC-ACATGTCAGTAGACGATG-CAC-AAACGCATC-AACGCCG--CATCT-CCT-AAACACATC---GAGTGTTAGGACTT-GGCGCTGGG-CTC-ATCCCT-GTTCGC--TCGCCG--TT-A-CTAA-GGGAA-TCCCATTTGG----
	L344_282	--GCTGT-AA-TA-TTTA-GCC-TT-AGATGGAG-TTTACCACCTGC-TTTAGGCTG-CACTCTC-AAGCAACCTGACTCTAGAA-TACGCC-TGCTTGCGCCT-A-CCAGA-CTCGTGTCTCCA-TGGGCCTAGC-ACCCACTC--TGGGAG-CCCCTGTC-AA-GGG-AACTTGAAAC-ACATGTCAGTAGACGATG-CAC-AAACGCATC-AACGCCG--CACCT-CCT-AAACACATC---GAGTGTTAGGACTT-GGCGCTGGG-CTC-ATCCCT-GTTCGC--TCGCCG--TTTA-CTAA-GGCAA-TCCCTGTTG-----
	L344_41	--GCTGT-AA-TA-TTTA-GCC-TT-AGATGGAG-TTTACCACCTGC-TTTAGGCTG-CACTCTC-AAGCAACCTGACTCTAGAA-TACGCC-TGCTTGCGCCT-A-CCAGA-CTCGTGTCTCCA-TGGGCCTAGC-ACCCACTC--TGGGAG-CCCCTGTC-AA-GGG-AACTTGAAAC-ACATGTCAGTAGACGATG-CAC-AAACGCATC-AACGCCG--CATCT-CCTAAAACACATC---GAGTGTTAGGACTT-G-CGCTGGG-CTC-ATCCCT-GTTCGC--TCGCCG--TT-A-CTAA-GGGAA-TCCCATTTGG----
	L344_10	--GCTGT-AA-TA-TTTA-GCC-TT-AGATGGAG-TTTACCACCTGC-TTTAGGCTG-CACTCTC-AAGCAACCTGACTCTAGAA-TACGCC-TGCTTGCGCCT-A-CCAGA-CTCGTGTCTCCA-TGGGCCTAGC-ACCCACTC--TGGGAG-CCCCTGTC-AA-GGG-AACTTGAAAC-ACATGTCAGTAGACGATG-CAC-AAACGCATC-AACGCCG--CATCT-CCTAAAACACATC---GAGTGTTAGGACTT-G-CGCTGGG-CTC-ATCCCT-GTTCGC--TCGCCG--TT-A-CTAA-GGGAA-TCCCATTTGG----
	L344_125	--GCTGT-AA-TA-TTTA-GCC-TT-AGATGGAG-TTTACCACCTGC-TTTAGGCTG-CACTCTC-AAGCAACCTGACTCTAGAA-TACGCC-TGCTTGCGCCT-A-CCAGA-CTCGTGTCTCCA-TGGGCCTAGC-ACCCACTC--TGGGAG-CCCCTGTC-AA-GGG-AACTTGAAAC-ACATGTCAGTAGACGATG-CAC-AAACGCATC-AACGCCG--CATCT-CCT-AAACACATC---GAGTGTTAGGACTTCGGCGCTGGG-CTC-AT-CCT-GTTCGC--TCGCCG--TT-A-CTAA-GGGAA-TCCCATTTGG----
	L344_57	--GCTGT-AA-TA-TTTA-GCC-TT-AGATGGAG-TTTACCACCTGC-TTTAGGCTG-CACTCTC-AAGCAACCTGACTCTAGAA-TACGCC-TGCTTGCGCCT-A-CCAGA-CTCGTGTCTCCA-TGGGCCTAGC-ACCCACTC--TGGGAG-CCCCTGTC-AA-GGG-AACTTGAAAC-ACATGTCAGTAGACGATG-CAC-AAACGCATC-AACGCCG--CATCT-CCT-AAACACATC---GAGTGTTAGGACTT-G-CGCTGGG-CTC-ATCCCT-GTTCGC--TCGCCG--TT-A-CTAA-GGGAA-TCCCATTTGGT---
	L344_44	--GCTGT-AA-TA-TTTA-GCC-TT-AGATGGAG-TTTACCACCTGC-TTTAGGCTG-CACTCTC-AAGCAACCTGACTCTAGAA-TACGCC-TGCTTGCGCCT-A-CCAGA-CTCGTGTCTCCA-TGGGCCTAGC-ACCCACTC--TGGGAG-CCCCTGTC-AA-GGG-AACTTGAAAC-ACATGTCAGTAGACGATG-CAC-AAACGCATC-AACGCCG--CATCT-CCT-AAACACATC---GAGTGTTAGGACTT-G-CGCTGGG-CTC-ATCCCT-GTTCGC--TCGCCG--TT-A-CTAA-GGGAA-TCCCATTTGGT---
	L344_350	--GCTGT-AA-TA-TTTA-GCC-TTAAGATGGAG-TTTACCACCTGC-TTTAGGCTG-CACTCTC-AAGCAACCTGACTCTAGAA-TACGCC-TGCTTGCGCCT-A-CCAGA-CTCGTGTCTCCA-TGGGCCTAGC-ACCCACTC--TGGGAG-CCCCTGTC-AA-GGG-AACTTGAAAC-ACATGTCAGTAGACGATG-CAC-AAACGCATC-AACGCCG--CATCT-CCT-AAACACATC---GAGTGTTAGGACTT-GGCGCTGGG-CTC-ATCCCT-GTTCGC--TCGCCG--TT-A-CTAA-GGG-AATCCCATTTG-----
	L344_355	--GCTGT-AA-TA-TTTA-GCC-TT-AGATGGAG-TTTACCACCTGC-TTTAGGCTG-CACTCTC-AAGCAACCTGACTCTAGAA-TACGCC-TGCTTGCGCCT-A-CCAGA-CTCGTGTCTCCA-TGGGCCTAGC-ACCCACTC--TGGGAG-CCCCTGTC-AA-GGG-AACTTGAAAC-ACATGTCAGTAGACGATG-CAC-AAACGCATC-AACGCCG--CATCT-CCT-AAACACATC---GAGTGTTAGGACTT-GGCGCTGGG-CTC-ATCCCT-GTTCGC--TCGCCG--TT-A-CTAACGGGAACTCCCATTT------
	L344_165	--GCTGT-AA-TA-TTTA-GCC-TT-AGATGGAG-TTTACCACCTGC-TTTAGGCTG-CACTCTC-AAGCAACCTGACTCTAGAA-TACGCC-TGCTTGCGCCT-A-CCAGA-CTCGTGTCTCCA-TGGGCCTAGC-ACCCACTC--TGGGAG-CCCCTGTC-AA-GGG-AACTTGAAAC-ACATGTCAGTAGACGATG-CAC-AAACGCATC-AACGCCG--CATCT-CCT-AAACACATC---GAGTGTTAGGACTT-GGCGCTGGG-CTC-ATCCCT-GTTCGC--TCGCCG--TT-A-CTAA-GGGAACTCCCATTTG-----
	L344_191	--GCTGT-AA-TA-TTTA-GCC-TT-AGATGGAG-TTTACCACCTGC-TTTAGGCTG-CACTCTC-AAGCAACCTGACTCTAGAA-TACGCC-TGCTTGCGCCT-A-CCAGA-CTCGTGTCTCCA-TGGGCCTAGC-ACCCACTC--TGGGAG-CCCCTGTC-AA-GGG-AACTTGAAAC-ACATGTCAGTAGACGATG-CAC-AAACGCATC-AACGCCG--CATCT-CCT-AAACACATC---GAGTGTTAGGACTT-GGCGCTGGG-CTC-ATCCCT-GTTCGC--TCGCCG--TT-A-CTAA-GGGAA-TCCCACTTTG----
	L344_162	--GCTGT-AA-TA-TTTA-GCC-TT-AGATGGAG-TTTACCACCTGC-TTTAGGCTG-CACTCTC-AAGCAACCTGACTCTAGAA-TACGCC-TGCTTGCGCCT-A-CCAGA-CTCGTGTCTCCA-TGGGCCTAGC-ACCCACTC--TGGGAG-CCCCTGTC-AA-GGG-AACTTGAAAC-ACATGTCAGTAGACGATG-CAC-AAACGCATC-AACGCCG--CATCT-CCT-AAACACATC---GAGTGTTAGGACTT-GGCGCTGGG-CTC-ATCCCT-GTTCGC--TCGCCG--TT-A-CTAA-GGGAA-TCCCACTTTG----
	L344_121	--GCTGT-AA-TA-TTTA-GCC-TT-AGATGGAG-TTTACCACCTGC-TTTAGGCTG-CACTCTC-AAGCAACCTGACTCTAGAA-TACGCC-TGCTTGCGCCT-A-CCAGA-CTCGTGTCTCCA-TGGGCCTAGC-ACCCACTC--TGGGAG-CCCCTGTC-AA-GGG-AACTTGAAAC-ACATGTCAGTAGACGATG-CAC-AAACGCATC-AACGCCG--CATCT-CCT-AAACACATC---GAGTGTTAGGACTT-GGCGCTGGG-CTC-ATCCCT-GTTCGC--TCGCCG--TT-A-CTAA-GGGAA-TCCCATTTGG----
	L344_110	--GCTGT-AA-TA-TTTA-GCC-TT-AGATGGAG-TTTACCACCTGC-TTTAGGCTG-CACTCTC-AAGCAACCTGACTCTAGAA-TACGCC-TGCTTGCGCCT-A-CCAGA-CTCGTGTCTCCA-TGGGCCTAGC-ACCCACTC--TGGGAG-CCCCTGTC-AA-GGG-AACTTGAAAC-ACATGTCAGTAGACGATG-CAC-AAACGCATC-AACGCCG--CATCT-CCT-AAACACATC---GAGTGTTAGGACTT-GGCGCTGGG-CTC-ATCCCT-GTTCGC--TCGCCG--TT-A-CTAA-GGCAA-TCCCTGTTGG----
	L344_147	--GCTGT-AA-TA-TTTA-GCC-TT-AGATGGAG-TTTACCACCTGC-TTTAGGCTG-CACTCTC-AAGCAACCTGACTCTAGAA-TACGCC-TGCTTGCGCCT-A-CCAGA-CTCGTGTCTCCA-TGGGCCTAGC-ACCCACTC--TGGGAG-CCCCTGTC-AA-GGG-AACTTGAAAC-ACATGTCAGTAGACGATG-CAC-AAACGCATC-AACGCCG--CATCT-CCT-AAACACATC---GAGTGTTAGGACTT-GGCGCTGGG-CTC-ATCCCT-GTTCGC--TCGCCG--TT-A-CTAA-GGGAA-TCCCATTTGG----
	L344_168	--ACTGT-AA-TA-TTTA-GCC-TT-AGATGGAG-TTTACCACCTGC-TTTAGGCTG-CACTCTC-AAGCAACCTGACTCTAGAA-TACGCC-TGCTCGCGCCT-A-CCAGA-CTCGTGTCTCCA-TGGGCCTAGC-ACCCACTC--TGGGAG-CCCCTGTC-AA-GGG-AACTTGAAAC-ACATGTCAGTAGACGATG-CAC-AAACGCATC-AACGCCG--CATCT-CCT-AAACACATC---GAGTGTTAGGACTT-GGCGCTGGG-CTC-ATCCCT-GTTCGC--TCGCCG--TT-A-CTAA-GGGAA-TCCCATTTGG----
	L344_122	--GCTGT-AA-TA-TTTA-GCC-TT-AGATGGAG-TTTACCACCTGC-TTTAGGCTG-CACTCTC-AAGCAACCTGACTCTAGAA-TACGCC-TGCTTGCGCCT-A-CCAGA-CTCGTGTCTCCA-TGGGCCTAGC-ACCCACTC--TGGGAG-CCCCTGTC-AA-GGG-AACTTGAAAC-ACATGTCAGTAGACGATG-CAC-AAACGCATC-AACGCCG--CATCT-CCT-AAACACATC---GAGTGTTAGGACTT-GGCGCTGGG-CTC-ATCCCT-GTTCGC--TCGCCG--TT-A-CTAA-GGGAACTCCCATTTG-----
	L344_80	--GCTGT-AA-TA-TTTA-GCC-TT-AGATGGAG-TTTACCACCTGC-TTTAGGCTG-CACTCTC-AAGCAACCTGACTCTAGAA-TACGCC-TGCTTGCGCCT-A-CCAGA-CTCGTGTCTCCA-TGGGCCTAGC-ACCCACTC--TGGGAG-CCCCTGTC-AA-GGG-AACTTGAAAC-ACATGTCAGTAGACGATG-CAC-AAACGCATC-AACGCCG--CATCT-CCT-AAACACATC---GAGTGTTAGGACTT-GGCGCTGGG-CTC-ATCCCT-GTTCGC--TCGCCG--TT-A-CTAA-GGGAA-TCCCATTTGG----
	L344_43	--GCTGT-AA-TA-TTTA-GCC-TT-AGATGGAG-TTTACCACCTGC-TTTAGGCTG-CACTCTC-AAGCAACCTGACTCTAGAA-TACGCC-TGCTCGCGCCT-A-CCAGA-CTCGTGTCTCCA-TGGGCCTAGC-ACCCACTC--TGGGAG-CCCCTGTC-AA-GGG-AACTTGAAAC-ACATGTCAGTAGACGATG-CAC-AAACGCATC-AACGCCG--CATCT-CCT-AAACACATC---GAGTGTTAGGACTT--GCGCTGGG-CTC-ATCCCT-GTTCGC--TCGCCGTTTT-A-CTAA-GGGAA-TCCCATTTG-----
	L344_418	--GCTGT-AA-TA--TTA-GCC-TT-AGATGGAG--TTACCACCTGC-TTTAGGCTG-CACTCTC-AAGCAACCTGACTCTAGAA-TACGCC-TGCTCGCGCCT-A-CCAGA-CTCGTGTCTCCA-TGGGCCTAGC-ACCCACTC--TGGGAG-CCCCTGTC-AA-GGG-AACTTGAAAC-ACATGTCAGTAGACGATG-CAC-AAACGCATC-AACGCCG--CATCT-CCT-AAACACATC---GAGTGTTAGGACTT-GGCGCTGGG-CTC-ATCCCT-GTTCGC--TCGCCG--TT-A-CTAA-GGGAA-TCCCATTTGGTT--
	L344_214	--GCTGT-AA-TA-TTTA-GCC-TT-AGATGGAG-TTTACCACCTGC-TTTAGGCTG-CACTCTC-AAGCAACCTGACTCTAGAA-TACGCC-TGCTTGCGCCT-A-CCAGA-CTCGTGTCTCCA-TGGGCCTAGC-ACCCACTC--TGGGAG-CCCCTGTC-AA-GGG-AACTTGAAAC-ACATGTCAGTAGACGATG-CAC-AAACGCATC-AACGCCG--CATCT-CCT-AAACACATC---GAGTGTTAGGACTT-GGCGCTGGG-CTC-ATCCCT-GTTCGC--TCGCCG--TTTA-CTAA-GGCAA-TCCCTGTTG-----
	L344_73	--GCTGT-AA-TA-TTTA-GCC-TT-AGATGGAG-TTTACCACCTGC-TTTAGGCTG-CACTCTC-AAGCAACCTGACTCTAGAA-TACGCC-TGCTTGCGCCT-A-CCAGA-CTCGTGTCTCCA-TGGGCCTAGC-ACCCACTC--TGGGAG-CCCCTGTC-AA-GGG-AACTTGAAAC-ACATGTCAGTAGACGATG-CAC-AAACGCATC-AACGCCG--CATCT-CCT-AAACACATC---GAGTGTTAGGACTT-GGCGCTGGG-CTC-ATCCCT-GTTCGC--TCGCCG--TT-A-CTAA-GGGAA-TCCCATTTGG----
	L344_226	--GCTGT-AA-TA-TTTA-GCC-TT-AGATGGAG-TTTACCACCTGC-TTTAGGCTG-CACTCTC-AAGCAACCTGACTCTAGAA-TACGCC-TGCTTGCGCCT-A-CCAGA-CTCGTGTCTCCA-TGGGCCTAGC-ACCCACTC--TGGGAG-CCCCTGTC-AA-GGG-AACTTGAAAC-ACATGTCAGTAGACGATG-CAC-AAACGCATC-AACGCCG--CATCT-CCT-AAACACATC---GAGTGTTAGGACTT-GGCGCTGGG-CTC-ATCCCT-GTTCGC--TCGCCG--TT-A-CTAA-GGGAA-TCCCATTTGG----
	L344_32	--GCTGT-AA-TA-TTTA-GCC-TT-AGATGGAG-TTTACCACCTGC-TTTAGGCTG-CACTCTC-AAGCAACCTGACTCTAGAA-TACGCC-TGCTCGCGCCT-A-CCAGA-CTCGTGTCTCCA-TGGGCCTAGC-ACCCACTC--TGGGAG-CCCCTGTC-AA-GGG-AACTTGAAAC-ACATGTCAGTAGACGATG-CAC-AAACGCATC-AACGCCG--CATCT-CCT-AAACACATC---GAGTGTTAGGACTT--GCGCTGGG-CTC-ATCCCT-GTTCGC--TCGCCG--TT-A-CTAA-GGGAA-TCCCATTTGGT---
	L344_155	--GCTGT-AA-TA-TTTA-GCC-TT-AGATGGAG-TTTACCACCTGC-TTTAGGCTG-CACTCTC-AAGCAACCTGACTCTAGAA-TACGCC-TGCTTGCGCCT-A-CCAGA-CTCGTGTCTCCA-TGGGCCTAGC-ACCCACTC--TGGGAG-CCCCTGTC-AA-GGG-AACTTGAAAC-ACATGTCAGTAGACGATG-CAC-AAACGCATC-AACGCCG--CATCT-CCT-AAACACATC---GAGTGTTAGGACTT-GGCGCTGGG-CTC-ATCCCT-GTTCGC--TCGCCG--TT-A-CTAA-GGGAA-TCCTTGTTAG----
	L344_13	--GCTGT-AA-TA-TTTA-GCC-TT-AGATGGAG-TTTACCACCTGC-TTTAGGCTG-CACTCTC-AAGCAACCTGACTCTAGAA-TACGCC-TGCTCGCGCCT-A-CCAGA-CTCGTGTCTCCA-TGGGCCTAGC-ACCCACTC--TGGGAG-CCCCTGTC-AA-GGG-AACTTGAAAC-ACATGTCAGTAGACGATG-CAC-AAACGCATC-AACGCCG--CATCT-CCT-AAACACATC---GAGTGTTAGGACTT--GCGCTGGG-CTC-ATCCCT-GTTCGC--TCGCCG--TT-A-CTAA-GGGAA-TCCCATTTGGT---
	L344_239	--GCTGT-AA-TA-TTTA-GCC-TT-AGATGGAG-TTTACCACCTGC-TTTAGGCTG-CACTCTC-AAGCAACCTGACTCTAGAA-TACGCC-TGCTTGCGCCT-A-CCAGA-CTCGTGTCTCCA-TGGGCCTAGC-ACCCACTC--TGGGAG-CCCCTGTC-AA-GGG-AACTTGAAAC-ACATGTCAGTAGACGATG-CAC-AAACGCATC-AACGCCG--CATCT-CCT-AAACACATC---GAGTGTTAGGACTT-GGCGCTGGG-CTC-ATCCCT-GTTCGC--TCGCCG--TT-A-CTAA-GGGAA-TCCCACTTTG----
	L344_49	--GCTGT-AA-TA-TTTA-GCC-TT-AGATGGAG-TTTACCACCTGC-TTTAGGCTG-CACTCTC-AAGCAACCTGACTCTAGAA-TACGCC-TGCTTGCGCCT-A-CCAGA-CTCGTGTCTCCA-TGGGCCTAGC-ACCCACTC--TGGGAG-CCCCTGTC-AA-GGG-AACTTGAAAC-ACATGTCAGTAGACGATG-CAC-AAACGCATC-AACGCCG--CATCT-CCT-AAACACATC---GAGTGTTAGGACTT-G-CGCTGGG-CTC-ATCCCT-GTTCGC--TCGCCG--TT-A-CTAA-GGG-A-TCCCATTTGGTT--
	L344_132	--GCTGT-AA-TA-TTTA-GCC-TT-AGATGGAG-TTTACCACCTGC-TTTAGGCTG-CACTCTC-AAGCAACCTGACTCTAGAA-TACGCC-TGCTTGCGCCT-A-CCAGA-CTCGTGTCTCCA-TGGGCCTAGC-ACCCACTC--TGGGAG-CCCCTGTC-AA-GGG-AACTTGAAAC-ACATGTCAGTAGACGATG-CAC-AAACGCATC-AACGCCG--CATCT-CCT-AAACACATC---GAGTGTTAGGACTT-GGCGCTGGG-CTC-ATCCCT-GTTCGC--TCGCCG--TT-ACTTAA-GGGAACTCCCCACT------
	L344_404	--GCTGT-AA-TA-TTTA-GCC-TT-AGATGGAG-TTTACCACCTGC-TTTAGGCTG-CACTCTC-AAGCAACCTGACTCTAGAA-TACGCC-TGCTTGCGCCT-A-CCAGA-CTCGTGTCTCCA-TGGGCCTAGC-ACCCACTC--TGGGAG-CCCCTGTC-AA-GGG-AACTTGAAAC-ACATGTCAGTAGACGATG-CAC-AAACGCATC-AACGCCG--CATCT-CCT-AAACACATC---GAGTGTTAGGACTT-GGCGCTGGG-CTC-ATCCCT-GTTCGC-TTCGCCG--TT-A-CTAA-GGG-AATCCCATTTT-----
	L344_221	--GCTGT-AA-TA-TTTA-GCC-TT-AGATGGAG-TTTACCACCTGC-TTTAGGCTG-CACTCTC-AAGCAACCTGACTCTAGAA-TACGCC-TGCTTGCGCCT-A-CCAGA-CTCATGTCTCCA-TGGGCCTAGC-ACCCACTC--TGGGAG-CCCCTGTC-AA-GGG-AACTTGAAAC-ACATGTCAGTAGACGATG-CAC-AAACGCATC-AACGCCG--CATCT-CCT-AAACACATC---GAGTGTTAGGACTT-GGCGCTGGG-CTC-ATCCCT-GTTCGC--TCGCCG--TT-A-CTAA-GGGAA-TCCCATTTGG----
	L344_284	--GCTGTAAT-AT-TTTA-GCC-TT-AGATGGAG-TTTACCACCTGCTTTTAGGCTG-CACTCTC-AAGCAACCTGACTCTAGAA-TACGCC-TGCTTGCGCCT-A-CCAGA-CTCGTGTCTCCA-TGGGCCTAGC-ACCCACTC--TGGGAG-CCCCTGTC-AA-GGG-AACTTGAAAC-ACATGTCAGTAGACGATG-CAC-AAACGCATC-AACGCCG--CATCT-CCT-AAACACATC---GAGTGTTAGGACTT-GGCGCTGGG-CTC-ATCCCT-GTTCGC--TCGCCG--TT-A-CTAA-GGG-AATCCCATTT------
	L344_119	--GCTGT-AA-TA-TTTA-GCC-TT-AGATGGAG-TTTACCACCTGC-TTTAGGCTG-CACTCTC-AAGCAACCTGACTCTAGAA-TACGCC-TGCTTGCGCCT-A-CCAGA-CTCGTGTCTCCA-TGGGCCTAGC-ACCCACTC--TGGGAG-CCCCTGTC-AA-GGG-AACTTGAAAC-ACATGTCAGTAGACGATG-CAC-AAACGCATC-AACGCCG--CATCT-CCT-AAACACATC---GAGTGTTAGGACTT-GGCGCTGGG-CTC-ATCCCT-GTTCGC--TCGCCG--TT-A-CTAA-GGGAA-TCCCATTTGG----
	L344_53	--GCTGT-AA-TA-TTTA-GCC-TT-AGATGGAG-TTTACCACCTGC-TTTAGGCTG-CACTCTC-AAGCAACCTGACTCTAGAA-TACGCC-TGCTTGCGCCT-A-CCAGA-CTCGTGTCTCCA-TGGGCCTAGC-ACCCACTC--TGGGAG-CCCCTGTC-AA-GGG-AACTTGAAAC-ACATGTCAGTAGACGATG-CAC-AAACGCATC-AACGCCG--CATCT-CCT-AAACACATC--GGAGTGTTAGGACTT-G-CGCTGGG-CTC-ATCCCT-GTTCGC--TCGCCG--TT-A-CTAA-GGGAA-TCCCATTTGG----
	L344_376	--GCTGT-AA-TA-TTTA-GCC-TT-AGATGGAG-TTTACCACCTGC-TTTAGGCTG-CACTCTC-AAGCAACCTGACTCTAGAA-TACGCC-TGCTTGCGCCT-A-CCAGA-CTCGTGTCTCCA-TGGGCCTAGC-ACCCACTC--TGGGAG-CCCCTGTC-AA-GGG-AACTTGAAAC-ACATGTCAGTAGACGATG-CAC-AAACGCATC-AACGCCG--CATCT-CCT-AAACACATC---GAGTGTTAGGACTT-GGCGCTGGG-CTC-ATCCCT-GTTCGC-TTCGCCG--TT-A-CTAA-GGGAACTCCCATTT------
	L344_48	--GCTGT-AA-TA-TTTA-GCC-TT-AGATGGAG-TTTACCACCTGC-TTTAGGCTG-CACTCTC-AAGCAACCTGACTCTAGAA-TACGCC-TGCTTGCGCCT-A-CCAGA-CTCGTGTCTCCA-TGGGCCTAGC-ACCCACTC--TGGGAG-CCCCTGTCAAG-GGG-AACTTGAAAC-ACATGTCAGTAGACGATG-CAC-AAACGCATC-AACGCCG--CATCT-CCT-AAACACATC---GAGTGTTAGGACTT-G-CGCTGGG-CTC-ATCCCT-GTTCGC--TCGCCG--TT-A-CTAA-GGGAA-TCCCATTTGG----
	L344_149	--GCTGT-AA-TA-TTTA-GCC-TT-AGATGGAG-TTTACCACCTGC-TTTAGGCTG-CACTCTC-AAGCAACCTGACTCTAGAA-TACGCC-TGCTTGCGCCT-A-CCAGA-CTCGTGTCTTCA-TGGGCCTAGC-ACCCACTC--TGGGAG-CCCCTGTC-AA-GGG-AACTTGAAAC-ACATGTCAGTAGACGATG-CAC-AAACGCATC-AACGCCG--CATCT-CCT-AAACACATC---GAGTGTTAGGACTT-GGCGCTGGG-CTC-ATCCCT-GTTCGC--TCGCCG--TT-A-CTAA-GGGAA-TCCCATTTGG----
	L344_178	--GCTGT-AA-TA-TTTA-GCC-TT-AGATGGAG-TTTACCACCTGC-TTTAGGCTG-CACTCTC-AAGCAACCTGACTCTAGAA-TACGCC-TGCTTGCGCCT-A-CCAGA-CTCGTGTCTCCA-TGGGCCTAGC-ACCCACTC--TGGGAG-CCCCTGTC-AA-GGG-AACTTGAAAC-ACATGTCAGTAGACGATG-CAC-AAACGCATC-AACGCCG--CATCT-CCT-AAACACCACTCGAGTCGTTAGGACTT-GGCGCTGGG-CTCTATCCCT-GTTCGCGTTCGCCG--TT-A-CTAAAGGGAA-TCC-----------
	L344_142	--GCTGT-AA-TA-TTTA-GCC-TT-AGATGGAG-TTTACCACCTGC-TTTAGGCTG-CACTCTC-AAGCAACCTGACTCTAGAA-TACGCC-TGCTTGCGCCT-A-CCAGA-CTCGTGTCTCCA-TGGGCCTAGC-ACCCACTC--TGGGAG-CCCCTGTC-AA-GGG-AACTTGAAAC-ACATGTCAGTAGACGATG-CAC-AAACGCATC-AACGCCG--CATCT-CCT-AAACACATC---GAGTGTTAGGACTT-GGCGCTGGG-CTC-AT-CCT-GTTCGC--TCGCCG--TT-A-CTAA-GGGAACTCCCATTTGG----
	L344_287	--GCTGT-AA-TA-TTTA-GCC-TT-AGATGGAG-TTTACCACCTGC-TTTAGGCTG-CACTCTC-AAGCAACCTGACTCTAGAA-TACGCC-TGCTTGCGCCT-A-CCAGA-CTCGTGTCTCCA-TGGGCCTAGC-ACCCACTC--TGGGAG-CCCCTGTC-AA-GGG-AACTTGAAAC-ACATGTCAGTAGACGATG-CAC-AAACGCATC-AACGCCG--CATCT-CCT-AAACACATC---GAGTGTTAGGACTT-GGCGCTGGG-CTC-ATCCCT-GTTCGC--TCGCCG--TTTA-CTAA-GGCAA-TCCCTGTTG-----
	L344_306	--TCGCC-AA-TA-TTTA-GCC-TT-AGATGGAG-TTTACCACCTGC-TTTAGGCTG-CACTCTC-AAGCAACCTGACTCTAGAA-TACGCC-TGCTTGCGCCT-A-CCAGA-CTCGTGTCTCCA-TGGGCCTAGC-ACCCACTC--TGGGAG-CCCCTGTC-AA-GGG-AACTTGAAAC-ACATGTCAGTAGACGATG-CAC-AAACGCATC-AACGCCG--CATCT-CCT-AAACACATC---GAGTGTTAGGACTT-GGCGCTGGG-CTC-ATCCCT-GTTCGC--TCGCCG--TTTA-CTAA-GGCAA-TCCCTGTTG-----
	L344_359	--GCTGT-AA-TA-TTTA-GCC-TT-AGATGGAG-TTTACCACCTGCTTTTAGGCTG-CACTCTC-AAGCAACCTGACTCTAGAA-TACGCC-TGCTTGCGCCT-A-CCAGA-CTCGTGTCTCCA-TGGGCCTAGC-ACCCACTC--TGGGAG-CCCCTGTC-AA-GGG-AACTTGAAAC-ACATGTCAGTAGACGATG-CAC-AAACGCATC-AACGCCG--CATCT-CCT-AAACACATC---GAGTGTTAGGACTT-GGCGCTGGG-CTC-ATCCCT-GTTCGC--TCGCCG--TT-A-CTAA-GGG-AATCCCATTTG-----
	L344_256	--TCGCC-AA-TA-TTTA-GCC-TT-AGATGGAG-TTTACCACCTGC-TTTAGGCTG-CACTCTC-AAGCAACCTGACTCTAGAA-TACGCC-TGCTCGCGCCT-A-CCAGA-CTCGTGTCTCCA-TGGGCCTAGC-ACCCACTC--TGGGAG-CCCCTGTC-AA-GGG-AACTTGAAAC-ACATGTCAGTAGACGATG-CAC-AAACGCATC-AACGCCG--CATCT-CCT-AAACACATC---GAGTGTTAGGACTT-GGCGCTGGG-CTC-ATCCCT-GTTCGC--TCGCCG--TT-A-CTAA-GGGAA-TCCCATTTGG----
	L344_55	--GCTGT-AA-TA-TTTA-GCC-TT-AGATGGAG-TTTACCACCTGC-TTTAGGCTG-CACTCTC-AAGCAACCTGACTCTAGAA-TACGCC-TGCTTGCGCCT-A-CCAGA-CTCGTGTCTCCA-TGGGCCTAGC-ACCCACTC--TGGGAG-CCCCTGTC-AA-GGG-AACTTGAAAC-ACATGTCAGTAGACGATG-CAC-AAACGCATC-AACGCCG--CATCT-CCT-AAACACATC---GAGTGTTAGGACTT-G-CGCTGGG-CTC-ATCCCT-GTTCGC--TCGCCG--TT-A-CTAA-GGGAA-TCCCATTTGGT---
	L344_18	--GCTGT-AA-TA-TTTA-GCC-TT-AGATGGAG-TTTACCACCTGC-TTTAGGCTG-CACTCTC-AAGCAACCTGACTCTAGAA-TACGCC-TGCTTGCGCCT-A-CCAGA-CTCGTGTCTCCA-TGGGCCTAGC-ACCCACTC--TGGGAG-CCCCTGTC-AA-GGG-AACTTGAAAC-ACATGTCAGTAGACGATG-CAC-AAACGCATC-AACGCCG--CATCT-CCT-AAACACATC---GAGTGTTAGGACTT-G-CGCTGGG-CTC-ATCCCT-GTTCGC--TCGCCG--TT-A-CTAA-GGGAA-TCCCATTTGGT---
	L344_380	--GCTGT-AA-TA-TTTA-GCC-TT-AGATGGAG-TTTACCACCTGC-TTTAGGCTG-CACTCTC-AAGCAACCTGACTCTAGAA-TACGCC-TGCTTGCGCCT-A-CCAGA-CTCGTGTCTCCA-TGGGCCTAGC-ACCCACTC--TGGGAG-CCCCTGTC-AA-GGG-AACTTGAAAC-ACATGTCAGTAGACGATG-CAC-AAACGCATC-AACGCCG--CATCT-CCT-AAACACATC---GAGTGTTAGGACTT-GGCGCTGGG-CTC-ATCCCT-GTTCGC-TTCGCCG--TT-A-CTAA-GGG-AATCCCATTTG-----
	L344_370	--GCTGT-AA-TA-TTTA-GCC-TT-AGATGGAG-TTTACCACCTGC-TTTAGGCTG-CACTCTC-AAGCAACCTGACTCTAGAA-TACGCC-TGCTTGCGCCT-A-CCAGA-CTCGTGTCTCCA-TGGGCCTAGC-ACCCACTC--TGGGAG-CCCCTGTC-AA-GGG-AACTTGAAAC-ACATGCCAGTAGACGATG-CAC-AAACGCATC-AACGCCG--CATCT-CCT-AAACACATT---GAGTGTTAGGACTT-GGCGCTGGG-CTC-ATCCCT-GTTCGC--TCGCCG--TT-A-CTAA-GGGAA-TCCCATTTGG----
	L344_241	--GCTGT-AA-TA-TTTA-GCC-TT-AGATGGAG-TTTACCACCTGC-TTTAGGCTG-CACTCTC-AAGCAACCTGACTCTAGAA-TACGCC-TGCTTGCGCCT-A-CCAGA-CTCGTGTCTCCA-TGGGCCTAGC-ACCCACTC--TGGGAG-CCCCTGTC-AA-GGG-AACTTGAAAC-ACATGTCAGTAGACGATG-CAC-AAACGCATC-AACGCCG--CATCT-CCT-AAACACATC---GAGTGTTAGGACTT-GGCGCTGGG-CTC-ATCCCT-GTTCGC--TCGCCG--TT-A-CTAA-GGGAA-TCCCACTTTC----
	L344_225	--GCTGT-AA-TA-TTTA-GCC-TT-AGATGGAG-TTTACCACCTGC-TTTAGGCTG-CACTCTC-AAGCAACCTGACTCTAGAA-TACGCC-TGCTTGCGCCT-A-CCAGA-CTCGTGTCTCCA-TGGGCCTAGC-ACCCACTC--TGGGAG-CCCCTGTC-AA-GGG-AACTTGAAAC-ACATGTCAGTAGACGATG-CAC-AAACGCATC-AACACCG--CATCT-CCT-AAACACATC---GAGTGTTAGGACTT-GGCGCTGGG-CTC-ATCCCT-GTTCGC--TCGCCG--TT-A-CTAA-GGGAATCCCATTTGG-----
	L344_277	--GCTGT-AA-TA-TTTA-GCC-TT-AGATGGAG-TTTACCACCTGC-TTTAGGCTG-CACTCTC-AAGCAACCTGACTCTAGAA-TACGCC-TGCTTGCGCCT-A-CCAGA-CTCGTGTCTCCA-TGGGCCTAGC-ACCCACTC--TGGGAG-CCCCTGTC-AA-GGG-AACTTGAAAC-ACATGTCAGTAGACGATG-CAC-AAACGCATC-AACGCCG--CATCT-CCT-AAACACATC---GAGTGTTAGGACTT-GGCGCTGGG-CTC-ATCCCT-GTTCGC--TCGCCG--TT-A-CTAA-GGGAACTCCCATTTG-----
	L344_421	--GCTGT-AA-TA-TTTA-GCC-TT-AGATGGAG-TTTACCACCTGC-TTTAGGCTG-CACTCTC-AAGCAACCTGACTCTAGAA-TACGCC-TGCTTGCGCCT-A-CCAGA-CTCGTGTCTCCA-TGGGCCTAGC-ACCCACTC--TGGGAG-CCCCTGTC-AA-GGG-AACTTGAAAC-ACATGTCAGTAGACGATG-CAC-AAACGCATC-AACGCCG--CATCT-CCT-AAACACATC---GAGTGTTAGGACTT-GGCGCTGGG-CTC-ATCCCT-GTTCGC-TTCGCCG--TT-A-CTAA-GGG-AATCCCATTTG-----
	L344_9	--GCTGT-AA-TA-TTTA-GCC-TT-AGATGGAG-TTTACCACCTGC-TTTAGGCTG-CACTCTC-AAGCAACCTGACTCTAGAA-TACGCC-TGCTTGCGCCT-A-CCAGA-CTCGTGTCTCCA-TGGGCCTAGC-ACCCACTC--TGGGAG-CCCCTGTC-AA-GGG-AACTTGAAAC-ACATGTCAGTAGACGATG-CAC-AAACGCATC-AACGCCG--CATCT-CCT-AAACACATC---GAGTGTTAGGACTT-G-CGCTGGG-CTC-ATCCCT-GTTCGC--TCGCCG--TT-A-CTAA-GGGAA-TCCCATTTGGT---
	L344_63	--GCTGT-AA-TA-TTTA-GCC-TT-AGATGGAG-TTTACCACCTGC-TTTAGGCTG-CACTCTC-AAGCAACCTGACTCTAGAA-TACGCC-TGCTTGCGCCT-A-CCAGA-CTCGTGTCTCCA-TGGGCCTAGC-ACCCACTC--TGGGAG-CCCCTGTC-AA-GGG-AACTTGAAAC-ACATGTCAGTAGACGATG-CAC-AAACGCATC-AACGCCG--CATCT-CCT-AAACACATC---GAGTGTTAGGACTT-GGCGCTGGG-CTC-ATCCCT-GTTCGC--TCGCCG--TT-A-CTAA-GGGAA-TCCCACTTTG----
	L344_342	--TCGCC-AA-TA-TTTA-GCC-TT-AGATGGAG-TTTACCACCTGC-TTTAGGCTG-CACTCTC-AAGCAACCTGACTCTAGAA-TACGCC-TGCTCGCGCCT-A-CCAGA-CTCGTGTCTCCA-TGGGCCTAGC-ACCCACTC--TGGGAG-CCCCTGTC-AA-GGG-AACTTGAAAC-ACATGTCAGTAGACGATG-CAC-AAACGCATC-AACGCCG--CATCT-CCT-AAACACATC---GAGTGTTAGGACTT-GGCGCTGGG-CTC-ATCCCT-GTTCGC--TCGCCG--TT-A-CTAA-GGGAA-TCCCATTTGG----
	L344_285	--GCTGT-AA-TA-TTTA-GCC-TT-AGATGGAG-TTTACCACCTGC-TTTAGGCTG-CACTCTC-AAGCAACCTGACTCTAGAA-TACGCC-TGCTTGCGCCT-A-CCAGA-CTCGTGTCTCCA-TGGGCCTAGC-ACCCACTC--TGGGAG-CCCCTGTC-AA-GGG-AACTTGAAAC-ACATGTCAGTAGACGATG-CAC-AAACGCATC-AACGCCG--CATCT-CCT-AAACACATC---GAGTGTTAGGACTT-GGCGCTGGG-CTC-ATCCCT-GTTCGC-TTCGCCG--TT-A-CTAA-GGGAACTCCCATTT------
	L344_387	--GCTGT-TA-TA-TTTA-GCC-TT-AGATGGAG-TTTACCACCTGC-TTTAGGCTG-CACTCTC-AAGCAACCTGACTCTAGAA-TACGCC-TGCTTGCGCCT-A-CCAGA-CTCGTGTCTCCA-TGGGCCTAGC-ACCCACTC--TGGGAG-CCCCTGTC-AA-GGG-AACTTGAAAC-ACATGTCAGTAGACGATG-CAC-AAACGCATC-AACGCCG--CATCT-CCT-AAACACATC---GAGTGTTAGGACTT-GGCGCTGGG-CTC-ATCCCT-GTTCGC--TCGCCG--TT-A-CTAA-GGGAA-TCCCATTTGG----
	L344_129	--GCTGT-AA-TA-TTTA-GCC-TT-AGATGGAG-TTTACCACCTGC-TTTAGGCTG-CACTCTC-AAGCAACCTGACTCTAGAA-TACGCC-TGCTTGCGCCT-A-CCAGA-CTCGTGTCTCCA-TGGGCCTAGC-ACCCACTC--TGGGAG-CCCCTGTC-AA-GGG-AACTTGAAAC-ACATGTCAGTAGACGATG-CAC-AAACGCATC-AACGCCG--CATCT-CCT-AAACACATC---GAGTGTTAGGACTT-GGCGCTGGG-CTT-ATCCCT-GTTCGC--TCGCCG--TT-A-CTAA-GGGAACTCCCATTTG-----
	L344_62	--GCTGT-AA-TA-TTTA-GCC-TT-AGATGGAG-TTTACCACCTGC-TTTAGGCTG-CACTCTC-AAGCAACCTGACTCTAGAA-TACGCC-TGCTTGCGCCT-A-CCAGA-CTCGTGTCTCCA-TGGGCCTAGC-ACCCACTC--TGGGAG-CCCCTGTC-AA-GGG-AACTTGAAAC-ACATGTCAGTAGACGATG-CAC-AAACGCATC-AACGCCG--CATCT-CCT-AAGCACATC---GAGTGTTAGGACTT-GGCGCTGGG-CTC-ATCCCT-GTTCGC--TCGCCG--TT-A-CTAA-GGGAA-TCCCATTTGG----
	L344_323	--TCGCC-AA-TA-TTTA-GCC-TT-AGATGGAG-TTTACCACCTGC-TTTAGGCTG-CACTCTC-AAGCAACCTGACTCTAGAA-TACGCC-TGCTTGCGCCT-A-CCAGA-CTCGTGTCTCCA-TGGGCCTAGC-ACCCACTC--TGGGAG-CCCCTGTC-AA-GGG-AACTTGAAAC-ACATGTCAGTAGACGATG-CAC-AAACGCATC-AACGCCG--CATCT-CCT-AAACACATC---GAGTGTTAGGACTT-GGCGCTGGG-CTC-ATCCCT-GTTCGC--TCGCCG--TT-A-CTAA-GGGAA-TCCCATTTGG----
	L344_332	--GCTGT-AA-TA-TTTA-GCC-TT-AGATGGAG-TTTACCACCTGC-TTTAGGCTG-CACTCTC-AAGCAACCTGACTCTAGAA-TACGCC-TGCTTGCGCCT-A-CCAGA-CTCGTGTCTCCA-TGGGCCTAGC-ACCCACTC--TGGGAG-CCCCTGTC-AA-GGG-AACTTGAAAC-ACATGTCAGTAGACGATG-CAC-AAACGCATC-AACGCCG--CATCT-CCT-AAACACATC---GAGTGTTAGGACTT-GGCGCTGGG-CTC-AT-CCT-GTTCGC--TCGCCG--TT-A-CTAA-GGGAA-TCCCATTTGGT---
	L344_386	---TCGCCAA-TA-TTTA-GCTTTT-AGATGGAG-TTTACCACCTGC-TTTAGGCTG-CACTCTC-AAGCAACCTGACTCTAGAA-TACGCC-TGCTTGCGCCT-A-CCAGA-CTCGTGTCTCCA-TGGGCCTAGC-ACCCACTC--TGGGAG-CCCCTGTC-AA-GGG-AACTTGAAAC-ACATGTCAGTAGACGATG-CAC-AAACGCATC-AACGCCG--CATCT-CCT-AAACACATC---GAGTGTTAGGACTT-GGCGCTGGG-CTC-ATCCCT-GTTCGC--TCGCCG--TT-A-CTAA-GGGAA-TCCCATTTG-----
	L344_22	--GCTGGTAA-TAGTTTA-GCCGTT-AGATGGAG-TTTACCACCTGC-TTTAGGCTG-CACTCTC-AAGCAACCTGACTCTAGAA-TACGCC-TGCTTGCGCCT-A-CCAGA-CTCGTGTCTCCA-TGGGCCTAGC-ACCCACTC--TGGGAG-CCCCTGTC-AA-GGG-AACTTGAAAC-ACATGTCAGTAGACGATG-CAC-AAACGCATCAAACGCCG--CATCT-CCTAAAACACATC---GAGTGTTAGGACTT--GCGCTGGG-CTC-ATCCCT-GTTCGC--TCGCCG--TT-A-CTAA-GGGAA-TCCCAT--------
	L345_436	--GCTGT-AA-TA-TTTA-GCC-TT-AGATGGAG--TTACCACCTGC-TTTAGGCTG-CACTCTC-AAGCAACCTGACTCTAGAA-TACGCC-TGTCTGCGCCT-A-CCAGA-CTCACGCCTCCA-TGGGCCTAGC-ACCCACTC--TGGGAG-CCCCTGTC-AA-GGG-AACTTGAAAC-ACATGTCAGTAGACGATG-CAC-AAACGCATC-AACGCCG--CATCT-CCT-AAACACATC---GAGTGTTAGGACTT-GGCGCTGGG-CTC-ATCCCT-GTTCGC--TCGCCG--TT-A-CTAA-GGGAA-TCCCATTTGGT---
	L344_340	---TCGCCAA-TA-TTTA-GC-TTT-AGATGGAG-TTTACCACCTGC-TTTAGGCTG-CACTCTC-AAGCAACCTGACTCTAGAA-TACGCC-TGCTTGCGCCT-A-CCAGA-CTCGTGTCTCCA-TGGGCCTAGC-ACCCACTC--TGGGAG-CCCCTGTC-AA-GGG-AACTTGAAAC-ACATGTCAGTAGACGATG-CAC-AAACGCATC-AACGCCG--CATCT-CCT-AAACACATC---GAGTGTTAGGACTT-GGCGCTGGG-CTC-ATCCCT-GTTCGC--TCGCCG--TT-A-CTAA-GGGAA-TCCCATTTGG----
	L345_202	--GCTGT-AA-TA-TTTA-GCC-TT-AGATGGAG-TTTACCACCTGC-TTTAGGCTG-CACTCTC-AAGCAACCTGACTCTAGAA-TACGCC-TGCTCGCGCCT-A-CCAGA-CTCGTGTCTCCA-TGGGCCTAGC-ACCCACTC--TGGGAG-CCCCTGTC-AA-GGG-AACTTGAAAC-ACATGTCAGTAGACGATG-CAC-AAACGCATC-AACGCCG--CATCT-CCT-AAACACATC---GAGTGTTAGGACTT-GGCGCTGGG-CTC-ATCCCT-GTTCGC--TCGCCG--TT-A-CTAA-GGGAA-TCCCATTTGG----
	L345_442	--GCTGT-AA-TA-TTTA-GCC-TT-AGATGGAG-TTTACCACCTGC-TTTAGGCTG-CACTCTC-AAGCAACCTGACTCTAGAA-TACGCC-TGCTTGCGCCT-A-CCAGA-CTCGTGTCTCCA-TGGGCCTAGC-ACCCACTC--TGGGAG-CCCCTGTC-AA-GGG-AACTTGAAAC-ACATGCCAGTAGACGATG-CAC-AAACGCATC-AACGCCG--CATCT-CCT-AAACACATT---GAGTGTTAGGACTT-GGCGCTGGG-CTC-ATCCCT-GTTCGC--TCGCCG--TT-A-CTAA-GGGAA-TCCCATTTGG----
	L345_214	--GCTGT-AA-TA-TTTA-GCC-TT-AGATGGAG-TTTACCACCTGC-TTTAGGCTG-CACTCTC-AAGCAACCTGACTCTAGAA-TACGCC-TGCTTGCGCCT-A-CCAGA-CTCACGCCTCCA-TGGGCCTAGC-ACCCACTT--TGGGAG-CCCCTGTC-AA-GGG-AACTTGAAAC-ACATGTGAGTAGACGATG-CAC-AAACGCATC-AACGCCG--CATCT-CCT-AAACACATC---GAGTGTTAGGACTT-GGCGCTGGG-CTC-ATCCCT-GTTCGC--TCGCCG--TT-A-CTAA-GGGAA-TCCCATTTGG----
	L345_187	--GCTGT-AA-TA-TTTA-GCC-TT-AGATGGAG-TTTACCACCTGC-TTTAGGCTG-CACTCTC-AAGCAACCTGACTCTAGAA-TACGCC-TGCTTGCGCCT-A-CCAGA-CTCGTGTCTCCA-TGGGCCTAGC-ACCCACTC--TGGGAG-CCCCTGTC-AA-GGG-AACTTGAAAC-ACATGCCAGTAGACGATG-CAC-AAACGCATC-AACGCCG--CATCT-CCT-AAACACATT---GAGTGTTAGGACTT-GGCGCTGGG-CTC-ATCCCT-GTTCGC--TCGCCG--TT-A-CTAA-GGGAA-TCCCATTTGG----
	L345_13	--GCTGT-AA-TA-TTTA-GCC-TT-AGATGGAG-TTTACCACCTGC-TTTAGGCTG-CACTCTC-AAGCAACCTGACTCTAGAA-TACGCC-TGCTTGCGCCT-A-CCAGA-CTCGTGTCTCCA-TGGGCCTAGC-ACCCACTC--TGGGAG-CCCCTGTC-AA-GGG-AACTTGAAAC-ACATGTCAGTAGACGATG-CAC-AAACGCATC-AACGCCG--CATCT-CCTAAAACACATC---GAGTGTTAGGACTT-G-CGCTGGG-CTC-ATCCCT-GTTCGC--TCGCCG--TT-A-CTAA-GGGAA-TCCCATTTGG----
	L345_317	--GCTGT-AA-TA-TTTA-GCC-TT-AGATGGAG-TTTACCACCTGC-TTTAGGCTG-CACTCTC-AAGCAACCTGACTCTAGAA-TACGCC-TGCTTGCGCCT-A-CCAGA-CTCGTGTCTCCA-TGGGCCTAGC-ACCCACTC--TGGGAG-CCCCTGTC-AA-GGG-AACTTGAAAC-ACATGTCAGTAGACGATG-CAC-AAACGCATC-AACGCCG--CATCT-CCT-AAACACATC---GAGTGTTAGGACTT-GGCGCTGGG-CTC-ATCCCT-GTTCGC--TCGCCG--TT-A-CTAA-GGGAA-TCCCACTTTG----
	L345_166	--GCTGT-AA-TA-TTTA-GCC-TT-AGATGGAG-TTTACCACCTGC-TTTAGGCTG-CACTCTC-AAGCAACCTGACTCTAGAA-TACGCC-TGCTTGCGCCT-A-CCAGA-CTCGTGTCTCCA-TGGGCCTAGC-ACCCACTC--TGGGAG-CCCCTGTC-AA-GGG-AACTTGAAAC-ACATGTCAGTAGACGATG-CAC-AAACGCATC-AACGCCG--CATCT-CCT-AAACACATC---GAGTGTTAGGACTT-GGCGCTGGG-CTC-ATCCCT-GTTCGC--TCGCCG--TTTA-CTAA-GGCAA-TCCCTGTTG-----
	L345_99	--GCTGT-AA-TA-TTTA-GCC-TT-AGATGGAG-TTTACCACCTGC-TTTAGGCTG-CACTCTC-AAGCAACCTGACTCTAGAA-TACGCC-TGCTTGCGCCT-A-CCAGA-CTCGTGTCTCCA-TGGGCCTAGC-ACCCACTC--TGGGAG-CCCCTGTC-AA-GGG-AACTTGAAAC-ACATGTCAGTAGACGATG-CAC-AAACGCATC-AACGCCG--CATCT-CCT-AAACACATC---GAGTGTTAGGACTT-GGCGCTGGG-CTC-ATCCCT-GTTCGC--TCGCCG--TT-A-CTAA-GGGAA-TCCCATTTGG----
	L345_98	--GCTGT-AA-TA-TTTA-GCC-TT-AGATGGAG-TTTACCACCTGC-TTTAGGCTG-CACTCTC-AAGCAACCTGACTCTAGAA-TACGCC-TGCTTGCGCCT-A-CCAGA-CTCGTGTCTCCA-TGGGCCTAGC-ACCCACTC--TGGGAG-CCCCTGTC-AA-GGG-AACTTGAAAC-ACATGTCAGTAGACGATG-CAC-AAACGCATC-AACGCCG--CATCT-CCT-AAACACATC---GAGTGTTAGGACTT-GGCGCTGGG-CTC-ATCCCT-GTTCGC--TCGCCG--TT-A-CTAA-GGGAA-TCCCATTTGG----
	L345_407	--GCTGT-AA-TA-TTTA-GCC-TT-AGATGGAG-TTTACCACCTGC-TTTAGGCTG-CACTCTC-AAGCAACCTGACTCTAGAA-TACGCC-TGCTTGCGCCT-A-CCAGA-CTCGTGTCTCCA-TGGGCCTAGC-ACCCACTC--TGGGAG-CCCCTGTC-AA-GGG-AACTTGAAAC-ACATGTCAGTAGACGATG-CAC-AAACGCATC-AACGCCG--CATCT-CCT-AAACACATC---GAGTGTTAGGACTT-GGCGCTGGG-CTC-ATCCCT-GTTCGC-TTCGCCG--TT-A-CTAA-GGG-AATCCCATTTG-----
	L345_300	--GCTGT-AA-TA-TTTA-GCC-TT-AGATGGAG-TTTACCACCTGC-TTTAGGCTG-CACTCTC-AAGCAACCTGACTCTAGAA-TACGCC-TGCTTGCGCCT-A-CCAGA-CTCGTGTCTCCA-TGGGCCTAGC-ACCCACTC--TGGGAG-CCCCTGTC-AA-GGG-AACTTGAAAC-ACATGTCAGTAGACGATG-CAC-AAACGCATC-AACGCCG--CATCT-CCT-AAACACATC---GAGTGTTAGGACTT-GGCGCTGGG-CTC-AT-CCT-GTTCGC--TCGCCG--TT-A-CTAA-GGGAA-TCCCATTTGGT---
	L345_221	--GCTGT-AA-TA-TTTA-GCC-TT-AGATGGAG-TTTACCACCTGC-TTTAGGCTG-CACTCTC-AAGCAACCTGACTCTAGAA-TACGCC-TGCTTGCGCCT-A-CCAGA-CTCGTGTCTCCA-TGGGCCTAGC-ACCCACTC--TGGGAG-CCCCTGTC-AA-GGG-AACTTGAGAC-ACGTGTCAGTAGGCGATG-CAC-AAACGCATC-AACGCCG--CATCT-CCT-AAACACGTC---GAGTGTTAGGACTT-GGCGCTGGG-CTC-ATCCCT-GTTCGC--TCGCCG--TT-A-CTAA-GGGAA-TCCCATTTGG----
	L345_293	--GCTGT-AA-TA-TTTA-GCC-TT-AGATGGAG-TTTACCACCTGC-TTTAGGCTG-CACTCTC-AAGCAACCTGACTCTAGAA-CACGCC-TGCTTGCGCCT-A-CCAGA-CTCGTGTCTCCA-TGGGCCTAGC-ACCCACTC--TGGGAG-CCCCTGTC-AA-GGG-AACTTGAAAC-ACATGTCAGTAGACGATG-CAC-AAACGCATC-AACGCCG--CATCT-CCT-AAACACATC---GAGTGTTAGGACTT-GGCGCTGGG-CTC-ATCCCT-GTTCGC--TCGCCG--TT-A-CTAA-GGGAA-TCCCATTTGG----
	L345_324	--GCTGT-AA-TA-TTTA-GCC-TT-AGATGGAG-TTTACCACCTGC-TTTAGGCTG-CACTCTC-AAGCAACCTGACTCTAGAA-TACGCC-TGCTTGCGCCT-A-CCAGA-CTCGTGTCTCCA-TGGGCCTATC-ACCCACTC--TGGGAG-CCCCTGTC-AA-GGG-AACTTGAAAC-ACATGTCAGTAGACGATG-CAC-AAACGCATC-AACGCCG--CATCT-CCT-AAACACATC---GAGTGTTAGGACTT-GGCGCTGGG-CTC-ATCCCT-GTTCGC-TTCGCCG--TT-A-CTAA-GGGAACTCCCCTAT------
	L345_344	--GCTGT-AA-TA-TTTA-GCC-TT-AGATGGAG-TTTACCACCTGC-TTTAGGCTG-CACTCTC-AAGCAACCTGACTCTAGAA-TACGCC-TGCTCGCGCCT-A-CCAGA-CTCGTGTCTCCA-TGGGCCTAGC-ACCCACTC--TGGGAG-CCCCTGTC-AA-GGG-AACTTGAAAC-ACATGTCAGTAGACGATG-CAC-AAACGCATC-AACGCCG--CATCT-CCT-AAACACATC---GAGTGTTAGGACTT-GGCGCTGGG-CTC-ATCCCT-GTTCGC--TCGCCG--TT-A-CTAA-GGGAA-TCCCATTTGG----
	L345_225	--GCTGT-AA-TA-TTTA-GCC-TT-AGATGGAG-TTTACCACCTGC-TTTAGGCTG-CACTCTC-AAGCAACCTGACTCTAGAA-TACGCC-TGCTTGCGCCT-A-CCAGA-CTCGTGTCTCCA-TGGGCCTAGC-ACCCACTC--TGGGAG-CCCCTGTC-AA-GGG-AACTTGAAAC-ACATGTCAGTAGACGATG-CAC-AAACGCATC-AACGCCG--CATCT-CCT-AAACACATC---GAGTGTTAGGACTT-GGCGCTGGG-CTC-ATCCCT-GTTCGC--TCGCCG--TT-A-CTAA-GGGAA-TCCCATTTCG----
	L345_39	--GCTGT-AA-TA-TTTA-GCC-TT-AGATGGAG-TTTACCACCTGC-TTTAGGCTG-CACTCTC-AAGCAACCTGACTCTAGAA-TACGCC-TGCTTGCGCCT-A-CCAGA-CTCGTGTCTCCA-TGGGCCTAGC-ACCCACTC--TGGGAG-CCCCTGTC-AA-GGG-AACTTGAAAC-ACATGTCAGTAGACGATG-CAC-AAACGCATC-AACGCCG--CATCT-CCT-AAACACATT---GAGTGTTAGGACTT-G-CGCTGGG-CTC-ATCCCT-GTTCGC--TCGCCG--TT-A-CTAA-GGGAA-TCCCATTTGGT---
	L345_165	--GCTGT-AA-TA-TTTA-GCC-TT-AGATGGAG-TTTACCACCTGC-TTTAGGCTG-CACTCTC-AAGCAACCTGACTCTAGAA-TACGCC-TGCTTGCGCCT-A-CCAGA-CTCGTGTCTCCA-TGGGCCTAGC-ACCCACTC--TGGGAG-CCCCTGTC-AA-GGG-AACTTGAAAC-ACATGTCAGTAGACGATG-CAC-AAACGCATC-AACGCCG--CATCT-CCT-AAACACATC---GAGTGTTAGGACTT-GGCGCTGGG-CTC-ATCCCT-GTTCGC--TCGCCG--TT-A-CTAA-GGGAA-TCCCATTTGG----
	L345_198	--GCTGT-AA-TA-TTTA-GCC-TT-AGATGGAG-TTTACCACCTGC-TTTAGGCTG-CACTCTC-AAGCAACCTGACTCTAGAA-TACGCC-TGCTTGCGCCT-A-CCAGA-CTCGTGTCTCCA-TGGGCCTAGC-ACTCACTC--TGGGAG-CCCCTGTC-AA-GGG-AACTTGAAAC-ACATGTCAGTAGACGATG-CAC-AAACGCATC-AACGCCG--CATCT-CCT-AAACACATC---GAGTGTTAGGACTT-GGCGCTGGG-CTC-ATCCCT-GTTCGC--TCGCCG--TT-A-CTAA-GGGAA-TCCCATTTGG----
	L345_333	--GCTGT-TA-TA-TTTA-GCC-TT-AGATGGAG-TTTACCACCTGC-TTTAGGCTG-CACTCTC-AAGCAACCTGACTCTAGAA-TACGCC-TGCTCGCGCCT-A-CCAGA-CTCGTGTCTCCA-TGGGCCTAGC-ACCCACTC--TGGGAG-CCCCTGTC-AA-GGG-AACTTGAAAC-ACATGTCAGTAGACGATG-CAC-AAACGCATC-AACGCCG--CATCT-CCT-AAACACATC---GAGTGTTAGGACTT-GGCGCTGGG-CTC-ATCCCT-GTTCGC--TCGCCG--TT-A-CTAA-GGGAA-TCCCATTTGG----
	L345_240	--GCTGT-AA-TA-TTTA-GCC-TT-AGATGGAG-TTTACCACCTGC-TTTAGGCTA-CACTCTC-AAGCAACCTGACTCTAGAA-TACGCC-TGCTTGCGCCT-A-CCAGA-CTCGTGTCTCCA-TGGGCCTAGC-ACCCACTC--TGGGAG-CCCCTGTC-AA-GGG-AACTTGAAAC-ACATGTCAGTAGACGATG-CAC-AAACGCATC-AACGCCG--CATCT-CCT-AAACACATC---GAGTGTTAGGACTT-GGCGCTGGG-CTC-ATCCCT-GTTCGC--TCGCCG--TT-A-CTAA-GGGAA-TCCCATTTGG----
	L345_348	--GCTGT-AA-TA-TTTA-GCC-TT-AGATGGAG-TTTACCACCTGC-TTTAGGCTG-CACTCTC-AAGCAACCTGACTCTAGAA-TACGCC-TGCTTGCGCCT-A-CCAGA-CTCGTGTCTCCA-TGGGCCTAGC-ACCCACTC--TGGGAG-CCCCTGTC-AA-GGG-AACTTGAAAC-ACATGTCAGTAGACGATG-CAC-AAACGCATC-AACGCCG--CATCT-CCT-AAACACATC---GAGTGTTAGGACTT-GGCGCTGGG-CTC-AT-CCT-GTTCGC-TTCGCCG--TT-A-CTAA-GGGAACTCCCATTTG-----
	L345_56	--GCTGT-AA-TA-TTTA-GCC-TT-AGATGGAG-TTTACCACCTGC-TTTAGGCTG-CACTCTC-AAGCAACCTGACTCTAGAA-TACGCC-TGCTTGCGCCT-A-CCAGA-CTCGTGTCTCCA-TGGGCCTAGC-ACCCACTC--TGGGAG-CCCCTGTC-AA-GGG-AACTTGAAAC-ACATGTCAGTAGACGATG-CAC-AAACGCATC-AACGCCG--CATCT-CCT-AAACACATC---GAGTGTTAGGACTT-G-CGCTGGG-CTC-ATCCCT-GTTCGC--TCGCCG--TT-A-CTAA-GGGAA-TCCCATTTGGT---
	L345_72	--GCTGT-AA-TA-TTTA-GCC-TT-AGATGGAG-TTTACCACCTGC-TTTAGGCTG-CACTCTC-AAGCAACCTGACTCTAGAA-TACGCC-TGCTTGCGCCT-A-CCAGA-CTCGTGTCTCCA-TGGGCCTAGC-ACCCACTC--TGGGAG-CCCCTGTC-AA-GGG-AACTTGAGAC-ACGTGTCAGTAGGCGATG-CAC-AGACGCATC-AACGCCG--CATCT-CCT-AAACACGTC---GAGTGTTAGGACTT--GCGCTGGG-CTC-ATCCCT-GTTCGC--TCGCCG--TT-A-CTAA-GGGAA-TCCCATTTGGT---
	L345_378	--GCTGT-AA-TA-TTTA-GCC-TT-AGATGGAG-TTTACCACCTGC-TTTAGGCTG-CACTCTC-AAGCAACCTGACTCTAGAA-TACGCC-TGCTTGCGCCT-A-CCAGA-CTCGTGTCTCCA-TGGGCCTAGC-ACCCACTC--TGGGAG-CCCCTGTC-AA-GGG-AACTTGAAAC-ACATGTCAGTAGGCGATG-CAC-AGACGCATC-AACGCCG--CATCT-CCT-AAACACGTC---GAGTGTTAGGACTT-GGCGCTGGG-CTC-ATCCCT-GTTCGC--TCGCCG--TTTA-CTAA-GGCAA-TCCCTGTTG-----
	L345_249	--GCTGT-AA-TA-TTTA-GCC-TT-AGATGGAG-TTTACCACCTGC-TTTAGGCTG-CACTCTC-AAGCAACCTGACTCTAGAA-TACGCC-TGTCTGCGCCT-A-CCAGA-CTCACGCCTCCA-TGGGCCTAGC-ACCCACTC--TGGGAG-CCCCTGTC-AA-GGG-AACTTGAAAC-ACATGTCAGTAGACGATG-CAC-AAACGCATC-AACGCCG--CATCT-CCT-AAACACATC---GAGTGTTAGGACTT-GGCGCTGGG-CTC-ATCCCT-GTTCGC--TCGCCG--TT-A-CTAA-GGGAA-TCCCATTTGG----
	T249_267	--ACTGT-AA-TA-TTTA-GCC-TT-AGATGGAG-TTTACCACCTGC-TTTAGGCTG-CACTCTC-AAGCAACCTGACTCTAGAA-TACGCC-TGCTCGCGCCT-A-CCAGA-CTCGTGTCTCCA-TGGGCCTAGC-ACCCACTC--TGGGAG-CCCCTGTC-AA-GGG-AACTTGAAAC-ACATGTCAGTAGACGATG-CAC-AAACGCATC-AACGCCG--CATCT-CCT-AAACACATC---GAGTGTTAGGACTT-GGCGCTGGG-CTC-ATCCCT-GTTCGC--TCGCCG--TT-A-CTAA-GGGAA-TCCCATTTGG----
	T249_265	--GCTGT-AA-TA-TTTA-GCC-TT-AGATGGAG-TTTACCACCTGC-TTTAGGCTG-CACTCTC-AAGCAACCTGACTCTAGAA-TACGCC-TGCTCGCGCCT-A-CCAGA-CTCGTGTCTCCA-TGGGCCTAGC-ACCCACTC--TGGGAG-CCCCTGTC-AA-GGG-AACTTGAAAC-ACATGTCAGTAGACGATG-CAC-AAACGCATC-AACGCCG--CATCT-CCT-AAACACATC---GAGTGTTAGGACTT-GGCGCTGGG-CTC-ATCCCT-GTTCGC--TCGCCG--TT-A-CTAA-GGGAA-TCCCATTTGG----
	T249_90	--GCTGT-AA-TA-TTTA-GCC-TT-AGATGGAG-TTTACCACCTGC-TTTAGGCTG-CACTCTC-AAGCAACCTGACTCTAGAA-TACGCC-TGCTTGCGCCT-A-CCAGA-CTCGTGTCTCCA-TGGGCCTAGC-ACCCACTC--TGGGAG-CCCCTGTC-AA-GGG-AACTTGAAAC-ACATGTCAGTAGACGATG-CAC-AAACGCATC-AACGCCG--CATCT-CCT-AAACACATC---GAGTGTTAGGACTT-GGCGCTGGG-CTC-ATCCCT-GTTCGC--TCGCCG--TT-A-CTAA-GGGAA-TCCCATTTGG----
	T249_140	--GCTGT-AA-TA-TTTA-GCC-TT-AGATGGAG-TTTACCACCTGC-TTTAGGCTG-CACTCTC-AAGCAACCTGACTCTAGAA-TACGCC-TGCTTGCGCCT-A-CCAGA-CTCGTGTCTCCA-TGGGCCTAGC-ACCCACTC--TGGGAG-CCCCTGTC-AA-GGG-AACTTGAAAC-ACATGTCAGTAGACGATG-CAC-AAACGCATC-AACGCCG--CATCT-CCT-AAACACATC---GAGTGTTAGGACTT-GGCGCTGGG-CTC-ATCCCT-GTTCGC--TCGCCG--TT-A-CTAA-GGGAA-TCCCATTTGG----
	T249_210	--GCTGT-AA-TA-TTTA-GCC-TT-AGATGGAG-TTTACCACCTGC-TTTAGGCTG-CACTCTC-AAGCAACCTGACTCTAGAA-TACGCC-TGCTCGCGCCT-A-CCAGA-CTCGTGTCTCCA-TGGGCCTAGC-ACCCACTC--TGGGAG-CCCCTGTC-AA-GGG-AACTTGAAAC-ACATGTCAGTAGACGATG-CAC-AAACGCATC-AACGCCG--CATCT-CCT-AAACACATC---GAGTGTTAGGACTT-GGCGCTGGG-CTC-ATCCCT-GTTCGC--TCGCCG--TT-A-CTAA-GGGAA-TCCCATTTGG----
	T249_335	--GCTGT-AA-TA-TTTA-GCC-TT-AGATGGAG-TTTACCACCTGC-TTTAGGCTG-CACTCTC-AAGCAACCTGACTCTAGAA-TACGCC-TGCTTGCGCCT-A-CCAGA-CTCGTGTCTCCA-TGGGCCTAGC-ACCCACTC--TGGGAG-CCCCTGTC-AA-GGG-AACTTGAAAC-ACATGTCAGTAGACGATG-CAC-AAACGCATC-AACGCCG--CATCT-CCT-AAACACATC---GAGTGTTAGGACTT-GGCGCTGGG-CTC-AT-CCT-GTTCGC--TCGCCG--TT-A-CTAA-GGGAACTCCCACTTTG----
	T249_361	--GCTGT-AA-TA-TTTA-GCC-TT-AGATGGAG-TTTACCACCTGC-TTTAGGCTG-CACTCTC-AAGCAACCTGACTCTAGAA-TACGCC-TGCTTGCGCCT-A-CCAGA-CTCGTGTCTCCA-TGGGCCTAGC-ACCCACTT--TGGGAG-CCCCTGTC-AA-GGG-AACTTGAAAC-ACATGTCAGTAGACGATG-CAC-AAACGCATC-AACGCCG--CATCT-CCT-AAACACATC---GAGTGTTAGGACTT-GGCGCTGGG-CTC-ATCCCT-GTTCGC--TCGCCG--TT-A-CTAA-GGGAA-TCCCATTTGG----
	T249_157	--GCTGT-AA-TA-TTTA-GCC-TT-AGATGGAG-TTTACCACCTGC-TTTAGGCTG-CACTCTC-AAGCAACCTGACTCTAGAA-TACGCC-TGCTTGCGCCT-A-CCAGA-CTCGTGTCTCCA-TGGGCCTAGC-ACCCACTC--TGGGAG-CCCCTGTC-AA-GGG-AACTTGAAAC-ACATGTCAGTAGACGATG-CAC-AAACGCATC-AACGCCG--CATCT-CCT-AAACACGTC---GAGTGTTAGGACTT-GGCGCTGGG-CTC-ATCCCT-GTTCGC--TCGCCG--TT-A-CTAA-GGGAA-TCCCATTTGG----
	T249_86	--GCTGT-AA-TA-TTTA-GCC-TT-AGATGGAG-TTTACCACCTGC-TTTAGGCTG-CA-TCTC-AAGCAACCTGACTCTAGAA-TACGCC-TGTCTGCGCCT-A-CCAGA-CTCACGCCTCCA-TGGGCCTAGC-ACCCACTT--TGGGAG-CCCCTGTC-AA-GGG-AACTTGAAAC-ACATGTCAGTAGACGATG-CAC-AAACGCATC-AACGCCG--CATCT-CCT-AAACACATC---GAGTGTTAGGACTT-GGCGCTGGG-CTC-ATCCCT-GTTCGC--TCGCCG--TT-A-CTAA-GGGAA-TCCCATTTGGT---
	T249_247	--GCTGTAAT-AT-TTTA-GCC-TT-AGATGGAG-TTTACCACCTGC-TTTAGGCTG-CACTCTC-AAGCAACCTGACTCTAGAA-TACGCC-TGCTTGCGCCT-A-CCAGA-CTCGTGTCTCCA-TGGGCCTAGC-ACCCACTC--TGGGAG-CCCCTGTC-AA-GGG-AACTTGAAAC-ACATGTCAGTAGACGATG-CAC-AAACGCATC-AACGCCG--CATCT-CCT-AAACACATC---GAGTGTTAGGACTT-GGCGCTGGG-CTC-ATCCCT-GTTCGC--TCGCCG--TT-A-CTAA-GGG-AATCCCATTTG-----
	T249_382	--GCTGT-AA-TA-TTTA-GCC-TT-AGATGGAG-TTTACCACCTGC-TTTAGGCTG-CACTCTC-AAGCAACCTGACTCTAGAA-TACGCC-TGCTTGCGCCT-A-CCAGA-CTCGTGTCTCCA-TGGGCCTAGC-ACCCACTC--TGGGAG-CCCCTGTC-AA-GGG-AACTTGAAAC-ACATGTCAGTAGACGATG-CAC-AAACGCATC-AACGCCG--CATCT-CCT-AAACACATC---GAGTGTTAGGACTT-GGCGCTGGG-CTC-ATCCCT-GTTCGC--TCGCCG--TT-A-CTAA-GGGAACTCCCATTTG-----
	T249_344	---TCGCCAA-TA-TTTA-GC-TTT-AGATGGAG-TTTACCACCTGC-TTTAGGCTG-CACTCTC-AAGCAACCTGACTCTAGAA-TACGCC-TGCTCGCGCCT-A-CCAGA-CTCGTGTCTCCA-TGGGCCTAGC-ACCCACTC--TGGGAG-CCCCTGTC-AA-GGG-AACTTGAAAC-ACATGTCAGTAGACGATG-CAC-AAACGCATC-AACGCCG--CATCT-CCT-AAACACATC---GAGTGTTAGGACTT-GGCGCTGGG-CTC-ATCCCT-GTTCGC--TCGCCG--TT-A-CTAA-GGGAA-TCCCATTTGG----
	T249_219	--TCGCC-AA-TA-TTTA-GCC-TT-AGATGGAG-TTTACCACCTGC-TTTAGGCTG-CACTCTC-AAGCAACCTGACTCTAGAA-TACGCC-TGCTTGCGCCT-A-CCAGA-CTCGTGTCTCCA-TGGGCCTAGC-ACCCACTC--TGGGAG-CCCCTGTC-AA-GGG-AACTTGAGAC-ACGTGTCAGTAGGCGATG-CAC-AAACGCATC-AACGCCG--CATCT-CCT-AAACACGTC---GAGTGTTAGGACTT-GGCGCTGGG-CTC-ATCCCT-GTTCGC--TCGCCG--TT-A-CTAA-GGGAA-TCCCATTTGG----
	T323_124	--GCTGT-AA-TA-TTTA-GCC-TT-AGATGGAG-TTTACCACCTGC-TTTAGGCTG-CACTCTC-AAGCAACCTGACTCTAGAA-TACGCC-TGCTTGCGCCT-A-CCAGA-CTCGTGTCTCCA-TGGGCCTAGC-ACCCACTC--TGGGAG-CCCCTGTC-AA-GGG-AACTTGAAAC-ACATGCCAGTAGACGATG-CAC-AAACGCATC-AACGCCG--CACCT-CCT-AAACACATC---GAGTGTTAGGACTT-GGCGCTGGG-CTC-ATCCCT-GTTCGC--TCGCCG--TT-A-CTAA-GGGAA-TCCCATTTGG----
	T323_91	--GCTGT-AA-TA-TTTA-GCC-TT-AGATGGAG-TTTACCACCTGC-TTTAGGCTG-CACTCTC-AAGCAACCTGACTCTAGAA-TACGCC-TGCTCGCGCCT-A-CCAGA-CTCGTGTCTCCA-TGGGCCTAGC-ACCCACTC--TGGGAG-CCCCTGTC-AA-GGG-AACTTGAAAC-ACATGTCAGTAGACGATG-CAC-AAACGCATC-AACGCCG--CATCT-CCT-AAACACATC---GAGTGTTAGGACTT-GGCGCTGGG-CTC-ATCCCT-GTTCGC--TCGCCG--TT-A-CTAA-GGGAA-TCCCATTTGG----
	T323_214	--GCTGT-AA-TA-TTTA-GCC-TT-AGATGGAG-TTTACCACCTGC-TTTAGGCTG-CACTCTC-AAGCAACCTGACTCTAGAA-TACGCC-TGCTTGCGCCT-A-CCAGA-CTCGTGTCTCCA-TGGGCCTAGC-ACCCACTC--TGGGAG-CCCCTGTC-AA-GGG-AACTTGAAAC-ACATGTCAGTAGACGATG-CAC-AAACGCATC-AACGCCG--CACCT-CCT-AAACACATC---GAGTGTTAGGACTT-GGCGCTGGG-CTC-ATCCCT-GTTCGC--TCGCCG--TT-A-CTAA-GGGAA-TCCCATTTGG----
	T323_99	--GCTGT-AA-TA-TTTA-GCC-TT-AGATGGAG-TTTACCACCTGC-TTTAGGCTG-CACTCTC-AAGCAACCTGACTCTAGAA-TACGCC-TGCTCGCGCCT-A-CCAGA-CTCGTGTCTCCA-TGGGCCTAGC-ACCCACTC--TGGGAG-CCCCTGTC-AA-GGG-AACTTGAAAC-ACATGTCAGTAGACGATG-CAC-AAACGCATC-AACGCCG--CATCT-CCT-AAACACATC---GAGTGTTAGGACTT-GGCGCTGGG-CTC-ATCCCT-GTTCGC--TCGCCG--TT-A-CTAA-GGGAA-TCCCATTTGG----
	T323_179	--GCTGT-AA-TA-TTTA-GCC-TT-AGATGGAG-TTTACCACCTGC-TTTAGGCTG-CACTCTC-AAGCAACCTGACTCTAGAA-TACGCC-TGCTTGCGCCT-A-CCAGA-CTCGTGTCTCCA-TGGGCCTAGC-ACCCACTC--TGGGAG-CCCCTGTC-AA-GGG-AACTTGAAAC-ACATGTCAGTAGACGATG-CAC-AAACGCATC-AACGCCG--CATCT-CCT-AAACACATC---GAGTGTTAGGACTT-GGCGCTGGG-CTC-ATCCCT-GTTCAC--TCGCAG--TTTA-CTGG-GGGAA-TCTCGGTTG-----
	T323_41	--GCTGT-AA-TA-TTTA-GCC-TT-AGATGGAG-TTTACCACCTGC-TTTAGGCTG-CACTCTC-AAGCAACCTGACTCTAGAA-TACGCC-TGCTCGCGCCT-A-CCAGA-CTCGTGTCTCCA-TGGGCCTAGC-ACCCACTC--TGGGAG-CCCCTGTC-AA-GGG-AACTTGAAAC-ACATGTCAGTAGACGATG-CAC-AAACGCATC-AACGCCG--CATCT-CCT-AAACACATC---GAGTGTTAGGACTT--GCGCTGGG-CTC-ATCCTT-GTTCGC--TCGCCG--TT-A-CTAA-GGGAA-TCCCATTTGGT---
	T323_210	--GCTGT-AA-TA-TTTA-GCC-TT-AGATGGAG-TTTACCACCTGC-TTTAGGCTG-CACTCTC-AAGCAACCTGACTCTAGAA-TACGCC-TGCTTGCGCCT-A-CCAGA-CTCGTGTCTCCA-TGGGCCTAGC-ACCCACTC--TGGGAG-CCCCTGTC-AA-GGG-AACTTGAAAC-ACATGCCAGTAGACGATG-CAC-AAACGCATC-AACGCCG--CATCT-CCT-AAACACATT---GAGTGTTAGGACTT-GGCGCTGGG-CTC-ATCCCT-GTTCGC--TCGCCG--TT-A-CTAA-GGGAA-TCCCACTTTG----
	T323_30	--GCTGT-AA-TA-TTTA-GCC-TT-AGATGGAG-TTTACCACCTGC-TTTAGGCTG-CACTCTC-AAGCAACCTGACTCTAGAA-TACGCC-TGCTTGCGCCT-A-CCAGA-CTCGTGTCTCCA-TGGGCCTAGC-ACCCACTC--TGGGAG-CCCCTGTC-AA-GGG-AACTTGAAAC-ACATGTCAGTAGACGATG-CAC-AAACGCATC-AACGCCG--CATCT-CCTAAAACACATC---GAGTGTTAGGACTT-G-CGCTGGG-CTC-ATCCCT-GTTCGC--TCGCCG--TT-A-CTAA-GGGAA-TCCCATTTGG----
	T323_158	--GCTGTTAA-TA-TTTA-GCC-TT-AGATGGAG-TTTACCACCTGC-TTTAGGCTG-CACTCTC-AAGCAACCTGACTCTAGAA-TACGCC-TGCTTGCGCCT-A-CCAGA-CTCGTGTCTCCA-TGGGCCTAGC-ACCCACTC--TGGGAG-CCCCTGTC-AA-GGG-AACTTGAAAC-ACATGTCAGTAGACGATG-CAC-AAACGCATC-AACGCCG--CACCT-CCT-AAACACATC---GAGTGTTAGGACTT-GGCGCTGGG-CTC-ATCCCT-GTTCGC--TCGCCG--TT-A-CTAA-GGG-AATCCCATTTG-----
	T323_110	--GCTGT-AA-TA-TTTA-GCC-TT-AGATGGAG-TTTACCACCTGC-TTTAGGCTG-CACTCTC-AAGCAACCTGACTCTAGAA-TACGCC-TGCTTGCGCCT-A-CCAGA-CTCGTGTCTCCA-TGGGCCTAGC-ACCCACTC--TGGGAG-CCCCTGTC-AA-GGG-AACTTGAAAC-ACATGTCAGTAGACGATG-CAC-AAACGCATC-AACGCCG--CATCT-CCT-AAACACATC---GAGTGTTAGGACTT-GGCGCTGGG-CTC-ATCCCT-GTTCGC--TCGCCG--TT-A-CTAA-GGGAA-TCCCATTTGG----
	T323_102	--GCTGT-AA-TA-TTTA-GCC-TT-AGATGGAG-TTTACCACCTGC-TTTAGGCTG-CACTCTC-AAGCAACCTGACTCTAGAA-TACGCC-TGCTTGCGCCT-A-CCAGA-CTCGTGTCTCCA-TGGGCCTAGC-ACCCACTC--TGGGAG-CCCCTGTC-AA-GGG-AACTTGAAAC-ACATGTCAGTAGACGATG-CAC-AAACGCATC-AACGCCG--CATCT-CCT-AAACACATC---GAGTGTTAGGACTT-GGCGCTGGG-CTC-ATCCCT-GTTCGC--TCGCCG--TT-A-CTAA-GGGAA-TCCCATTTGG----
	T323_175	--GCTGT-AA-TA-TTTA-GCC-TTTAGATGGAG-TTTACCACCTGC-TTTAGGCTG-CACTCTC-AAGCAACCTGACTCTAGAA-TACGCC-TGCTCGCGCCT-A-CCAGA-CTCGTGTCTCCA-TGGGCCTAGC-ACCCACTC--TGGGAG-CCCCTGTC-AA-GGG-AACTTGAAAC-ACATGTCAGTAGACGATG-CAC-AAACGCATC-AACGCCG--CATCT-CCT-AAACACATC---GAGTGTTAGGACTT-GGCGCTGGG-CTC-ATCCCT-GTTCGC--TCGCCG--TT-A-CTAA-GGG-AATCCCATTTG-----
	T323_219	--GCTGT-AA-TA-TTTA-GCC-TT-AGATGGAG-TTTACCACCTGC-TTTAGGCTG-CACTCTC-AAGCAACCTGACTCTAGAA-TACGCC-TGCTCGCGCCT-A-CCAGA-CTCGTGTCTCCA-TGGGCCTAGC-ACCCACTC--TGGGAG-CCCCTGTC-AA-GGG-AACTTGAAAC-ACATGTCAGTAGACGATG-CAC-AAACGCATC-AACGCCG--CATCT-CCT-AAACACATC---GAGTGTTAGGACTT-GGCGCTGGG-CTC-ATCCCT-GTTCGC-TTCGCCG--TT-A-CTAA-GGG-AATCCCATTTG-----
	T323_93	--GCTGT-AA-TA-TTTA-GCC-TT-AGATGGAG-TTTACCACCTGC-TTTAGGCTG-CACTCTC-AAGCAACCTGACTCTAGAA-TACGCC-TGCTCGCGCCT-A-CCAGA-CTCGTGTCTCCA-TGGGCCTAGC-ACCCACTC--TGGGAG-CCCCTGTC-AA-GGG-AACTTGAAAC-ACATGTCAGTAGACGATG-CAC-AAACGCATC-AACGCCG--CATCT-CCT-AAACACATC---GAGTGTTAGGACTT-GGCGCTGGG-CTC-ATCCCT-GTTCGC--TCGCCG--TT-A-CTAG-GGCAA-TCCCTGTTGG----
	T323_129	--GCTGT-AA-TA-TTTA-GCC-TT-AGATGGAG-TTTACCACCTGC-TTTAGGCTG-CACTCTC-AAGCAACCTGACTCTAGAA-TACGCC-TGCTTGCGCCT-A-CCAGA-CTCATGTCTCCA-TGGGCCTAGC-ACCCACTC--TGGGAG-CCCCTGTC-AA-GGG-AACTTGAAAC-ACATGTCAGTAGACGATG-CAC-AAACGCATC-AACGCCG--CATCT-CCT-AAACACATC---GAGTGTTAGGACTT-GGCGCTGGG-CTC-ATCCCT-GTTCGC--TCGCCG--TT-A-CTAA-GGGAA-TCCCATTTCG----
	T323_194	--GCAGT-GA-TA-TTTA-GCC-TT-AGATGGAG-TTTACCACCTGC-TTTAGGCTG-CACTCTC-AAGCAACCTGACTCTAGAA-TACGCC-TGCTTGCGCCT-A-CCAGA-CTCGTGTCTCCA-TGGGCCTAGC-ACCCACTC--TGGGAG-CCCCTGTC-AA-GGG-AACTTGAAAC-ACATGCCAGTAGACGATG-CAC-AAACGCATC-AACGCCG--CATCT-CCT-AAACACATC---GAGTGTTAGGACTT-GGCGCTGGG-CTC-ATCCCT-GTTCGC--TCGCCG--TT-A-CTAA-GGGAA-TCCCATTTGG----
	T323_92	--GCTGT-AA-TA-TTTA-GCC-TT-AGATGGAG-TTTACCACCTGC-TTTAGGCTG-CACTCTC-AAGCAACCTGACTCTAGAA-TACGCC-TGCTTGCGCCT-A-CCAGA-CTCGTGTCTCCA-TGGGCCTAGC-ACCCACTC--TGGGAG-CCCCTGTC-AA-GGG-AACTTGAAAC-ACATGTCAGTAGACGATG-CAC-AAACGCATC-AACGCCG--CATCT-CCT-AAACACATC---GAGTGTTAGGACTT-GGCGCTGGG-CTC-ATCCCT-GTTCGC--TCGCCG--TT-A-CTAA-GGGAA-TCCCTATTTG----
	T323_147	--GCTGT-AA-TA-TTTA-GCC-TT-AGATGGAG-TTTACCACCTGC-TTTAGGCTG-CACTCTC-AAGCAACCTGACTCTAGAA-TACGCC-TGCTTGCGCCT-A-CCAGA-CTCATGTCTCCA-TGGGCCTAGC-ACCCACTC--TGGGAG-CCCCTGTC-AA-GGG-AACTTGAAAC-ACATGTCAGTAGACGATG-CAC-AAACGCATC-AACGCCG--CATCT-CCT-AAACACATC---GAGTGTTAGGACTT-GGCGCTGGG-CTC-ATCCCT-GTTCGC--TCGCCG--TT-A-CTAA-GGGAA-TCCCATTTGG----
	T323_132	--GCTGT-AA-TA-TTTA-GCC-TT-AGATGGAG-TTTACCACCTGC-TTTAGGCTG-CACTCTC-AAGCAACCTGACTCTAGAA-TACGCC-TGCTTGCGCCT-A-CCAGA-CTCGTGTTTCCA-TGGGCCTAGC-ACCCACTC--TGGGAG-CCCCTGTC-AA-GGG-AACTTGAAAC-ACATGTCAGTAGACGATG-CAC-AAACGCATC-AACGCCG--CATCT-CCT-AAACACATC---GAGTGTTAGGACTT-GGCGCTGGG-CTC-ATCCCT-GTTCGC--TCGCCG--TT-A-CTAA-GGGAA-TCCCATTTGG----
	T323_106	--GCTGT-AA-TA-TTTA-GCC-TT-AGATGGAG-TTTACCACCTGC-TTTAGGCTG-CACTCTC-AAGCAACCTGACTCTAGAA-TACGCC-TGCTTGCGCCT-A-CCAGA-CTCGTGTCTCCA-TGGGCCTAGC-ACCCACTC--TGGGAG-CCCCTGTC-AA-GGG-AACTTGAAAC-ACATGTCAGTAGACGATG-CAC-AAACGCATC-AACGCCG--CATCT-CCT-AAACACATC---GAGTGTTAGGACTT-GGCGCTGGG-CTC-ATCCCT-GTTCGC--TCGCCG--TT-A-CTAA-GGGAA-TCCCATTTGG----
	T323_104	--GCTGT-AA-TA-TTTA-GCC-TT-AGATGGAG-TTTACCACCTGC-TTTAGGCTG-CACTCTC-AAGCAACCTGACTCTAGAA-TACGCC-TGCTCGCGCCT-A-CCAGA-CTCGTGTCTCCA-TGGGCCTAGC-ACCCACTC--TGGGAG-CCCCTGTC-AA-GGG-AACTTGAAAC-ACATGTCAGTAGACGATG-CAC-AAACGCATC-AACGCCG--CATCT-CCT-AAACACATC---GAGTGTTAGGACTT-GGCGCTGGG-CTC-AT-CCT-GTTCGC--TCGCCG--TT-A-CTAA-GGGAA-TCCCATTTGGT---
	T323_35	--GCTGT-AA-TA-TTTA-GCC-TT-AGATGGAG-TTTACCACCTGC-TTTAGGCTG-CACTCTC-AAGCAACCTGACTCTAGAA-TACGCC-TGCTTGCGCCT-A-CCAGA-CTCGTGTCTCCA-TGGGCCTAGC-ACCCACTC--TGGGAG-CCCCTGTC-AA-GGG-AACTTGAAAC-ACATGTCAGTAGACGATG-CAC-AAACGCATC-AACGCCG--CATCT-CCT-AAACACATC---GAGTGTTAGGACTT-G-CGCTGGG-CTC-ATCCCT-GTTCGC--TCGCCG--TT-A-CTAA-GGGAA-TCCCATTTGGT---
	T326_208	--GCTGT-AA-TA-TTTA-GCC-TT-AGATGGAG-TTTACCACCTGC-TTTAGGCTG-CACTCTC-AAGCAACCTGACTCTAGAA-TACGCC-TGCTTGCGCCT-A-CCAGA-CTCGTGTCTCCA-TGGGCCTAGC-ACCCACTC--TGGGAG-CCCCTGTC-AA-GGG-AACTTGAAAC-ACATGTCAGTAGACGATG-CAC-AAACGCATC-AACGCCG--CATCT-CCT-AAACACATC---GAGTGTTAGGACTT-GGCGCTGGG-CTC-ATCCCT-GTTCGC-TTCGCCG--TT-A-CTAA-GGG-AATCCCATTTG-----
	T326_140	--GCTGT-AA-TA-TTTA-GCC-TT-AGATGGAG-TTTACCACCTGC-TTTAGGCTG-CACTCTC-AAGCAACCTGACTCTAGAA-TACGCC-TGCTTGCGCCT-A-CCAGA-CTCGTGTCTCCA-TGGGCCTAGC-ACCCACTC--TGGGAG-CCCCTGTC-AA-GGG-AACTTGAAAC-ACATGTCAGTAGACGATG-CAC-AAACGCATC-AACGCCG--CATCT-CCT-AAACACATC---GAGTGTTAGGACTT-GGCGCTGGG-CTC-ATCCCT-GTTCGC--TCGCCG--TT-A-CTAA-GGGAA-TCCCATTTGG----
	T326_117	--GCTGT-AA-TA-TTTA-GCC-TT-AGATGGAG-TTTACCACCTGC-TTTAGGCTG-CACTCTC-AAGCAACCTGACTCTAGAA-TACGCC-TGCTTGCGCCT-A-CCAGA-CTCGTGTCTCCA-TGGGCCTAGC-ACCCACTC--TGGGAG-CCCCTGTC-AA-GGG-AACTTGAAAC-ACATGTCAGTAGGCGATG-CAC-AAACGCATC-AACGCCG--CATCT-CCT-AAACACGTC---GAGTGTTAGGACTT-GGCGCTGGG-CTC-ATCCCT-GTTCGC--TCGCCG--TT-A-CTAA-GGGAA-TCCCATTTGG----
	T326_199	--GCTGT-AA-TA-TTTA-GCC-TT-AGATGGAG-TTTACCACCTGC-TTTAGGCTG-CACTCTC-AAGCAACCTGACTCTAGAA-TACGCC-TGCTTGCGCCT-A-CCAGA-CTCGTGTCTCCA-TGGGCCTAGC-ACCCACTC--TGGGAG-CCCCTGTC-AA-GGG-AACTTGAAAC-ACATGCCAGTAGACGATG-CAC-AAACGCATC-AACGCCG--CATCT-CCT-AAACACGTC---GAGTGTTAGGACTT-GGCGCTGGG-CTC-ATCCCT-GTTCGC--TCGCCG--TT-A-CTAA-GGGAA-TCCCATTTGG----
	T326_241	--GCTGT-AA-TA-TTTA-GCC-TT-AGATGGAG-TTTACCACCTGC-TTTAGGCTG-CACTCTC-AAGCAACCTGACTCTAGAA-TACGCC-TGCTTGCGCCT-A-CCAGA-CTCGTGTCTCCA-TGGGCCTAGC-ACCCACTC--TGGGAG-CCCCTGTC-AA-GGG-AACTTGAAAC-ACATGTCAGTAGACGATG-CAC-AAACGCATC-AACGCCG--CATCT-CCT-AAACACATC---GAGTGTTAGGACTT-GGCGCTGGG-CTC-ATCCCT-GTTCGC--TCGCCG--TT-A-CTAA-GGGAA-TCCCATTTGG----
	T326_121	--GCTGT-AA-TA-TTTA-GCC-TT-AGATGGAG-TTTACCACCTGC-TTTAGGCTG-CACTCTC-AAGCAACCTGACTCTAGAA-TACGCC-TGCTTGCGCCT-A-CCAGA-CTCGTGTCTCCA-TGGGCCTAGC-ACCCACTC--TGGGAG-CCCCTGTC-AA-GGG-AACTTGAAAC-ACATGTCAGTAGACGATG-CAC-AAACGCATC-AACGCCG--CATCT-CCT-AAACACATC---GAGTGTTAGGACTT-GGCGCTGGG-CTC-AT-CCT-GTTCGC--TCGCCG--TT-A-CTAA-GGGAA-TCCCATTTGGT---
	T327_218	--GCTGT-AA-TA-TTTA-GCC-TT-AGATGGAG-TTTACCACCTGC-TTTAGGCTG-CACTCTC-AAGCAACCTGACTCTAGAA-TACGCC-TGCTCGCGCCT-A-CCAGA-CTCGTGTCTCCA-TGGGCCTAGC-ACCCACTC--TGGGAG-CCCCTGTC-AA-GGG-AACTTGAAAC-ACATGTCAGTAGACGATG-CAC-AAACGCATC-AACGCCG--CATCT-CCT-AAACACATC---GAGTGTTAGGACTT-GGCGCTGGG-CTC-ATCCCT-GTTCGC--TCGCCG--TT-A-CTAA-GGGAA-TCCCATTTGG----
	T327_408	--GCTGT-AA-TA-TTTA-GCC-TT-AGATGGAG-TTTACCACCTGC-TTTAGGCTG-CACTCTC-AAGCAACCTGACTCTAGAA-TACGCC-TGCTCGCGCCT-A-CCAGA-CTCGTGTCTCCA-TGGGCCTAGC-ACCCACTC--TGGGAG-CCCCTGTC-AA-GGG-AACTTGAAAC-ACATGTCAGTAGACGATG-CAC-AAACGCATC-AACGCCG--CATCT-CCT-AAACACATC---GAGTGTTAGGACTT-GGCGCTGGG-CTC-ATCCCT-GTTCGC--TCGCCG--TT-A-CTAA-GGGAA-TCCCATTTGG----
	T327_364	--GCTGT-AA-TA-TTTA-GCC-TT-AGATGGAG-TTTACCACCTGC-TTTAGGCTG-CACTCTC-AAGCAACCTGACTCTAGAA-TACGCC-TGCTCGCGCCT-A-CCAGA-CTCGTGTCTCCA-TGGGCCTAGC-ACCCACTC--TGGGAG-CCCCTGTC-AA-GGG-AACTTGAAAC-ACATGTCAGTAGACGATG-CAC-AAACGCATC-AACGCCG--CATCT-CCT-AAACACATC---GAGTGTTAGGACTT-GGCGCTGGG-CTC-ATCCCT-GTTCGC-TTCGCCG--TT-A-CTAACGGGAATCCCATTT-------
	T327_351	--GCTGT-AA-TA-TTTA-GCC-TT-AGATGGAG-TTTACCACCTGC-TTTAGGCTG-CACTCTC-AAGCAACCTGACTCTAGAA-TACGCC-TGCTCGCGCCT-A-CCAGA-CTCGTGTCTCCA-TGGGCCTAGC-ACCCACTC--TGGGAG-CCCCTGTC-AA-GGG-AACTTGAAAC-ACATGTCAGTAGACGATG-CAC-AAACGCATC-AACGCCG--CATCT-CCT-AAACACATC---GAGTGTTAGGACTT-GGCGCTGGG-CTC-ATCCCT-GTTCGC-TTCGCCG--TT-A-CTAA-GGG-AATCCCATTTG-----
	T327_363	--GCTGT-AA-TA-TTTA-GCC-TT-AGATGGAG-TTTACCACCTGC-TTTAGGCTG-CACTCTC-AAGCAACCTGACTCTAGAA-TACGCC-TGCTCGCGCCT-A-CCAGA-CTCGTGTCTCCA-TGGGCCTAGC-ACCCACTC--TGGGAG-CCCCTGTC-AA-GGG-AACTTGAAAC-ACATGTCAGTAGACGATG-CAC-AAACGCATC-AACGCCG--CATCT-CCT-AAACACATC---GAGTGTTAGGACTT-GGCGCTGGG-CTC-AT-CCT-GTTCGC-TTCGCCG--TT-A-CTAA-GGGAA-TCCCATTTGG----
	T327_287	--GCTGT-AA-TA-TTTA-GCC-TT-AGATGGAG-TTTACCACCTGC-TTTAGGCTG-CACTCTC-AAGCAACCTGACTCTAGAA-TACGCC-TGCTCGCGCCT-A-CCAGA-CTCGTGTCTCCA-TGGGCCTAGC-ACCCACTC--TGGGAG-CCCCTGTC-AA-GGG-AACTTGAAAC-ACATGTCAGTAGACGATG-CAC-AAACGCATC-AACGCCG--CATCT-CCT-AAACACATC---GAGTGTTAGGACTT-GGCGCTGGG-CTC-ATCCCT-GTTCGC--TCGCCG--TT-A-CTAA-GGGAA-TCCCATTTGG----
	T327_413	--GCTGT-AA-TA-TTTA-GCC-TT-AGATGGAG-TTTACCACCTGC-TTTAGGCTG-CACTCTC-AAGCAACCTGACTCTAGAA-TACGCC-TGCTTGCGCCT-A-CCAGA-CTCATGTCTCCA-TGGGCCTAGC-ACCCACTC--TGGGAG-CCCCTGTC-AA-GGG-AACTTGAAAC-ACATGTCAGTAGACGATG-CAC-AAACGCATC-AACGCCG--CATCT-CCT-AAACACATC---GAGTGTTAGGACTT-GGCGCTGGG-CTC-ATCCCT-GTTCGC--TCGCCG--TTTA-CTAA-GGCAA-TCCCTGTTG-----
	T327_172	--GCTGT-AA-TA-TTTA-GCC-TT-AGATGGAG-TTTACCACCTGC-TTTAGGCTG-CACTCTC-AAGCAACCTGACTCTAGAA-TACGCC-TGCTTGCGCCT-A-CCAGA-CTCGTATCTCCA-TGGGCCTAGC-ACCCACTC--TGGGAG-CCCCTGTC-AA-GGG-AACTTGAAAC-ACATGTCAGTAGACGATG-CAC-AAACGCATC-AACGCCG--CATCT-CCT-AAACACATC---GAGTGTTAGGACTT-GGCGCTGGG-CTC-ATCCCT-GTTCGC--TCGCCG--TT-A-CTAA-GGGAA-TCCCATTTGG----
	T327_78	--GCTGT-AA-TA-TTTA-GCC-TT-AGATGGAG-TTTACCACCTGC-TTTAGGCTG-CACTCTC-AAGCAACCTGACTCTAGAA-TACGCC-TGCTTGCGCCT-A-CCAGA-CTCGTGTCTCCA-TGGGCCTAGC-ACCCACTC--TGGGAG-CCCCTGTC-AA-GGG-AACTTGAAAC-ACATGTCAGTAGACGATG-CAC-AAACGCATC-AACGCCG--CATCT-CCTAAAACACATC---GAGTGTTAGGACTT-G-CGCTGGG-CTC-ATCCCT-GTTCGC--TCGCCG--TT-A-CTAA-GGGAA-TCCCATTTGG----
	T327_217	--GCTGT-AA-TA-TTTA-GCC-TT-AGATGGAG-TTTACCACCTGC-TTTAGGCTG-CACTCTC-AAGCAACCTGACTCTAGAA-TACGCC-TGCTCGCGCCT-A-CCAGA-CTCGTGTCTCCA-TGGGCCTAGC-ACCCACTC--TGGGAG-CCCCTGTC-AA-GGG-AACTTGAAAC-ACATGTCAGTAGACGATG-CAC-AAACGCATC-AACGCCG--CATCT-CCT-AAACACATC---GAGTGTTAGGACTT-GGCGCTGGG-CTC-ATCCCT-GTTCGC--TCGCCG--TT-A-CTAA-GGGAA-TCCCACTTTC----
	T327_189	--GCTGT-AA-TA-TTTA-GCC-TT-AGATGGAG-TTTACCACCTGC-TTTAGGCTG-CACTCTC-AAGCAACCTGACTCTAGAA-TACGCC-TGCTTGCGCCT-A-CCAGA-CTCGTGTCTCCA-TGGGCCTAGC-ACCCACTC--TGGGAG-CCCCTGTC-AA-GGG-AACTTGAAAC-ACATGTCAGTAGACGATG-CAC-AAACGCATC-AACGCCG--CATCT-CCT-AAACACATC---GAGTGTTAGGACTT-GGCGCTGGG-CTC-ATCCCT-GTTCGC--TCGCCG--TT-A-CTAA-GGGAA-TCCCATTTGG----
	T327_101	--GCTGT-AA-TA-TTTA-GCC-TT-AGATGGAG-TTTACCACCTGC-TTTAGGCTG-CACTCTC-AAGCAACCTGACTCTAGAA-TACGCC-TGCTTGCGCCT-A-CCAGA-CTCGTGTCTCCA-TGGGCCTAGC-ACCCACTC--TGGGAG-CCCCTGTC-AA-GGG-AACTTGAAAC-ACATGTCAGTAGACGATG-CAC-AAACGCATC-AACGCCG--CATCT-CCT-AAACACATC---GAGTGTTAGGACTT-GGCGCTGGG-CTC-ATCCCT-GTTCGC--TCGCCG--TT-A-CTAA-GGGAA-TCCCATTTGG----
	T327_378	--GCTGT-AA-TA-TTTA-GCC-TT-AGATGGAG-TTTACCACCTGC-TTTAGGCTG-CACTCTC-AAGCAACCTGACTCTAGAA-TACGCC-TGCTTGCGCCT-A-CCAGA-CTCGTGTCTCCA-TGGGCCTAGC-ACCCACTC--TGGGAG-CCCCTGTC-AA-GGG-AACTTGAAAC-ACATGTCAGTAGACGATG-CAC-AAACGCATC-AACGCCG--CATCT-CCT-AAACACATC---GAGTGTTAGGACTT-GGCGCTGGG-CTC-ATCCCT-GTTCGC--TCGCCG--TT-A-CTAA-GGGAACTCCCCTATT-----
	T327_220	--GCTGT-AA-TA-TTTA-GCC-TT-AGATGGAG-TTTACCACCTGC-TTTAGGCTG-CACTCTC-AAGCAACCTGACTCTAGAA-TACGCC-TGCTTGCGCCT-A-CCAGA-CTCGTGTCTCCA-TGGGCCTAGC-ACCCACTC--TGGGAG-CCCCTGTC-AA-GGG-AACTTGAAAC-ACATGTCAGTAGACGATG-CAC-AAACGCATC-AACGCCG--CATCT-CCT-AAACACATC---GAGTGTTAGGACTT-GGCGCTGGG-CTC-ATCCCT-GTTCGC--TCGCCG--TT-A-CTAA-GGGAACTCCCATTTG-----
	T327_256	--GCTGT-AA-TA-TTTA-GCC-TT-AGATGGAG-TTTACCACCTGC-TTTAGGCTG-CACTCTC-AAGCAACCTGACTCTAGAA-TACGCC-TGCTTGCGCCT-A-CCAGA-CTCGTGTCTCCA-TGGGCCTAGC-ACCCACTC--TGGGAG-CCCCTGTC-AA-GGG-AACTTGAAAC-ACATGTCAGTAGACGATG-CAC-AAACGCATC-AACGCCG--CATCT-CCT-AAACACATC---GAGTGTTAGGACTT-GGCGCTGGG-CTC-ATCCCT-GTTCGC--TCGCCG--TT-A-CTAA-GGGAACTCCCATTTG-----
	T327_182	--GCTGT-AA-TA-TTTA-GCC-TT-AGATGGAG-TTTACCACCTGC-TTTAGGCTG-CACTCTC-AAGCAACCTGACTCTAGAA-TACGCC-TGCTCGCGCCT-A-CCAGA-CTCGTGTCTCCA-TGGGCCTAGC-ACCCACTC--TGGGAG-CCCCTGTC-AA-GGG-AACTTGAAAC-ACATGTCAGTAGACGATG-CAC-AAACGCATC-AACGCCG--CATCT-CCT-AAACACATC---GAGTGTTAGGACTT-GGCGCTGGG-CTC-ATCCCT-GTTCGC--TCGCCG--TT-A-CTAA-GGGAA-TCCCTATTTG----
	T327_322	--GCTGT-AA-TA-TTTA-GCC-TT-AGATGGAG-TTTACCACCTGC-TTTAGGCTG-CACTCTC-AAGCAACCTGACTCTAGAA-TACGCC-TGCTTGCGCCT-A-CCAGA-CTCGTGTCTCCA-TGGGCCTAGC-ACCCACTC--TGGGAG-CCCCTGTC-AA-GGG-AACTTGAAAC-ACATGTCAGTAGACGATG-CAC-AAACGCATC-AACGCCG--CATCT-CCT-AAACACATC---GAGTGTTAGGACTT-GGCGCTGGG-CTC-ATCCCT-GTTCGC--TCGCCG--TTTA-CTAA-GGCAA-TCCCTGTTG-----
	T327_403	--GCTGT-AA-TA-TTTA-GCC-TT-AGATGGAG-TTTACCACCTGC-TTTAGGCTG-CACTCTC-AAGCAACCTGACTCTAGAA-TACGCC-TGCTTGCGCCT-A-CCAGA-CTCGTGTCTCCA-TGGGCCTAGC-ACCCACTC--TGGGAG-CCCCTGTC-AA-GGG-AACTTGAAAC-ACATGTCAGTAGACGATG-CAC-AAACGCATC-AACGCCG--CATCT-CCT-AAACACATC---GAGTGTTAGGACTT-GGCGCTGGG-CTC-ATCCCT-GTTCGC--TCGCCG--TT-A-CTAA-GGGAAATCCCACTTT-----
	T327_190	--GCTGT-AA-TA-TTTA-GCC-TT-AGATGGAG-TTTACCACCTGC-TTTAGGCTG-CACTCTC-AAGCAACCTGACTCTAGAA-TACGCC-TGCTTGCGCCT-A-CCAGA-CTCGTGTCTCCA-TGGGCCTAGC-ACCCACTC--TGGGAG-CCCCTGTC-AA-GGG-AACTTGAAAC-ACATGTCAGTAGACGATG-CAC-AAACGCATC-AACGCCG--CATCT-CCT-AAACACATC---GAGTGTTAGGACTT-GGCGCTGGG-CTC-ATCCCT-GTTCGC--TCGCCG--TT-A-CTAA-GGGAA-TCCCATTTGG----
	T327_377	--GCTGT-AA-TA-TTTA-GCC-TT-AGATGGAG-TTTACCACCTGC-TTTAGGCTG-CACTCTC-AAGCAACCTGACTCTAGAA-TACGCC-TGCTTGCGCCT-A-CCAGA-CTCGTGTCTCCA-TGGGCCTAGC-ACCCACTC--TGGGAG-CCCCTGTC-AA-GGG-AACTTGAAAC-ACATGTCAGTAGACGATG-CAC-AAACGCATC-AACGCCG--CATCT-CCT-AAACACATC---GAGTGTTAGGACTT-GGCGCTGGG-CTC-ATCCCT-GTTCGC-TTCGCCG--TT-A-CTAA-GGG-AATCCCATTTG-----
	T327_198	--GCTGT-AA-TA-TTTA-GCC-TT-AGATGGAG-TTTACCACCTGC-TTTAGGCTG-CACTCTC-AAGCAACCTGACTCTAGAA-TACGCC-TGCTTGCGCCT-A-CCAGA-CTCGTGTCTCCA-TGGGCCTAGC-ACCCACTC--TGGGAG-CCCCTGTC-AA-GGG-AACTTGAAAC-ACATGTCAGTAGACGATG-CAC-AAACGCATC-AACGCCG--CATCT-CCT-AAACACATC---GAGTGTTAGGACTT-GGCGCTGGG-CTC-AT-CCT-GTTCGC--TCGCCG--TT-A-CTAA-GGGAA-TCCCATTTGGT---
	T327_59	--GCTGT-AA-TA-TTTA-GCC-TT-AGATGGAG-TTTACCACCTGC-TTTAGGCTG-CACTCTC-AAGCAACCTGACTCTAGAA-TACGCC-TGCTTGCGCCT-A-CCAGA-CTCGTGTCTCCA-TGGGCCTAGC-ACCCACTC--TGGGAG-CCCCTGTC-AA-GGG-AACTTGAAAC-ACATGTCAGTAGACGATG-CAC-AAACGCATC-AACGCCG--CATCT-CCTAAAACACATC---GAGTGTTAGGACTT-G-CGCTGGG-CTC-ATCCCT-GTTCGC--TCGCCG--TT-A-CTAA-GGGAA-TCCCATTTGG----
	T327_19	--GCTGT-AA-TA-TTTA-GCC-TT-AGATGGAG-TTTACCACCTGC-TTTAGGCTG-CACTCTC-AAGCAACCTGACTCTAGAA-TACGCC-TGCTTGCGCCT-A-CCAGA-CTCGTGTCTCCA-TGGGCCTAGC-ACCCACTC--TGGGAG-CCCCTGTC-AA-GGG-AACTTGAAAC-ACATGTCAGTAGACGATG-CAC-AAACGCATC-AACGCCG--CATCT-CCT-AAACACATC---GAGTGTTAGGACTT-G-CGCTGGG-CTC-ATCCCT-GTTCGC--TCGCCG--TT-A-CTAA-GGGAA-TCCCATTTGGT---
	T327_66	--GCTAGTAAATA-TTTA-GCC-TT-AGATGGAG-TTTACCACCTGC-TTTAGGCTG-CACTCTCAAAGCAACCTGACTCTAGAA-TACGCC-TGCTTGCGCCT-A-CCAGA-CTCGTGTCTCCA-TGGGCCTAGC-ACCCACTC--TGGGAG-CCCCTGTC-AA-GGG-AACTTGAAAC-ACATGTCAGTAGACGATG-CAC-AAACGCATC-AACGCCG--CATCT-CCT-AAACACATC---GAGTGTTAGGACTT--GCGCTGGG-CTC-ATCCCT-GTTCGC--TCGCCG--TT-A-CTAA-GGGAA-TCCCATTT------
	T327_216	--GCTGT-AA-TA-TTTA-GCC-TT-AGATGGAG-TTTACCACCTGC-TTTAGGCTG-CACTCTC-AAGCAACCTGACTCTAGAA-TACGCC-TGCTTGCGCCT-A-CCAGA-CTCGTGTCTCCA-TGGGCCTAGC-ACCCACTC--TGGGAG-CCCCTGTC-AA-GGG-AACTTGAAAC-ACATGTCAGTAGACGATG-CAC-AAACGCATC-AACGCCG--CATCT-CCT-AAACACATC---GAGTGTTAGGACTT-GGCGCTGGG-CTC-ATCCCT-GTTCGC--TCGCCG--TT-A-CTAA-GGGAACTCCCATTTG-----
	T327_237	--GCTGT-AA-TA-TTTA-GCC-TT-AGATGGAG-TTTACCACCTGC-TTTAGGCTG-CACTCTC-AAGCAACCTGACTCTAGAA-TACGCC-TGCTTGCGCCT-A-CCAGA-CTCGTGTCTCCA-TGGGCCTAGC-ACCCACTC--TGGGAG-CCCCTGTC-AA-GGG-AACTTG-AAC-ACATGTCAGTAGACGATG-CAC--AACGCATC-AACGACCGCCATCT-CCT-AACAACATC---GAGTGTTAGGACTT-GGCGCTGGG-CTC-ATCCCT-GTTCGC--TCGCCG--TT-A-CTAA-GGGAA-TCCCATTTGG----
	T327_225	--GCTGT-AA-TA-TTTA-GCC-TT-AGATGGAG-TTTACCACCTGC-TTTAGGCTG-CACTCTC-AAGCAACCTGACTCTAGAA-TACGCC-TGCTTGCGCCT-A-CCAGA-CTCGTGTCTCCA-TGGGCCTAGC-ACCCACTC--TGGGAG-CCCCTGTC-AA-GGG-AACTTGAAAC-ACATGTCAGTAGACGATG-CAC-AAACGCATC-AACGCCG--CATCT-CCT-AAACACATC---GAGTGTTAGGACTT-GGCGCTGGG-CTC-ATCCCT-GTTCGC--TCGCCG--TT-A-CTAA-GGGAA-TCCCATTTGG----
	T327_82	--GCTGT-AA-TA-TTTA-GCC-TT-AGATGGAGTTTTACCACCTGC-TTTAGGCTG-CACTCTC-AAGCAACCTGACTCTAGAA-TACGCC-TGCTTGCGCCT-A-CCAGA-CTCGTGTCTCCA-TGGGCCTAGC-ACCCACTC--TGGGAG-CCCCTGTC-AA-GGG-AACTTGAAAC-ACATGTCAGTAGACGATG-CAC-AAACGCATC-AACGCCG--CATCT-CCT-AAACACATC---GAGTGTTAGGACTT-GGCGCTGGG-CTC-ATCCCT-GTTCGC--TCGCCG--TT-A-CTAA-GGG-AATCCCATTTG-----
	T327_187	--GCTGT-AA-TA-TTTA-GCC-TT-AGATGGAG-TTTATCACCTGC-TTTAGGCTG-CACTCTC-AAGCAACCTGACTCTAGAA-TACGCC-TGCTTGCGCCT-A-CCAGA-CTCGTGTCTCCA-TGGGCCTAGC-ACCCACTC--TGGGAG-CCCCTGTC-AA-GGG-AACTTGAAAC-ACATGTCAGTAGACGATG-CAC-AAACGCATC-AACGCCG--CATCT-CCT-AAACACATC---GAGTGTTAGGACTT-GGCGCTGGG-CTC-ATCCCT-GTTCGC--TCGCCG--TT-A-CTAA-GGGAA-TCCCATTTGG----
;
end;
