# Supplementary material for: Biogeographic barriers drive co-diversification within associated eukaryotes of the Sarracenia alata pitcher plant system
Source: PeerJ. 2016 Jan 14;4:e1576. doi: 10.7717/peerj.1576 (PMC4715430; doi:10.7717/peerj.1576)
Supplement: Supplemental Information 2 [file peerj-04-1576-s004.zip › DRYAD_Satleretal/OTUs/Mite2_OTU_76.nex]

#NEXUS
begin taxa;
	dimensions ntax=30;
	taxlabels
	A254_462
	A330_40
	A332_84
	A332_26
	C237_288
	C239_113
	K322_477
	K322_468
	L127_128
	L170_277
	L170_176
	L171_153
	L259_564
	L259_363
	L261_196
	L263_385
	L263_156
	L263_159
	L284_205
	L284_94
	L335_255
	L336_236
	L336_203
	L338_166
	L342_372
	L344_258
	L344_222
	L344_143
	L345_414
	T249_377
;
end;

begin characters;
	dimensions nchar=290;
	format datatype=dna missing=? gap=-;
	matrix
	A254_462	GCTTGTAATA-TTTAGCCTTAGATGGAGTTTACCACCTGC-TTTAGGCTG-CACTCTCAAGCAACCTGACTCTAGAATACGCCTGCTTGCGCCTACCA-GACTCGTGTCTCCATGGGCCTAGCACCCACTCTGGGAGCCCCTGTCAAGGGAACTTGAAACACATGTCAGTAGACGATGCACAAACG-CATC-AACGCCGCATCT-CCT-AAACACATCGAGTGTTAGGACTTGGCGC-TGGGTCTCATC-CCTGTTCGCTTCGCC-GTTACT-AAGGGAATCCCTAT---
	A330_40	G-CTGTAATA-TTTAGCCTTAGATGGAGTTTACCACCTGC-TTTAGGCTG-CACTCTCAAGCAACCTGACTCTAGAATACGCCTGCTTGCGCCTACCA-GACTCGTGTCTCCATGGGCCTAGCACCCACTCTGGGAGCCCCTGTCAAGGGAACTTGAAACACATGTCAGTAGACGATGCACAAACG-CATC-AACGCCGCATCT-CCT-AAACACATCGAGTGTTAGGACTTGGCGC-TGGG-CTCAT--CCTGTTCGCTTCGCC-GTTACCTAAGGGAATCCCATTTG-
	A332_84	G-CTGTAATA-TTTAGCCTTAGATGGAGTTTACCACCTGC-TTTAGGCTG-CACTCTCAAGCAACCTGACTCTAGAATACGCCTGCTTGCGCCTACCAGGACTCGTGTCTCCATGGGCCTAGCACCCACTCTGGGAGCCCCTGTCAAGGGAACTTGAAACACATGTCAGTAGACGATGCACAAACG-CATC-AACGCCGCATCT-CCT-AAACACATCGAGTGTTAGGACTTGGCGC-TGGG-CTCATC-CCTGTTCGCTTCGCC-GTTACT-AAGGGAATCCCATTT--
	A332_26	G-CTGTAATATTTTAGCCTTAGATGGAGTTTACCACCTGC-TTTAGGCTGTCACTCTCAAGCAACCTGACTCTAGAATACGCCTGCTTGCGCCTACCA-GACTCATGTCTCCATGGGCCTAGCACCCACTCTGGGAGCCCCTGTCAAGGGAACTTGAAACACATGTCAGTAGACGATGCACAAACG-CATC-AACGCCGCATCT-CCT-AAACACATCGAGTGTTAGGACTTGGCGC-TGGGTCTCATC-CCTGTTCGCTTCGCC-GTTACT-AAGGGAATCCCAT----
	C237_288	G-CTGTAATA-TTTAGCCTTAGATGGAGTTTACCACCTGC-TTTAGGCTG-CACTCTCAAGCAACCTGACTCTAGAATACGCCTGCTTGCGCCTACCA-GACTCGTGTCTCCATGGGCCTAGCACCCACTCTGGGAGCCCCTGTCAAGGGAACTTGAAACACATGTCAGTAGACGATGCACAAACG-CATC-AACGCCGCATCT-CCT-AAACACATCGAGTGTTAGGACTTGGCGC-TGGGTCTCATC-CCTGTTCGCTTCGCC-GTTACT-AAGGGAATCCCATTT--
	C239_113	G-CTGTAATA-TTTAGCCTTAGATGGAGTTTACCACCTGC-TTTAGGCTG-CACTCTCAAGCAACCTGACTCTAGAATACGCCTGCTTGCGCCTACCA-GACTCGTGTCTCCATGGGCCTAGCACCCACTCTGGGAGCCCCTGTCAAGGGAACTTGAAACACATGTCAGTAGACGATGCACAAACG-CATC-AACGCCGCATCT-CCT-AAACACATCGAGTGTTAGGACTTGGCGCGTGGG-CTCACTCCCTGTTCGC-TCGCC-GTTACGTAAGGGAATCCCATT---
	K322_477	G-CTGTAATA-TTTAGCCTTAGATGGAGTTTACCACCTGC-TTTAGGCTG-CACTCTCAAGCAACCTGACTCTAGAATACGCCTGCTTGCGCCTACCA-GACTCGTGCCTCCATGGGCCTAGCACCCACTCTGGGAGCCCCTGTCAAGGGAACTTGAAACACATGTCAGTAGACGATGCACAAACG-CATC-AACGCCGCATCT-CCT-AAACACGTCGAGTGTTAGGACTTGGCGC-TGGG-CTCATC-CCTGTTCGCTTCGCC-GTTACT-AAGGGAATCCCATTTG-
	K322_468	G-CTGTAATA-TTTAGCCTTAGATGGAGTTTACCACCTGC-TTTAGGCTG-CACTCTCAAGCAACCTGACTCTAGAATACGCCTGCTTGCGCCTACCA-GACTCGTGTCTCCATGGGCCTAGCACCCACTCTGGGAGCCCCTGTCAAGGGAACTTGAAACACGTGTCAGTAGACGATGCACAAACG-CATC-AACGCCGCATCT-CCT-AAACACATCGAGTGTTAGGACTTGGCGC-TGGG-CTCATC-CCTGTTCGCTTCGCC-GTTACT-AAGGGAATCCCATTTG-
	L127_128	G-CTGTAATA-TTTAGCCTTAGATGGAGTTTACCACCTGC-TTTAGGCTG-CACTCTCAAGCAACCTGACTCTAGAATACGCCTGCTCGCGCCTACCA-GACTCGTGTCTCCATGGGCCTAGCACCCACTCTGGGAGCCCCTGTCAAGGGAACTTGAAACACATGTCAGTAGACGATGCACAAACG-CATC-AACGCCGCATCT-CCT-AAACACATCGAGTGTTAGGACTTGGCGC-TGGGTCTCATC-CCTGTTCGCTTCGCCGGTTACT-AAGGGAACTCCCAT---
	L170_277	G-CTGTAATA-TTTAGCCTTAGATGGAGTTTACCACCTGC-TTTAGGCTG-CACTCTCAAGCAACCTGACTCTAGAATACGCCTGCTTGCGCCTACCA-GACTCGTGTCTCCATGGGCCTAGCACCCACTCTGGGAGCCCCTGTCAAGGGAACTTGAAACACATGTCAGTAGACGATGCACAAACG-CATC-AACGCCGCATCTACCT-AAACACATCGAGTGTTAGGACTTGGCGCGTGGG-CTCACT-CCTGTTCGC-TCGCC-GTTACT-AAGGGAATCCCATTT--
	L170_176	G-CTGTAATA-TTTAGCCTTAGATGGAGTTTACCACCTGC-TTTAGGCTG-CACTCTCAAGCAACCTGACTCTAGAATACGCCTGCTTGCGCCTACCA-GACTCGTGTCTCCATGGGCCTAGCACCCACTCTGGGAGCCCCTGTCAAGGGAACTTGAAACACATGTCAGTAGACGATGCACAAACG-CATC-AACGCCGCATCT-CCT-AAACACATCGAGTGTTAGGACTTGGCGC-TGGG-CTCAT--CCTGTTCGCTTCGCC-GTTACTAACGGGAACTCCCATTT-
	L171_153	G-CTGTAATA-TTTAGCCTTAGATGGAGTTTACCACCTGC-TTTAGGCTG-CACTCTCAAGCAACCTGACTCTAGAATACGCCTGCTTGTGCCTACCA-GACTCGTGTCTCCATGGGCCTAGCACCCACTCTGGGAGCCCCTGTCAAGGGAACTTGAAACACATGTCAGTAGACGATGCACAAACG-CATC-AACGCCGCATCT-CCT-AAACACATCGAGTGTTAGGACTTGGCGC-TGGG-CTCAT--CCTGTTCGCTTCGCC-GTTACCTAAGGGAATCCCATTAG-
	L259_564	G-CTGTAATA-TTTAGCCTTAGATGGAGTTTACCACCTGC-TTTAGGCTG-CACTCTCAAGCAACCTGACTCTAGAATACGCCTGCTTGCGCCTACCA-GACTCGTGTCTCCATGGGCCTAGCACCCACTCTGGGAGCCCCTGTCAAGGGAACTTGAAACACATGTCAGTAGACGATGCACAAACG-CATC-AACGCCGCATCT-CCT-AAACACATCGAGTGTTAGGACTTGGCGC-TGGGTCTCATC-CCTGTTCGCTTCGCC-GTTACT-AAGGGAATCCCATTT--
	L259_363	T-CGCCAATA-TTTAGCCTTAGATGGAGTTTACCACCTGC-TTTAGGCTG-CACTCTCAAGCAACCTGACTCTAGAATACGCCTGCTTGCGCCTACCA-GACTCGTGTCTCCATGGGCCTAGCACCCACTCTGGGAGCCCCTGTCAAGGGAACTTGAAACACATGTCAGTAGACGATGCACAAACG-CATC-AACGCCGCATCT-CCT-AAACACATCGAGTGTTAGGACTTGGCGC-TGGG-CTCAT--CCTGTTCGCTTCGCC-GTTACT-AAGGGAACTCCCATTTG
	L261_196	G-CTGTAATA-TTTAGCCTTAGATGGAGTTTACCACCTGC-TTTAGGCTG-CACTCTCAAGCAACCTGACTCTAGAATACGCCTGCTCGCGCCTACCA-GACTCGTGTCTCCATGGGCCTAGCACCCACTCTGGGAGCCCCTGTCAAGGGAACTTGAAACACATGTCAGTAGACGATGCACAAACG-CATC-AACGCCGCATCT-CCT-AAACACATCGAGTGTTAGGACTTGGCGC-TGGGTCTCATC-CCTGTTCGCTTCGCC-GTTACT-AAGGGAACTCCCATT--
	L263_385	G-CTGTAATA-TTTAGCCTTAGATGGAGTTTACCACCTGC-TTTAGGCTG-CACTCTCAAGCAACCTGACTCTAGAATACGCCTGCTTGCGCCTACCA-GACTCGTGTCTCCATGGGCCTAGCACCCACTCTGGGAGCCCCTGTCAAGGGAACTTGAAACACATGTCAGTAGACGATGCACAAACG-CATC-AACGCCGCATCT-CCT-AAACACATCGAGTGTTAGGACTTGGCGC-TGGGTCTCATC-CCTGTTCGCTTCGCC-GTTACT-AAGGGAATCCCATTT--
	L263_156	G-CTGTAATA-TTTAGCCTTAGATGGAGTTTACCACCTGC-TTTAGGCTG-CACTCTCAAGCAACCTGACTCTAGAATACGCCTGCTTGCGCCTACCA-GCCTCGTGTCTCCATGGGCCTAGCACCCACTCTGGGAGCCCCTGTCAAGGGAACTTGAAACACATGTCAGTAGACGATGCACAAACGCCATC-AACGCCGCATCT-CCT-AAACACATCGAGTGTTAGGACTTGGCGC-TGGG-CTCAT--CCTGTTCGCTTCGCCGGTTACT-AAGGGAATCCCATTT--
	L263_159	G-CTGTAATA-TTTAGCCTTAGATGGAGTTTACCACCTGC-TTTAGGCTG-CACTCTCAAGCAACCTGACTCTAGAATACGCCTGCTTGCGCCTACCA-GACTCGTGTCTCCATGGGCCTAGCACCCACTCTGGGAGCCCCTGTCAAGGGAACTTGAGACACGTGTCAGTAGACGATGCACAAACG-CATC-AACGCCGCATCT-CCT-AAACACATCGAGTGTTAGGACTTGGCGC-TGGG-CTCAT--CCTGTTCGC-TCGCC-GTTACGTAAGGGAACTCCCTACTT
	L284_205	G-CTGTAATA-TTTAGCCTTAGATGGAGTTTACCACCTGCTTTTAGGCTG-CACTCTCAAGCAACCTGACTCTAGAATACGCCTGCTCGCGCCTACCA-GACTCGTGTCTCCATGGGCCTAGCACCCACTCTGGGAGCCCCTGTCAAGGGAACTTGAAACACATGTCAGTAGACGATGCACAAACG-CATC-AACGCCGCATCT-CCT-AAACACATCGAGTGTTAGGACTTGGCGC-TGGG-CTCATC-CCTGTTCGCTTCGCC-GTTACT-AAGGGAATCCCATTT--
	L284_94	G-CTGTAATA-TTTAGCCTTAGATGGAGTTTACCACCTGC-TTTAGGCTG-CACTCTCAAGCAACCTGACTCTAGAATACGCCTGCTTGCGCCTACCA-GACTCGTGTCTCCATGGGCCTAGCACCCACTCTGGGAGCCCCTGTCAAGGGAACTTGAAACACATGTCAGTAGACGATGCACAAACG-CATC-AACGCCGCATCT-CCT-AAACACATCGAGTGTTAGGACTTGGCGC-TGGG-CTCATC-CCTGTTCGCTCGCCG-GTTACT-AACGGGAACTCCCATT-
	L335_255	G-CTGTAATA-TTTAGCCTTAGATGGAGTTTACCACCTGC-TTTAGGCTG-CACTCTCAAGCAACCTGACTCTAGAATACGCCTGCTTGCGCCTACCA-GACTCGTGTCTCCATGGGCCTAGCACCCACTCTGGGAGCCCCTGTCAAGGGAACTTGAAACACATGTCAGTAGACGATGCACAAACG-CATC-AACGCCGCATCT-CCT-AAACACATCGAGTGTTAGGACTTGGCGC-TGGGTCTCATC-CCTGTTCGCTTCGCC-GTTACT-AAGGGAATCCCATTT--
	L336_236	G-CTGTAATA-TTTAGCCTTAGATGGAGTTTACCACCTGC-TTTAGGCTG-CACTCTCAAGCAACCTGACTCTAGAATACGCCTGCTTGCGCCTACCA-GACTCGTGTCTCCATGGGCCTAGCACCCACTCTGGGAGCCCCTGTCAAGGGAACTTGAAACACATGTCAGTAGACGATGCACAAACG-CATCAAACGCCGCATCT-CCT-AAACACATCGAGTGTTAGGACTTGGCGC-TGGG-CTCATC-CCTGTTCGCTTCGCC-GTTACT-AAGGGAATCCCATTT--
	L336_203	G-CTGTAATA-TTTAGCCTTAGATGGAGTTTACCACCTGCTTTTAGGCTG-CACTCTCAAGCAACCTGACTCTAGAATACGCCTGCTTGCGCCTACCA-GACTCGTGTCTCCATGGGCCTAGCACCCACTCTGGGAGCCCCTGTCAAGGGAACTTGAAACACATGTCAGTAGACGATGCACAAACG-CATC-AACGCCGCATCT-CCT-AAACACATCGAGTGTTAGGACTTGGCGC-TGGG-CTCATC-CCTGTTCGCTTCGCC-GTTACT-AAGGGAATCCCATTT--
	L338_166	G-CTGTAATA-TTTAGCCTTAGATGGAGTTTACCACCTGC-TTTAGGCTG-CACTCTCAAGCAACCTGACTCTAGAATACGCCTGCTTGCGCCTACCA-GACTCGTGTCTCCATGGGCCTAGCACCCACTCTGGGAGCCCCTGTCAAGGGAACTTGAAACACATGTCAGTAGACGATGCACAAACG-CATCAAACGCCGCATCT-CCT-AAACACATCGAGTGTTAGGACTTGGCGC-TGGG-CTCATC-CCTGTTCGCTTCGCC-GTTACT-AAGGGAATCCCTATT--
	L342_372	G-CTGTAATA-TTTAGCCTTAGATGGAGTTTACCACCTGC-TTTAGGCTG-CACTCTCAAGCAACCTGACTCTAGAATACGCCTGCTTGCGCCTACCA-GACTCGTGTCTCCATGGGCCTAGCACCCACTCTGGGAGCCCCTGTCAAGGGAACTTGAAACACATGTCAGTAGACGATGCACAAACG-CATC-AACGCCGCATCT-CCT-AAACACATCGAGTGTTAGGACTTGGCGC-TGGG-CTCAT--CCTGTTCGCTTCGCC-GTTACCTAAGGGAACTCCCATTT-
	L344_258	A-CTGTAATA-TTTAGCCTTAGATGGAGTTTACCACCTGC-TTTAGGCTG-CACTCTCAAGCAACCTGACTCTAGAATACGCCTGCTCGCGCCTACCA-GACTCGTGTCTCCATGGGCCTAGCACCCACTCTGGGAGCCCCTGTCAAGGGAACTTGAAACACATGTCAGTAGACGATGCACAAACG-CATC-AACGCCGCATCT-CCT-AAACACATCGAGTGTTAGGACTTGGCGC-TGGGCTCACTC-CCTGTTCGCCTCGCC-GTTACT-AAGGGAATCCCATTT--
	L344_222	G-CTGTAATA-TTTAGCCTTAGATGGAGTTTACCACCTGC-TTTAGGCTG-CACTCTCAAGCAACCTGACTCTAGAATACGCCTGCTCGCGCCTACCA-GACTCGTGTCTCCATGGGCCTAGCACCCACTCTGGGAGCCCCTGTCAAGGGAACTTGAAACACATGTCAGTAGACGATGCACAAACG-CATC-AACGCCGCATCT-CCT-AAACACATCGAGTGTTAGGACTTGGCGC-TGGGTCTCATC-CCTGTTCGCTTCGCC-GTTACT-AAGGGAATCCCATTT--
	L344_143	G-CTGTAATATTTTAGCCTTAGATGGAGTTTACCACCTGCTTTTAGGCTG-CACTCTCAAGCAACCTGACTCTAGAATACGCCTGCTTGCGCCTACCA-GACTCGTGTCTCCATGGGCCTAGCACCCACTCTGGGAGCCCCTGTCAAGGGAACTTGAAACACATGTCAGTAGACGATGCACAAACG-CATC-AACGCCGCATCT-CCT-AAACACATCGAGTGTTAGGACTTGGCGC-TGGGTCTCATC-CCTGTTCGCTTCGCC-GTTACT-AAGGGAATCCCAT----
	L345_414	G-CTGTAATA-TTTAGCCTTAGATGGAGTTTACCACCTGCTTTTAGGCTG-CACTCTCAAGCAACCTGACTCTAGAATACGCCTGCTTGCGCCTACCA-GACTCGTGTCTCCATGGGCCTAGCACCCACTCTGGGAGCCCCTGTCAAGGGAACTTGAAACACATGTCAGTAGACGATGCACAAACG-CATC-AACGCCGCATCT-CCT-AAACACATCGAGTGTTAGGACTTGGCGC-TGGG-CTCATC-CCTGTTCGCTTCGCC-GTTACT-AAGGGAATCCCATTT--
	T249_377	G-CTGTTATA-TTTAGCCTTAGATGGAGTTTACCACCTGC-TTTAGGCTG-CACTCTCAAGCAACCTGACTCTAGAATACGCCTGCTTGCGCCTACCA-GACTCGTGTCTCCATGGGCCTAGCACCCACTCTGGGAGCCCCTGTCAAGGGAACTTGAAACACATGTCAGTAGACGATGCACAAACG-CATC-AACGCCGCATCT-CCTAAAACACATCGAGTGTTAGGACTTGGCGC-TGGGTCTCATC-CCTGTTCGCTTCGCC-GTTACT-AAGGGAATCCCATT---

;
end;
