# Supplementary material for: Biogeographic barriers drive co-diversification within associated eukaryotes of the Sarracenia alata pitcher plant system
Source: PeerJ. 2016 Jan 14;4:e1576. doi: 10.7717/peerj.1576 (PMC4715430; doi:10.7717/peerj.1576)
Supplement: Supplemental Information 2 [file peerj-04-1576-s004.zip › DRYAD_Satleretal/OTUs/Mite3_OTU_2.nex]

#NEXUS
begin taxa;
	dimensions ntax=1071;
	taxlabels
	A253_231
	A253_70
	A253_254
	A253_208
	A253_51
	A253_367
	A253_202
	A253_365
	A253_166
	A253_156
	A253_102
	A253_347
	A253_241
	A253_91
	A253_92
	A253_96
	A253_130
	A254_445
	A254_1
	A254_382
	A253_83
	A253_370
	A253_180
	A253_171
	A254_26
	A254_250
	A254_189
	A254_221
	A254_41
	A254_157
	A254_246
	A254_60
	A254_160
	A254_267
	A254_29
	A254_248
	A254_206
	A254_71
	A254_19
	A254_300
	A254_348
	A254_207
	A254_87
	A254_53
	A254_371
	A254_432
	A254_231
	A254_192
	A254_208
	A254_154
	A254_452
	A254_173
	A254_336
	A254_175
	A254_305
	A254_142
	A254_270
	A254_393
	A253_118
	A254_121
	A254_92
	A254_210
	A254_73
	A254_230
	A253_195
	A253_2
	A254_78
	A253_357
	A253_185
	A253_109
	A253_335
	A253_272
	A255_220
	A255_235
	A253_256
	A255_100
	A255_250
	A255_37
	A255_263
	A253_53
	A255_13
	A256_405
	A256_163
	A256_402
	A256_281
	A256_56
	A256_145
	A256_92
	A256_287
	A256_124
	A256_113
	A257_329
	A257_99
	A257_210
	A328_206
	A328_345
	A328_36
	A328_10
	A328_298
	A328_41
	A328_190
	A328_163
	A328_44
	A328_66
	A328_65
	A328_85
	A328_194
	A328_13
	A328_159
	A328_245
	A328_180
	A328_257
	A328_332
	A328_209
	A328_271
	A328_229
	A328_273
	A328_350
	A328_304
	A328_156
	A328_84
	A328_153
	A329_10
	A329_23
	A329_101
	A329_124
	A329_47
	A329_145
	A329_136
	A329_164
	A329_119
	A329_168
	A329_117
	A329_95
	A329_30
	A329_137
	A329_68
	A329_94
	A329_120
	A329_158
	A329_106
	A329_148
	A329_114
	A329_89
	A329_82
	A329_65
	A329_44
	A329_192
	A329_200
	A329_134
	A329_18
	A329_98
	A329_84
	A329_125
	A329_182
	A331_126
	A331_182
	A331_124
	A331_54
	A331_157
	A329_9
	A331_146
	A331_91
	A331_121
	A331_283
	A331_270
	A331_247
	A332_24
	A332_22
	A332_56
	A332_52
	C235_183
	C235_376
	C235_9
	C235_97
	C235_530
	A331_104
	C235_443
	C235_536
	C235_521
	C235_108
	C235_543
	C235_218
	C235_487
	C235_486
	A332_27
	C235_471
	C235_114
	C235_214
	C235_1
	C235_156
	C235_311
	C235_422
	C235_433
	C235_274
	C235_488
	C235_515
	C235_152
	C235_298
	C235_450
	C235_37
	C235_408
	C235_505
	C235_363
	C235_295
	C235_171
	C235_178
	C235_312
	C235_126
	C235_551
	C235_221
	C235_395
	C235_547
	C235_378
	C235_125
	C235_190
	C235_169
	C235_322
	C235_506
	C235_456
	C235_155
	C235_185
	C235_127
	C236_192
	C236_128
	C236_19
	C236_38
	C236_59
	C236_102
	C236_123
	C236_189
	C236_18
	C236_141
	C236_309
	C236_302
	C236_122
	C236_230
	C236_225
	C236_252
	C236_21
	C236_277
	C236_132
	C236_70
	C236_209
	C236_227
	C236_259
	C236_269
	C236_120
	C236_131
	C236_10
	C236_153
	C236_295
	C236_298
	C236_171
	C236_266
	C236_114
	C236_273
	C236_87
	C236_98
	C236_67
	C236_164
	C236_117
	C236_75
	C236_74
	C236_55
	C236_92
	C237_113
	C237_202
	C236_146
	C237_35
	C237_351
	C237_123
	C237_297
	C237_29
	C237_270
	C237_39
	C237_222
	C237_206
	C237_308
	C237_362
	C237_310
	C237_249
	C237_83
	C237_321
	C237_369
	C237_32
	C237_42
	C237_231
	C237_19
	C237_333
	C237_93
	C237_170
	C237_337
	C237_62
	C237_303
	C237_114
	C237_106
	C237_70
	C236_80
	C237_150
	C237_279
	C237_278
	C237_112
	C237_15
	C237_324
	C237_21
	C237_43
	C237_110
	C237_28
	C237_59
	C237_48
	C237_52
	C237_75
	C237_102
	C237_141
	C237_218
	C237_260
	C237_89
	C237_289
	C237_139
	C237_66
	C237_196
	C237_134
	C237_101
	C237_194
	C238_27
	C238_35
	C238_270
	C238_140
	C238_229
	C237_184
	C238_478
	C238_294
	C238_302
	C238_326
	C238_423
	C238_316
	C238_250
	C238_470
	C238_3
	C238_191
	C238_45
	C238_206
	C238_434
	C238_358
	C238_271
	C238_366
	C238_52
	C238_464
	C238_133
	C238_207
	C238_76
	C238_84
	C238_112
	C238_323
	C238_282
	C238_216
	C238_29
	C238_462
	C238_75
	C238_315
	C238_473
	C238_265
	C238_15
	C238_10
	C238_476
	C238_392
	C238_146
	C238_233
	C238_337
	C238_116
	C238_166
	C238_161
	C238_123
	C238_288
	C238_148
	C238_39
	C238_118
	C238_296
	C238_332
	C238_495
	C238_176
	C238_163
	C238_192
	C238_71
	C238_109
	C238_368
	C238_308
	C239_147
	C239_183
	C239_22
	C238_239
	C238_82
	C239_110
	C239_53
	C239_2
	C239_60
	C239_38
	C239_260
	C239_32
	C239_317
	C239_146
	C239_11
	C239_132
	C239_232
	C239_41
	C239_236
	C239_166
	C239_56
	C239_269
	C239_115
	C239_241
	C239_327
	C239_36
	C239_84
	C239_69
	C239_21
	C239_173
	C239_42
	C239_267
	C239_15
	C239_13
	C239_206
	C239_165
	C239_163
	C239_19
	C239_40
	C239_212
	C239_3
	C239_193
	C239_299
	C239_280
	C239_31
	C239_222
	C239_79
	C239_23
	C239_214
	C239_75
	C239_300
	C239_157
	C239_224
	C239_6
	C239_76
	C239_216
	C239_47
	C239_122
	C239_49
	C239_54
	C239_289
	C239_35
	C239_57
	C239_48
	C239_129
	C239_65
	C239_131
	C239_17
	C239_98
	C239_68
	C239_233
	C239_103
	C239_177
	C239_16
	C239_102
	C313_268
	C313_365
	C313_337
	C313_396
	C313_217
	C313_295
	C313_230
	C313_81
	C313_180
	C313_273
	C313_227
	C313_320
	C313_189
	C313_251
	C313_214
	C313_68
	C313_377
	C313_42
	C313_436
	C313_63
	C313_75
	C313_358
	C313_294
	C313_170
	C313_215
	C313_135
	C313_231
	C313_411
	K243_133
	K243_389
	K243_279
	K243_374
	K243_424
	K243_262
	K243_156
	K243_136
	K243_23
	K243_119
	K243_84
	K243_87
	K243_210
	K243_40
	K244_327
	K244_127
	K243_106
	K244_308
	K245_220
	K245_233
	K245_164
	K245_99
	K244_170
	K245_312
	K244_195
	K244_328
	K245_327
	K245_94
	K244_98
	K245_237
	K245_21
	K245_158
	K245_301
	K245_174
	K245_27
	K245_190
	K245_272
	K245_123
	K245_115
	K245_114
	K245_206
	K245_36
	K245_179
	K245_165
	K245_189
	K245_316
	K245_26
	K245_134
	K245_217
	K245_103
	K245_173
	K245_62
	K245_60
	K245_42
	K245_72
	K245_231
	K245_288
	K245_229
	K245_59
	K245_38
	K245_177
	K245_47
	K245_141
	K245_39
	K245_64
	K245_195
	K246_339
	K246_196
	K246_259
	K246_247
	K246_349
	K246_378
	K246_432
	K246_392
	K246_184
	K246_234
	K246_120
	K246_404
	K247_275
	K247_294
	K247_4
	K247_176
	K247_72
	K247_164
	K247_304
	K247_165
	K247_202
	K247_77
	K247_219
	K247_106
	K247_258
	K247_240
	K247_296
	K247_73
	K247_245
	K247_119
	K247_137
	K247_150
	K247_115
	K320_104
	K320_84
	K322_419
	K322_336
	K322_491
	K322_188
	K322_330
	K322_335
	K322_203
	K322_403
	K322_353
	K322_214
	K322_236
	K322_283
	K322_221
	K322_128
	K322_371
	K322_56
	K322_18
	K322_74
	K322_464
	K322_303
	K322_233
	K322_6
	K322_59
	K322_418
	K322_142
	K322_159
	K322_117
	K322_410
	K322_4
	K322_398
	K322_389
	L127_169
	L127_166
	L127_187
	L127_22
	L127_130
	L127_181
	L127_66
	L127_111
	L127_90
	L127_115
	L127_15
	L127_65
	L127_68
	L127_131
	L127_153
	L127_81
	L127_18
	L127_35
	L127_69
	L127_186
	L127_38
	L127_178
	L127_195
	L127_95
	L127_116
	L127_28
	L127_75
	L127_136
	L127_61
	L127_98
	L127_87
	L127_51
	L167_38
	L167_40
	L167_19
	L172_7
	L172_82
	L172_126
	L172_133
	L172_116
	L172_92
	L172_179
	L173_257
	L173_150
	L173_293
	L173_102
	L173_160
	L173_381
	L173_223
	L173_333
	L173_134
	L173_86
	L173_332
	L173_316
	L173_174
	L174_24
	L175_123
	L176_389
	L176_45
	L176_153
	L176_169
	L176_60
	L176_253
	L176_297
	L176_147
	L176_49
	L176_326
	L176_39
	L176_364
	L176_293
	L176_178
	L176_199
	L176_75
	L176_345
	L176_271
	L176_67
	L176_195
	L176_166
	L176_63
	L176_213
	L176_312
	L176_376
	L176_340
	L176_249
	L176_380
	L176_143
	L176_180
	L176_217
	L176_222
	L176_52
	L176_134
	L176_379
	L176_233
	L176_94
	L176_319
	L176_146
	L176_57
	L176_102
	L176_185
	L176_101
	L176_87
	L176_73
	L176_191
	L176_111
	L176_290
	L176_148
	L176_74
	L176_378
	L176_103
	L176_314
	L176_257
	L176_104
	L176_1
	L176_61
	L259_397
	L176_69
	L259_164
	L262_491
	L262_425
	L262_66
	L262_81
	L262_174
	L262_286
	L262_107
	L262_271
	L262_393
	L262_113
	L262_141
	L262_101
	L262_118
	L262_544
	L262_148
	L262_217
	L262_133
	L262_100
	L262_376
	L262_162
	L262_300
	L262_194
	L262_541
	L262_154
	L262_348
	L262_147
	L262_208
	L263_37
	L263_322
	L263_53
	L263_196
	L263_403
	L263_65
	L263_394
	L263_234
	L266_315
	L280_358
	L280_174
	L280_268
	L280_264
	L280_11
	L280_229
	L280_130
	L280_329
	L280_209
	L280_273
	L280_312
	L280_106
	L280_344
	L280_217
	L280_284
	L283_412
	L283_350
	L283_116
	L283_318
	L283_242
	L283_132
	L283_66
	L283_178
	L283_137
	L283_419
	L283_119
	L286_287
	L286_270
	L286_317
	L286_209
	L286_372
	L286_272
	L286_35
	L286_338
	L286_239
	L286_168
	L286_328
	L286_365
	L286_325
	L286_219
	L286_362
	L286_82
	L286_221
	L286_382
	L286_424
	L286_133
	L286_421
	L286_193
	L286_118
	L286_280
	L286_438
	L286_305
	L286_31
	L286_54
	L286_95
	L286_412
	L288_183
	L288_280
	L288_126
	L288_57
	L288_23
	L288_145
	L288_116
	L288_271
	L288_206
	L289_187
	L289_156
	L289_102
	L289_25
	L289_137
	L289_17
	L289_216
	L289_122
	L289_9
	L286_418
	L288_110
	L289_162
	L289_184
	L288_44
	L289_80
	L288_48
	L289_31
	L289_124
	L289_35
	L289_217
	L289_70
	L289_27
	L289_205
	L289_47
	L289_166
	L337_19
	L337_155
	L337_61
	L337_4
	L337_94
	L337_49
	L337_23
	L337_181
	L337_69
	L337_63
	L337_33
	L337_185
	L337_144
	L337_77
	L337_73
	L337_78
	L337_34
	L337_111
	L338_24
	L338_161
	L338_54
	L338_127
	L338_18
	L338_134
	L338_63
	L338_159
	L338_69
	L338_57
	L338_25
	L338_98
	L338_115
	L338_13
	L338_70
	L338_151
	L339_100
	L339_205
	L339_155
	L339_104
	L339_108
	L339_24
	L339_121
	L338_80
	L339_3
	L339_16
	L339_65
	L339_99
	L339_191
	L339_94
	L339_118
	L339_183
	L339_72
	L339_42
	L339_212
	L339_192
	L339_162
	L339_86
	L339_145
	L339_68
	L339_143
	L339_52
	L339_239
	L339_225
	L340_47
	L340_65
	L340_136
	L340_1
	L339_200
	L340_21
	L340_74
	L340_11
	L340_59
	L340_3
	L340_25
	L340_146
	L340_57
	L340_51
	L340_56
	L340_147
	L339_30
	L340_94
	L340_20
	L340_100
	L340_154
	L340_35
	L340_43
	L340_53
	L340_166
	L340_168
	L339_233
	L341_96
	L341_78
	L340_75
	L341_118
	L341_104
	L341_141
	L341_1
	L340_175
	L341_165
	L341_57
	L341_23
	L341_155
	L341_182
	L340_26
	L340_71
	L340_77
	L341_81
	L341_174
	L341_32
	L341_74
	L341_65
	L341_25
	L341_49
	L341_143
	L342_168
	L342_107
	L342_229
	L342_40
	L342_30
	L342_131
	L345_223
	L345_26
	L345_385
	L345_234
	L345_19
	L345_180
	L345_54
	L345_69
	L345_79
	L345_373
	L345_177
	L345_326
	L345_321
	L345_78
	L345_185
	L345_123
	T249_194
	T249_301
	T249_343
	T249_333
	T249_345
	T249_369
	T249_299
	T249_278
	T249_233
	T249_27
	T249_172
	T249_98
	T249_128
	T249_112
	T249_138
	T249_30
	T249_355
	T249_55
	T249_334
	T249_147
	T249_354
	T249_183
	T249_70
	T251_56
	T251_331
	T251_384
	T251_334
	T252_549
	T252_292
	T252_231
	T252_298
	T252_125
	T252_217
	T252_224
	T252_105
	T252_196
	T252_223
	T252_229
	T252_286
	T252_424
	T252_65
	T252_336
	T252_175
	T252_523
	T252_507
	T252_187
	T252_186
	T252_171
	T252_290
	T252_325
	T252_150
	T252_124
	T252_153
	T252_99
	T252_89
	T252_381
	T252_251
	T252_445
	T326_24
	T326_125
	T326_205
	T326_36
	T326_263
	T326_49
	T326_120
	T326_114
	T326_17
	T326_167
	T326_171
	T326_22
;
end;
begin characters;
	dimensions nchar=338;
	format datatype=dna missing=? gap=-;
	matrix
	A253_231	---GCTGT-AATA-TTTAGCC-TTA-GATGGAG-TTTACCA-CC-T-GC-TTTAGGCTGCACT--CT-C-AAGCAA--CCTG-AC-TC-TAG-AA-TACG-CCTGTCTG-CGCCTA-CCAGACTCACG--CCTCC-ATGGGCCTAGCACCCACTTT-GGG-AG-CCCCTGTC--AA-GGGAACTTGAGACACGTGTCAG-TAGGCGA-TGC-AC-AAA-CAC-ATC-AACGCCGCATCTCCT-AAACA-CGTCG-AGTG-TTAGG-AC-TT-GGCGC-T-GGG-C-TCAT-CCCTGTTCGC-TCG-CC-GTTACT-AA-GGGAACTCCCATTTG----
	A253_70	---GCTGT-AATA-TTTAGCC-TTA-GATGGAG-TTTACCA-CC-T-GC-TTTAGGCTGCACT--CT-C-AAGCAA--CCTG-AC-TC-TAG-AA-TACG-CCTGTCTG-CGCCTA-CCAGACTCACG--CCTCC-ATGGGCCTAGCACCCACTTT-GGG-AG-CCCCTGTC--AA-GGGAACTTGAGACACGTGTCAG-TAGGCGA-TGC-AC-AAA-CGC-ATC-AACGCCGCATCTCCTAAAACA-CGTCG-AGTG-TTAGG-AC-TT-GGCGC-T--GG-C-TCAT-CCCTATTCGC-TCG-CC-GTTACT-AA-GGGAA-TCCCATTTGG---
	A253_254	---GCTGT-AATA-TTTAGCC-TTA-GATGGAG-TTTACCA-CC-T-GC-TTTAGGCTGCACT--CT-C-AAGCAA--CCTG-AC-TC-TAG-AA-TACG-CCTGTCTG-CGCCTA-CCAGACTCACG--CCTCC-ATGGGCCTAGCACCCACTTT-GGG-AG-CCCCTGTC--AA-GGGAACTTGAGACACGTGTCAG-TAGGCGA-TGC-AC-AAA-CGC-ATC-AACGCCGCATCTCCT-AAACA-CGTCG-AGTG-TTAGG-AC-TT-GGCGC-T-GGG-C-TCAT-CCCTGTTCGC-TCG-CC-GTTACT-AA-GGGAA-TCCCATTTGG---
	A253_208	---GCTGT-AATA-TTTAGCC-TTA-GATGGAG-TTTACCA-CC-T-GC-TTTAGGCTGCACT--CT-C-AAGCAA--CCTG-AC-TC-TAG-AA-TACG-CCTGTCTG-CGCCTA-CCAGACTCACG--CCTCC-ATGGGCCTAGCACCCACTTT-GGG-AG-CCCCTGTC--AA-GGGAACTTGAGACACGTGTCAG-TAGGCGA-TGC-AC-AAA-CGC-ATC-AACGCCGCATCTCCT-AAACA-CGTCG-AGTG-TTAGG-AC-TT-GGCGC-T-GGG-C-TCAT-CCCTGTTCGC-TCG-CC-GTTACT-AACGGGAACTCCCATTT-----
	A253_51	---GCTGT-AATA-TTTAGCC-TTA-GATGGAG-TTTACCA-CC-T-GC-TTTAGGCTGCACT--CT-C-AAGCAA--CCTG-AC-TC-TAG-AA-TACG-CCTGTCTG-CGCCTA-CCAGACTCACG--CCTCC-ATGGGCCTAGCACCCACTTT-GGG-AG-CCCCTGTC--AA-GGGAACTTGAGACACGTGCCAG-TAGGCGA-TGC-AC-AAA-CGC-ATC-AACGCCGCATCTCCT-AAACA-CGTCG-AGTG-TTAGG-AC-TT-GGCGC-T-GG--C-TCAT-CCCTGTTCGC-TCG-CC-GTTACT-AA-GGGAA-TCCCATTTGGT--
	A253_367	---GCTGT-AATA-TTTAGCC-TTA-GATAGAG-TTTACCA-CC-T-GC-TTTAGGCTGCACT--CT-C-AAGCAA--CCTG-AC-TC-TAG-AA-TACG-CCTGTCTG-CGCCTA-CCAGACTCACG--CCTCC-ATGGGCCTAGCACCCACTTT-GGG-AG-CCCCTGTC--AA-GGGAACTTGAGACACGTGTCAG-TAGGCGA-TGC-AC-AAA-CGC-ATC-AACGCCGCATCTCCT-AAACA-CGTCG-AGTG-TTAGG-AC-TT-GGCGC-T-GGG-C-TCAT-CCCTGTTCGCTTCG-CC-GTTACT-AA-GGGAA-TCCCATTTG----
	A253_202	---GCTGT-AATA-TTTAGCC-TTA-GATGGAG-TTTACCA-CC-T-GC-TTTAGGCTGCACT--CT-C-AAGCAA--CCTG-AC-TC-TAG-AA-TACG-CCTGTCTG-CGCCTA-CCAGACTCACG--CCTCC-ATGGGCCTAGCACCCACTTT-GGG-AG-CCCCTGTC--AA-GGGAACTTGAGACACGTGTCAG-TAGGCGA-TGC-AC-AGA-CGC-ATC-AACGCCGCATCTCCT-AAACA-CGTCG-AGTG-TTAGG-AC-TT-GGCGC-T-GGG-C-TCAT-CCCTGTTCGC-TCG-CC-GTTACT-AA-GGGAACTCCCCATTT----
	A253_365	---GCTGT-AATA-TTTAGCC-TTA-GATGGAG-TTTACCA-CC-T-GC-TTTAGGCTGCACT--CT-C-AAGCAA--CCTG-AC-TC-TAG-AA-TACG-CCTGTCTG-CGCCTA-CCAGACTCACG--CCTCT-ATGGGCCTAGCACCCACTTT-GGG-AG-CCCCTGTC--AA-GGGAACTTGAGACACGTGTCAG-TAGGCGA-TGC-AC-AAA-CGC-ATC-AACGCCGCATCTCCT-AAACA-CGTCG-AGTG-TTAGG-AC-TT-GGCGC-T-GGG-C-TCAT-CCCTGTTCGC-TCG-CC-GTTACT-AA-GGGAA-TCCCATTTGG---
	A253_166	---GCTGT-AATA-TTTAGCC-TTA-GATGGAG-TTTACCA-CC-T-GC-TTTAGGCTGCACT--CT-C-AAGCAA--CCTG-AC-TC-TAG-AA-TACG-CCTGTCTG-CGCCTA-CCAGACTCACG--CCTCT-ATGGGCCTAGCACCCACTTT-GGG-AG-CCCCTGTC--AA-GGGAACTTGAGACACGTGTCAG-TAGGCGA-TGC-AC-AAA-CGC-ATC-AACGCCGCATCTCCT-AAACA-CGTCG-AGTG-TTAGG-AC-TT-GGCGC-T-GGG-C-TCAT-CCCTGTTCGC-TCG-CC-GTTACT-AA-GGGAA-TCCCTATTTG---
	A253_156	---GCTGT-AATA-TTTAGCC-TTA-GATGGAG-TTTACCA-CC-T-GC-TTTAGGCTGCACT--CT-C-AAGCAA--CCTG-AC-TC-TAG-AA-TACG-CCTGTCTG-CGCCTA-CCAGACTCACG--CCTCC-ATGGGCCTAGCACCCACTTT-GGG-AG-CCCCTGTC--AA-GGGAACTTGAGACACGTGTCAG-TAGGCGA-TGC-AC-AGA-CGC-ATC-AACGCCGCATCTCCT-AAACA-CGTCG-AGTG-TTAGG-AC-TT-GGCGC-T-GGG-C-TCAT-CCCTGTTCGC-TCG-CC-GTTACT-AA-GGGAA-TCCCATTTGG---
	A253_102	---GCTGT-AATA-TTTAGCC-TTA-GATGGAG-TTTACCA-CC-T-GC-TTTAGGCTGCACT--CT-C-AAACAA--CCTG-AC-TC-TAG-AA-TACG-CCTGTCTG-CGCCTA-CCAGACTCACG--TCTCC-ATGGGCCTAGCACCCACTTT-GGG-AG-CCCCTGTC--AA-GGGAACTTGAGACACGTGTCAG-TAGGCGA-TGC-AC-AAA-CGC-ATC-AACGCCGCATCTCCT-AAACA-CGTCG-AGTG-TTAGG-AC-TT-GGCGC-T-GGG-C-TCAT-CCCTGTTCGC-TCG-CC-GTTACT-AA-GGGAA-TCCCATTTGG---
	A253_347	---GCTGT-AATA-TTTAGCC-TTA-GATGGAG-TTTACCA-CC-T-GC-TTTAGGCTGCACT--CT-C-AAGCAA--CCTG-AC-TC-TAG-AA-TACG-CCTGTCTG-CGCCTA-CCAGACTCACG--CCTCC-ATGGGCCTAGCACCCACTTT-GGG-AG-CCCCTGTC--AA-GGGAACTTGAGACACGTGTCAG-TAGGCGA-TGC-AC-AAA-CGC-ATC-AACGCCGCATCTCCT-AAACA-CGTCG-AGTG-TTAGG-AC-TT-GGCGC-T-GGG-C-TCAT-CCCTGTTCGC-TCG-CC-GTTACT-AA-GAGAACTCCCATTTG----
	A253_241	---GCTGT-AATA-TTTAGCC-TTA-GATGGAG-TTTACCA-CC-T-GC-TTTAGGCTGCACT--CT-C-AAGCAA--CCTG-AC-TC-TAG-AA-TACG-CCTGTCTG-CGCCTA-CCAGACTCACG---CTCC-ATGGGCCTAGCACCCACTTT-GGG-AG-CCCCTGTC--AA-GGGAACTTGAGACACGTGTCAG-TAGGCGA-TGC-AC-AAA-CGC-ATC-AACGCCGCATCTCCT-AAACA-CGTCG-AGTG-TTAGG-AC-TT-GGCGC-T-GGG-C-TCAT-CCCTGTTCGC-TCG-CC-GTTACT-AA-GGGAA-TCCCATTTGGT--
	A253_91	---GCTGT-AATA-TTTAGCC-TTA-GATGGAG-TTTACCA-CC-T-GC-TTTAGGCTGCA-T--CT-C-AAGCAA--CCTG-AC-TC-TAG-AA-TACG-CCTGTCTG-CGCCTA-CCAGACTCACG--CCTCC-ATGGGCCTAGCACCCACTTT-GGG-AG-CCCCTGTC--AA-GGGAACTTGAGACACGTGTCAG-TAGGCGA-TGC-AC-AAA-CGC-ATC-AACGCCGCATCTCCT-AAACA-CGTCG-AGTG-TTAGG-AC-TT-GGCGC-T-GGG-C-TCAT-CCCTGTTCGC-TCG-CC-GTTACT-AA-GAGAA-TCCCATTTGGT--
	A253_92	---GCTGT-AATA-TTTAGCC-TTA-GATGGAG-TTTACCA-CC-T-GC-TTTAGGCTGCA-T--CT-C-AAGCAA--CCTG-AC-TC-TAG-AA-TACG-CCTGTCTG-CGCCTA-CCAGACTCACG--CCTCC-ATGGGCCTAGCACCCACTTT-GGG-AG-CCCCTGTC--AA-GGGAACTTGAGACACGTGTCAG-TAGGCGA-TGC-AC-AAA-CGC-ATC-AACGCCGCATCTCCT-AAACA-CGTCG-AGTG-TTAGG-AC-TT-GGCGC-T-GGG-C-TCAT-CCCTGTTCGC-TCG-CC-GTTACT-AA-GGGAA-TCCCATTTGGT--
	A253_96	---GCTGT-AATA-TTTAGCC-TTA-GATGGAG-TTTACCA-CC-T-GC-TTTAGGCTGCA-T--CT-C-AAGCAA--CCTG-AC-TC-TAG-AA-TACG-CCTGTCTG-CGCCTA-CCAGACTCACG--CCTCC-ATGGGCCTAGCACCCACTTT-GGG-AG-CCCCTGTC--AA-GGGAACTTGAGACACGTGTCAG-TAGGCGA-TGC-AC-AGA-CGC-ATC-AACGCCGCATCTCCT-AAACA-CGTCG-AGTG-TTAGG-AC-TT-GGCGC-T-GGG-C-TCAT-CCCTGTTCGC-TCG-CC-GTTACT-AA-GGGAA-TCCCATTTGGT--
	A253_130	---GCTGT-AATA-TTTAGCC-TTA-GATGGAG-TTTACCA-CC-T-GC-TTTAGGCTGCACT--CT-C-AAGCAA--CCTG-AC-TC-TAG-AA-TACG-CCTGTCTG-TGCCTA-CCAGACTCACG--CCTCC-ATGGGCCTAGCACCCACTTT-GGG-AG-CCCCTGTC--AA-GGGAATTTGAGACACGTGTCAG-TAGGCGA-TGC-AC-AAA-CGC-ATC-AACGCCGCATCTCCT-AAACA-CGTCG-AGTG-TTAGG-AC-TT-GGCGC-T-GGG-C-TCAT-CCCTGTTCGC-TCG-CC-GTTACT-AA-GGGAA-TCCCATTTGG---
	A254_445	---GCTGT-AATA-TTTAGCC-TTA-GATGAAG-TTTACCA-CC-T-GC-TTTAGGCTGCACT--CT-C-AAGCAA--CCTG-AC-TC-TAG-AA-TACG-CCTGTCTG-CGCCTA-CCAGACTCACG--CCTCC-ATGGGCCTAGCACCCACTTT-GGG-AG-CCCCTGTC--AA-GGGAACTTGAGACACGTGTCAG-TAGGCGA-TGC-AC-AAA-CGC-ATC-AACGCCGCATCTCCT-AAACA-CGTCG-AGTG-TTAGG-AC-TT-GGCGC-T-GGG-C-TCAT-CCCTGTTCGC-TCG-CC-GTTACT-AA-GGGAA-TCCCATTTGG---
	A254_1	---GCTGT-AATA-TTTAGCC-TTA-GATGAAG-TTTACCA-CC-T-GC-TTTAGGCTGCACT--CT-C-AAGCAA--CCTG-AC-TC-TAG-AA-TACG-CCTGTCTG-CGCCTA-CCAGACTCACG--CCTCC-ATGGGCCTAGCACCCACTTT-GGG-AG-CCCCTGTC--AA-GGGAACTTGAGACACGTGTCAG-TAGGCGA-TGC-AC-AGA-CGC-ATC-AACGCCGCATCTCCT-AAACA-CGTCG-AGTG-TTAGG-AC-TT-GGCGC-T-GGG-C-TCAT-CCCTGTTCGC-TCG-CC-GTTACT-AA-GGGAA-TCCCATTTGG---
	A254_382	---GCTGT-AATA-TTTAGCC-TTA-GATGGAG-TTTACCA-CC-T-GC-TTTAGGCTGCACT--CT-C-AAGCAA--CCTG-AC-TC-TAG-AA-TACG-CCTGCTTG-CGCCTA-CCAGACTCACG--CCTCC-ATGGGCCTAGCACCCACTTT-GGG-AG-CCCCTGTC--AA-GGGAACTTGAGACACGTGTCAG-TAGGCGA-TGC-AC-AAA-CGC-ATC-AACGCCGCATCTCCT-AAACA-CGTCG-AGTG-TTAGG-AC-TT-GGCGC-T-GGG-C-TCAT-CCCTGTTCGC-TCG-CC-GTTACT-AA-GGGAA-TCCCATTTGG---
	A253_83	---GCTGT-AATA-TTTAGCC-TTA-GATGGAG-TTTACCA-CC-T-GC-TTTAGGCTGCACT--CT-C-AAGCAA--CCTG-AC-TC-TAG-AA-TACG-CCTGTCTG-CGCCTA-CCAGACTCACG--CCTCC-ATGGGCCTAGCACCCACTTT-GGG-AG-CCCCTGTC--AA-GGGAACTTGAGACACGTGTCAG-TAGGCGA-TGC-AC-AAA-CGC-ATC-AACGCCGCATCTCCT-AAACA-CGTCG-AGTG-TTAGG-AC-TT-GGCGC-T-GGG-C-TCAT-CCCTGTTCGC-TCG-CC-GTTACT-AA-GGGAA-TCCCATTTGG---
	A253_370	---GCTGT-AATA-TTTAGCC-TTA-GATGGAG-TTTACCA-CC-T-GC-TTTAGGCTGCACT--CT-C-AAGCAA--CCTG-AC-TC-TAG-AA-TACG-CCTGTCTG-CGCCTA-CCAGACTCACG--CCTCC-ATGGGCCTAGCACCCACTTT-GGG-AG-CCCCTGTC--AA-GGGAACTTGAGACACGTGTCAG-TAGGCGA-TGC-AC-AAA-CGC-ATC-AACGCCGCATCTCCT-AAACA-CGTCG-AGTG-TTAGG-AC-TT-GGCGC-T-GGG-C-TCAT-CCCTGTTCGC-TCG-CC-GTTACT-AA-GGGAA-TCCCATTTGG---
	A253_180	---GCTGT-AATA-TTTAGCC-TTA-GATGGAG-TTTACCA-CC-T-GC-TTTAGGCTGCACT--CT-C-AAGCAA--CCTG-AC-TC-TAG-AA-TACG-CCTGTCTG-CGCCTA-CCAGACTCACG--CCTCC-ATGGGCCTAGCACCCACTTT-GGG-AG-CCCCTGTC--AA-GGGAACTTGAGACACGTGTCAG-TAGGCGA-TGC-AC-AAA-CGC-ATC-AACGCCGCATCTCCT-AAACA-CGTCG-AGTG-TTAGG-AC-TT-GGCGC-T-GGG-C-TCAT-CCCTGTTCGC-TCG-CC-GTTACT-AA-GGGAA-TCCCATTTGG---
	A253_171	---GCTGT-AATA-TTTAGCC-TTA-GATGGAG-TTTACCA-CC-T-GC-TTTAGGCTGCACT--CT-C-AAGCAA--CCTG-AC-TC-TAG-AA-TACG-CCTGTCTG-CGCCTA-CCAGACTCACG--CCTCC-ATGGGCCTAGCACCCACTTT-GGG-AG-CCCCTGTC--AA-GGGAACTTGAGACACGTGTCAG-TAGGCGA-TGC-AC-AAA-CGC-ATC-AACGCCGCATCTCCT-AAACA-CGTCG-AGTG-TTAGG-AC-TT-GGCGC-T-GGG-C-TCAT-CCCTGTTCGC-TCG-CC-GTTACT-AA-GGGAACTCCCATTTG----
	A254_26	---GCTGT-AATA-TTTAGCC-TTA-GATGGAG-TTTACCA-CC-T-GC-TTTAGGCTGCACT--CT-C-AAGCAA--CCTG-AC-TC-TAG-AA-TACG-CCTGTCTG-CGCCCA-CCAGACTCACG--CCTCC-ATGGGCCTAGCACCCACTTT-GGG-AG-CCCCTGTC--AA-GGGAACTTGAGACACGTGTCAG-TAGGCGA-TGC-AC-AAA-CGC-ATC-AACGCCGCATCTCCT-AAACA-CGTCG-AGTG-TTAGG-AC-TT-GGCGC-T--GG-C-TCAT-CCCTGTTCGC-TCG-CC-GTTACT-AA-GGGAA-TCCCATTTGGT--
	A254_250	---GCTGT-AATA-TTTAGCC-TTA-GATGGAG-TTTACCA-CC-T-GC-TTTAGGCTGCACT--CT-C-AAGCAA--CCTG-AC-TC-TAG-AA-TACG-CCTGTCTG-CGCCTA-CCAGACTCACG--CCTCC-ATGGGCCTAGCACCCACTTT-GGG-AG-CCCCTGTC--AA-GGGAACTTGAAACACATGTCAG-TAGACGA-TGC-AC-AAA-CGC-ATC-AACGCCGCATCTCCT-AAACA-CATCG-AGTG-TTAGG-AC-TT-GGCGC-T-GGG-C-TCAT-CCCTGTTCGC-TCG-CC-GTTACT-AA-GGGAA-TCCCATTTGG---
	A254_189	---GCTGT-AATA-TTTAGCC-TTA-GATGGAG-TTTACCA-CC-T-GC-TTTAGGCTGCACT--CT-C-AAGCAA--CCTG-AC-TC-TAG-AA-TACG-CCTGTCTG-CGCCTA-CCAGACTCACG--CCTCC-ATGGGCCTAGCACCCACTTT-GGG-AG-CCCCTGTC--AA-GGGAACTTGAGACACGTGTCAG-TAGACGA-TGC-AC-AAA-CGC-ATC-AACGCCGCATCTCCT-AAACA-CATCG-AGTG-TTAGG-AC-TT-GGCGC-T-GGG-C-TCAT-CCCTGTTCGC-TCG-CC-GTTACT-AA-GGGAA-TCCCATTTGG---
	A254_221	---GCTGT-AATA-TTTAGCC-TTA-GATGGAG-TTTACCA-CC-T-GC-TTTAGGCTGCACT--CT-C-AAGCAA--CCTG-AC-TC-TAG-AA-TACG-CCTGTCTG-CGCCTA-CCAGACTCACG--CCTCC-ATGGGCCTAGCACCCACTTT-GGG-AG-CCCCTGTC--AA-GGGAACTTGAGACACGTGTCAG-TAGGCGA-TGC-AC-AAA-CGC-ATC-AACGCCGCATCTCCT-AAACA-CATCG-AGTG-TTAGG-AC-TT-GGCGC-T-GGG-C-TCAT-CCCTGTTCGC-TCG-CC-GTTACT-AA-GGGAA-TCCCATTTGG---
	A254_41	---GCTGT-AATA-TTTAGCC-TTA-GATGGAG-TTTACCA-CC-T-GC-TTTAGGCTGCACT--CT-C-AAGCAA--CCTG-AC-TC-TAG-AA-TACG-CCTGTCTG-CGCCTA-CCAGACTCACG--CCTCC-ATGGGCCTAGCACCCACTTT-GGG-AG-CCCCTGTC--AA-GGGAACTTGAGACACGTGTCAG-TAGGCGA-TGC-AC-AAA-CGC-ATC-AACGCCGCATCTCCTAAAACA-CGTCG-AGTG-TTAGG-AC-TT-GGCGC-T--GG-C-TCAT-CCCTGTTCGC-TCG-CC-GTTACT-AA-GGGAA-TCCCATTTGG---
	A254_157	---GCTGT-AATA-TTTAGCC-TTA-GATGGAG-TTTACCA-CC-T-GC-TTTAGGCTGCACT--CT-C-AAGCAA--CCTG-AC-TC-TAG-AA-TACG-CCTGTCTG-CGCCTA-CCAGACTCACG--CCTCC-ATGGGCCTAGCACCCACTTT-GGG-AG-CCCCTGTC--AA-GGGAACTTGAGACACGTGTCAG-TAGGCGA-TAC-AC-AAA-CGC-ATC-AACGCCGCATCTCCT-AAACA-CGTCG-AGTG-TTAGG-AC-TT-GGCGC-T-GGG-C-TCAT-CCCTGTTCGC-TCG-CC-GTTACT-AA-GGGAA-TCCCATTTGG---
	A254_246	---GCTGT-AATA-TTTAGCC-TTA-GATGGAG-TTTACCA-CC-T-GC-TTTAGGCTGCACT--CT-C-AAGCAA--CCTG-AC-TC-TAG-AA-TACG-CCTGTCTG-CGCCTA-CCAGACTCACG--CCTCC-ATGGGCCTAGCACCCACTTT-GGG-AG-CCCCTGTC--AA-GGGAACTTGAGACACGTGTCAG-TAGGCGA-TGC-AC-AAA-CGC-ATC-AACGCCGCATCTCCT-AAACA-CATCG-AGTG-TTAGG-AC-TT-GGCGC-T-GGG-C-TCAT--CCTGTTCGCTTCG-CC-GTTACT-AA-GGGAATCCC-ATTTGG---
	A254_60	---GCTGT-AATA-TTTAGCC-TTA-GATGGAG-TTTACCA-CC-T-GC-TTTAGGCTGCACT--CT-C-AAGCAA--CCTG-AC-TC-TAG-AA-TACG-CCTGTCTG-CGCCTA-CCAGACTCACG--CCTCC-ATGGGCCTAGCACCCACTTT-GGG-AG-CCCCTGTC--AA-GGGAACTTGAGACACGTGTCAG-TAGGCGA-TGC-AC-AAA-CGC-ATC-AACGCCGCATCTCCT-AAACA-CGTCG-AGTG-TTAGG-AC-TT-GGCGC-T--GG-C-TCAT-CCCTGTTCGC-TCG-CC-GTTACT-AA-GGGAA-T-CCATTGGTTC-
	A254_160	---GCTGT-AATA-TTTAGCC-TTA-GATGGAG-TTTACCA-CC-T-GC-TTTAGGCTGCACT--CT-C-AAGCAA--CCTG-AC-TC-TAG-AA-TACG-CCTGTCTG-CGCCTA-CCAGACTCACG--CCTCC-ATGGGCCTAGCACCCACTTT-GGG-AG-CCCCTGTC--AA-GGGAACTTGAGACACGTGTCAG-TAGGCGA-TGC-AC-AAA-CGC-ATC-AACGCCGCATCTCCT-AAACA-CGTCG-AGTG-TTAGG-AC-TT-GGCGC-T-GGG-C-TCAT-CCCTGTTCGC-TCG-CC-GTTACT-AACGGGAACTCCCATTT-----
	A254_267	---GCTGT-AATA-TTTAGCC-TTA-GATGGAG-TTTACCA-CC-T-GC-TTTAGGCTGCACT--CT-C-AAGCAA--CCTG-AC-TC-TAG-AA-TACG-CCTGTCTG-CGCCTA-CCAGACTCACG--CCTCC-ATGGGCCTAGCACCCACTTT-GGG-AG-CCCCTGTC--AA-GGGAACTTGAGACACGTGTCAG-TAGGCGA-TGC-AC-AAA-CGC-ATC-AACGCCGCATCTCCT-AAACA-CGTCG-AGTG-TTAGG-AC-TT-GGCGC-T-GGG-C-TCAT-CCCTGTTCGC-TCG-CC-GTTACT-AA-GGGAACTCCCATTTG----
	A254_29	---GCTGT-AATA-TTTAGCC-TTA-GATGGAG-TTTACCA-CC-T-GC-TTTAGGCTGCACT--CT-C-AAGCAA--CCTG-AC-TC-TAG-AA-TACG-CCTGTCTG-CGCCTA-CCAGACTCACG--CCTCC-ATGGGCCTAGCACCCACTTT-GGG-AG-CCCCTGTC--AA-GGGAACTTGAGACACGTGTCAG-TAGGCGA-TGC-AC-AAA-CGC-ATC-AACGCCGCATCTCCT-AAACA-CGTCG-AGTG-TTAGG-AC-TT-GGCGC-T--GG-C-TCAT-CCCTGTTCGC-TCG-CC-GTTACT-AA-GGGAT-C-CCATTTGGTT-
	A254_248	---GCTGT-AATA-TTTAGCC-TTA-GATGGAG-TTTACCA-CC-T-GC-TTTAGGCTGCACT--CT-C-AAGCAA--CCTG-AC-TC-TAG-AA-TACG-CCTGTCTG-CGCCTA-CCAGACTCACG--CCTCC-ATGGGCCTAGCACCCACTTT-GGG-AG-CCCCTGTC--AA-GGGAACTTGAGACACGTGTCAG-TAGGCGA-TGC-AC-AAA-CGC-ATC-AACGCCGCATCTCCT-AAACA-CGTCG-AGTG-TTAGG-AC-TT-GGCGC-T-GGG-C-TCAT-CCCTGTTCGC-TCG-CC-GTTACT-AA-GGGAACTCCCATTTG----
	A254_206	---GCTGT-AATA-TTTAGCC-TTA-GATGGAG-TTTACCA-CC-T-GC-TTTAGGCTGCACT--CT-C-AAGCAA--CCTG-AC-TC-TAG-AA-TACG-CCTGTCTG-CGCCTA-CCAGACTCACG--CCTCC-ATGGGCCTAGCACCCACTTT-GGG-AG-CCCCTGTC--AA-GGGAACTTGAGACACGTGTCAG-TAGGCGA-TGC-AC-AAA-CGC-ATC-AACGCCGCATCTCCT-AAACA-CGTCG-AGTG-TTAGG-AC-TT-GGCGC-T-GGG-C-TCAT-CCCTGTTCGC-TCG-CC-GTTACT-AA-GGGAACTCCCCATTG----
	A254_71	---GCTGT-AATA-TTTAGCC-TTA-GATGGAG-TTTACCA-CC-T-GC-TTTAGGCTGCACT--CT-C-AAGCAA--CCTG-AC-TC-TAG-AA-TACG-CCTGTCTG-CGCCTA-CCAGACTCACG--CCTCC-ATGGGCCTAGCACCCACTTT-GGG-AG-CCCCTGTC--AA-GGGAACTTGAGACACGTGTCAG-TAGGCGA-TGC-AC-AAA-CGC-ATC-AACGCCGCATCTCCT-AAACA-CGTCG-AGTG-TTAGG-AC-TT-GGCGC-T-GGG-C-TCAT-CCCTGTTCGC-TCG-CC-GTTACT-AA-GGGAA-TCCCATTTCG---
	A254_19	---GCTGT-AATA-TTTAGCC-TTA-GATGGAG-TTTACCA-CC-T-GC-TTTAGGCTGCACT--CT-C-AAGCAA--CCTG-AC-TC-TAG-AA-TACG-CCTGTCTG-CGCCCA-CCAGACTCACG--CCTCC-ATGGGCCTAGCACCCACTTT-GGG-AGCCCCCTGTC--AAGGGGAACTTGAGACACGTGTCAG-TAGGCGA-TGC-AC-AAA-CGC-ATC-AACGCCGCATCTCCT-AAACA-CGTCG-AGTG-TTAGG-AC-TT-GGCGC-T--GG-C-TCAT-CCCTGTTCGC-TCG-CC-GTTACT-AA-GGGAA-TCCCATTTG----
	A254_300	---GCTGT-AATA-TTTAGCC-TTA-GATGGAG-TTTACCA-CC-T-GC-TTTAGGCTGCACT--CT-C-AAGCAA--CCTG-AC-TC-TAG-AA-TACG-CCTGTCTG-CGCCTA-CCAGACTCACG--CCTCC-ATGGGCCTAGCACCCACTTT-GGG-AG-CCCCTGTC--AA-GGGAACTTGAGACACGTGTCAG-TAGGCGA-TGC-AC-AAA-CGC-ATC-AACGCCGCATCTCCT-AAACA-CGTCG-AGTG-TTAGG-AC-TT-GGCGC-T-GGG-C-TCAT-CCCTGTTCGC-TCG-CC-GTTACT-AA-GGGAA-TCCCATTTGG---
	A254_348	---GCTGT-AATA-TTTAGCC-TTA-GATGGAG-TTTACCA-CC-T-GC-TTTAGGCTGCACT--CT-C-AAGCAA--CCTG-AC-TC-TAG-AA-TACG-CCTGTCTG-CGCCTA-CCAGACTCACG--CCTCC-ATGGGCCTAGCACCCACTTT-GGG-AG-CCCCTGTC--AA-GGGAACTTGAGACACGTGTCAG-TAGGCGA-TGC-AC-AAA-CGC-ATC-AACGCCGCATCTCCT-AAACA-CGTCG-AGTG-TTAGG-AC-TT-GGCGC-T-GGG-C-TCAT-CCCTGTTCGC-TCG-CC-GTTACT-AA-GGGAA-TCCCATTTGG---
	A254_207	---GCTGT-AATA-TTTAGCC-TTA-GATGGAG-TTTACCA-CC-T-GC-TTTAGGCTGCACT--CT-C-AAGCAA--CCTG-AC-TC-TAG-AA-TACG-CCTGTCTG-CGCCTA-CCAGACTCACG--CCTCC-ATGGGCCTAGCACCCACTTT-GGG-AG-CCCCTGTC--AA-GGGAACTTGAGACACGTGTCAG-TAGGCGA-TGC-AC-AAA-CGC-ATC-AACGCCGCATCTCCT-AAACA-CGTCG-AGTG-TTAGG-AC-TT-GGCGC-T-GGG-C-TCAT-CCCTGTTCGC-TCG-CC-GTTACT-AA-GGGAA-TCCCATTTGG---
	A254_87	---GCTGT-AATA-TTTAGCC-TTA-GATGGAG-TTTACCA-CC-T-GC-TTTAGGCTGCACT--CT-C-AAGCAA--CCTG-AC-TC-TAG-AA-TACG-CCTGTCTG-CGCCTA-CCAGACTCACG--CCTCC-ATGGGCCTAGCACCCACTTT-GGG-AG-CCCCTGTC--AA-GGGAACTTGAGACACGTGTCAG-TAGGCGA-TGC-AC-AAA-CGC-ATC-AACGCCGCATCTCCT-AAACA-CGTCG-AGTG-TTAGG-AC-TT-GGCGC-T-GGG-C-TCAT-CCCTGTTCGC-TCG-CC-GTTACT-AA-GGGAA-TCCCATTTGG---
	A254_53	---GCTGT-AATA-TTTAGCC-TTA-GATGGAG-TTTACCA-CC-T-GC-TTTAGGCTGCACT--CT-C-AAGCAA--CCTG-AC-TC-TAG-AA-TACG-CCTGTCTG-CGCCTA-CCAGACTCACG--CCTCC-ATGGGCCTAGCACCCACTTT-GGG-AGCCCCCTGTC--AA-GGGAACTTGAGACACGTGTCAG-TAGGCGA-TGC-AC-AAA-CGC-ATC-AACGCCGCATCTCCTAAAACA-CGTCG-AGTG-TTAGG-AC-TT-GGCGC-T--GG-C-TCAT-CCCTGTTCGC-TCG-CC-GTTACT--A-GGGAA-TCCCATTTGG---
	A254_371	---GCTGT-AATA-TTTAGCC-TTA-GATGGAG-TTTACCA-CC-T-GC-TTTAGGCTGCACT--CT-C-AAGCAA--CCTG-AC-TC-TAG-AA-TACG-CCTGTCTG-CGCCTA-CCAGACTCACG--CCTCC-ATGGGCCTAGCACCCACTTT-GGG-AG-CCCCTGTC--AA-GGGAACTTGAGACACGTGTCAG-TAGGCGA-TGC-AC-AAA-CGC-ATC-AACGCCGCATCTCCT-AAACA-CGTCG-AGTG-TTAGG-AC-TT-GGCGC-T-GGG-C-TCAT-CCCTGTTCGCTTCG-CC-GTTACT-AA-GGGAA-TCCCATTTG----
	A254_432	---GCTGT-AATA-TTTAGCC-TTA-GATGGAG-TTTACCA-CC-T-GC-TTTAGGCTGCACT--CT-C-AAGCAA--CCTG-AC-TC-TAG-AA-TACG-CCTGTCTG-CGCCTA-CCAGACTCACG--CCTCC-ATGGGCCTAGCACCCACTTT-GGG-AG-CCCCTGTC--AA-GGGAACTTGAGACACGTGTCAG-TAGGCGA-TGC-AC-AAA-CGC-ATC-AACGCCGCATCTCCT-AAACA-CGTCG-AGTG-TTAGG-AC-TT-GGCGC-T-GGG-C-TCAT--CCTGTTCGC-TCG-CC-GTTACT-AA-GGGAATCCC-ATTTGGT--
	A254_231	---GCTGT-AATA-TTTAGCC-TTA-GATGGAG-TTTACCA-CC-T-GC-TTTAGGCTGCACT--CT-C-AAGCAA--CCTG-AC-TC-TAG-AA-TACG-CCTGTCTG-CGCCTA-CCAGACTCACG--CCTCC-ATGGGCCTAGCACCCACTTT-GGG-AG-CCCCTGTC--AA-GGGAACTTGAGACACGTGTCAG-TAGGCGA-TGC-AC-AAA-CGC-ATC-AACGCCGCATCTCCT-AAACA-CGTCG-AGTG-TTAGG-AC-TT-GGCGC-T-GGG-C-TCAT-CCCTGTTCGC-TCG-CC-GTTACT-AG-GGAAA-TCATTGTTAT---
	A254_192	---GCTGT-AATA-TTTAGCC-TTA-GATGGAG-TTTACCA-CC-T-GC-TTTAGGCTGCACT--CT-C-AAGCAA--CCTG-AC-TC-TAG-AA-TACG-CCTGTCTG-CGCCTA-CCAGACTCACG--CCTCC-ATGGGCCTAGCACCCACTTT-GGG-AG-CCCCTGTC--AA-GGGAACTTGAGACACGTGTCAG-TAGGCGA-TGC-AC-AGA-CGC-ATC-AACGCCGCATCTCCT-AAACA-CGTCG-AGTG-TTAGG-AC-TT-GGCGC-T-GGG-C-TCAT-CCCTGTTCGC-TCG-CC-GTTACT-AA-GGGAACTCCCATTTG----
	A254_208	---GCTGT-AATA-TTTAGCC-TTA-GATGGAG-TTTACCA-CC-T-GC-TTTAGGCTGCACT--CT-C-AAGCAA--CCTG-AC-TC-TAG-AA-TACG-CCTGTCTG-CGCCTA-CCAGACTCACG--CCTCC-ATGGGCCTAGCACCCACTTT-GGG-AG-CCCCTGTC--AA-GGGAACTTGAGACACGTGTCAG-TAGGCGA-TGC-AC-AGA-CGC-ATC-AACGCCGCATCTCCT-AAACA-CGTCG-AGTG-TTAGG-AC-TT-GGCGC-T-GGG-C-TCAT-CCCTGTTCGC-TCG-CC-GTTACT-AA-GGGAA-TCCCACTTTG---
	A254_154	---GCTGT-AATA-TTTAGCC-TTA-GATGGAG-TTTACCA-CC-T-GC-TTTAGGCTGCACT--CT-C-AAGCAA--CCTG-AC-TC-TAG-AA-TACG-CCTGTCTG-CGCCTA-CCAGACTCACG--CCTCC-ATGGGCCTAGCACCCACTTT-GGG-AG-CCCCTGTC--AA-GGGAACTTGAGACACGTGTCAG-TAGGCGA-TGC-AC-AGA-CGC-ATC-AACGCCGCATCTCCT-AAACA-CGTCG-AGTG-TTAGG-AC-TT-GGCGC-T-GGG-C-TCAT-CCCTGTTCGC-TCG-CC-GTTACT-AA-GGGAA-TCCCATTTGG---
	A254_452	---GCTGT-AATA-TTTAGCC-TTA-GATGGAG-TTTACCA-CC-T-GC-TTTAGGCTGCACT--CT-C-AAGCAA--CCTG-AC-TC-TAG-AA-TACG-CCTGTCTG-CGCCTA-CCAGACTCACG--CCTCC-ATGGGCCTAGCACCCACTTT-GGG-AG-CCCCTGTC--AA-GGGAACTTGAGACACGTGTCAG-TAGGCGA-TGC-AC-AGA-CGC-ATC-AACGCCGCATCTCCT-AAACA-CGTCG-AGTG-TTAGG-AC-TT-GGCGC-T-GGG-C-TCAT-CCCTGTTCGC-TCG-CC-GTTACT-AA-GGGAA-TCCCATTTGG---
	A254_173	---GCTGT-AATA-TTTAGCC-TTA-GATGGAG-TTTACCA-CC-T-GC-TTTAGGCTGCACT--CT-C-AAGCAA--CCTG-AC-TC-TAG-AA-TACG-CCTGTCTG-CGCCTA-CCAGACTCACG--CCTTC-ATGGGCCTAGCACCCACTTT-GGG-AG-CCCCTGTC--AA-GGGAACTTGAGACACGTGTCAG-TAGGCGA-TGC-AC-AAA-CGC-ATC-AACGCCGCATCTCCT-AAACA-CATCG-AGTG-TTAGG-AC-TT-GGCGC-T-GGG-C-TCAT-CCCTGTTCGC-TCG-CC-GTTACT-AA-GGGAA-TCCCATTTGG---
	A254_336	---GCTGT-AATA-TTTAGCC-TTA-GATGGAG-TTTACCA-CC-T-GC-TTTAGGCTGCACT--CT-C-AAGCAA--CCTG-AC-TC-TAG-AA-TACG-CCTGTCTG-CGCCTA-CCAGACTCACG--CCTCC-ATGGGCCTAGCACCCACTTT-GGG-AG-TCCCTGTC--AA-GGGAACTTGAGACACGTGTCAG-TAGGCGA-TGC-AC-AGA-CGC-ATC-AACGCCGCATCTCCT-AAACA-CGTCG-AGTG-TTAGG-AC-TT-GGCGC-T-GGG-C-TCAT--CCTGTTCGC-TCG-CC-GTTACT-AA-GGGAATCCC-ATTTGGT--
	A254_175	---GCTGT-AATA-TTTAGCC-TTA-GATGGAG-TTTACCA-CC-T-GC-TTTAGGCTGCACT--CT-C-AAGCAA--CCTG-AC-TC-TAG-AA-TACG-CCTGTCTG-TGCCTA-CCAGACTCACG--CCTCC-ATGGGCCTAGCACCCACTTT-GGG-AG-CCCCTGTC--AA-GGGAACTTGAGACACGTGTCAG-TAGGCGA-TGC-AC-AAA-CGC-ATC-AACGCCGCATCTCCT-AAACA-CGTCG-AGTG-TTAGG-AC-TT-GGCGC-T-GGG-C-TCAT-CCCTGTTCGC-TCG-CC-GTTACT-AA-GGGAA-TCCCATTTGG---
	A254_305	---GCTGT-AATA-TTTAGCC-TTA-GATGGAG-TTTACCA-CC-T-GC-TTTAGGCTGCACT--CT-C-AAGCAA--CCTG-AC-TC-TAG-AA-TACG-CCTGTCTG-CGCCTA-CCAGACTCGTG--TCTCC-ATGGGCCTAGCACCCACTTT-GGG-AG-CCCCTGTC--AA-GGGAACTTGAGACACGTGTCAG-TAGGCGA-TGC-AC-AAA-CGC-ATC-AACGCCGCATCTCCT-AAACA-CGTCG-AGTG-TTAGG-AC-TT-GGCGC-T-GGG-C-TCAT-CCCTGTTCGC-TCG-CC-GTTACT-AA-GGGAA-TCCCATTTGG---
	A254_142	---GCTGT-AATA-TTTAGCC-TTA-GATGGAG-TTTACCA-CC-T-GC-TTTAGGCTGCACT--CT-C-AAGCAA--CCTG-AC-TC-TAG-AA-TACG-CCTGTCTG-TGCCTA-CCAGACTCACG--CCTCC-ATGGGCCTAGCACCCACTTT-GGG-AG-CCCCTGTC--AA-GGGAACTTGAGACACGTGTCAG-TAGGCGA-TGC-AC-AAA-CGC-ATC-AACGCCGCATCTCCT-AAACA-CGTCG-AGTG-TTAGG-AC-TT-GGCGC-T-GGG-C-TCAT-CCCTGTTCGC-TCG-CC-GTTACT-AA-GGGAA-TCCCATTTGG---
	A254_270	---GCTGT-AATA-TTTAGCC-TTA-GATGGAG-TTTACCA-CC-T-GC-TTTAGGCTGCACT--CT-C-AAGCAA--CCTG-AC-TC-TAG-AA-TACG-CCTGTCTG-CGCCTA-CCAGACTCACG--CCTCC-ATGGGCCTAGCACCCACTTT-GGG-AG-CCCCTGTC--AA-GGGAACTTGAGACACGTGTCAG-TAGGCGA-TGC-AC-AAA-CGC-ATC-AACGCCGCATCTCCT-AAACA-CGTCG-AGTG-TTAGG-AC-TT-GGCGC-T-GGG-C-TCAT-CCCTGTTCGC-TCG-CC-GTTACT-AA-GGGAA-TCCCATTTGG---
	A254_393	---GCTGT-AATA-TTTAGCC-TTA-GATGGAG-TTTACCA-CC-T-GC-TTTAGGCTGCACT--CT-C-AAGCAA--CCTG-AC-TC-TAG-AA-TACG-CCTGTCTG-CGCCTA-CCAGACTCACG--CCTCC-ATGGGCCTAGCACCCACTCT-GGG-AG-CCCCTGTC--AA-GGGAACTTGAGACACGTGTCAG-TAGGCGA-TGC-AC-AAA-CGC-ATC-AACGCCGCATCTCCT-AAACA-CATCG-AGTG-TTAGG-AC-TT-GGCGC-T-GGG-C-TCAT-CCCTGTTCGC-TCG-CC-GTTACT-AA-GGGAA-TCCCATTTGG---
	A253_118	---GCTGT-AATA-TTTAGCC-TTA-GATGGAG-TTTACCA-CC-T-GC-TTTAGGCTGCACT--CT-C-AAGCAA--CCTG-AC-TC-TAG-AA-TACG-CCTGTCTG-CGCCTA-CCAGACTCACG--CCTCC-ATGGGCCTAGCACCCACTTT-GGG-AG-CCCCTGTC--AA-GGGAACTTGAGACACGTGTCAG-TAGGCGA-TGC-AC-AAA-CGC-ATC-AACGCCGCATCTCCT-AAACA-CGTCG-AGTG-TTAGG-AC-TT-GGCGC-T-GGG-C-TCAT-CCCTGTTCGC-TCG-CC-GTTACT-AA-GAGAA-TCCCATTTGG---
	A254_121	---GCTGT-AATA-TTTAGCC-TTA-GATGGAG-TTTACCA-CC-T-GC-TTTAGGCTGCA-T--CT-C-AAGCAA--CCTG-AC-TC-TAG-AA-TACG-CCTGTCTG-CGCCTA-CCAGACTCACG--CCTTC-ATGGGCCTAGCACCCACTTT-GGG-AG-CCCCTGTC--AA-GGGAACTTGAGACACGTGTCAG-TAGGCGA-TGC-AC-AAA-CGC-ATC-AACGCCGCATCTCCT-AAACA-CATCG-AGTG-TTAGG-AC-TT-GGCGC-T-GGG-C-TCAT-CCCTGTTCGC-TCG-CC-GTTACT-AA-GGGAA-TCCCATTTGGT--
	A254_92	---GCTGT-AATA-TTTAGCC-TTA-GATGGAG-TTTACCA-CC-T-GC-TTTAGGCTGCA-T--CT-C-AAGCAA--CCTG-AC-TC-TAG-AA-TACG-CCTGTCTG-CGCCTA-CCAGACTCACG--CCTCC-ATGGGCCTAGCACCCACTTT-GGG-AG-CCCCTGTC--AA-GGGAACTTGAGACACGTGTCAG-TAGGCGA-TGC-AC-AGA-CGC-ATC-AACGCCGCATCTCCT-AAACA-CGTCG-AGTG-TTAGG-AC-TT-GGCGC-T-GGG-C-TCAT-CCCTGTTCGC-TCG-CC-GTTACT-AA-GGGAA-TCCCATTTGGT--
	A254_210	---GCTGT-AATA-TTTAGCC-TTA-GATGGAG-TTTACCA-CC-T-GC-TTTAGGCTGCACT--CT-C-AAGCAA--CCTG-AC-TC-TAG-AA-TACG-CCTGTCTG-CGCCTA-CCAGACTCACG--CCTCC-ATGGGCCTAGCACCCACTTT-GGG-AG-CCCCTGTC--AA-GGGAACTTGAGACACGTGTCAG-TAGGCGA-TGC-AC-AAA-CGC-ATC-AACGCCGCATCTCCT-AAACA-CGTCG-AGTG-TTAGG-AC-TT-GGCGC-T-GGG-C-TCAT-CCCTGTTCGCTTCG-CC-GTTACT-AA-GGGAA-TCCCATTTG----
	A254_73	---GCTGT-AATA-TTTAGCC-TTA-GATGGAG-TTTACCA-CC-T-GC-TTTAGGCTGCA-T--CT-C-AAGCAA--CCTG-AC-TC-TAG-AA-TACG-CCTGTCTG-CGCCTA-CCAGACTCACG--CCTCC-ATGGGCCTAGCACCCACTTT-GGG-AG-CCCCTGTC--AA-GGGAACTTGAGACACGTGTCAG-TAGGCGA-TGC-AC-AAA-CGC-ATC-AACGCCGCATCTCCT-AAACA-CATCG-AGTG-TTAGG-AC-TT-GGCGC-T-GGG-C-TCAT-CCCTGTTCGC-TCG-CC-GTTACT-AA-GGGAA-TCCCATTTGGT--
	A254_230	---GCTGT-AATA-TTTAGCC-TTA-GATGGAG-TTTACCA-CC-T-GC-TTTAGGCTGCACT--CT-C-AAGCAA--CCTG-AC-TC-TAG-AA-TACG-CCTGTCTG-CGCCTA-CCAGACTCACG--CCTCC-ATGGGCCTAGCACCCACTTT-GGG-AG-CCCCTGTC--AA-GGGAACTTGAGACACGTGTCAG-TAGGCGA-TGC-AC-AGA-CGC-ATC-AACGCCGCATCTCCT-AAACA-CGTCG-AGTG-TTAGG-AC-TT-GGCGC-T-GGG-C-TCAT-CCCTGTTCGC-TCG-CC-GTTACT-AA-GGGAA-TCCCATTTGG---
	A253_195	---GCTGT-AATA-TTTAGCC-TTA-GATGGAG-TTTACCA-CC-T-GC-TTTAGGCTGCACT--CT-C-AAGCAA--CCTG-AC-TC-TAG-AA-TACG-CCTGTCTG-CGCCTA-CCAGACTCACG--CCTTC-ATGGGCCTAGCACCCACTTT-GGG-AG-CCCCTGTC--AA-GGGAACTTGAGACACGTGTCAG-TAGGCGA-TGC-AC-AAA-CGC-ATC-AACGCCGCATCTCCT-AAACA-CATCG-AGTG-TTAGG-AC-TT-GGCGC-T-GGG-C-TCAT-CCCTGTTCGC-TCG-CC-GTTACT-AA-GGGAA-TCCCATTTGG---
	A253_2	---GCTGT-AATA-TTTAGCC-TTA-GATGGAG-TTTACCA-CC-T-GC-TTTAGGCTGCACT--CT-C-AAGCAA--CCTG-AC-TC-TAG-AA-TACG-CCTGTCTG-CGCCTA-CCAGACTCACG--CCTCC-ATGGGCCTAGCACCCACTTT-GGG-AG-CCCCTGTC--AA-GGGAACTTGAGACACGTGTCAG-TAGGCGA-TGC-AC-AGA-CGC-ATC-AACGCCGCATCTCCT-AAAACACGTCG-AGTG-TTAGG-AC-TT-GGCGC-T-GGG-C-TCAT-CCCTGTTCGC-TCG-CC-GTTACT-AA-GGCAA-TCCCTGTTG----
	A254_78	---GCTGT-AATA-TTTAGCC-TTA-GATGGAG-TTTACCA-CC-T-GC-TTTAGGCTGCA-T--CT-C-AAGCAA--CCTG-AC-TC-TAG-AA-TACG-CCTGTCTG-CGCCTA-CCAGACTCACG--CCTCC-ATGGGCCTAGCACCCACTTT-GGG-AG-CCCCTGTC--AA-GGGAACTTGAGACACGTGTCAG-TAGGCGA-TGC-AC-AGA-CGC-ATC-AACGCCGCATCTCCT-AAACA-CGTCG-AGTG-TTAGG-AC-TT-GGCGC-T-GGG-C-TCAT-CCCTGTTCGC-TCG-CC-GTTACT-AA-GGGAA-TCCCATTTGGT--
	A253_357	---GCTGT-AATA-TTTAGCC-TTA-GATGGAG-TTTACCA-CC-T-GC-TTTAGGCTGCACT--CT-C-AAGCAA--CCTG-AC-TC-TAG-AA-TACG-CCTGTCTG-CGCCTA-CCAGACTCACG--CCTCC-ATGGGCCTAGCACCCACTTT-GGG-AG-CCCCTGTC--AA-GGGAACTTGAGACACGTGTCAG-TAGGCGA-TGC-AC-AAA-CGC-ATC-AACGCCGCATCTCCT-AAACA-CGTCG-AGTG-TTAGG-AC-TT-GGCGC-T-GGGTC-TCAT-CCCTGTTCGCTTCG-CC-GTTACT-AA-GGGAA-TCCCATTT-----
	A253_185	---GCTGT-AATA-TTTAGCC-TTA-GATGGAG-TTTACCA-CC-T-GC-TTTAGGCTGCACT--CT-C-AAGCAA--CCTG-AC-TC-TAG-AA-TACG-CCTGTCTG-CGCCTA-CCAGACTCACG--CCTCC-ATGGGCCTAGCACCCACTTT-GGG-AG-CCCCTGTC--AA-GGGAACTTGAGACACGTGTCAG-TAGGCGA-TGC-AC-AAA-CGC-ATC-AACGCCGCATCTCCT-AAACA-CGTCG-AGTG-TTAGG-AC-TT-GGCGC-T-GGG-C-TCAT-CCCTGTTCGCTTCG-CC-GTTACT-AA-GGGAA-TCCCATTTG----
	A253_109	---GCTGT-AATA-TTTAGCC-TTA-GATGGAG-TTTACCA-CC-T-GC-TTTAGGCTGCACT--CT-C-AAGCAA--CCTG-AC-TC-TAG-AA-TACG-CCTGTCTG-CGCCTA-CCAGACTCACG--CCTCC-ATGGGCCTAGCACCCACTTT-GGG-AG-CCCCTGTC--AA-GGGAACTTGAGACACGTGTCAG-TAGGCGA-TGC-AC-AGA-CGC-ATC-AACGCCGCATCTCCT-AAACA-CGTCG-AGTG-TTAGG-AC-TT-GGCGC-T-GGG-C-TCAT-CCCTGTTCGC-TCG-CC-GTTACT-AA-GGGAA-TCCCATTTGG---
	A253_335	---GCTGT-AATA-TTTAGCC-TTA-GATGGAG-TTTACCA-CC-T-GC-TTTAGGCTGCACT--CT-C-AAGCAA--CCTG-AC-TC-TAG-AA-TACG-CCTGTCTG-TGCCTA-CCAGACTCACG--CCTCC-ATGGGCCTAGCACCCACTTT-GGG-AG-CCCCTGTC--AA-GGGAACTTGAGACACGTGTCAG-TAGGCGA-TGC-AC-AAA-CGC-ATC-AACGCCGCATCTCCT-AAACA-CGTCG-AGTG-TTAGG-AC-TT-GGCGC-T-GGG-C-TCAT-CCCTGTTCGC-TCG-CC-GTTACT-AA-GAGAA-TCCCATTTGG---
	A253_272	---GCTGT-AATA-TTTAGCC-TTA-GATGGAG-TTTACCA-CC-T-GC-TTTAGGCTGCACT--CT-C-AAGCAA--CCTG-AC-TC-TAG-AA-TACG-CCTGTCTG-TGCCTA-CCAGACTCACG--CCTCC-ATGGGCCTAGCACCCACTTT-GGG-AG-CCCCTGTC--AA-GGGAACTTGAGACACGTGTCAG-TAGGCGA-TGC-AC-AAA-CGC-ATC-AACGCCGCATCTCCT-AAACA-CGTCG-AGTG-TTAGG-AC-TT-GGCGC-T-GGG-C-TCAT-CCCTGTTCGC-TCG-CC-GTTACT-AA-GGGAA-TCCCATTTGG---
	A255_220	---GCTGT-AATA-TTTAGCC-TTA-GATGGAG-TTTACCA-CC-T-GC-TTTAGGCTGCACT--CT-C-AAGCAA--CCTG-AC-TC-TAG-AA-TACG-CCTGTCTG-CGCCTA-CCAGACTCACG--CCTCC-ATGGGCCTAGCACCCACTTT-GGG-AG-CCCCTGTC--AA-GGGAACTTGAGACACGTGTCAG-TAGGCGA-TGC-AC-AAA-CGC-ATC-AACGCCGCATCTCCT-AAACA-CGTCG-AGTG-TTAGG-AC-TT-GGCGC-T-GGG-C-TCAT-CCCTGTTCGC-TCG-CC-GTTACT-AA-GGGAA-TCCCATTTGG---
	A255_235	---GCTGT-AATA-TTTAGCC-TTA-GATGGAG-TTTACCA-CC-T-GC-TTTAGGCTGCACT--CT-C-AAGCAA--CCTG-AC-TC-TAG-AA-TACG-CCTGTCTG-CGCCTA-CCAGACTCACG--CCTCC-ATGGGCCTAGCACCCACTTT-GGG-AG-CCCCTGTC--AA-GGGAACTTGAGACACGTGTCAG-TAGGCGA-TGC-AC-AAA-CGC-ATC-AACGCCGCATCTCCT-AAACA-CGTCG-AGTG-TTAGG-AC-TT-GGCGC-T-GGG-C-TCAT-CCCTGTTCGC-TCG-CC-GTTACT-AA-GGGAA-TCCTAGTTAG---
	A253_256	---GCTGT-AATA-TTTAGCC-TTA-GATGGAG-TTTACCA-CC-T-GC-TTTAGGCTGCACT--CT-C-AAGCAA--CCTG-AC-TC-TAG-AA-TACG-CCTGTCTG-TGCCTA-CCAGACTCACG--CCTCC-ATGGGCCTAGCACCCACTTT-GGG-AG-CCCCTGTC--AA-GGGAACTTGAGACAC-TGTCAG-TAGGCGA-TGC-AC-AAA-CGC-ATC-AACGCCGCATCTCCT-AAACA-CGTCG-AGTG-TTAGG-AC-TT-GGCGC-T-GGG-C-TCAT-CCCTGTTCGC-TCG-CC-GTTACT-AA-GGGAA-TCCCATTTGGT--
	A255_100	---GCTGT-AATA-TTTAGCC-TTA-GATGGAG-TTTACCA-CC-T-GC-TTTAGGCTGCA-T--CT-C-AAGCAA--CCTG-AC-TC-TAG-AA-TACG-CCTGTCTG-CGCCTA-CCAGACTCACG--CCTCC-ATGGGCCTAGCACCCACTTT-GGG-AG-CCCCTGTC--AA-GGGAACTTGAGACACGTGTCAG-TAGGCGA-TGC-AC-AGA-CGC-ATC-AACGCCGCATCTCCT-AAACA-CGTCG-AGTG-TTAGG-AC-TT-GGCGC-T-GGG-C-TCAT-CCCTGTTCGC-TCG-CC-GTTACT-AA-GGGAA-TCCCATTTGGT--
	A255_250	---GCTGT-AATA-TTTAGCC-TTA-GATGGAG-TTTACCA-CC-T-GC-TTTAGGCTGCACT--CT-C-AAGCAA--CCTG-AC-TC-TAG-AA-TACG-CCTGTCTG-CGCCTA-CCAGACTCACG--CCTCC-ATGGGCCTAGCACCCACTTT-GGG-AG-CCCCTGTC--AA-GGGAACTTGAGACACGTGTCAG-TAGGCGA-TGC-AC-AAA-CGC-ATC-AACGCCGCATCTCCT-AAACA-CGTCG-AGTG-TTAGG-AC-TT-GGCGC-T-GGG-C-TCAT-CCCTGTTCGC-TCG-CC-GTTACT-AA-GGGAA-TCCCATTTGG---
	A255_37	---GCTGT-AATA-TTTAGCC-TTA-GATGGAG-TTTACCA-CC-T-GC-TTTAGGCTGCACT--CT-C-AAGCAA--CCTG-AC-TC-TAG-AA-TACG-CCTGTCTG-CGCCTA-CCAGACTCACG--CCTCC-ATGGGCCTAGCACCCACTTT-GGG-AG-CCCCTGTC--AAGGGGAACTTGAGACACGTGTCAG-TAGGCGA-TGC-AC-AAA-CGC-ATC-AACGCCGCATCTCCT-AAACA-CGTCG-AGTG-TTAGG-AC-TT-GGCGC-T--GG-C-TCAT-CCCTGTTCGC-TCG-CC-GTTACT-AA-GGGAA-TCCTAGTTAG---
	A255_263	---GTGGT-TATA-TTTAGCC-TTA-GATGGAG-TTTACCA-CC-T-GC-TTTAGGCTGCACT--CT-C-AAGCAA--CCTG-AC-TC-TAG-AA-TACG-CCTGTCTG-CGCCTA-CCAGACTCACG--CCTCC-ATGGGCCTAGCACCCACTTT-GGG-AG-CCCCTGTC--AA-GGGAACTTGAGACACGTGTCAG-TAGGCGA-TGC-AC-AAA-CGC-ATC-AACGCCGCATCTCCT-AAACA-CGTCG-AGTG-TTAGG-AC-TT-GGCGC-T-GGG-C-TCAT-CCCTGTTCGC-TCG-CC-GTTACT-AA-GGGAA-TCCTAGTTAG---
	A253_53	---GCTGT-AATA-TTTAGCC-TTA-GATGGAG-TTTACCA-CC-T-GC-TTTAGTCTGCACT--CT-C-AAGCAA--CCTG-AC-TC-TAG-AA-TACG-CCTGTCTG-CGCCTA-CCAGACTCACG--CCTCC-ATGGGCCTAGCACCCACTTT-GGG-AG-CCCCTGTC--AA-GGGAACTTGAGACACGTGTCAG-TAGGCGA-TGC-AC-AAA-CGC-ATC-AACGCCGCATCTCCT-AAACA-CGTCG-AGTG-TTAGG-AC-TT-GGCGC-T-GG--C-TCAT-CCCTGTTCGC-TCG-CC-GTTACT-AA-GGGAA-TCCCATTTGGT--
	A255_13	---GCTGT-AATA-TTTAGCC-TTA-GATGGAG-TTTACCA-CC-T-GC-TTTAGGCTGCACT--CT-C-AAGCAA--CCTG-AC-TC-TAG-AA-TACG-CCTGTCTG-CGCCTA-CCAGACTCACG--CCTCC-ATGGGCCTAGCACCCACTTT-GGG-AGCCCCCTGTC--AA-GGGAACTTGAGACACGTGTCAG-TAGGCGA-TGC-AC-AAA-CGC-ATC-AACGCCGCATCTCCT-AAACA-CGTCG-AGTG-TTAGG-AC-TT-GGCGC-T--GG-C-TCAT-CCCTGTTCGC-TCG-CC-GTTACT-AA-GGGAA-TCCCATTTGG---
	A256_405	---GCTCT-AATA-TTTAGCC-TTA-GATGGAG-TTTACCA-CC-T-GC-TTTAGGCTGCACT--CT-C-AAGCAA--CCTG-AC-TC-TAG-AA-TACG-CCTGTCTG-CGCCTA-CCAGACTCACG--CCTCC-ATGGGCCTAGCACCCACTTT-GGG-AG-CCCCTGTC--AA-GGGAACTTGAGACACGTGTCAG-TAGGCGA-TGC-AC-AAA-CGC-ATC-AACGCCGCATCTCCT-AAACA-CGTCG-AGTG-TTAGG-AC-TT-GGCGC-T-GGG-C-TCAT-CCCTGTTCGC-TCG-CC-GTTACT-AA-GGGAA-TCCCATTTGG---
	A256_163	---GCTGT-AATA-TTTAGCC-TTA-GATGGAG-TTTACCA-CC-T-GC-TTTAGGCTGCACT--CT-C-AAGCAA--CCTG-AC-TC-TAG-AA-TACG-CCTGTCTG-CGCCTA-CCAGACTCACG--CCTCC-ATGGGCCTAGCACCCACTTT-GGG-AG-CCCCTGTC--AA-GGGAACTTGAGACACGTGTCAG-TAGGCGA-TGC-AC-AAA-CGC-ATC-AACGCCGCATCTCCT-AAACA-CGTCG-AGTG-TTAGG-AC-TT-GGCGC-T-GGG-C-TCAT-CCCTGTTCGC-TCG-CC-GTTACT-AA-GGGAA-TCCCATTTCG---
	A256_402	---GCTGT-AATA-TTTAGCC-TTA-GATGGAG-TTTACCA-CC-T-GC-TTTAGGCTGCACT--CT-C-AAGCAA--CCTG-AC-TC-TAG-AA-TACG-CCTGTCTG-CGCCTA-CCAGACTCACG--CCTCC-ATGGGCCTAGCACCCACTTT-GGG-AG-CCCCTGTC--AA-GGGAACTTGAGACACGTGTCAG-TAGGCGA-TGC-AC-AGA-CGC-ATC-AACGCCGCATCTCCT-AAACA-CGTCG-AGTG-TTAGG-AC-TT-GGCGC-T-GGG-C-TCAT-CCCTGTTCGC-TCG-CC-GTTACT-AA-GGGAA-TCCCATTTGG---
	A256_281	---GCTGT-AATA-TTTAGCC-TTA-GATGGAG-TTTACCA-CC-T-GC-TTTAGGCTGCACT--CT-C-AAGCAA--CCTG-AC-TC-TAG-AA-TACG-CCTGTCTG-CGCCTA-CCAGACTCACG--CCTTC-ATGGGCCTAGCACCCACTTT-GGG-AG-CCCCTGTC--AA-GGGAACTTGAGACACGTGTCAG-TAGGCGA-TGC-AC-AAA-CGC-ATC-AACGCCGCATCTCCT-AAACA-CATCG-AGTG-TTAGG-AC-TT-GGCGC-T-GGG-C-TCAT-CCCTGTTCGC-TCG-CC-GTTACT-AA-GGGAA-TCCCATTTGG---
	A256_56	---GCTGT-AATA-TTTAGCC-TTA-GATGGAG-TTTACCA-CC-T-GC-TTTAGGCTGCACT--CT-C-AAGCAA--CCTG-AC-TC-TAG-AA-TACG-CCTGTCTG-CGCCTA-CCAGACTCACG--CCTCC-ATGGGCCTAGCACCCACTTT-GGG-AG-CCCCTGTC--AA-GGGAACTTGAGACACGTGTCAG-TAGGCGA-TGC-AC-AGA-CGC-ATC-AACGCCGCATCTCCT-AAACA-CGTCG-AGTG-TTAGG-AC-TT-GGCGC-T-GGG-C-TCAT-CCCTGTTCGC-TCG-CC-GTTACT--A-GGGAA-TCCCATTTGGT--
	A256_145	---GCTGT-AATA-TTTAGCC-TTA-GATGGAG-TTTACCA-CC-T-GC-TTTAGGCTGCACT--CT-C-AAGCAA--CCTG-AC-TC-TAG-AA-TACG-CCTGTCTG-CGCCTA-CCAGACTCACG--CCTCC-ATGGGCCTAGCACCCACTTT-GGG-AG-CCCCTGTC--AA-GGGAACTTGAGACACGTGTCAG-TAGGCGA-TGC-AC-AAA-CGC-ATC-AACGCCGCATCTCCT-AAACA-CGTCG-AGTG-TTAGG-AC-TT-GGCGC-T-GGG-C-TCAT-CCCTGTTCGC-TCG-CC-GTTACT-AA-GGGAA-TCCCATTTGG---
	A256_92	---GCTGT-AATA-TTTAGCC-TTA-GATGGAG-TTTACCA-CC-T-GC-TTTAGGCTGCACT--CT-C-AAGCAA--CCTG-AC-TC-TAG-AA-TACG-CCTGTCTG-CGCCTA-CCAGACTCACG--CCTCC-ATGGGCCTAGCACCCACTTT-GGG-AG-CCCCTGTC--AA-GGGAACTTGAGACACGTGTCAG-TAGGCGA-TGC-AC-AGA-CGC-ATC-AACGCCGCATCTCCT-AAACA-CGTCG-AGTG-TTAGG-AC-TT-GGCGC-T-GGG-C-TCAT-CCCTGTTCGC-TCG-CC-GTTACT-AA-GGGAA-TCCCATTTGG---
	A256_287	---GCTGT-AATA-TTTAGCC-TTA-GATGGAG-TTTACCA-CC-T-GC-TTTAGGCTGCACT--CT-C-AAGCAA--CCTG-AC-TC-TAG-AA-TACG-CCTGTCTG-CGCCTA-CCAGACTCACG--CCTCC-ATGGGCCTAGCACCCACTTT-GGG-AG-CCCCTGTC--AA-GGGAACTTGAGACACGTGTCAG-TAGGCGA-TGC-AC-AAA-CGC-ATC-AACGCCGCATCTCCT-AAACA-CGTCG-AGTG-TTAGG-AC-TT-GGCGC-T-GGG-C-TCAT-CCCTGTTCGC-TCG-CC-GTTACT-AA-GGGAA-TCCCATTTGG---
	A256_124	---GCTCT-AATA-TTTAGCC-TTA-GATGGAG-TTTACCA-CC-T-GC-TTTAGGCTGCACT--CT-C-AAGCAA--CCTG-AC-TC-TAG-AA-TACG-CCTGTCTG-CGCCTA-CCAGACTCACG--CCTCC-ATGGGCCTAGCACCCACTTT-GGG-AG-CCCCTGTC--AA-GGGAACTTGAGACACGTGTCAG-TAGGCGA-TGC-AC-AAA-CGC-ATC-AACGCCGCATCTCCT-AAACA-CGTCG-AGTG-TTAGG-AC-TT-GGCGC-T-GGG-C-TCAT-CCCTGTTCGC-TCG-CC-GTTACT-AA-GGGAA-TCCCATTTGG---
	A256_113	---GCTGT-AATA-TTTAGCC-TTA-GATGGAG-TTTACCA-CC-T-GC-TTTAGGCTGCA-T--CT-C-AAGCAA--CCTG-AC-TC-TAG-AA-TACG-CCTGTCTG-CGCCTA-CCAGACTCACG--CCTCC-ATGGGCCTAGCACCCACTTT-GGG-AG-CCCCTGTC--AA-GGGAACTTGAGACACGTGTCAG-TAGGCGA-TGC-AC-AGA-CGC-ATC-AACGCCGCATCTCCT-AAACA-CGTCG-AGTG-TTAGG-AC-TT-GGCGC-T-GGG-C-TCAT-CCCTGTTCGC-TCG-CC-GTTACT-AA-GGGAA-TCCCATTTGGT--
	A257_329	---GCTGT-AATA-TTTAGCC-TTA-GATGGAG-TTTACCA-CC-T-GC-TTTAGGCTGCACT--CT-C-AAGCAA--CCTG-AC-TC-TAG-AA-TACG-CCTGTCTG-CGCCTA-CCAGACTCACG--CCTCC-ATGGGCCTAGCACCCACTTT-GGG-AG-CCCCTGTC--AA-GGGAACTTGAGACACGTGTCAG-TAGGCGA-TGC-AC-AAA-CGC-ATC-AACGCCGCATCTCCT-AAACA-CGTCG-AGTG-TTAGG-AC-TT-GGCGC-T-GGG-C-TCAT-CCCTGTTCGC-TCG-CC-GTTACT-AA-GGGAA-TCCCTGTTGG---
	A257_99	---GCTGT-AATA-TTTAGCC-TTA-GATGGAG-TTTACCA-CC-T-GC-TTTAGGCTGCACT--CT-C-AAGCAA--CCTG-AC-TC-TAG-AA-TACG-CCTGTCTG-CGCCTA-CCAGACTCACG--CCTCC-ATGGGCCTAGCACCCACTTT-GGG-AG-CCCCTGTC--AA-GGGAACTTGAGACACGTGTCAG-TAGGCGA-TGC-AC-AAA-CGC-ATC-AACGCCGCATCTCCT-AAACA-CGTCG-AGTG-TTAGG-AC-TT-GGCGC-T-GGG-C-TCAT-CCCTGTTCGC-TCG-CC-GTTACT-AA-GGGAA-TCCCATTTGG---
	A257_210	---GCTGT-AATA-TTTAGCC-TTA-GATGGAG-TTTACCA-CC-T-GC-TTTAGGCTGCACT--CT-C-AAGCAA--CCTG-AC-TC-TAG-AA-TACG-CCTGTCTG-CGCCTA-CCAGACTCACG--CCTCC-ATGGGCCTAGCACCCACTTT-GGG-AG-CCCCTGTC--AA-GGGAACTTGAGACACGTGTCAG-TAGGCGA-TGC-AC-AGA-CGC-ATC-AACGCCGCATCTCCT-AAACA-CGTCG-AGTG-TTAGG-AC-TT-GGCGC-T-GGG-C-TCAT-CCCTGTTCGC-TCG-CC-GTTACT-AA-GGGAA-TCCCATTTGG---
	A328_206	---ACAGT-AATA-TTTAGCC-TTA-GGTGGAG-TTTACCA-CC-T-GC-TTTAGGCTGCACT--CT-C-AAGCAA--CCTG-AC-TC-TAG-AA-TACG-CCTGTCTG-CGCCTA-CCAGACTCACG--CCTCC-ATGGGCCTAGCACCCACTTT-GGG-AG-CCCCTGTC--AA-GGGAACTTGAGACACGTGTCAG-TAGGCGA-TGC-AC-AAA-CGC-ATC-AACGCCGCATCTCCT-AAACA-CGTCG-AGTG-TTAGG-AC-TT-GGCGC-T-GGG-C-TCAT-CCCTGTTCGC-TCG-CC-GTTACT-AACGGGAACTCCCACTT-----
	A328_345	---ACAGT-AATA-TTTAGCC-TTA-GGTGGAG-TTTACCA-CC-T-GC-TTTAGGCTGCACT--CT-C-AAGCAA--CCTG-AC-TC-TAG-AA-TACG-CCTGTCTG-CGCCTA-CCAGACTCACG--CCTCC-ATGGGCCTAGCACCCACTTT-GGG-AG-CCCCTGTC--AA-GGGAACTTGAGACACGTGTCAG-TAGGCGA-TGC-AC-AAA-CGC-ATC-AACGCCGCATCTCCT-AAACA-CGTCG-AGTG-TTAGG-AC-TT-GGCGC-T-GGG-C-TCAT-CCCTGTTCGC-TCG-CC-GTTACT-AA-GGGAA-TCCCATTTGG---
	A328_36	---GCTGT-AATA-TTTAGCC-TTA-GATGGAG-TTTACCA-CC-T-GC-TTTAGGCTGCACT--CT-C-AAGCAA--CCTG-AC-TC-TAG-AA-TACG-CCTGTCTG-CGCCTA-CCAGACTCACG--CCTCC-ATGGGCCTAGCACCCACTTT-GGG-AG-CCCCTGTC--AA-GGGAACTTGAGACACGTGTCAG-TAGGCGA-TGC-AC-AAA-CGC-ATC-AACGCCGCATCTCCT-AAAACACGTCG-AGTG-TTAGG-AC-TT-GGCGC-T-GGG-C-TCAT-CCCTGTTCGC-TCG-CC-GTTACT-AA-GGCAA-TCCCTGTTG----
	A328_10	---ACAGT-AATA-TTTAGCC-TTA-GGTGGAG-TTTACCA-CC-T-GC-TTTAGGCTGCACT--CT-C-AAGCAG--CCTG-AC-TC-TAG-AA-TACG-CCTGTCTG-CGCCTA-CCAGACTCACG--CCTCC-ATGGGCCTAGCACCCACTTT-GGG-AG-CCCCTGTC--AA-GGGAACTTGAGACACGTGTCAG-TAGGCGA-TGC-AC-AAA-CGC-ATC-AACGCCGCATCTCCT-AAACA-CGTCG-AGTG-TTAGG-AC-TT-GGCGC-T-GGG-C-TCAT-CCCTGTTCGC-TCG-CC-GTTACT-AA-GGGAA-TCCCATTTGG---
	A328_298	---GCTGT-AATA-TTTAGCC-TTA-GATGGAG-TTTACCA-CC-T-GC-TTTAGGCTGCACT--CT-C-AAGCAA--CCTG-AC-TC-TAG-AA-TACG-CCTGTCTG-CGCCTA-CCAGACTCACG--CCTCC-ATGGGCCTAGCACCCACTTT-GGG-AG-CCCCTGTC--AA-GAGAACTTGAGACACGTGTCAG-TAGGCGA-TGC-AC-AAA-CGC-ATC-AACGCCGCATCTCCT-AAACA-CGTCG-AGTG-TTAGG-AC-TT-GGCGC-T-GGG-C-TCAT-CCCTGTTCGC-TCG-CC-GTTACT-AA-GGGAA-TCCCATTTGG---
	A328_41	---GCTGT-AATA-TTTAGCC-TTA-GATGGAG-TTTACCA-CC-T-GC-TTTAGGCTGCACT--CT-C-AAGCAA--CCTG-AC-TC-TAG-AA-TACG-CCTGTCTG-CGCCTA-CCAGACTCACG--CCTCC-ATGGGCCTAGCACCCACTTT-GGG-AG-CCCCTGTC--AA-GGGAACTTGAGACACGTGTCAG-TAGGCGA-TGC-AC-AAA-CGC-ATC-AACGCCGCATCTCCT-AAAACACGTCG-AGTG-TTAGG-AC-TT-GGCGC-T-GGG-C-TCAT-CCCTGTTCGC-TCG-CC-GTTACT-AA-GGGAA-TCCCATTTG----
	A328_190	---GCTGT-AATA-TTTAGCC-TTA-GATGGAG-TTTACCA-CC-T-GC-TTTAGGCTGCACT--CT-C-AAGCAA--CCTG-AC-TC-TAG-AA-TACG-CCTGTCTG-CGCCTA-CCAGACTCACG--CCTCC-ATGGGCCTAGCACCCACTTT-GGG-AG-CCCCTGTC--AA-GGGAACTTGAGACACGTGTCAG-TAGGCGA-TGC-AC-AAA-CGC-ATC-AACGCCGCATCTCCT-AAACA-CGTCG-AGTG-TTAGG-AC-TT-GGCGC-T-GGG-C-TCAT-CCCTGTTCGC-TCG-CC-GTTACT-AA-GGGAACTCCCATTTG----
	A328_163	---GCTGT-AATA-TTTAGCC-TTA-GATGGAG-TTTACCA-CC-T-GC-TTTAGGCTGCACT--CT-C-AAGCAA--CCTG-AC-TC-TAG-AA-TACG-CCTGTCTG-CGCCTA-CCAGACTCACG--CCTCC-ATGGGCCTAGCACCCACTTT-GGG-AG-CCCCTGTC--AA-GGGAACTTGAGACACGTGTCAG-TAGGCGA-TGC-AC-AAA-CGC-ATC-AACGCCGCATCTCCT-AAACA-CGTCG-AGTG-TTAGG-AC-TT-GGCGC-T-GGG-C-TCAT-CCCTGTTCGC-TCG-CC-GTTACT-AA-GGGAA-TCCCACTTTG---
	A328_44	---GCTGT-AATA-TTTAGCC-TTA-GATGGAG-TTTACCA-CC-T-GC-TTTAGGCTGCACT--CT-C-AAGCAA--CCTG-AC-TC-TAG-AA-TACG-CCTGTCTG-CGCCTA-CCAGACTCACG--CCTCC-ATGGGCCTAGCACCCACTTT-GGG-AG-CCCCTGTC--AA-GGGAACTTGAGACACGTGTCAG-TAGGCGA-TGC-AC-AAA-CGC-ATC-AACGCCGCATCTCCT-AAACA-CGTCG-AGTG-TTAGG-AC-TT-GGCGC-T-GGG-C-TCAT-CCCTGTTCGC-TCG-CC-GTTACT-AA-GGGAA-TCCCATTTGG---
	A328_66	---GCTGT-AATA-TTTAGCC-TTA-GATGGAG-TTTACCA-CC-T-GC-TTTAGGCTGCACT--CT-C-AAGCAA--CCTG-AC-TC-TAG-AA-TACG-CCTGTCTG-CGCCTA-CCAGACTCACG--CCTCC-ATGGGCCTAGCACCCACTTT-GGG-AG-CCCCTGTC--AA-GGGAACTTGAGACACGTGTCAG-TAGGCGA-TGC-AC-AAA-CGC-ATC-AACGCCGCATCTCCT-AAACA-CGTCG-AGTG-TTAGG-AC-TT-GGCGC-T-GGG-C-TCAT-CCCTGTTCGC-TCG-CC-GTTACT-AA-GGGAA-TCCCATTTGG---
	A328_65	---GCTGT-AATA-TTTAGCC-TTA-GATGGAG-TTTACCA-CC-T-GC-TTTAGGCTGCACT--CT-C-AAGCAA--CCTG-AC-TC-TAG-AA-TACG-CCTGTCTG-CGCCTA-CCAGACTCACG--CCTCC-ATGGGCCTAGCACCCACTTT-GGG-AG-CCCCTGTC--AA-GGGAACTTGAGACACGTGTCAG-TAGGCGA-TGC-AC-AAA-CGC-ATC-AACGCCGCATCTCCT-AAACA-CGTCG-AGTG-TTAGG-AC-TT-GGCGC-T-GGG-C-TCAT-CCCTGTTCGC-TCG-CC-GTTACT-AA-GGGAA-TCCCATTTGG---
	A328_85	---ACAGT-AATA-TTTAGCC-TTA-GGTGAG--TTTACCA-CCTT-GC-TTTAGGCTGCACT--CT-C-AAGCAA--CCTG-AC-TC-TAG-AA-TACG-CCTGTCTG-CGCCTA-CCAGACTCACG--CCTCC-ATGGGCCTAGCACCCACTTT-GGG-AG-CCCCTGTC--AA-GGGAACTTGAGACACGTGTCAG-TAGGCGA-TGC-AC-AAA-CGC-ATC-AACGCCGCATCTCCT-AAACA-CGTCG-AGTG-TTAGG-AC-TT-GGCGC-T-GGG-C-TCAT-CCCTGTTCGC-TCG-CC-GTTACT-AA-GGGAA-TCCCATTTGG---
	A328_194	---GCTGT-AATA-TTTAGCC-TTA-GATGGAG-TTTACCA-CC-T-GC-TTTAGGCTGCACT--CT-C-AAGCAA--CCTG-AC-TC-TAG-AA-TACG-CCTGTCTG-CGCCTA-CCAGACTCACG--CCTCC-ATGGGCCTAGCACCCACTTT-GGG-AG-CCCCTGTC--AA-GGGAACTTGAGACACGTGTCAG-TAGGCGA-TGC-AC-AGA-CGC-ATC-AACGCCGCATCTCCT-AAACA-CGTCG-AGTG-TTAGG-AC-TT-GGCGC-T-GGG-C-TCAT-CCCTGTTCGC-TCG-CC-GTTACT-AA-GGGAA-TCCCATTTGG---
	A328_13	---GCTGT-AATA-TTTAGCC-TTA-GATGGAG-TTTACCA-CC-T-GC-TTTAGGCTGCACT--CT-C-AAGCAA--CCTG-AC-TC-TAG-AA-TACG-CCTGTCTG-TGCCTA-CCAGACTCACG--CCTCC-ATGGGCCTAGCACCCACTTT-GGG-AG-CCCCTGTC--AA-GGGAACTTGAGACACGTGTCAG-TAGGCGA-TGC-AC-AAA-CGC-ATC-AACGCCGCATCTCCT-AAACA-CGTCG-AGTG-TTAGG-AC-TT-GGCGC-T-GGG-C-TCAT-CCCTGTTCGC-TCG-CC-GTTACT-AA-GGGAA-TCCCATTTGG---
	A328_159	---GCTGT-AATA-TTTAGCC-TTA-GATGGAG-TTTACCA-CC-T-GC-TTTAGGCTGCACT--CT-C-AAGCAA--CCTG-AC-TC-TAG-AA-TACG-CCTGTCTG-CGCCTA-CCAGACTCACG--CCTCC-ATGGGCCTAGCACCCACTTT-GGG-AG-CCCCTGTC--AA-GGGAACTTGAGACACGTGTCAG-TAGGCGA-TGC-AC-AGA-CGC-ATC-AACGCCGCATCTCCT-AAACA-CGTCG-AGTG-TTAGG-AC-TT-GGCGC-T-GGG-C-TCAT-CCCTGTTCGC-TCG-CC-GTTACT-AA-GGGAA-TCCCATTTGG---
	A328_245	---GCTGT-AATA-TTTAGCC-TTA-GATGGAG-TTTACCA-CC-T-GC-TTTAGGCTGCACT--CT-C-AAGCAA--CCTG-AC-TC-TAG-AA-TACG-CCTGTCTG-TGCCTA-CCAGACTCACG--CCTCC-ATGGGCCTAGCACCCACTTT-GGG-AG-CCCCTGTC--AA-GGGAACTTGAGACACGTGTCAG-TAGGCGA-TGC-AC-AAA-CGC-ATC-AACGCCGCATCTCCT-AAACA-CGTCG-AGTG-TTAGG-AC-TT-GGCGC-T-GGG-C-TCAT--CCTGTTCGC-TCG-CC-GTTACT-AA-GGGAATCCCTATTTGG---
	A328_180	---GCTGT-AATA-TTTAGCC-TTA-GATGGAG-TTTACCA-CC-T-GC-TTTAGGCTGCACT--CT-C-AAGCAA--CCTG-AC-TC-TAG-AA-TACG-CCTGTCTG-CGCCTA-CCAGACTCACG--CCTCC-ATGGGCCTAGCACCCACTTT-GGG-AG-CCCCTGTC--AA-GGGAACTTGAGACACGTGTCAG-TAGGCGA-TGC-AC-AAA-CGC-ATC-AACGCCGCATCTCCT-AAACA-CGTCG-AGTG-TTAGG-AC-TT-GGCGC-T-GGG-C-TCAT-CCCTGTTCGC-TCG-CC-GTTACT-AA-GGGAA-TCCCATTTCG---
	A328_257	---GCTGT-AATA-TTTAGCC-TTA-GATGGAG-TTTACCA-CC-T-GC-TTTAGGCTGCACT--CT-C-AAGCAA--CCTG-AC-TC-TAG-AA-TACG-CCTGTCTG-CGCCTA-CCAGACTCACG--CCTCC-ATGGGCCTAGCACCCACTTT-GGG-AG-CCCCTGTC--AA-GGGAACTTGAGACACGTGCCAG-TAGGCGA-TGC-AC-AAA-CGC-ATC-AACGCCGCATCTCCT-AAACA-CGTCG-AGTG-TTAGG-AC-TT-GGCGC-T-GGG-C-TCAT-CCCTGTTCGC-TCG-CC-GTTACT-AA-GGGAA-TCCCATTTGG---
	A328_332	---GCTGT-AATA-TTTAGCC-TTA-GATGGAG-TTTACCA-CC-T-GC-TTTAGGCTGCACT--CT-C-AAGCAA--CCTG-AC-TC-TAG-AA-TACG-CCTGTCTG-CGCCTA-CCAGACTCACG--CCTCC-ATGGGCCTAGCACCCACTTT-GGG-AG-CCCCTGTC--AA-GGGAACTTGAGACACGTGTCAG-TAGGCGA-TGC-AC-AAA-CGC-ATC-AACGCCGCATCTCCT-AAACA-CGTCG-AGTG-TTAGG-AC-TT-GGCGC-T-GGG-C-TCAT-CCCTGTTCGCTTCG-CC-GTTACT-AA-GGGAA-TCCCATTTG----
	A328_209	---GCTGTTAATA-TTTAGCC-TTA-GATGGAG-TTTACCA-CC-T-GC-TTTAGGCTGCACT--CT-C-AAGCAA--CCTG-AC-TC-TAG-AA-TACG-CCTGTCTG-CGCCTA-CCAGACTCACG--CCTCC-ATGGGCCTAGCACCCACTTT-GGG-AG-CCCCTGTC--AA-GGGAACTTGAGACACGTGTCAG-TAGGCGA-TGC-AC-AGA-CGC-ATC-AACGCCGCATCTCCT-AAACA-CGTCG-AGTG-TTAGG-AC-TT-GGCGC-T-GGG-C-TCAT-CCCTGTTCGCTTCG-CC-GTTACT-AA-GGGAA-TCCCATTT-----
	A328_271	---GCTGT-AATA-TTTAGCC-TTA-GATGAAG-TTTACCA-CC-T-GC-TTTAGGCTGCACT--CT-C-AAGCAA--CCTG-AC-TC-TAG-AA-TACG-CCTGTCTG-CGCCTA-CCAGACTCACG--CCTCC-ATGGGCCTAGCACCCACTTT-GGG-AG-CCCCTGTC--AA-GGGAACTTGAGACACGTGTCAG-TAGGCGA-TGC-AC-AGA-CGC-ATC-AACGCCGCATCTCCT-AAACA-CGTCG-AGTG-TTAGG-AC-TT-GGCGC-T-GGG-C-TCAT-CCCTGTTCGCTTCG-CC-GTTACT-AA-GGGAA-TCCCATTTG----
	A328_229	---GCTGT-AATA-TTTAGCC-TTA-GATGGAG-TTTACCA-CC-T-GC-TTTAGGCTGCACT--CT-C-AAGCAA--CCTG-AC-TC-TAG-AA-TACG-CCTGTCTG-CGCCTA-CCAGACTCACG--CCTCC-ATGGGCCTAGCACCCACTTT-GGG-AG-CCCCTGTC--AA-GGGAACTTGAGACACGTGTCAG-TAGGCGA-TGC-AC-AAA-CGC-ATC-AACGCCGCATCTCCT-AAACA-CGTCG-AGTG-TTAGG-AC-TT-GGCGC-T-GGG-C-TCAT-CCCTGTTCGC-TCG-CC-GTTACT-AA-GGGAA-TCCCACTTTG---
	A328_273	---ACAGT-AATA-TTTAGCC-TTA-GATGGAG-TTTACCA-CC-T-GC-TTTAGGCTGCACT--CT-C-AAGCAA--CCTG-AC-TC-TAG-AA-TACG-CCTGTCTG-CGCCTA-CCAGACTCACG--CCTCC-ATGGGCCTAGCACCCACTTT-GGG-AG-CCCCTGTC--AA-GGGAACTTGAGACACGTGTCAG-TAGGCGA-TGC-AC-AAA-CGC-ATC-AACGCCGCATCTCCT-AAACA-CGTCG-AGTG-TTAGG-AC-TT-GGCGC-T-GGG-C-TCAT-CCCTGTTCGC-TCG-CC-GTTACT-AA-GGGAA-TCCCATTTGG---
	A328_350	---GCTGT-AATA-TTTAGCC-TTA-GATGGAG-TTTACCA-CC-T-GC-TTTAGGCTGCACT--CT-C-AAGCAA--CCTG-AC-TC-TAG-AA-TACG-CCTGTCTG-CGCCTA-CCAGACTCACG--CCTCC-ATGGGCCTAGCACCCACTTT-GGG-AG-CCCCTGTC--AA-GGGAACTTGAGACACGTGTCAG-TAGGCGA-TGC-AC-AAA-CGC-ATC-AACGCCGCATCTCCT-AAACA-CGTCG-AGTG-TTAGG-AC-TT-GGCGC-T-GGG-C-TCAT-CCCTGTTCGCTTCG-CC-GTTACT-AA-GGGAA-TCCCATTTG----
	A328_304	---GCTGT-AATA-TTTAGCC-TTA-GATGGAG-TTTACCA-CC-T-GC-TTTAGGCTGCACT--CT-C-AAGCAA--CCTG-AC-TC-TAG-AA-TACG-CCTGTCTG-TGCCTA-CCAGACTCACG--CCTCC-ATGGGCCTAGCACCCACTTT-GGG-AG-CCCCTGTC--AA-GGGAACTTGAGACACGTGTCAG-TAGGCGA-TGC-AC-AAA-CGC-ATC-AACGCCGCATCTCCT-AAACA-CGTCG-AGTG-TTAGG-AC-TT-GGCGC-T-GGG-C-TCAT-CCCTGTTCGC-TCG-CC-GTTACT-AA-GGGAA-TCCCATTTGG---
	A328_156	---GCTGT-AATA-TTTAGCC-TTA-GATGGAG-TTTACCA-CC-T-GC-TTTAGGCTGCACT--CT-C-AAGCAA--CCTG-AC-TC-TAG-AA-TACG-CCTGTCTG-CGCCTA-CCAGACTCACG--CCTCC-ATGGGCCTAGCACCCACTTT-GGG-AG-CCCCTGTC--AA-GGGAACTTGAGACACGTGTCAG-TAGGCGA-TGC-AC-AAA-CGC-ATC-AACGCCGCATCTCCT-AAACA-CGTCG-AGTG-TTAGG-AC-TT-GGCGC-T-GGGTC-TCAT-CCCTGTTCGCTTCG-CC-GTTACT-AA-GGGAA-CTCCCATT-----
	A328_84	---GCTGT-AATA-TTTAGCC-TTA-GATGGAG-TTTACCA-CC-T-GC-TTTAGGCTGCACT--CT-C-AAGCAA--CCTG-AC-TC-TAG-AA-TACG-CCTGTCTG-CGCCTA-CCAGACTCACG--CCTCC-ATGGGCCTAGCACCCACTTT-GGG-AG-CCCCTGTC--AA-GGGAACTTGAGACACGTGTCAG-TAGGCGA-TGC-AC-AAA-CGC-ATC-AACGCCGCATCTCCT-AAACA-CGTCG-AGTG-TTAGG-AC-TT-GGCGC-T-GGG-C-TCAT-CCCTGTTCGC-TCG-CC-GTTACT-AA-GGGAA-TCCCACTTTC---
	A328_153	---GCTGT-AATA-TTTAGCC-TTA-GATGGAG-TTTACCA-CC-T-GC-TTTAGGCTGCACT--CT-C-AAGCAA--CCTG-AC-TC-TAG-AA-TACG-CCTGTCTG-TGCCTA-CCAGACTCACG--CCTCC-ATGGGCCTAGCACCCACTTT-GGG-AG-CCCCTGTC--AA-GGGAACTTGAGACACGTGTCAG-TAGGCGA-TGC-AC-AAA-CGC-ATC-AACGCCGCATCTCCT-AAACA-CGTCG-AGTG-TTAGG-AC-TT-GGCGC-T-GGG-C-TCAT-CCCTGTTCGC-TCG-CC-GTTACT-AA-GGGAA-TCCCATTTGG---
	A329_10	---GCTGT-AATA-TTTAGCC-TTA-GATGGAG-TTTACCA-CC-T-GC-TTTAGGCTGCACT--CT-C-AAGCAA--CCTG-AC-TC-TAG-AA-TACG-CCTGTCTG-CGCCTA-CCAGACTCACG--CCTCC-ATGGGCCTAGCACCCACTTT-GGG-AG-CCCCTGTC--AA-GGGAACTTGAGACACGTGTCAG-TAGGCGA-TGC-AC-AAA-CGC-ATC-AACGCCGCATCTACC-TAAACACGTCG-AGTG-TTAGG-AC-TT-GGCGC-T-GGG-C-TCAT-CCCTGTTCGC-TCG-CC-GTTACT-AA-GGGAA-TCCCATTTG----
	A329_23	---GCTGT-AATA-TTTAGCC-TTA-GATGGAG-TTTACCA-CC-T-GC-TTTAGGCTGCACT--CT-C-AAGCAA--CCTG-AC-TC-TAG-AA-TACG-CCTGTCTG-CGCCTA-CCAGACTCACG--CCTCC-ATGGGCCTAGCACCCACTTT-GGG-AG-CCCCTGTC--AA-GGGAACTTGAGACACGTGTCAG-TAGGCGA-TGC-AC-AAA-CGC-ATC-AACGCCGCATCTCCT-AAACA-CGTCG-AGTG-TTAGG-AC-TT-GGCGC-T-GGG-C-TCAT-CCCTGTTCGC-TCG-CC-GTTACT-AA-GG--ATCCCTATTTGGT--
	A329_101	---GCTGT-AATA-TTTAGCC-TTA-GATGGAG-TTTACCA-CC-T-GC-TTTAGGCTGCACT--CT-C-AAGCAA--CCTG-AC-TC-TAG-AA-TACG-CCTGTCTG-CGCCTA-CCAGACTCACG--CCTCC-ATGGGCCTAGCACCCACTTT-GGG-AG-CCCCTGTC--AA-GGGAACTTGAGACACGTGTCAG-TAGGCGA-TGC-AC-AAA-CGC-ATC-AACGCCGCATCTCCT-AAACA-CGTCG-AGTG-TTAGG-AC-TT-GGCGC-T-GGG-C-TCAT-CCCTGTTCGC-TCG-CC-GTTACT-AA-GGGAACTCCCATTTG----
	A329_124	---GCTGT-AATA-TTTAGCC-TTA-GATGGAG-TTTACCA-CC-T-GC-TTTAGGCTGCACT--CT-C-AAGCAA--CCTG-AC-TC-TAG-AA-TACG-CCTGTCTG-CGCCTA-CCAGACTCACG--CCTCC-ATGGGACTAGCACCCACTTT-GGG-AG-CCCCTGTC--AA-GGGAACTTGAGACACGTGTCAG-TAGGCGA-TGC-AC-AAA-CGC-ATC-AACGCCGCATCTCCT-AAACA-CGTCG-AGTG-TTAGG-AC-TT-GGCGC-T-GGG-C-TCAT-CCCTGTTCGC-TCG-CC-GTTACT-AA-GGGAA-TCCCATTTGG---
	A329_47	---GCTGT-AATA-TTTAGCC-TTA-GATGGAG-TTTACCA-CC-T-GC-TTTAGGCTGCACT--CT-C-AAGCAA--CCTG-AC-TC-TAG-AA-TACG-CCTGTCTG-CGCCTA-CCAGACTCACG--CCTCC-ATGGGCCTAGCACCCACTTT-GGG-AG-CCCCTGTC--AA-GGGAACTTGAGACACGTGTCAG-TAGGCGA-TGC-AC-AAA-CGC-ATC-AACGCCGCATCTCCT-AAACA-CGTCG-AGTG-TTAGG-AC-TT-GGCGC-T-GGG-C-TCAT-CCCTGTTCGC-TCG-CC-GTTACT-AA-GGGAACTCCCATTTG----
	A329_145	---GCTGT-AATA-TTTAGCC-TTA-GATGGAG-TTTACCA-CC-T-GC-TTTAGGCTGCACT--CT-C-AAGCAA--CCTG-AC-TC-TAG-AA-TACG-CCTGTCTG-CGCCTA-CCAGACTCACG--CCTCC-ATGGGCCTAGCACCCACTTT-GGG-AG-CCCCTGTC--AA-GGGAACTTGAGACACGTGTCAG-TAGGCGA-TGC-AC-AAA-CGC-ATC-AACGCCGCATCTCCT-AAACA-CGTCG-AGTG-TTAGG-AC-TT-GGCGC-T-GGG-C-TCAT-CCCTGTTCGC-TCG-CC-GTTACT-AACGGGAACTCCCATTT-----
	A329_136	---GCTGT-AATA-TTTAGCC-TTA-GATGGAG-TTTACCA-CC-T-GC-TTTAGGCTGCACT--CT-C-AAGCAA--CCTG-AC-TC-TAG-AA-TACG-CCTGTCTG-CGCCTA-CCAGACTCACG--CCTCC-ATGGGCCTAGCACCCACTTT-GGG-AG-CCCCTGTC--AA-GGGAACTTGAGACACGTGTCAG-TAGGCGA-TGC-AC-AAA-CGC-ATC-AACGCCGCATCTCCT-AAACA-CGTCG-AGTG-TTAGG-AC-TT-GGCGC-T-GGG-C-TCAT-CCCTGTTCGC-TCG-CC-GTTACT-AA-GGGAA-TCCCACTTTG---
	A329_164	---GCTGT-AATA-TTTAGCC-TTA-GATGGAG-TTTACCA-CC-T-GC-TTTAGGCTGCACT--CT-C-AAGCAA--CCTG-AC-TC-TAG-AA-TACG-CCTGTCTG-CGCCTA-CCAGACTCACG--CCTCC-ATGGGCCTAGCACCCACTTT-GGG-AG-CCCCTGTC--AA-GGGAACTTGAGACACGTGTCAG-TAGGCGA-TGC-AC-AAA-CGC-ATC-AACGCCGCATCTCCT-AAACA-CGTCG-AGTG-TTAGG-AC-TT-GGCGC-T-GGG-C-TCAT-CCCTGTTCGC-TCG-CC-GTTACT-AA-GGGAA-TCCCACTTTG---
	A329_119	---GCTGT-AATA-TTTAGCC-TTA-GATGGAG-TTTACCA-CC-T-GC-TTTAGGCTGCACT--CT-C-AAGCAA--CCTG-AC-TC-TAG-AA-TACG-CCTGTCTG-CGCCTA-CCAGACTCACG--CCTCC-ATGGGCCTAGCACCCACTTT-GGG-AG-CCCCTGTC--AA-GGGAACTTGAGACACGTGTCAG-TAGGCGA-TGC-AC-AAA-CGC-ATC-AACGCCGCATCTCCT-AAACA-CGTCG-AGTG-TTAGG-AC-TT-GGCGC-T-GGG-C-TCAT-CCCTGTTCGC-TCG-CC-GTTACT-AA-GGGAA-TCCCATTTGG---
	A329_168	---GCTGT-AATA-TTTAGCC-TTA-GATGGAG-TTTACCA-CC-T-GC-TTTAGGCTGCACT--CT-C-AAGCAA--CCTG-AC-TC-TAG-AA-TACG-CCTGTCTG-CGCCTA-CCAGACTCACG--CCTCC-ATGGGCCTAGCACCCACTTT-GGG-AG-CCCCTGTC--AA-GGGAACTTGAGACACGTGTCAG-TAGGCGA-TGC-AC-AAA-CGC-ATC-AACGCCGCATCTCCT-AAACA-CGTCG-AGTG-TTAGG-AC-TT-GGCGC-T-GGG-C-TCAT-CCCTGTTCGC-TCG-CC-GTTACT-AA-GGGAA-TCCCATTTGG---
	A329_117	---GCTGT-AATA-TTTAGCC-TTA-GATGGAG-TTTACCA-CC-T-GC-TTTAGGCTGCACT--CT-C-AAGCAA--CCTG-AC-TC-TAG-AA-TACG-CCTGTCTG-CGCCTA-CCAGACTCACG--CCTCC-ATGGGCCTAGCACCCACTTT-GGG-AG-CCCCTGTC--AA-GGGAACTTGAGACACGTGTCAG-TAGGCGA-TGC-AC-AAA-CGC-ATC-AACGCCGCATCTCCT-AAACA-CGTCG-AGTG-TTAGG-AC-TT-GGCGC-T-GGG-C-TCAT-CCCTGTTCGCTTCG-CC-GTTACT-AA-GGGAA-TCCCATTTG----
	A329_95	---GCTGT-AATA-TTTAGCC-TTA-GATGGAG-TTTACCA-CC-T-GC-TTTAGGCTGCACT--CT-C-AAGCAA--CCTG-AC-TC-TAG-AA-TACG-CCTGTCTG-CGCCTA-CCAGACTCACG--CCTCC-ATGGGCCTAGCACCCACTTT-GGG-AG-CCCCTGTC--AA-GGGAACTTGAGACACGTGTCAG-TAGGCGA-TGC-AC-AGA-CGC-ATC-AACGCCGCATCTCCT-AAACA-CGTCG-AGTG-TTAGG-AC-TT-GGCGC-T-GGG-C-TCAT-CCCTGTTCGC-TCG-CC-GTTACT-AA-GGGAACTCCCATTTG----
	A329_30	---GCTGT-AATA-TTTAGCC-TTA-GATGGAG-TTTACCA-CC-T-GC-TTTAGGCTGCACT--CT-C-AAGCAA--CCTG-AC-TC-TAG-AA-TACG-CCTGTCTG-CGCCTA-CCAGACTCACG--CCTCC-ATGGGCCTAGCACCCACTTT-GGG-AG-CCCCTGTC--AA-GGGAACTTGAGACACGTGTCAG-TAGGCGA-TGC-AC-AAA-CGC-ATC-AACGCCGCATCTCCT-AAACA-CGTCG-AGTG-TTAGG-AC-TT-GGCGC-T-GGG-C-TCAT-CCCTGTTCGC-TCG-CC-GTTACT-AA-GGGAA-TCCCATTTGG---
	A329_137	---GCTGT-AATA-TTTAGCC-TTA-GATGGAG-TTTACCA-CC-T-GC-TTTAGGCTGCACT--CT-C-AAGCAA--CCTG-AC-TC-TAG-AA-TACG-CCTGTCTG-CGCCTA-CCAGACTCACG--CCTCC-ATGGGCCTAGCACCCACTTT-GGG-AG-CCCCTGTC--AA-GGGAACTTGAGACACGTGTCAG-TAGGCGA-TGC-AC-AGA-CGC-ATC-AACGCCGCATCTCCT-AAACA-CGTCG-AGTG-TTAGG-AC-TT-GGCGC-T-GGG-C-TCAT-CCCTGTTCGC-TCG-CC-GTTACT-AA-GGGAA-TCCCACTTTG---
	A329_68	---GCTGT-AATA-TTTAGCC-TTA-GATGGAG-TTTACCA-CC-T-GC-TTTAGGCTGCACT--CT-C-AAGCAA--CCTG-AC-TC-TAG-AA-TACG-CCTGTCTG-CGCCTA-CCAGACTCACG--CCTCC-ATGGGCCTAGCACCCACTTT-GGG-AG-CCCCTGTC--AA-GGGAACTTGAGACACGTGTCAG-TAGGCGA-TGC-AC-AAA-CGC-ATC-AACGCCGCATCTCCT-AAACA-CGTCG-AGTG-TTAGG-AC-TT-GGCGC-T-GGG-C-TCAT-CCCTGTTCGC-TCG-CC-GTTACT-AA-GGGAA-TCCCATTTGG---
	A329_94	---GCTGT-AATA-TTTAGCC-TTA-GATGGAG-TTTACCA-CC-T-GC-TTTAGGCTGCACT--CT-C-AAGCAA--CCTG-AC-TC-TAG-AA-TACG-CCTGTCTG-CGCCTA-CCAGACTCACG--CCTCC-ATGGGCCTAGCACCCACTTT-GGG-AG-CCCCTGTC--AA-GGGAACTTGAGACACGTGTCAG-TAGGCGA-TGC-AC-AGA-CGC-ATC-AACGCCGCATCTCCT-AAACA-CGTCG-AGTG-TTAGG-AC-TT-GGCGC-T-GGG-C-TCAT-CCCTGTTCGC-TCG-CC-GTTACT-AA-GGGAA-TCCCATTTGG---
	A329_120	---GCTGT-AATA-TTTAGCC-TTA-GATGGAG-TTTACCA-CC-T-GC-TTTAGGCTGCACT--CT-C-AAGCAA--CCTG-AC-TC-TAG-AA-TACG-CCTGTCTG-CGCCTA-CCAGACTCACG--CCTCC-ATGGGCCTAGCACCCACTTT-GGG-AG-CCCCTGTC--AA-GGGAACTTGAGACACGTGTCAG-TAGGCGA-TGC-AC-AGA-CGC-ATC-AACGCCGCATCTCCT-AAACA-CGTCG-AGTG-TTAGG-AC-TT-GGCGC-T-GGG-C-TCAT-CCCTGTTCGC-TCG-CC-GTTACT-AA-GGGAA-TCCCACTTTG---
	A329_158	---GCTGT-AATA-TTTAGCC-TTA-GATGGAG-TTTACCA-CC-T-GC-TTTAGGCTGCACT--CT-C-AAGCAA--CCTG-AC-TC-TAG-AA-TACG-CCTGTCTG-CGCCTA-CCAGACTCACG--CCTCC-ATGGGCCTAGCACCCACTTT-GGG-AG-CCCCTGTC--AA-GGGAACTTGAGACACGTGTCAG-TAGGCGA-TGC-AC-AGA-CGC-ATC-AACGCCGCATCTCCT-AAACA-CGTCG-AGTG-TTAGG-AC-TT-GGCGC-T-GGG-C-TCAT-CCCTGTTCGCTTCG-CC-GTTACT-AA-GGGAA-TCCCATTTG----
	A329_106	---GCTGT-AATA-TTTAGCC-TTA-GATGGAG-TTTACCA-CC-T-GC-TTTAGGCTGCACT--CT-C-AAGCAA--CCTG-AC-TC-TAG-AA-TACG-CCTGTCTG-CGCCTA-CCAGACTCACG--CCTCC-ATGGGCCTAGCACCCACTTT-GGG-AG-CCCCTGTC--AA-GGGAACTTGAGACACGTGTCAG-TAGGCGA-TGC-AC-AGA-CGC-ATC-AACGCCGCATCTCCT-AAACA-CGTCG-AGTG-TTAGG-AC-TT-GGCGC-T-GGG-C-TCAT-CCCTGTTCGC-TCG-CC-GTTACT-AA-GGGAA-TCCCATTTGG---
	A329_148	---GCTGT-AATA-TTTAGCC-TTA-GATGGAG-TTTACCA-CC-T-GC-TTTAGGCTGCACT--CT-C-AAGCAA--CCTG-AC-TC-TAG-AA-TACG-CCTGTCTG-CGCCTA-CCAGACTCACG--CTTCC-ATGGGCCTAGCACCCACTTT-GGG-AG-CCCCTGTC--AA-GGGAACTTGAGACACGTGTCAG-TAGGCGA-TGC-AC-AGA-CGC-ATC-AACGCCGCATCTCCT-AAACA-CGTCG-AGTG-TTAGG-AC-TT-GGCGC-T-GGG-C-TCAT-CCCTGTTCGC-TCG-CC-GTTACT-AA-GGGAA-TCCCATTTGG---
	A329_114	---GCTGT-AATA-TTTAGCC-TTA-GATGGAG-TTTACCA-CC-T-GC-TTTAGGCTGCACT--CT-C-AAGCAA--CCTG-AC-TC-TAG-AA-TACG-CCTGTCTG-CGCCTA-CCAGACTCACG--CCTCC-ATGGGCCTAGCACCCACTTT-GGG-AG-CCCCTGTC--AA-GGGAACTTGAGACACGTGTCAG-TAGGCGA-TGC-AC-AAA-CGC-ATC-AACGCCGCATCTCCT-AAACA-CGTCG-AGTG-TTAGG-AC-TT-GGCGC-T-GGG-C-TCAT-CCCTGTTCGC-TCG-CC-GTTACT-AA-GGGAA-TCCCATTTGG---
	A329_89	---GCTGT-AATA-TTA-GCC-TTA-GATGGAG-TTTACCA-CC-T-GC-TTTAGGCTGCACT--CT-C-AAGCAA--CCTG-AC-TC-TAG-AA-TACG-CCTGTCTG-CGCCTA-CCAGACTCACG--CCTCC-ATGGGCCTAGCACCCACTTT-GGG-AG-CCCCTGTC--AA-GGGAACTTGAGACACGTGTCAG-TAGGCGA-TGC-AC-AAA-CGC-ATC-AACGCCGCATCTCCT-AAACA-CGTCG-AGTG-TTAGG-AC-TT-GGCGC-T-GGG-C-TCAT-CCCTGTTCGC-TCG-CC-GTTACT-AA-GGGAA-TCCCACTTTCG--
	A329_82	---GCTGT-AATATTTTAGCC-TTA-GATGGAG-TTTACCA-CC-T-GC-TTTAGGCTGCACT--CT-C-AAGCAA--CCTG-AC-TC-TAG-AA-TACG-CCTGTCTG-CGCCTA-CCAGACTCACG--CCTCC-ATGGGCCTAGCACCCACTTT-GGG-AG-CCCCTGTC--AA-GGGAACTTGAGACACGTGTCAG-TAGGCGA-TGC-AC-AAA-CGC-ATC-AACGCCGCATCTCCT-AAACA-CGTCG-AGTG-TTAGG-AC-TT-GGCGC-T-GGG-C-TCAT-CCCTGTTCGC-TCG-CC-GTTACT-AA-GGGAA-TCCCATTTG----
	A329_65	---GCTGT-AATATTTTAGCC-TTA-GATGGAG-TTTACCA-CC-TGCT-TTTAGGCTGCACT--CT-C-AAGCAA--CCTG-AC-TC-TAG-AA-TACG-CCTGTCTG-CGCCTA-CCAGACTCACG--CCTCC-ATGGGCCTAGCACCCACTTT-GGG-AG-CCCCTGTC--AA-GGGAACTTGAGACACGTGTCAG-TAGGCGA-TGC-AC-AAA-CGC-ATC-AACGCCGCATCTCCT-AAACA-CGTCG-AGTG-TTAGG-AC-TT-GGCGC-T-GGG-C-TCAT-CCCTGTTCGC-TCG-CC-GTTACT-AA-GGGAA-TCCCATTT-----
	A329_44	---GCTGT-AATA-TTTAGCCTTTA-GATGGAG-TTTACCA-CC-T-GC-TTTAGGCTGCA-T--CT-C-AAGCAA--CCTG-AC-TC-TAG-AA-TACG-CCTGTCTG-CGCCTA-CCAGACTCACG--CCTCC-ATGGGCCTAGCACCCACTTT-GGG-AG-CCCCTGTC--AA-GGGAACTTGAGACACGTGTCAG-TAGGCGA-TGC-AC-AGA-CGC-ATC-AACGCCGCATCTCCT-AAACA-CGTCG-AGTG-TTAGG-AC-TT-GGCGC-T-GGG-C-TCAT-CCCTGTTCGC-TCG-CC-GTTACT-AA-GGGAA-TCCCATTTGG---
	A329_192	---GCTGT-AATA-TTTAGCC-TTA-GATGGAG-TTTACCA-CC-T-GC-TTTAGGCTGCACT--CT-C-AAGCAA--CCTG-AC-TC-TAG-AA-TACG-CCTGTCTG-CGCCTA-CCAGACTCACG--CCTCC-ATGGGCCTAGCACCCACTTT-GGG-AG-CCCCTGTC--AA-GGGAACTTGAGACACGTGTCAG-TAGGCGA-TGC-AC-AGA-CGC-ATC-AACGCCGCATCTCCT-AAACA-CGTCG-AGTG-TTAGG-AC-TT-GGCGC-T-GGG-C-TCAT-CCCTGTTCGC-TCG-CC-GTTACT-AA-GGGAA-TCCCATTTCG---
	A329_200	---GCTGT-AATA-TTTAGCC-TTA-GATGGAG-TTTACCA-CC-T-GC-TTTAGGCTGCACT--CT-C-AAGCAA--CCTG-AC-TC-TAG-AA-TACG-CCTGTCTG-CGCCTA-CCAGACTCACG--CCTCC-ATGGGCCTAGCACCCACTTT-GGG-AG-CCCCTGTC--AA-GGGAACTTGAGACACGTGTCAG-TAGGCGA-TGC-AC-AAA-CGC-ATC-AACGCCGCATCTCCT-AAACA-CGTCG-AGTG-TTAGG-AC-TT-GGCGC-T-GGG-C-TCAT-CCCTGTTCGC-TCG-CC-GTTACT-AA-GGGAA-TCCCATTTCG---
	A329_134	---GCTGT-AATA-TTT-GCC-TTA-GATGGAG-TTTACCA-CC-T-GC-TTTAGGCTGCACT--CT-C-AAGCAA--CCTG-AC-TC-TAG-AA-TACG-CCTGTCTG-CGCCTA-CCAGACTCACG--CCTCC-ATGGGCCTAGCACCCACTTT-GGG-AG-CCCCTGTC--AA-GGGAACTTGAGACACGTGTCAG-TAGGCGA-TGC-AC-AAA-CGC-ATC-AACGCCGCATCTCCT-AAACA-CGTCG-AGTG-TTAGG-AC-TT-GGCGC-T-GGG-C-TCAT-CCCTGTTCGC-TCG-CC-GTTACT-AA-GGGAA-TCCCATTTGGT--
	A329_18	---GCTGT-AATA-TTTAGCC-TTA-GATGGAG-TTTACCA-CC-T-GC-TTTAGGCTGCACT--CT-C-AAGCAA--CCTG-AC-TC-TAG-AA-TACG-CCTGTCTG-CGCCTA-CCAGACTCACG--CCTCC-ATGGGCCTAGCACCCACTTT-GGG-AG-CCCCTGTC--AA-GGGAACTTGAGACACGTGTCAG-TAGGCGA-TGC-AC-AGA-CGC-ATC-AACGCCGCATCTCCT-AAACA-CGTCG-AGTG-TTAGG-AC-TT-GGCGC-T-GGG-C-TCAT-CCCTGTTCGC-TCG-CC-GTTACT-AA-GGGAA-TCCCATTTGG---
	A329_98	---TGATC-AATA-TTTAGCC-TTA-GATGGAG-TTTACCA-CC-T-GC-TTTAGGCTGCACT--CT-C-AAGCAA--CCTG-AC-TC-TAG-AA-TACG-CCTGTCTG-CGCCTA-CCAGACTCACG--CCTCC-ATGGGCCTAGCACCCACTTT-GGG-AG-CCCCTGTC--AA-GGGAACTTGAGACACGTGTCAG-TAGGCGA-TGC-AC-AGA-CGC-ATC-AACGCCGCATCTCCT-AAACA-CGTCG-AGTG-TTAGG-AC-TT-GGCGC-T-GGG-C-TCAT-CCCTGTTCGC-TCG-CC-GTTACT-AA-GGGAA-TCCCACTTTG---
	A329_84	---GCTGT-AATA-TTTAGCC-TTA-GATGGAG-TTTACCA-CC-T-GC-TTTAGGCTGCA-T--CT-C-AAGCAA--CCTG-AC-TC-TAG-AA-TACG-CCTGTCTG-CGCCTA-CCAGACTCACG--CCTCC-ATGGGCCTAGCACCCACTTT-GGG-AG-CCCCTGTC--AA-GGGAACTTGAGACACGTGTCAG-TAGGCGA-TGC-AC-AGA-CGC-ATC-AACGCCGCATCTCCT-AAACA-CGTCG-AGTG-TTAGG-AC-TT-GGCGC-T-GGG-C-TCAT-CCCTGTTCGC-TCG-CC-GTTACT-AA-GGGAA-TCCCATTTGGT--
	A329_125	---GCTGT-AATA-TTTAGCC-TTA-GATGGAG-TTTACCA-CC-T-GC-TTTAGGCTGCACT--CT-C-AAGCAA--CCTG-AC-TC-TAG-AA-TACG-CCTGTCTG-CGCCTA-CCAGACTCACG--CCTCC-ATGGGCCTAGCACCCACTTT-GGG-AG-CCCCTGTC--AA-GGGAACTTGAGACACGTGTCAG-TAGGCGA-TGC-AC-AAA-CGC-ATC-AACGCCGCATCTCCT-AAACA-CGTCG-AGTG-TTAGG-AC-TT-GGCGC-T-GGG-C-TCAT--CCTGTTCGC-TCG-CC-GTTACT-AA-GGGAATCCC-ATTTGGT--
	A329_182	---GCTGT-AATA-TTTAGCC-TTA-GATGGAG-TTTACCA-CC-T-GC-TTTAGGCTGCACT--CT-C-AAGCAA--CCTG-AC-TC-TAG-AA-TACG-CCTGTCTG-CGCCTA-CCAGACTCACG--CCTCT-ATGGGCCTAGCACCCACTTT-GGG-AG-CCCCTGTC--AA-GGGAACTTGAGACACGTGTCAG-TAGGCGA-TGC-AC-AGA-CGC-ATC-AACGCCGCATCTCCT-AAACA-CGTCG-AGTG-TTAGG-AC-TT-GGCGC-T-GGG-C-TCAT-CCCTGTTCGC-TCG-CC-GTTACT-AACGGGAACTCCCATTT-----
	A331_126	---ATAGT-TATA-TTTAGCC-TTA-GATGGAG-TTTACCA-CC-T-GC-TTTAGGCTGCACT--CT-C-AAGCAA--CCTG-AC-TC-TAG-AA-TACG-CCTGTCTG-CGCCTA-CCAGACTCACG--CCTCC-ATGGGCCTAGCACCCACTTT-GGG-AG-CCCCTGTC--AA-GGGAACTTGAGACACGTGTCAG-TAGGCGA-TGC-AC-AAA-CGC-ATC-AACGCCGCATCTCCT-AAACA-CGTCG-AGTG-TTAGG-AC-TT-GGCGC-T-GGG-C-TCAT-CCCTGTTCGC-TCG-CC-GTTACT-AA-GGGAA-TCCCATTTGG---
	A331_182	---GCTGT-AATA-TTTAGCC-TTA-GATGGAG-TTTACCA-CC-T-GC-TTTAGGCTGCACT--CT-C-AAGCAA--CCTG-AC-TC-TAG-AA-TACG-CCTGTCTG-CGCCTA-CCAGACTCACG--CCTCC-ATGGGCCTAGCACCCACTTT-GGG-AG-CCCCTGTC--AA-GGGAACTTGAGACACGTGTAAG-TAGGCGA-TGC-AC-AAA-CGC-ATC-AACGCCGCATCTCCT-AAACA-CGTCG-AGTG-CTAGG-AC-TT-GGCGC-T-GGG-C-TCAT-CCCTGTTCGC-TCG-CC-GTTACT-AA-GGGAACTCCCCATTG----
	A331_124	---GCTGT-AATA-TTTAGCC-TTA-GATGGAG-TTTACCA-CC-T-GC-TTTAGGCTGCACT--CT-C-AAGCAA--CCTG-AC-TC-TAG-AA-TACG-CCTGTCTG-CGCCTA-CCAGACTCACG--CCTCC-ATGGGCCTAGCACCCACTTT-GGG-AG-CCCCTGTC--AA-GGGAACTTGAGACACGTGTCAG-TAGGCGA-TGC-AC-AAA-CGC-ATC-AACGCCGCATCTCCT-AAACA-CGTCG-AGTG-TTAGG-AC-TT-GGCGC-T-GGG-C-TCAT-CCCTGTTCGC-TCG-CC-GTTACT-AA-GGGAA-TCCCATTTCG---
	A331_54	---GCTGT-AATA-TTTAGCC-TTA-GATGGAG-TTTACCA-CC-T-GC-TTTAGGCTGCACT--CT-C-AAGCAA--CCTG-AC-TC-TAG-AA-TACG-CCTGTCTG-CGCCTA-CCAGACTCACG--CCTCC-ATGGGCCTAGCACCCACTTT-GGG-AG-CCCCTGTC--AA-GGGAACTTGAGACACGTGTCAG-TAGGCGA-TGC-AC-AAA-CGC-ATC-AACGCCGCATCTCCT-AAACA-CGTCG-AGTG-TTAGG-AC-TT-GGCGC-T-GGG-C-TCAT-CCCTGTTCGC-TCG-CC-GTTACT-AA-GGGAA-TCCCATTTGG---
	A331_157	---GCTGT-AATA-TTTAGCC-TTA-GATGGAG-TTTACCA-CC-T-GC-TTTAGGCTGCACT--CT-C-AAGCAA--CCTG-AC-TC-TAG-AA-TACG-CCTGTCTG-CGCCTA-CCAGACTCACG--CCTCC-ATGGGCCTAGCACCCACTTT-GGG-AG-CCCCTGTC--AA-GGGAACTTGAGACACGTGTCAG-TAGGCGA-TGC-AC-AAA-CGC-ATC-AACGCCGCATCTCCT-AAACA-CGTCG-AGTG-TTAGG-AC-TT-GGCGC-T-GGG-C-TCAT--CCTGTTCGC-TCG-CC-GTTACT-AA-GGGAACTCCCTAGTTT---
	A329_9	---GCTGT-AATA-TTTAGCC-TTA-GATGGAG-TTTACCA-CC-T-GC-TTTAGGCTGCACT--CT-C-AAGCAA--CCTG-AC-TC-TAG-AA-TACG-CCTGTCTG-CGCCTA-CCAGACTCACG--CCTCC-ATGGGCCTAGCACCCACTTT-GGG-AG-CCCCTGTC--AA-GGGAACTTGAGACACGTGTCAG-TAGGCGA-TGC-AC-AAA-CGC-ATC-AACGCCGCATCTCCT-AAACA-CGTCG-AGTG-TTAGG-AC-TT-GGCGC-T-GGG-C-TCAT-CCCTGTTCGC-TCG-CC-GTTACT-AA-GGGAA-TCCCATTTGG---
	A331_146	---GCTGT-AATA-TTTAGCC-TTA-GATGGAG-TTTACCA-CC-T-GC-TTTAGGCTGCACT--CT-C-AAGCAA--CCTG-AC-TC-TAG-AA-TACG-CCTGTCTG-CGCCTA-CCAGACTCACG--CCTCC-ATGGGCCTAGCACCCACTTT-GGG-AG-TCCCTGTC--AA-GGGAACTTGAGACACGTGTCAG-TAGGCGA-TGC-AC-AAA-CGC-ATC-AACGCCGCATCTCCT-AAACA-CGTCG-AGTG-TTAGG-AC-TT-GGCGC-T-GGG-C-TCAT-CCCTGTTCGC-TCG-CC-GTTACT-AA-GGGAACTCCCATTTG----
	A331_91	---GCTGT-AATA-TTTAGCC-TTA-GATGGAG-TTTACA--CC-T-GC-TTTAGGCTGCA-T--CT-C-AAGCAA--CCTG-AC-TC-TAG-AA-TACG-CCTGTCTG-CGCCTA-CCAGACTCACG--CCTCC-ATGGGCCTAGCACCCACTTT-GGG-AG-CCCCTGTC--AA-GGGAACTTGAGACACGTGTCAG-TAGGCGA-TGC-AC-AAA-CGC-ATC-AACGCCGCATCTCCT-AAACA-CGTCG-AGTG-CTAGG-AC-TT-GGCGC-T-GGG-C-TCAT-CCCTGTTCGC-TCG-CC-GTTACT-AA-GGGAA-TCCCATTTGGTT-
	A331_121	---GCTGT-AATA-TTTAGCC-TTA-GATGGAG-TTTACCA-CC-T-GC-TTTAGGCTGCACT--CT-C-AAGCAA--CCTG-AC-TC-TAG-AA-TACG-CCTGTCTG-CGCCTA-CCAGACTCACG--CCTCC-ATGGGCCTAGCACCCACTTT-GGG-AG-CCCCTGTC--AA-GGGAACTTGAGACACGTGTCAG-TAGGCGA-TGC-AC-AAA-CGC-ATC-AACGCCGCATCTCCT-AAACA-CGTCG-AGTG-TTAGG-AC-TT-GGCGC-T-GGG-C-TCAT-CCCTGTTCGC-TCG-CC-GTTACT-AA-GGGAA-TCCCATTTGG---
	A331_283	---GCTGT-AATA-TTTAGCC-TTA-GATGGAG-TTTACCA-CC-T-GC-TTTAGGCTGCACT--CT-C-AAGCAA--CCTG-AC-TC-TAG-AA-TACG-CCTGTCTG-CGCCTA-CCAGACTCACG--CCTCC-ATGGGCCTAGCACCCACTTT-GGG-AG-CCCCTGTC--AA-GGGAACTTGAGACACGTGTCAG-TAGGCGA-TGC-AC-AGA-CGC-ATC-AACGCCGCATCTCCT-AAACA-CGTCG-AGTG-TTAGG-AC-TT-GGCGC-T-GGG-C-TCAT-CCCTGTTCGC-TCG-CC-GTTACT-AA-GGGAA-TCCCATTTGG---
	A331_270	---GCTGT-AATA-TTTAGCC-TTA-GATGGAG-TTTACCA-CC-T-GC-TTTAGGCTGCACT--CT-C-AAGCAA--CCTG-AC-TC-TAG-AA-TACG-CCTGTCTG-CGCCTA-CCAGACTCACG--CCTCC-ATGGGCCTAGCACCCACTTT-GGG-AG-CCCCTGTC--AA-GGGAACTTGAGACACGTGTCAG-TAGGCGA-TGC-AC-AAA-CGC-ATC-AACGCCGCATCTCCT-AAACA-CGTCG-AGTG-TTAGG-AC-TT-GGCGC-T-GGG-C-TCAT-CCCTGTTCGC-TCG-CC-GTTACT-AA-GGGAA-TCCCTATTTG---
	A331_247	---GCTGT-AATA-TTTAGCC-TTA-GATGGAG-TTTACCA-CC-T-GC-TTTAGGCTGCACT--CT-C-AAGCAA--CCTG-AC-TC-TAG-AA-TACG-CCTGTCTG-CGCCTA-CCAGACTCACG--CCTCC-ATGGGCCTAGCACCCACTTT-GGG-AG-CCCCTGTC--AA-GGGAACTTGAGACACGTGTCAG-TAGGCGA-TGC-AC-AAA-CGC-ATC-AACGCCGCATCTCCT-AAACA-CGTCG-AGTG-CTAGG-AC-TT-GGCGC-T-GGG-C-TCAT-CCCTGTTCGC-TCG-CC-GTTACT-AA-GGGAA-TCCCATTTGG---
	A332_24	---GCTGT-AATA-TTTAGCC-TTA-GATGGAG-TTTACCA-CC-T-GC-TTTAGGCTGCACT--CT-C-AAGCAA--CCTG-AC-TC-TAG-AA-TACG-CCTGTCTG-CGCCTA-CCAGACTCACG--CCTCC-ATGGGCCTAGCACCCACTTT-GGG-AG-CCCCTGTC--AA-GGGAACTTGAGACACGTGCCAG-TAGGCGA-TGC-AC-AAA-CGC-ATC-AACGCCGCATCTCCT-AAACA-CGTCG-AGTG-TTAGG-AC-TT-GGCGC-T-GGG-C-TCAT-CCCTGTTCGC-TCG-CC-GTTACT-AA-GGGAA-TCCCATTTGG---
	A332_22	---GCTGT-AATA-TTTAGCC-TTA-GATGGAG-TTTACCA-CC-T-GC-TTTAGGCTGCACT--CT-C-AAGCAA--CCTG-AC-TC-TAG-AA-TACG-CCTGTCTG-CGCCTA-CCAGACTCACG--CCTCC-ATGGGCCTAGCACCCACTTT-GGG-AG-CCCCTGTC--AA-GGGAACTTGAGACACGTGTCAG-TAGGCGA-TGC-AC-AAA-CGC-ATC-AACGCCGCATCTCCT-AAACA-CGTCG-AGTG-TTAGG-ACTTT-GGCGC-T-GGG-C-TCAT-CCCTGTTCGC-TCG-CC-GTTACT-AA-GGGAA-TCCCATTTG----
	A332_56	---GCTGT-AATA-TTTAGCC-TTA-GATGGAG-TTTACCA-CC-T-GC-TTTAGGCTGCACT--CT-C-AAGCAA--CCTG-AC-TC-TAG-AA-TACG-CCTGTCTG-CGCCTA-CCAGACTCACG--CCTCC-ATGGGCCTAGCACCCACTTT-GGG-AG-CCCCTGTC--AA-GGGAACTTGAGACACGTGTCAG-TAGGCGA-TGC-AC-AAA-CGC-ATC-AACGCCGCATCTCCT-AAACA-CGTCG-AGTG-TTAGG-AC-TT-GGCGC-T-GGG-C-TCAT-CCCTGTTCGC-TCG-CC-GTTACT-AA-GGGAA-TCCCATTTGG---
	A332_52	---GCTGT-AATA-TTTAGCC-TTA-GATGGAG-TTTACCA-CC-T-GC-TTTAGGCTGCACT--CT-C-AAGCAA--CCTG-AC-TC-TAG-AA-TACG-CCTGTCTG-CGCCTA-CCAGACTCACG--CCTCC-ATGGGCCTAGCACCCACTTT-GGG-AG-CCCCTGTC--AA-GGGAACTTGAGACACGTGTCAG-TAGGCGA-TGC-AC-AGA-CGC-ATC-AACGCCGCATCTCCT-AAACA-CGTCG-AGTG-TTAGG-AC-TT-GGCGC-T-GGG-C-TCAT-CCCTGTTCGC-TCG-CC-GTTACT-AA-GGGAA-TCCCATTTGG---
	C235_183	---GCTGT-AATA-TTTAGCC-TTA-GATGGAG-TTTACCA-CC-T-GC-TTTAGGCTGCACT--CT-CAAAGCAA--CCTG-AC-TC-TAG-AA-TACG-CCTGTCTG-CGCCTA-CCAGACTCACG--CCTCC-ATGGGCCTAGCACCCACTTT-GGG-AG-CCCCTGTC--AA-GGGAACTTGAGACACGTGTCAG-TAGGCGA-TGC-AC-AAA-CGC-ATC-AACGCCGCATCTCCT-AAACA-CGTCG-AGTG-TTAGG-AC-TT-GGCGC-T-GGG-C-TCAT-CCCTGTTCGC-TCG-CC-GTTACT-AA-GGGAA-TCCCATTTG----
	C235_376	---GCTGT-AATA-TTTAGCC-TTA-GATGGAG-TTTACCA-CC-T-GC-TTTAGGCTGCACT--CT-C-AAGCAA--CCTG-AC-TC-TAG-AA-TACG-CCTGTCTG-CGCCTA-CCAGACTCACG--CCTCC-ATGGGCCTAGCACCCACTTT-GAG-AG-CCCCTGTC--AA-GGGAACTTGAGACACATGTCAG-TAGGCGA-TGC-AC-AAA-CGC-ATC-AACGCCGCATCTCCT-AAACA-CGTCG-AGTG-TTAGG-AC-TT-GGCGC-T-GGG-C-TCAT--CCTGTTCGC-TCG-CC-GTTACT-AA-GGGAATCCC-ATTTGGT--
	C235_9	---GCTGT-AATA-TTTAGCC-TTA-GATGGAG-TTTACCA-CC-T-GC-TTTAGGCTGCACT--CT-C-AAGCAA--CCTG-AC-TC-TAG-AA-TACG-CCTGTCTG-CGCCTA-CCAGACTCACG--CCTCC-ATGGGCCTAGCACCCACTTT-GGG-AA-CCCCTGTC--AA-GGGAACTTGAGACACGTGTCAG-TAGGCGA-TGC-AC-AAA-CGC-ATC-AACGCCGCATCTCCT-AAACA-CGTCG-AGTG-TTAGG-AC-TT-GGCGC-T-GGG-C-TCAT-CCCTGTTCGC-TCG-CC-GTTACT-AA-GGGAA-TCCCATTTGG---
	C235_97	---GCTGT-AATA-TTTAGCC-TTA-GATGGAG-TTTACCA-CC-T-GC-TTTAGGCTGCACT--CT-C-AAGCAA--CCTG-AC-TC-TAG-AA-TACG-CCTGTCTG-CGCCTA-CCAGACTCACG--CCTCC-ATGGGCCTAGCACCCACTTT-GGG-AA-CCCCTGTC--AA-GGGAACTTGAGACACGTGTCAG-TAGGCGA-TGC-AC-AAA-CGC-ATC-AACGCCGCATCTCCT-AAACA-CGTCG-AGTG-TTAGG-AC-TT-GGCGC-T-GGG-C-TCAT-CCCTGTTCGC-TCG-CC-GTTACT-AA-GGGAA-TCCATTTGGT---
	C235_530	---GCTGT-AATA-TTTAGCC-TTA-GATGGAG-TTTACCA-CC-T-GC-TTTAGGCTGCACT--CT-C-AAGCAA--CCTG-AC-TC-TAG-AA-TACG-CCTGTCTG-CGCCTA-CCAGACTCACG--CCTCC-ATGGGCCTAGCACCCACTTT-GGG-AA-CCCCTGTC--AA-GGGAACTTGAGACACATGTCAG-TAGGCGA-TGC-AC-AAA-CGC-ATC-AACGCCGCATCTCCT-AAACA-CGTCG-AGTG-TTAGG-AC-TT-GGCGC-T-GGG-C-TCAT-CCCTGTTCGC-TCG-CC-GTTACT-AA-GGGAA-TCCCATTTGG---
	A331_104	---GCTGT-AATA-TTTAGCC-TTA-GATGGAG-TTTACCA-CC-T-GC-TTTAGGCTGCA-T--CT-C-AAGCAA--CCTG-AC-TC-TAG-AA-TACG-CCTGTCTG-CGCCTA-CCAGACTCACG--CCTCC-ATGGGCCTAGCACCCACTTT-GGG-AG-CCCCTGTC--AA-GGGAACTTGAGACACGTGTCAG-TAGGCGA-TGC-AC-AAA-CGC-ATC-AACGCCGCATCTCCT-AAACA-CGTCG-AGTG-TTAGG-AC-TT-GGCGC-T-GGG-C-TCAT-CCCTGTTCGC-TCG-CC-GTTACT-AA-GGGAA-TCCCATTTGGT--
	C235_443	---GCTGT-AATA-TTTAGCC-TTA-GATGGAG-TTTACCA-CC-T-GC-TTTAGGCTGCACT--CT-C-AAGCAA--CCTG-AC-TC-TAG-AA-TACG-CCTGTCTG-CGCCTA-CCAGACTCACG--CCTCC-ATGGGCCTAGCACCCACTTT-GGG-AG-CCCCTGTC--AA-GAGAACTTGAGACACGTGTCAG-TAGACGA-TGC-AC-AAA-CGC-ATC-AACGCCGCATCTCCT-AAACA-CGTCG-AGTG-TTAGG-AC-TT-GGCGC-T-GGG-C-TCAT-CCCTGTTCGC-TCG-CC-GTTACT-AA-GGGAA-TCCCTCGTTC---
	C235_536	---GCTGT-AATA-TTTAGCC-TTA-GATGGAG-TTTACCA-CC-T-GC-TTTAGGCTGCACT--CT-C-AAGCAA--CCTG-AC-TC-TAG-AA-TACG-CCTGTCTG-CGCCTA-CCAGACTCACG--CCTCC-ATGGGCCTAGCACCCACTTT-GGG-AG-CCCCTGTC--AA-GGGAACTTGAGACACATGTCAG-TAGGCGA-TGC-AC-AAA-CGC-ATC-AACGCCGCATCTCCT-AAACA-CGTCG-AGTG-TTAGG-AC-TT-GGCGC-T-GGG-C-TCAT-CCCTGTTCGC-TCG-CC-GTTACT-AA-GGGAA-TCCCATTTGG---
	C235_521	---GCTGT-AATA-TTTAGCC-TTA-GATGGAG-TTTACCA-CC-T-GC-TTTAGGCTGCACT--CT-C-AAGCAA--CCTG-AC-TC-TAG-AA-TACG-CCTGTCTG-CGCCTA-CCAGACTCACG--CCTCC-ATGGGCCTAGCACCCACTTT-GGG-AG-CCCCTGTC--AA-GGGAACTTGAGACACATGTCAG-TAGGCGA-TGC-AC-AAA-CGC-ATC-AACGCCGCATCTCCT-AAACA-CGTCG-AGTG-TTAGG-AC-TT-GGCGC-T-GGG-C-TCAT--CCTGTTCGC-TCG-CC-GTTACT-AA-GGGAATCCC-ATTTGGT--
	C235_108	---GCTGT-AATA-TTTAGCC-TTA-GATGGAG-TTTACCA-CC-T-GC-TTTAGGCTGCACT--CT-C-AAGCAA--CCTG-AC-TC-TAG-AA-TACG-CCTGTCTG-CGCCTA-CCAGACTCACG--CCTCC-ATGGGCCTAGCACCCACTTT-GGG-AG-CCCCTGTC--AA-GGGAACTTGAGACACATGTCAG-TAGGCGA-TGC-AC-AGA-CGC-ATC-AACGCCGCATCTCCT-AAACA-CGTCG-AGTG-TTAGG-AC-TT-GGCGC-T-GGG-C-TCAT-CCCTGTTCGC-TCG-CC-GTTACT-AG-GGAAA---TCATTCGTTA-
	C235_543	---GCTGT-AATA-TTTAGCC-TTA-GATGGAG-TTTACCA-CC-T-GC-TTTAGGCTGCACT--CT-C-AAGCAA--CCTG-AC-TC-TAG-AA-TACG-CCTGTCTG-CGCCTA-CCAGACTCACG--CCTCC-ATGGGCCTAGCACCCACTTT-GGG-AG-CCCCTGTC--AA-GGGAACTTGAGACACGTGTCAG-TAGACGA-TGC-AC-AAA-CGC-ATC-AACGCCGCATCTCCT-AAACA-CGTCG-AGTG-TTAGG-AC-TT-GGCGC-T-GGG-C-TCAT-CCCTGTTCGC-TCG-CC-GTTACT-AA-GGGAA-CTCCCATTTG---
	C235_218	---GCTGT-AATA-TTTAGCC-TTA-GATGGAG-TTTACCA-CC-T-GC-TTTAGGCTGCACT--CT-C-AAGCAA--CCTG-AC-TC-TAG-AA-TACG-CCTGTCTG-CGCCTA-CCAGACTCACG--CCTCC-ATGGGCCTAGCACCCACTTT-GGG-AG-CCCCTGTC--AA-GGGAACTTGAGACACATGTCAG-TAGGCGA-TGC-AC-AAA-CGC-ATC-AACGCCGCATCTCCT-AAACA-CGTCG-AGTG-TTAGG-AC-TT-GGCGC-T-GGG-C-TCAT-CCCTGTTCGC-TCG-CC-GTTACT-AA-GGGAA-TCCCATTTGG---
	C235_487	---GCTGT-AATA-TTTAGCC-TTA-GATGGAG-TTTACCA-CC-T-GC-TTTAGGCTGCACT--CT-C-AAGCAA--CCTG-AC-TC-TAG-AA-TACG-CCTGTCTG-CGCCTA-CCAGACTCACG--CCTCC-ATGGGCCTAGCACCCACTTT-GGG-AG-CCCCTGTC--AA-GGGAACTTGAGACACGTGTCAG-TAGGCGA-TGC-AC-AAA-CGC-ATC-AACGCCGCATCTCCT-AAACA-CGTCG-AGTG-TTAGA-AC-TT-GGCGC-T-GGG-C-TCAT-CCCTGTTCGC-TCG-CC-GTTACT-AA-GGGAA-TCCCATTTGG---
	C235_486	---GCTGT-AATA-TTTAGCC-TTA-GATGGAG-TTTACCA-CC-T-GC-TTTAGGCTGCACT--CT-C-AAGCAA--CCTG-AC-TC-TAG-AA-TACG-CCTGTCTG-CGCCTA-CCAGACTCACG--CCTCC-ATGGGCCTAGCACCCACTTT-GGG-AG-CCCCTGTC--AA-GGGAACTTGAGACACGTGTCAG-TAGGCGA-TGC-AC-AAA-CGC-ATC-AACGCCGCATCTCCT-AAACA-CGTCG-AGTG-TTAGG-AC-TT-GGCGC-T-GGG-C-TCAT-CCCTGTTCGC-TCG-CC-GTTACT-AA-GGGAACTCCCATTTG----
	A332_27	---GCTGT-AATA-TTTAGCC-TTA-GATGGAG-TTTACCA-CC-T-GC-TTTAGGCTGCACT--CT-C-AAGCAA--CCTG-AC-TC-TAG-AA-TACG-CCTGTCTG-CGCCTA-CCAGACTCACG--CCTCC-ATGGGCCTAGCACCCACTTT-GGG-AG-CCCCTGTC--AA-GGGAACTTGAGACACGTGTCAG-TAGGCGA-TGC-AC-AAA-CGC-ATC-AACGCCGCATCTCCT-AAACA-CGTCG-AGTG-TTAGG-AC-TT-GGCGC-T-GGG-C-TCAT-CCCTGTTCGC-TCG-CC-GTTACT-AA-GGGAA-TCCCATTTGG---
	C235_471	---GCTGT-AATA-TTTAGCC-TTA-GATGGAG-TTTACCA-CC-T-GC-TTTAGGCTGCACT--CT-C-AAGCAA--CCTG-AC-TC-TAG-AA-TACG-CCTGTCTG-CGCCTA-CCAGACTCACG--CCTCC-ATGGGCCTAGCACCCACTTT-GGG-AG-CCCCTGTC--AA-GGGAACTTGAGACACGTGTCAG-TAGGCGA-TGC-AC-AAA-CGC-ATC-AACGCCGCATCTCCT-AAACA-CGTCG-AGTG-TTAGG-AC-TT-GGCGC-T-GGG-C-TCAT-CCCTGTTCGC-TCG-CC-GTTACT-AA-GGGAA-TCCCACTTTG---
	C235_114	---GCTGT-AATA-TTTAGCC-TTA-GATGGAG-TTTACCA-CC-T-GC-TTTAGGCTGCACT--CT-C-AAGCAA--CCTG-AC-TC-TAG-AA-TACG-CCTGTCTG-CGCCTA-CCAGACTCACG--CCTCC-ATGGGCCTAGCACCCACTTT-GGG-AG-CCCCTGTC--AA-GGGAACTTGAGACACGTGTCAG-TAGACGA-TGC-AC-AAA-CGC-ATC-AACGCCGCATCTCCT-AAACA-CGTCG-AGTG-TTAGG-AC-TT-GGCGC-T-GGG-C-TCAT-CCCTGTTCGC-TCG-CC-GTTACT-AA-GGGAA-TCCCATTTGG---
	C235_214	---GCTGT-AATA-TTTAGCC-TTA-GATGGAG-TTTACCA-CC-T-GC-TTTAGGCTGCACT--CT-C-AAGCAA--CCTG-AC-TC-TAG-AA-TACG-CCTGTCTG-CGCCTA-CCAGACTCACG--CCTCC-ATGGGCCTAGCACCCACTTT-GGG-AG-CCCCTGTC--AA-GGGAACTTGAGACACGTGTCAG-TAGGCGA-TGC-AC-AAA-CGC-ATC-AACGCCGCATCTCCT-AAACA-CGTCG-AGTG-TTAGG-AC-TT-GGCGC-T-GGG-C-TCAT-CCCTGTTCGC-TCG-CC-GTTACT-AA-GGGAA-TCCCATTTGG---
	C235_1	---GCTGT-AATA-TTTAGCC-TTA-GATGGAG-TTTACCA-CC-T-GC-TTTAGGCTGCACT--CT-C-AAGCAA--CCTG-AC-TC-TAG-AA-TACG-CCTGTCTG-CGCCTA-CCAGACTCACG--CCTCC-ATGGGCCTAGCACCCACTTT-GGG-AG-CCCCTGTC--AA-GAGAACTTGAGACACGTGTCAG-TAGGCGA-TGC-AC-AAA-CGC-ATC-AACGCCGCATCTCCT-AAACA-CGTCG-AGTG-TTAGG-AC-TT-GGCGC-T-GGG-C-TCAT-CCCTGTTCGC-TCG-CC-GTTACT-AA-GGGAA-TCCCATTTGG---
	C235_156	---GCTGT-AATA-TTTAGCC-TTA-GATGGAG-TTTACCA-CC-T-GC-TTTAGGCTGCACT--CT-C-AAGCAA--CCTG-AC-TC-TAG-AA-TACG-CCTGTCTG-CGCCTA-CCAGACTCACG--CCTCC-ATGGGCCTAGCACCCACTTT-GGG-AG-CCCCTGTC--AA-GGGAACTTGAGACACGTGTCAG-TAGGCGA-TGC-AC-AAA-CGC-ATC-AACGCCGCATCTCCT-AAACA-CGTCG-AGTG-TTAGG-AC-TT-GGCGC-T-GGG-C-TCAT-CCTTGTTCGC-TCG-CC-GTTACT-AA-GGGAA-TCCCATTTGG---
	C235_311	---GCTGT-AATA-TTTAGCC-TTA-GATGGAG-TTTACCA-CC-T-GC-TTTAGGCTGCACT--CT-C-AAGCAA--CCTG-AC-TC-TAG-AA-TACG-CCTGTCTG-CGCCTA-CCAGACTCACG--CCTCC-ATGGGCCTAGCACCCACTTT-GGG-AG-CCCCTGTC--AA-GGGAACTTGAGACACGTGTCAG-TAGGCGA-TGC-AC-AAA-CGC-ATC-AACGCCGCATCTCCT-AAACA-CGTCG-AGTG-TTAGG-AC-TT-GGCGC-T-GGG-C-TTAT-CCCTGTTCGC-TCG-CC-GTTACT-AA-GGGAA-TCCCATTTGG---
	C235_422	---GCTGT-AATA-TTTAGCC-TTA-GATGGAG-TTTACCA-CC-T-GC-TTTAGGCTGCACT--CT-C-AAGCAA--CCTG-AC-TC-TAG-AA-TACG-CCTGTCTG-CGCCTA-CCAGACTCACG--CCTCC-ATGGGCCTAGCACCCACTTT-GGG-AG-CCCCTGTC--AA-GGGAACTTGAGACACGTGTCAG-TAGGCGA-TGC-AC-AAA-CGC-ATC-AACGCCGCATTTCCT-AAACA-CGTCG-AGTG-TTAGG-AC-TT-GGCGC-T-GGA-C-TCAT-CCCTGTTCGC-TCG-CC-GTTACT-AA-GGGAA-TCCCATTTGG---
	C235_433	---GCTGT-AATA-TTTAGCC-TTA-GATGGAG-TTTACCA-CC-T-GC-TTTAGGCTGCACT--CT-C-AAGCAA--CCTG-AC-TC-TAG-AA-TACG-CCTGTCTG-CGCCTA-CCAGACTCACG--CCTCC-ATGGGCCTAGCACCCACTTT-GGG-AG-CCCCTGTC--AA-GGGAACTTGAGACACGTGTCAG-TAGGCGA-TGC-AC-AGA-CGC-ATC-AACGCCGCATCTCCT-AAACA-CGTCG-AGTG-TTAGG-AC-TT-GGCGC-T-GGA-C-TCAT-CCCTGTTCGC-TCG-CC-GTTACT-AA-GGGAA-TCCCATTTGG---
	C235_274	---GCTGT-AATA-TTTAGCC-TTA-GATGGAG-TTTACCA-CC-T-GC-TTTAGGCTGCACT--CT-C-AAGCAA--CCTG-AC-TC-TAG-AA-TACG-CCTGTCTG-CGCCTA-CCAGACTCACG--CCTCC-ATGGGCCTAGCACCCACTTT-GGG-AG-CCCCTGTC--AA-GGGAACTTGAGACACGTGTCAG-TAGGCGA-TGC-AC-AAA-CGC-ATC-AACGCCGCATCTCCT-AAACA-CGTCG-AGTG-TTAGG-AC-TT-GGCGC-T-GGG-C-TCAT--CCTGTTCGCTTCG-CC-GTTACT-AA-GGGAACTCCCATTTG----
	C235_488	---GCTGT-AATA-TTTAGCC-TTA-GATGGAG-TTTACCA-CC-T-GC-TTTAGGCTGCACT--CT-C-AAGCAA--CCTG-AC-TC-TAG-AA-TACG-CCTGTCTG-CGCCTA-CCAGACTCACG--CCTCC-ATGGGCCTAGCACCCACTTT-GGG-AG-CCCCTGTC--AA-GGGAACTTGAGACACGTGTCAG-TAGGCGA-TGC-AC-AGA-CGC-ATC-AACGCCGCATCTCCT-AAACA-CGTCG-AGTG-TTAGG-AC-TT-GGCGC-T-GGG-C-TCAT-CCCTGTTCGC-TCG-CC-GTTACT-AA-GGGAA-TCCCATTTGG---
	C235_515	---GCTGT-AATA-TTTAGCC-TTA-GATGGAG-TTTACCA-CC-T-GC-TTTAGGCTGCACT--CT-C-AAGCAA--CCTG-AC-TC-TAG-AA-TACG-CCTGTCTG-CGCCTA-CCAGACTCACG--CCTCC-ATGGGCCTAGCACCCACTTT-GGG-AG-CCCCTGTC--AA-GGGAACTTGAGACACGTGTCAG-TAGGCGA-TGC-AC-AAA-CGC-ATC-AACGCCGCATCTCCT-AAACA-CGTCG-AGTG-TTAGG-AC-TT-GGCGC-T-GGG-C-TCAT-CCCTGTTCGC-TCG-CC-GTTACT-AA-GGGAA-TCCCATTTGG---
	C235_152	---GCTGT-AATA-TTTAGCC-TTA-GATGGAG-TTTACCA-CC-T-GC-TTTAGGCTGCACT--CT-C-AAGCAA--CCTG-AC-TC-TAG-AA-TACG-CCTGTCTG-CGCCTA-CCAGACTCACG--CCTCC-ATGGGCCTAGCACCCACTTT-GGG-AG-CCCCTGTC--AA-GGGAACTTGAGACACGTGTCAG-TAGGCGA-TGC-AC-AAA-CGC-ATC-AACGCCGCATCTCCT-AAACA-CGTCG-AGTG-TTAGG-AC-TT-GGCGC-T-GGA-C-TCAT-CCCTGTTCGC-TCG-CC-GTTACT-AA-GGGAA-TCCCATTTGG---
	C235_298	---GCTGT-AATA-TTTAGCC-TTA-GATGGAG-TTTACCA-CC-T-GC-TTTAGGCTGCACT--CT-C-AAGCAA--CCTG-AC-TC-TAG-AA-TACG-CCTGTCTG-CGCCTA-CCAGACTCACG--CCTCC-ATGGGCCTAGCACCCACTTT-GGG-AG-CCCCTGTC--AA-GGGAACTTGAGACACGTGTCAG-TAGGCGA-TGC-AC-AAA-CGC-ATC-AACGCCGCATCTCCT-AAACA-CGTCG-AGTG-TTAGG-AC-TT-GGCGC-T-GGG-C-TCAT-CCCTGTTCGC-TCG-CC-GTTACT-AA-GGGAACTCCCATTTG----
	C235_450	---GCTGT-AATA-TTTAGCC-TTA-GATGGAG-TTTACCA-CC-T-GC-TTTAGGCTGCACT--CT-C-AAGCAA--CCTG-AC-TC-TAG-AA-TACG-CCTGTCTG-CGCCTA-CCAGACTCACG--CCTCC-ATGGGCCTAGCACCCACTTT-GGG-AG-CCCCTGTC--AA-GGGAACTTGAGACACGTGTCAG-TAGGCGA-TGC-AC-AAA-CGC-ATC-AACGCCGCATCTCCT-AAACA-CGTCG-AGTG-TTAGG-AC-TT-GGCGC-T-GGG-C-TCAT-CCCTGTTCGC-TCG-CC-GTTACT-AA-GGGAACTCCCCATTT----
	C235_37	---GCTGT-AATA-TTTAGCC-TTA-GATGGAG-TTTACCA-CC-T-GC-TTTAGGCTGCACT--CT-C-AAGCAA--CCTG-AC-TC-TAG-AA-TACG-CCTGTCTG-CGCCTA-CTAGACTCACG--CCTCC-ATGGGCCTAGCACCCACTTT-GGG-AG-CCCCTGTC--AA-GGGAACTTGAGACACGTGTCAG-TAGGCGA-TGC-AC-AAA-CGC-ATC-AACGCCGCATCTCCT-AAACA-CGTCA-AGTG-TTAGG-AC-TT-GGCGC-T--GG-C-TCAT-CCCTGTTCGC-TCG-CC-GTTACT-AA-GGGAA-TCCCATTGGTT--
	C235_408	---GCTGT-AATA-TTTAGCC-TTA-GATGGAG-TTTACCA-CC-T-GC-TTTAGGCTGCACT--CT-C-AAGCAA--CCTG-AC-TC-TAG-AA-TACG-CCTGTCTG-CGCCTA-CCAGACTCACG--CCTCC-ATGGGCCTAGCACCCACTTT-GGG-AG-CCCCTGTC--AA-GGGAACTTGAGACACGTGTCAG-TAGGCGA-TGC-AC-AAA-CGC-ATC-AACGCCGCATCTCCT-AAACA-CGTCG-AGTG-TTAGG-AC-TT-GGCGC-T-GGA-C-TCAT-CCCTGTTCGC-TCG-CC-GTTACT-AA-GGGAACTCCCCATTT----
	C235_505	---GCTGT-AATA-TTTAGCC-TTA-GATGGAG-TTTACCA-CC-T-GC-TTTAGGCTGCACT--CT-C-AAGCAA--CCTG-AC-TC-TAG-AA-TACG-CCTGTCTG-CGCCTA-CCAGACTCACG--CCTCC-ATGGGCCTAGCACCCACTTT-GGG-AG-CCCCTGTC--AA-GGGAACTTGAGACACGTGTCAG-TAGGCGA-TGC-AC-AGA-CGC-ATC-AACGCCGCATCTCCT-AAACA-CGTCG-AGTG-TTAGG-AC-TT-GGCGC-T-GGG-C-TCAT-CCCTGTTCGC-TCG-CC-GTTACT-AA-GGGAA-TCCCATTTGG---
	C235_363	---GCTGT-AATA-TTTAGCC-TTA-GATGGAG-TTTACCA-CC-T-GC-TTTAGGCTGCACT--CT-C-AAGCAA--CCTG-AC-TC-TAG-AA-TACG-CCTGTCTG-CGCCTA-CCAGACTCACG--CCTCC-ATGGGCCTAGCACCCACTTT-GGG-AG-CCCCTGTC--AA-GGGAACTTGAGACACGTGTCAG-TAGGCGA-TGC-AC-AAA-CGC-ATC-AACGCCGCATCTCCT-AAACA-CGTCG-AGTG-TTAGG-AC-TT-GGCGC-T-GGG-C-TCAT--CCTGTTCGC-TCG-CC-GTTACT-AA-GGGAATCCC-ATTTGGT--
	C235_295	---GCTGT-AATA-TTTAGCC-TTA-GATGGAG-TTTACCA-CC-T-GC-TTTAGGCTGCACT--CT-C-AAGCAA--CCTG-AC-TC-TAG-AA-TACG-CCTGTCTG-CGCCTA-CTAGACTCACG--CCTCC-ATGGGCCTAGCACCCACTTT-GGG-AG-CCCCTGTC--AA-GGGAACTTGAGACACGTGTCAG-TAGGCGA-TGC-AC-AGA-CGC-ATC-AACGCCGCATCTCCT-AAACA-CGTCG-AGTG-TTAGG-AC-TT-GGCGC-T-GGG-C-TCAT-CCCTGTTCGC-TCG-CC-GTTACT-AA-GGGAA-TCCCATTTGG---
	C235_171	---GCTGT-AATA-TTTAGCC-TTA-GATGGAG-TTTACCA-CC-T-GC-TTTAGGCTGCA-T--CT-C-AAGCAA--CCTG-AC-TC-TAG-AA-TACG-CCTGTCTG-CGCCTA-CCAGACTCACG--CCTCC-ATGGGCCTAGCACCCACTTT-GGG-AG-CCCCTGTC--AA-GGGAACTTGAGACACGTGTCAG-TAGGCGA-TGC-AC-AAA-CGC-ATC-AACGCCGCATCTCCT-AAACA-CGTCG-AGTG-TTAGG-AC-TT-GGCGC-T-GGG-C-TCAT-CCCTGTTCGC-TCG-CC-GTTACT-AA-GGGAA-TCCCTGTTGGT--
	C235_178	---GCTGT-AATA-TTTAGCC-TTA-GATGGAG-TTTACCA-CC-T-GC-TTTAGGCTGCACT--CT-C-AAGCAA--CCTG-AC-TC-TAG-AA-TACG-CTTGTCTG-CGCCTA-CCAGACTCACG--CCTCC-ATGGGCCTAGCACCCACTTT-GGG-AG-CCCCTGTC--AA-GGGAACTTGAGACACGTGTCAG-TAGGCGA-TGC-AC-AAA-CGC-ATC-AACGCCGCATCTCCT-AAACA-CGTCG-AGTG-TTAGG-AC-TT-GGCGC-T-GGG-C-TCAT-CCCTGTTCGC-TCG-CC-GTTACT-AA-GGGAA-TCCCATTTGG---
	C235_312	--GCTTGT-AATA-TTTAGCC-TTA-GATGGAG-TTTACCA-CC-T-GC-TTTAGGCTGCACT--CT-C-AAGCAA--CCTG-AC-TC-TAG-AA-TACG-CCTGTCTG-CGCCTA-CCAGACTCACG--CCTCC-ATGGGCCTAGCACCCACTTT-GGG-AG-CCCCTGTC--AA-GGGAACTTGAGACACGTGTCAG-TAGGCGA-TGC-AC-AAA-CGC-ATC-AACGCCGCATCTCCT-AAACA-CGTCG-AGTG-TTAGG-AC-TT-GGCGC-T-GGG-C-TCAT-CCCTGTTCGC-TCG-CC-GTTACT-AA-GGGAA-TCCCATTTG----
	C235_126	---GCTGT-AATA-TTTAGCC-TTA-GATGGAG-TTTACCA-CC-T-GC-TTTAGGCTGCACT--CT-C-AAGCAA--CCTG-AC-TC-TAG-AA-TACG-CTTGTCTG-CGCCTA-CCAGACTCACG--CCTCC-ATGGGCCTAGCACCCACTTT-GAG-AG-CCCCTGTC--AA-GGGAACTTGAGACACGTGTCAG-TAGGCGA-TGC-AC-AAA-CGC-ATC-AACGCCGCATCTCCT-AAACA-CGTCG-AGTG-TTAGG-AC-TT-GGCGC-T-GGA-C-TCAT-CCCTGTTCGC-TCG-CC-GTTACT-AA-GGGAA-TCCCATTTGG---
	C235_551	---GCTGT-AATA-TTTAGCC-TTA-GATGGAG-TTTACCA-CC-T-GC-TTTAGGCTGCACT--CT-C-AAGCAA--CCTG-AC-TC-TAG-AA-TACG-CCTGTCTG-CGCCTA-CCAGACTCACG--CCTTC-ATGGGCCTAGCACCCACTTT-GGG-AG-CCCCTGTC--AA-GGGAACTTGAGACACGTGTCAG-TAGGCGA-TGC-AC-AAA-CGC-ATC-AACGCCGCATCTCCT-AAACA-CGTCG-AGTG-TTAGG-AC-TT-GGCGC-T-GGG-C-TCAT-CCCTGTTCGC-TCG-CC-GTTACT-AA-GGGAACTCCCATTTG----
	C235_221	---GCTGT-AATA-TTTAGCC-TTA-GATGGAG-TTTACCA-CC-T-GC-TTTAGGCTGCACT--CT-C-AAGCAA--CCTG-AC-TC-TAG-AA-TACG-CCTGTCTG-CGCCTA-CCAGACTCACG--CCTCC-ATGGGCCTAGCACCCACTTT-GGG-AG-CCCCTGTC--AA-GGGAACTTGAGACACGTGTCAG-TAGGCGA-TGC-AC-AGA-CGC-ATC-AACGCCGCATCTCCT-AAACA-CGTCG-AGTG-TTAGG-AC-TT-GGCGC-T-GGG-C-TCAT-CCCTGTTCGC-TCG-CC-GTTACT-AA-GGGAA-TCCCATTTGG---
	C235_395	---GCTGT-AATA-TTTAGCC-TTA-GATGGAG-TTTACCA-CC-T-GC-TTTAGGCTGCACT--CT-C-AAGCAA--CCTG-AC-TC-TAG-AA-TACG-CCTGTCTG-CGCCTA-CTAGACTCACG--CCTCC-ATGGGCCTAGCACCCACTTT-GGG-AG-CCCCTGTC--AA-GGGAACTTGAGACACGTGTCAG-TAGGCGA-TGC-AC-AGA-CGC-ATC-AACGCCGCATCTCCT-AAACA-CGTCG-AGTG-TTAGG-AC-TT-GGCGC-T-GGG-C-TCAT-CCCTGTTCGC-TCG-CC-GTTACT-AA-GGGAA-TCCCATTTGG---
	C235_547	---GCTGT-AATA-TTTAGCC-TTA-GATGGAG-TTTACCA-CC-T-GC-TTTAGGCTGCACT--CT-C-AAGCAA--CCTG-AC-TC-TAG-AA-TACG-CCTGTCTG-CGCCTA-CCAGACTCACG--CCTTT-ATGGGCCTAGCACCCACTTT-GGG-AG-CCCCTGTC--AA-GGGAACTTGAGACACGTGTCAG-TAGGCGA-TGC-AC-AAA-CGC-ATC-AACGCCGCATCTCCT-AAACA-CGTCG-AGTG-TTAGG-AC-TT-GGCGC-T-GGG-C-TCAT-CCCTGTTCGC-TCG-CC-GTTACT-AA-GGGAA-TCCCATTTGG---
	C235_378	---GCTGT-AATA-TTTAGCC-TTA-GATGGAG-TTTACCA-CC-T-GC-TTTAGGCTGCACT--CT-C-AAGCAA--CCTG-AC-TC-TAG-AA-TACG-CCTGTCTG-CGCCTA-CCAGACTCACG--CCTCC-ATGGGCCTAGCACCCACTTT-GGG-AG-CCCCTGTC--AA-GGGAACTTGAGACACATGTCAG-TAGGCGA-TGC-AC-AAA-CGC-ATC-AACGCCGCATCTCCT-AAACA-CGTCG-AGTG-TTAGG-AC-TT-GGCGC-T-GGG-C-TCAT-CCCTGTTCGC-TCG-CC-GTTACT-AA-GGGAA-TCCCATTTGG---
	C235_125	---GCTGT-AATA-TTTAGCC-TTA-GATGGAG-TTTACCA-CC-T-GC-TTTAGGCTGCA-T--CT-C-AAGCAA--CCTG-AC-TC-TAG-AA-TACG-CCTGTCTG-CGCCTA-CCAGACTCACG--CCTCC-ATGGGCCTAGCACCCACTTT-GGG-AG-CCCCTGTC--AA-GGGAACTTGAGACACGTGTCAG-TAGGCGA-TGC-AC-AAA-CGC-ATC-AACGCCGCATCTCCT-AAACA-CGTCG-AGTG-TTAGG-AC-TT-GGCGC-T-GGG-C-TCAT-CCCTGTTCGC-TCG-CC-GTTACT-AA-GGGAA-TCCCATTTGGT--
	C235_190	---GCTGT-AATA-TTTAGCC-TTA-GATGGAG-TTTACCA-CC-T-GC-TTTAGGCTGCACT--CT-C-AAGCAA--CCTG-AC-TC-TAG-AA-TACG-CCTGTCTG-CGCCTA-CCAGACTCACG--CCTCC-ATGGGCCTAGCACCCACTTT-GGG-AG-CCCCTGTC--AA-GGGAACTTGAGACACGTGTCAG-TAGGCGA-TGC-AC-AAA-CGC-ATC-AACGCCGCATCTCCT-AAACA-CGTCG-AGTG-TTAGG-AC-TT-GGCGC-T-GGG-C-TCAT-CCCTGTTCGC-TCG-CC-GTTACT-AA-GGGAA-TCCCATTTGG---
	C235_169	---GCTGT-AATA-TTTAGCC-TTA-GATGGAG-TTTACCA-CC-T-GC-TTTAGGCTGCACT--CT-C-AAGCAA--CCTG-AC-TC-TAG-AA-TACG-CCTGTCTG-CGCCTA-CCAGACTCACG--CCTCC-ATGGGCCTAGCACCCACTTT-GGG-AG-CCCCTGTC--AA-GGGAACTTGAGACACGTGTCAG-TAGGCGA-TGC-AC-AAA-CGC-ATC-AACGCCGCATCTCCT-AAACA-CGTCG-AGTG-TTAGG-AC-TT-GGCGC-T-GGG-C-TCAT-CCCTGTTCGC-TCG-CC-GTTACT-AA-GGGAA-TCCCATTTGG---
	C235_322	---GTGGT-CGTA-TTTAGCC-TTA-GATGGAG-TTTACCA-CC-T-GC-TTTAGGCTGCACT--CT-C-AAGCAA--CCTG-AC-TC-TAG-AA-TACG-CCTGTCTG-CGCCTA-CCAGACTCACG--CCTCC-ATGGGCCTAGCACCCACTTT-GGG-AA-CCCCTGTC--AA-GGGAACTTGAGACACGTGTCAG-TAGGCGA-TGC-AC-AAA-CGC-ATC-AACGCCGCATCTCCT-AAACA-CGTCG-AGTG-TTAGG-AC-TT-GGCGC-T-GGG-C-TCAT-CCCTGTTCGC-TCG-CC-GTTACT-AA-GGGAA-TCCCATTTGG---
	C235_506	---GCTGT-AATA-TTTAGCC-TTA-GATGGAG-TTTACCA-CC-T-GC-TTTAGGCTGCACT--CT-C-AAGCAA--CCTG-AC-TC-TAG-AA-TACG-CCTGTCTG-CGCCTA-CCAGACTCACG--CCTCC-ATGGGCCTAGCACCCACTTT-GGG-AG-CCCCTGTC--AA-GGGAACTTGAGACACGTGTCAG-TAGGCGA-TGC-AC-AAA-CGC-ATC-AACGCCGCATCTCCT-AAACA-CGTCG-AGTG-TTAGG-AC-TT-GGCGC-T-GGG-C-TCAT-CCCTGTTCGC-TCG-CC-GTTACT-AA-GGGAA-TCCCATTTGG---
	C235_456	---GCTGT-AATA-TTTAGCC-TTA-GATGGAG-TTTACCA-CC-T-GC-TTTAGGCTGCACT--CT-C-AAGCAA--CCTG-AC-TC-TAG-AA-TACG-CCTGTCTG-CGCCTA-CCAGACTCACG--CCTCC-ATGGGCCTAGCACCCACTTT-GGG-AG-CCCCTGTC--AA-GGGAACTTGAGACACGTGTCAG-TAGACGA-TGC-AC-AAA-CGC-ATC-AACGCCGCATCTCCT-AAACA-CGTCG-AGTG-TTAGG-AC-TT-GGCGC-T-GGG-C-TCAT-CCCTGTTCGC-TCG-CC-GTTACT-AA-GGGAA-TCCCATTTGG---
	C235_155	---GCTGT-AATA-TTTAGCC-TTA-GATGGAG-TTTACCA-CC-T-GC-TTTAGGCTGCA-T--CT-C-AAGCAA--CCTG-AC-TC-TAG-AA-TACG-CCTGTCTG-CGCCTA-CTAGACTCACG--CCTCC-ATGGGCCTAGCACCCACTTT-GGG-AG-CCCCTGTC--AA-GGGAACTTGAGACACGTGTCAG-TAGGCGA-TGC-AC-AGA-CGC-ATC-AACGCCGCATCTCCT-AAACA-CGTCG-AGTG-TTAGG-AC-TT-GGCGC-T-GGG-C-TCAT-CCCTGTTCGC-TCG-CC-GTTACT-AA-GGGAA-TCCCATTTGGT--
	C235_185	---GCTGT-AATA-TTTAGCC-TTA-GATGGAG-TTTACCA-CC-T-GC-TTTAGGCTGCA-T--CT-C-AAGCAA--CCTG-AC-TC-TAG-AA-TACG-CCTGTCTG-CGCCTA-CCAGACTCACG--TCTCC-ATGGGCCTAGCACCCACTTT-GGG-AG-CCCCTGTC--AA-GGGAACTTGAGACACGTGTCAG-TAGGCGA-TGC-AC-AGA-CGC-ATC-AACGCCGCATCTCCT-AAACA-CGTCG-AGTG-TTAGG-AC-TT-GGCGC-T-GGG-C-TCAT-CCCTGTTCGC-TCG-CC-GTTACT-AA-GGGAA-TCCCATTTGGT--
	C235_127	---GCTGT-AATA-TTTAGCC-TTA-GATGGAG-TTTACCA-CC-T-GC-TTTAGGCTGCA-T--CT-C-AAGCAA--CCTG-AC-TC-TAG-AA-TACG-CCTGTCTG-CGCCTA-CCAGACTCACG--CCTCC-ATGGGCCTAGCACCCACTTT-GGG-AG-CCCCTGTC--AA-GGGAACTTGAGACACGTGTCAG-TAGGCGA-TGC-AC-AAA-CGC-ATC-AACGCCGCATCTCCT-AAACA-CGTCG-AGTG-TTAGG-AC-TT-GGCGC-T-GGG-C-TCAT-CCCTGTTCGC-TCG-CC-GTTACT-AA-GGGAA-TCCCACTTTCG--
	C236_192	---GCTGT-AATA-TTTAGCC-TTA-GATGGAG-TTTACCA-CC-T-GC-TTTAGGCTGCACT--CT-C-AAGCAA--CCTG-AC-TC-TAG-AA-TACG-CCTGTCTG-CGCCTA-CCAGACTCACG--CCTCC-ATGGGCCTAGCACCCACTTT-GGG-AG-CCCCTGTC--AA-GAGAACTTGAGACACGTGTCAG-TAGGCGA-TGC-AC-AAA-CGC-ATC-AACGCCGCATCTCCT-AAACA-CGTCG-AGTG-TTAGG-AC-TT-GGCGC-T-GGG-C-TCAT-CCCTGTTCGC-TCG-CC-GTTACT-AA-GGGAA-TCCCATTTGG---
	C236_128	---GCTGT-AATA-TTTAGCC-TTA-GATGGAG-TTTACCA-CC-T-GC-TTTAGGCTGCACT--CT-C-AAGCAA--CCTG-AC-TC-TAG-AA-TACG-CCTGTCTG-CGCCTA-CCAGACTCACG--CCTCC-ATGGGCCTAGCACCCACTTT-GGG-AG-CCCCTGTC--AA-GGGAACTTGAGACACATGTCAG-TAGGCGA-TGC-AC-AAA-CGC-ATC-AACGCCGCATCTCCT-AAACA-CGTCG-AGTG-TTAGG-AC-TT-GGCGC-T-GGG-C-TCAT-CCCTGTTCGC-TCG-CC-GTTACT-AA-GGGAA-TCCCATTTGG---
	C236_19	---GCTGT-AATA-TTTAGCC-TTA-GATGGAG-TTTACCA-CC-T-GC-TTTAGGCTGCACT--CT-C-AAGCAA--CCTG-AC-TC-TAG-AA-TACG-CCTGTCTG-CGCCTA-CCAGACTCACG--CCTCC-ATGGGCCTAGCACCCACTTT-GGG-AA-CCCCTGTC--AA-GGGAACTTGAGACACGTGTCAG-TAGGCGA-TGC-AC-AAA-CGC-ATC-AACGCCGCATCTCCT-AAACA-CGTCG-AGTG-TTAGG-AC-TT-GGCGC-T-GGG-C-TCAT-CCCTGTTCGC-TCG-CC-GTTACT-AA-GGGAA-TCCCATTGGT---
	C236_38	---GCTGT-AATA-TTTAGCC-TTA-GATGGAG-TTTACCA-CC-T-GC-TTTAGGCTGCACT--CT-C-AAGCAA--CCTG-AC-TC-TAG-AA-TACG-CCTGTCTG-CGCCTA-CCAGACTCACG--CCTCC-ATGGGCCTAGCACCCACTTT-GGG-AG-CCCCTGTC--AA-GGGAACTTGAGACACGTGTCAG-TAGACGA-TGC-AC-AAA-CGC-ATC-AACGCCGCATCTCCT-AAACA-CGTCG-AGTG-TTAGG-AC-TT-GGCGC-T-GG--C-TCAT-CCCTGTTCGC-TCG-CC-GTTACT-AA-GGGAA-TCCCATTTGGT--
	C236_59	---GCTGT-AATA-TTTAGCC-TTA-GATGGAG-TTTACCA-CC-T-GC-TTTAGGCTGCACT--CT-C-AAGCAA--CCTG-AC-TC-TAG-AA-TACG-CCTGTCTG-CGCCTA-CCAGACTCACG--CCTCC-ATGGGCCTAGCACCCACTTT-GGG-AG-CCCCTGTC--AA-GGGAACTTGAGACACGTGTCAG-TAGACGA-TGC-AC-AAA-CGC-ATC-AACGCCGCATCTCCT-AAACA-CGTCG-AGTG-TTAGG-AC-TT-GGCGC-T-GG--C-TCAT-CCCTGTTCGC-TCG-CC-GTTACT-AA-GGGAA-TCCCATTTGGT--
	C236_102	---GCTGT-AATA-TTTAGCC-TTA-GATGGAG-TTTACCA-CC-T-GC-TTTAGGCTGCACT--CT-C-AAGCAA--CCTG-AC-TC-TAG-AA-TACG-CCTGTCTG-CGCCTA-CCAGACTCACG--CCTCC-ATGGGCCTAGCACCCACTTT-GGG-AG-CCCCTGTC--AA-GGGAACTTGAGACACGTGTCAG-TAGACGA-TGC-AC-AAA-CGC-ATC-AACGCCGCATCTCCT-AAACA-CGTCG-AGTG-TTAGG-AC-TT-GGCGC-T-GGG-C-TCAT-CCCTGTTCGC-TCG-CC-GTTACT-AA-GGGAA-TCCCATTTGG---
	C236_123	---GCTGT-AATA-TTTAGCC-TTA-GATGGAG-TTTACCA-CC-T-GC-TTTAGGCTGCACT--CT-C-AAGCAA--CCTG-AC-TC-TAG-AA-TACG-CCTGTCTG-CGCCTA-CCAGACTCACG--CCTCC-ATGGGCCTAGCACCCACTTT-GGG-AG-CCCCTGTC--AA-GGGAACTTGAGACACGTGTCAG-TAGACGA-TGC-AC-AAA-CGC-ATC-AACGCCGCATCTCCT-AAACA-CGTCG-AGTG-TTAGG-AC-TT-GGCGC-T-GGG-C-TCAT-CCCTGTTCGC-TCG-CC-GTTACT-AA-GGGAA-TCCCATTTTG---
	C236_189	---GCTGT-AATA-TTTAGCC-TTA-GATGGAG-TTTACCA-CC-T-GC-TTTAGGCTGCACT--CT-C-AAGCAA--CCTG-AC-TC-TAG-AA-TACG-CCTGTCTG-CGCCTA-CCAGACTCACG--CCTCC-ATGGGCCTAGCACCCACTTT-GGG-AG-CCCCTGTC--AA-GGGAACTTGAGACACGTGTCAG-TAGGCGA-TGC-AC-AAA-CGC-ATC-AACGCCGCATCTCCT-AAACA-CGTCG-AGTG-TTAGG-AC-TT-GGCGC-T-GGA-C-TCAT-CCCTGTTCGC-TCG-CC-GTTACT-AA-GGGAA-TCCCATTTGG---
	C236_18	---GCTGT-AATA-TTTAGCC-TTA-GATGGAG-TTTACCA-CC-T-GC-TTTAGGCTGCACT--CT-C-AAGCAA--CCTG-AC-TC-TAG-AA-TACG-CCTGTCTG-CGCCTA-CCAGACTCACG--CCTCC-ATGGGCCTAGCACCCACTTT-GGG-AG-CCCCTGTC--AA-GGGAACTTGAGACACGTGTCAG-TAGGCGA-TGC-AC-AAA-CGC-ATC-AACGCCGCATCTCCT-AAACA-CGTCG-AGTG-TTAGG-AC-TT-GGCGC-T--GG-C-TCAT-CCCTGTTCGC-TCG-CC-GTTACT-AA-GGGAA-T-CCCATTGGTT-
	C236_141	---GCTGT-AATA-TTTAGCC-TTA-GATGGAG-TTTACCA-CC-T-GC-TTTAGGCTGCACT--CT-C-AAGCAA--CCTG-AC-TC-TAG-AA-TACG-CCTGTCTG-CGCCTA-CCAGACTCACG--CCTCC-ATGGGCCTAGCACCCACTTT-GGG-AG-CCCCTGTC--AA-GGGAACTTGAGACACGTGTCAG-TAGGCGA-TGC-AC-AAA-CGC-ATC-AACGCCGCATCTCCT-AAACA-CGTCG-AGTG-TTAGG-AC-TT-GGCGC-T-GGG-C-TCAT-CCCTGTTCGC-TCG-CC-GTTACT-AAACGGAACTCCCATTT-----
	C236_309	---GCTGT-AATA-TTTAGCC-TTA-GATGGAG-TTTACCA-CC-T-GC-TTTAGGCTGCACT--CT-C-AAGCAA--CCTG-AC-TC-TAG-AA-TACG-CCTGTCTG-CGCCTA-CCAGACTCACG--CCTCC-ATGGGCCTAGCACCCACTTT-GGG-AG-CCCCTGTC--AA-GGGAACTTGAGACACGTGTCAG-TAGGCGA-TGC-AC-AAA-CGC-ATC-AACGCCGCATCTCCT-AAACA-CGTCG-AGTG-TTAGG-AC-TT-GGCGC-T-GGG-C-TCAT-CCCTGTTCGCTTCG-CC-GTTACT-AA-AGGAA-TCCCATTTG----
	C236_302	---GCTGT-AATA-TTTAGCC-TTA-GATGGAG-TTTACCA-CC-T-GC-TTTAGGCTGCACT--CT-C-AAGCAA--CCTG-AC-TC-TAG-AA-TACG-CCTGTCTG-CGCCTA-CCAGACTCACG--CCTCC-ATGGGCCTAGCACCCACTTT-GGG-AG-CCCCTGTC--AA-GGGAACTTGAGACACGTGTCAG-TAGGCGA-TGC-AC-AAA-CGC-ATC-AACGCCGCATCTCCT-AAACA-CGTCG-AGTG-TTAGG-AC-TT-GGCGC-T-GGG-C-TCAT-CCCTGTTCGCTTCG-CC-GTTACT-AA-GGGAA-TCCCATTTT----
	C236_122	---GCTGT-AATA-TTTAGCC-TTA-GATGGAG-TTTACCA-CC-T-GC-TTTAGGCTGCACT--CT-C-AAGCAA--CCTG-AC-TC-TAG-AA-TACG-CCTGTCTG-CGCCTA-CCAGACTCACG--CCTCC-ATGGGCCTAGCACCCACTTT-GGG-AG-CCCCTGTC--AA-GGGAACTTGAGACACGTGTCAG-TAGGCGA-TGC-AC-AAA-CGC-ATC-AACGCCGCATCTCCT-AAACA-CGTCG-AGTG-TTAGG-AC-TT-GGCGC-T-GGG-C-TCAT-CCCTGTTCGC-TCG-CC-GTTACT-AA-GGGAACTCCCATTTG----
	C236_230	---GCTGT-AATA-TTTAGCC-TTA-GATGGAG-TTTACCA-CC-T-GC-TTTAGGCTGCACT--CT-C-AAGCAA--CCTG-AC-TC-TAG-AA-TACG-CCTGTCTG-CGCCTA-CCAGACTCACG--CCTCC-ATGGGCCTAGCACCCACTTT-GGG-AG-CCCCTGTC--AA-GGGAACTTGAGACACGTGTCAG-TAGGCGA-TGC-AC-AAA-CGC-ATC-AACGCCGCATCTCCT-AAACA-CGTCG-AGTG-TTAGG-AC-TT-GGCGC-T-GGG-C-TCAT--CCTGTTCGC-TCG-CC-GTTACT-AA-AGGAACTCCCATTTGG---
	C236_225	---GCTGT-AATA-TTTAGCC-TTA-GATGGAG-TTTACCA-CC-T-GC-TTTAGGCTGCACT--CT-C-AAGCAA--CCTG-AC-TC-TAG-AA-TACG-CCTGTCTG-CGCCTA-CCAGACTCACG--CCTCC-ATGGGCCTAGCACCCACTTT-GGG-AG-CCCCTGTC--AA-GGGAACTTGAGACACGTGTCAG-TAGGCGA-TGC-AC-AAA-CGC-ATC-AACGCCGCATCTCCT-AAACA-CGTCG-AGTG-TTAGG-AC-TT-GGCGC-T-GGG-C-TCAT-CCCTGTTCGCTTCG-CC-GTTACC-TA-AGGGAATCCCATTT-----
	C236_252	---GCTGT-AATA-TTTAGCC-TTA-GATGGAG-TTTACCA-CC-T-GC-TTTAGGCTGCACT--CT-C-AAGCAA--CCTG-AC-TC-TAG-AA-TACG-CCTGTCTG-CGCCTA-CCAGACTCACG--CCTCC-ATGGGCCTAGCACCCACTTT-GGG-AG-CCCCTGTC--AA-GGGAACTTGAGACACGTGTCAG-TAGGCGA-TGC-AC-AGA-CGC-ATC-AACGCCGCATCTCCT-AAACA-CGTCG-AGTG-TTAGG-AC-TT-GGCGC-T-GGG-C-TCAT-CCCTGTTCGC-TCG-CC-GTTACT-AA-GGGAACTCCCATTTG----
	C236_21	---GCTGT-AATA-TTTAGCC-TTA-GATGGAG-TTTACCA-CC-T-GC-TTTAGGCTGCACT--CT-C-AAGCAA--CCTG-AC-TC-TAG-AA-TACG-CCTGTCTG-CGCCTA-CCAGACTCACG--CCTCC-ATGGGCCTAGCACCCACTTTGGGG-AG-CCCCTGTC--AA-GGGAACTTGAGACACGTGTCAG-TAGGCGA-TGC-AC-AAA-CGC-ATC-AACGCCGCATCTCCT-AAACA-CGTCG-AGTG-TTAGG-AC-TT-GGCGC-T--GA-C-TCAT-CCCTGTTCGC-TCG-CC-GTTACT-AA-GGCAA-TCCCTGTTGG---
	C236_277	---GCTGT-AATA-TTTAGCC-TTA-GATGGAG-TTTACCA-CC-T-GC-TTTAGGCTGCACT--CT-C-AAGCAA--CCTG-AC-TC-TAG-AA-TACG-CCTGTCTG-CGCCTA-CCAGACTCACG--CCTCC-ATGGGCCTAGCACCCACTTT-GGG-AG-CCCCTGTC--AA-GGGAACTTGAGACACGTGTCAG-TAGGCGA-TGC-AC-AGA-CGC-ATC-AACGCCGCATCTCCT-AAACA-CGTCG-AGTG-TTAGG-AC-TT-GGCGC-T-GGG-C-TCAT-CCCTGTTCGC-TCG-CC-GTTACT-AA-GGGAACTCCCCATTT----
	C236_132	---GCTGT-AATA-TTTAGCC-TTA-GATGGAG-TTTACCA-CC-T-GC-TTTAGGCTGCACT--CT-C-AAGCAA--CCTG-AC-TC-TAG-AA-TACG-CCTGTCTG-CGCCTA-CCAGACTCACG--CCTCC-ATGGGCCTAGCACCCACTTT-GGG-AA-CCCCTGTC--AA-GGGAACTTGAGACACGTGTCAG-TAGGCGA-TGC-AC-AAA-CGC-ATC-AACGCCGCATCTCCT-AAACA-CGTCG-AGTG-TTAGG-AC-TT-GGCGC-T-GGG-C-TCAT-CCCTGTTCGC-TCG-CC-GTTACT-AA-GGGAA-TCCCATTTGG---
	C236_70	---GCTGT-AATA-TTTAGCC-TTA-GATGGAG-TTTACCA-CC-T-GC-TTTAGGCTGCACT--CT-C-AAGCAA--CCTG-AC-TC-TAG-AA-TACG-CCTGTCTG-CGCCTA-CCAGACTCACG--CCTCC-ATGGGCCTAGCACCCACTTT-GGG-AG-CCCCTGTC--AA-GGGAACTTGAGACACGTGTCAG-TAGGCGA-TGC-AC-AGA-CGC-ATC-AACGCCGCATCTCCT-AAACA-CGTCG-AGTG-TTAGG-AC-TT-GGCGC-T-GGG-C-TCAT-CCCTGTTCGC-TCG-CC-GTTACT-AA-GGGAA-TCCCATTTGG---
	C236_209	---GCTGT-AATA-TTTAGCC-TTA-GATGGAG-TTTACCA-CC-T-GC-TTTAGGCTGCACT--CT-C-AAGCAA--CCTG-AC-TC-TAG-AA-TACG-CCTGTCTG-CGCCTA-CCAGACTCACG--CCTCC-ATGGGCCTAGCACCCACTTT-GGG-AG-CCCCTGTCCGAA-GGGAACTTGAGACACGTGTCAG-TAGGCGA-TGC-AC-AAA-CGC-ATC-AACGCCGCATCTCCT-AAACA-CGTCG-AGTG-TTAGG-AC-TT-GGCGC-T-GGA-C-TCAT-CCCTGTTCGCTTCG-CCGGTTACT-AA-GGG-AATCCCAT-------
	C236_227	---GCTGT-AATA-TTTAGCC-TTA-GATGGAG-TTTACCA-CC-T-GC-TTTAGGCTGCACT--CT-C-AAGCAA--CCTG-AC-TC-TAG-AA-TACG-CCTGTCTG-CGCCTA-CCAGACTCACG--CCTCC-ATGGGCCTAGCACCCACTTT-GGG-AG-CCCCTGTC--AA-GGGAACTTGAGACACGTGTCAG-TAGGCGA-TGC-AC-AAA-CGC-ATC-AACGCCGCATCTCCT-AAACA-CGTCG-AGTG-TTAGG-AC-TT-GGCGC-T-GGA-C-TCAT-CCCTGTTCGC-TCG-CC-GTTACT-AA-GGGAA-TCCCATTTGG---
	C236_259	---GCTGT-AATA-TTTAGCC-TTA-GATGGAG-TTTACCA-CC-T-GC-TTTAGGCTGCACT--CT-C-AAGCAA--CCTG-AC-TC-TAG-AA-TACG-CCTGTCTG-CGCCTA-CCAGACTCACG--CCTCC-ATGGGCCTAGCACCCACTTT-GGG-AG-CCCCTGTC--AA-GGGAACTTGAGACACGTGTCAG-TAGGCGA-TGC-AC-AAA-CGC-ATC-AACGCCGCATCTCCT-AAACA-CGTCG-AGTG-TTAGG-AC-TT-GGCGC-T-GGG-T-TCAT-CCCTGTTCGC-TCG-CC-GTTACT-AA-GGGAA-TCCCATTTGG---
	C236_269	---GCTGT-AATA-TTTAGCC-TTA-GATGGAG-TTTACCA-CC-T-GC-TTTAGGCTGCACT--CT-C-AAGCAA--CCTG-AC-TC-TAG-AA-TACG-CCTGTCTG-CGCCTA-CCAGACTCACGTTCCTCC-ATGGGCCTAGCACCCACTTT-GGG-AG-CCCCTGTC--AA-GGGAACTTGAGACACGTGTCAG-TAGACGA-TGC-AC-AAA-CGC-ATC-AACGCCGCATCTCCT-AAACA-CGTCG-AGTG-TTAGG-AC-TT-GGCGC-T-GGG-C-TCAT-CCCTGTTCGC-TCG-CC-GTTACT-AA-GGGAA-TCCCATTT-----
	C236_120	---GCTGT-AATA-TTTAGCC-TTA-GATGGAG-TTTACCA-CC-T-GC-TTTAGGCTGCACT--CT-C-AAGCAA--CCTG-AC-TC-TAG-AA-TACG-CCTGTCTG-CGCCTA-CCAGACTCACG--TCTCC-ATGGGCCTAGCACCCACTTT-GGG-AG-CCCCTGTC--AA-GGGAACTTGAGACACGTGTCAG-TAGACGA-TGC-AC-AAA-CGC-ATC-AACGCCGCATCTCCT-AAACA-CGTCG-AGTG-TTAGG-AC-TT-GGCGC-T-GGG-C-TCAT-CCCTGTTCGC-TCG-CC-GTTACT-AA-GGCAA-TCCCTGTTGG---
	C236_131	---GCTGT-AATA-TTTAGCC-TTA-GATGGAG-TTTACCA-CC-T-GC-TTTAGGCTGCACT--CT-C-AAGCAA--CCTG-AC-TC-TAG-AA-TACG-CCTGTCTG-CGCCTA-CCAGACTCACG--CCTCC-ATGGGCCTAGCACCCACTTT-GGG-AG-CCCCTGTC--AA-GGGAACTTGAGACACATGTCAG-TAGGCGA-TGC-AC-AAA-CGC-ATC-AACGCCGCATCTCCT-AAACA-CGTCG-AGTG-TTAGG-AC-TT-GGCGC-T-GGG-C-TCAT-CCCTGTTCGC-TCG-CC-GTTACT-AA-GGGAA-TCCCATTTGG---
	C236_10	---GCTGT-AATA-TTTAGCC-TTA-GATGGAG-TTTACCA-CC-T-GC-TTTAGGCTGCACT--CT-C-AAGCAA--CCTG-AC-TC-TAG-AA-TACG-CCTGTCTG-CGCCTA-CCAGACTCACG--CCTCC-ATGGGCCTAGCACCCACTTT-GGG-AG-CCCCTGTC--AA-GGGAACTTGAGACACGTGTCAG-TAGACGA-TGC-AC-AAA-CGC-ATC-AACGCCGCATCTCCT-AAACA-CGTCG-AGTG-TTAGG-AC-TT-GGCGC-T--GG-C-TCAT-CCCTGTTCGC-TCG-CC-GTTACT-AA-GGGAA-T-CCATTTGGTT-
	C236_153	---GCTGT-AATA-TTTAGCC-TTA-GATGGAG-TTTACCA-CC-T-GC-TTTAGGCTGCACT--CT-C-AAGCAA--CCTG-AC-TC-TAG-AA-TACG-CCTGTCTG-CGCCTA-CCAGACTCACG--CCTCC-ATGGGCCTAGCACCCACTTT-GGG-AG-CCCCTGTC--AA-GGGAACTTGAGACACGTGTCAG-TAGACGA-TGC-AC-AAA-CGC-ATC-AACGCCGCATCTCCT-AAACA-CGTCG-AGTG-TTAGG-AC-TT-GGCGC-T-GGG-C-TCAT-CCCTGTTCGC-TCG-CC-GTTACT-AA-GGGAA-TCCCATTTGG---
	C236_295	---GCTGT-AATA-TTTAGCC-TTA-GATGGAG-TTTACCA-CC-T-GC-TTTAGGCTGCACT--CT-C-AAGCAA--CCTG-AC-TC-TAG-AA-TACG-CCTGTCTG-CGCCTA-CCAGACTCACG--CCTTC-ATGGGCCTAGCACCCACTTT-GGG-AG-CCCCTGTC--AA-GGGAACTTGAGACACGTGTCAG-TAGGCGA-TGC-AC-AGA-CGC-ATC-AACGCCGCATCTCCT-AAACA-CGTCG-AGTG-TTAGG-AC-TT-GGCGC-T-GGG-C-TCAT-CCCTGTTCGC-TCG-CC-GTTACT-AA-AGGAA-TCCCATTTGG---
	C236_298	---GCTGT-AATA-TTTAGCC-TTA-GATGGAG-TTTACCA-CC-T-GC-TTTAGGCTGCACT--CT-C-AAGCAA--CCTG-AC-TC-TAG-AA-TACG-CCTGTCTG-CGCCTA-CTAGACTCACG--CCTCC-ATGGGCCTAGCACCCACTTT-GGG-AG-CCCCTGTC--AA-GGGAACTTGAGACACGTGTCAG-TAGGCGA-TGC-AC-AGA-CGC-ATC-AACGCCGCATCTCCT-AAACA-CGTCG-AGTG-TTAGG-AC-TT-GGCGC-T-GGG-C-TCAT-CCCTGTTCGC-TCG-CC-GTTACT-AA-GGGAA-TCCCATTTGG---
	C236_171	---GCTGT-AATA-TTTAGCC-TTA-GATGGAG-TTTACCA-CC-T-GC-TTTAGGCTGCACT--CT-C-AAGCAA--CCTG-AC-TC-TAG-AA-TACG-CCTGTCTG-CGCCTA-CCAGACTCACG--CCTTC-ATGGGCCTAGCACCCACTTT-GGG-AG-CCCCTGTC--AA-GGGAACTTGAGACACGTGTCAG-TAGGCGA-TGC-AC-AAA-CGC-ATC-AACGCCGCATCTCCT-AAACA-CGTCG-AGTG-TTAGG-AC-TT-GGCGC-T-GGG-C-TCAT-CCCTGTTCGC-TCG-CC-GTTACT-AA-GGGAA-TCCCATTTGG---
	C236_266	---GCTGT-AATA-TTTAGCC-TTA-GATGGAG-TTTACCA-CC-T-GC-TTTAGGCTGCACT--CT-C-AAGCAA--CCTG-AC-TC-TAG-AA-TACG-CCTGTCTG-CGCCTA-CCAGACTCACG--CCTTC-ATGGGCCTAGCACCCACTTT-GGG-AG-CCCCTGTC--AA-GGGAACTTGAGACACGTGTCAG-TAGGCGA-TGC-AC-AAA-CGC-ATC-AACGCCGCATCTCCT-AAACA-CGTCG-AGTG-TTAGG-AC-TT-GGCGC-T-GGG-C-TCAT-CCCTGTTCGC-TCG-CC-GTTACT-AA-GGGAA-TCCCATTTGG---
	C236_114	---GCTGT-AATA-TTTAGCC-TTA-GATGGAG-TTTACCA-CC-T-GC-TTTAGGCTGCA-T--CT-C-AAGCAA--CCTG-AC-TC-TAG-AA-TACG-CCTGTCTG-CGCCTA-CCAGACTCACG--CCTCC-ATGGGCCTAGCACCCACTTT-GGG-AG-CCCCTGTC--AA-GGGAACTTGAGACACGTGTCAG-TAGGCGA-TGC-AC-AGA-CGC-ATC-AACGCCGCATCTCCT-AAACA-CGTCG-AGTG-TTAGG-AC-TT-GGCGC-T-GGG-C-TCAT-CCCTGTTCGC-TCG-CC-GTTACT-AA-GGGAA-TCCCATTTGGT--
	C236_273	---GCTGT-AATA-TTTAGCC-TTA-GATGGAG-TTTACCA-CC-T-GC-TTTAGGCTGCACT--CT-C-AAGCAA--CCTG-AC-TC-TAG-AA-TACG-CCTGTCTG-CGCCTA-CCAGACTCACG--CCTCC-ATGGGCCTAGCACCCACTTT-GGG-AG-CCCCTGTC--AA-GGGAACTTGAGACACGTGTCAG-TAGGCGA-TGC-AC-AGA-CGC-ATC-AACGCCGCATCTCCT-AAACA-CGTCG-AGTG-TTAGG-AC-TT-GGCGC-T-GGG-C-TCAT--CCTGTTCGC-TCG-CC-GTTACT-AA-GGGAATCCC-ATTTGGT--
	C236_87	---GCTGT-AATA-TTTAGCC-TTA-GATGGAG-TTTACCA-CC-T-GC-TTTAGGCTGCACT--CT-C-AAGCAA--CCTG-AC-TC-TAG-AA-TACG-CCTGTCTG-CGCCTA-CCAGACTCACG--CCTCC-ATGGGCCTAGCACCCACTTT-GGG-AG-CCCCTGTC--AA-GGGAACTTGAGACACGTGTCAG-TAGGCGA-TGC-AC-AAA-CGC-ATC-AACGCCGCATCTCCT-AAACA-CCTCG-AGTG-TTAGG-AC-TT-GGCGC-T-GGA-C-TCAT-CCCTGTTCGC-TCG-CC-GTTACT-AA-GGGAA-TCCCATTTGG---
	C236_98	---GCTGT-AATA-TTTAGCC-TTA-GATGGAG-TTTACCA-CC-T-GC-TTTAGGCTGCACT--CT-C-AAGCAA--CCTG-AC-TC-TAG-AA-TACG-CCTGTCTG-CGCCTA-CCAGACTCACG--CCTCC-ATGGGCCTAGCACCCACTTT-GGG-AG-CCCCTGTC--AA-GGGAACTTGAGACACGTGTCAG-TAGGCGA-TGC-AC-AAA-CGC-ATC-AACGCCGCATCTCCT-AAACA-CGTCG-AGTG-TTAGG-AC-TT-GGCGC-T-GGG-C-TCAT-CCCTGTTCGC-TCG-CC-GTTACT-AA-GGGAA-TCCCATTTGG---
	C236_67	---GCTGT-AATA-TTTAGCC-TTA-GATGGAG-TTTACCA-CC-T-GC-TTTAGGCTGCACT--CT-C-AAGCAA--CCTG-AC-TC-TAG-AA-TACG-CCTGTCTG-CGCCTA-CCAGACTCACG--CCTCC-ATGGGCCTAGCACCCACTTT-GGG-AG-CCCCTGTC--AA-GGGAACTTGAGACACGTGTCAG-TAGGCGA-TGC-AC-AGA-CGC-ATC-AACGCCGCATCTCCT-AAACA-CGTCG-AGTG-TTAGG-AC-TT-GGCGC-T-GGG-C-TCAT-CCCTGTTCGC-TCG-CC-GTTACT-AA-GGGAA-TCCCATTTGG---
	C236_164	---GCTGT-AATA-TTTAGCC-TTA-GATGGAG-TTTACCA-CC-T-GC-TTTAGGCTGCACT--CT-C-AAGCAA--CCTG-AC-TC-TAG-AA-TACG-CCTGTCTG-CGCCTA-CCAGACTCACG--CCTCC-ATGGGCCTAGCACCCACTTT-GGG-AG-CCCCTGTC--AA-GGGAACTTGAGACACGTGTCAG-TAGGCGA-TGC-AC-AAA-CGC-ATC-AACGCCGCATCTCCT-AAACA-CGTCG-AGTG-TTAGG-AC-TT-GGCGC-T-GGG-C-TCAT-CCCTGTTCGC-TCG-CC-GTTACT-AACGGGAACTCCCATTT-----
	C236_117	---GCTGT-AATA-TTTAGCC-TTA-GATGGAG-TTTACCA-CC-T-GC-TTTAGGCTGCA-T--CT-C-AAGCAA--CCTG-AC-TC-TAG-AA-TACG-CCTGTCTG-CGCCTA-CCAGACTCACG--CCTCC-ATGGGCCTAGCACCCACTTT-GGG-AG-CCCCTGTC--AA-GGGAACTTGAGACACGTGTCAG-TAGGCGA-TGC-AC-AAA-CGC-ATC-AACGCCGCATCTCCT-AAACA-CGTCG-AGTG-TTAGG-AC-TT-GGCGC-T-GGG-C-TCAT-CCCTGTTCGC-TCG-CC-GTTACT-AA-GGGAA-TCCCATTTGGT--
	C236_75	---GCTGT-AATA-TTTAGCC-TTA-GATGGAG-TTTACCA-CC-T-GC-TTTAGGCTGCA-T--CT-C-AAGCAA--CCTG-AC-TC-TAG-AA-TACG-CCTGTCTG-CGCCTA-CCAGACTCACG--CCTCC-ATGGGCCTAGCACCCACTTT-GGG-AG-CCCCTGTC--AA-GGGAACTTGAGACACATGTCAG-TAGGCGA-TGC-AC-AAA-CGC-ATC-AACGCCGCATCTCCT-AAACA-CGTCG-AGTG-TTAGG-AC-TT-GGCGC-T-GGG-C-TCAT-CCCTGTTCGC-TCG-CC-GTTACT-AA-GGGAA-TCCCATTTGGT--
	C236_74	---GCTGT-AATA-TTTAGCC-TTA-GATGGAG-TTTACCA-CC-T-GC-TTTAGGCTGCACT--CT-C-AAGCAA--CCTG-AC-TC-TAG-AA-TACG-CCTGTCTG-CGCCTA-CCAGACTCACG--CCTTC-ATGGGCCTAGCACCCACTTT-GGG-AG-CCCCTGTC--AA-GGGAACTTGAGACACGTGTCAG-TAGGCGA-TGC-AC-AAA-CGC-ATC-AACGCCGCATCTCCT-AAACA-CGTCG-AGTG-TTAGG-AC-TT-GGCGC-T-GGG-C-TCAT-CCCTGTTCGC-TCG-CC-GTTACT-AA-GGGAACTCCCATTTG----
	C236_55	---GCTGT-AATA-TTTAGCC-TTA-GATGGAG-TTTACCA-CC-T-GC-TTTAGGCTGCACT--CT-C-AAGCAA--CCTG-AC-TC-TAG-AA-TACG-CCTGTCTG-CGCCTA-CCAGACTCACG--CCTTC-ATGGGCCTAGCACCCACTTT-GGG-AG-CCCCTGTC--AA-GGGAACTTGAGACACGTGTCAG-TAGGCGA-TGC-AC-AAA-CGC-ATC-AACGCCGCATCTCCT-AAACA-CGTCG-AGTG-TTAGG-AC-TT-GGCGC-T-GG--C-TCAT-CCCTGTTCGC-TCG-CC-GTTACT-AA-GGGAA-TCCCATTTGGT--
	C236_92	---GCTGT-AATA-TTTAGCC-TTA-GATGGAG-TTTACCA-CC-T-GC-TTTAGGCTGCACT--CT-C-AAGCAA--CCTG-AC-TC-TAG-AA-TACG-CCTGTCTG-CGCCTA-CCAGACTCACG--CCTCC-ATGGGCCTAGCACCCACTTT-GGG-AG-CCCCTGTC--AA-GGGAACTTGAGACACGTGTCAG-TAGACGA-TGC-AC-AAA-CGC-ATC-AACGCCGCATCTCCT-AAACA-CGTCG-AGTG-TTAGG-AC-TT-GGCGC-T-GGG-C-TCAT-CCCTGTTCGC-TCG-CC-GTTACT-AA-GGGAA-TCCCATTTGG---
	C237_113	---GCTGT-AATA-TTTAGCC-TTA-GATGGAG-TTTACCA-CC-T-GC-TTTAGGCTGCACT--CT-C-AAGCAA--CCTG-AC-TC-TAG-AA-TACGCCCTGTCTG-CGCCTACCCAGACTCACG--CCTCC-ATGGGCCTAGCACCCACTTT-GGG-AG-CCCCTGTC--AA-GGGAACTTGAGACACGTGTCAG-TAGGCGA-TGC-AC-AAA-CGC-ATC-AACGCCGCATCTCCT-AAACA-CGTCG-AGTG-TTAGG-AC-TT-GGCGC-T-GGG-C-TCAT-CCCTGTTCGC-TCG-CC-GTTACT-AA-GGGAA-TCCCATTT-----
	C237_202	--GCTGGT-AATA-TTTAGCC-TTA-GATGGAG-TTTACCA-CC-T-GC-TTTAGGCTGCACT--CT-C-AAGCAA--CCTG-AC-TC-TAG-AA-TACG-CCTGTCTG-CGCCTA-CCAGACTCACG--CCTCC-ATGGGCCTAGCACCCACTTT-GGG-AG-CCCCTGTC--AA-GGGAACTTGAAACACATGTCAG-TAGACGA-TGC-AC-AAA-CGC-ATC-AACGCCGCATCTCCT-AAACA-CATCG-AGTG-TTAGG-AC-TT-GGCGC-T-GGG-C-TCAT-CCCTGTTCGC-TCG-CC-GTTACT-AA-GGGAA-TCCCATTTG----
	C236_146	---GCTGT-AATA-TTTAGCC-TTA-GATGGAG-TTTACCA-CC-T-GC-TTTAGGCTGCACT--CT-C-AAGCAA--CCTG-AC-TC-TAG-AA-TACG-CCTGTCTG-CGCCTA-CCAGACTCACG--CCTCC-ATGGGCCTAGCACCCACTTT-GGG-AG-CCCCTGTC--AA-GGGAACTTGAGACACGTGTCAG-TAGGCGA-TGC-AC-AAA-CGC-ATC-AACGCCGCATCTCCT-AAACA-CGTCG-AGTG-TTAGG-AC-TT-GGCGC-T-GGG-C-TCAT-CCCTGTTCGC-TCG-CC-GTTACT-AA-GGGAA-TCCCATTTGG---
	C237_35	---GCTGT-AATA-TTTAGCC-TTA-GATGGAG-TTTACCA-CC-T-GC-TTTAGGCTGCACT--CT-C-AAGCAA--CCTG-AC-TC-TAG-AA-TACG-CCTGCTCG-CGCCTA-CCAGACTCACG--CCTCC-ATGGGCCTAGCACCCACTTT-GGG-AG-CCCCTGTC--AA-GGGAACTTGAGACACGTGTCAG-TAGGCGA-TGC-AC-AAA-CGC-ATC-AACGCCGCATCTCCT-AAACA-CGTCG-AGTG-TTAGG-AC-TT-GGCGC-T-GA--C-TCAT-CCCTGTTCGC-TCG-CC-GTTACT-AA-GGGAA-TCCCATTTGGT--
	C237_351	---GCTGT-AATA-TTTAGCC-TTA-GATGGAG-TTTACCA-CC-T-GC-TTTAGGCTGCACT--CT-C-AAGCAA--CCTG-AC-TC-TAGAAA-TACG-CCTGTCTG-CGCCTA-CCAGACTCACG--CCTCC-ATGGGCCTAGCACCCACTTT-GGG-AG-CCCCTGTC--AA-GGGAACTTGAGACACGTGTCAG-TAGGCGA-TGC-AC-AAA-CGC-ATC-AACGCCGCATCTCCT-AAACA-CGTCG-AGTG-TTAGG-AC-TT-GGCGC-T-GGGTC-TCAT-CCCTGTTCGCTTCG-CC-GTTACT-AA-GGGAA-TCCCATT------
	C237_123	---GCTGT-AATA-TTTAGCC-TTA-GATGGAG-TTTACCA-CC-T-GC-TTTAGGCTGCACT--CT-C-AAGCAA--CCTG-AC-TC-TAG-AA-TACG-CCTGCTTG-CGCCTA-CCAGACTCGTG--TCTCC-ATGGGCCTAGCACCCACTTT-GGG-AG-CCCCTGTC--AA-GGGAACTTGAGACACGTGTCAG-TAGGCGA-TGC-AC-AAA-CGC-ATC-AACGCCGCATCTCCT-AAACA-CGTCG-AGTG-TTAGG-AC-TT-GGCGC-T-GGG-C-TCAT-CCCTGTTCGC-TCG-CC-GTTACT-AA-GGGAA-TCCCATTTGG---
	C237_297	---GCTGT-AATA-TTTAGCC-TTA-GATGGAG-TTTACCA-CC-T-GC-TTTAGGCTGCACT--CT-C-AAGCAA--CCTG-AC-TC-TAG-AA-TACG-CCTGTCTG-CGCCTA-CCAGACTCACG--CCTCC-ATGGGCCTAGCACCCACTCT-GGG-AG-CCCCTGTC--AA-GGGAACTTGAAACACATGTCAG-TAGACGA-TGC-AC-AAA-CGC-ATC-GACGCCGCATCTCCT-AAACA-CGTCG-AGTG-TTAGG-AC-TT-GGCGC-T-GGG-C-TCAT-CCCTGTTCGC-TCG-CC-GTTACT-AA-GGGAA-TCCCATTTGG---
	C237_29	---GCTGT-AATA-TTTAGCC-TTA-GATGGAG-TTTACCA-CC-T-GC-TTTAGGCTGCACT--CT-C-AAGCAA--CCTG-AC-TC-TAG-AA-TACG-CCTGTCTG-CGCCTA-CCAGACTCACG--CCTCC-ATGGGCCTAGCACCCACTTT-GAG-AG-CCCCTGTC--AA-GGGAACTTGAGACACGTGTCAG-TAGGCGA-TGC-AC-AAA-CGC-ATC-AACGCCGCATCTCCT-AAACA-CGTCG-AGTG-TTAGG-AC-TT-GGCGC-T-GGG-C-TCAT-CCCTGTTCGC-TCG-CC-GTTACT-AA-GGGAA-TCCCATTTGG---
	C237_270	---GCTGT-AATA-TTTAGCC-TTA-GATGGAG-TTTACCA-CC-T-GC-TTTAGGCTGCACT--CT-C-AAGCAA--CCTG-AC-TC-TAG-AA-TACG-CCTGCTTG-CGCCTA-CCAGACTCACG--CCTCC-ATGGGCCTAGCACCCACTTT-GGG-AG-CCCCTGTC--AA-GGGAACTTGAGACACGTGTCAG-TAGGCGA-TGC-AC-AAA-CGC-ATC-AACGCCGCATCTCCT-AAACA-CGTCG-AGTG-TTAGG-AC-TT-GGCGC-T-GGG-C-TCAT-CCCTGTTCGC-TCG-CC-GTTACT-AA-GGGAA-TCCCATTTGG---
	C237_39	---GCTGT-AATA-TTTAGCC-TTA-GATGGAG-TTTACCA-CC-T-GC-TTTAGGCTGCACT--CT-C-AAGCAA--CCTG-AC-TC-TAG-AA-TACG-CCTGTCTG-CGCCTA-CCAGACTCACG--CCTCC-ATGGGCCTAGCACCCACTTT-GGG-AA-CCCCTGTC--AA-GGGAACTTGAGACACGTGTCAG-TAGGCGA-TGC-AC-AAA-CGC-ATC-AACGCCGCATCTCCT-AAACA-CGTCG-AGTG-TTAGG-AC-TT-GGCGC-T-GGG-C-TCAT-CCCTGTTCGC-TCG-CC-GTTACT-AA-GGGAA-TCCCATTGGT---
	C237_222	---GCTGT-AATA-TTTAGCC-TTA-GATGGAG-TTTACCA-CC-T-GC-TTTAGGCTGCACT--CT-C-AAGCAA--CCTG-AC-TC-TAG-AA-TACG-CCTGTCTG-CGCCTA-CCAGACTCACG--CCTCC-ATGGGCCTAGCACCCACTTT-GGG-AA-CCCCTGTC--AA-GGGAACTTGAGACACGTGTCAG-TAGGCGA-TGC-AC-AAA-CGC-ATC-AACGCCGCATCTCCT-AAACA-CGTCG-AGTG-TTAGG-AC-TT-GGCGC-T-GGG-C-TCAT-CCCTGTTCGC-TCG-CC-GTTACT-AA-GGGAA-TCCCATTTGG---
	C237_206	---GCTGT-AATA-TTTAGCC-TTA-GATGGAG-TTTACCA-CC-T-GC-TTTAGGCTGCACT--CT-C-AAGCAA--CCTG-AC-TC-TAG-AA-TACG-CCTGTCTG-CGCCTA-CCAGACTCACG--CCTCC-ATGGGCCTAGCACCCACTTT-GGG-AG-CCCCTGTC--AA-GGGAACTTGAAACACATGTCAG-TAGACGA-TGC-AC-AAA-CGC-ATC-AACGCCGCATCTCCT-AAGCA-CATCG-AGTG-TTAGG-AC-TT-GGCGC-T-GGG-C-TCAT-CCCTGTTCGC-TCG-CC-GTTACT-AA-GGCAA-TCCCTGTTGG---
	C237_308	---GCTGT-AATA-TTTAGCC-TTA-GATGGAG-TTTACCA-CC-T-GC-TTTAGGCTGCACT--CT-C-AAGCAA--CCTG-AC-TC-TAG-AA-TACG-CCTGTCTG-CGCCTA-CCAGACTCACG--CCTCC-ATGGGCCTAGCACCCACTTT-GGG-AG-CCCCTGTC--AA-GAGAACTTGAGACACGTGTCAG-TAGGCGA-TGC-AC-AAA-CGC-ATC-AACGCCGCATCTCCT-AAACA-CGTCG-AGTG-TTAGG-AC-TT-GGCGC-T-GGG-C-TCAT-CCCTGTTCGC-TCG-CC-GTTACT-AA-GGGAA-TCCCATTTGG---
	C237_362	---GCTGT-AATA-TTTAGCC-TTA-GATGGAG-TTTACCA-CC-T-GC-TTTAGGCTGCACT--CT-C-AAGCAA--CCTG-AC-TC-TAG-AA-TACG-CCTGTCTG-CGCCTA-CCAGACTCACG--CCTCC-ATGGGCCTAGCACCCACTTT-GGG-AG-CCCCTGTC--AA-GGGAACTTGAGACACATGTCAG-TAGGCGA-TGC-AC-AAA-CGC-ATC-AACGCCGCATCTCCT-AAACA-CGTCG-AGTG-TTAGG-AC-TT-GGCGC-T-GGG-C-TCAT-CCCTGTTCGC-TCG-CC-GTTACT-AA-GGGAA-TCCCATTTGG---
	C237_310	---GCTGT-AATA-TTTAGCC-TTA-GATGGAG-TTTACCA-CC-T-GC-TTTAGGCTGCACT--CT-C-AAGCAA--CCTG-AC-TC-TAG-AA-TACG-CCTGTCTG-CGCCTA-CCAGACTCACG--CCTCC-ATGGGCCTAGCACCCACTTT-GGG-AG-CCCCTGTC--AA-GGGAACTTGAGACACGTGTCAG-TAGACGA-TGC-AC-AAA-CGC-ATC-AACGCCGCATCTCCT-AAACA-CGTCG-AGTG-TTAGG-AC-TT-GTCGC-T-GGG-C-TCAT-CCCTGTTCGC-TCG-CC-GTTACT-AA-GGGAA-TCCCATTTGG---
	C237_249	---GCTGT-AATA-TTTAGCC-TTA-GATGGAG-TTTACCA-CC-T-GC-TTTAGGCTGCACT--CT-C-AAGCAA--CCTG-AC-TC-TAG-AA-TACG-CCTGTCTG-CGCCTA-CCAGACTCACG--CCTCC-ATGGGCCTAGCACCCACTTT-GGG-AG-CCCCTGTC--AA-GGGAACTTGAGACACGTGTCAG-TAGACGA-TGC-AC-AAA-CGC-ATC-AACGCCGCATCTCCT-AAACA-CATCG-AGTG-TTAGG-AC-TT-GGCGC-T-GGG-C-TCAT-CCCTGTTCGC-TCG-CC-GTTACT-AA-GGGAA-TCCCATTTGG---
	C237_83	---GCTGT-AATA-TTTAGCC-TTA-GATGGAG-TTTACCA-CC-T-GC-TTTAGGCTGCACT--CT-C-AAGCAA--CCTG-AC-TC-TAG-AA-TACG-CCTGTCTG-CGCCTA-CCAGACTCACG--CCTCC-ATGGGCCTAGCACCCACTTT-GGG-AG-CCCCTGTC--AA-GGGAACTTGAGACACGTGTCAG-TAGACGA-TGC-AC-AAA-CGC-ATC-AACGCCGCATCTCCT-AAACA-CGTCG-AGTG-TTAGG-AC-TT-GGCGC-T-GGG-C-TCAT-CCCTGTTCGC-TCG-CC-GTTACT-AA-GGGAA-TCCCATTTGG---
	C237_321	---GCTGT-AATA-TTTAGCC-TTA-GATGGAG-TTTACCA-CC-T-GC-TTTAGGCTGCACT--CT-C-AAGCAA--CCTG-AC-TC-TAG-AA-TACG-CCTGTCTG-CGCCTA-CCAGACTCACG--CCTCC-ATGGGCCTAGCACCCACTTT-GAG-AG-CCCCTGTC--AA-GGGAACTTGAGACACGTGTCAG-TAGGCGA-TGC-AC-AAA-CGC-ATC-AACGCCGCATCTCCT-AAACA-CGTCG-AGTG-TTAGG-AC-TT-GGCGC-T-GGG-C-TCAT-CCCTGTTCGC-TCG-CC-GTTACT-AA-GGGAA-TCCCATTTGG---
	C237_369	---GCTGT-AATA-TTTAGCC-TTA-GATGGAG-TTTACCA-CC-T-GC-TTTAGGCTGCACT--CT-C-AAGCAA--CCTG-AC-TC-TAG-AA-TACG-CCTGTCTG-CGCCTA-CCAGACTCACG--CCTCC-ATGGGCCTAGCACCCACTTT-GGG-AG-CCCCTGTC--AA-GGGAACTTGAGACACGTGTCAG-TAGACGA-TGC-AC-AAA-CGC-ATC-AACGCCGCATCTCCT-AAACA-CATCG-AGTG-TTAGG-AC-TT-GGCGC-T-GGG-C-TCAT-CCCTGTTCGCTTCG-CC-GTTACT-AA-GGGAA-TCCCATTTG----
	C237_32	---GCTGT-AATA-TTTAGCC-TTA-GATGGAG-TTTACCA-CC-T-GC-TTTAGGCTGCACT--CT-C-AAGCAA--CCTG-AC-TC-TAG-AA-TACG-CCTGTCTG-CGCCTA-CCAGACTCACG--CCTCC-ATGGGCCTAGCACCCACTTT-GGG-AG-CCCCTGTC--AA-GGGAACTTGAGACACGTGTCAG-TAGGCGA-TGC-AC-AAA-CGC-ATC-AACGCCGCATCTCCT-AAACA-CGTCG-AGTG-TTAGG-AC--T-GGCGC-T--GG-C-TCAT-CCCTGTTCGC-TCG-CC-GTTACT-AA-GGGAA-TCCCATTTGGTT-
	C237_42	---GCTGT-AATA-TTTAGCC-TTA-GATGGAG-TTTACCA-CC-T-GC-TTTAGGCTGCACT--CT-C-AAGCAA--CCTG-AC-TC-TAG-AA-TACG-CCTGTCTG-CGCCTA-CCAGACTCACG--CCTCC-ATGGGCCTAGCACCCACTTT-GGG-AG-CCCCTGTC--AA-GGGAACTTGAGACACGTGTCAG-TAGGCGA-TGC-AC-AAA-CGC-ATC-AACGCCGCATCTCCTAAAACA-CGTCG-AGTG-TTAGG-AC-TT-GGCGC-T--GG-C-TCAT-CCCTGTTCGC-TCG-CC-GTTACT-AA-GGGAA-TCCCATTTGG---
	C237_231	---GCTGT-AATA-TTTAGCC-TTA-GATGGAG-TTTACCA-CC-T-GC-TTTAGGCTGCACT--CT-C-AAGCAA--CCTG-AC-TC-TAG-AA-TACG-CCTGCTTG-CGCCTA-CCAGACTCGTG--TCTCC-ATGGGCCTAGCACCCACTTT-GGG-AG-CCCCTGTC--AA-GGGAACTTGAGACACGTGTCAG-TAGGCGA-TGC-AC-AAA-CGC-ATC-AACGCCGCATCTCCT-AAACA-CGTCG-AGTG-TTAGG-AC-TT-GGCGC-T-GGG-C-TCAT-CCCTGTTCGC-TCG-CC-GTTACT-AA-GGGAA-TCCCATTTGG---
	C237_19	---GCTGT-AATA-TTTAGCC-TTA-GATGGAG-TTTACCA-CC-T-GC-TTTAGGCTGCACT--CT-C-AAGCAA--CCTG-AC-TC-TAG-AA-TACG-CCTGTCTG-CGCCTA-CCAGACTCACG--CCTCC-ATGGGCCTAGCACCCACTTT-GGG-AG-CCCCTGTC--AA-GGGAACTTGAGACACGTGTCAG-TAGGCGA-TGC-AC-AAA-CGC-ATC-AACGCCGCATCTCCT-AAACA-CGTCG-AGTG-TTAGG-AC-TT-GGCGC-T-GA--C-TCAT-CCCTGTTCGC-TCG-CC-GTTACT-AA-GGGAA-TCCCATTTGGT--
	C237_333	---GCTGT-AATA-TTTAGCC-TTA-GATGGAG-TTTACCA-CC-T-GC-TTTAGGCTGCACT--CT-C-AAGCAA--CCTG-AC-TC-TAG-AA-TACG-CCTGTCTG-CGCCTA-CCAGACTCACG--CCTCC-ATGGGCCTAGCACCCACTTT-GGG-AG-CCCCTGTC--AA-GGGAACTTGAGACACATGTCAG-TAGGCGA-TGC-AC-AAA-CGC-ATC-AACGCCGCATCTCCT-AAACA-CGTCG-AGTG-TTAGG-AC-TT-GGCGC-T-GGG-C-TCAT-CCCTGTTCGCTTCG-CC-GTTACT-AA-GGGAA-TCCCATTTG----
	C237_93	---GCTGT-AATA-TTTAGCC-TTA-GATGGAG-TTTACCA-CC-T-GC-TTTAGGCTGCACT--CT-C-AAGCAA--CCTG-AC-TC-TAG-AA-TACG-CCTGTCTG-CGCCTA-CCAGACTCACG--CCTCC-ATGGGCCTAGCACCCACTTT-GGG-AG-CCCCTGTC--AA-GGGAACTTGAGACACGTGTCAG-TAGGCGA-TGC-AC-AAA-CGC-ATC-AACGCCGCATCTCCT-AAACA-CGTCG-AGTG-TTAGG-AC-TT-GGCGC-T-GGA-C-TCAT-CCCTGTTCGC-TCG-CC-GTTACT-AA-GGGAA-TCCCACTTTG---
	C237_170	---GCTGT-AATA-TTTAGCC-TTA-GATGGAG-TTTACCA-CC-T-GC-TTTAGGCTGCACT--CT-C-AAGCAA--CCTG-AC-TC-TAG-AA-TACG-CCTGTCTG-CGCCTA-CCAGACTCACG--CCTCC-ATGGGCCTAGCACCCACTTT-GGG-AG-CCCCTGTC--AA-GGGAACTTGAGACACGTGTCAG-TAGGCGA-TGC-AC-AAA-CGC-ATC-AACGCCGCATCTCCT-AAACA-CGTCG-AGTG-TTAGG-AC-TT-GGCGC-T-GGA-C-TCAT--CCTGTTCGC-TCG-CC-GTTACT-AA-GGGAACTCCCATTGGT---
	C237_337	---GCTGT-AATA-TTTAGCC-TTA-GATGGAG-TTTACCA-CC-T-GC-TTTAGGCTGCACT--CT-C-AAGCAA--CCTG-AC-TC-TAG-AA-TACG-CCTGTCTG-CGCCTA-CCAGACTCACG--CCTCC-ATGGGCCTAGCACCCACTTT-GAG-AG-CCCCTGTC--AA-GGGAACTTGAGACACGTGTCAG-TAGGCGA-TGC-AC-AAA-CGC-ATC-AACGCCGCATCTCCT-AAACA-CGTCG-AGTG-TTAGG-AC-TT-GGCGC-T-GGG-C-TCAT-CCCTGTTCGC-TCG-CC-GTTACT-AACGGGAACTCCCATTT-----
	C237_62	---GCTGT-AATA-TTTAGCC-TTA-GATGGAG-TTTACCA-CC-T-GC-TTTAGGCTGCACT--CT-C-AAGCAA--CCTG-AC-TC-TAG-AA-TACG-CCTGTCTG-CGCCTA-CCAGACTCACG--CCTCC-ATGGGCCTAGCACCCACTTT-GGG-AG-CCCCTGTC--AA-GGGAACTTGAGACACGTGTCAG-TAGGCGA-TGC-AC-AAA-CGC-ATC-AACGCCGCATTTCCT-AAACA-CGTCG-AGTG-TTAGG-AC-TT-GGCGC-T-GGA-C-TCAT-CCCTGTTCGC-TCG-CC-GTTACT-AA-GGGAA-TCCCATTTGG---
	C237_303	---GCTGT-AATA-TTTAGCC-TTA-GATGGAG-TTTACCA-CC-T-GC-TTTAGGCTGCACT--CT-C-AAGCAA--CCTG-AC-TC-TAG-AA-TACG-CCTGTCTG-CGCCTA-CCAGACTCACG--CCTCC-ATGGGCCTAGCACCCACTTT-GGG-AG-CCCCTGTC--AA-GGGAACTTGAGACACGTGTCAG-TAGGCGA-TGC-AC-AAA-CGC-ATC-AACGCCGCATCTCCT-AAACA-CGTCG-AGTG-TTAGG-AC-TT-GGCGC-T-GGG-C-TCAT-CCCTGTTCGC-TCG-CC-GTTACT-AACGGGAACTCCCATTT-----
	C237_114	---GCTGT-AATA-TTTAGCC-TTA-GATGGAG-TTTACCA-CC-T-GC-TTTAGGCTGCACT--CT-C-AAGCAA--CCTG-AC-TC-TAG-AA-TACG-CCTGTCTG-CGCCTA-CCAGACTCACG--CCTCC-ATGGGCCTAGCACCCACTTT-GGG-AG-CCCCTGTC--AA-GGGAACTTGAAACACATGTCAG-TAGACGA-TGC-AC-AAA-CGC-ATC-AACGCCGCATCTCCT-AAACA-CATCG-AGTG-TTAGG-AC-TT-GGCGC-T-GGG-C-TCAT-CCCTGTTCGC-TCG-CC-GTTACT-AA-GGGAA-TCCCATTTGG---
	C237_106	---GCTGT-AATA-TTTAGCC-TTA-GATGGAG-TTTACCA-CC-T-GC-TTTAGGCTGCACT--CT-C-AAGCAA--CCTG-AC-TC-TAG-AA-TACG-CCTGTCTG-CGCCTA-CCAGACTCACG--CCTCC-ATGGGCCTAGCACCCACTTT-GGG-AG-CCCCTGTC--AA-GGGAACTTGAGACACGTGTCAG-TAGGCGA-TGC-AC-AAA-CGC-ATC-AACGCCGCATCTCCT-AAACA-CGTCG-AGTG-TTAGG-AC-TT-GGCGC-T-GGG-C-TCAT-CCCTGTTCGC-TCG-CC-GTTACT-AA-GGGAA-TCCCACTTTG---
	C237_70	---GCTGT-AATA-TTTAGCC-TTA-GATGGAG-TTTACCA-CC-T-GC-TTTAGGCTGCACT--CT-C-AAGCAA--CCTG-AC-TC-TAG-AA-TACG-CCTGTCTG-CGCCTA-CCAGACTCACG--CCTCC-ATGGGCCTAGCACCCACTTT-GGG-AG-CCCCTGTC--AA-GGGAACTTGAGACACGTGTCAG-TAGGCGA-TGC-AC-AAA-CGC-ATC-AACGCCGCATCTCCT-AAACA-CGTCG-AGTG-TTAGG-AC-TT-GGCGC-T-GGG-C-TCAT-CCCTGTTCGC-TCG-CC-GTTACT-AA-GGGAA-TCCCATTTGG---
	C236_80	---GCTGT-AATATTTTAGCC-TTA-GATGGAG-TTTACCA-CC-T-GC-TTTAGGCTGCACT--CT-C-AAGCAA--CCTG-AC-TC-TAG-AA-TACG-CCTGTCTG-CGCCTA-CCAGACTCACG--CCTCC-ATGGGCCTAGCACCCACTTT-GGG-AA-CCCCTGTC--AA-GGGAACTTGAGACACGTGTCAG-TAGGCGA-TGC-AC-AAA-CGC-ATC-AACGCCGCATCTCCT-AAACA-CGTCG-AGTG-TTAGG-AC-TT-GGCGC-T-GGG-C-TCAT-CCCTGTTCGC-TCG-CC-GTTACT-AA-GGGAA-TCCCATTTG----
	C237_150	---GCTGT-AATA-TTTAGCC-TTA-GATGGAG-TTTACCA-CC-T-GC-TTTAGGCTGCACT--CT-C-AAGCAA--CCTG-AC-TC-TAG-AA-TACG-CCTGTCTG-CGCCTA-CCAGACTCACG--CCTCC-ATGGGCCTAGCACCCACTTT-GGG-AG-CCCCTGTC--AA-GGGAACTTGAGACACGTGTCAG-TAGGCGA-TGC-AC-AGA-CGC-ATC-AACGCCGCATCTCCT-AAACA-CGTCG-AGTG-TTAGG-AC-TT-GGCGC-T-GGG-C-TCAT-CCCTGTTCGC-TCG-CC-GTTACT-AA-GGGAA-TCCCATTTGG---
	C237_279	---GCTGT-AATA-TTTAGCC-TTA-GATGGAG-TTTACCA-CC-T-GC-TTTAGGCTGCACT--CT-C-AAGCAA--CCTG-AC-TC-TAG-AA-TACG-CCTGTCTG-CGCCTA-CCAGACTCACG--CCTCC-ATGGGCCTAGCACCCACTTT-GAG-AG-CCCCTGTC--AA-GGGAACTTGAGACACGTGTCAG-TAGGCGA-TGC-AC-AAA-CGC-ATC-AACGCCGCATCTCCT-AAACA-CGTCG-AGTG-TTAGG-AC-TT-GGCGC-T-GGG-C-TCAT-CCCTGTTCGC-TCG-CC-GTTACT-AG-GGCAA-TCCCTGTTGG---
	C237_278	---GCTGT-AATA-TTTAGCC-TTA-GATGGAG-TTTACCA-CC-T-GC-TTTAGGCTGCACT--CT-C-AAGCAA--CCTG-AC-TC-TAG-AA-TACG-CCTGTCTG-CGCCTA-CCAGACTCACG--CCTCC-ATGGGCCTAGCACCCACTTT-GGG-AG-CCCCTGTC--AA-GGGAACTTGAAACACATGTCAG-TAGACGA-TGC-AC-AAA-CGC-ATC-AACGCCGCATCTCCT-AAACA-CGTCG-AGTG-TTAGG-AC-TT-GGCGC-T-GGG-C-TCAT-CCCTGTTCGC-TCG-CC-GTTACT-AA-GGGAA-TCCCATTTGG---
	C237_112	---GCTGT-AATA-TTTAGCC-TTA-GATGGAG-TTTACCA-CC-T-GC-TTTAGGCTGCACT--CT-C-AAGCAA--CCTG-AC-TC-TAG-AA-TACG-CCTGTCTG-CGCCTA-CCAGACTCACG--CCTTC-ATGGGCCTAGCACCCACTTT-GGG-AG-CCCCTGTC--AA-GGGAACTTGAGACACGTGTCAG-TAGGCGA-TGC-AC-AAA-CGC-ATC-AACGCCGCATCTCCT-AAACA-CGTCG-AGTG-TTAGG-AC-TT-GGCGC-T-GGG-C-TCAT-CCCTGTTCGC-TCG-CC-GTTACT-AA-GGGAA-TCCCATTTGG---
	C237_15	---GCTGT-AATA-TTTAGCC-TTA-GATGGAG-TTTACCA-CC-T-GC-TTTAGGCTGCACT--CT-C-AAGCAA--CCTG-AC-TC-TAG-AA-TACG-CCTGTCTG-CGCCTA-CCAGACTCACG--CCTCC-ATGGGCCTAGCACCCACTTT-GGG-AG-CCCCTGTC--AA-GGGAACTTGAGACACATGTCAG-TAGGCGA-TGC-AC-AAA-CGC-ATC-AACGCCGCATCTCCT-AAAACACGTCG-AGTG-TTAGG-AC-TT-GGCGC-T-GGG-C-TCAT-CCCTGTTCGC-TCG-CC-GTTACT-AA-GGGAA-TCCCATTTG----
	C237_324	---GCTGT-AATA-TTTAGCC-TTA-GATGGAG-TTTACCA-CC-T-GC-TTTAGGCTGCACT--CT-C-AAGCAA--CCTG-AC-TC-TAG-AA-TACG-CCTGTCTG-CGCCTA-CCAGACTCACG--CCTTC-ATGGGCCTAGCACCCACTTT-GGG-AG-CCCCTGTC--AA-GGGAACTTGAGACACGTGTCAG-TAGGCGA-TGC-AC-AAA-CGC-ATC-AACGCCGCATCTCCT-AAACA-CGTCG-AGTG-TTAGG-AC-TT-GGCGC-T-GGG-C-TCAT-CCCTGTTCGCTTCG-CC-GTTACT-AA-GGGAA-TCCCATTTG----
	C237_21	---GCTGT-AATA-TTTAGCC-TTA-GATGGAG-TTTACCA-CC-T-GC-TTTAGGCTGCACT--CT-C-AAGCAA--CCTG-AC-TC-TAG-AA-TACG-CCTGTCTG-CGCCTA-CCAGACTCACG--TCTCC-ATGGGCCTAGCACCCACTTT-GGG-AG-CCCCTGTC--AA-GGGAACTTGAGACACGTGTCAG-TAGGCGA-TGC-AC-AAA-CGC-ATC-AACGCCGCATCTCCT-AAACA-CATCG-AGTG-TTAGG-AC-TT-GGCGC-T-GGG-C-TCAT-CCCTGTTCGC-TCG-CC-GTTACT-AA-GGGAA-TCCCATTTGG---
	C237_43	---GCTGT-AATA-TTTAGCC-TTA-GATGGAG-TTTACCA-CC-T-GC-TTTAGGCTGCACT--CT-C-AAGCAA--CCTG-AC-TC-TAG-AA-TACG-CCTGTCTG-CGCCTA-CCAGACTCACG--CCTCC-ATGGGCCTAGCACCCACTTT-GGG-AGCCCCCTGTC--AA-GGGAACTTGAGACACGTGTCAG-TAGGCGA-TGC-AC-AAA-CGC-ATC-AACGCCGCATCTCCTAAAACA-CGTCG-AGTG-TTAGG-AC-TT-GGCGC-T--GG-C-TCAT-CCCTGTTCGC-TCG-CC-GTTACT-AA-GGGAA-TCCCATTTG----
	C237_110	---GCTGT-AATA-TTTAGCC-TTA-GATGGAG-TTTACCA-CC-T-GC-TTTAGGCTGCACT--CT-C-AAGCAA--CCTG-AC-TC-TAG-AA-TACG-CCTGCTTG-CGCCTA-CCAGACTCACG--TCTCC-ATGGGCCTAGCACCCACTTT-GGG-AG-CCCCTGTC--AA-GGGAACTTGAGACACGTGTCAG-TAGGCGA-TGC-AC-AAA-CGC-ATC-AACGCCGCATCTCCT-AAACA-CGTCG-AGTG-TTAGG-AC-TT-GGCGC-T-GGG-C-TCAT-CCCTGTTCGC-TCG-CC-GTTACT-AA-GGGAA-TCCCATTTGG---
	C237_28	---GCTGT-AATA-TTTAGCC-TTA-GATGGAG-TTTACCA-CC-T-GC-TTTAGGCTGCACT--CT-C-AAGCAA--CCTG-AC-TC-TAG-AA-TACG-CCTGTCTG-CGCCTA-CCAGACTCACG--CCTCC-ATGGGCCTAGCACCCACTTT-GGG-AG-CCCCTGTC--AA-GGGAACTTGAGACACGTGTCAG-TAGGCGA-TGC-AC-AAA-CGC-ATC-AACGCCGCATCTCCT-AAACA-CGTCG-AGTG-TTAGG-AC-TT-GGCGC-T--GG-C-TCAT-CCCTGTTCGC-TCG-CC-GTTACT-AG-GGAT--C-CCATTTGGTTC
	C237_59	---GCTGT-AATA-TTTAGCC-TTA-GATGGAG-TTTACCA-CC-T-GC-TTTAGGCTGCACT--CT-C-AAGCAA--CCTG-AC-TC-TAG-AA-TACG-CCTGTCTG-CGCCTA-CCAGACTCACG--TCTCC-ATGGGCCTAGCACCCACTTT-GGG-GAGCCCCTGTC--AA-GGGAACTTGAGACACGTGTCAG-TAGGCGA-TGC-AC-AAA-CGC-ATC-AACGCCGCATCTCCT-AAACA-CGTCG-AGTG-TTAGG-AC-TT-GGCGC-T--GG-C-TCAT-CCCTGTTCGC-TCG-CC-GTTACT-AA-GGGAA-TCCCATTTGG---
	C237_48	---GCTGT-AATA-TTTAGCC-TTA-GATGGAG-TTTACCA-CC-T-GC-TTTAGGCTGCACT--CT-C-AAGCAA--CCTG-AC-TC-TAG-AA-TACG-CCTGTCTG-CGCCTA-CCAGACTCACG--TCTCC-ATGGGCCTAGCACCCACTTT-GGG-GAGCCCCTGTC--AA-GGGAACTTGAGACACGTGTCAG-TAGGCGA-TGC-AC-AAA-CGC-ATC-AACGCCGCATCTCCT-AAACA-CGTCG-AGTG-TTAGG-AC-TT-GGCGC-T--GG-C-TCAT-CCCTGTTCGC-TCG-CC-GTTACT-AA-GGGAA-TCCCATTTGG---
	C237_52	---GCTGT-AATA-TTTAGCC-TTA-GATGGAG-TTTACCA-CC-T-GC-TTTAGGCTGCACT--CT-C-AAGCAA--CCTG-AC-TC-TAG-AA-TACG-CCTGTCTG-CGCCTA-CCAGACTCACG--CCTCC-ATGGGCCTAGCACCCACTTT-GGG-AG-CCCCTGTC--AA-GGGAACTTGAGACACGTGTCAG-TAGGCGA-TGC-AC-AAA-CGC-ATC-AACGCCGCATCTCCT-AAACA-CGTCG-AGTG-TTAGG-AC-TT-GGCGC-T--GG-C-TCAT--CCTGTTCGC-TCG-CC-GTTACT-AA-GGGAA-TCCCATTTGGTT-
	C237_75	---GCTGT-AATA-TTTAGCC-TTA-GATGGAG-TTTACCA-CC-T-GC-TTTAGGCTGCA-T--CT-C-AAGCAA--CCTG-AC-TC-TAG-AA-TACG-CCTGTCTG-CGCCTA-CCAGACTCACG--CCTCC-ATGGGCCTAGCACCCACTTT-GGG-AG-CCCCTGTC--AA-GGGAACTTGAGACACATGTCAG-TAGGCGA-TGC-AC-AAA-CGC-ATC-AACGCCGCATCTCCT-AAACA-CGTCG-AGTG-TTAGG-AC-TT-GGCGC-T-GGG-C-TCAT-CCCTGTTCGC-TCG-CC-GTTACT-AA-GGGAA-TCCCATTTGGT--
	C237_102	---GCTGT-AATA-TTTAGCC-TTA-GATGGAG-TTTACCA-CC-T-GC-TTTAGGCTGCATT--CT-C-AAGCAA--CCTG-AC-TC-TAG-AA-TACG-CCTGTCTG-CGCCTA-CCAGACTCACG--CCTCC-ATGGGCCTAGCACCCACTTT-GGG-AG-CCCCTGTC--AA-GGGAACTTGAGACACGTGTCAG-TAGGCGA-TGC-AC-AAA-CGC-ATC-AACGCCGCATCTCCT-AAACA-CGTCG-AGTG-TTAGG-AC-TT-GGCGC-T-GGA-C-TCAT-CCCTGTTCGC-TCG-CC-GTTACT-AA-GGGAA-TCCCATTTGG---
	C237_141	---GCTGT-AATA-TTTAGCC-TTA-GATGGAG-TTTACCA-CC-T-GC-TTTAGGCTGCACT--CT-C-AAGCAA--CCTG-AC-TC-TAG-AA-TACG-CCTGTCTG-CGCCTA-CCAGACTCACG--CCTCC-ATGGGCCTAGCACCCACTTT-GGG-AG-CCCCTGTC--AA-GGGAACTTGAGACACGTGTCAG-TAGGCGA-TGC-AC-AAA-CGC-ATC-AACGCCGCATCTCCT-AAACA-CGTCG-AGTG-TTAGG-AC-TT-GGCGC-T-GGA-C-TCAT-CCCTGTTCGC-TCG-CC-GTTACT-AA-GGGAA-TCCCATTTGG---
	C237_218	---GCTGT-AATA-TTTAGCC-TTA-GATGGAG-TTTACCA-CC-T-GC-TTTAGGCTGCACT--CT-C-AAGCAA--CCTG-AC-TC-TAG-AA-TACG-CCTGTCTG-CGCCTA-CCAGACTCACG--CCTCC-ATGGGCCTAGCACCCACTTT-GGG-AG-CCCCTGTC--AA-GGGAACTTGAGACACGTGTCAG-TAGGCGA-TGC-AC-AAA-CGC-ATC-AACGCCGCATCTCCT-AAACA-CGTCG-AGTG-TTAGG-AC-TT-GGCGC-T-GGG-C-TCAT-CCTTGTTCGC-TCG-CC-GTTACT-AA-GGGAA-TCCCACTTTC---
	C237_260	---GCTGT-AATA-TTTAGCC-TTA-GATGGAG-TTTACCA-CC-T-GC-TTTAGGCTGCATT--CT-C-AAGCAA--CCTG-AC-TC-TAG-AA-TACG-CCTGTCTG-CGCCTA-CCAGACTCACG--CCTCC-ATGGGCCTAGCACCCACTTT-GGG-AG-CCCCTGTC--AA-GGGAACTTGAGACACGTGTCAG-TAGGCGA-TGC-AC-AAA-CGC-ATC-AACGCCGCATCTCCT-AAACA-CGTCG-AGTG-TTAGG-AC-TT-GGCGC-T-GGG-C-TCAT-CCCTGTTCGC-TCG-CC-GTTACT-AA-GGGAA-TCCCATTTGG---
	C237_89	---GCTGT-AATA-TTTAGCCTTTA-GATGGAG-TTTACCA-CC-T-GC-TTTAGGCTGCA-T--CT-C-AAGCAA--CCTG-AC-TC-TAG-AA-TACGCCCTGTCTG-CGCCTA-CCAGACTCACG--CCTCC-ATGGGCCTAGCACCCACTTT-GGG-AG-CCCCTGTC--AA-GGGAACTTGAGACACATGTCAG-TAGGCGA-TGC-AC-AAA-CGC-ATC-AACGCCGCATCTCCT-AAACA-CGTCG-AGTG-TTAGG-AC-TT-GGCGC-T-GGG-C-TCAT-CCCTGTTCGC-TCG-CC-GTTACT-AA-GGGAA-TCCCATTTG----
	C237_289	---GCTGT-AATA-TTTAGCC-TTA-GATGGAG-TTTACCA-CC-T-GC-TTTAGGCTGCACT--CT-C-AAGCAA--CCTG-AC-TC-TAG-AA-TACG-CCTGTCTG-CGCCTA-CTAGACTCACG--CCTCC-ATGGGCCTAGCACCCACTTT-GGG-AG-CCCCTGTC--AA-GGGAACTTGAAACACATGTCAG-TAGACGA-TGC-AC-AAA-CGC-ATC-AACGCCGCATCTCCT-AAACA-CATCG-AGTG-TTAGG-AC-TT-GGCGC-T-GGG-C-TCAT-CCCTGTTCGC-TCG-CC-GTTACT-AA-GGGAA-TCCCATTTGG---
	C237_139	---GCTGT-AATA-TTTAGCC-TTA-GATGGAG-TTTACCA-CC-T-GC-TTTAGGCTGCACT--CT-C-AAGCAA--CCTG-AC-TC-TAG-AA-TACG-CCTGTCTG-CGCCTA-CCAGACTCACG--CCTCC-ATGGGCCTAGCACCCACTTT-GGG-AG-CCCCTGTC--AA-GGGAACTTGAGACACGTGTCAG-TAGGCGA-TGC-AC-AAA-CGC-ATC-AACGCCGCATCTCCT-AAACA-CGTCG-AGTG-TTAGG-AC-TT-GGCGC-T-GGG-C-TCAT-CCCTGTTCGC-TCG-CC-GTTACT-AA-GGGAA-TCCCATTTGG---
	C237_66	---GCTGT-AATA-TTTAGCC-TTA-GATGGAG-TTTACCA-CC-T-GC-TTTAGGCTGCACT--CT-C-AAGCAA--CCTG-AC-TC-TAG-AA-TACG-CCTGTCTG-CGCCTA-CCAGACTCACG--CCTCC-ATGGGCCTAGCACCCACTTT-GGG-AGCCCCCTGTC--AAGGGGAACTTGAGACACGTGTCAG-TAGACGA-TGC-AC-AAA-CGC-ATC-AACGCCGCATCTCCTAAAACA-CGTCG-AGTG-TTAGG-AC-TT-GGCGC-T--GG-C-TCAT-CCCTGTTCGC-TCG-CC-GTTACT-AA-GGGAA-TCCCATTT-----
	C237_196	---GCTGT-AATA-TTTAGCC-TTA-GATGGAG-TTTACCA-CC-T-GC-TTTAGGCTGCACT--CT-C-AAGCAA--CCTG-AC-TC-TAG-AA-TACG-CCTGTCTG-CGCCTA-CCAGACTCACG--CCTCC-ATGGGCCTAGCACCCACTTT-GGG-AG-CCCCTGTC--AA-GGGAACTTGAGACACATGTCAG-TAGGCGA-TGC-AC-AAA-CGC-ATC-AACGCCGCATCTCCT-AAACA-CGTCG-AGTG-TTAGG-AC-TT-GGCGC-T-GGG-C-TCAT-CCCTGTTCGC-TCG-CC-GTTACT-AA-GGGAA-TCCCATTTGG---
	C237_134	---GCTGT-AATA-TTTAGCC-TTA-GATGGAG-TTTACCA-CC-T-GC-TTTAGGCTGCA-T--CT-C-AAGCAA--CCTG-AC-TC-TAG-AA-TACG-CCTGTCTG-CGCCTA-CTAGACTCACG--CCTCC-ATGGGCCTAGCACCCACTTT-GGG-AG-CCCCTGTC--AA-GGGAACTTGAGACACGTGTCAG-TAGGCGA-TGC-AC-AGA-CGC-ATC-AACGCCGCATCTCCT-AAACA-CGTCG-AGTG-TTAGG-AC-TT-GGCGC-T-GGG-C-TCAT-CCCTGTTCGC-TCG-CC-GTTACT-AA-GGGAA-TCCCATTTGGT--
	C237_101	---GCTGT-AATA-TTTAGCC-TTA-GATGGAG-TTTACCA-CC-T-GC-TTTAGGCTGCACT--CT-C-AAGCAA--CCTG-AC-TC-TAG-AA-TACG-CCTGTCTG-CGCCTA-CCAGACTCACG--CCTCC-ATGGGCCTAGCACCCACTTT-GGG-AG-CCCCTGTC--AA-GGGAACTTGAGACACGTGTCAG-TAGGCGA-TGC-AC-AGA-CGC-ATC-AACGCCGCATCTCCT-AAACA-CGTCG-AGTG-TTAGG-AC-TT-GGCGC-T-GGG-C-TCAT-CCCTGTTCGC-TCG-CC-GTTACT-AA-GGGAA-TCCCATTTGG---
	C237_194	---GCTGT-AATA-TTTAGCC-TTA-GATGGAG-TTTACCA-CC-T-GC-TTTAGGCTGCACT--CT-C-AAGCAA--CCTG-AC-TC-TAG-AA-TACG-CCTGTCTG-CGCCTA-CCAGACTCACG--CCTCC-ATGGGCCTAGCACCCACTTT-GGG-AG-CCCCTGTC--AA-GGGAACTTGAGACACGTGTCAG-TAGGCGA-TGC-AC-AAA-CGC-ATC-AACGCCGCATCTCCT-AAACA-CGTCG-AGTG-TTAGG-AC-TT-GGCGC-T-GGG-C-TCAT-CCCTGTTCGC-TCG-CC-GTTACT-AACGGGAACTCCCATTT-----
	C238_27	---GCTGT-AATA-TTTAGCC-TTA-GATAGAG-TTTACCA-CC-T-GC-TTTAGGCTGCACT--CT-C-AAGCAA--CCTG-AC-TC-TAG-AA-TACG-CCTGTCTG-CGCCTA-CCAGACTCACG--CCTCC-ATGGGCCTAGCACCCACTTT-GGG-AG-CCCCTGTC--AA-GGGAACTTGAGACACATGTCAG-TAGGCGA-TGC-AC-AAA-CGC-ATC-AACGCCGCATCTCCT-AAACA-CGTCG-AGTG-TTAGG-AC-TT-GGCGC-T-GGG-C-TCAT-CCCTGTTCGC-TCG-CC-GTTACT-AA-GGGAA-TCCCATTTGG---
	C238_35	---GCTGT-AATA-TTTAGCC-TTA-GATAGAG-TTTACCA-CC-T-GC-TTTAGGCTGCACT--CT-C-AAGCAA--CCTG-AC-TC-TAG-AA-TACG-CCTGTCTG-CGCCTA-CCAGACTCACG--CCTTC-ATGGGCCTAGCACCCACTTT-GGG-AG-CCCCTGTC--AA-GGGAACTTGAGACACGTGTCAG-TAGGCGA-TGC-AC-AAA-CGC-ATC-AACGCCGCATCTCCT-AAACA-CGTCG-AGTG-TTAGG-AC-TT-GGCGC-T-GG--C-TCAT-CCCTGTTCGC-TCG-CC-GTTACT-AA-GGGAA-TCCCATTTGGT--
	C238_270	---GCTGT-AATA-TTTAGCC-TTA-GATAGAG-TTTACCA-CC-T-GC-TTTAGGCTGCACT--CT-C-AAGCAA--CCTG-AC-TC-TAG-AA-TACG-CCTGTCTG-CGCCTA-CCAGACTCACG--TCTCC-ATGGGCCTAGAACCCACTTT-GGG-AG-CCCCTCTC--AA-AGGAACTTGAGACACGTGTCAG-TAGGCGA-TGC-AC-AAA-CGC-ATC-AACGCCGCATCTCCT-AAACA-CGTCG-AGTG-TTAGG-AC-TT-GGCGC-T-GGG-C-TCAT-CCCTGTTCGC-TCG-CC-GTTACT-AA-GGGAA-TCCCATTTGG---
	C238_140	---GCTGT-AATA-TTTAGCC-TTA-GATAGAG-TTTACCA-CC-T-GC-TTTAGGCTGCA-T--CT-C-AAGCAA--CCTG-AC-TC-TAG-AA-TACG-CCTGTCTG-CGCCTA-CCAGACTCACG--CCTCC-ATGGGCCTAGCACCCACTTT-GGG-AG-CCCCTGTC--AA-GGGAACTTGAGACACATGTCAG-TAGGCGA-TGC-AC-AAA-CGC-ATC-AACGCCGCATCTCCT-AAACA-CGTCG-AGTG-TTAGG-AC-TT-GGCGC-T-GGG-C-TCAT-CCCTGTTCGC-TCG-CC-GTTACT-AA-GGGAA-TCCCATTTGGT--
	C238_229	---GCTGT-AATA-TTTAGCC-TTA-GATGGAG-TTTACCA-CC-T-GC-TTTAGGCTGCACT--CT-C-AAGCAA--CCTG-AC-TC-TAG-AA-TACG-CCTGTATG-CGCCTA-CCAGACTCACG--CCTCC-ATGGGCCTAGCACCCACTTT-GGG-AG-CCCCTGTC--AA-GGGAACTTGAGACACGTGTCAG-TAGGCGA-TGC-AC-AAA-CGC-ATC-AACGCCGCATCTCCT-AAACA-CGTCG-AGTG-TTAGG-AC-TT-GGCGC-T-GGG-C-TCAT-CCCTGTTCGC-TCG-CC-GTTACT-AA-GGGAACTCCCCTATT----
	C237_184	---GCTGT-AATA-TTTAGCC-TTA-GATGGAG-TTTACCA-CC-T-GC-TTTAGGCTGCACT--CT-C-AAGCAA--CCTG-AC-TC-TAG-AA-TACG-CCTGTCTG-CGCCTA-CCAGACTCACG--CCTCC-ATGGGCCTAGCACCCACTTT-GGG-AG-CCCCTGTC--AA-GGGAACTTGAGACACATGTCAG-TAGGCGA-TGC-AC-AAA-CGC-ATC-AACGCCGCATCTCCT-AAACA-CGTCG-AGTG-TTAGG-AC-TT-GGCGC-T-GGG-C-TCAT-CCCTGTTCGC-TCG-CC-GTTACT-AA-GGGAA-TCCCATTTGG---
	C238_478	---GCTGT-AATA-TTTAGCC-TTA-GATGGAG-TTTACCA-CC-T-GC-TTTAGGCTGCACTCCCT-C-AAGCAA--CCTG-AC-TC-TAG-AA-TACG-CCTGTCTG-CGCCTA-CCAGACTCACG--CCTCC-ATGGGCCTAGCACCCACTTT-GGG-AG-CCCCTGTC--AA-GGGAACTTGAGACACATGTCAG-TAGGCGA-TGC-AC-AAA-CGC-ATC-AACGCCGCATCTCCT-AAACA-CGTCG-AGTG-TTAGG-AC-TT-GGCGC-T-GGG-C-TCAT-CCCTGTTCGCTTCG-CC-GTTACT-AA-GGGAA-TCCCATT------
	C238_294	---GCTGT-AATA-TTTAGCC-TTA-GATGGAG-TTTACCA-CC-T-GC-TTTAGGCTGCACT--CT-C-AAGCAA--CCTG-AC-TC-TAG-AA-TACG-CCTGTCTG-CGCCTA-CCAGACTCACG--CCTCC-ATGGGCCTAGCACCCACTTT-GGG-AA-CCCCTGTC--AA-GGGAACTTGAGACACGTGTCAG-TAGGCGA-TGC-AC-AAA-CGC-ATC-AACGCCGCATCTCCT-AAACA-CGTCG-AGTG-TTAGG-AC-TT-GGCGC-T-GGG-C-TCAT-CCCTGTTCGC-TCG-CC-GTTACT-AA-GGGAA-TCCCACTTTG---
	C238_302	---GCTGT-AATA-TTTAGCC-TTA-GATGGAG-TTTACCA-CC-T-GC-TTTAGGCTGCACT--CT-C-AAGCAA--CCTG-AC-TC-TAG-AA-TACG-CCTGTCTG-CGCCTA-CCAGACTCACG--CCTCC-ATGGGCCTAGCACCCACTTT-GGG-AA-CCCCTGTC--AA-GGGAACTTGAGACACGTGTCAG-TAGGCGA-TGC-AC-AAA-CGC-ATC-AACGCCGCATCTCCT-AAACA-CGTCG-AGTG-TTAGG-AC-TT-GGCGC-T-GGG-C-TCAT-CCCTGTTCGC-TCG-CT-GTTACT-AA-GGGAACTCCCATTTG----
	C238_326	---GCTGT-AATA-TTTAGCC-TTA-GATGGAG-TTTACCA-CC-T-GC-TTTAGGCTGCACT--CT-C-AAGCAA--CCTG-AC-TC-TAG-AA-TACG-CCTGTCTG-CGCCTA-CCAGACTCACG--CCTCC-ATGGGCCTAGCACCCACTTT-GGG-AG-CCCCTGTC--AA-GAGAACTTGAGACACGTGTCAG-TAGGCGA-TGC-AC-AAA-CGC-ATC-AACGCCGCATCTCCT-AAACA-CGTCG-AGTG-TTAGG-AC-TT-GGCGC-T-GGG-C-TCAT-CCCTGTTCGC-TCG-CC-GTTACT-AA-GGGAA-TCCCATTTGG---
	C238_423	---GCTGT-AATA-TTTAGCC-TTA-GATGGAG-TTTACCA-CC-T-GC-TTTAGGCTGCACT--CT-C-AAGCAA--CCTG-AC-TC-TAG-AA-TACG-CCTGTCTG-CGCCTA-CCAGACTCACG--CCTCC-ATGGGCCTAGCACCCACTTT-GGG-AG-CCCCTGTC--AA-GGGAACTTGAGACACATGTCAG-TAGGCGA-TGC-AC-AAA-CGC-ATC-AACGCCGCATCTCCT-AAACA-CGTCG-AGTG-TTAGG-AC-TT-GGCGC-T-GGG-C-TCAT-CCCTGTTCGC-TCG-CC-GTTACT-AA-GGGAA-TCCCATTTCG---
	C238_316	---GCTGT-AATA-TTTAGCC-TTA-GATGGAG-TTTACCA-CC-T-GC-TTTAGGCTGCACT--CT-C-AAGCAA--CCTG-AC-TC-TAG-AA-TACG-CCTGTCTG-CGCCTA-CCAGACTCACG--CCTCC-ATGGGCCTAGCACCCACTTT-GGG-AG-CCCCTGTC--AA-GGGAACTTGAGACACATGTCAG-TAGGCGA-TGC-AC-AAA-CGC-ATC-AACGCCGCATCTCCT-AAACA-CGTCG-AGTG-TTAGG-AC-TT-GGCGC-T-GGG-C-TCAT-CCCTGTTCGC-TCG-CC-GTTACT-AA-GGGAA-TCCCATTTGG---
	C238_250	---GCTGT-AATA-TTTAGCC-TTA-GATGGAG-TTTACCA-CC-T-GC-TTTAGGCTGCACT--CT-C-AAGCAA--CCTG-AC-TC-TAG-AA-TACG-CCTGTCTG-CGCCTA-CCAGACTCACG--CCTCC-ATGGGCCTAGCACCCACTTT-GGG-AG-CCCCTGTC--AA-GGGAACTTGAGACACATGTCAG-TAGGCGA-TGC-AC-AAA-CGC-ATC-AACGCCGCATCTCCT-AAACA-CGTCG-AGTG-TTAGG-AC-TT-GGCGC-T-GGG-C-TCAT-CCCTGTTCGC-TCG-CC-GTTACT-AA-GGGAA-TCCCATTTGG---
	C238_470	---GCTGT-AATA-TTTAGCC-TTA-GATGGAG-TTTACCA-CC-T-GC-TTTAGGCTGCACT--CT-C-AAGCAA--CCTG-AC-TC-TAG-AA-TACG-CCTGTCTG-CGCCTA-CCAGACTCACG--CCTCC-ATGGGCCTAGCACCCACTTT-GGG-AG-CCCCTGTC--AA-GGGAACTTGAGACACGTGTCAG-TAGACGA-TGC-AC-AAA-CGC-ATC-AACGCCGCATCTCCT-AAACA-CATCG-AGTG-TTAGG-AC-TT-GGCGC-T-GGG-C-TCAT-CCCTGTTCGC-TCG-CC-GTTACT-AA-GGGAA-TCCCATTTGG---
	C238_3	---GCTGT-AATA-TTTAGCC-TTA-GATGGAG-TTTACCA-CC-T-GC-TTTAGGCTGCACT--CT-C-AAGCAA--CCTG-AC-TC-TAG-AA-TACG-CCTGTCTG-CGCCTA-CCAGACTCACG--CCTCC-ATGGGCCTAGCACCCACTTT-GGG-AG-CCCCTGTC--AA-GGGAACTTGAGACACGTGTCAG-TAGGCGA-TGC-AC-AAA-CGC-ATC-AACGCCGCATCTCCTAAAACA-CGTCG-AGTG-TTAGG-AC-TT-GGCGC-T--GG-C-TCAT-CCCTGTTCGC-TCG-CC-GTTACT-AA-GGGAA-TCCCATTTGG---
	C238_191	---GCTGT-AATA-TTTAGCC-TTA-GATGGAG-TTTACCA-CC-T-GC-TTTAGGCTGCACT--CT-C-AAGCAA--CCTG-AC-TC-TAG-AA-TACG-CCTGTCTG-CGCCTA-CCAGACTCACG--CCTCC-ATGGGCCTAGCACCCACTTT-GGG-AG-CCCCTGTC--AA-GGGAACTTGAGACACGTGTCAG-TAGGCGA-TGC-AC-AAA-CGC-ATC-AACGCCGCATCTCCT-AAACA-CCTCG-AGTG-TTAGG-AC-TT-GGCGC-T-GGA-C-TCAT-CCCTGTTCGC-TCG-CC-GTTACT-AA-GGGAA-TCCCATTTGG---
	C238_45	---GCTGT-AATA-TTTAGCC-TTA-GATGGAG-TTTACCA-CC-T-GC-TTTAGGCTGCACT--CT-C-AAGCAA--CCTG-AC-TC-TAG-AA-TACG-CCTGTCTG-CGCCTA-CCAGACTCACG--CCTCC-ATGGGCCTAGCACCCACTTT-GGG-AG-CCCCTGTC--AA-GGGAACTTGAGACACGTGTCAG-TAGGCGA-TGC-AC-AAA-CGC-ATC-AACGCCGCATCTCCT-AAACA-CGTCG-AGTG-TTAGG-AC-TT-GGCGC-T-GA--C-TCAT-CCCTGTTCGC-TCG-CC-GTTACT-AA-GGGAA-TCCCATTTGGT--
	C238_206	---GCTGT-AATA-TTTAGCC-TTA-GATGGAG-TTTACCA-CC-T-GC-TTTAGGCTGCACT--CT-C-AAGCAA--CCTG-AC-TC-TAG-AA-TACG-CCTGTCTG-CGCCTA-CCAGACTCACG--CCTCC-ATGGGCCTAGCACCCACTTT-GGG-AG-CCCCTGTC--AA-GGGAACTTGAGACACGTGTCAG-TAGACGA-TGC-AC-AAA-CGC-ATC-AACGCCGCATCTCCT-AAACA-CGTCG-AGTG-TTAGG-AC-TT-GGCGC-T-GGG-C-TCAT-CCCTGTTCGC-TCG-CC-GTTACT-AA-GGGAA-TCCCACTTTG---
	C238_434	---GCTGT-AATA-TTTAGCC-TTA-GATGGAG-TTTACCA-CC-T-GC-TTTAGGCTGCACT--CT-C-AAGCAA--CCTG-AC-TC-TAG-AA-TACG-CCTGTCTG-CGCCTA-CCAGACTCACG--CCTCC-ATGGGCCTAGCACCCACTTT-GGG-AG-CCCCTGTC--AA-GGGAACTTGAGACACGTGTCAG-TAGGCGA-TGC-AC-AAA-CGC-ATC-AACGCCGCATCTCCT-AAACA-CGTCG-AGTG-TTAGG-AC-TT-GGCGC-T-GGG-C-TCAT-CCCTGTTCGC-TCG-CC-GTTACT-AA-GGGAACTCCCATTTC----
	C238_358	---GCTGT-AATA-TTTAGCC-TTA-GATGGAG-TTTACCA-CC-T-GC-TTTAGGCTGCACT--CT-C-AAGCAA--CCTG-AC-TC-TAG-AA-TACG-CCTGTCTG-CGCCTA-CCAGACTCACG--CCTCC-ATGGGCCTAGCACCCACTTT-GGG-AG-CCCCTGTC--AA-GGGAACTTGAGACACGTGTCAG-TAGGCGA-TGC-AC-AAA-CGC-ATC-AACGCCGCATCTCCT-AAACA-CGTCG-AGTG-TTAGG-AC-TT-GGCGC-T-GGG-C-TCAT-CCCTGTTCGC-TCG-CC-GTTACT-AA-GGGAACTCCCATTTG----
	C238_271	---GCTGT-AATA-TTTAGCC-TTA-GATGGAG-TTTACCA-CC-T-GC-TTTAGGCTGCACT--CT-C-AAGCAA--CCTG-AC-TC-TAG-AA-TACG-CCTGTCTG-CGCCTA-CCAGACTCACG--CCTCC-ATGGGCCTAGCACCCACTTT-GGG-AG-CCCCTGTC--AA-GGGAACTTGAGACACGTGTCAG-TAGGCGA-TGC-AC-AAA-CGC-ATC-AACGCCGCATCTCCT-AAACA-CGTCG-AGTG-TTAGG-AC-TT-GGCGC-T-GGG-C-TCAT-CCCTGTTCGC-TCG-CC-GTTACT-AA-GGGAA-TCCCACTTTG---
	C238_366	---GCTGT-AATA-TTTAGCC-TTA-GATGGAG-TTTACCA-CC-T-GC-TTTAGGCTGCACT--CT-C-AAGCAA--CCTG-AC-TC-TAG-AA-TACG-CCTGTCTG-CGCCTA-CCAGACTCACG--CCTCC-ATGGGCCTAGCACCCACTTT-GGG-AG-CCCCTGTC--AA-GGGAACTTGAGACACGTGTCAG-TAGGCGA-TGC-AC-AAA-CGC-ATC-AACGCCGCATCTCCT-AAACA-CGTCG-AGTG-TTAGG-AC-TT-GGCGC-T-GGG-C-TCAT-CCCTGTTCGC-TCG-CC-GTTACT-AA-GGGAA-TCCCACTTTG---
	C238_52	---GCTGT-AATA-TTTAGCC-TTA-GATAGAG-TTTACCA-CC-T-GC-TTTAGGCTGCACT--CT-C-AAGCAA--CCTG-AC-TC-TAG-AA-TACG-CCTGTCTG-CGCCTA-CCAGACTCACG--CCTCC-ATGGGCCTAGCACCCACTTT-GGG-AG-CCCCTGTC--AA-GGGAACTTGAGACACGTGTCAG-TAGACGA-TGC-AC-AAA-CGC-ATC-AACGCCGCATCTCCT-AAACA-CGTCG-AGTG-TTAGG-AC-TT-GGCGC-T-GG--C-TCAT-CCCTGTTCGC-TCG-CC-GTTACT-AA-GGGAA-TCCCATTTGGT--
	C238_464	---GCTGT-AATA-TTTAGCC-TTA-GATGGAG-TTTACCA-CC-T-GC-TTTAGGCTGCACT--CT-C-AAGCAA--CCTG-AC-TC-TAG-AA-TACG-CCTGTCTG-CGCCTA-CCAGACTCACG--CCTCC-ATGGGCCTAGCACCCACTTT-GGG-AG-CCCCTGTC--AA-GGGAACTTGAGACACGTGTCAG-TAGGCGA-TGC-AC-AAA-CGC-ATC-AACGCCGCATCTCCT-AAACA-CGTCG-AGTG-TTAGG-AC-TT-GGCGC-T-GGG-C-TCAT-CCCTGTTCGC-TCG-CC-GTTACT-AA-GGGAA-TCCCACTTTG---
	C238_133	---GCTGT-AATA-TTTAGCC-TTA-GATGGAG-TTTACCA-CC-T-GC-TTTAGGCTGCACT--CT-C-AAGCAA--CCTG-AC-TC-TAG-AA-TACG-CCTGTCTG-CGCCTA-CCAGACTCACG--CCTCC-ATGGGCCTAGCACCCACTTT-GGG-AG-CCCCTGTC--AA-GGGAACTTGAGACACGTGTCAG-TAGGCGA-TGC-AC-AAA-CGC-ATC-AACGCCGCATCTCCT-AAACA-CGTCG-AGTG-TTAGG-AC-TT-GGCGC-T-GGG-C-TCAT-CCCTGTTCGC-TCG-CC-GTTACT-AA-GGGAA-TCCCTGTTGG---
	C238_207	---GCTGT-AATA-TTTAGCC-TTA-GATGGAG-TTTACCA-CC-T-GC-TTTAGGCTGCACT--CT-C-AAGCAA--CCTG-AC-TC-TAG-AA-TACG-CCTGTCTG-CGCCTA-CCAGACTCACG--CCTCC-ATGGGCCTAGCACCCACTTT-GGG-AG-CCCCTGTC--AA-GGGAACTTGAGACACGTGTCAG-TAGGCGA-TGC-AC-AAA-CGC-ATC-AACGCCGCATCTCCT-AAACA-CGTCG-AGTG-TTAGG-AC-TT-GGCGC-T-GGG-C-TCAT-CCCTGTTCGC-TCG-CC-GTTACT-AA-GGGAA-TCCCATTTGG---
	C238_76	---GCTGT-AATA-TTTAGCC-TTA-GATGGAG-TTTACCA-CC-T-GC-TTTAGGCTGCACT--CT-C-AAGCAA--CCTG-AC-TC-TAG-AA-TACG-CCTGCTTG-CGCCTA-CCAGACTCGTG--TCTCC-ATGGGCCTAGCACCCACTTT-GGG-AG-CCCCTGTC--AA-GGGAACTTGAGACACGTGTCAG-TAGACGA-TGC-AC-AAA-CGC-ATC-AACGCCGCATCTCCT-AAACA-CGTCG-AGTG-TTAGG-AC-TT-GGCGC---TGG-C-TCAT-CCCTGTTCGC-TCG-CC-GTTACT-AA-GGGA--TCCCATTTGGTT-
	C238_84	---GCTGT-AATA-TTTAGCC-TTA-GATGGAG-TTTACCA-CC-T-GC-TTTAGGCTGCACT--CT-C-AAGCAA--CCTG-AC-TC-TAG-AA-TACG-CCTGTCTG-CGCCTA-CCAGACTCACG--CCTCC-ATGGGCCTAGCACCCACTTTTGGG-AG-CCCCTGTC--AA-GAGAACTTGAGACACGTGTACAGTAGGCGA-TGC-AC-AAA-CGC-ATC-AACGCCGCATCTCCT-AAACA-CGTCG-AGTG-TTAGG-AC-TT-GGCGC-T-GGG-C-TCAT-CCCTGTTCGC-TCG-CC-GTTACT-AA-GGGAA-TCCCATTT-----
	C238_112	---GCTGT-AATA-TTTAGCC-TTA-GATGGAG-TTTACCA-CC-T-GC-TTTAGGCTGCACT--CT-C-AAGCAA--CCTG-AC-TC-TAG-AA-TACG-CCTGTCTG-CGCCTA-CCAGACTCACG--CCTCC-ATGGGCCTAGCACCCACTTT-GGG-AG-CCCCTGTC--AA-GGGAACTTGAGACACGTGTCAG-TAGGCGA-TGC-AC-AAA-CGC-ATC-AACGCCGCATCTCCT-AAACA-CGTCG-AGTG-TTAGG-AC-TT-GGCGC-T-GGG-C-TCAT-CCCTGTTCGC-TCG-CC-GTTACT-AA-GGGAA-TCCCATTTGG---
	C238_323	---GCTGT-AATA-TTTAGCC-TTA-GATGGAG-TTTACCA-CC-T-GC-TTTAGGCTGCACT--CT-C-AAGCAA--CCTG-AC-TC-TAG-AA-TACG-CCTGTCTG-CGCCTA-CCAGACTCACG--CCTCC-ATGGGCCTAGCACCCACTTT-GGG-AG-CCCCTGTC--AA-GGGAACTTGAGACACGTGTCAG-TAGGCGA-TGC-AC-AAA-CGC-ATC-AACGCCGCATCTCCT-AAACA-CGTCG-AGTG-TTAGG-AC-TT-GGCGC-T-GGG-C-TCAT-CCCTGTTCGC-TCG-CC-GTTACT-AA-GGGAA-TCCCATTTGG---
	C238_282	---GCTGT-AATA-TTTAGCC-TTA-GATGGAG-TTTACCA-CC-T-GC-TTTAGGCTGCACT--CT-C-AAGCAA--CCTG-AC-TC-TAG-AA-TACG-CCTGTCTG-CGCCTA-CCAGACTCACG--CCTCC-ATGGGCCTAGCACCCACTTT-GGG-AG-CCCCTGTC--AA-GGGAACTTGAGACACGTGTCAG-TAGGCGA-TGC-AC-AAA-CGC-ATC-AACGCCGCATCTCCT-AAACA-CGTCG-AGTG-TTAGG-AC-TT-GGCGC-T-GGA-C-TCAT-CCCTGTTCGC-TCG-CC-GTTACT-AA-GGGAA-TCCCATTTGG---
	C238_216	---GCTGT-AATA-TTTAGCC-TTA-GATGGAG-TTTACCA-CC-T-GC-TTTAGGCTGCACT--CT-C-AAGCAA--CCTG-AC-TC-TAG-AA-TACG-CCTGTCTG-CGCCTA-CCAGACTCACG--CCTCC-ATGGGCCTAGCACCCACTTT-GGG-AG-CCCCTGTC--AA-GGGAACTTGAGACACGTGTCAG-TAGGCGA-TGC-AC-AAA-CGC-ATC-AACGCCGCATCTCCT-AAACA-CGTCG-AGTG-TTAGG-AC-TT-GGCGC-T-GGG-C-TCAT-CCCTGTTCGC-TCG-CC-GTTACT-AA-GGGAACTCCCACTTT----
	C238_29	---GCTGT-AATA-TTTAGCC-TTA-GATGGAG-TTTACCA-CC-T-GC-TTTAGGCTGCACT--CT-C-AAGCAA--CCTG-AC-TC-TAG-AA-TACG-CCTGTCTG-CGCCTA-CCAGACTCACG--CCTCC-ATGGGCCTAGCACCCACTTT-GGG-AG-CCCCTGTC--AAGGGGAACTTGAGACACGTGTCAG-TAGGCGA-TGC-AC-AAA-CGC-ATC-AACGCCGCATCTCCTAAAACA-CGTCG-AGTG-TTAGG-AC-TT-GGCGC-T--GG-C-TCAT-CCCTGTTCGC-TCG-CC-GTTACT-AA-GGGAA-TCCCATTTG----
	C238_462	---GCTGT-AATA-TTTAGCC-TTA-GATGGAG-TTTACCA-CC-T-GC-TTTAGGCTGCACT--CT-C-AAGCAA--CCTG-AC-TC-TAG-AA-TACG-CCTGTCTG-CGCCTA-CCAGACTCACG--CCTCC-ATGGGCCTAGCACCCACTTT-GGG-AG-CCCCTGTC--AA-GGGAACTTGAGACACGTGTCAG-TAGGCGA-TGC-AC-AGA-CGC-ATC-AACGCCGCATCTCCT-AAACA-CGTCG-AGTG-TTAGG-AC-TT-GGCGC-T-GGG-C-TCAT-CCCTGTTCGCTTCG-CC-GTTACT-AA-GGGAA-TCCCACTTT----
	C238_75	---GCTGT-AATA-TTTAGCC-TTA-GATGGAG-TTTACCA-CC-T-GC-TTTAGGCTGCACT--CT-C-AAGCAA--CCTG-AC-TC-TAG-AA-TACG-CCTGTCTG-CGCCTA-CCAGACTCACG--CCTCC-ATAGGCCTAGCACCCACTTT-GGG-AG-CCCCTGTC--AA-GGGAACTTGAGACACGTGTCAG-TAGGCGA-TGC-AC-AAA-CGC-ATC-AACGCCGCATCTCCT-AAACA-CGTCG-AGTG-TTAGG-AC-TT-GGCGC-T--GG-C-TCAT-CCCTGTTCGC-TCG-CC-GTTACT--A-GGGAA-TCCCATTTGGTT-
	C238_315	---GCTGT-AATA-TTTAGCC-TTA-GATGGAG-TTTACCA-CC-T-GC-TTTAGGCTGCACT--CT-C-AAGCAA--CCTG-AC-TC-TAG-AA-TACG-CCTGTCTG-CGCCTA-CCAGACTCACG--CCTCC-ATGGGCCTAGCACCCACTTT-GGG-AG-CCCCTGTC--AA-GGGAACTTGAGACACGTGTCAG-TAGGCGA-TGC-AC-AGA-CGC-ATC-AACGCCGCATCTCCT-AAACA-CGTCG-AGTG-TTAGG-AC-TT-GGCGC-T-GGG-C-TCAT-CCCTGTTCGC-TCG-CC-GTTACT-AA-GGGAACTCCCATTTG----
	C238_473	---GCTGT-AATA-TTTAGCC-TTA-GATGGAG-TTTACCA-CC-T-GC-TTTAGGCTGCACT--CT-C-AAGCAA--CCTG-AC-TC-TAG-AA-TACG-CCTGTCTG-CGCCTA-CCAGACTCACG--CCTCC-ATGGGCCTAGCACCCACTTT-GGG-AG-CCCCTGTC--AA-GAGAACTTGAGACACGTGTCAG-TAGGCGA-TGC-AC-AAA-CGC-ATC-AACGCCGCATCTCCT-AAACA-CGTCG-AGTG-TTAGG-AC-TT-GGCGC-T-GGG-C-TCAT-CCCTGTTCGC-TCG-CC-GTTACT-AA-GGGAA-TCCCATTTGG---
	C238_265	---GCTGT-AATA-TTTAGCC-TTA-GATGGAG-TTTACCA-CC-T-GC-TTTAGGCTGCACT--CT-C-AAGCAA--CCTG-AC-TC-TAG-AA-TACG-CCTGTCTG-CGCCTA-CCAGACTCACG--CCTCC-ATGGGCCTAGCACCCACTTT-GGG-AG-CCCCTGTC--AA-GGGAACTTGAGACACGTGTCAG-TAGGCGA-TGC-AC-AAA-CGC-ATC-AACGCCGCATCTCCT-AAACA-CGTCG-AGTG-TTAGG-AC-TT-GGCGC-T-GGG-C-TCAT-CCCTGTTCGC-TCG-CC-GTTACT-AA-GGGAA-TCCCACTTTG---
	C238_15	---GCTGT-AATA-TTTAGCC-TTA-GATGGAG-TTTACCA-CC-T-GC-TTTAGGCTGCACT--CT-C-AAGCAA--CCTG-AC-TC-TAG-AA-TACG-CCTGTCTG-CGCCTA-CCAGACTCACG--CCTCC-ATGGGCCTAGCACCCACTTT-GGG-AG-CCCCTGTC--AAGGGGAACTTGAGACACGTGTCAG-TAGGCGA-TGC-AC-AAA-CGC-ATC-AACGCCGCATCTCCT-AAACA-CGTCG-AGTG-TTAGG-AC-TT-GGCGC-T--GG-C-TCAT-CCCTGTTCGC-TCG-CC-GTTACT-AA-GGGAA-TCCCATTTGG---
	C238_10	---GCTGT-AATA-TTTAGCC-TTA-GATGGAG-TTTACCA-CC-T-GC-TTTAGGCTGCACT--CT-C-AAGCAA--CCTG-AC-TC-TAG-AA-TACG-CCTGTCTG-CGCCTA-CCAGACTCACG--TCTCC-ATGGGCCTAGCACCCACTTT-GGG-AG-CCCCTGTC--AA-GGGAACTTGAGACACGTGTCAG-TAGGCGA-TGC-AC-AAA-CGC-ATC-AACGCCGCATCTCCT-AAACA-CGTCG-AGTG-TTAGG-AC-TT-GGCGC-T-GG--C-TCAT-CCCTGTTCGC-TCG-CC-GTTACT-AA-GGGAA-TCCCATTTGGT--
	C238_476	---GCTGT-AATA-TTTAGCC-TTA-GATGGAG-TTTACCA-CC-T-GC-TTTAGGCTGCACT--CT-C-AAGCAA--CTTG-AC-TC-TAG-AA-TACG-CCTGTCTG-CGCCTA-CCAGACTCACG--CCTCC-ATGGGCCTAGCACCCACTTT-GGG-AG-CCCCTGTC--AA-GGGAACTTGAAACACATGTCAG-TAGACGA-TGC-AC-AAA-CGC-ATC-AACGCCGCATCTCCT-AAACA-CATCG-AGTG-TTAGG-AC-TT-GGCGC-T-GGG-C-TCAT-CCCTGTTCGC-TCG-CC-GTTACT-AA-GGGAA-TCCCATTTGG---
	C238_392	---GCTGT-AATA-TTTAGCC-TTA-GATGGAG-TTTACCA-CC-T-GC-TTTAGGCTGCACT--CT-C-AAGCAA--CCTG-AC-TC-TAG-AA-TACG-CCTGTCTG-CGCCTA-CCAGACTCACG--CCTCC-ATGGGCCTAGCACCCACTTT-GGG-AG-CCCCTGTC--AA-GGGAACTTGAGACACGTGTCAG-TAGGCGA-TGC-AC-AAA-CGC-ATC-AACGCCGCATCTCCT-AAACA-CGTCG-AGTG-TTAGG-AC-TT-TGCGC-T-GGG-C-TCAT-CCCTGTTCGC-TCG-CC-GTTACT-AA-GGGAA-TCCCATTTGG---
	C238_146	---GCTGT-AATA-TTTAGCC-TTA-GATGGAG-TTTACCA-CC-T-GC-TTTAGGCTGCACT--CT-C-AAGCAA--CCTG-AC-TC-TAG-AA-TACG-CCTGTCTG-CGCCTA-CCAGACTCACG--CCTCC-ATGGGCCTAGCACCCACTTT-GGG-AG-CCCCTGTC--AA-GGGAACTTGAGACACGTGTCAG-TAGACGA-TGC-AC-AAA-CGC-ATC-AACGCCGCATCTCCT-AAACA-CGTCG-AGTG-TTAGG-AC-TT-GGCGC-T-GGG-C-TCAT-CCCTGTTCGC-TCG-CC-GTTACT-AA-GGGAA-TCCCATTTGG---
	C238_233	---GCTGT-AATA-TTTAGCC-TTA-GATGGAG-TTTACCA-CC-T-GC-TTTAGGCTGCACT--CT-C-AAGCAA--CTTG-AC-TC-TAG-AA-TACG-CCTGTCTG-CGCCTA-CCAGACTCACG--CCTCC-ATGGGCCTAGCACCCACTTT-GGG-AG-CCCCTGTC--AA-GGGAACTTGAGACACGTGTCAG-TAGGCGA-TGC-AC-AAA-CGC-ATC-AACGCCGCATCTCCT-AAACA-CGTCG-AGTG-TTAGG-AC-TT-GGCGC-T-GGG-C-TCAT-CCCTGTTCGC-TCG-CC-GTTACT-AA-GGGAA-TCCCATTTGG---
	C238_337	---GCTGT-AATA-TTTAGCC-TTA-GATGGAG-TTTACCA-CC-T-GC-TTTAGGCTGCACT--CT-C-AAGCAA--CCTG-AC-TC-TAG-AA-TACG-CCTGTCTG-CGCCTA-CCAGACTCACG--CCTCC-ATGGGCCTAGCACCCACTTT-GGG-AG-CCCCTGTC--AA-GGGAACTTGAGACACGTGTCAG-TAGGCGA-TGC-AC-AAA-CGC-ATC-AACGCCGCATCTCCT-AAACA-CATCG-AGTG-TTAGG-AC-TT-GGCGC-T-GGG-C-TCAT-CCCTGTTCGC-TCG-CC-GTTACT-AA-GGGAA-TCCCATTTGG---
	C238_116	---GCTGT-AATA-TTTAGCC-TTA-GATGGAG-TTTACCA-CC-T-GC-TTTAGGCTGCACT--CT-C-AAGCAA--CCTG-AC-TC-TAG-AA-TACG-CCTGTCTG-CGCCTA-CCAGACTCACG--CCTCC-ATGGGCCTAGCACCCACTTT-GGG-AG-CCCCTGTC--AA-GGGAACTTGAGACACGTGTCAG-TAGGCGA-TGC-AC-AAA-CGC-ATC-AACGCCGCATCTCCT-AAACA-CGTCG-AGTG-TTAGG-AC-TT-GGCGC-T-GGG-C-TCAT-CCCTGTTCGC-TCG-CC-GTTACT-AA-GGGAA-TCCCATTTGG---
	C238_166	---GCTGT-AATA-TTTAGCC-TTA-GATGGAG-TTTACCA-CC-T-GC-TTTAGGCTGCACT--CT-C-AAGCAA--CCTG-AC-TC-TAG-AA-TACG-CCTGTCTG-CGCCTA-CCAGACTCACG--CCTCC-ATGGGCCTAGCACCCACTTT-GGG-AG-CCCCTGTC--AA-GGGAACTTGAGACACGTGTCAG-TAGGCGA-TGC-AC-AAA-CGC-ATC-AACGCCGCATCTCCT-AAACA-CGTCG-AGTG-TTAGG-AC-TT-GGCGC-T-GGG-C-TCAT-CCCTGTTCGC-TCG-CC-GTTACT-AA-GGGAA-TCCCATTTGG---
	C238_161	---GCTGT-AATA-TTTAGCC-TTA-GATGGAG-TTTACCA-CC-T-GC-TTTAGGCTGCA-T--CT-C-AAGCAA--CCTG-AC-TC-TAG-AA-TACG-CCTGTCTG-CGCCTA-CCAGACTCACG--CCTCC-ATGGGCCTAGCACCCACTTT-GGG-AG-CCCCTGTC--AA-GGGAACTTGAGACACATGTCAG-TAGGCGA-TGC-AC-AAA-CGC-ATC-AACGCCGCATCTCCT-AAACA-CGTCG-AGTG-TTAGG-AC-TT-GGCGC-T-GGG-C-TCAT-CCCTGTTCGC-TCG-CC-GTTACT-AA-GGGAA-TCCCATTTGGT--
	C238_123	---GCTGT-AATA-TTTAGCC-TTA-GATGGAG-TTTACCA-CC-T-GC-TTTAGGCTGCA-T--CT-C-AAGCAA--CCTG-AC-TC-TAG-AA-TACG-CCTGTCTG-CGCCTA-CCAGACTCACG--CCTCC-ATGGGCCTAGCACCCACTTT-GGG-AG-CCCCTGTC--AA-GGGAACTTGAGACACGTGTCAG-TAGGCGA-TGC-AC-AAA-CGC-ATC-AACGCCGCATCTCCT-AAACA-CGTCG-AGTG-TTAGG-AC-TT-GGCGC-T-GGG-C-TCAT-CCCTGTTCGC-TCG-CC-GTTACT-AA-GGGAA-TCCCATTTGGT--
	C238_288	---GCTGT-AATA-TTTAGCC-TTA-GATGGAG-TTTACCA-CC-T-GC-TTTAGGCTGCACT--CT-C-AAGCAA--CCTG-AC-TC-TAG-AA-TACG-CCTGTCTG-CGCCTA-CCAGACTCACG--CCTCC-ATGGGCCTAGCACCCACTTT-GGG-AG-CCCCTGTC--AA-GGGAACTTGAGACACATGTCAG-TAGGCGA-TGC-AC-AAA-CGC-ATC-AACGCCGCATCTCCT-AAACA-CGTCG-AGTG-TTAGG-AC-TT-GGCGC-T-GGA-C-TCAT-CCCTGTTCGC-TCG-CC-GTTACT-AA-GGGAA-TCCCATTTGG---
	C238_148	---GCTGT-AATA-TTTAGCC-TTA-GATGGAG-TTTACCA-CC-T-GC-TTTAGGCTGCA-T--CT-C-AAGCAA--CCTG-AC-TC-TAG-AA-TACG-CCTGTCTG-CGCCTA-CCAGACTCACG--CCTCC-ATGGGCCTAGCACCCACTTT-GGG-AG-CCCCTGTC--AA-GGGAACTTGAGACACGTGTCAG-TAGGCGA-TGC-AC-AGA-CGC-ATC-AACGCCGCATCTCCT-AAACA-CGTCG-AGTG-TTAGG-AC-TT-GGCGC-T-GGG-C-TCAT-CCCTGTTCGC-TCG-CC-GTTACT-AA-GGGAA-TCCCATTTGGT--
	C238_39	---GCTGT-AATA-TTTAGCC-TTA-GATGGAG-TTTACCA-CC-T-GC-TTTAGGCTGCACT--CT-C-AAGCAA--CCTG-AC-TC-TAG-AA-TACG-CCTGTCTG-CGCCTA-CTAGACTCACG--CCTCC-ATGGGCCTAGCACCCACTTT-GGG-AG-CCCCTGTC--AA-GGGAACTTGAGACACGTGTCAG-TAGGCGA-TGC-AC-AGA-CGC-ATC-AACGCCGCATCTCCT-AAACA-CGTCG-AGTG-TTAGG-AC-TT-GGCGC-T-GGG-C-TCAT-CCCTGTTCGC-TCG-CC-GTTACT-AA-GGGAA-TCCCATTTGG---
	C238_118	---GCTGT-AATA-TTTAGCC-TTA-GATGGAG-TTTACCA-CC-T-GC-TTTAGGCTGCA-T--CT-C-AAGCAA--CCTG-AC-TC-TAG-AA-TACG-CCTGTCTG-CGCCTA-CCAGACTCACG--TCTCC-ATGGGCCTAGCACCCACTTT-GGG-AG-CCCCTGTC--AA-GGGAACTTGAGACACGTGTCAG-TAGGCGA-TGC-AC-AAA-CGC-ATC-AACGCCGCATCTCCT-AAACA-CGTCG-AGTG-TTAGG-AC-TT-GGCGC-T-GGG-C-TCAT-CCCTGTTCGC-TCG-CC-GTTACT-AA-GGGAA-TCCCATTTGGT--
	C238_296	---GCTGT-AATA-TTTAGCC-TTA-GATGGAG-TTTACCA-CC-T-GC-TTTAGGCTGCACT--CT-C-AAGCAA--CTTG-AC-TC-TAG-AA-TACG-CCTGTCTG-TGCCTA-CCAGACTCACG--CCTCC-ATGGGCCTAGCACCCACTTT-GGG-AG-CCCCTGTC--AA-GGGAACTTGAGACACGTGTCAG-TAGACGA-TGC-AC-AAA-CGC-ATC-AACGCCGCATCTCCT-AAACA-CGTCG-AGTG-TTAGG-AC-TT-GGCGC-T-GGGTC-TCAT-CCCTGTTCGCTTCG-CC-GTTACT-AA-GGGAA-TCCCATTT-----
	C238_332	---GCTGT-AATA-TTTAGCC-TTA-GATGGAG-TTTACCA-CC-T-GC-TTTAGGCTGCACT--CT-C-AAGCAA--CCTG-AC-TC-TAG-AA-TACG-CCTGTCTG-CGCCTA-CCAGACTCACG--CCTCC-ATGGGCCTAGCACCCACTTT-GGG-AG-CCCCTGTC--AA-GGGAACTTGAGACACGTGTCAG-TAGGCGA-TGC-AC-AAA-CGC-ATC-AACGCCGCATCTCCT-AAACA-CGTCG-AGTG-TTAGG-AC-TT-GGCGC-T-GGG-C-TCAT-CCCTGTTCGC-TCG-CC-GTTACT-AA-GGGAACTCCCATTGG----
	C238_495	---GCTGT-AATA-TTTAGCC-TTA-GATGGAG-TTTACCA-CC-T-GC-TTTAGGCTGCACT--CT-C-AAGCAA--CCTG-AC-TC-TAG-AA-TACG-CCTGTCTG-CGCCTA-CCAGACTCACG--CCTCC-ATGGGCCTAGCACCCACTTT-GGG-AG-CCCCTGTC--AA-GGGAACTTGAGACACGTGTCAG-TAGGCGA-TGC-AC-AAA-CGC-ATC-AACGCCGCATCTCCT-AAACA-CGTCG-AGTG-TTAGG-AC-TT-GGCGC-T-GGG-C-TCAT-CCCTGTTCGC-TCG-CC-GTTACT-AA-GGGAA-TCCCTATTTT---
	C238_176	---GCTGT-AATA-TTTAGCC-TTA-GATGGAG-TTTACCA-CC-T-GC-TTTAGGCTGCACT--CT-C-AAGCAA--CCTG-AC-TC-TAG-AA-TACG-CTTGTCTG-CGCCTA-CCAGACTCACG--CCTCC-ATGGGCCTAGCACCCACTTT-GAG-AG-CCCCTGTC--AA-GGGAACTTGAGACACGTGTCAG-TAGGCGA-TGC-AC-AAA-CGC-ATC-AACGCCGCATCTCCT-AAACA-CGTCG-AGTG-TTAGG-AC-TT-GGCGC-T-GGA-C-TCAT-CCCTGTTCGC-TCG-CC-GTTACT-AA-GGGAA-TCCCATTTGG---
	C238_163	---GCTGT-AATA-TTTAGCC-TTA-GATGGAG-TTTACCA-CC-T-GC-TTTAGGCTGCA-T--CT-C-AAGCAA--CCTG-AC-TC-TAG-AA-TACG-CCTGTCTG-CGCCTA-CCAGACTCACG--CCTCC-ATGGGCCTAGCACCCACTTT-GGG-AG-CCCCTGTC--AA-GGGAACTTGAGACACGTGTCAG-TAGACGA-TGC-AC-AAA-CGC-ATC-AACGCCGCATCTCCT-AAACA-CGTCG-AGTG-TTAGG-AC-TT-GGCGC-T-GGG-C-TCAT-CCCTGTTCGC-TCG-CC-GTTACT-AA-GGGAA-TCCCATTTGGT--
	C238_192	---GCTGT-AATA-TTTAGCC-TTA-GATGGAG-TTTACCA-CC-T-GC-TTTAGGCTGCA-T--CT-C-AAGCAA--CCTG-AC-TC-TAG-AA-TACG-CCTGTCTG-CGCCTA-CCAGACTCACG--CCTCC-ATGGGCCTAGCACCCACTTT-GAG-AG-CCCCTGTC--AA-GGGAACTTGAGACACGTGTCAG-TAGGCGA-TGC-AC-AAA-CGC-ATC-AACGCCGCATCTCCT-AAACA-CGTCG-AGTG-TTAGG-AC-TT-GGCGC-T-GGA-C-TCAT-CCCTGTTCGC-TCG-CC-GTTACT-AA-GGGAA-TCCCATTTGGT--
	C238_71	---TCGCC-AATA-TTTAGCT-TTA-GATGGAG-TTTACCA-CC-T-GC-TTTAGGCTGCACT--CT-C-AAGCAA--CCTG-AC-TC-TAG-AA-TACG-CCTGTCTG-CGCCTA-CCAGACTCACG--CCTCC-ATGGGCCTAGCACCCACTTT-GGG-AG-CCCCTGTC--AA-GGGAACTTGAGACACGTGTCAG-TAGGCGA-TGC-AC-AAA-CGC-ATC-AACGCCGCATCTCCT-AAACA-CGTCG-AGTG-TTAGG-AC-TT-GGCGC-T-GG--C-TCAT-CCCTGTTCGC-TCG-CC-GTTACT-AA-GGGAA-TCCCATTTGGT--
	C238_109	---GCTGT-AATA-TTTAGCC-TTA-GATGGAG-TTTACCA-CC-T-GC-TTTAGGCTGCACT--CT-C-AAGCAA--CTTG-AC-TC-TAG-AA-TACG-CCTGTCTG-CGCCTA-CCAGACTCACG--CCTCC-ATGGGCCTAGCACCCACTTT-GGG-AG-CCCCTGTC--AA-GGGAACTTGAGACACGTGTCAG-TAGGCGA-TGC-AC-AAA-CGC-ATC-AACGCCGCATCTCCT-AAACA-CGTCG-AGTG-TTAGG-AC-TT-GGCGC-T-GGG-C-TCAT-CCCTGTTCGC-TCG-CC-GTTACT-AA-GGGAA-TCCCATTTGG---
	C238_368	---GCTGT-AATA-TTTAGCC-TTA-GATGGAG-TTTACCA-CC-T-GC-TTTAGGCTGCACT--CT-C-AAGCAA--CCTG-AC-TC-TAG-AA-TACG-CCTGTCTG-CGCCTA-CCAGACTCACG--CCTCC-ATGGGCCTAGCACCCACTTT-GGG-AG-CCCCTGTC--AA-GGGAACTTGAGACACGTGTCAG-TAGGCGA-TGC-AC-AAA-CGC-ATC-AACGCCGCATCTCCT-AAACA-CGTCG-AGTG-TTAGG-AC-TT-GGCGC-T-GGG-C-TCAT-CCCTGTTCGC-TCG-CC-GTTACT-AACGGGAACTCCCATTT-----
	C238_308	---GCTGT-AATA-TTTAGCC-TTA-GATGGAG-TTTACCA-CC-T-GC-TTTAGGCTGCACT--CT-C-AAGCAA--CCTG-AC-TC-TAG-AA-TACG-CTTGTCTG-CGCCTA-CCAGACTCACG--CCTCC-ATGGGCCTAGCACCCACTTT-GAG-AG-C-CCTGTC--AA-GGGAACTTGAGACACGTGTCAG-TAGGCGA-TGC-AC-AGA-CGC-ATC-AACGCCGCATCTCCT-AAACA-CGTCG-AGTG-TTAGG-AC-TT-GGCGC-T-GGG-C-TCAT-CCCTGTTCGC-TCG-CC-GTTACT-AA-GGGAA-TCCCATTTGGT--
	C239_147	---GCTGT-AATA-TTTAGCC-TTA-GATAGAG-TTTACCA-CC-T-GC-TTTAGGCTGCACT--CT-C-AAGCAA--CCTG-AC-TC-TAG-AA-TACG-CCTGTCTG-CGCCTA-CCAGACTCACG--CCTTC-ATGGGCCTAGCACCCACTTT-GGG-AG-CCCCTGTC--AA-GGGAACTTGAGACACGTGTCAG-TAGGCGA-TGC-AC-AAA-CGC-ATC-AACGCCGCATCTCCT-AAACA-CGTCG-AGTG-TTAGG-AC-TT-GGCGC-T-GGG-C-TCAT-CCCTGTTCGC-TCG-CC-GTTACT-AA-GGGAA-TCCCATTTGG---
	C239_183	---GCTGT-AATA-TTTAGCC-TTA-GATGGAG-TTTACCA-CC-T-GC-TTTAGGCTGCACT--CT-C-AAGCAA--CCTG-AC-TC-TAG-AA-TACG-CCTGCTTG-CGCCTA-CCAGACTCACG--CCTCC-ATGGGCCTAGCACCCACTTT-GGG-AG-CCCCTGTC--AA-GGGAACTTGAGACACATGTCAG-TAGGCGA-TGC-AC-AAA-CGC-ATC-AACGCCGCATCTCCT-AAACA-CGTCG-AGTG-TTAGG-AC-TT-GGCGC-T-GGG-C-TCAT-CCCTGTTCGCTTCG-CC-GTTACT-AA-GGGAA-TCCCATTTG----
	C239_22	---GCTGT-AATA-TTTAGCC-TTA-GATGGAG-TTTACCA-CC-T-GC-TTTAGGCTGCACT--CT-C-AAGCAA--CCTG-AC-TC-TAG-AA-TACG-CCTGTCTG-CGCCTA-CCAGACTCACG--CCTCC-ATGGGCCTAGCACCCACTCT-GGG-AG-CCCCTGTC--AA-GGGAACTTGAAACACATGTCAG-TAGACGA-TGC-AC-AAA-CGC-ATC-AACGCCGCATTTCCT-AAACA-CGTCG-AGTG-TTAGG-AC-TT-GGCGC-T-GA--C-TCAT-CCCTGTTCGC-TCG-CC-GTTACT-AA-GGGAA-TCCCATTTGGT--
	C238_239	---GCTGT-AATA-TTTAGCC-TTA-GATGGAG-TTTACCA-CC-T-GC-TTTAGGCTGCACT--CT-C-AAGCAA--CCTG-AC-TC-TAG-AA-TACG-CCTGTCTG-CGCCTA-CTAGACTCACG--CCTCC-ATGGGCCTAGCACCCACTTT-GGG-AG-CCCCTGTC--AA-GGGAACTTGAGACACGTGTCAG-TAGGCGA-TGC-AC-AGA-CGC-ATC-AACGCCGCATCTCCT-AAACA-CGTCG-AGTG-TTAGG-AC-TT-GGCGC-T-GGG-C-TCAT-CCCTGTTCGC-TCG-CC-GTTACT-AA-GGGAA-TCCCATTTGG---
	C238_82	---GCTGT-AATA-TTTAGCC-TTA-GATGGAG-TTTACCA-CC-T-GC-TTTAGGCTGCACT--CT-C-AAGCAA--CCTG-AC-TC-TAG-AA-TACG-CCTGTCTG-CGCCTA-CCAGACTCACG--TCTCC-ATGGGCCTAGCACCCACTTT-GGG-AGCCCCCTGTC--AA-GGGAACTTGAGACACGTGTCAG-TAGGCGA-TGC-AC-AAA-CGC-ATC-AACGCCGCATCTCCT-AAACA-CGTCG-AGTG-TTAGG-AC-TT-GGCGC-T--GG-C-TCAT-CCCTGTTCGC-TCG-CC-GTTACT-AA-GGGAA-TCCCATTTGG---
	C239_110	---GCTGT-AATA-TTTAGCC-TTA-GATAGAG-TTTACCA-CC-T-GC-TTTAGGCTGCACT--CT-C-AAGCAA--CCTG-AC-TC-TAG-AA-TACG-CCTGTCTG-CGCCTA-CCAGACTCACG--CCTCC-ATGGGCCTAGCACCCACTTT-GGG-AG-CCCCTGTC--AA-GGGAACTTGAGACACGTGTCAG-TAGGCGA-TGC-AC-AAA-CGC-ATC-AACGCCGCATCTCCT-AAACA-CGTCG-AGTG-TTAGG-AC-TT-GGCGC-T-GGG-C-TCAT--CCTGTTCGC-TCG-CC-GTTACT-AA-GGGAACTCCCTATTTG---
	C239_53	---GCTGT-AATA-TTTAGCC-TTA-GATGGAG-TTTACCA-CC-T-GC-TTTAGGCTGCACT--CT-C-AAGCAA--CCTG-AC-TC-TAG-AA-TACG-CCTGTCTG-CGCCTA-CCAGACTCACG--CCTCC-ATGGGCCTAGCACCCACTTT--GG-AG-CCCCTGTC--AA-GGGAACTTGAGACACGTGTCAG-TAGGCGA-TGC-AC-AAA-CGC-ATC-AACGCCGCATCTCCT-AAACA-CGTCG-AGTG-TTAGG-AC-TT-GGCGC-T-GGG-C-TCAT-CCCTGTTCGC-TCG-CC-GTTACT-AA-GGGAACTCCCATTTGG---
	C239_2	---GCTGT-AATA-TTTAGCC-TTA-GATGGAG-TTTACCA-CC-T-GC-TTTAGGCTGCACT--CT-C-AAGCAA--CCTG-AC-TC-TAG-AA-TACG-CCTGTCTG-CGCCTA-CCAGACTCACG--CCTCC-ATGGGCCTAGCACCCACTTT-GGG-AA-CCCCTGTC--AA-GGGAACTTGAGACACGTGTCAG-TAGGCGA-TGC-AC-AAA-CGC-ATC-AACGCCGCATCTCCT-AAACA-CGTCG-AGTG-TTAGG-AC-TT-GGCGC-T-GGG-C-TCAT-CCCTGTTCGC-TCG-CC-GTTACT-AA-GGGAA-TCCCATTTGG---
	C239_60	---GCTGT-AATA-TTTAGCC-TTA-GATGGAG-TTTACCA-CC-T-GC-TTTAGGCTGCACT--CT-C-AAGCAA--CCTG-AC-TC-TAG-AA-TACG-CCTGTCTG-CGCCTA-CCAGACTCACG--CCTCC-ATGGGCCTAGCACCCACTTT-GGG-AA-CCCCTGTC--AA-GGGAACTTGAGACACGTGTCAG-TAGGCGA-TGC-AC-AAA-CGC-ATC-AACGCCGCATCTCCT-AAACA-CGTCG-AGTG-TTAGG-AC-TT-GGCGC-T-GGG-C-TCAT-CCCTGTTCGC-TCG-CC-GTTACT-AA-GGGAA-TCCCATTTGG---
	C239_38	---GCTGT-AATA-TTTAGCC-TTA-GATAGAG-TTTACCA-CC-T-GC-TTTAGGCTGCACT--CT-C-AAGCAA--CCTG-AC-TC-TAG-AA-TACG-CCTGTCTG-CGCCTA-CCAGACTCACG--CCTTC-ATGGGCCTAGCACCCACTTT-GGG-AG-CCCCTGTC--AA-GGGAACTTGAGACACGTGTCAG-TAGGCGA-TGC-AC-AAA-CGC-ATC-AACGCCGCATCTCCT-AAACA-CGTCG-AGTG-TTAGG-AC-TT-GGCGC-T-GG--C-TCAT-CCCTGTTCGC-TCG-CC-GTTACT-AA-GGGAA-TCCCATTTGGT--
	C239_260	---GCTGT-AATA-TTTAGCC-TTA-GATGGAG-TTTACCA-CC-T-GC-TTTAGGCTGCACT--CT-C-AAGCAA--CCTG-AC-TC-TAG-AA-TACG-CCTGTCTG-CGCCTA-CCAGACTCACG--CCTCC-ATGGGCCTAGCACCCACTTT-GGG-AG-CCCCTGTC--AA-GGGAACTTGAGACACATGTCAG-TAGGCGA-TGC-AC-AAA-CGC-ATC-AACGCCGCATCTCCT-AAACA-CGTCG-AGTG-TTAGG-AC-TT-GGCGC-T-GGG-C-TCAT-CCCTGTTCGC-TCG-CC-GTTACT-AA-GGGAA-CTCCCATTTG---
	C239_32	---GCTGT-AATA-TTTAGCC-TTA-GATAGAG-TTTACCA-CC-T-GC-TTTAGGCTGCACT--CT-C-AAGCAA--CCTG-AC-TC-TAG-AA-TACG-CCTGTCTG-CGCCTA-CCAGACTCACG--CCTTC-ATGGGCCTAGCACCCACTTT-GGG-AG-CCCCTGTC--AA-GGGAACTTGAGACACGTGTCAG-TAGGCGA-TGC-AC-AAA-CGC-ATC-AACGCCGCATCTCCT-AAACA-CGTCG-AGTG-TTAGG-AC-TT-GGCGC-T-GG--C-TCAT-CCCTGTTCGC-TCG-CC-GTTACT-AA-GGGAA-TCCCATTTGGT--
	C239_317	---GCTGT-AATA-TTTAGCC-TTA-GATGGAG-TTTACCA-CC-T-GC-TTTAGGCTGCACT--CT-C-AAGCAA--CCTG-AC-TC-TAG-AA-TACG-CCTGTCTG-CGCCTA-CCAGACTCACG--CCTCC-ATGGGCCTAGCACCCACTTT-GGG-AG-CCCCTGTC--AA-GGGAACTTGAGACACATGTCAG-TAGGCGA-TGC-AC-AAA-CGC-ATC-AACGCCGCATCTCCT-AAACA-CGTCG-AGTG-TTAGG-AC-TT-GGCGC-T-GGGTC-TCAT-CCCTGTTCGCTTCG-CC-GTTACT-AA-GGGAA-TCCCATTT-----
	C239_146	---GCTGT-AATA-TTTAGCC-TTA-GATGGAG-TTTACCA-CC-T-GC-TTTAGGCTGCACT--CT-C-AAGCAA--CCTG-AC-TC-TAG-AA-TACG-CCTGTCTG-CGCCTA-CCAGACTCACG--CCTCC-ATGGGCCTAGCACCCACTTT-GGG-AG-CCCCTGTC--AA-GGGAACTTGAGACACGTGTCAG-TAGACGA-TGC-AC-AAA-CGC-ATC-AACGCCGCATCTCCT-AAACA-CGTCG-AGTG-TTAGG-AC-TT-GGCGC-T-GGG-C-TCAT-CCCTGTTCGC-TCG-CC-GTTACT-AA-GGGAA-TCCCATTTGG---
	C239_11	---GCTGT-AATA-TTTAGCC-TTA-GATGGAG-TTTACCA-CC-T-GC-TTTAGGCTGCACT--CT-C-AAGCAA--CCTG-AC-TC-TAG-AA-TACG-CCTGTCTG-CGCCTA-CCAGACTCACG--CCTCC-ATGGGCCTAGCACCCACTTT-GGG-AG-CCCCTGTC--AA-GGGAACTTGAGACACGTGTCAG-TAGACGA-TGC-AC-AAA-CGC-ATC-AACGCCGCATCTCCT-AAACA-CGTCG-AGTG-TTAGG-AC-TT-GGCGC-T-GG--C-TCAT-CCCTGTTCGC-TCG-CC-GTTACT-AA-GGGAA-TCCCATTTGGT--
	C239_132	---GCTGT-AATA-TTTAGCC-TTA-GATGGAG-TTTACCA-CC-T-GC-TTTAGGCTGCACT--CT-C-AAGCAA--CCTG-AC-TC-TAG-AA-TACG-CCTGTCTG-CGCCTA-CCAGACTCACG--CCTCC-ATGGGCCTAGCACCCACTTT-GGG-AG-CCCCTGTC--AA-GGGAACTTGAGACACATGTCAG-TAGGCGA-TGC-AC-AAA-CGC-ATC-AACGCCGCATCTCCT-AAACA-CGTCG-AGTG-TTAGG-AC-TT-GGCGC-T-GGG-C-TCAT-CCCTGTTCGC-TCG-CC-GTTACT-AA-GGGAA-TCCCATTTGG---
	C239_232	---GCTGT-AATA-TTTAGCC-TTA-GATGGAG-TTTACCA-CC-T-GC-TTTAGGCTGCACT--CT-C-AAGCAA--CCTG-AC-TC-TAG-AA-TACG-CCTGTCTG-CGCCTA-CCAGACTCACG--CCTCC-ATGGGCCTAGCACCCACTTT-GGG-AG-CCCCTGTC--AA-GGGAACTTGAGACACGTGTCAG-TAGGCGA-TGC-AC-AAA-CGC-ATC-AACGCCGCATCTCCT-AAACA-CCTCG-AGTG-TTAGG-AC-TT-GGCGC-T-GGA-C-TCAT-CCCTGTTCGC-TCG-CC-GTTACT-AA-GGGAA-TCCCATTTGG---
	C239_41	---GCTGT-AATA-TTTAGCC-TTA-GATGGAG-TTTACCA-CC-T-GC-TTTAGGCTGCACT--CT-C-AAGCAA--CCTG-AC-TC-TAG-AA-TACG-CCTGTCTG-CGCCTA-CCAGACTCACG--CCTCC-ATGGGCCTAGCACCCACTTT-GGG-AG-CCCCTGTC--AA-GGGAACTTGAGACACGTGTCAG-TAGGCGA-TGC-AC-AAA-CGC-ATC-AACGCCGCATCTCCT-AAACA-CGTCG-AGTG-TTAGG-AC-TT-GGCGC-T-GA--C-TCAT-CCCTGTTCGC-TCG-CC-GTTACT-AA-GGGAA-TCCCATTTGGT--
	C239_236	---GCTGT-AATA-TTTAGCC-TTA-GATGGAG-TTTACCA-CC-T-GC-TTTAGGCTGCACT--CT-C-AAGCAA--CCTG-AC-TC-TAG-AA-TACG-CCTGTCTG-CGCCTA-CCAGACTCACG--CCTCC-ATGGGCCTAGCACCCACTTT-GGG-AG-CCCCTGTC--AA-GGGAACTTGAGACACGTGTCAG-TAGGCGA-TGC-AC-AAA-CGC-ATC-AACGCCGCATCTCCT-AAACA-CGTCG-AGTG-TTAGG-AC-TT-GGCGC-T-GGA-C-TCAT-CCCTGTTCGC-TCG-CC-GTTACT-AA-GGGAACTCCCATTTG----
	C239_166	---GCTGT-AATA-TTTAGCC-TTA-GATGGAG-TTTACCA-CC-T-GC-TTTAGGCTGCACT--CT-C-AAGCAA--CCTG-AC-TC-TAG-AA-TACG-CCTGTCTG-CGCCTA-CCAGACTCACG--CCTCC-ATGGGCCTAGCACCCACTTT-GGG-AG-CCCCTGTC--AA-GGGAACTTGAGACACGTGTCAG-TAGGCGA-TGC-AC-AAA-CGC-ATC-AACGCCGCATCTCCT-AAACA-CGTCG-AGTG-TTAGG-AC-TT-GGCGC-T-GGA-C-TCAT-CCCTGTTCGC-TCG-CC-GTTACT-AA-GGGAA-TCCCATTTGG---
	C239_56	---GCTGT-AATA-TTTAGCC-TTA-GATGGAG-TTTACCA-CC-T-GC-TTTAGGCTGCACT--CT-C-AAGCAA--CCTG-AC-TC-TAG-AA-TACG-CCTGTCTG-CGCCTA-CCAGACTCACG--CCTCC-ATGGGCCTAGCACCCACTTT-GGG-AG-CCCCTGTC--AA-GGGAACTTGAGACACGTGTCAG-TAGGCGA-TGC-AC-AAA-CGC-ATC-AACGCCGCATCTCCT-AAACA-CGTCG-AGTG-TTAGG-AC-TT-GGCGC-T-GGA-C-TCAT-CCCTGTTCGC-TCG-CC-GTTACT-AA-GGGAA-TCCCATTTGG---
	C239_269	---GCTGT-AATA-TTTAGCC-TTA-GATGGAG-TTTACCA-CC-T-GC-TTTAGGCTGCACT--CT-C-AAGCAA--CCTG-AC-TC-TAG-AA-TACG-CCTGTCTG-CGCCTA-CCAGACTCACG--CCTCC-ATGGGCCTAGCACCCACTTT-GGG-AG-CCCCTGTC--AA-GGGAACTTGAGACACGTGTCAG-TAGGCGA-TGC-AC-AAA-CGC-ATC-AACGCCGCATCTCCT-AAACA-CGTCG-AGTG-TTAGG-AC-TT-GGCGC-T-GGA-C-TCAT-CCCTGTTCGCTTCG-CC-GTTACT-AA-GGGAA-TCCCATTTG----
	C239_115	---GCTGT-AATA-TTTAGCC-TTA-GATGGAG-TTTACCA-CC-T-GC-TTTAGGCTGCACT--CT-C-AAGCAA--CCTG-AC-TC-TAG-AA-TACG-CCTGTCTG-CGCCTA-CCAGACTCACG--CCTCC-ATGGGCCTAGCACCCACTTT-GGG-AG-CCCCTGTC--AA-GGGAACTTGAGACACGTGTCAG-TAGGCGA-TGC-AC-AAA-CGC-ATC-AACGCCGCATCTCCT-AAACA-CGTCG-AGTG-TTAGG-AC-TT-GGCGC-T-GGA-C-TCAT-CCCTGTTCGC-TCG-CC-GTTACT-AA-GGGAA-TCCCATTTGG---
	C239_241	---GCTGT-AATA-TTTAGCC-TTA-GATGGAG-TTTACCA-CC-T-GC-TTTAGGCTGCACT--CT-C-AAGCAA--CCTG-AC-TC-TAG-AA-TACG-CCTGTCTG-CGCCTA-CCAGACTCACG--CCTCC-ATGGGCCTAGCACCCACTTT-GGG-AG-CCCCTGTC--AA-GGGAACTTGAGACACGTGTCAG-TAGACGA-TGC-AC-AAA-CGC-ATC-AACGCCGCATCTCCT-AAACA-CATCG-AGTG-TTAGG-AC-TT-GGCGC-T-GGG-C-TCAT-CCCTGTTCGC-TCG-CC-GTTACT-AA-GGGAA-TCCCATTTGG---
	C239_327	---GCTGT-AATA-TTTAGCC-TTA-GATGGAG-TTTACCA-CC-T-GC-TTTAGGCTGCACT--CT-C-AAGCAA--CCTG-AC-TC-TAG-AA-TACG-CCTGTCTG-CGCCTA-CCAGACTCACG--CCTCC-ATGGGCCTAGCACCCACTTT-GGG-AG-CCCCTGTC--AA-GGGAACTTGAGACACGTGTCAG-TAGGCGA-TGC-AC-AAA-CGC-ATC-AACGCCGCATCTCCT-AAAACACGTCG-AGTG-TTAGG-AC-TT-GGCGC-T-GGG-C-TCAT-CCCTGTTCGC-TCG-CC-GTTACT-AA-GGGAA-TCCCATTTG----
	C239_36	---GCTGT-AATA-TTTAGCC-TTA-GATGGAG-TTTACCA-CC-T-GC-TTTAGGCTGCACT--CT-C-AAGCAA--CCTG-AC-TC-TAG-AA-TACG-CCTGTCTG-CGCCTA-CCAGACTCACG--CCTCC-ATGGGCCTAGCACCCACTTT-GGG-AG-CCCCTGTC--AA-GGGAACTTGAGACACGTGTCAG-TAGGCGA-TGC-AC-AAA-CGC-ATC-AACGCCGCATCTCCT-AAACA-CGTCG-AGTG-TTAGG-AC-TT-GGCGC-T--GG-C-TCAT-CCCTGTTCGC-TCG-CC-GTTACT-AG-GGAAT-C-CCATTTGGTT-
	C239_84	---GCTGT-AATA-TTTAGCC-TTA-GATGGAG-TTTACCA-CC-T-GC-TTTAGGCTGCACT--CT-C-AAGCAA--CCTG-AC-TC-TAG-AA-TACG-CCTGTCTG-CGCCTA-CCAGACTCACG--CCTCC-ATGGGCCTAGCACCCACTTT-GGG-AG-CCCCTGTC--AA-GGGAACTTGAGACACGTGTCAG-TAGGCGA-TGC-AC-AAA-CGC-ATC-AACGCCGCATCTCCT-AAACA-CGTCG-AGTG-TTAGG-AC-TT-GGCGC-T-GGG-C-TCAT-CCCTGTTCGC-TCG-CC-GTTACT-AACGGGAACTCCCATTT-----
	C239_69	---GCTGT-AATA-TTTAGCC-TTA-GATGGAG-TTTACCA-CC-T-GC-TTTAGGCTGCACT--CT-C-AAGCAA--CCTG-AC-TC-TAG-AA-TACG-CCTGCTTG-CGCCTA-CCAGACTCACG--TCTCC-ATGGGCCTAGCACCCACTTT-GGG-AG-CCCCTGTC--AA-GGGAACTTGAGACACGTGTCAG-TAGGCGA-TGC-AC-AAA-CGC-ATC-AACGCCGCATCTCCT-AAACA-CGTCG-AGTG-TTAGG-AC-TT-GGCGC-T-GGG-C-TCAT-CCCTGTTCGC-TCG-CC-GTTACT-AA-GGGAA-TCCCATTTGG---
	C239_21	---GCTGT-AATA-TTTAGCC-TTA-GATGGAG-TTTACCA-CC-T-GC-TTTAGGCTGCACT--CT-C-AAGCAA--CCTG-AC-TC-TAG-AA-TACG-CCTGTCTG-CGCCTA-CCAGACTCACG--CCTCC-ATGGGCCTAGCACCCACTTT-GGG-AG-CCCCTGTC--AA-GGGAACTTGAGACACGTGTCAG-TAGGCGA-TGC-AC-AAA-CGC-ATC-AACGCCGCATCTCCT-AAACA-CGTCG-AGTG-TTAGG-AC-TT-GGCGC-T--GG-C-TCAT-CCCTGTTCGC-TCG-CC-GTTACT-AA-GGGAA-T-CCATTTGGTT-
	C239_173	---GCTGT-AATA-TTTAGCC-TTA-GATGGAG-TTTACCA-CC-T-GC-TTTAGGCTGCACT--CT-C-AAGCAA--CCTG-AC-TC-TAG-AA-TACG-CCTGTCTG-CGCCTA-CCAGACTCACG--CCTCC-ATGGGCCTAGCACCCACTTT-GGG-AG-CCCCTGTC--AA-GGGAACTTGAGACACGTGTCAG-TAGGCGA-TGC-AC-AAA-CGC-ATC-AACGCCGCATCTCCT-AAACA-CGTCG-AGTG-TTAGG-AC-TT-GGCGC-T-GGG-C-TCAT-CCCTGTTCGC-TCG-CC-GTTACT-AA-GGGAA-TCCCACTTTG---
	C239_42	---GCTGT-AATA-TTTAGCC-TTA-GATGGAG-TTTACCA-CC-T-GC-TTTAGGCTGCACT--CT-C-AAGCAA--CCTG-AC-TC-TAG-AA-TACG-CCTGTCTG-CGCCTA-CCAGACTCACG--CCTCC-ATGGGCCTAGCACCCACTTT-GGG-AG-CCCCTGTC--AA-GGGAACTTGAGACACGTGTCAG-TAGGCGA-TGC-AC-AAA-CGC-ATC-AACGCCGCATCTCCT-AAACA-CGTCG-AGTG-TTAGG-AC-TT-GGCGC-T-GGG-C-TCAT-CCCTGTTCGC-TCG-CC-GTTACT-AA-GGGAA-TCCCATTTGG---
	C239_267	---GCTGT-AATA-TTTAGCC-TTA-GATGGAG-TTTACCA-CC-T-GC-TTTAGGCTGCACT--CT-C-AAGCAA--CCTG-AC-TC-TAG-AA-TACG-CCTGTCTG-CGCCTA-CCAGACTCACG--CCTCC-ATGGGCCTAGCACCCACTTT-GGG-AG-CCCCTGTC--AA-GAGAACTTGAGACACGTGTCAG-TAGGCGA-TGC-AC-AAA-CGC-ATC-AACGCCGCATCTCCT-AAACA-CGTCG-AGTG-TTAGG-AC-TT-GGCGC-T-GGG-C-TCAT-CCCTGTTCGC-TCG-CC-GTTACT-AA-GGGAA-TCCCATTTGG---
	C239_15	---GCTGT-AATA-TTTAGCC-TTA-GATGGAG-TTTACCA-CC-T-GC-TTTAGGCTGCACT--CT-C-AAGCAA--CCTG-AC-TC-TAG-AA-TACG-CCTGTCTG-CGCCTA-CCAGACTCACG--CCTCC-ATGGGCCTAGCACCCACTTT-GGG-AG-CCCCTGTC--AA-GGGAACTTGAAACACATGTCAG-TAGACGA-TGC-AC-AAA-CGC-ATC-AACGCCGCATCTCCT-AAACA-CATCG-AGTG-TTAGG-AC-TT-GGCGC-T-GGG-C-TCAT-CCCTGTTCGC-TCG-CC-GTTACT-AA-GGGAA-TCCCATTTGG---
	C239_13	---GCTGT-AATA-TTTAGCC-TTA-GATGGAG-TTTACCA-CC-T-GC-TTTAGGCTGCACT--CT-C-AAGCAA--CCTG-AC-TC-TAG-AA-TACG-CCTGTCTG-CGCCTA-CCAGACTCACG--CCTCC-ATGGGCCTAGCACCCACTTTGGGG-AG-CCCCTGTC--AAGGGGAACTTGAGACACGTGTCAG-TAGGCGA-TGC-AC-AAA-CGC-ATC-AACGCCGCATCTCCT-AAACA-CGTCG-AGTG-TTAGG-AC-TT-GGCGC-T--GG-C-TCAT-CCCTGTTCGC-TCG-CC-GTTACT-AA-GGGAA-TCCCATTTG----
	C239_206	---GCTGT-AATA-TTTAGCC-TTA-GATGGAG-TTTACCA-CC-T-GC-TTTAGGCTGCACT--CT-C-AAGCAA--CCTG-AC-TC-TAG-AA-TACG-CCTGTCTG-CGCCTA-CCAGACTCACG--CCTCC-ATGGGCCTAGCACCCACTTT-GGG-AG-CCCCTGTC--AA-GGGAACTTGAGACACGTGTCAG-TAGGCGA-TGC-AC-AAA-CGC-ATC-AACGCCGCATCTCCT-AAACA-CGTCG-AGTG-TTAGG-AC-TT-GGCGC-T-GGG-C-TCAT-CCCTGTTCGCTTCG-CC-GTTACT-AA-GGGAA-TCCCATTTG----
	C239_165	---GCTGT-AATA-TTTAGCC-TTA-GATGGAG-TTTACCA-CC-T-GC-TTTAGGCTGCACT--CT-C-AAGCAA--CCTG-AC-TC-TAG-AA-TACG-CCTGTCTG-CGCCTA-CCAGACTCACG--CCTCC-ATGGGCCTAGCACCCACTTT-GGG-AG-CCCCTGTC--AA-GGAAACTTGAGACACGTGTCAG-TAGGCGA-TGC-AC-AAA-CGC-ATC-AACGCCGCATCTCCT-AAACA-CGTCG-AGTG-TTAGG-AC-TT-GGCGC-T-GGG-C-TCAT-CCCTGTTCGC-TCG-CC-GTTACT-AA-GGGAA-TCCCATTTGG---
	C239_163	---GCTGT-AATA-TTTAGCC-TTA-GATGGAG-TTTACCA-CC-T-GC-TTTAGGCTGCACT--CT-C-AAGCAA--CCTG-AC-TC-TAG-AA-TACG-CCTGTCTG-CGCCTA-CCAGACTCACG--CCTCC-ATGGGCCTAGCACCCACTTT-GGG-AG-CCCCTGTC--AA-GGGAACTTGAGACACGTGTCAG-TAGGCGA-TGC-AC-AAA-CGC-ATC-AACGCCGCATCTCCT-AAACA-CGTCG-AGTG-TTAGG-AC-TT-GGCGC-T-GGG-C-TCAT--CCTGTTCGCTTCG-CC-GTTACT-AA-GGGAATCCC-ATTTGG---
	C239_19	---GCTGT-AATA-TTTAGCC-TTA-GATGGAG-TTTACCA-CC-T-GC-TTTAGGCTGCACT--CT-C-AAGCAA--CCTG-AC-TC-TAG-AA-TACG-CCTGTCTG-CGCCTA-CCAGACTCACG--CCTCC-ATGGGCCTAGCACCCACTTT-GGG-AG-CCCCTGTC--AA-GGGAACTTGAGACACGTGTCAG-TAGGCGA-TGC-AC-AAA-CGC-ATC-AACGCCGCATCTCCTAAAACA-CGTCG-AGTG-TTAGG-AC-TT-GGCGC-T--GG-C-TCAT-CCCTGTTCGC-TCG-CC-GTTACT-AA-GGGAA-TCCCATTTGG---
	C239_40	---GCTGT-AATA-TTTAGCC-TTA-GATGGAG-TTTACCA-CC-T-GC-TTTAGGCTGCACT--CT-C-AAGCAA--CCTG-AC-TC-TAG-AA-TACG-CCTGTCTG-CGCCTA-CCAGACTCACG--CCTCC-ATGGGCCTAGCACCCACTTTGGGG-AG-CCCCTGTC--AAGGGGAACTTGAGACACGTGTCAG-TAGGCGA-TGC-AC-AAA-CGC-ATC-AACGCCGCATCTCCT-AAACA-CGTCG-AGTG-TTAGG-AC-TT-GGCGC-T--GG-C-TCAT-CCCTGTTCGC-TCG-CC-GTTACT-AA-GGG-A-TCCCATTTGG---
	C239_212	---GCTGT-AATA-TTTAGCC-TTA-GATGGAG-TTTACCA-CC-T-GC-TTTAGGCTGCACT--CT-C-AAGCAA--CCTG-AC-TC-TAG-AA-TACG-CCTGTCTG-CGCCTA-CCAGACTCACG--CCTCC-ATGGGCCTAGCACCCACTTT-GGG-AG-CCCCTGTC--AA-GGGAACTTGAGACACGTGTCAG-TAGGCGA-TGC-AC-AAA-CGC-ATC-AACGCCGCATCTCCT-AAACA-CGTCG-AGTG-TTAGG-AC-TT-GGCGC-T-GGA-C-TCAT--CCTGTTCGC-TCG-CC-GTTACT-AA-GGGAATCCC-ATTTGGT--
	C239_3	---GCTGT-AATA-TTTAGCC-TTA-GATGGAG-TTTACCA-CC-T-GC-TTTAGGCTGCACT--CT-C-AAGCAA--CCTG-AC-TC-TAG-AA-TACG-CCTGTCTG-CGCCTA-CCAGACTCACG--CCTCC-ATGGGCCTAGCACCCACTTT-GGG-AG-CCCCTGTC--AA-GGGAACTTGAGACACGTGTCAG-TAGACGA-TGC-AC-AAA-CGC-ATC-AACGCCGCATCTCCT-AAACA-CGTCG-AGTG-TTAGG-AC-TT-GGCGC-T-GG--C-TCAT-CCCTGTTCGC-TCG-CC-GTTACT-AA-GGGAA-TCCCATTTGGT--
	C239_193	---GCTGT-AATA-TTTAGCC-TTA-GATGGAG-TTTACCA-CC-T-GC-TTTAGGCTGCACT--CT-C-AAGCAA--CCTG-AC-TC-TAG-AA-TACG-CCTGCTTG-CGCCTA-CCAGACTCGTG--TCTCC-ATGGGCCTAGCACCCACTTT-GGG-AG-CCCCTGTC--AA-GGGAACTTGAGACACGTGTCAG-TAGGCGA-TGC-AC-AAA-CGC-ATC-AACGCCGCATCTCCT-AAACA-CGTCG-AGTG-TTAGG-AC-TT-GGCGC-T-GGG-C-TCAT-CCCTGTTCGC-TCG-CC-GTTACT-AA-GGGAA-TCCCATTTGG---
	C239_299	---GCTGT-AATA-TTTAGCC-TTA-GATGGAG-TTTACCA-CC-T-GC-TTTAGGCTGCACT--CT-C-AAGCAA--CCTG-AC-TC-TAG-AA-TACG-CCTGTCTG-CGCCTA-CCAGACTCACG--CCTCC-ATGGGCCTAGCACCCACTTT-GGG-AG-CCCCTGTC--AA-GGGAACTTGAGACACGTGTCAG-TAGGCGA-TGC-AC-AAA-CGC-ATC-AACGCCGCATCTCCT-AAACA-CGTCG-AGTG-TTAGG-AC-TT-GGCGC-T-GGGTC-TCAT-CCCTGTTCGCTTCG-CC-GTTACT-AA-GGGAA-TCCCATTT-----
	C239_280	---GCTGT-AATA-TTTAGCC-TTA-GATGGAG-TTTACCA-CC-T-GC-TTTAGGCTGCACT--CT-C-AAGCAA--CCTG-AC-TC-TAG-AA-TACG-CCTGTCTG-CGCCTA-CCAGACTCACG--CCTCC-ATGGGCCTAGCACCCACTTT-GGG-AG-CCCCTGTC--AA-GGGAACTTGAGACACGTGTCAG-TAGGCGA-TGC-AC-AAA-CGC-ATC-AACGCCGCATCTCCT-AAACA-CGTCG-AGTG-TTAGG-AC-TT-GGCGC-T-GGG-C-TCTA-TCCTGTTCGC-TCG-CC-GTTACT-AA-GGGAA-TCCCATTTGG---
	C239_31	---GCTGT-AATA-TTTAGCC-TTA-GATGGAG-TTTACCA-CC-T-GC-TTTAGGCTGCACT--CT-C-AAGCAA--CCTG-AC-TC-TAG-AA-TACG-CCTGTCTG-CGCCTA-CCAGACTCACG--CCTCC-ATGGGCCTAGCACCCACTTT-GGG-AG-CCCCTGTC--AA-GGGAACTTGAGACACGTGTCAG-TAGGCGA-TGC-AC-AAA-CGC-ATC-AACGCCGCATCTCCT-AAACA-CGTCG-AGTGTTTAGG-AC-TT-GGCGC-T-GGA-C-TCAT-CCCTGTTCGC-TCG-CC-GTTACT-AA-GGGAA-TCCCATTTG----
	C239_222	---GCTGT-AATA-TTTAGCC-TTA-GATGGAG-TTTACCA-CC-T-GC-TTTAGGCTGCACT--CT-C-AAGCAA--CCTG-AC-TC-TAG-AA-TACG-CCTGTCTG-CGCCTA-CCAGACTCACG--CCTCC-ATGGGCCTAGCACCCACTTT-GGG-AG-CCCCTGTC--AA-GGGAACTTGAGACACGTGTCAG-TAGGCGA-TGC-AC-AAA-CGC-ATC-AACGCCGCATCTCCT-AAACA-CGTCG-AGTG-TTAGGTAC-TTGGTCGC-T-GGGTC-TCAT-CCCTGTTCGCTTCG-CC-GTTACT-AA-GGGAACTCCCA--------
	C239_79	---GCTGT-AATA-TTTAGCC-TTA-GATGGAG-TTTACCA-CC-T-GC-TTTAGGCTGCACT--CT-C-AAGCAA--CCTG-AC-TC-TAG-AA-TACG-CCTGTCTG-CGCCTA-CCAGACTCACG--CCTCC-ATGGGCCTAGCACCCACTTT-GGG-AG-CCCCTGCC--AA-GGGAACTTGAGACACGTGTCAG-TAGGCGA-TGC-AC-AAA-CGC-ATC-AACGCCGCATCTCCT-AAACA-CGTCG-AGTG-TTAGG-AC-TT-GGCGC-T-GGG-C-TCAT-CCCTGTTCGC-TCG-CC-GTTACT-AA-GGGAA-TCCCATTTGG---
	C239_23	---GCTGT-AATA-TTTAGCC-TTA-GATGGAG-TTTACCA-CC-T-GC-TTTAGGCTGCACT--CT-C-AAGCAA--CCTG-AC-TC-TAG-AA-TACG-CCTGTCTG-CGCCTA-CCAGACTCACG--CCTCC-ATGGGCCTAGCACCCACTTT-GGG-AG-CCCCTGTC--AAGGGGAACTTGAGACACATGTCAG-TAGGCGA-TGC-AC-AAA-CGC-ATC-AACGCCGCATCTCCT-AAACA-CGTCG-AGTG-TTAGG-AC-TT-GGCGC-T-GGG-C-TCAT-CCCTGTTCGC-TCG-CC-GTTACT-AA-GGGAA-TCCCATTTG----
	C239_214	---GCTGT-AATA-TTTAGCC-TTA-GATGGAG-TTTACCA-CC-T-GC-TTTAGGCTGCACT--CT-C-AAGCAA--CCTG-AC-TC-TAG-AA-TACG-CCTGTCTG-CGCCTA-CCAGACTCACG--CCTCC-ATGGGCCTAGCGCCCACTTT-GGG-AG-CCCCTGTC--AA-GGGAACTTGAGACACGTGTCAG-TAGGCGA-TGC-AC-AAA-CGC-ATC-AACGCCGCATCTCCT-AAACA-CGTCG-AGTG-TTAGG-AC-TT-GGCGC-T-GGG-C-TCAT-CCCTGTTCGC-TCG-CC-GTTACT-AA-GGGAA-TCCCATTTGG---
	C239_75	---GCTGT-AATA-TTTAGCC-TTA-GATGGAG-TTTACCA-CC-T-GC-TTTAGGCTGCACT--CT-C-AAGCAA--CCTG-AC-TC-TAG-AA-TACG-CCTGTCTG-CGCCTA-CCAGACTCACG--CCTTC-ATGGGCCTAGCACCCACTTT-GGG-AG-CCCCTGTC--AA-GGGAACTTGAGACACGTGTCAG-TAGGCGA-TGC-AC-AAA-CGC-ATC-AACGCCGCATCTCCT-AAACA-CGTCG-AGTG-TTAGG-AC-TT-GGCGC-T-GGG-C-TCAT-CCCTGTTCGC-TCG-CC-GTTACT-AA-GGGAA-TCCCATTTGG---
	C239_300	---GCTGT-AATA-TTTAGCC-TTA-GATGGAG-TTTACCA-CC-T-GC-TTTAGGCTGCACT--CT-C-AAGCAA--CCTG-AC-TC-TAG-AA-TACG-CCTGTCTG-CGCCTA-CCAGACTCACG--CCTCC-ATGGGCCTAGCACCCACTTT-GGG-AG-CCCCTGTC--AA-GGGAACTTGAGACACGTGTCAG-TAGGCGA-TGC-AC-AGA-CGC-ATC-AACGCCGCATCTCCT-AAACA-CGTCG-AGTG-TTAGG-AC-TT-GGCGC-T-GGG-C-TCAT-CCCTGTTCGCTTCG-CC-GTTACT-AA-GGGAA-TCCCATTTG----
	C239_157	---GCTGT-AATA-TTTAGCC-TTA-GATGGAG-TTTACCA-CC-T-GC-TTTAGGCTGCACT--CT-C-AAGCAA--CCTG-AC-TC-TAG-AA-TACG-CCTGTCTG-CGCCTA-CCAGACTCACG--CCTTC-ATGGGCCTAGCACCCACTTT-GGG-AG-CCCCTGTC--AA-GGGAACTTGAGACACGTGTCAG-TAGGCGA-TGC-AC-AAA-CGC-ATC-AACGCCGCATCTCCT-AAACA-CGTCG-AGTG-TTAGG-AC-TT-GGCGC-T-GGG-C-TCAT-CCCTGTTCGC-TCG-CC-GTTACT-AA-GGGAA-TCCCATTTGG---
	C239_224	---GCTGT-AATA-TTTAGCC-TTA-GATGGAG-TTTACCA-CC-T-GC-TTTAGGCTGCACT--CT-C-AAGCAA--CCTG-AC-TC-TAG-AA-TACG-CCTGTCTG-CGCCTA-CCAGACTCACG--CCTTCGATGGGCCTAGCACCCACTTT-GGG-AG-CCCCTGTC--AA-GGGAACTTGAGACACGTGTCAG-TAGGCGA-TGC-AC-AAA-CGC-ATC-AACGCCGCATCTCCT-AAACA-CGTCG-AGTG-TTAGG-AC-TT-GGCGC-T-GGG-C-TCAT-CCCTGTTCGC-TCG-CC-GTTACT-AA-GGGAA-TCCCATTTG----
	C239_6	---GCTGT-AATA-TTTAGCC-TTA-GATGGAG-TTTACCA-CC-T-GC-TTTAGGCTGCACT--CT-C-AAGCAA--CCTG-AC-TC-TAG-AA-TACG-CCTGTCTG-CGCCTA-CCAGACTCACG--CCTTT-ATGGGCCTAGCACCCACTTT-GGG-AG-CCCCTGTC--AA-GGGAACTTGAGACACGTGTCAG-TAGGCGA-TGC-AC-AAA-CGC-ATC-AACGCCGCATCTCCT-AAACA-CGTCG-AGTG-TTAGG-AC-TT-GGCGC-T-GGG-C-TCAT-CCCTGTTCGC-TCG-CC-GTTACT-AA-GGGAA-TCCCATTTGG---
	C239_76	---GCTGT-AATA-TTTAGCC-TTA-GATGGAG-TTTACCA-CC-T-GC-TTTAGGCTGCACT--CT-C-AAGCAA--CCTG-AC-TC-TAG-AA-TACG-CCTGTCTG-CGCCTA-CTAGACTCACG--CCTCC-ATGGGCCTAGCACCCACTTT-GGG-AG-CCCCTGTC--AA-GGGAACTTGAGACACGTGTCAG-TAGGCGA-TGC-AC-AAA-CGC-ATC-AACGCCGCATCTCCT-AAACA-CGTCG-AGTG-TTAGG-AC-TT-GGCGC-T-GGG-C-TCAT-CCCTGTTCGC-TCG-CC-GTTACT-AA-GGGAA-TCCCATTTGG---
	C239_216	---GCTGT-AATA-TTTAGCC-TTA-GATGGAG-TTTACCA-CC-T-GC-TTTAGGCTGCACT--CT-C-AAGCAA--CCTG-AC-TC-TAG-AA-TACG-CCTGTCTG-CGCCTA-CTAGACTCACG--CCTCC-ATGGGCCTAGCACCCACTTT-GGG-AG-CCCCTGTC--AA-GGGAACTTGAGACACGTGTCAG-TAGGCGA-TGC-AC-AGA-CGC-ATC-AACGCCGCATCTCCT-AAACA-CGTCG-AGTG-TTAGG-AC-TT-GGCGC-T-GGG-C-TCAT-CCCTGTTCGC-TCG-CC-GTTACT-AA-GGGAA-TCCCATTTGG---
	C239_47	---GCTGT-AATA-TTTAGCC-TTA-GATGGAG-TTTACCA-CC-T-GC-TTTAGGCTGCA-T--CT-C-AAGCAA--CCTG-AC-TC-TAG-AA-TACG-CCTGTCTG-CGCCTA-CCAGACTCACG--CCTCC-ATGGGCCTAGCACCCACTTT-GGG-AG-CCCCTGTC--AA-GGGAACTTGAGACACATGTCAG-TAGGCGA-TGC-AC-AAA-CGC-ATC-AACGCCGCATCTCCT-AAACA-CGTCG-AGTG-TTAGG-AC-TT-GGCGC-T-GGG-C-TCAT-CCCTGTTCGC-TCG-CC-GTTACT-AA-GGGAA-TCCCATTTGGT--
	C239_122	---GCTGT-AATA-TTTAGCC-TTA-GATGGAG-TTTACCA-CC-T-GC-TTTAGGCTGCACT--CT-C-AAGCAA--CCTG-AC-TC-TAG-AA-TACG-CCTGTCTG-CGCCTA-CCAGACTCACG--CCTCC-ATGGGCCTAGCACCCACTTT-GGG-AG-CCCCTGTC--AA-GGGAACTTGAGACACGTGTCAG-TAGGCGA-TGC-AC-AAA-CGC-ATC-AACGCCGCATCTCCT-AAACA-CGTCG-AGTG-TTAGG-AC-TT-GGCGC-T-GGG-C-TCAT-CCCTGTTCGC-TCG-CC-GTTACT-AA-GGGAA-TCCCATTTGG---
	C239_49	---GCTGT-AATA-TTTAGCC-TTA-GATGGAG-TTTACCA-CC-T-GC-TTTAGGCTGCA-T--CT-C-AAGCAA--CCTG-AC-TC-TAG-AA-TACG-CCTGTCTG-CGCCTA-CCAGACTCACG--CCTCC-ATGGGCCTAGCACCCACTTT-GGG-AG-CCCCTGTC--AA-GGGAACTTGAGACACGTGTCAG-TAGGCGA-TGC-AC-AGA-CGC-ATC-AACGCCGCATCTCCT-AAACA-CGTCG-AGTG-TTAGG-AC-TT-GGCGC-T-GGG-C-TCAT-CCCTGTTCGC-TCG-CC-GTTACT-AA-GGGAA-TCCCATTTGGT--
	C239_54	---GCTGT-AATA-TTTAGCC-TTA-GATGGAG-TTTACCA-CC-T-GC-TTTAGGCTGCA-T--CT-C-AAGCAA--CCTG-AC-TC-TAG-AA-TACG-CCTGTCTG-CGCCTA-CCAGACTCGTG--TCTCC-ATGGGCCTAGCACCCACTCT-GGG-AG-CCCCTGTC--AA-GGGAACTTGAGACACGTGTCAG-TAGACGA-TGC-AC-AAA-CGC-ATC-AACGCCGCATCTCCT-AAACA-CGTCG-AGTG-TTAGG-AC-TT-GGCGC-T-GGG-C-TCAT-CCCTGTTCGC-TCG-CC-GTTACT-AA-GGGAA-TCCCATTTGGT--
	C239_289	---GCTGT-AATA-TTTAGCC-TTA-GATGGAG-TTTACCA-CC-T-GC-TTTAGGCTGCACT--CT-C-AAGCAA--CCTG-AC-TC-TAG-AA-TACG-CCTGTCTG-CGCCTA-CCAGACTCACG--CCTCC-ATGGGCCTAGCACCCACTTT-GGG-AG-CCCCTGTC--AA-GGGAACTTGAGACACGTGTCAG-TAGGCGA-TGC-AC-AAA-CGC-ATC-AACGCCGCATCTCCT-AAACA-CGTCG-AGTG-TTAGG-AC-TT-GGCGC-T-GGG-C-TCAT-CCCTGTTCGCTTCG-CC-GTTACT-AA-GGGAA-TCCCATTTG----
	C239_35	---GCTGT-AATA-TTTAGCC-TTA-GATGGAG-TTTACCA-CC-T-GC-TTTAGGCTGCACT--CT-C-AAGCAA--CCTG-AC-TC-TAG-AA-TACG-CCTGTCTG-CGCCTA-CCAGACTCACG--CCTCC-ATGGGCCTAGCACCCACTTT-GGG-AG-CCCCTGTC--AA-GGGAACTTGAGACACGTGTCAG-TAGGCGA-TGC-AC-AAA-CGC-ATC-AACGCCGCATCTCCT-AAACA-CGTCG-AGTG-TTAGG-AC-TT-GGCGC-T--GG-C-TCAT-CCCTGTTCGC-TCG-CC-GTTACT-AA-GGGAT-C-CCATTTGGTT-
	C239_57	---GCTGT-AATA-TTTAGCC-TTA-GATGGAG-TTTACCA-CC-T-GC-TTTAGGCTGCACT--CT-C-AAGCAA--CCTG-AC-TC-TAG-AA-TACG-CCTGTCTG-CGCCTA-CCAGACTCACG--CCTCC-ATGGGCCTAGCACCCACTTT-GGG-AG-CCCCTGTC--AA-GGGAACTTGAGACACGTGTCAG-TAGGCGA-TGC-AC-AAA-CGC-ATC-AACGCCGCATCTCCT-AAACA-CCTCG-AGTG-TTAGG-AC-TT-GGCGC-T-GGA-C-TCAT-CCCTGTTCGC-TCG-CC-GTTACT-AA-GGGAA-TCCCATTTGG---
	C239_48	---GCTGT-AATA-TTTAGCCTTTA-GATGGAG-TTTACCA-CC-T-GC-TTTAGGCTGCA-T--CT-C-AAGCAA--CCTG-AC-TC-TAG-AA-TACG-CCTGTCTG-CGCCTA-CCAGACTCACG--CCTCC-ATGGGCCTAGCACCCACTTT-GGG-AG-CCCCTGTC--AA-GGGAACTTGAGACACATGTCAG-TAGGCGA-TGC-AC-AAA-CGC-ATC-AACGCCGCATCTCCT-AAACA-CGTCG-AGTG-TTAGG-AC-TT-GGCGC-T-GGG-C-TCAT-CCCTGTTCGC-TCG-CC-GTTACT-AA-GGGAA-TCCCATTTGG---
	C239_129	---GCTGT-AATA-TTTAGCC-TTA-GATGGAG-TTTACCA-CC-T-GC-TTTAGGCTGCACT--CT-C-AAGCAA--CCTG-AC-TC-TAG-AA-TACG-CCTGTCTG-CGCCTA-CCAGACTCACG--CCTCC-ATGGGCCTAGCACCCACTTT-GGG-AG-CCCCTGTC--AA-GGGAACTTGAGACACGTGTCAG-TAGGCGA-TGC-AC-AAA-CGC-ATC-AACGCCGCATCTCCT-AAACA-CGTCG-AGTG-TTAGG-AC-TT-GGCGC-T-GGG-C-TCAT-CCCTGTTCGC-TCG-CC-GTTACT-AA-GGGAA-TCCCACTTTG---
	C239_65	---GCTGT-AATA-TTTAGCC-TTA-GATGGAG-TTTACCA-CC-T-GC-TTTAGGCTGCACT--CT-C-AAGCAA--CCTG-AC-TC-TAG-AA-TACG-CCTGTCTG-CGCCTA-CCAGACTCACG--CCTCC-ATGGGCCTAGCACCCACTTT-GGG-AG-CCCCTGTC--AA-GGGAACTTGAGACACGTGTCAG-TAGACGA-TGC-AC-AAA-CGC-ATC-AACGCCGCATCTCCT-AAACA-CGTCG-AGTG-TTAGG-AC-TT-GGCGC-T-GGG-C-TCAT-CCCTGTTCGC-TCG-CC-GTTACT-AA-GGGAA-TCCCATTTGG---
	C239_131	---GCTGT-AATA-TTTAGCC-TTA-GATGGAG-TTTACCA-CC-T-GC-TTTAGGCTGCACT--CT-C-AAGCAA--CCTG-AC-TC-TAG-AA-TACG-CCTGTCTG-CGCCTA-CCAGACTCACG--CCTCC-ATGGGCCTAGCACCCACTTT-GGG-AG-CCCCTGTC--AA-GGGAACTTGAGACACATGTCAG-TAGGCGA-TGC-AC-AAA-CGC-ATC-AACGCCGCATCTCCT-AAACA-CGTCG-AGTG-TTAGG-AC-TT-GGCGC-T-GGG-C-TCAT-CCCTGTTCGC-TCG-CC-GTTACT-AA-GGGAA-TCCCATTTGG---
	C239_17	---GCTGT-AATA-TTTAGCC-TTA-GATGGAG-TTTACCA-CC-T-GC-TTTAGGCTGCACT--CT-C-AAGCAA--CCTG-AC-TC-TAG-AA-TACG-CCTGTCTG-CGCCTA-CCAGACTCACG--TCTCC-ATGGGCCTAGCACCCACTTT-GGG-AG-CCCCTGTC--AA-GGGAACTTGAGACACGTGTCAG-TAGGCGA-TGC-AC-AAA-CGC-ATC-AACGCCGCATCTCCT-AAACA-CGTCG-AGTG-TTAGG-AC-TT-GGCGC-T--GG-C-TCAT-CCCTGTTCGC-TCG-CC-GTTACT-AG-GGAAT-C-CCATTTGGTT-
	C239_98	---GCTGT-AATATTTTAGCCTTTA-GATGGAGTTTTACCA-CC-T-GC-TTTAGGCTGCA-T--CT-C-AAGCAA--CCTG-AC-TC-TAG-AA-TACG-CCTGTCTG-CGCCTA-CCAGACTCACG--CCTCC-ATGGGCCTAGCACCCACTTT-GGG-AG-CCCCTGTC--AA-GGGAACTTGAGACACGTGTCAG-TAGGCGA-TGC-AC-AGA-CGC-ATC-AACGCCGCATCTCCT-AAACA-CGTCG-AGTG-TTAGG-AC-TT-GGCGC-T-GGG-C-TCAT-CCCTGTTCGC-TCG-CC-GTTACT-AA-GGGAA-TCCCATTT-----
	C239_68	---GCTGT-AATA-TTTAGCC-TTA-GATGGAG-TTTACCA-CC-T-GC-TTTAGGCTGCA-T--CT-C-AAGCAA--CCTG-AC-TC-TAG-AA-TACG-CCTGTCTG-CGCCTA-CTAGACTCACG--CCTCC-ATGGGCCTAGCACCCACTTT-GGG-AG-CCCCTGTC--AA-GGGAACTTGAGACACGTGTCAG-TAGGCGA-TGC-AC-AGA-CGC-ATC-AACGCCGCATCTCCT-AAACA-CGTCG-AGTG-TTAGG-AC-TT-GGCGC-T-GGG-C-TCAT-CCCTGTTCGC-TCG-CC-GTTACT-AA-GGGAA-TCCCATTTGGT--
	C239_233	---GCTGT-AATA-TTTAGCC-TTA-GATGGAG-TTTACCA-CC-T-GC-TTTAGGCTGCACT--CT-C-AAGCAA--CCTG-AC-TC-TAG-AA-TACG-CCTGTCTG-CGCCTA-CCAGACTCACG--CCTCC-ATGGGCCTAGCACCCACTTT-GGG-AG-CCCCTGTC--AA-GGGAACTTGAGACACGTGTCAG-TAGGCGA-TGC-AC-AAA-CGC-ATC-AACGCCGCATCTCCT-AAACA-CGTCG-AGTG-TTAGG-AC-TT-GGCGC-T-GGG-C-TCAT--CCTGTTCGC-TCG-CC-GTTACT-AA-GGGAATCCC-ATTTGGT--
	C239_103	---GCTGT-AATA-TTTAGTCCTTA-GATGGAG-TTTACCA-CC-T-GC-TTTAGGCTGCACT--CT-C-AAGCAA--CCTG-AC-TC-TAG-AA-TACG-CCTGTCTG-CGCCTA-CCAGACTCACG--CCTCC-ATGGGCCTAGCACCCACTTT-GGG-AG-CCCCTGTC--AA-GGGAACTTGAGACACGTGTCAG-TAGGCGA-TGC-AC-AGA-CGC-ATC-AACGCCGCATCTCCT-AAACA-CGTCG-AGTG-TTAGG-AC-TT-GGCGC-T-GGG-C-TCAT-CCCTGTTCGC-TCG-CC-GTTACT-AA-GGGAA-TCCCATTTG----
	C239_177	---GCTGT-AATATTTTAGCC-TTA-GATGGAG-TTTACCA-CC-T-GC-TTTAGGCTGCACT--CT-C-AAGCAA--CCTG-AC-TC-TAG-AA-TACG-CCTGTCTG-CGCCTA-CCAGACTCACG--CCTCC-ATGGGCCTAGCACCCACTTT-GGG-AG-CCCCTGTC--AA-GGGAACTTGAGACACGTGTCAG-TAGACGA-TGC-AC-AAA-CGC-ATC-AACGCCGCATCTCCT-AAACA-CGTCG-AGTG-TTAGG-AC-TT-GGCGC-T-GGG-C-TCAT-CCCTGTTCGC-TCG-CC-GTTACT-AA-GGGAA-TCCCATTTG----
	C239_16	---GCTGT-AATA-TTTAGCC-TTA-GATGGAG-TTTACCA-CC-T-GC-TTTAGGCTGCACT--CT-C-AAGCAA--CCTG-AC-TC-TAG-AA-TACG-CCTGTCTG-CGCCTA-CCAGACTCACG--CCTCC-ATGGGCCTAGCACCCACTTT-GGG-AG-CCCCTGTC--AA-GGGAACTTGAGACACGTGTCAG-TAGGCGA-TGC-AC-AGA-CGC-ATC-AACGCCGCATCTCCT-AAACA-CGTCG-AGTG-TTAGG-AC-TT-GGCGC-T-GGG-C-TCAT-CCCTGTTCGC-TCG-CC-GTTACT-AA-GGGAA-TCCCATTTGG---
	C239_102	---GTGGT-CGTA-TTTAGCC-TTA-GATGGAG-TTTACCA-CC-T-GC-TTTAGGCTGCACT--CT-C-AAGCAA--CCTG-AC-TC-TAG-AA-TACG-CCTGTCTG-CGCCTA-CCAGACTCACG--CCTCC-ATGGGCCTAGCACCCACTTT-GGG-AG-CCCCTGTC--AA-GGGAACTTGAGACACGTGTCAG-TAGGCGA-TGC-AC-AAA-CGC-ATC-AACGCCGCATCTCCT-AAACA-CGTCG-AGTG-TTAGG-AC-TT-GGCGC-T-GGG-C-TCAT-CCCTGTTCGC-TCG-CC-GTTACT-AA-GGGAA-TCCCATTTGG---
	C313_268	---GCTGT-AATA-TTTAGCC-TTA-GATGGAG-TTTACCA-CC-T-GC-TTTAGGCTGCACT--CT-C-AAGCAA--CCTG-AC-TC-TAG-AA-TACG-CCTGCTCG-CGCCTA-CCAGACTCACG--CCTCC-ATGGGCCTAGCACCCACTTT-GGG-AG-CCCCTGTC--AA-GGGAACTTGAGACACGTGTCAG-TAGGCGA-TGC-AC-AAA-CGC-ATC-AACGCCGCATCTCCT-AAACA-CGTCG-AGTG-TTAGG-AC-TT-GGCGC-T-GGG-C-TCAT--CCTGTTCGC-TCG-CC-GTTACT-AACGGGAACTCCCATTTG----
	C313_365	---GCTGT-AATA-TTTAGCC-TTA-GATGGAG-TTTACCA-CC-T-GC-TTTAGGCTGCACT--CT-C-AAGCAA--CCTG-AC-TC-TAG-AA-TACG-CCTGCTTG-CGCCTA-CCAGACTCACG--CCTCC-ATGGGCCTAGCACCCACTTT-GGG-AG-CCCCTGTC--AA-GGGAACTTGAGACACGTGTCAG-TAGGCGA-TGC-AC-AAA-CGC-ATC-AACGCCGCATCTCCT-AAACA-CGTCG-AGTG-TTAGG-AC-TT-GGCGC-T-GGG-C-TCAT-CCCTGTTCGC-TCG-CC-GTTACT-AA-GGGAA-TCCCATTTGG---
	C313_337	---GCTGT-AATA-TTTAGCC-TTA-GATGGAG-TTTACCA-CC-T-GC-TTTAGGCTGCACT--CT-C-AAGCAA--CCTG-AC-TC-TAG-AA-TACG-CCTGTCTG-CGCCTA-CCAGACTCACG--CCTCC-ATGGGCCTAGCACCCACTTT-GGG-AG-CCCCTGTC--AA-GGGAACTTGAAACACATGTCAG-TAGACGA-TGC-AC-AAA-CGC-ATC-AACGCCGCATCTCCT-AAACA-CATCG-AGTG-TTAGG-AC-TT-GGCGC-T-GGG-CTTCAT-CCCTGTTCGC-TCG-CC-GTTACT-AA-GGGAA-TCCCATTTG----
	C313_396	---GCTGT-AATA-TTTAGCC-TTA-GATGGAG-TTTACCA-CC-T-GC-TTTAGGCTGCACT--CT-C-AAGCAA--CCTG-AC-TC-TAG-AA-TACG-CCTGTCTG-CGCCTA-CCAGACTCACG--CCTCC-ATGGGCCTAGCACCCACTTT-GGG-AG-CCCCTGTC--AA-GAGAACTTGAGACACGTGTCAG-TAGGCGA-TGC-AC-AAA-CGC-ATC-AACGCCGCATCTCCT-AAACA-CGTCG-AGTG-TTAGG-AC-TT-GGCGC-T-GGG-C-TCAT--CCTGTTCGCTTCG-CC-GTTACT-AA-GGGAATCCC-ATTTGG---
	C313_217	---GCTGT-AATA-TTTAGCC-TTA-GATGGAG-TTTACCA-CC-T-GC-TTTAGGCTGCACT--CT-C-AAGCAA--CCTG-AC-TC-TAG-AA-TACG-CCTGTCTG-CGCCTA-CCAGACTCACG--CCTCC-ATGGGCCTAGCACCCACTTT-GGG-AG-CCCCTGTC--AA-GAGAACTTGAGACACGTGTCAG-TAGGCGA-TGC-AC-AAA-CGC-ATC-AACGCCGCATCTCCT-AAACA-CGTCG-AGTG-TTAGG-AC-TT-GGCGC-T-GGG-C-TCAT-CCCTGTTCGC-TCG-CC-GTTACT-AA-GGGAA-TCCCATTTGG---
	C313_295	---GCTGT-AATA-TTTAGCC-TTA-GATGGAG-TTTACCA-CC-T-GC-TTTAGGCTGCACT--CT-C-AAGCAA--CCTG-AC-TC-TAG-AA-TACG-CCTGTCTG-CGCCTA-CCAGACTCACG--CCTCC-ATGGGCCTAGCACCCACTTT-GGG-AA-CCCCTGTC--AA-GGGAACTTGAGACACGTGTCAG-TAGGCGA-TGC-AC-AAA-CGC-ATC-AACGCCGCATCTCCT-AAACA-CGTCG-AGTG-TTAGG-AC-TT-GGCGC-T-GGG-C-TCAT-CCCTGTTCGC-TCG-CC-GTTACT-AA-GGGAA-TCCCATTTGG---
	C313_230	---GCTGT-AATA-TTTAGCC-TTA-GATGGAG-TTTACCA-CC-T-GC-TTTAGGCTGCACT--CT-C-AAGCAA--CCTG-AC-TC-TAG-AA-TACG-CCTGTCTG-CGCCTA-CCAGACTCACG--CCTCC-ATGGGCCTAGCACCCACTTT-GGG-AG-CCCCTGTC--AA-GGGAACTTGAAACACATGTCAG-TAGACGA-TGC-AC-AAA-CGC-ATC-AACGCCGCATCTCCT-AAACA-CATCG-AGTG-TTAGG-AC-TT-GGCGC-T-GGG-C-TCAT-CCCTGTTCGC-TCG-CC-GTTACT-AA-GGGAACTCCCATTTG----
	C313_81	---GCTGT-AATA-TTTAGCC-TTA-GATGGAG-TTTACCA-CC-T-GC-TTTAGGCTGCACT--CT-C-AAGCAA--CCTG-AC-TC-TAG-AA-TACG-CCTGTCTG-CGCCTA-CCAGACTCACG--CCTCC-ATGGGCCTAGCACCCACTTT-GGG-AA-CCCCTGTC--AA-GGGAACTTGAGACACGTGTCAG-TAGGCGA-TGC-AC-AAA-CGC-ATC-AACGCCGCATCTCCT-AAACA-CGTCG-AGTG-TTAGG-AC-TT-GGCGC-T-GG--C-TCAT-CCCTGTTCGC-TCG-CC-GTTACT-AA-GGGAA-TCCCATTTGGT--
	C313_180	---GCTGT-AATA-TTTAGCC-TTA-GATGGAG-TTTACCA-CC-T-GC-TTTAGGCTGCACT--CT-C-AAGCAA--CCTG-AC-TC-TAG-AA-TACG-CCTGTCTG-CGCCTA-CCAGACTCACG--CCTCC-ATGGGCCTAGCACCCACTTT-GGG-AG-CCCCTGTC--AA-GGGAACTTGAAACACATGTCAG-TAGGCGA-TGC-AC-AAA-CGC-ATC-AACGCCGCATCTCCT-AAACA-CATCG-AGTG-TTAGG-AC-TT-GGCGC-T-GGG-C-TCAT-CCCTGTTCGC-TCG-CC-GTTACT-AA-GGGAA-TCCCATTTGG---
	C313_273	---GCTGT-AATA-TTTAGCC-TTA-GATGGAG-TTTACCA-CC-T-GC-TTTAGGCTGCACT--CT-C-AAGCAA--CCTG-AC-TC-TAG-AA-TACG-CCTGTCTG-CGCCTA-CCAGACTCACG--CCTCC-ATGGGCCTAGCACCCACTTT-GGG-AG-CCCCTGTC--AA-GGGAACTTGAGACACATGTCAG-TAGGCGA-TGC-AC-AAA-CGC-ATC-AACGCCGCATCTCCT-AAACA-CATCG-AGTG-TTAGG-AC-TT-GGCGC-T-GGG-C-TCAT-CCCTGTTCGC-TCG-CC-GTTACT-AA-GGGAA-TCCCATTTGG---
	C313_227	---GCTGT-AATA-TTTAGCC-TTA-GATGGAG-TTTACCA-CC-T-GC-TTTAGGCTGCACT--CT-C-AAGCAA--CCTG-AC-TC-TAG-AA-TACG-CCTGTCTG-CGCCTA-CCAGACTCACG--CCTCC-ATGGGCCTAGCACCCACTTT-GGG-AG-CCCCTGTC--AA-GGGAACTTGAGACACGTGTCAG-TAGGCGA-TGC-AC-AAA-CGC-ATC-AACGCCGCATCTCCT-AAACA-CATCG-AGTG-TTAGG-AC-TT-GGCGC-T-GGG-C-TCAT-CCCTGTTCGC-TCG-CC-GTTACT-AA-GGGAA-TCCCATTTGG---
	C313_320	---GCTGT-AATA-TTTAGCC-TTA-GATGGAG-TTTACCA-CC-T-GC-TTTAGGCTGCACT--CT-C-AAGCAA--CCTG-AC-TC-TAG-AA-TACG-CCTGTCTG-CGCCTA-CCAGACTCACG--CCTCC-ATGGGCCTAGCACCCACTTT-GGG-AG-CCCCTGTC--AA-GGGAACTTGAGACACGTGTCAG-TAGGCGA-TGC-AC-AAA-CGC-ATC-AACGCCGCATCTCCT-AAACA-CGTCG-AGTG-TTAGG-AC-TT-GGCGC-T-GGA-C-TCAT-CCCTGTTCGC-TCG-CC-GTTACT-AA-GGGAA-TCCCATTTGG---
	C313_189	---GCTGT-AATA-TTTAGCC-TTA-GATGGAG-TTTACCA-CC-T-GC-TTTAGGCTGCACT--CT-C-AAGCAA--CCTG-AC-TC-TAG-AA-TACG-CCTGTCTG-CGCCTA-CCAGACTCACG--CCTCC-ATGGGCCTAGCACCCACTTT-GGG-AG-CCCCTGTC--AA-GGGAACTTGAGACACGTGTCAG-TAGGCGA-TGC-AC-AAA-CGC-ATC-AACGCCGCATCTCCT-AAACA-CGTCG-AGTG-TTAGG-AC-TT-GGCGC-T-GGG-C-TCAT-CCCTGTTCGC-TCG-CC-GTTACT-AA-GGGAA-TCCCATTTGG---
	C313_251	---GCTGT-AATA-TTTAGCC-TTA-GATGGAG-TTTACCA-CC-T-GC-TTTAGGCTGCACT--CT-C-AAGCAA--CCTG-AC-TC-TAG-AA-TACG-CCTGTCTG-CGCCTA-CCAGACTCACG--CCTCC-ATGGGCCTAGCACCCACTTT-GGG-AG-CCCCTGTC--AA-GGGAACTTGAGACACGTGTCAG-TAGGCGA-TGC-AC-AAA-CGC-ATC-AACGCCGCATCTCCT-AAACA-CGTCG-AGTG-TTAGG-AC-TT-GGCGC-T-GGG-C-TCAT-CCCTGTTCGC-TCG-CC-GTTACT-AA-GGGAA-TCCCATTTGG---
	C313_214	---GCTGT-AATA-TTTAGCC-TTA-GATGGAG-TTTACCA-CC-T-GC-TTTAGGCTGCACT--CT-C-AAGCAA--CCTG-AC-TC-TAG-AA-TACG-CCTGTCTG-CGCCTA-CCAGACTCACG--CCTCC-ATGGGCCTAGCACCCACTTT-GGG-AG-CCCCTGTC--AA-GGGAACTTGAGACACATGTCAG-TAGGCGA-TGC-AC-AAA-CGC-ATC-AACGCCGCATCTCCT-AAACA-CGTCG-AGTG-TTAGG-AC-TT-GGCGC-T-GGG-C-TCAT-CCCTGTTCGC-TCG-CC-GTTACT-AA-GGGAA-TCCCATTTGG---
	C313_68	---GCTGT-AATA-TTTAGCC-TTA-GATGGAG-TTTACCA-CC-T-GC-TTTAGGCTGCACT--CT-C-AAGCAA--CCTG-AC-TC-TAG-AA-TACG-CCTGTCTG-CGCCTA-CCAGACTCACG--CCTCC-ATGGGCCTAGCACCCACTTT-GGG-AG-CCCCTGTC--AA-GGGAACTTGAGACACGTGTCAG-TAGGCGA-TGC-AC-AAA-CGC-ATC-AACGCCGCATCTCCT-AAACA-CGTCG-AGTG-TTAGG-AC-TT-GGCGC-T-GGG-C-TCAT-CCCTGTTCGC-TCG-CC-GTTACT-AA-GGGAA-TCCCATTTGG---
	C313_377	---GCTGT-AATA-TTTAGCC-TTA-GATGGAG-TTTACCA-CC-T-GC-TTTAGGCTGCACT--CT-C-AAGCAA--CCTG-AC-TC-TAG-AA-TACG-CCTGTCTG-CGCCTA-CCAGACTCACG--CCTCC-ATGGGCCTAGCACCCACTTT-GGG-AG-CCCCTGTC--AAGGGGAACTTGAGACACGTGTCAG-TAGGCGA-TGC-AC-AAA-CGC-ATC-AACGCCGCATCTCCT-AAACA-CGTCG-AGTG-TTAGG-AC-TT-GGCGC-T-GGG-C-TCAT-CCCTGTTCGC-TCG-CC-GTTACG-TA-AGGGAATCCCATTT-----
	C313_42	---GCTGT-AATA-TTTAGCC-TTA-GATGGAG-TTTACCA-CC-T-GC-TTTAGGCTGCACT--CT-C-AAGCAA--CCTG-AC-TC-TAG-AA-TACG-CCTGTCTG-CGCCTA-CCAGACTCACG--CCTCC-ATGGGCCTAGCACCCACTTT-GGG-AG-CCCCTGTC--AA-GGGAACTTGAGACACGTGTCAG-TAGGCGA-TGC-AC-AAA-CGC-ATC-AACGCCGCATCTCCT-AAAACACGTCG-AGTG-TTAGG-AC-TT-GGCGC-T-GGG-C-TCAT-CCCTGTTCGC-TCG-CC-GTTACT-AA-GGGAA-TCCCATTTG----
	C313_436	---GCTGT-AATA-TTTAGCC-TTA-GATGGAG-TTTACCA-CC-T-GC-TTTAGGCTGCACT--CT-C-AAGCAA--CCTG-AC-TC-TAG-AA-TACG-CCTGTCTG-CGCCTA-CCAGACTCACG--CCTCC-ATGGGCCTAGCACCCACTTT-GGG-AG-CCCCTGTC--AA-GGGAACTTGAGACACGTGTCAG-TAGGCGA-TGC-AC-AGA-CGC-ATC-AACGCCGCATCTCCT-AAACA-CGTCG-AGTG-TTAGG-AC-TT-GGCGC-T-GGG-C-TCAT-CCCTGTTCGC-TCG-CC-GTTACT-AA-GGGAA-TCCCATTTGG---
	C313_63	---GCTGT-AATA-TTTAGCC-TTA-GATGGAG-TTTACCA-CC-T-GC-TTTAGGCTGCACT--CT-C-AAGCAA--CCTG-AC-TC-TAG-AA-TACG-CCTGTCTG-CGCCTA-CCAGACTCACG--CCTCC-ATGGGCCTAGCACCCACTTT-GGG-AGCCCCCTGTC--AA-GGGAACTTGAGACACATGTCAG-TAGGCGA-TGC-AC-AAA-CGC-ATC-AACGCCGCATCCTCCTAAACA-CATCG-AGTG-TTAGG-AC--T-TGCGC-T-GGG-C-TCAT-CCCTGTTCGC-TCG-CC-GTTACT-AA-GGGAA-TCCCATTTG----
	C313_75	---GCTGT-AATA-TTTAGCC-TTA-GATGGAG-TTTACCA-CC-T-GC-TTTAGGCTGCACT--CT-C-AAGCAA--CCTG-AC-TC-TAG-AA-TACG-CCTGTCTG-CGCCTA-CCAGACTCACG--CCTCC-ATGGGCCTAGCACCCACTTT-GGG-AG-CCCCTGTC--AA-GGGAACTTGAGACACGTGTCAG-TAGACGA-TGC-AC-AAA-CGC-ATC-AACGCCGCATCTCCT-AAACA-CGTCG-AGTG-TTAGG-AC-TT-GGCGC-T-GGG-C-TCAT-CCCTGTTCGC-TCG-CC-GTTACT-AA-GGGAA-TCCCATTTGG---
	C313_358	---GCTGT-AATA-TTTAGCC-TTA-GATGGAG-TTTACCA-CC-T-GC-TTTAGGCTGCACT--CT-C-AAGCAA--CCTG-AC-TC-TAG-AA-TACG-CCTGTCTG-CGCCTA-CCAGACTCACG--CCTCC-ATGGGCCTAGCACCCACTTTCGGG-AG-CCCCTGTC--AA-GGGAACTTGAGACACGTGTCAG-TAGGCGA-TGC-AC-AAA-CGC-ATC-AACGCCGCATCTCCCTAAACA-CGTCG-AGTG-TTAGG-AC-TT-GGCGC-T-GGG-C-TCAT-CCCTGTTCGC-TCG-CC-GTTACT-AA-GGGAA-TCCCTATT-----
	C313_294	---GCTGT-AATA-TTTAGCC-TTA-GATGGAG-TTTACCA-CC-T-GC-TTTAGGCTGCACT--CT-C-AAGCAA--CCTG-AC-TC-TAG-AA-TACG-CCTGTCTG-CGCCTA-CCAGACTCACG--CCTCC-ATGGGCCTAGCACCCACTTT-GGG-AG-CCCCTGTC--AA-GGGAACTTGAAACACGTGTCAG-TAGGCGA-TGC-AC-AAA-CGC-ATC-AACGCCGCATCTCCT-AAACA-CGTCG-AGTG-TTAGG-AC-TT-GGCGC-T-GGA-C-TCAT--CCTGTTCGC-TCG-CC-GTTACT-AA-GGGAACTCCCATTTGG---
	C313_170	---GCTGT-AATA-TTTAGCC-TTA-GATGGAG-TTTACCA-CC-T-GC-TTTAGGCTGCACT--CT-C-AAGCAA--CCTG-AC-TC-TAG-AA-TACG-CCTGTCTG-CGCCTA-CCAGACTCACG--CCTCC-ATGGGCCTAGCACCCACTTT-GGG-AG-CCCCTGTC--AA-GGGAACTTGAGACACGTGTCAG-TAGACGA-TGC-AC-AAA-CGC-ATC-AACGCCGCATCTCCT-AAACA-CATCG-AGTG-TTAGG-AC-TT-GGCGC-T-GGG-C-TCAT-CCCTGTTCGC-TCG-CC-GTTACT-AA-GGGAA-TCCCATTTGG---
	C313_215	---GCTGT-AATA-TTTAGCC-TTA-GATGGAG-TTTACCA-CC-T-GC-TTTAGGCTGCACT--CT-C-AAGCAA--CCTG-AC-TC-TAG-AA-TACG-CCTGTCTG-CGCCTA-CCAGACTCACG--CCTCC-ATGGGCCTAGCACCCACTTT-GGG-AG-CCCCTGTC--AA-GGGAACTTGAGACACGTGTCAG-TAGGCGA-TGC-AC-AGA-CGC-ATC-AACGCCGCATCTCCT-AAACA-CGTCG-AGTG-TTAGG-AC-TT-GGCGC-T-GGG-C-TCAT-CCCTGTTCGC-TCG-CC-GTTACT-AA-AGGAA-TCCCATTTGG---
	C313_135	---GCTGT-AATA-TTTAGCC-TTA-GATGGAG-TTTACCA-CC-T-GC-TTTAGGCTGCACT--CT-C-AAGCAA--CCTG-AC-TC-TAG-AA-TACG-CCTGTCTG-CGCCTA-CCAGACTCACG--CCTTC-ATGGGCCTAGCACCCACTTT-GGG-AG-CCCCTGTC--AA-GGGAACTTGAGACACGTGTCAG-TAGGCGA-TGC-AC-AAA-CGC-ATC-AACGCCGCATCTCCT-AAACA-CGTCG-AGTG-TTAGG-AC-TT-GGCGC-T-GGG-C-TCAT-CCCTGTTCGC-TCG-CC-GTTACT-AA-GGGAA-TCCCATTTGG---
	C313_231	---GCTGT-AATA-TTTAGCC-TTA-GATGGAG-TTTACCA-CC-T-GC-TTTAGGCTGCACT--CT-C-AAGCAA--CCTG-AC-TC-TAG-AA-TACG-CCTGTCTG-CGCCTA-CTAGACTCACG--CCTCC-ATGGGCCTAGCACCCACTTT-GGG-AG-CCCCTGTC--AA-GGGAACTTGAGACACGTGTCAG-TAGGCGA-TGC-AC-AGA-CGC-ATC-AACGCCGCATCTCCT-AAACA-CGTCG-AGTG-TTAGG-AC-TT-GGCGC-T-GGG-C-TCAT-CCCTGTTCGC-TCG-CC-GTTACT-AA-GGGAA-TCCCATTTGG---
	C313_411	---GCTGT-AATA-TTTAGCC-TTA-GATGGAG-TTTACCA-CC-T-GC-TTTAGGCTGCACT--CT-C-AAGCAA--CCTG-AC-TC-TAG-AA-TACG-CCTGTCTG-CGCCTA-CCAGACTCACG--CCTCC-ATGGGCCTAGCACCCACTTT-GGG-AG-CCCCTGTC--AA-GGGAACTTGAGACACGTGTCAG-TAGGCGA-TGC-AC-AAA-CGC-ATC-AACGCCGCATCTCCT-AAACA-CGTCG-AGTG-TTAGG-AC-TT-GGCGC-T-GGG-C-TCAT-CCCTGTTCGCTTCG-CC-GTTACT-AA-GGGAA-TCCCATTTG----
	K243_133	---GCTGT-AATA-TTTAGCC-TTA-GATGGAG-TTTACCA-CC-T-GC-TTTAGGCTGCACT--CT-C-AAGCAA--CCTG-AC-TC-TAG-AA-TACG-CCTGCTTG-CGCCTA-CCAGACTCACG--CCTCC-ATGGGCCTAGCACCCACTTT-GGG-AG-CCCCTGTC--AA-GGGAACTTGAGACACGTGTCAG-TAGGCGA-TGC-AC-AAA-CGC-ATC-AACGCCGCATCTCCT-AAACA-CGTCG-AGTG-TTAGG-AC-TT-GGCGC-T-GGG-C-TCAT-CCCTGTTCGC-TCG-CC-GTTACT-AA-GGGAA-TCCCATTTGG---
	K243_389	---GCTGT-AATA-TTTAGCC-TTA-GATGGAG-TTTACCA-CC-T-GC-TTTAGGCTGCACT--CT-C-AAGCAA--CCTG-AC-TC-TAG-AA-TACG-CCTGCTTG-CGCCTA-CCAGACTCACG--CCTCC-ATGGGCCTAGCACCCACTTT-GGG-AG-CCCCTGTC--AA-GGGAACTTGAGACACGTGTCAG-TAGGCGA-TGC-AC-AGA-CGC-ATC-AACGCCGCATCTCCT-AAACA-CGTCG-AGTG-TTAGG-AC-TT-GGCGC-T-GGG-C-TCAT-CCCTGTTCGC-TCG-CC-GTTACT-AA-GGGAA-TCCCATTTGG---
	K243_279	---GCTGT-AATA-TTTAGCC-TTA-GATGGAG-TTTACCA-CC-T-GC-TTTAGGCTGCACT--CT-C-AAGCAA--CCTG-AC-TC-TAG-AA-TACG-CCTGTCTG-CGCATA-CCAGACTCACG--CCTCC-ATGGGCCTAGCACCCACTTT-GGG-AG-CCCCTGTC--AA-GGGAACTTGAGACACGTGTCAG-TAGACGA-TGC-AC-AAA-CGC-ATC-AACGCCGCATCTCCT-AAACA-CATCG-AGTG-TTAGG-AC-TT-GGCGC-T-GGG-C-TCAT-CCCTGTTCGC-TCG-CC-GTTACT-AA-GGGAA-TCCCATTTGG---
	K243_374	---GCTGT-AATA-TTTAGCC-TTA-GATGGAG-TTTACCA-CC-T-GC-TTTAGGCTGCACT--CT-C-AAGCAA--CCTG-AC-TC-TAG-AA-TACG-CCTGTCTG-CGCCTA-CCAGACTCACG--CCTCC-ATGGGCCTAGCACCCACTTT-GGG-AG-CCCCTGTC--AA-GGGAACTTGAAACACATGTCAG-TAGACGA-TGC-AC-AAA-CGC-ATC-AACGCCGCATCTCCT-AAACA-CATCG-AGTG-TTAGG-AC-TT-GGCGC-T-GGG-C-TCAT-CCCTGTTCGC-TCG-CC-GTTACT-AA-GGGAA-TCCCATTTGG---
	K243_424	---GCTGT-AATA-TTTAGCC-TTA-GATGGAG-TTTACCA-CC-T-GC-TTTAGGCTGCACT--CT-C-AAGCAA--CCTG-AC-TC-TAG-AA-TACG-CCTGTCTG-CGCCTA-CCAGACTCACG--CCTCC-ATGGGCCTAGCACCCACTTT-GGG-AG-CCCCTGTC--AA-GGGAACTTGAGACACGTGTCAG-TAGGCGA-TGC-AC-AAA-CGC-ATC-AACGCCGCATCTCCT-AAACA-CATCG-AGTG-TTAGG-AC-TT-GGCGC-T-GGG-C-TCAT-CCCTGTTCGC-TCG-CC-GTTACT-AA-GGGAA-TCCCATTTGG---
	K243_262	---GCTGT-AATA-TTTAGCC-TTA-GATGGAG-TTTACCA-CC-T-GC-TTTAGGCTGCACT--CT-C-AAGCAA--CCTG-AC-TC-TAG-AA-TACG-CCTGTCTG-CGCCTA-CCAGACTCACG--CCTCC-ATGGGCCTAGCACCCACTTT-GGG-AG-CCCCTGTC--AA-GGGAACTTGAGACACGTGTCAG-TAGGCGA-TGC-AC-AGA-CGC-ATC-AACGCCGCATCTCCT-AAACA-CGTCG-AGTG-TTAGG-AC-TT-GGCGC-T-GGG-C-TCAT-CCCTGTTCGC-TCG-CC-GTTACT-AA-GGGAA-TCCCTGTTGG---
	K243_156	---GCTGT-AATA-TTTAGCC-TTA-GATGGAG-TTTACCA-CC-T-GC-TTTAGGCTGCACT--CT-C-AAGCAA--CCTG-AC-TC-TAG-AA-TACG-CCTGTCTG-CGCCTA-CCAGACTCACG--CCTCC-ATGGGCCTAGCACCCACTTT-GGG-AG-CCCCTGTC--AA-GGGAACTTGAGACACGTGTCAG-TAGGCGA-TGC-AC-AAA-CGC-ATC-AACGCCGCATCTCCT-AAACA-CGTCG-AGTG-TTAGG-AC-TT-GGCGC-T-GGG-C-TCAT-CCCTGTTCGC-TCG-CC-GTTACT-AA-GGGAA-TCCCATTTGG---
	K243_136	---GCTGT-AATA-TTTAGCC-TTA-GATGGAG-TTTACCA-CC-T-GC-TTTAGGCTGCA-T--CT-C-AAGCAA--CCTG-AC-TC-TAG-AA-TACG-CCTGTCTG-CGCATA-CCAGACTCACG--CCTCC-ATGGGCCTAGCACCCACTTT-GGG-AG-CCCCTGTC--AA-GGGAACTTGAGACACGTGTCAG-TAGGCGA-TGC-AC-AAA-CGC-ATC-AACGCCGCATCTCCT-AAACA-CGTCG-AGTG-TTAGG-AC-TT-GGCGC-T-GGG-C-TCAT-CCCTGTTCGC-TCG-CC-GTTACT-AA-GGGAA-TCCCATTTGGT--
	K243_23	---GCTGT-AATA-TTTAGCC-TTA-GATGGAG-TTTACCA-CC-T-GC-TTTAGGCTGCACT--CT-C-AAGCAA--CCTG-AC-TC-TAG-AA-TACG-CCTGTCTG-CGCATA-CCAGACTCACG--CCTCC-ATGGGCCTAGCACCCACTTT-GGG-AG-CCCCTGTC--AA-GGGAACTTGAGACACGTGTCAG-TAGGCGA-TGC-AC-AAA-CGC-ATC-AACGCCGCATCTCCT-AAACA-CGTCG-AGTG-TTAGG-AC-TT-GGCGC-T-GGG-C-TCAT-CCCTGTTCGC-TCG-CC-GTTACT-AA-GGGAA-TCCCATTTTG---
	K243_119	---GCTGT-AATA-TTTAGCC-TTA-GATGGAG-TTTACCA-CC-T-GC-TTTAGGCTGCA-T--CT-C-AAGCAA--CCTG-AC-TC-TAG-AA-TACG-CCTGTCTG-CGCCTA-CCAGACTCACG--CCTTC-ATGGGCCTAGCACCCACTTT-GGG-AG-CCCCTGTC--AA-GGGAACTTGAGACACGTGTCAG-TAGGCGA-TGC-AC-AGA-CGC-ATC-AACGCCGCATCTCCT-AAACA-CGTCG-AGTG-TTAGG-AC-TT-GGCGC-T-GGG-C-TCAT-CCCTGTTCGC-TCG-CC-GTTACT-AA-GGGAA-TCCCATTTGGT--
	K243_84	---GCTGT-AATA-TTTAGCC-TTA-GATGGAG-TTTACCA-CC-T-GC-TTTAGGCTGCACT--CT-C-AAGCAA--CCTG-AC-TC-TAG-AA-TACG-CCTGTCTG-CGCCTA-CCAGACTCACG--CCTCC-ATGGGCCTAGCACCCACTTT-GGG-AG-CCCCTGTC--AA-GGGAACTTGAGACACGTGTCAG-TAGGCGA-TGC-AC-AAA-CGC-ATC-AACGCCGCATCTCCT-AAACA-CGTCG-AGTG-TTAGG-AC-TT-GGCGC-T-GGG-C-TCAT-CCCTGTTCGC-TCG-CC-GTTACT-AA-GGGAA-TCCCATTTGG---
	K243_87	---GCTGT-AATA-TTTAGCC-TTA-GATGGAG-TTTACCA-CC-T-GC-TTTAGGCTGCACT--CT-C-AAGCAA--CCTG-AC-TC-TAG-AA-TACG-CCTGTCTG-CGCCTA-CTAGACTCACG--CCTCC-ATGGGCCTAGCACCCACTTT-GGG-AG-CCCCTGTC--AA-GGGAACTTGAGACACGTGTCAG-TAGGCGA-TGC-AC-AAA-CGC-ATC-AACGCCGCATCTCCT-AAACA-CGTCG-AGTG-TTAGG-AC-TT-GGCGC-T-GGG-C-TCAT-CCCTGTTCGC-TCG-CC-GTTACT-AA-GGGAA-TCCCATTTGG---
	K243_210	---GCTGT-AATA-TTTAGCC-TTA-GATGGAG-TTTACCA-CC-T-GC-TTTAGGCTGCACT--CT-C-AAGCAA--CCTG-AC-TC-TAG-AA-TACG-CCTGTCTG-CGCCTA-CCAGACTCACG--CCTCC-ATGGGCCTAGCACCCACTTT-GGG-AG-CCCCTGTC--AA-GGGAACTTGAGACACGTGTCAG-TAGGCGA-TGC-AC-AGA-CGC-ATC-AACGCCGCATCTCCT-AAACA-CGTCG-AGTG-TTAGG-AC-TT-GGCGC-T-GGG-C-TCAT-CCCTGTTCGC-TCG-CC-GTTACT-AA-GGGAA-TCCCATTTGG---
	K243_40	---GCTGT-AATA-TTTAGCC-TTA-GATGGAG-TTTACCA-CC-T-GC-TTTAGGCTGCACT--CT-C-AAGCAA--CCTG-AC-TC-TAG-AA-TACG-CCTGTCTG-CGCCTA-CCAGACTCACG--CCTCC-ATGGGCCTAGCACCCACTTT-GGG-AG-CCCCTGTC--AA-GGGAACTTGAGACACGTGTCAG-TAGGCGA-TGC-AC-AAA-CGC-ATC-AACGCCGCATCTCCT-AAACA-CGTCG-AGTG-TTAGG-AC-TT-GGCGC-T--GG-C-TCAT-CCCTGTTCGC-TCG-CC-GTTACT-AA-GGGAT-C-CCATTTGGTT-
	K244_327	---ATAGT-TATA-TTTAGCT-TTA-GGTGAAG-TTTACCA-CC-T-GC-TTTAGGCTGCACT--CT-C-AAGCAA--CCTG-AC-TC-TAG-AA-TACG-CCTGTCTG-CGCCTA-CCAGACTCACG--CCTCC-ATGGGCCTAGCACCCACTTT-GGG-AG-CCCCTGTC--AA-GGGAACTTGAGACACGTGTCAG-TAGGCGA-TGC-AC-AAA-CGC-ATC-AACGCCGCATCTCCT-AAACA-CGTCG-AGTG-TTAGG-AC-TT-GGCGC-T-GGG-C-TCAT-CCCTGTTCGC-TCG-CC-GTTACT-AA-GGGAA-TCCCATTTGG---
	K244_127	---GCTGT-AATA-TTTAGCC-TTA-GATGGAG-TTTACCA-CC-T-GC-TTTAGGCTGCACT--CT-C-AAGCAA--CCTG-AC-TC-TAG-AA-TACG-CCTGTCTG-CGCCTA-CCAGACTCACG--CCTCC-ATGGGCCTAGCACCCACTTT-GGG-AG-CCCCTGTC--AA-GGGAACTTGAGACACGTGTCAG-TAGGCGA-TGC-AC-AGA-CGC-ATC-AACGCCGCATCTCCT-AAACA-CGTCG-AGTG-TTAGG-AC-TT-GGCGC-T-GGG-C-TCAT-CCCTGTTCGC-TCG-CC-GTTACT-AA-GGGAA-TCCTTTTAGT---
	K243_106	---GCTGT-AATA-TTTAGCC-TTA-GATGGAG-TTTACCA-CC-T-GC-TTTAGGCTGCACT--CT-C-AAGCAA--CCTG-AC-TC-TAG-AA-TACG-CCTGTCTG-CGCCTA-CCAGACTCACG--CCTCC-ATGGGCCTAGCACCCACTTT-GGG-AG-CCCCTGTC--AA-GGGAACTTGAGACACGTGTCAG-TAGGCGA-TGC-AC-AAA-CGC-ATC-AACGCCGCATCTCCT-AAACA-CGTCG-AGTG-TTAGG-AC-TT-GGCGC-T-GGG-C-TCAT-CCCTGTTCGC-TCG-CC-GTTACT-AA-GGGAA-TCCCATTTGG---
	K244_308	---GCTGT-AATA-TTTAGCC-TTA-GATGGAG-TTTACCA-CC-T-GC-TTTAGGCTGCACT--CT-C-AAGCAA--CCTG-AC-TC-TAG-AA-TACG-CCTGTCTG-CGCATA-CCAGACTCACG--CCTCC-ATGGGCCTAGCACCCACTTT-GGG-AG-CCCCTGTC--AA-GGGAACTTGAGACACGTGTCAG-TAGGCGA-TGC-AC-AAA-CGC-ATC-AACGCCGCATCTCCT-AAACA-CGTCG-AGTG-TTAGG-AC-TT-GGCGC-T-GGG-C-TCAT-CCCTGTTCGC-TCG-CC-GTTACT-AA-GGGAA-TCCCATTTGG---
	K245_220	---GCTGT-AATA-TTTAGCC-TTA-GATGGAG-TTTACCACCC-T-GC-TTTAGGCTGCATT--CC-C-AAGCAA--CCTG-AC-TC-TAG-AA-TACG-CCTGTCTG-CGCCTA-CCAGACTCACG--CCTCC-ATGGGCCTAGCACCCACTTT-GGG-AG-CCCCTGTC--AA-GGGAACTTGAGACACGTGTCAG-TAGGCGA-TGC-AC-AAA-CGC-ATC-AACGCCGCATCTCCT-AAACA-CGTCG-AGTG-TTAGG-AC-TT-GGCGC-T-GGG-C-TCAT-CCCTGTTCGC-TCG-CC-GTTACT-AA-GGGAATCCCTGTTG-----
	K245_233	---GCTGT-AATA-TTTAGCC-TTA-GATGGAG-TTTACCA-CC-T-GC-TTTAGGCTGCACT--CT-C-AAGCAA--CCTG-AC-TC-TAG-AA-TACG-CCTCTCTG-CGCCTA-CCAGACTCACG--CCTCC-ATGGGCCTAGCACCCACTTT-GGG-AG-CCCCTGTC--AA-GGGAACTTGAGACACGTGTCAG-TAGGCGA-TGC-AC-AAA-CGC-ATC-AACGCCGCATCTCCT-AAACA-CGTCG-AGTG-TTAGG-AC-TT-GGCGC-T-GGG-C-TCAT-CCCTGTTCGC-TCG-CC-GTTACT-AA-GGGAA-TCCCACTTTG---
	K245_164	---GCTGT-AATA-TTTAGCC-TTA-GATGGAG-TTTACCA-CC-T-GC-TTTAGGCTGCACT--CT-C-AAGCAA--CCTG-AC-TC-TAG-AA-TACG-CCTCTCTG-CGCCTA-CCAGACTCACG--CCTCC-ATGGGCCTAGCACCCACTTT-GGG-AG-CCCCTGTC--AA-GGGAACTTGAGACACGTGTCAG-TAGGCGA-TGC-AC-AAA-CGC-ATC-AACGCCGCATCTCCT-AAACA-CGTCG-AGTG-TTAGG-AC-TT-GGCGC-T-GGG-C-TCAT-CCCTGTTCGC-TCG-CC-GTTACT-AACGGGAACTCCCATTT-----
	K245_99	---GCTGT-AATA-TTTAGCC-TTA-GATGGAG-TTTACCA-CC-T-GC-TTTAGGCTGCACT--CT-C-AAGCAA--CCTG-AC-TC-TAG-AA-TACG-CCTCTCTG-CGCCTA-CCAGACTCACG--CCTCC-ATGGGCCTAGCACCCACTTT-GGG-AG-CCCCTGTC--AA-GGGAACTTGAGACACGTGTCAG-TAGGCGA-TGC-AC-AAA-CGC-ATC-AACGCCGCATCTCCT-AAACA-CGTCG-AGTG-TTAGG-AC-TT-GGCGC-T-GGG-C-TCAT-CCCTGTTCGC-TCG-CC-GTTACT-AA-GGGAA-TCCCATTTGG---
	K244_170	---GCTGT-AATA-TTTAGCC-TTA-GATGGAG-TTTACCA-CC-T-GC-TTTAGGCTGCACT--CT-C-AAGCAA--CCTG-AC-TC-TAG-AA-TACG-CCTGTCTG-CGCCTA-CCAGACTCACG--CCTCC-ATGGGCCTAGCACCCACTTT-GGG-AG-CCCCTGTC--AA-GGGAACTTGAGACACGTGTCAG-TAGGCGA-TGC-AC-AAA-CGC-ATC-AACGCCGCATCTCCT-AAACA-CGTCG-AGTG-TTAGG-AC-TT-GGCGC-T-GGG-C-TCAT-CCCTGTTCGC-TCG-CC-GTTACT-AA-GGGAA-TCCCATTTGG---
	K245_312	---GCTGT-AATA-TTTAGCC-TTA-GATGGAG-TTTACCA-CC-T-GC-TTTAGGCTGCACT--CT-C-AAGCAA--CCTG-AC-TC-TAG-AA-TACG-CCTCTCTG-CGCCTA-CCAGACTCACG--CCTCC-ATGGGCCTAGCACCCACTTT-GGG-AG-CCCCTGTC--AA-GGGAACTTGAGACACGTGTCAG-TAGGCGA-TGC-AC-AAA-CGC-ATC-AACGCCGCATCTCCT-AAACA-CGTCG-AGTG-TTAGG-AC-TT-GGCGC-T-GGG-C-TCAT-CCCTGTTCGCTTCG-CC-GTTACT-AA-GGGAA-TCCCATTTG----
	K244_195	---GCTGT-AATA-TTTAGCC-TTA-GATGGAG-TTTACCA-CC-T-GC-TTTAGGCTGCACT--CT-C-AAGCAA--CCTG-AC-TC-TAG-AA-TACG-CCTGTCTG-CGTCTA-CCAGACTCACG--CCTCC-ATGGGCCTAGCACCCACTTT-GGG-AG-CCCCTGTC--AA-GGGAACTTGAGACACGTGTCAG-TAGGCGA-TGC-AC-AAA-CGC-ATC-AACGCCGCATCTCCT-AAACA-CGTCG-AGTG-TTAGG-AC-TT-GGCGC-T-GGG-C-TCAT-CCCTGTTCGC-TCG-CC-GTTACT-AA-GGGAA-TCCCATTTGG---
	K244_328	---GCTGT-AATA-TTTAGCC-TTA-GATGGAG-TTTACCA-CC-T-GC-TTTAGGCTGCACT--CT-C-AAGCAA--CCTG-AC-TC-TAG-AA-TACG-CCTGTCTG-CGCCTA-CCAGACTCACG--CCTCC-ATGGGCCTAGCACCCACTTT-GGG-AG-CCCCTGTC--AA-GGGAACTTGAGACACGTGTCAG-TAGGCGA-TGC-AC-AGA-CGC-ATC-AACGCCGCATCTCCT-AAACA-CGTCG-AGTG-TTAGG-AC-TT-GGCGC-T-GGG-C-TCAT-CCCTGTTCGC-TCG-CC-GTTACT-AA-GGGAA-TCCCATTTGG---
	K245_327	---GCTGT-AATA-TTTAGCC-TTA-GATGGAG-TTTACCA-CC-T-GC-TTTAGGCTGCACT--CT-CAAGCAAC--CCTG-AC-TC-TAG-AA-TACG-CCTGTCTG-CGCCTA-CCAGACTCACG--CCTCC-ATGGGCCTAGCACCCACTTT-GGG-AG-CCCCTGTC--AA-GGGAACTTGAGACACGTGTCAG-TAGGCGA-TGC-AC-AAA-CGC-ATC-AACGCCGCATCTCCT-AAACA-CGTCG-AGTG-TTAGG-AC-TT-GGCGC-T-GGG-C-TCAT-CCCTGTTCGC-TCG-CC-GTTACT-AA-GGGAA-TCCCATTTG----
	K245_94	---GCTGT-AATA-TTTAGCC-TTA-GATGGAG-TTTACCA-CC-T-GC-TTTAGGCTGCACT--CT-C-AAGCAA--CCTG-AC-TC-TAG-AA-TACG-CCTGCTCG-CGCCTA-CCAGACTCGTG--TCTCC-ATGGGCCTAGCACCCACTTT-GGG-AG-CCCCTGTC--AA-GGGAACTTGAGACACGTGTCAG-TAGGCGA-TGC-AC-AAA-CGC-ATC-AACGCCGCATCTCCT-AAACA-CGTCG-AGTG-TTAGG-AC-TT-GGCGC-T-GGG-C-TCAT-CCCTGTTCGC-TCG-CC-GTTACT-AA-GGGAA-TCCCATTTGG---
	K244_98	---GCTGT-AATA-TTTAGCC-TTA-GATGGAG-TTTACCA-CC-T-GC-TTTAGGCTGCA-T--CT-C-AAGCAA--CCTG-AC-TC-TAG-AA-TACG-CCTGTCTG-CGCCTA-CCAGACTCACG--CCTCC-ATGGGCCTAGCACCCACTTT-GGG-AG-CCCCTGTC--AA-GGGAACTTGAGACACGTGTCAG-TAGGCGA-TGC-AC-AAA-CGC-ATC-AACGCCGCATCTCCT-AAACA-CGTCG-AGTG-TTAGG-AC-TT-GGCGC-T-GGG-C-TCAT-CCCTGTTCGC-TCG-CC-GTTACT-AA-GGGAA-TCCCATTTGGT--
	K245_237	---GCTGT-AATA-TTTAGCC-TTA-GATGGAG-TTTACCA-CC-T-GC-TTTAGGCTGCACT--CT-C-AAGCAA--CCTG-AC-TC-TAG-AA-TACG-CCTGTCTG-CGCCTA-CCAGACTCACG--CCTCC-ATGGGCCTAGCACCCACTTT-GGG-AG-CCCCTGTC--AA-GGGAACTTGAAACACATGTCAG-TAGACGA-TGC-AC-AAA-CGC-ATC-AACGCCGCACCTCCT-AAACA-CATCG-AGTG-TTAGG-AC-TT-GGCGC-T-GGG-C-TCAT-CCCTGTTCGC-TCG-CC-GTTACT-AA-GGGAA-TCCCATTTGG---
	K245_21	---GCTGT-AATA-TTTAGCC-TTA-GATGGAG-TTTACCA-CC-T-GC-TTTAGGCTGCACT--CT-C-AAGCAA--CCTG-AC-TC-TAG-AA-TACG-CCTGTCTG-CGCATA-CCAGACTCACG--CCTCC-ATGGGCCTAGCACCCACTTT-GGG-AG-CCCCTGTC--AA-GGGAACTTGAGACACGTGTCAG-TAGGCGA-TGC-AC-AAA-CGC-ATC-AACGCCGCATCTCCT-AAACA-CGTCG-AGTG-TTAGG-AC-TT-GGCGC-T-GGG-C-TCAT-CCCTGTTCGC-TCG-CC-GTTACT-AA-GGGAA-TCCCATTTGG---
	K245_158	---GCTGT-AATA-TTTAGCC-TTA-GATGGAG-TTTACCA-CC-T-GC-TTTAGGCTGCACT--CT-C-AAGCAA--CCTG-AC-TC-TAG-AA-TACG-CCTGTCTG-CGCATA-CCAGACTCACG--CCTCC-ATGGGCCTAGCACCCACTTT-GGG-AG-CCCCTGTC--AA-GGGAACTTGAGACACGTGTCAG-TAGGCGA-TGC-AC-AAA-CGC-ATC-AACGCCGCATCTCCT-AAACA-CGTCG-AGTG-TTAGG-AC-TT-GGCGC-T-GGG-C-TCAT-CCCTGTTCGC-TCG-CC-GTTACT-AA-GGGAA-TCCCATTTGG---
	K245_301	---GCTGT-AATA-TTTAGCC-TTA-GATGGAG-TTTACCA-CC-T-GC-TTTAGGCTGCACT--CT-C-AAGCAA--CCTG-AC-TC-TAG-AA-TACG-CCTGTCTG-CGCCTA-CCAGACTCACG--CCTCC-ATGGGCCTAGCACCCACTTT-GGG-AG-CCCCTGTC--AA-GGGAACTTGAGACACATGTCAG-TAGACGA-TGC-AC-AAA-CGC-ATC-AACGCCGCATCTCCT-AAACA-CATCG-AGTG-TTAGG-AC-TT-GGCGC-T-GGG-C-TCAT-CCCTGTTCGC-TCG-CC-GTTACT-AA-GGGAA-TCCCATTTGG---
	K245_174	---GCTGT-AATA-TTTAGCC-TTA-GATGGAG-TTTACCA-CC-T-GC-TTTAGGCTGCACT--CT-C-AAGCAA--CCTG-AC-TC-TAG-AA-TACG-CCTGTCTG-CGCATA-CCAGACTCACG--CCTCC-ATGGGCCTAGCACCCACTTT-GGG-AG-CCCCTGTC--AA-GGGAACTTGAGACACGTGTCAG-TAGGCGA-TGC-AC-AGA-CGC-ATC-AACGCCGCATCTCCT-AAACA-CGTCG-AGTG-TTAGG-AC-TT-GGCGC-T-GGG-C-TCAT-CCCTGTTCGC-TCG-CC-GTTACT-AA-GGGAA-TCCCATTTGG---
	K245_27	---GCTGT-AATA-TTTAGCC-TTA-GATGGAG-TTTACCA-CC-T-GC-TTTAGGCTGCACT--CT-C-AAGCAA--CCTG-AC-TC-TAG-AA-TACG-CCTGTCTG-CGCCTA-CCAGACTCACG--CCTCC-ATGGGCCTAGCACCCACTTT-GGG-AG-CCCCTGTC--AA-GGGAACTTGAGACACGTGTCAG-TAGGCGA-TGC-AC-AAA-CGC-ATC-AACGCCGCATCTCCT-AAACA-CGTCG-AGTG-TTAGG-AC-TT-GGCGC-G-TGG-C-TCAT-CCCTGTTCGC-TCG-CC-GTTACT-AA-GGGAA-TCCCATTTGG---
	K245_190	---GCTGT-AATA-TTTAGCC-TTA-GATGGAG-TTTACCA-CC-T-GC-TTTAGGCTGCACT--CT-C-AAGCAA--CCTG-AC-TC-TAG-AA-TACG-CCTGTCTG-CGCCTA-CCAGACTCACG--CCTCC-ATGGGCCTAGCACCCACTTT-GGG-AG-CCCCTGTC--AA-GGGAACTTGAGACACGTGTCAG-TAGGCGA-TGC-AC-AAA-CGC-ATC-AACGCCGCATCTCCT-AAACA-CGTCG-AGTG-TTAGG-AC-TT-GGCGC-T-GGG-C-TCAT-CCCTGCTCGC-TCG-CC-GTTACT-AA-GGGAA-TCCCATTTGG---
	K245_272	---GCTGT-AATA-TTTAGCC-TTA-GATGGAG-TTTACCA-CC-T-GC-TTTAGGCTGCACT--CT-C-AAGCAA--CCTG-AC-TC-TAG-AA-TACG-CCTGTCTG-CGCCTA-CCAGACTCACG--CCTCC-ATGGGCCTAGCACCCACTTT-GGG-AG-CCCCTGTC--AA-GGGAACTTGAGACACGTGTCAG-TAGGCGA-TGC-AC-AAA-CGC-ATC-AACGCCGCATCTCCT-AAACA-CGTCG-AGTG-TTAGG-AC-TT-GGCGC-T-GGG-C-TCAT-CCCTGTTCGC-TCG-CC-GTTACT-AA-GGGAACTCCCATTTC----
	K245_123	---GCTGT-AATA-TTTAGCC-TTA-GATGGAG-TTTACCA-CC-T-GC-TTTAGGCTGCACT--CT-C-AAGCAA--CCTG-AC-TC-TAG-AA-TACG-CCTGTCTG-CGCCTA-CCAGACTCACG--CCTCC-ATGGGCCTAGCACCCACTTT-GGG-AG-CCCCTGTC--AA-GGGAACTTGAGACACGTGTCAG-TAGGCGA-TGC-AC-AAA-CGC-ATC-AACGCCGCATCTCCT-AAACA-CGTCG-AGTG-TTAGG-AC-TT-GGCGC-T-GGG-C-TCAT-CCCTGTTCGC-TCG-CC-GTTACT-AA-GGGAACTCCCATTTG----
	K245_115	---GCTGT-AATA-TTTAGCC-TTA-GATGGAG-TTTACCA-CC-T-GC-TTTAGGCTGCACT--CT-C-AAGCAA--CCTG-AC-TC-TAG-AA-TACG-CCTGTCTG-CGCATA-CCAGACTCACG--CCTCC-ATGGGCCTAGCACCCACTTT-GGG-AG-CCCCTGTC--AA-GGGAACTTGAGACACGTGTCAG-TAGGCGA-TGC-AC-AAA-CGC-ATC-AACGCCGCATCTCCT-AAACA-CGTCG-AGTG-TTAGG-AC-TT-GGCGC-T-GGG-C-TCAT-CCCTGTTCGC-TCG-CC-GTTACT-AA-GGGAA-TCCCATTTGG---
	K245_114	---GCTGT-AATA-TTTAGCC-TTA-GATGGAG-TTTACCA-CC-T-GC-TTTAGGCTGCACT--CT-C-AAGCAA--CCTG-AC-TC-TAG-AA-TACG-CCTGTCTG-CGCCTA-CCAGACTCACG--CCTCC-ATGGGCCTAGCACCCACTTT-GGG-AG-CCCCTGTC--AA-GGGAACTTGAGACACGTGTCAG-TAGGCGA-TGC-AC-AAA-CGC-ATC-AACGCCGCATCTCCT-AAACA-CGTCG-AGTG-TTAGG-AC-TT-GGCGC-T-GGG-C-TCAT-CCCTGTTCGC-TCG-CC-GTTACT-AA-GGGAA-TCCCATTTGG---
	K245_206	---GCTGT-AATA-TTTAGCC-TTA-GATGGAG-TTTACCA-CC-T-GC-TTTAGGCTGCACT--CT-C-AAGCAA--CCTG-AC-TC-TAG-AA-TACG-CCTGTCTG-CGCCTA-CCAGACTCACG--CCTCC-ATGGGCCTAGCACCCACTTT-GGG-AG-CCCCTGTC--AA-GGGAACTTGAGACACGTGTCAG-TAGGCGA-TGC-AC-AAA-CGC-ATC-AACGCCGCATCTCCT-AAACA-CGTCG-AGTG-TTAGG-AC-TT-GGCGC-T-GGG-C-TCAT-CCCTGTTCGC-TCG-CC-GTTACT-AA-GGGAA-TCCCATTTGG---
	K245_36	---GCTGT-AATA-TTTAGCC-TTA-GATGGAG-TTTACCA-CC-T-GC-TTTAGGCTGCACT--CT-C-AAGCAA--CCTG-AC-TC-TAG-AA-TACG-CCTGTCTG-CGCCTA-CCAGACTCACG--CCTCC-ATGGGCCTAGCACCCACTTT-GGG-AG-CCCCTGTC--AA-GGGAACTTGAGACACGTGTCAG-TAGGCGA-TGC-AC-AAA-CGC-ATC-AACGCCGCATCTCCT-AAACA-CGTCG-AGTG-TTAGG-AC-TT-GGCGC-T-GGG-C-TCAT-CCCTGTTCGC-TCG-CC-GTTACT-AA-GGGAA-TCCCATTTGG---
	K245_179	---GCTGT-AATA-TTTAGCC-TTA-GATGGAG-TTTACCA-CC-T-GC-TTTAGGCTGCACT--CT-C-AAGCAA--CCTG-AC-TC-TAG-AA-TACG-CCTGTCTG-CGCCTA-CCAGACTCACG--CCTCC-ATGGGCCTAGCACCCACTTT-GGG-AG-CCCCTGTC--AA-GGGAACTTGAGACACGTGTCAG-TAGGCGA-TGC-AC-AAA-CGC-ATC-AACGCCGCATCTCCT-AAACA-CGTCG-AGTG-TTAGG-AC-TT-GGCGC-T-GGG-C-TCAT-CCCTGTTCGCTTCG-CC-GTTACT-AA-GGGAA-TCCCATTTG----
	K245_165	---GCTGT-AATA-TTTAGCC-TTA-GATGGAG-TTTACCA-CC-T-GC-TTTAGGCTGCACT--CT-C-AAGCAA--CCTG-AC-TC-TAG-AA-TACG-CCTGCTTG-CGCCTA-CCAGACTCGTG--TCTCC-ATGGGCCTAGCACCCACTTT-GGG-AG-CCCCTGTC--AA-GGGAACTTGAGACACGTGTCAG-TAGGCGA-TGC-AC-AGA-CGC-ATC-AACGCCGCATCTCCT-AAACA-CGTCG-AGTG-TTAGG-AC-TT-GGCGC-T-GGG-C-TCAT-CCCTGTTCGC-TCG-CC-GTTACT-AA-GGGAA-TCCCATTTGG---
	K245_189	---GCTGT-AATA-TTTAGCC-TTAGATTGGAG-TTTACCA-CC-T-GC-TTTAGGCTGCACT--CT-C-AAGCAA--CCTG-AC-TC-TAG-AA-TACG-CCTGTCTG-CGCCTA-CCAGACTCACG--CCTCC-ATGGGCCTAGCACCCACTTT-GGG-AGACCCCTGTC--AA-GGGAACTTGAGACACGTGTCAG-TAGGCGA-TGC-AC-AAA-CGC-ATC-AACGCCGCATCTCCT-AAACA-CGTCG-AGTG-TTAGG-AC-TT-GGCGC-T-GGG-C-TCAT-CCCTGTTTCGCTCG-CC-GTTACT-AA-GGGAA-TCCCATT------
	K245_316	---GCTGT-AATA-TTTAGCC-TTA-GATGGAG-TTTACCA-CC-T-GC-TTTAGGCTGCACT--CT-C-AAGCAA--CCTG-AC-TC-TAG-AA-TACG-CCTGCTTG-CGCCTA-CCAGACTCACG--CCTCC-ATGGGCCTAGCACCCACTTT-GGG-AG-CCCCTGTC--AA-GGGAACTTGAGACACGTGTCAG-TAGGCGA-TGC-AC-AAA-CGC-ATC-AACGCCGCATCTCCT-AAACA-CGTCG-AGTG-TTAGG-AC-TT-GGCGC-T-GGG-C-TCAT-CCCTGTTCGC-TCG-CC-GTTACT-AA-GGGAA-TCCCATTTGG---
	K245_26	---GCTGT-AATA-TTTAGCC-TTA-GATGGAG-TTTACCA-CC-T-GC-TTTAGGCTGCACT--CT-C-AAGCAA--CCTG-AC-TC-TAG-AA-TACG-CCTGTCTG-CGCCTA-CCAGACTCACG--CCTCC-ATGGGCCTAGCACCCACTTT-GGG-AG-CCCCTGTC--AA-GGGAACTTGAGACACGTGTCAG-TAGGCGA-TGC-AC-AGA-CGC-ATC-AACGCCGCATCTCCT-AAACA-CGTCG-AGTG-TTAGG-AC-TT-GGCGC-T-GGG-C-TCAT-CCCTGTTCGC-TCG-CC-GTTACT-AA-GGGAA-TCCCATTTGG---
	K245_134	---GCTGT-AATA-TTTAGCC-TTA-GATGGAG-TTTACCA-CC-T-GC-TTTAGGCTGCACT--CT-C-AAGCAA--CCTG-AC-TC-TAG-AA-TACG-CCTGTCTG-CGCCTA-CCAGACTCACG--CCTTC-ATGGGCCTAGCACCCACTTT-GGG-AG-CCCCTGTC--AA-GGGAACTTGAGACACGTGTCAG-TAGGCGA-TGC-AC-AGA-CGC-ATC-AACGCCGCATCTCCT-AAACA-CGTCG-AGTG-TTAGG-AC-TT-GGCGC-T-GGG-C-TCAT-CCCTGTTCGC-TCG-CC-GTTACT-AA-GGGAA-TCCCATTTGG---
	K245_217	---GCTGT-AATA-TTTAGCC-TTA-GATGGAG-TTTACCA-CC-T-GC-TTTAGGCTGCACT--CT-C-AAGCAA--CCTG-AC-TC-TAG-AA-TACG-CCTGTCTG-CGTCTA-CCAGACTCACG--CCTCC-ATGGGCCTAGCACCCACTTT-GGG-AG-CCCCTGTC--AA-GGGAACTTGAGACACGTGTCAG-TAGGCGA-TGC-AC-AAA-CGC-ATC-AACGCCGCATCTCCT-AAACA-CGTCG-AGTG-TTAGG-AC-TT-GGCGC-T-GGG-C-TCAT-CCCTGTTCGC-TCG-CC-GTTACT-AA-GGGAA-TCCCATTTGG---
	K245_103	---GCTGT-AATA-TTTAGCC-TTA-GATGGAG-TTTACCA-CC-T-GC-TTTAGGCTGCA-T--CT-C-AAGCAA--CCTG-AC-TC-TAG-AA-TACG-CCTGTCTG-CGCATA-CCAGACTCACG--CCTCC-ATGGGCCTAGCACCCACTTT-GGG-AG-CCCCTGTC--AA-GGGAACTTGAGACACGTGTCAG-TAGGCGA-TGC-AC-AAA-CGC-ATC-AACGCCGCATCTCCT-AAACA-CGTCG-AGTG-TTAGG-AC-TT-GGCGC-T-GGG-C-TCAT-CCCTGTTCGC-TCG-CC-GTTACT-AA-GGGAA-TCCCATTTGGT--
	K245_173	---GCTGT-AATA-TTTAGCC-TTA-GATGGAG-TTTACCA-CC-T-GC-TTTAGGCTGCACT--CT-C-AAGCAA--CCTG-AC-TC-TAG-AA-TACG-CCTGTCTG-CGCATA-CCAGACTCACG--CCTCC-ATGGGCCTAGCACCCACTTT-GGG-AG-CCCCTGTC--AA-GGGAACTTGAAACACATGTCAG-TAGACGA-TGC-AC-AAA-CGC-ATC-AACGCCGCATCTCCT-AAACA-CATCG-AGTG-TTAGG-AC-TT-GGCGC-T-GGG-C-TCAT-CCCTGTTCGC-TCG-CC-GTTACT-AA-GGGAA-TCCCATTTGG---
	K245_62	---GCTGT-AATA-TTTAGCC-TTA-GATGGAG-TTTACCA-CC-T-GC-TTTAGGCTGCA-T--CT-C-AAGCAA--CCTG-AC-TC-TAG-AA-TACG-CCTGTCTG-CGCCTA-CCAGACTCACG--CCTCC-ATGGGCCTAGCACCCACTTT-GGG-AG-CCCCTGTC--AA-GGGAACTTGAGACACGTGTCAG-TAGGCGA-TGC-AC-AGA-CGC-ATC-AACGCCGCATCTCCT-AAACA-CGTCG-AGTG-TTAGG-AC-TT-GGCGC-T-GGG-C-TCAT-CCCTGTTCGC-TCG-CC-GTTACT-AA-GGGAA-TCCCACTTTGG--
	K245_60	---GCTGT-AATA-TTTAGCC-TTA-GATGGAG-TTTACCA-CC-T-GC-TTTAGGCTGCA-T--CT-C-AAGCAA--CCTG-AC-TC-TAG-AA-TACG-CCTGTCTG-CGCCTA-CCAGACTCACG--CCTCC-ATGGGCCTAGCACCCACTTT-GGG-AG-CCCCTGTC--AA-GGGAACTTGAGACACGTGTCAG-TAGGCGA-TGC-AC-AGA-CGC-ATC-AACGCCGCATCTCCT-AAACA-CGTCG-AGTG-TTAGG-AC-TT-GGCGC-T-GGG-C-TCAT-CCCTGTTCGC-TCG-CC-GTTACT-AA-GGGAA-TCCCATTTGGT--
	K245_42	---GCTGT-AATA-TTTAGCC-TTA-GATGGAG-TTTACCA-CC-T-GC-TTTAGGCTGCA-T--CT-C-AAGCAA--CCTG-AC-TC-TAG-AA-TACG-CCTGTCTG-CGCCTA-CCAGACTCACG--CCTCC-ATGGGCCTAGCACCCACTTT-GGG-AG-CCCCTGTC--AA-GGGAACTTGAGACACGTGTCAG-TAGGCGA-TGC-AC-AGA-CGC-ATC-AACGCCGCATCTCCT-AAACA-CGTCG-AGTG-TTAGG-AC-TT-GGCGC-T-GGG-C-TCAT-CCCTGTTCGC-TCG-CC-GTTACT-AA-GGGAA-TCCCATTTGGT--
	K245_72	---GCTGT-AATA-TTTAGCC-TTA-GATGGAG-TTTACCA-CC-T-GC-TTTAGGCTGCA-T--CT-C-AAGCAA--CCTG-AC-TC-TAG-AA-TACG-CCTGTCTG-CGCATA-CCAGACTCACG--CCTCC-ATGGGCCTAGCACCCACTTT-GGG-AG-CCCCTGTC--AA-GGGAACTTGAGACACGTGTCAG-TAGGCGA-TGC-AC-AAA-CGC-ATC-AACGCCGCATCTCCT-AAACA-CGTCG-AGTG-TTAGG-AC-TT-GGCGC-T-GGG-C-TCAT-CCCTGTTCGC-TCG-CC-GTTACT-AA-GGGAA-TCCCATTTGGT--
	K245_231	---GCTGT-AATA-TTTAGCC-TTA-GATGGAG-TTTACCA-CC-T-GC-TTTAGGCTGCACT--CT-C-AAGCAA--CCTG-AC-TC-TAG-AA-TACG-CCTGTCTG-CGCCTA-CCAGACTCACG--CCTCC-ATGGGCCTAGCACCCACTTT-GGG-AG-CCCCTGTC--AA-GGGAACTTGAGACACGTGTCAG-TAGGCGA-TGC-AC-AAA-CGC-ATC-AACGCCGCATCTCCT-AAACA-CGTCG-AGTG-TTAGG-AC-TT-GGCGC-T-GGG-C-TCAT--CCTGTTCGC-TCG-CC-GTTACT-AA-GGGAATCCC-ATTTGGT--
	K245_288	---GCTGT-AATA-TTTAGCC-TTA-GATGGAG-TTTACCA-CC-T-GC-TTTAGGCTGCACT--CT-C-AAGCAA--CCTG-AC-TC-TAG-AA-TACG-CCTGTCTG-CGCCTA-CCAGACTCACG--CCTCC-ATGGGCCTAGCACCCACTTT-GGG-AG-CCCCTGTC--AA-GGGAACTTGAGACACGTGTCAG-TAGGCGA-TGC-AC-AGA-CGC-ATC-AACGCCGCATCTCCT-AAACA-CGTCG-AGTG-TTAGG-AC-TT-GGCGC-T-GGG-C-TCAT-CCCTGTTCGC-TCG-CC-GTTACT-AACGGGAACTCCCATTT-----
	K245_229	---GCTGT-AATA-TTTAGCC-TTA-GATGGAG-TTTACCA-CC-T-GC-TTTAGGCTGCACT--CT-C-AAGCAA--CCTG-AC-TC-TAG-AA-TACG-CCTGTCTG-CGCCTA-CCAGACTCACG--CCTCC-ATGGGCCTAGCACCCACTTT-GGG-AG-CCCCTGTC--AA-GGGAACTTGAGACACGTGTCAG-TAGGCGA-TGC-AC-AAA-CGC-ATC-AACGCCGCATCTCCT-AAACA-CGTCG-AGTG-TTAGG-AC-TT-GGCGC-T-GGG-C-TCAT-CCCTGTTCGC-TCG-CC-GTTACT-AA-GGGAA-TCCCACTTTG---
	K245_59	---GCTGT-AATA-TTTAGCC-TTA-GATGGAG-TTTACCA-CC-T-GC-TTTAGGCTGCA-T--CT-C-AAGCAA--CCTG-AC-TC-TAG-AA-TACG-CCTGTCTG-CGCCTA-CCAGACTCACG--CCTCC-ATGGGCCTAGCACCCACTTT-GGG-AG-CCCCTGTC--AA-GGGAACTTGAGACACGTGTCAG-TAGGCGA-TGC-AC-AAA-CGC-ATC-AACGCCGCATCTCCT-AAACA-CGTCG-AGTG-TTAGG-AC-TT-GGCGC-T-GGG-C-TCAT-CCCTGTTCGC-TCG-CC-GTTACT-AA-GGGAA-TCCCATTTGGT--
	K245_38	---GCTGT-AATA-TTTAGCCTTTA-GATGGAGTTTTACCA-CC-T-GC-TTTAGGCTGCA-T--CT-C-AAGCAA--CCTG-AC-TC-TAG-AA-TACG-CCTGTCTG-CGCATA-CCAGACTCACG--CCTCC-ATGGGCCTAGCACCCACTTT-GGG-AG-CCCCTGTC--AA-GGGAACTTGAGACACGTGTCAG-TAGGCGA-TGC-AC-AAA-CGC-ATC-AACGCCGCATCTCCT-AAACA-CGTCG-AGTG-TTAGG-AC-TT-GGCGC-T-GGG-C-TCAT-CCCTGTTCGC-TCG-CC-GTTACT-AA-GGGAA-TCCCATTTG----
	K245_177	---TGGCC-AATA-TTTAGCC-TTA-GATGGAG-TTTACCA-CC-T-GC-TTTAGGCTGCACT--CT-C-AAGCAA--CCTG-AC-TC-TAG-AA-TACG-CCTGTCTG-CGCCTA-CCAGACTCACG--CCTCC-ATGGGCCTAGCACCCACTTT-GGG-AG-CCCCTGTC--AA-GGGAACTTGAGACACGTGTCAG-TAGGCGA-TGC-AC-AAA-CGC-ATC-AACGCCGCATCTCCT-AAACA-CGTCG-AGTG-TTAGG-AC-TT-GGCGC-T-GGG-C-TCAT-CCCTGTTCGC-TCG-CC-GTTACT-AA-GGGAA-TCCCATTTGG---
	K245_47	---GCTGT-AATA-TTTAGCC-TTA-GATGGAG-TTTACCA-CC-T-GC-TTTAGGCTGCACT--CT-C-AAGCAA--CCTG-AC-TC-TAG-AA-TACG-CCTGTCTG-CGCCTA-CCAGACTCACG--CCTCC-ATGGGCCTAGCACCCACTTT-GGG-AG-CCCCTGTC--AA-GGGAACTTGAGACACGTGTCAG-TAGGCGA-TGC-AC-AAA-CGC-ATC-AACGCCGCATCTCCT-AAACA-CGTCG-AGTG-TTAGG-AC-TT-GGCGC-T-GGG-C-TCAT-CCCTGTTCGC-TCG-CC-GTTACT-AA-GGGAA-TCCCATTTGG---
	K245_141	---GCTGT-AATA-TTTAGCC-TTA-GATGGAG-TTTACCA-CC-T-GC-TTTAGGCTGCACT--CT-C-AAGCAA--CCTG-AC-TC-TAG-AA-TACG-CCTGTCTG-CGCCTA-CCAGACTCACG--CCTCC-ATGGGCCTAGCACCCACTTT-GGG-AG-CCCCTGTC--AA-GGGAACTTGAGACACGTGTCAG-TAGGCGA-TGC-AC-AAA-CGC-ATC-AACGCCGCATCTCCT-AAACA-CGTCG-AGTG-TTAGG-AC-TT-GGCGC-T-GGG-C-TCAT--CCTGTTCGC-TCG-CC-GTTACT-AA-GGGAATCCC-ATTTGGT--
	K245_39	---GCTGT-AATA-TTTAGCC-TTA-GATGGAG-TTTACCA-CC-T-GC-TTTAGGCTGCACT--CT-C-AAGCAA--CCTG-AC-TC-TAG-AA-TACG-CCTGTCTG-CGCCTA-CCAGACTCACG--CCTCC-ATGGGCCTAGCACCCACTTT-GGG-AG-CCCCTGTC--AA-GGGAACTTGAGACACGTGTCAG-TAGGCGA-TGC-AC-AAA-CGC-ATC-AACGCCGCATCTCCT-AAACA-CGTCG-AGTG-TTAGG-AC-TT-GGCGC-T-GGG-C-TCAT-CCCTGTTCGC-TCG-CC-GTTACT-AA-GGGAA-TCCCATTTGG---
	K245_64	---GCTGT-AATA-TTTAGTCCTTA-GATGGAG-TTTACCA-CC-T-GC-TTTAGGCTGCA-T--CT-C-AAGCAA--CCTG-AC-TC-TAG-AA-TACG-CCTGTCTG-CGCCTA-CCAGACTCACG--CCTCC-ATGGGCCTAGCACCCACTTT-GGGTAG-CCCCTGTC--AA-GGGAACTTGAGACACGTGTCAG-TAGGCGA-TGC-AC-AGA-CGC-ATC-AACGCCGCATCTCCT-AAACA-CGTCG-AGTG-TTAGG-AC-TT-GGCGC-T-GGG-C-TCAT-CCCTGTTCGC-TCG-CC-GTTACT-AA-GGGAA-TCCCATTTG----
	K245_195	---GCTGT-AATA-TTTAGCC-TTA-GATGGAG-TTTACCA-CC-T-GC-TTTAGGCTGCACT--CT-C-AAGCAA--CCTG-AC-TC-TAG-AA-TACG-CCTGTCTG-CGCCTA-CCAGACTCACG--CCTCC-ATGGGCCTAGCACCCACTTT-GGG-AG-CCCCTGTC--AA-GGGAACTTGAGACACGTGTCAG-TAGACGA-TGC-AC-AAA-CGC-ATC-AACGCCGCATCTCCT-AAACA-CATCG-AGTG-TTAGG-AC-TT-GGCGC-T-GGG-C-TCAT-CCCTGTTCGC-TCG-CC-GTTACT-AA-GGGAA-TCCCATTTGG---
	K246_339	---GCTGT-AATA-TTTAGCC-TTA-GATGGAG-TTTACCA-CC-T-GC-TTTAGGCTGCACT--CT-C-AAGCAA--CCTG-AC-TC-TAG-AA-TACG-CCTGTCTG-CGCATA-CCAGACTCACG--CCTCC-ATGGGCCTAGCACCCACTTT-GGG-AG-CCCCTGTC--AA-GGGAACTTGAGACACGTGTCAG-TAGGCGA-TGC-AC-AAA-CGC-ATC-AACGCCGCATCTCCT-AAACA-CGTCG-AGTG-TTAGG-AC-TT-GGCGC-T-GGG-C-TCAT-CCCTGTTCGC-TCG-CC-GTTACT-AA-GGGAA-TCCCATTTGG---
	K246_196	---GCTGT-AATA-TTTAGCC-TTA-GATGGAG-TTTACCA-CC-T-GC-TTTAGGCTGCACT--CT-C-AAGCAA--CCTG-AC-TC-TAG-AA-TACG-CCTGTCTG-CGCATA-CCAGACTCACG--CCTCC-ATGGGCCTAGCACCCACTTT-GGG-AG-CCCCTGTC--AA-GGGAACTTGAGACACGTGTCAG-TAGGCGA-TGC-AC-AAA-CGC-ATC-AACGCCGCATCTCCT-AAACA-CGTCG-AGTG-TTAGG-AC-TT-GGCGC-T-GGG-C-TCAT-CCCTGTTCGC-TCG-CC-GTTACT-AA-GGGAA-TCCTTTTAGT---
	K246_259	---GCTGT-AATA-TTTAGCC-TTA-GATGGAG-TTTACCA-CC-T-GC-TTTAGGCTGCACT--CT-C-AAGCAA--CCTG-AC-TC-TAG-AA-TACG-CCTGTCTG-CGCCTA-CCAGACTCACG--CCTCC-ATGGGCCTAGCACCCACTTT-GGG-AG-CCCCTGTC--AA-GGGAACTTGAGACACGTGTCAG-TAGGCGA-TGC-AC-AAA-CGC-ATC-AACGCCGCATCTCCT-AAACA-CGTCG-AGTG-TTAGG-AC-TT-GGCGC-T-GGG-C-TCAT-CCCTGTTCGC-TCG-CC-GTTACT-AA-GGGAACTCCCATTTG----
	K246_247	---GCTGT-AATA-TTTAGCC-TTA-GATGGAG-TTTACCA-CC-T-GC-TTTAGGCTGCACT--CT-C-AAGCAA--CCTG-AC-TC-TAG-AA-TACG-CCTGTCTG-CGCCTA-CCAGACTCACG--CCTCC-ATGGGCCTAGCACCCACTTT-GGG-AG-CCCCTGTC--AA-GGGAACTTGAGACACGTGTCAG-TAGGCGA-TGC-AC-AAA-CGC-ATC-AACGCCGCATCTCCT-AAACA-CGTCG-AGTG-TTAGG-AC-TT-GGCGC-T-GGG-C-TCAT-CCCTGTTCGC-TCG-CC-GTTACT-AA-GGGAA-TCCCATTTGG---
	K246_349	---GCTGT-AATA-TTTAGCC-TTA-GATGGAG-TTTACCA-CC-T-GC-TTTAGGCTGCACT--CT-C-AAGCAA--CCTG-AC-TC-TAG-AA-TACG-CCTGTCTG-CGCCTA-CCAGACTCACG--CCTCC-ATGGGCCTAGCACCCACTTT-GGG-AG-CCCCTGTC--AA-GGGAACTTGAGACACGTGTCAG-TAGGCGA-TGC-AC-AAA-CGC-ATC-AACGCCGCATCTCCT-AAACA-CGTCG-AGTG-TTAGG-AC-TT-GGCGC-T-GGG-C-TCAT-CCCTGTTCGC-TCG-CC-GTTACT-AA-GGGAA-TCCCATTTGG---
	K246_378	---GCTGT-AATA-TTTAGCC-TTA-GATGGAG-TTTACCA-CC-T-GC-TTTAGGCTGCACT--CT-C-AAGCAA--CCTG-AC-TC-TAG-AA-TACG-CCTGTCTG-CGCCTA-CCAGACTCACG--CCTCC-ATGGGCCTAGCACCCACTTT-GGG-AG-CCCCTGTC--AA-GGGAACTTGAGACACGTGTCAG-TAGGCGA-TGC-AC-AAA-CGC-ATC-AACGCCGCATCTCCT-AAACA-CGTCG-AGTG-TTAGG-ACTTT-GGCGC-T-GGG-C-TCAT-CCCTGTTCGCTTCG-CC-GTTACT-AA-GGGAA-TCCCATTT-----
	K246_432	---GCTGT-AATA-TTTAGCC-TTA-GATGGAG-TTTACCA-CC-T-GC-TTTAGGCTGCACT--CT-C-AAGCAA--CCTG-AC-TC-TAG-AA-TACG-CCTGTCTG-CGCCTA-CCAGACTCACG--CCTCC-ATGGGCCTAGCACCCACTTT-GGG-AG-CCCCTGTC--AA-GGGAACTTGAAACACATGTCAG-TAGACGA-TGC-AC-AAA-CGC-ATC-AACGCCGCATCTCCT-AAACA-CGTCG-AGTG-TTAGG-AC-TT-GGCGC-T-GGG-C-TCAT-CCCTGTTCGCTTCG-CC-GTTACT-AA-GGGAA-TCCCATTTG----
	K246_392	---GCTGT-AATA-TTTAGCC-TTA-GATGGAG-TTTACCA-CC-T-GC-TTTAGGCTGCACT--CT-C-AAGCAA--CCTG-AC-TC-TAG-AA-TACG-CCTGTCTG-CGTCTA-CCAGACTCACG--CCTCC-ATGGGCCTAGCACCCACTTT-GGG-AG-CCCCTGTC--AA-GGGAACTTGAGACACGTGTCAG-TAGGCGA-TGC-AC-AAA-CGC-ATC-AACGCCGCATCTCCT-AAACA-CGTCG-AGTG-TTAGG-AC-TT-GGCGC-T-GGG-C-TCAT-CCCTGTTCGC-TCG-CC-GTTACT-AA-GGGAA-TCCCATTTGG---
	K246_184	---GCTGT-AATA-TTTAGCT-TTA-GATGGAG-TTTACCA-CC-T-GC-TTTAGGCTGCACT--CT-C-AAGCAA--CCTG-AC-TC-TAG-AA-TACG-CCTGTCTG-CGCCTA-CCAGACTCACG--CCTCC-ATGGGCCTAGCACCCACTTT-GGG-AG-CCCCTGTC--AA-GGGAACTTGAGACACGTGTCAG-TAGGCGA-TGC-AC-AAA-CGC-ATC-AACGCCGCATCTCCT-AAACA-CGTCG-AGTG-TTAGG-AC-TT-GGCGC-T-GGG-C-TCAT-CCCTGTTCGC-TCG-CC-GTTACT-AA-GGGAA-TCCCACTTTG---
	K246_234	--GCTTGT-AATA-TTTAGCC-TTA-GATGGAG-TTTACCA-CC-T-GC-TTTAGGCTGCACT--CT-C-AAGCAA--CCTG-AC-TC-TAG-AA-TACG-CCTGTCTG-CGCCTA-CCAGACTCACG--CCTCC-ATGGGCCTAGCACCCACTTT-GGG-AG-CCCCTGTC--AA-GGGAACTTGAGACACGTGTCAG-TAGGCGA-TGC-AC-AAA-CGC-ATC-AACGCCGCATCTCCT-AAACA-CGTCG-AGTG-TTAGG-AC-TT-GGCGC-T-GGGTC-TCAT-CCCTGTTCGCTTCG-CC-GTTACT-AA-GGGAA-TCCCATT------
	K246_120	---GCTGT-AATA-TTTAGCC-TTA-GATGGAG-TTTACCA-CC-T-GC-TTTAGGCTGCACT--CT-C-AAGCAA--CCTG-AC-TC-TAG-AA-TACG-CCTGTCTG-CGCCTA-CCAGACTCACG--CCTCC-ATGGGCCTAGCACCCACTTT-GGG-AG-CCCCTGTC--AA-GGGAACTTGAAACACATGTCAG-TAGACGA-TGC-AC-AAA-CGC-ATC-AACGCCGCATCTCCT-AAACA-CATCG-AGTG-TTAGG-AC-TT-GGCGC-T-GGG-C-TCAT-CCCTGTTCGC-TCG-CC-GTTACT-AA-GGGAA-TCCCATTTGG---
	K246_404	---GCTGT-AATA-TTTAGCC-TTA-GATGGAG-TTTACCA-CC-T-GC-TTTAGGCTGCACT--CT-C-AAGCAA--CCTG-AC-TC-TAG-AA-TACG-CCTGTCTG-CGCCTA-CCAGACTCACG--CCTCC-ATGGGCCTAGCACCCACTTT-GGG-AG-CCCCTGTC--AA-GGGAACTTGAGACACGTGTCAG-TAGGCGA-TGC-AC-AAA-CGC-ATC-AACGCCGCATCTCCT-AAACA-CGTCG-AGTG-TTAGG-AC-TT-GGCGC-T-GGG-C-TCAT-CCCTGTTCGC-TCG-CC-GTTACT-AA-GGGAA-TCCCATTTGG---
	K247_275	---GCTGT-AATA-TTTAGCC-TTA-GATGGAG-TTTACCA-CC-T-GC-TTTAGGCTGCACT--CT-C-AAGCAA--CCTG-AC-TC-TAG-AA-TACG-CCTCTCTG-CGCCTA-CCAGACTCACG--CCTCC-ATGGGCCTAGCACCCACTTT-GGG-AG-CCCCTGTC--AA-GGGAACTTGAGACACGTGTCAG-TAGGCGA-TGC-AC-AAA-CGC-ATC-AACGCCGCATCTCCT-AAACA-CGTCG-AGTG-TTAGG-AC-TT-GGCGC-T-GGG-C-TCAT-CCCTGTTCGC-TCG-CC-GTTACT-AA-GGGAA-TCCCACTTTG---
	K247_294	---ATAGT-TATA-TTTAGCC-TTA-GATGGAG-TTTACCA-CC-T-GC-TTTAGGCTGCACT--CT-C-AAGCAA--CCTG-AC-TC-TAG-AA-TACG-CCTGTCTG-CGCCTA-CCAGACTCACG--CCTCC-ATGGGCCTAGCACCCACTTT-GGG-AG-CCCCTGTC--AA-GGGAACTTGAGACACGTGTCAG-TAGGCGA-TGC-AC-AAA-CGC-ATC-AACGCCGCATCTCCT-AAACA-CGTCG-AGTG-TTAGG-AC-TT-GGCGC-T-GGG-C-TCAT-CCCTGTTCGC-TCG-CC-GTTACT-AA-GGGAA-TCCCATTTGG---
	K247_4	---GCTGT-AATA-TTTAGCC-TTA-GATGGAG-TTTACCA-CC-T-GC-TTTAGGCTGCACT--CT-C-AAGCAA--CCTG-AC-TC-TAG-AA-TACG-CCTGTCTG-CGCCTA-CCAGACTCACG--CCTCC-ATGGGCCTAGCACCCACTTT-GGG-AG-CCCCTGTC--AA-GGGAACTTGAGACACGTGTCAG-TAGGCGA-TGC-AC-AAA-CGC-ATC-AACGCCGCATCTCCTAAAACA-CGTCG-AGTG-TTAGG-AC-TT-GGCGC-T--GG-C-TCAT-CCCTGTTCGC-TCG-CC-GTTACT-AA-GGGAA-TCCCATTTGG---
	K247_176	---GCTGT-AATA-TTTAGCC-TTA-GATGGAG-TTTACCA-CC-T-GC-TTTAGGCTGCACT--CT-C-AAGCAA--CCTG-AC-TC-TAG-AA-TACG-CCTGTCTG-CGCCTA-CCAGACTCACG--CCTCC-ATGGGCCTAGCACCCACTTT-GGG-AG-CCCCTGTC--AA-GGGAACTTGAGACACGTGTCAG-TAGGCGA-TGC-AC-AAA-CGC-ATC-AACGCCGCATCTCCT-AAACA-CGTCG-AGTG-TTAGG-AC-TT-GGCGC-T-GGG-C-TCAT-CCCTGTTCGC-TCG-CC-GTTACT-AA-GGGAACTCCCATTTG----
	K247_72	---GCTGT-AATA-TTTAGCC-TTA-GATGGAG-TTTACCA-CC-T-GC-TTTAGGCTGCACT--CT-C-AAGCAA--CCTG-AC-TC-TAG-AA-TACG-CCTGTCTG-CGCCTA-CCAGACTCACG--CCTCC-ATGGGCCTAGCACCCACTTT-GGG-AG-CCCCTGTC--AA-GGGAACTTGAGACACGTGTCAG-TAGGCGA-TGC-AC-AAA-CGC-ATC-AACGCCGCATCTCCT-AAACA-CGTCG-AGTG-TTAGG-AC-TT-GGCGC-T-GGG-C-TCAT-CCCTGTTCGC-TCG-CC-GTTACT-AA-GGGAA-TCCCATTTGG---
	K247_164	---GCTGT-AATA-TTTAGCC-TTA-GATGGAG-TTTACCA-CC-T-GC-TTTAGGCTGCACT--CT-C-AAGCAA--CCTG-AC-TC-TAG-AA-TACG-CCTGTCTG-CGCCTA-CCAGACTCACG--CCTCC-ATGGGCCTAGCACCCACTTT-GGG-AG-CCCCTGTC--AA-GGGAACTTGAGACACGTGTCAG-TAGGCGA-TGC-AC-AAA-CGC-ATC-AACGCCGCATCTCCT-AAACA-CGTCG-AGTG-TTAGG-AC-TT-GGCGC-T-GGG-C-TCAT-CCCTGTTCGC-TCG-CC-GTTACT-AA-GGGAA-TCCCTATTTG---
	K247_304	---GCTGT-AATA-TTTAGCC-TTA-GATGGAG-TTTACCA-CC-T-GC-TTTAGGCTGCACT--CT-C-AAGCAA--CCTG-AC-TC-TAG-AA-TACG-CCTGTCTG-CGCCTA-CCAGACTCACG--CCTCC-ATGGGCCTAGCACCCACTTT-GGG-AG-CCCCTGTC--AA-GGGAACTTGAGACACGTGTCAG-TAGGCGA-TGC-AC-AAA-CGC-ATC-AACGCCGCATCTCCT-AAACA-CGTCG-AGTG-TTAGG-AC-TT-GGCGC-T-GGG-C-TCAT-CCCTGTTCGCTTCG-CC-GTTACT-AA-GGGAA-TCCCATTTG----
	K247_165	---GCTGT-AATA-TTTAGCC-TTA-GATGGAG-TTTACCA-CC-T-GC-TTTAGGCTGCACT--CT-C-AAGCAA--CCTG-AC-TC-TAG-AA-TACG-CCTGTCTG-CGCCTA-CCAGACTCACG--CCTCC-ATGGGCCTAGCACCCACTTT-GGG-AG-CCCCTGTC--AA-GGGAACTTGAGACACGTGTCAG-TAGGCGA-TGC-AC-AAA-CGC-ATC-AACGCCGCATCTCCT-AAACA-CGTCG-AGTG-TTAGG-AC-TT-GGCGC-T-GGG-C-TCAT-CCCTGTTCGC-TCG-CC-GTTACT-AA-GGGAA-TCCCATTTGG---
	K247_202	---GCTGT-AATA-TTTAGCC-TTA-GATGGAG-TTTACCA-CC-T-GC-TTTAGGCTGCACT--CT-C-AAGCAA--CCTG-AC-TC-TAG-AA-TACG-CCTGTCTG-CGCCTA-CCAGACTCACG--CCTCC-ATGGGCCTAGCACCCACTTT-GGG-AG-CCCCTGTC--AA-GGGAACTTGAGACACGTGTCAG-TAGGCGA-TGC-AC-AGA-CGC-ATC-AACGCCGCATCTCCT-AAACA-CGTCG-AGTG-TTAGG-AC-TT-GGCGC-T-GGG-C-TCAT-CCCTGTTCGC-TCG-CC-GTTACT-AA-GGGAA-TCCCATTTCG---
	K247_77	---GCTGT-AATA-TTTAGCC-TTA-GATGGAG-TTTACCA-CC-T-GC-TTTAGGCTGCACT--CT-C-AAGCAA--CCTG-AC-TC-TAG-AA-TACG-CCTCTCTG-CGCCTA-CCAGACTCACG--CCTCC-ATGGGCCTAGCACCCACTTT-GGG-AG-CCCCTGTC--AA-GGGAACTTGAGACACGTGTCAG-TAGGCGA-TGC-AC-AGA-CGC-ATC-AACGCCGCATCTCCT-AAACA-CGTCG-AGTG-TTAGG-AC-TT-GGCGC-T-GGG-C-TCAT-CCCTGTTCGC-TCG-CC-GTTACT-AA-GGGAA-TCCCATTTGG---
	K247_219	---GCTGT-AATA-TTTAGCC-TTA-GATGGAG-TTTACCA-CC-T-GC-TTTAGGCTGCACT--CT-C-AAGCAA--CCTG-AC-TC-TAG-AA-TACG-CCTGTCTG-CGCCTA-CCAGACTCACG--CCTCC-ATGGGCCTAGCACCCACTTT-GGG-AG-CCCCTGTC--AA-GGGAACTTGAGACACGTGTCAG-TAGGCGA-TGC-AC-AGA-CGC-ATC-AACGCCGCATCTCCT-AAACA-CGTCG-AGTG-TTAGG-AC-TT-GGCGC-T-GGG-C-TCAT-CCCTGTTCGC-TCG-CC-GTTACT-AA-GGGAA-TCCCATTTGG---
	K247_106	---GCTGT-AATA-TTTAGCC-TTA-GATGGAG-TTTACCA-CC-T-GC-TTTAGGCTGCA-T--CT-C-AAGCAA--CCTG-AC-TC-TAG-AA-TACG-CCTGTCTG-CGCCTA-CCAGACTCACG--CCTCC-ATGGGCCTAGCACCCACTTT-GGG-AG-CCCCTGTC--AA-GGGAACTTGAGACACGTGTCAG-TAGGCGA-TGC-AC-AGA-CGC-ATC-AACGCCGCATCTCCT-AAACA-CGTCG-AGTG-TTAGG-AC-TT-GGCGC-T-GGG-C-TCAT-CCCTGTTCGC-TCG-CC-GTTACT-AA-GGGAA-TCCCATTTGGT--
	K247_258	---GCTGT-AATA-TTTAGCC-TTA-GATGGAG-TTTACCA-CC-T-GC-TTTAGGCTGCACT--CT-C-AAGCAA--CCTG-AC-TC-TAG-AA-TACG-CCTGTCTG-CGCCTA-CCAGACTCACG--CCTCC-ATGGGCCTAGCACCCACTTT-GGG-AG-CCCCTGTC--AA-GGGAACTTGAGACACGTGTCAG-TAGGCGA-TGC-AC-AAA-CGC-ATC-AACGCCGCATCTCCT-AAACA-CGTCG-AGTG-TTAGG-AC-TT-GGCGC-T-GGG-C-TCAT-CCCTGTTCGC-TCG-CC-GTTACT-AA-GGGAA-TCCCACTTTG---
	K247_240	---GCTGT-AATA-TTTAGCC-TTA-GATGGAG-TTTACCA-CC-T-GC-TTTAGGCTGCACT--CT-C-AAGCAA--CCTG-AC-TC-TAG-AA-TACG-CCTGTCTG-CGCCTA-CCAGACTCACG--CCTCC-ATGGGCCTAGCACCCACTTT-GGG-AG-CCCCTGTC--AA-GGGAACTTGAGACACGTGTCAG-TAGGCGA-TGC-AC-AGA-CGC-ATC-AACGCCGCATCTCCT-AAACA-CGTCG-AGTG-TTAGG-AC-TT-GGCGC-T-GGG-C-TCAT-CCCTGTTCGC-TCG-CC-GTTACT-AA-GGGAA-TCCCACTTTG---
	K247_296	---GCTGT-AATA-TTTAGCC-TTA-GATGGAG-TTTACCA-CC-T-GC-TTTAGGCTGCACT--CT-C-AAGCAA--CCTG-AC-TC-TAG-AA-TACG-CCTGTCTG-CGCCTA-CCAGACTCACG--CCTCC-ATGGGCCTAGCACCCACTTT-GGG-AG-CCCCTGTC--AA-GGGAACTTGAGACACGTGTCAG-TAGGCGA-TGC-AC-AGACCGC-ATC-AACGCCGCATCTCCT-AAACA-CGTCG-AGTG-TTAGG-AC-TT-GGCGC-T-GGGTC-TCAT-CCCTGTTCGCCTCG-CC-GTTACT-AA-GGGAAATCCCAT-------
	K247_73	---GCTGT-AATA-TTTAGCC-TTA-GATGGAG-TTTACCA-CC-T-GC-TTTAGGCTGCACT--CT-C-AAGCAA--CCTG-AC-TC-TAG-AA-TACG-CCTGTCTG-CGCCTA-CCAGACTCACG--CCTCC-ATGGGCCTAGCACCCACTTT-GGG-AG-CCCCTGTC--AA-GGGAACTTGAGACACGTGTCAG-TAGGCGA-TGC-AC-AAA-CGC-ATC-AACGCCGCATCTCCT-AAACA-CGTCG-AGTG-TTAGG-AC-TT-GGCGC-T-GGG-C-TCAT-CCCTGTTCGC-TCG-CC-GTTACT-AA-GGCAA-TCCCTGTTGG---
	K247_245	---GCTGT-AATA-TTTAGCC-TTA-GATGGAG-TTTACCA-CC-T-GC-TTTAGGCTGCACT--CT-C-AAGCAA--CCTG-AC-TC-TAG-AA-TACG-CCTGTCTG-CGCCTA-CCAGACTCACG--CCTCC-ATGGGCCTAGCACCCACTTT-GGG-AG-CCCCTGTC--AA-GGGAACTTGAGACACGTGTCAG-TAGGCGA-TGC-AC-AGA-CGC-ATC-AACGCCGCATCTCCT-AAACA-CGTCG-AGTG-TTAGG-AC-TT-GGCGC-T-GGG-C-TCAT-CCCTGTTCGC-TCG-CC-GTTACT-AA-GGGAA-TCCCATTTGG---
	K247_119	---GCTGT-AATA-TTTAGCC-TTA-GATGGAG-TTTACCA-CC-T-GC-TTTAGGCTGCACT--CT-C-AAGCAA--CCTG-AC-TC-TAG-AA-TACG-CCTGTCTG-CGCCTA-CCAGACTCACG--CCTCC-ATGGGCCTAGCACCCACTTT-GGG-AG-CCCCTGTC--AA-GGGAACTTGAGACACGTGTCAG-TAGGCGA-TGC-AC-AAA-CGC-ATC-AACGCCGCATCTCCT-AAACA-CGTCG-AGTG-TTAGG-AC-TT-GGCGC-T-GGG-C-TCAT-CCCTGTTCGC-TCG-CC-GTTACT-AA-GGGAA-TCCCATTTGG---
	K247_137	---GCTGT-AATA-TTTAGCC-TTA-GATGGAG-TTTACCA-CC-T-GC-TTTAGGCTGCACT--CT-C-AAGCAA--CCTG-AC-TC-TAG-AA-TACG-CCTGTCTG-CGCATA-CCAGACTCACG--CCTCC-ATGGGCCTAGCACCCACTTT-GGG-AG-CCCCTGTC--AA-GGGAACTTGAGACACGTGTCAG-TAGGCGA-TGC-AC-AAA-CGC-ATC-AACGCCGCATCTCCT-AAACA-CGTCG-AGTG-TTAGG-AC-TT-GGCGC-T-GGG-C-TCAT-CCCTGTTCGC-TCG-CC-GTTACT-AA-GGGAA-TCCCATTTGG---
	K247_150	---GCTGT-AATA-TTTAGCC-TTA-GATGGAG-TTTACCA-CC-T-GC-TTTAGGCTGCACT--CT-C-AAGCAA--CCTG-AC-TC-TAG-AA-TACG-CCTGTCTG-CGCCTA-CCAGACTCACG--CCTCC-ATGGGCCTAGCACCCACTTT-GGG-AG-CCCCTGTC--AA-GGGAACTTGAGACACGTGTCAG-TAGGCGA-TGC-AC-AAA-CGC-ATC-AACGCCGCATCTCCT-AAACA-CGTCG-AGTG-TTAGG-AC-TT-GGCGC-T-GGG-C-TCAT--CCTGTTCGC-TCG-CC-GTTACT-AA-GGGAACTCCCATTTGG---
	K247_115	---GCTGT-AATA-TTTAGCC-TTA-GATGGAG-TTTACCA-CC-T-GC-TTTAGGCTGCA-T--CT-C-AAGCAA--CCTG-AC-TC-TAG-AA-TACG-CCTGTCTG-CGCCTA-CCAGACTCACG--CCTCC-ATGGGCCTAGCACCCACTTT-GGG-AG-CCCCTGTC--AA-GGGAACTTGAGACACGTGTCAG-TAGGCGA-TGC-AC-AAA-CGC-ATC-AACGCCGCATCTCCT-AAACA-CGTCG-AGTG-TTAGG-AC-TT-GGCGC-T-GGG-C-TCAT-CCCTGTTCGC-TCG-CC-GTTACT-AA-GGGAA-TCCCATTTGGT--
	K320_104	---GCTGT-AATA-TTTAGCC-TTA-GATGGAG-TTTACCA-CC-T-GC-TTTAGGCTGCACT--CT-C-AAGCAA--CCTG-AC-TC-TAG-AA-TACG-CCTGTCTG-CGCATA-CCAGACTCACG--CCTCC-ATGGGCCTAGCACCCACTTT-GGG-AG-CCCCTGTC--AA-GGGAACTTGAGACACGTGTCAG-TAGGCGA-TGC-AC-AAA-CGC-ATC-AACGCCGCATCTCCT-AAACA-CGTCG-AGTG-TTAGG-AC-TT-GGCGC-T-GGG-C-TCAT-CCCTGTTCGC-TCG-CC-GTTACT-AA-GGGAA-TCCCATTTGG---
	K320_84	---GTGGT-CGTA-TTTAGCC-TTA-GATGGAG-TTTACCA-CC-T-GC-TTTAGGCTGCACT--CT-C-AAGCAA--CCTG-AC-TC-TAG-AA-TACG-CCTGTCTG-CGCCTA-CCAGACTCACG--CCTCC-ATGGGCCTAGCACCCACTTT-GGG-AG-CCCCTGTC--AA-GGGAACTTGAGACACGTGTCAG-TAGGCGA-TGC-AC-AAA-CGC-ATC-AACGCCGCATCTCCT-AAACA-CGTCG-AGTG-TTAGG-AC-TT-GGCGC-T-GGG-C-TCAT-CCCTGTTCGC-TCG-CC-GTTACT-AA-GGGAA-TCCCATTTGG---
	K322_419	---ATAGT-TATA-TTTAGCT-TTA-GGTGAAG-TTTACCA-CC-T-GC-TTTAGGCTGCACT--CT-C-AAGCAA--CCTG-AC-TC-TAG-AA-TACG-CCTCTCTG-CGCCTA-CCAGACTCACG--CCTCC-ATGGGCCTAGCACCCACTTT-GGG-AG-CCCCTGTC--AA-GGGAACTTGAGACACGTGTCAG-TAGGCGA-TGC-AC-AAA-CGC-ATC-AACGCCGCATCTCCT-AAACA-CGTCG-AGTG-TTAGG-AC-TT-GGCGC-T-GGG-C-TCAT-CCCTGTTCGC-TCG-CC-GTTACT-AA-GGGAA-TCCCATTTGG---
	K322_336	---ATAGT-TATA-TTTAGCT-TTA-GGTGAAG-TTTACCA-CC-T-GC-TTTAGGCTGCACT--CT-C-AAGCAA--CCTG-AC-TC-TAG-AA-TACG-CCTGTCTG-CGCCTA-CCAGACTCACG--CCTCC-ATGGGCCTAGCACCCACTTT-GGG-AG-CCCCTGTC--AA-GGGAACTTGAGACACGTGTCAG-TAGGCGA-TGC-AC-AAA-CGC-ATC-AACGCCGCATCTCCT-AAACA-CGTCG-AGTG-TTAGG-AC-TT-GGCGC-T-GGG-C-TCAT--CCTGTTCGC-TCG-CC-GTTACT-AA-GGGAATCCC-ATTTGGT--
	K322_491	---ATAGT-TATA-TTTAGCC-TTA-GATGGAG-TTTACCA-CC-T-GC-TTTAGGCTGCACT--CT-C-AAGCAA--CCTG-AC-TC-TAG-AA-TACG-CCTGTCTG-CGCCTA-CCAGACTCACG--CCTCC-ATGGGCCTAGCACCCACTTT-GGG-AG-CCCCTGTC--AA-GGGAACTTGAGACACGTGTCAG-TAGGCGA-TGC-AC-AAA-CGC-ATC-AACGCCGCATCTCCT-AAACA-CATCG-AGTG-TTAGG-AC-TT-GGCGC-T-GGG-C-TCAT-CCCTGTTCGC-TCG-CC-GTTACT-AA-GGGAA-TCCCATTTGG---
	K322_188	---ATAGT-TATA-TTTAGCT-TTA-GGTGAAG-TTTACCA-CC-T-GC-TTTAGGCTGCACT--CT-C-AAGCAA--CCTG-AC-TC-TAG-AA-TACG-CCTGTCTG-CGCCTA-CCAGACTCACG--CCTCC-ATGGGCCTAGCACCCACTTT-GGG-AG-CCCCTGTC--AA-GGGAACTTGAGACACGTGTCAG-TAGGCGA-TGC-AC-AAA-CGC-ATC-AACGCCGCATCTCCT-AAACA-CGTCG-AGTG-TTAGG-AC-TT-GGCGC-T-GGG-C-TCAT-CCCTGTTCGC-TCG-CC-GTTACT-AA-GGGAA-TCCCATTTGG---
	K322_330	---GCTGT-AATA-TTTAGCC-TTA-GATGGAG-TTTACCA-CC-T-GC-TTTAGGCTGCACT--CT-C-AAGCAA--CCTG-AC-TC-TAG-AA-TACG-CCTCTCTG-CGCCTA-CCAGACTCACG--CCTCC-ATGGGCCTAGCACCCACTTT-GGG-AG-CCCCTGTC--AA-GGGAACTTGAGACACGTGTCAG-TAGGCGA-TGC-AC-AAA-CGC-ATC-AACGCCGCATCTCCT-AAACA-CGTCG-AGTG-TTAGG-AC-TT-GGCGC-T-GGG-C-TCAT-CCCTGTTCGC-TCG-CC-GTTACT-AA-GGGAA-TCCCATTTGG---
	K322_335	---GCTGT-AATA-TTTAGCC-TTA-GATGGAG-TTTACCA-CC-T-GC-TTTAGGCTGCACT--CT-C-AAGCAA--CCTGAAC-TC-TAG-AA-TACG-CCTGTCTG-CGTCTA-CCAGACTCACG--CCTCC-ATGGGCCTAGCACCCACTTT-GGG-AG-CCCCTGTC--AA-GGGAACTTGAGACACGTGTCAG-TAGGCGA-TGC-AC-AAA-CGC-ATC-AACGCCGCATCTCCT-AAACA-CGTCG-AGTG-TTAGG-AC-TT-GGCGC-T-GGG-C-TCAT-CCCTGTTCGC-TCG-CC-GTTACT-AA-GGGAATCCCTATTT-----
	K322_203	---GCTGT-AATA-TTTAGCC-TTA-GATGGAG-TTTACCA-CC-T-GC-TTTAGGCTGCACT--CT-C-AAGCAA--CCTG-AC-TC-TAG-AA-TACG-CCTGTCTG-CGCATA-CCAGACTCACG--CCTCC-ATGGGCCTAGCACCCACTTT-GGG-AG-CCCCTGTC--AA-GGGAACTTGAAACACATGTCAG-TAGACGA-TGC-AC-AAA-CGC-ATC-AACGCCGCATCTCCT-AAACA-CATCG-AGTG-TTAGG-AC-TT-GGCGC-T-GGG-C-TCAT-CCCTGTTCGC-TCG-CC-GTTACT-AA-GGGAA-TCCCATTTGG---
	K322_403	---GCTGT-AATA-TTTAGCC-TTA-GATGGAG-TTTACCA-CC-T-GC-TTTAGGCTGCACT--CT-C-AAGCAA--CCTG-AC-TC-TAG-AA-TACG-CCTGTCTG-CGCATA-CCAGACTCACG--CCTCC-ATGGGCCTAGCACCCACTTT-GGG-AG-CCCCTGTC--AA-GGGAACTTGAGACACGTGTCAG-TAGGCGA-TGC-AC-AAA-CGC-ATC-AACGCCGCATCTCCT-AAACA-CGTCG-AGTG-TTAGG-AC-TT-GGCGC-T-GGG-C-TCAT-CCCTGTTCGC-TCG-CC-GTTACT-AA-GGGAA-TCCCATTTGG---
	K322_353	---GCTGT-AATA-TTTAGCC-TTA-GATGGAG-TTTACCA-CC-T-GC-TTTAGGCTGCACT--CT-C-AAGCAA--CCTG-AC-TC-TAG-AA-TACG-CCTGTCTG-CGCCTA-CCAGACTCACG--CCTCC-ATGGGCCTAGCACCCACTTT-GGG-AG-CCCCTGTC--AA-GGGAACTTGAGACACGTGTCAG-TAGGCGA-TGC-AC-AAA-CGC-ATC-AACGCCGCATCTCCT-AAACA-CATCG-AGTG-TTAGG-AC-TT-GGCGC-T-GGG-C-TCAT-CCCTGCTCGC-TCG-CC-GTTACT-AA-GGGAA-TCCTTTTAGT---
	K322_214	---GCTGT-AATA-TTTAGCC-TTA-GATGGAG-TTTACCA-CC-T-GC-TTTAGGCTGCACT--CT-C-AAGCAA--CCTG-AC-TC-TAG-AA-TACG-CCTGTCTG-CGCCTA-CCAGACTCACG--CCTCC-ATGGGCCTAGCACCCACTTT-GGG-AG-CCCCTGTC--AA-GGGAACTTGAAACACATGTCAG-TAGACGA-TGC-AC-AAA-CGC-ATC-AACGCCGCATCTCCT-AAACA-CATCG-AGTG-TTAGG-AC-TT-GGCGC-T-GGG-C-TCAT-CCCTGTTCGCTCCGCCC-GTTACT-AA-GGGAACTCCCATT------
	K322_236	---GCTGT-AATA-TTTAGCC-TTA-GATGGAG-TTTACCA-CC-T-GC-TTTAGGCTGCACT--CT-C-AAGCAA--CCTG-AC-TC-TAG-AA-TACG-CCTGTCTG-CGCCTA-CCAGACTCACG--CCTCC-ATGGGCCTAGCACCCACTTT-GGG-AG-CCCCTGTC--AA-GGGAACTTGAGACACGTGTCAG-TAGGCGA-TGC-AC-AAA-CGC-ATC-AACGCCGCATCTCCT-AAACA-CATCG-AGTG-TTAGG-AC-TT-GGCGC-T-GGG-C-TCAT-CCCTGTTCGC-TCG-CC-GTTACT-AACGGGAACTCCCATTT-----
	K322_283	---GCTGT-AATA-TTTAGCC-TTA-GATGGAG-TTTACCA-CC-T-GC-TTTAGGCTGCACT--CT-C-AAGCAA--CCTG-AC-TC-TAG-AA-TACG-CCTGTCTG-CGCCTA-CCAGACTCACG--CCTCC-ATGGGCCTAGCACCCACTTT-GGG-AG-CCCCTGTC--AA-GGGAACTTGAGACACGTGTCAG-TAGACGA-TGC-AC-AAA-CGC-ATC-AACGCCGCATCTCCT-AAACA-CATCG-AGTG-TTAGG-AC-TT-GGCGC-T-GGG-C-TCAT-CCCTGTTCGC-TCG-CC-GTTACT-AA-GGGAA-TCCCATTTGG---
	K322_221	---GCTGT-AATA-TTTAGCC-TTA-GATGGAG-TTTACCA-CC-T-GC-TTTAGGCTGCACT--CT-C-AAGCAA--CCTG-AC-TC-TAG-AA-TACG-CCTGTCTG-CGCCTA-CCAGACTCACG--CCTCC-ATGGGCCTAGCACCCACTTT-GGG-AG-CCCCTGTC--AA-GGGAACTTGAGACACGTGTCAG-TAGGCGA-TGC-AC-AAA-CGC-ATC-AACGCCGCATCTCCT-AAACA-CGTCG-AGTG-TTAGG-AC-TT-GGCGC-T-GGG-C-TCAT-CCCTGTTCGC-TCG-CC-GTTACT-AACGGGAA-TCCCATTTG----
	K322_128	---GCTGT-AATA-TTTAGCC-TTA-GATGGAG-TTTACCA-CC-T-GC-TTTAGGCTGCACT--CT-C-AAGCAA--CCTG-AC-TC-TAG-AA-TACG-CCTGTCTG-CGCCTA-CCAGACTCACG--CCTCC-ATGGGCCTAGCACCCACTTT-GGG-AG-CCCCTGTC--AA-GGGAACTTGAGACACGTGTCAG-TAGGCGA-TGC-AC-AAA-CGC-ATC-AACGCCGCATCTCCT-AAACA-CGTCG-AGTG-TTAGG-AC-TT-GGCGC-T-GGG-C-TCAT-CCCTGTTCGC-TCG-CC-GTTACT-AA-GGGAACTCCCATTTG----
	K322_371	---GCTGT-AATA-TTTAGCC-TTA-GATGGAG-TTTACCA-CC-T-GC-TTTAGGCTGCACT--CT-C-AAGCAA--CCTG-AC-TC-TAG-AA-TACG-CCTGTCTG-CGCCTA-CCAGACTCACG--CCTCC-ATGGGCCTAGCACCCACTTT-GGG-AG-CCCCTGTC--AA-GGGAACTTGAGACACGTGTCAG-TAGGCGA-TGC-AC-AAA-CGC-ATC-AACGCCGCATCTCCT-AAACA-CGTCG-AGTG-TTAGG-AC-TT-GGCGC-T-GGG-C-TCAT-CCCTGTTCGC-TCG-CC-GTTACT-AA-GGGAA-TCCCACTTTG---
	K322_56	---GCTGT-AATA-TTTAGCC-TTA-GATGGAG-TTTACCA-CC-T-GC-TTTAGGCTGCACT--CT-C-AAGCAA--CCTG-AC-TC-TAG-AA-TACG-CCTGTCTG-CGCCTA-CCAGACTCACG--CCTCC-ATGGGCCTAGCACCCACTTT-GGG-AG-CCCCTGTC--AA-GGGAACTTGAGACACGTGTCAG-TAGGCGA-TGC-AC-AAA-CGC-ATC-AACGCCGCATCTCCT-AAACA-CGTCG-AGTG-TTAGG-AC-TT-GGCGC-T-GGG-C-TCAT-CCCTGTTCGC-TCG-CC-GTTACT-AA-GGGAA-TCCCATTTGG---
	K322_18	---GCTGT-AATA-TTTAGCC-TTA-GATGGAG-TTTACCA-CC-T-GC-TTTAGGCTGCACT--CT-C-AAGCAA--CCTG-AC-TC-TAG-AA-TACG-CCTGTCTG-CGCCTA-CCAGACTCACG--CCTCC-ATGGGCCTAGCACCCACTTT-GGG-AG-CCCCTGTC--AA-GGGAACTTGAAACACATGTCAG-TAAACGA-TGC-AC-AAA-CGC-ATC-AACGCCGCATCTCCT-AAACA-CATCG-AGTG-TTAGG-AC-TT-GGCGC-T-GGG-C-TCAT-CCCTGTTCGC-TCG-CC-GTTACT-AA-GGGAA-TCCCATTTGG---
	K322_74	---GCTGT-AATA-TTTAGCC-TTA-GATGGAG-TTTACCA-CC-T-GC-TTTAGGCTGCACT--CT-C-AAGCAA--CCTG-AC-TC-TAG-AA-TACG-CCTGTCTG-CGCCTA-CCAGACTCACG--CCTCC-ATGGGCCTAGCACCCACTTT-GGG-AG-CCCCTGTC--AA-GGGAACTTGAGACACGTGTCAG-TAGGCGA-TGC-AC-AAA-CGC-ATC-AACGCCGCATCTCCT-AAACA-CGTCG-AGTG-TTAGG-AC-TT-GGCGC-T-GGG-C-TCAT-CCCTGTTCGC-TCG-CC-GTTACT-AA-GGGAA-TCCCATTTGG---
	K322_464	---GCTGT-AATA-TTTAGCC-TTA-GATGGAG-TTTACCA-CC-T-GC-TTTAGGCTGCACT--CT-C-AAGCAA--CCTG-AC-TC-TAG-AA-TACG-CCTGTCTG-CGCCTA-CCAGACTCACG--CCTCC-ATGGGCCTAGCACCCACTTT-GGG-AG-CCCCTGTC--AA-GGGAACTTGAGACACGTGTCAG-TAGGCGA-TGC-AC-AAA-CGC-ATC-AACGCCGCATCTCCT-AAACA-CGTCG-AGTG-TTAGG-AC-TT-GGCGC-T-GGG-C-TCAT-CCCTGTTCGCTTCG-CC-GTTACT-AA-GGGAA-TCCCATTTG----
	K322_303	---GCTGT-AATA-TTTAGCC-TTA-GATGGAG-TTTACCA-CC-T-GC-TTTAGGCTGCACT--CT-C-AAGCAA--CCTG-AC-TC-TAG-AA-TACG-CCTGTCTG-CGCCTA-CCAGACTCACG--CCTCC-ATGGGCCTAGCACCCACTTT-GGG-AG-CCCCTGTC--AA-GGGAACTTGAGACACGTGTCAG-TAGGCGA-TGC-AC-AAA-CGC-ATC-AACGCCGCATCTCCT-AAACA-CGTCG-AGTG-TTAGG-AC-TT-GGCGC-T-GGG-C-TCAT-CCCTGTTCGC-TCG-CC-GTTACT-AACGGGAACTCCCATTT-----
	K322_233	---GCTGT-AATA-TTTAGCC-TTA-GATGGAG-TTTACCA-CC-T-GC-TTTAGGCTGCACT--CT-C-AAGCAA--CCTG-AC-TC-TAG-AA-TACG-CCTGTCTG-CGCCTA-CCAGACTCACG--CCTCC-ATGGGCCTAGCACCCACTTT-GGG-AG-CCCCTGTC--AA-GGGAACTTGAGACACGTGTCAG-TAGGCGA-TGC-AC-AAA-CGC-ATC-AACGCCGCATCTCCT-AAACA-CGTCG-AGTG-TTAGG-AC-TT-GGCGC-T-GGG-C-TCAT-CCCTGTTCGC-TCG-CC-GTTACT-AACGGGAACTCCCATTT-----
	K322_6	---GCTGT-AATA-TTTAGCC-TTA-GATGGAG-TTTACCA-CC-T-GC-TTTAGGCTGCACT--CT-C-AAGCAA--CCTG-AC-TC-TAG-AA-TACG-CCTGTCTG-CGCCTA-CCAGACTCACG--CCTCC-ATGGGCCTAGCACCCACTTT-GGG-AG-CCCCTGTC--AA-GGGAACTTGAGACACGTGTCAG-TAGGCGA-TGC-AC-AAA-CGC-ATC-AACGCCGCATCTCCT-AAACA-CGTCG-AGTG-TTAGG-AC-TT-GGCGC-T-GGG-C-TCAT-CCCTGTTCGC-TCG-CC-GTTACT-AA-GGGAA-TCCCATTTGG---
	K322_59	---GCTGT-AATA-TTTAGCC-TTA-GATGGAG-TTTACCA-CC-T-GC-TTTAGGCTGCACT--CT-C-AAGCAA--CCTG-AC-TC-TAG-AA-TACG-CCTGTCTG-CGCCTA-CCAGACTCACG--CCTCC-ATGGGCCTAGCACCCACTTT-GGG-AG-CCCCTGTC--AA-GGGAACTTGAGACACGTGTCAG-TAGGCGA-TGC-AC-AAA-CGC-ATC-AACGCCGCATCTCCT-AAACA-CGTCG-AGTG-TTAGG-AC-TT-GGCGC-T-GGG-C-TCAT-CCCTGTTCGC-TCG-CC-GTTACT-AA-GGGAT-C-CCATTTGGT--
	K322_418	---GCTGT-AATA-TTTAGCC-TTA-GATGGAG-TTTACCA-CC-T-GC-TTTAGGCTGCACT--CT-C-AAGCAA--CCTG-AC-TC-TAG-AA-TACG-CCTGTCTG-CGCCTA-CCAGACTCACG--CCTTC-ATGGGCCTAGCACCCACTTT-GGG-AG-CCCCTGTC--AA-GGGAACTTGAGACACGTGTCAG-TAGGCGA-TGC-AC-AGA-CGC-ATC-AACGCCGCATCTCCT-AAACA-CGTCG-AGTG-TTAGG-AC-TT-GGCGC-T-GGG-C-TCAT-CCCTGTTCGC-TCG-CC-GTTACT-AA-GGGAA-TCCCATTTGG---
	K322_142	---GCTGT-AATATTTTAGCC-TTA-GATGGAG-TTTACCA-CC-TGCT-TTTAGGCTGCACT--CT-C-AAGCAA--CCTG-AC-TC-TAG-AA-TACG-CCTGTCTG-CGCCTA-CCAGACTCACG--CCTCC-ATGGGCCTAGCACCCACTTT-GGG-AG-CCCCTGTC--AA-GGGAACTTGAGACACGTGTCAG-TAGGCGA-TGC-AC-AAA-CGC-ATC-AACGCCGCATCTCCT-AAACA-CGTCG-AGTG-TTAGG-AC-TT-GGCGC-T-GGG-C-TCAT-CCCTGTTCGC-TCG-CC-GTTACT-AA-GGGAA-TCCCATTT-----
	K322_159	---GCTGT-AATA-TTTAGCC-TTA-GATGGAG-TTTACCA-CC-T-GC-TTTAGGCTGCACT--CT-C-AAGCAA--CCTG-AC-TC-TAG-AA-TACG-CCTGTCTG-CGTCTA-CCAGACTCACG--CCTCC-ATGGGCCTAGCACCCACTTT-GGG-AG-CCCCTGTC--AA-GGGAACTTGAGACACGTGTCAG-TAGGCGA-TGC-AC-AAA-CGC-ATC-AACGCCGCATCTCCT-AAACA-CGTCG-AGTG-TTAGG-AC-TT-GGCGC-T-GGG-C-TCAT-CCCTGTTCGC-TCG-CC-GTTACT-AA-GGGAA-TCCCATTTGG---
	K322_117	---GCTGT-AATA-TTTAGCC-TTA-GATGGAG-TTTACCA-CC-T-GC-TTTAGGCTGCA-T--CT-C-AAGCAA--CCTG-AC-TC-TAG-AA-TACG-CCTGTCTG-CGCCTA-CCAGACTCACG--CCTCC-ATGGGCCTAGCACCCACTTT-GGG-AG-CCCCTGTC--AA-GGGAACTTGAGACACGTGTCAG-TAGGCGA-TGC-AC-AAA-CGC-ATC-AACGCCGCATCTCCT-AAACA-CGTCG-AGTG-TTAGG-AC-TT-GGCGC-T-GGG-C-TCAT-CCCTGTTCGC-TCG-CC-GTTACT-AA-GGGAA-TCCCATTTGGT--
	K322_410	---GCTGT-AATA-TTTAGCC-TTA-GATGGAG-TTTACCA-CC-T-GC-TTTAGGCTGCACT--CT-C-AAGCAA--CCTG-AC-TC-TAG-AA-TACG-CCTGTCTG-CGCCTA-CCAGACTCACG--CCTCC-ATGGGCCTAGCACCCACTTT-GGG-AG-CCCCTGTC--AA-GGGAACTTGAGACACGTGTCAG-TAGGCGA-TGC-AC-AAA-CGC-ATC-AACGCCGCATCTCCT-AAACA-CGTCG-AGTG-TTAGG-AC-TT-GGCGC-T-GGG-C-TCAT-CCCTGTTCGC-TCG-CC-GTTACT-AA-GGGAA-TCCTTTTACG---
	K322_4	---GCTGT-AATA-TTTAGCC-TTA-GATGGAG-TTTACCA-CC-T-GC-TTTAGGCTGCACT--CT-C-AAGCAA--CCTG-AC-TC-TAG-AA-TACG-CCTGTCTG-CGCCTA-CCAGACTCACG--CCTCC-ATGGGCCTAGCACCCACTTT-GGG-AG-CCCCTGTC--AA-GGGAACTTGAGACACGTGTCAG-TAGGCGA-TGC-AC-AAA-CGC-ATC-AACGCCGCATCTCCT-AAACA-CGTCG-AGTG-TTAGG-AC-TT-GGCGC-T-GGG-C-TCAT-CCCTGTTCGC-TCG-CC-GTTACT-AA-GGGAA-TCCCATTTGG---
	K322_398	---GCTGT-AATA-TTTAGCC-TTA-GATGGAG-TTTACCA-CC-T-GC-TTTAGGCTGCACT--CT-C-AAGCAA--CCTG-AC-TC-TAG-AA-TACG-CCTGTCTG-CGCCTA-CCAGACTCACG--CCTCC-ATGGGCCTAGCACCCACTTT-GGG-AG-CCCCTGTC--AA-GGGAACTTGAGACACGTGTCAG-TAGGCGA-TGC-AC-AGA-CGC-ATC-AACGCCGCATCTCCT-AAACA-CGTCG-AGTG-TTAGG-AC-TT-GGCGC-T-GGG-C-TCAT-CCCTGTTCGC-TCG-CC-GTTACT-AA-GGGAA-TCCCATTTGG---
	K322_389	---TGATC-AATA-TTTAGCT-TTA-GATGGAG-TTTACCA-CC-T-GC-TTTAGGCTGCACT--CT-C-AAGCAA--CCTG-AC-TC-TAG-AA-TACG-CCTGTCTG-CGCCTA-CCAGACTCACG--CCTCC-ATGGGCCTAGCACCCACTTT-GGG-AG-CCCCTGTC--AA-GGGAACTTGAGACACGTGTCAG-TAGGCGA-TGC-AC-AAA-CGC-ATC-AACGCCGCATCTCCT-AAACA-CGTCG-AGTG-TTAGG-AC-TT-GGCGC-T-GGG-C-TCAT-CCCTGTTCGC-TCG-CC-GTTACT-AA-GGGAA-TCCCATTTGG---
	L127_169	---GCTGT-AATA-TTTAGCC-TTA-GATGGAG-TTTACCA-CC-T-GC-TTTAGGCTGCACT--CT-C-AAGCAAACCCTG-AC-TC-TAG-AA-TACG-CCTGTCTG-CGCCTA-CCAGACTCACG--CCTCC-ATGGGCCTAGCACCCACTTT-GGG-AG-CCCCTGTC--AA-GGGAACTTGAGACACGTGTCAG-TAGGCGA-TGC-AC-AAA-CGC-ATC-AACGCCGCATCTCCT-AAACA-CGTCG-AGTG-TTAGG-AC-TT-GGCGC-T-GGG-C-TCAT-CCCTGTTCGC-TCG-CC-GTTACT-AA-GGGAA-TCCCTATT-----
	L127_166	---GCTGT-AATA-TTTAGCC-TTA-GATGGAG-TTTACCA-CC-T-GC-TTTAGGCTGCACT--CT-C-AAGCAA--CCTG-AC-TC-TAG-AA-TACG-CCTGTCTG-CGCCTA-CCAGACTCACG--CCTCC-ATGGGCCTAGCACCCACTTT-GGG-AG-CCCCTGTC--AA-GGGAACTTGAAACACATGTCAG-TAGACGA-TGC-AC-AAA-CGC-ATC-AACGCCGCATCTCCT-AAACA-CATCG-AGTG-TTAGG-AC-TT-GGCGC-T-GGG-C-TCAT-CCCTGTTCGC-TCG-CC-GTTACT-AA-GGGAA-TCCCATTTGG---
	L127_187	---GCTGT-AATA-TTTAGCC-TTA-GATGGAG-TTTACCA-CC-T-GC-TTTAGGCTGCACT--CT-C-AAGCAA--CCTG-AC-TC-TAG-AA-TACG-CCTGTCTG-CGCCTA-CCAGACTCACG--CCTCC-ATGGGCCTAGCACCCACTTT-GGG-AG-CCCCTGTC--AA-GAGAACTTGAGACACGTGTCAG-TAGGCGA-TGC-AC-AGA-CGC-ATC-AACGCCGCATCTCCT-AAACA-CGTCG-AGTG-TTAGG-AC-TT-GGCGC-T-GGG-C-TCAT-CCCTGTTCGC-TCG-CC-GTTACT-AA-GGGAA-TCCCATTTGG---
	L127_22	---GCTGT-AATA-TTTAGCC-TTA-GATGGAG-TTTACCA-CC-T-GC-TTTAGGCTGCACT--CT-C-AAGCAA--CCTG-AC-TC-TAG-AA-TACG-CCTGTCTG-CGCCTA-CCAGACTCACG--CCTCC-ATGGGCCTAGCACCCACTTT-GGG-AG-CCCCTGTC--AA-GGGAACTTGAAACACGTGTCAG-TAGGCGA-TGC-AC-AAA-CGC-ATC-AACGCCGCATCTCCT-AAACA-CGTCG-AGTG-TTAGG-AC-TT-GGCGC-T--GG-C-TCAT-CCCTGTTCGC-TCG-CC-GTTACT-AA-GGGAA-TCCCATTTGGT--
	L127_130	---GCTGT-AATA-TTTAGCC-TTA-GATGGAG-TTTACCA-CC-T-GC-TTTAGGCTGCACT--CT-C-AAGCAA--CCTG-AC-TC-TAG-AA-TACG-CCTGTCTG-CGCCTA-CCAGACTCACG--CCTCC-ATGGGCCTAGCACCCACTTT-GGG-AG-CCCCTGTC--AA-GGGAACTTGAGACACGTGTCAG-TAGGCGA-TGC-AC-AAA-CGC-ATC-AACGCCGCATCTCCT-AAACA-CATCG-AGTG-TTAGG-AC-TT-GGCGC-T-GGG-C-TCAT-CCCTGTTCGC-TCG-CC-GTTACT-AA-GGGAA-TCCCATTTGG---
	L127_181	---GCTGT-AATA-TTTAGCC-TTA-GATGGAG-TTTACCA-CC-T-GC-TTTAGGCTGCACT--CT-C-AAGCAA--CCTG-AC-TC-TAG-AA-TACG-CCTGTCTG-CGCCTA-CCAGACTCACG--CCTCC-ATGGGCCTAGCACCCACTTT-GGG-AG-CCCCTGTC--AA-GAGAACTTGAGACACGTGTCAG-TAGGCGA-TGC-AC-AGA-CGC-ATC-AACGCCGCATCTCCT-AAACA-CGTCG-AGTG-TTAGG-AC-TT-GGCGC-T-GGG-C-TCAT-CCCTGTTCGCTTCG-CC-GTTACT-AA-GGGAA-TCCCATTTG----
	L127_66	---GCTGT-AATA-TTTAGCC-TTA-GATGGAG-TTTACCA-CC-T-GC-TTTAGGCTGCACT--CT-C-AAGCAA--CCTG-AC-TC-TAG-AA-TACG-CCTGTCTG-CGCCTA-CCAGACTCACG--CCTCC-ATGGGCCTAGCACCCACTTT-GGG-AG-CCCCTGTC--AA-GGGAACTTGAGACACGTGTCAG-TAGGCGA-TGC-AC-AAA-CGC-ATC-AACGCCGCATCTCCT-AAACA-CGTCG-AGTG-TTAGG-AC-TT-GGCGC-T-GGG-C-TCAT-CCCTGTTCGC-TCG-CC-GTTACT-AA-GGGAA-TCCCATTGGT---
	L127_111	---GCTGT-AATA-TTTAGCC-TTA-GATGGAG-TTTACCA-CC-T-GC-TTTAGGCTGCACT--CT-C-AAGCAA--CCTG-AC-TC-TAG-AA-TACG-CCTGTCTG-CGCCTA-CCAGACTCACG--CCTCC-ATGGGCCTAGCACCCACTTT-GGG-AG-CCCCTGTC--AA-GGGAACTTGAGACACGTGTCAG-TAGGCGA-TGC-AC-AAA-CGC-ATC-AACGCCGCATCTCCT-AAACA-CGTCG-AGTG-TTAGG-AC-TT-GGCGC-T-GGG-C-TCAT-CCCTGTTCGC-TCG-CC-GTTACT-AA-GGGAA-TCCCATTTGG---
	L127_90	---GCTGT-AATA-TTTAGCC-TTA-GATGGAG-TTTACCA-CC-T-GC-TTTAGGCTGCACT--CT-C-AAGCAA--CCTG-AC-TC-TAG-AA-TACG-CCTGTCTG-CGCCTA-CCAGACTCACG--CCTCC-ATGGGCCTAGCACCCACTTT-GGG-AG-CCCCTGTC--AA-GGGAACTTGAGACACGTGTCAG-TAGGCGA-TGC-AC-AAA-CGC-ATC-AACGCCGCATCTCCT-AAACA-CGTCG-AGTG-TTAGG-AC-TT-GGCGC-T-GGG-C-TCAT-CCCTGTTCGC-TCG-CC-GTTACT-AA-GGGAA-TCCCATTTGG---
	L127_115	---GCTGT-AATA-TTTAGCC-TTA-GATGGAG-TTTACCA-CC-T-GC-TTTAGGCTGCACT--CT-C-AAGCAA--CCTG-AC-TC-TAG-AA-TACG-CCTGTCTG-CGCCTA-CCAGACTCACG--CCTCC-ATGGGCCTAGCACCCACTTT-GGG-AG-CCCCTGTC--AA-GGGAACTTGAGACACGTGTCAG-TAGGCGA-TGC-AC-AAA-CGC-ATC-AACGCCGCATCTCCT-AAACA-CGTCG-AGTG-TTAGG-AC-TT-GGCGC-T-GGG-C-TCAT--CCTGTTCGC-TCG-CC-GTTACTAAA-GGGAATCCC-ATTTGG---
	L127_15	---GCTGT-AATA-TTTAGCC-TTA-GATGGAG-TTTACCA-CC-T-GC-TTTAGGCTGCACT--CT-C-AAGCAA--CCTG-AC-TC-TAG-AA-TACG-CCTGTCTG-CGCCTA-CCAGACTCACG--CCTCC-ATGGGCCTAGCACCCACTTT-GGG-AG-CCCCTGTC--AA-GGGAACTTGAGACACGTGTCAG-TAGGCGA-TGC-AC-AAA-CGC-ATC-AACGCCGCATCTCCT-AAACA-CGTCG-AGTG-TTAGG-AC-TT-GGCGC-T-GGG-C-TCAT-CCCTGTTCGC-TCG-CC-GTTACT-AA-GGGAA-TCCCATTTGG---
	L127_65	---GCTGT-AATA-TTTAGCC-TTA-GATGGAG-TTTACCA-CC-T-GC-TTTAGGCTGCACT--CT-C-AAGCAA--CCTG-AC-TC-TAG-AA-TACG-CCTGTCTG-CGCCTA-CCAGACTCACG--CCTCC-ATGGGCCTAGCACCCACTTT-GGG-AG-CCCCTGTC--AA-GGGAACTTGAGACACGTGTCAG-TAGGCGA-TGC-AC-AAA-CGC-ATC-AACGCCGCATCTCCT-AAACA-CGTCG-AGTG-TTAGG-AC-TT-GGCGC-T-GGG-C-TCAT--CCTGTTCGC-TCG-CC-GTTACT-AA-GGGAATCCC-ATTTGGT--
	L127_68	---GCTGT-AATA-TTTAGCC-TTA-GATGGAG-TTTACCA-CC-T-GC-TTTAGGCTGCACT--CT-C-AAGCAA--CCTG-AC-TC-TAG-AA-TACG-CCTGTCTG-CGCCTA-CCAGACTCACG--CCTCC-ATGGGCCTAGCACCCACTTT-GGG-AG-CCCCTGTC--AA-GGGAACTTGAGACACGTGTCAG-TAGGCGA-TGC-AC-AAA-CGC-ATC-AACGCCGCATCTCCT-AAACA-CGTCG-AGTG-TTAGG-AC-TT-GGCGC-T-GGG-C-TCAT--CCTGTTCGC-TCG-CC-GTTACT-AA-GGGAATCCC-ATTTGGT--
	L127_131	---GCTGT-AATA-TTTAGCC-TTA-GATGGAG-TTTACCA-CC-T-GC-TTTAGGCTGCACT--CT-C-AAGCAA--CCTG-AC-TC-TAG-AA-TACG-CCTGTCTG-CGCCTA-CCAGACTCACG--CCTCC-ATGGGCCTAGCACCCACTTT-GGG-AG-CCCCTGTC--AA-GGGAACTTGAGACACGTGTCAG-TAGGCGA-TGC-AC-AAA-CGC-ATC-AACGCCGCATCTCCT-AAACA-CGTCG-AGTG-TTAGG-AC-TT-GGCGC-T-GGG-C-TCAT-CCCTGTTCGC-TCG-CC-GTTACT-AACGGGAACTCCCATTT-----
	L127_153	---GCTGT-AATA-TTTAGCC-TTA-GATGGAG-TTTACCA-CC-T-GC-TTTAGGCTGCACT--CT-C-AAGCAA--CCTG-AC-TC-TAG-AA-TACG-CCTGTCTG-CGCCTA-CCAGACTCACG--CCTCC-ATGGGCCTAGCACCCACTTT-GGG-AG-CCCCTGTC--AA-GGGAACTTGAGACACGTGTCAG-TAGGCGA-TGC-AC-AAA-CGC-ATC-AACGCCGCATCTCCT-AAACA-CGTCG-AGTG-TTAGG-AC-TT-GGCGC-T-GGG-C-TCAT-CCCTGTTCGC-TCG-CC-GTTACT-AA-GGGAA-TCCCACTTTG---
	L127_81	---GCTGT-AATA-TTTAGCC-TTA-GATGGAG-TTTACCA-CC-T-GC-TTTAGGCTGCACT--CT-C-AAGCAA--CCTG-AC-TC-TAG-AA-TACG-CCTGTCTG-CGCCTA-CCAGACTCACG--CCTCC-ATGGGCCTAGCACCCACTTT-GGG-AG-CCCCTGTC--AA-GGGAACTTGAGACACGTGTCAG-TAGGCGA-TGC-AC-AGA-CGC-ATC-AACGCCGCATCTCCT-AAACA-CGTCG-AGTG-TTAGG-AC-TT-GGCGC-T-GGG-C-TCAT-CCCTGTTCGC-TCG-CC-GTTACT-AA-GGGAACTCCCATTTG----
	L127_18	---GCTGT-AATA-TTTAGCC-TTA-GATGGAG-TTTACCA-CC-T-GC-TTTAGGCTGCACT--CT-C-AAGCAA--CCTG-AC-TC-TAG-AA-TACG-CCTGTCTG-CGCCTA-CCAGACTCACG--CCTCC-ATGGGCCTAGCACCCACTTT-GGG-AG-CCCCTGTC--AAGGGGAACTTGAGACACGTGTCAG-TAGGCGA-TGC-AC-AAA-CGC-ATC-AACGCCGCATCTCCT-AAACA-CGTCG-AGTG-TTAGG-AC-TT-GGCGC-T-GGG-C-TCAT-CCCTGTTCGC-TCG-CC-GTTACT-AA-GGGAA-TCCCATTTG----
	L127_35	---GCTGT-AATA-TTTAGCC-TTA-GATGGAG-TTTACCA-CC-TTGC-TTTAGGCTGCACT--CT-C-AAGCAA--CCTG-AC-TC-TAG-AA-TACG-CCTGTCTG-CGCCTA-CCAGACTCACG--CCTCC-ATGGGCCTAGCACCCACTTT-GGG-AG-CCCCTGTC--AA-GGGAACTTGAGACACGTGTCAG-TAGGCGA-TGC-AC-AAA-CGC-ATC-AACGCCGCATCTCCT-AAACA-CGTCG-AGTG-TTAGG-AC-TT-GGCGC-T-GGG-C-TCAT-CCCTGTTCGC-TCG-CC-GTTACT-AA-GGGAA-TCCCATTTG----
	L127_69	---GCTGT-AATA-TTTAGCC-TTA-GATGGAG-TTTACCA-CC-T-GC-TTTAGGCTGCACT--CT-C-AAGCAA--CCTG-AC-TC-TAG-AA-TACG-CCTGTCTG-CGCCTA-CCAGACTCACG--CCTCC-ATGGGCCTAGCACCCACTTT-GGG-AG-CCCCTGTC--AA-GGGAACTTGAGACACGTGTCAG-TAGGCGA-TGC-AC-AAA-CGC-ATC-AACGCCGCATCTCCT-AAACA-CGTCG-AGTG-TTAGG-AC-TT-GGCGC-T-GGG-C-TCAC-TCCTGTTCGC-TCG-CC-GTTACT-AA-GGGAA-TCCCTATTTG---
	L127_186	---GCTGT-AATA-TTTAGCC-TTA-GATGGAG-TTTACCA-CC-T-GC-TTTAGGCTGCACT--CT-C-AAGCAA--CCTG-AC-TC-TAG-AA-TACG-CCTGTCTG-CGCCTA-CCAGACTCACG--CCTCC-ATGGGCCTAGCACCCACTTT-GGG-AG-CCCCTGTC--AA-GGGAACTTGAGACACGTGTCAG-TAGGCGA-TGC-AC-AGA-CGC-ATC-AACGCCGCATCTCCT-AAACA-CGTCG-AGTG-TTAGG-AC-TT-GGCGC-T-GGG-C-TCAT--CCTGTTCGC-TCG-CC-GTTACT-AA-GGGAATCCC-ATTTGGT--
	L127_38	---GCTGT-AATA-TTTAGCC-TTA-GATGGAG-TTTACCA-CC-T-GC-TTTAGGCTGCACT--CT-C-AAGCAA--CCTG-AC-TC-TAA-AA-TACG-CCTGTCTG-CGCCTA-CCAGACTCACG--CCTCC-ATGGGCCTAGCACCCACTTT-GGG-AG-CCCCTGTC--AA-GGGAACTTGAGACACGTGTCAG-TAGGCGA-TGC-AC-AAA-CGC-ATC-AACGCCGCATCTCCT-AAACA-CGTCG-AGTG-TTAGG-AC-TT-GGCGC-T-GGG-C-TCAT-CCCTGTTCGC-TCG-CC-GTTACT-AA-GGGAA-TCCCATTTGG---
	L127_178	---GCTGT-AATA-TTTAGCC-TTA-GATGGAG-TTTACCA-CC-T-GC-TTTAGGCTGCACT--CT-C-AGGCAA--CCTG-AC-TC-TAG-AA-TACG-CCTGTCTG-CGCCTA-CCAGACTCACG--CCTCC-ATGGGCCTAGCACCCACTTT-GGG-AG-CCCCTGTC--AA-GGGAACTTGAGACACGTGTCAG-TAGGCGA-TGC-AC-AAA-CGC-ATC-AACGCCGCATCTCCT-AAACA-CGTCG-AGTG-TTAGG-AC-TT-GGCGC-T-GGG-C-TCAT-CCCTGTTCGC-TCG-CC-GTTACT-AA-GGGAA-TCCCATTTGG---
	L127_195	---GCTGT-AATA-TTTAGCC-TTA-GATGGAG-TTTACCA-CC-T-GC-TTTAGGCTGCACT--CT-C-AAGCAA--CCTG-AC-TC-TAG-AA-TACG-CCTGTCTG-CGCCTA-CCAGACTCACG--CCTCC-ATGGGCCTAGCACCCACTTT-GGG-AG-CCCCTGTC--AA-GGGAACTTGAGACACGTGTCAG-TAGGCGA-TGC-AC-AAA-CGC-ATC-AACGCCGCATCTCCT-AAACA-CGTCG-AGTG-TTAGG-AC-TT-GGCGC-T-GGG-C-TCAT-CCCTGTTCGC-TCG-CC-GTTACT-AACGGGAACTCCCATTT-----
	L127_95	---GCTGT-AATA-TTTAGCC-TTA-GATGGAG-TTTACCA-CC-T-GC-TTTAGGCTGCACT--CT-C-AAGCAA--CCTG-AC-TC-TAG-AA-TACG-CCTGTCTG-CGCCTA-CCAGACTCACG--CCTCC-ATGGGCCTAGCACCCACTTT-GGG-AG-CCCCTGTC--AA-GGGAACTTGAGACACGTGTCAG-TAGGCGA-TGC-AC-AAA-CGC-ATC-AACGCCGCATCTCCT-AAACA-CGTCG-AGTG-TTAGG-AC-TT-GGCGC-T-GGG-C-TCAT-CCCTGTTCGC-TCG-CC-GTTACT-AA-GGGAA-TCCCACTTTG---
	L127_116	---GCTGT-AATA-TTTAGCC-TTA-GATGGAG-TTTACCA-CC-T-GC-TTTAGGCTGCACT--CT-C-AAGCAA--CCTG-AC-TC-TAG-AA-TACG-CCTGTCTG-CGCCTA-CCAGACTCACG--CCTCC-ATGGGCCTAGCACCCACTTT-GGG-AG-CCCCTGTC--AA-GGGAACTTGAGACACGTGTCAG-TAGGCGA-TGC-AC-AGA-CGC-ATC-AACGCCGCATCTCCT-AAACA-CGTCG-AGTG-TTAGG-AC-TT-GGCGC-T-GGG-C-TCAT-CCCTGTTCGC-TCG-CC-GTTACT-AA-GGGAACTCCCATTTG----
	L127_28	---GCTGT-AATA-TTTAGCC-TTA-GATGGAG-TTTACCA-CC-T-GC-TTTAGGCTGCA-T--CT-C-AAGCAA--CCTG-AC-TC-TAG-AA-TACG-CCTGTCTG-CGCCTA-CCAGACTCACG--CCTCC-ATGGGCCTAGCACCCACTTT-GGG-AG-CCCCTGTC--AA-GGGAACTTGAGACACGTGTCAG-TAGGCGA-TGC-AC-AGA-CGC-ATC-AACGCCGCATCTCCT-AAACA-CGTCG-AGTG-TTAGG-AC-TT-GGCGC-T-GGG-C-TCAT-CCCTGTTCGC-TCG-CC-GTTACT-AA-GGGAA-TCCCATTTGGT--
	L127_75	---GCTGT-AATA-TTTAGCC-TTA-GATGGAG-TTTACCA-CC-T-GC-TTTAGGCTGCACT--CT-C-AAGCAA--CCTG-AC-TC-TAG-AA-TACG-CCTGTCTG-CGCCTA-CCAGACTCACG--CCTCC-ATGGGCCTAGCACCCACTTT-GGG-AG-CCCCTGTC--AA-GGGAACTTGAGACACGTGTCAG-TAGGCGA-TGC-AC-AGA-CGC-ATC-AACGCCGCATCTCCT-AAACA-CGTCG-AGTG-TTAGG-AC-TT-GGCGC-T-GGG-C-TCAC-TCCTGTTCGC-TCG-CC-GTTACT-AA-GGGAA-TCCCTATTTG---
	L127_136	---GCTGT-AATA-TTTAGCC-TTA-GATGGAG-TTTACCA-CC-T-GC-TTTAGGCTGCACT--CT-C-AAGCAA--CCTG-AC-TC-TAG-AA-TACG-CCTGTCTG-CGCCTA-CCAGACTCACG--CCTCC-ATGGGCCTAGCACCCACTTT-GGG-AG-CCCCTGTC--AA-GGGAACTTGAGACACGTGTCAG-TAGGCGA-TGC-AC-AAA-CGC-ATC-AACGCCGCATCTCCT-AAACA-CGTCG-AGTG-TTAGG-AC-TT-GGCGC-T-GGG-C-TCAT-CCCTGTTCGC-TCG-CC-GTTACT-AACGGGTAATCCCACTT-----
	L127_61	---GCTGT-AATA-TTTAGCC-TTA-GATGGAG-TTTACCA-CC-T-GC-TTTAGGCTGCACT--CT-C-AAGCAA--CCTG-AC-TC-TAG-AA-TACG-CCTGTCTG-CGCCTA-CCAGACTCACG--CCTCC-ATGGGCCTAGCACCCACTTT-GGG-AG-CCCCTGTC--AA-GGGAACTTGAGACACGTGTCAG-TAGGCGA-TGC-AC-AAA-CGC-ATC-AACGCCGCATCTCCT-AAACA-CGTCG-AGTG-TTAGG-AC-TT-GGCGC-T-GGG-C-TCAT--CCTGTTCGC-TCG-CC-GTTACT-AA-GGGAATCCC-ATTTGGT--
	L127_98	---GCTGT-AATA-TTTAGCC-TTA-GATGGAG-TTTACCA-CC-T-GC-TTTAGGCTGCACT--CT-C-AAGCAA--CCTG-AC-TC-TAG-AA-TACG-CCTGTCTG-CGCCTA-CCAGACTCACG--CCTCC-ATGGGCCTAGCACCCACTTT-GGG-AG-CCCCTGTC--AA-GGGAACTTGAGACACGTGTCAG-TAGGCGA-TGC-AC-AGA-CGC-ATC-AACGCCGCATCTCCT-AAACA-CGTCG-AGTG-TTAGG-AC-TT-GGCGC-T-GGG-C-TCAT-CCCTGTTCGC-TCG-CC-GTTACT-AA-GGGAA-TCCCATTTGG---
	L127_87	---GCTGT-AATA-TTTAGCC-TTA-GATGGAG-TTTACCA-CC-T-GC-TTTAGGCTGCACT--CT-C-AAGCAA--CCTG-AC-TC-TAG-AA-TACG-CCTGTCTG-CGCCTA-CCAGACTCACG--CCTCC-ATGGGCCTAGCACCCACTTT-GGG-AG-CCCCTGTC--AA-GGGAACTTGAGACACGTGTCAG-TAGGCGA-TGC-AC-AGA-CGC-ATC-AACGCCGCATCTCCT-AAACA-CGTCG-AGTG-TTAGG-AC-TT-GGCGC-T-GGG-C-TCAT-CCCTGTTCGC-TCG-CC-GTTACT-AA-GGGAACTCCCATTTG----
	L127_51	---GCTGT-AATA-TTTAGCC-TTA-GATGGAG-TTTACCA-CC-T-GC-TTTAGGCTGCACT--CT-C-AAGCAA--CCTG-AC-TC-TAG-AA-TACG-CCTGTCTG-CGCCTA-CCAGACTCACG--CCTCC-ATGGGCCTAGCACCCACTTT-GGG-AG-CCCCTGTC--AA-GGGAACTTGAGACACGTGTCAG-TAGGCGA-TGC-AC-AAA-CGC-ATC-AACGCCGCATCTCCT-AAACA-CGTCG-AGTG-TTAGG-AC-TT-GGCGC-T-GGG-C-TCAT-CCCTGTTCGC-TCG-CC-GTTACT-AA-GGGAA-TCCCATTTGG---
	L167_38	---GCTGT-AATA-TTTAGCC-TTA-GATGGAG-TTTACCA-CC-T-GC-TTTAGGCTGCACT--CT-C-AAGCAA--CCTG-AC-TC-TAG-AA-TACG-CCTGTCTG-CGCCTA-CCAGACTCACG--CCTCC-ATGGGCCTAGCACCCACTTT-GGG-AG-CCCCTGTC--AA-GGGAACTTGAGACACGTGTCAG-TAGGCGA-TGC-AC-AAA-CGC-ATC-AACGCCGCATCTCCT-AAACA-CGTCG-AGTG-TTAGG-AC-TT-GGCGC-T-GGG-C-TCAT-CCCTGTTCGC-TCG-CC-GTTACT-AA-GGGAA-TCCCATTTGG---
	L167_40	---GCTGT-AATA-TTTAGCC-TTA-GATGGAG-TTTACCA-CC-T-GC-TTTAGGCTGCACT--CT-C-AAGCAA--CCTG-AC-TC-TAG-AA-TACG-CCTGTCTG-CGCCTA-CCAGACTCACG--CCTCC-ATGGGCCTAGCACCCACTTT-GGG-AG-CCCCTGTC--AA-GGGAACTTGAGACACGTGTCAG-TAGGCGA-TGC-AC-AGA-CGC-ATC-AACGCCGCATCTCCT-AAACA-CGTCG-AGTG-TTAGG-AC-TT-GGCGC-T-GGG-C-TCAT-CCCTGTTCGC-TCG-CC-GTTACT-AA-GGGAA-TCCCATTTGG---
	L167_19	---GCTGT-AATA-TTTAGCC-TTA-GATGGAG-TTTACCA-CC-T-GC-TTTAGGCTGCACT--CT-C-AAGCAA--CCTG-AC-TC-TAG-AA-TACG-CCTGTCTG-CGCCTA-CCAGACTCACG--CCTCC-ATGGGCCTAGCACCCACTTT-GGG-AG-CCCCTGTC--AA-GGGAACTTGAGACACGTGTCAG-TAGGCGA-TGC-AC-AAA-CGC-ATC-AACGCCGCATCTCCT-AAACA-CGTCG-AGTG-TTAGG-AC-TT-GGCGC-T-GGG-C-TCAT-CCCTGTTCGC-TCG-CC-GTTACT-AA-GGGAA-TCCCATTTGG---
	L172_7	---GCTGT-AATA-TTTAGCC-TTA-GATGGAG-TTTACCA-CC-T-GC-TTTAGGCTGCACT--CT-C-AAGCAA--CCTG-AC-TC-TAG-AA-TACG-CCTGTCTG-CGCCTA-CCAGACTCACG--CCTCC-ATGGGCCTAGCACCCACTTT-GGG-AG-CCCCTGTC--AA-GGGAACTTGAGACACGTGTCAG-TAGGCGA-TGC-AC-AAA-CGC-ATC-AACGCCGCATCTCCT-AAACA-CGTCG-AGTG-TTAGG-AC-TT-GGCGC-T--GG-C-TCAT-CCCTGTTCGC-TCG-CC-GTTACT-AA-GGGAA-T-CCATTTGGTT-
	L172_82	---GCTGT-AATA-TTTAGCC-TTA-GATGGAG-TTTACCA-CC-T-GC-TTTAGGCTGCACT--CT-C-AAGCAA--CCTG-AC-TC-TAG-AA-TACG-CCTGTCTG-CGCCTA-CCAGACTCACG--CCTCC-ATGGGCCTAGCACCCACTTT-GGG-AG-CCCCTGTC--AA-GGGAACTTGAGACACGTGTCAG-TAGGCGA-TGC-AC-AAA-CGC-ATC-AACGCCGCATCTCCT-AAACA-CGTCG-AGTG-TTAGG-AC-TT-GGCGC-T-GGG-C-TCAT-CCCTGTTTGC-TCG-CC-GTTACT-AA-GGGAA-TCCCATTTGG---
	L172_126	---GCTGT-AATA-TTTAGCC-TTA-GATGGAG-TTTACCA-CC-T-GC-TTTAGGCTGCACT--CT-C-AAGCAA--CCTG-AC-TC-TAG-AA-TACG-CCTGTCTG-CGCCTA-CCAGACTCACG--CCTCT-ATGGGCCTAGCACCCACTTT-GGG-AG-CCCCTGTC--AA-GGGAACTTGAGACACGTGTCAG-TAGGCGA-TGC-AC-AAA-CGC-ATC-AACGCCGCATCTCCT-AAACA-CATCG-AGTG-TTAGG-AC-TT-GGCGC-T-GGGTC-TCAT-CCCTGTTCGCTTCG-CC-GTTACT-AA-GGGAA-TCCCATTT-----
	L172_133	---GCTGT-AATA-TTTAGCC-TTA-GATGGAG-TTTACCA-CC-T-GC-TTTAGGCTGCACT--CT-C-AAGCAA--CCTG-AC-TC-TAG-AA-TACG-CCTGTCTG-CGCCTA-CCAGACTCACG--CCTCC-ATGGGCCTAGCACCCACTTT-GGG-AG-CCCCTGTC--AA-GGGAACTTGAGACACGTGTCAG-TAGGCGA-TGC-AC-AAA-CGC-ATC-AACGCCGCATCTCCT-AAACA-CGTCG-AGTG-TTAGG-AC-TT-GGCGC-T-GGG-C-TCAT-CCCTGTTCGC-TCG-CC-GTTACT-AA-GGGAA-TCCCATTTGG---
	L172_116	---GCTGT-AATA-TTTAGCC-TTA-GATGGAG-TTTACCA-CC-T-GC-TTTAGGCTGCACT--CT-C-AAGCAA--CCTG-AC-TC-TAG-AA-TACG-CCTGTCTG-CGCCTA-CCAGACTCACG--CCTCC-ATGGGCCTAGCACCCACTTT-GGG-AG-CCCCTGTC--AA-GGGAACTTGAGACACGTGTCAG-TAGGCGA-TGC-AC-AGA-CGC-ATC-AACGCCGCATCTCCT-AAACA-CGTCG-AGTG-TTAGG-AC-TT-GGCGC-T-GGG-C-TCAT-CCCTGTTCGC-TCG-CC-GTTACT-AA-GGGAA-TCCCATTTGG---
	L172_92	---GCTGT-AATA-TTTAGCC-TTA-GATGGAG-TTTACCA-CC-T-GC-TTTAGGCTGCACT--CT-C-AAGCAA--CCTG-AC-TC-TAG-AA-TACG-CCTGTCTG-CGCCTA-CCAGACTCACG--CCTCT-ATGGGCCTAGCACCCACTTT-GGG-AG-CCCCTGTC--AA-GGGAACTTGAGACACGTGTCAG-TAGGCGA-TGC-AC-AAA-CGC-ATC-AACGCCGCATCTCCT-AAACA-CATCG-AGTG-TTAGG-AC-TT-GGCGC-T-GGG-C-TCAT-CCCTGTTCGC-TCG-CC-GTTACT-AA-GGGAACTCCCATTTG----
	L172_179	---GCTGT-AATA-TTTAGCC-TTA-GATGGAG-TTTACCA-CC-T-GC-TTTAGGCTGCACT--CT-C-AAGCAA--CCTG-AC-TC-TAG-AA-TACG-CCTGTCTG-CGCCTA-CCAGACTCACG--CCTCC-ATGGGCCTAGCACCCACTTT-GGG-AG-CCCCTGTC--AA-GGGAACTTGAGACACGTGTCAG-TAGGCGA-TGC-AC-AAA-CGC-ATC-AACGCCGCATCTCCT-AAACA-CGTCG-AGTG-TTAGG-AC-TT-GGCGC-T-GGG-C-TCAT-CCCTGTTCGCTTCG-CC-GTTACT-AA-GGGAA-TCCCATTTG----
	L173_257	---GCTGT-AATA-TTTAGCC-TTA-GATGGAG-TTTACCA-CC-T-GC-TTTAGGCTGCACT--CT-C-AAGCAA--CCTG-AC-TC-TAG-AA-TACG-CCTGTCTG-CGCCTA-CCAGACTCACG--CCTCC-ATGGGCCTAGCACCCACTTT-GGG-AG-CCCCTGTC--AA-GGGAACTTGAGACACGTGTCAG-TAGGCGA-TGC-AC-AAA-CGC-ATC-AACGCCGCATCTCCT-AAACA-CGTCG-AGTG-TTAGG-AC-TT-GGCGC-T-GGG-C-TCAT-CCCTGTTCGC-TCG-CC-GTTACT-AA-GGGAACTCCCATTTC----
	L173_150	---GCTGT-AATA-TTTAGCC-TTA-GATGGAG-TTTACCA-CC-T-GC-TTTAGGCTGCACT--CT-C-AAGCAA--CCTG-AC-TC-TAG-AA-TACG-CCTGTCTG-CGCCTA-CCAGACTCACG--CCTCC-ATGGGCCTAGCACCCACTTT-GGG-AG-CCCCTGTC--AA-GGGAACTTGAGACACGTGTCAG-TAGGCGA-TGC-AC-AGA-CGC-ATC-AACGCCGCATCTCCT-AAACA-CGTCG-AGTG-TTAGG-AC-TT-GGCGC-T-GGG-C-TCAT-CCCTGTTCGC-TCG-CC-GTTACT-AA-GGGAA-TCCCATTTGG---
	L173_293	---GCTGT-AATA-TTTAGCC-TTA-GATGGAG-TTTACCA-CC-T-GC-TTTAGGCTGCACT--CT-C-AAGCAA--CCTG-AC-TC-TAG-AA-TACG-CCTGTCTG-CGCCTA-CCAGACTCGTG--TCTCC-ATGGGCCTAGCACCCACTTT-GGG-AG-CCCCTGTC--AA-GGGAACTTGAGACACGTGTCAG-TAGGCGA-TGC-AC-AAA-CGC-ATC-AACGCCGCATCTCCT-AAACA-CGTCG-AGTG-TTAGG-AC-TT-GGCGC-T-GGG-C-TCAT-CCCTGTTCGC-TCG-CC-GTTACT-AA-GGGAA-TCCCATTTGG---
	L173_102	---GCTGT-AATA-TTTAGCC-TTA-GATGGAG-TTTACCA-CC-T-GC-TTTAGGCTGCA-T--CT-C-AAGCAA--CCTG-AC-TC-TAG-AA-TACG-CCTGTCTG-CGCCTA-CCAGACTCACG--CCTCC-ATGGGCCTAGCACCCACTTT-GGG-AG-CCCCTGTC--AA-GGGAACTTGAGACACGTGTCAG-TAGGCGA-TGC-AC-AAA-CGC-ATC-AACGCCGCATCTCCT-AAACA-CGTCG-AGTG-CTAGG-AC-TT-GGCGC-T-GGG-C-TCAT-CCCTGTTCGC-TCG-CC-GTTACT-AA-GGGAA-TCCCATTTGGT--
	L173_160	---GCTGT-AATA-TTTAGCC-TTA-GATGGAG-TTTACCA-CC-T-GC-TTTAGGCTGCA-T--CT-C-AAGCAA--CCTG-AC-TC-TAG-AA-TACG-CCTGTCTG-CGCCTA-CCAGACTCACG--CCTCC-ATGGGCCTAGCACCCACTTT-GGG-AG-CCCCTGTC--AA-GGGAACTTGAGACACGTGTCAG-TAGGCGA-TGC-AC-AAA-CGC-ATC-AACGCCGCATCTCCT-AAACA-CGTCG-AGTG-TTAGG-AC-TT-GGCGC-T-GGG-C-TCAT-CCCTGTTCGC-TCG-CC-GTTACT-AACGGGAATCCCACTTTG----
	L173_381	---GCTGT-AATA-TTTAGCC-TTA-GATGGAG-TTTACCA-CC-T-GC-TTTAGGCTGCACT--CT-C-AAGCAA--CCTG-AC-TC-TAG-AA-TACG-CCTGTCTG-CGCCTA-CCAGACTCACG--CCTCC-ATGGGCCTAGCACCCACTTT-GGG-AG-CCCCTGTC--AA-GGGAACTTGAGACACGTGTCAG-TAGGCGA-TGC-AC-AAA-CGC-ATC-AACGCCGCATCTCCT-AAACA-CGTCG-AGTG-TTAGG-AC-TT-GGCGC-T-GGG-C-TCAT-CCCTGTTCGC-TCG-CC-GTTACT-AA-GGGAA-TCCCATTTGG---
	L173_223	---GCTGT-AATA-TTTAGCC-TTA-GATGGAG-TTTACCA-CC-T-GC-TTTAGGCTGCACT--CT-C-AAGCAA--CCTG-AC-TC-TAG-AA-TACG-CCTGTCTG-CGCCTA-CCAGACTCACG--CCTCC-ATGGGCCTAGCACCCACTTT-GGG-AG-CCCCTGTC--AA-GGGAACTTGAGACACGTGTCAG-TAGGCGA-TGC-AC-AAA-CGC-ATC-AACGCCGCATCTCCT-AAACA-CGTCG-AGTG-CTAGG-AC-TT-GGCGC-T-GGG-C-TCAT-CCCTGTTCGC-TCG-CC-GTTACT-AA-GGGAACTCCCATTTG----
	L173_333	---GCTGT-AATA-TTTAGCC-TTA-GATGGAG-TTTACCA-CC-T-GC-TTTAGGCTGCACT--CT-C-AAGCAA--CCTG-AC-TC-TAG-AA-TACG-CCTGTCTG-CGCCTA-CCAGACTCACG--CCTCC-ATGGGCCTAGCACCCACTTT-GGG-AG-CCCCTGTC--AA-GGGAACTTGAGACACGTGTCAG-TAGGCGA-TGC-AC-AGA-CGC-ATC-AACGCCGCATCTCCT-AAACA-CGTCG-AGTG-TTAGG-AC-TT-GGCGC-T-GGG-C-TCAT-CCCTGTTCGC-TCG-CC-GTTACT-AA-GGGAA-TCCCATTTGG---
	L173_134	---GCTGT-AATA-TTTAGCC-TTA-GATGGAG-TTTACCA-CC-T-GC-TTTAGGCTGCA-T--CT-C-AAGCAA--CCTG-AC-TC-TAG-AA-TACG-CCTGTCTG-CGCCTA-CCAGACTCACG--CCTCC-ATGGGCCTAGCACCCACTTT-GGG-AG-CCCCTGTC--AA-GGGAACTTGAGACACGTGTCAG-TAGGCGA-TGC-AC-AAA-CGC-ATC-AACGCCGCATCTCCT-AAACA-CGTCG-AGTG-TTAGG-AC-TT-GGCGC-T-GGG-C-TCAT-CCCTGTTCGC-TCG-CC-GTTACT-AA-GGGAA-TCCCATTTGGT--
	L173_86	---GCTGT-AATA-TTTAGCC-TTA-GATGGAG-TTTACCA-CC-T-GC-TTTAGGCTGCACT--CT-C-AAGCAA--CCTG-AC-TC-TAG-AA-TACG-CCTGTCTG-CGCCTA-CCAGACTCACG--CCTCC-ATGGGCCTAGCACCCACTTT-GGG-AG-CCCCTGTC--AA-GGGAACTTGAGACACGTGTCAG-TAGGCGA-TGC-AC-AAA-CGC-ATC-AACGCCGCATCTCCT-AAACA-CGTCG-AGTG-TTAGG-AC-TT-GGCGC-T-GGG-C-TCAT-CCCTGTTCGC-TCG-CC-GTTACT-AA-GGGAA-TCCCATTTGG---
	L173_332	---GCTGT-AATA-TTTAGCC-TTA-GATGGAG-TTTACCA-CC-T-GC-TTTAGGCTGCACT--CT-C-AAGCAA--CCTG-AC-TC-TAG-AA-TACG-CCTGTCTG-CGCCTA-CCAGACTCACG--CCTCC-ATGGGCCTAGCACCCACTTT-GGG-AG-CCCCTGTC--AA-GAGAACTTGAGACACGTGTCAG-TAGGCGA-TGC-AC-AGA-CGC-ATC-AATGCCGCATCTCCT-AAACA-CGTCG-AGTG-TTAGG-AC-TT-GGCGC-T-GGGTC-TCAT-CCCTGTTCGC-TCG-CC-GTTACT-AA-GGG-AATCCCATTTG----
	L173_316	---GCTGT-AATA-TTTAGCC-TTA-GATGGAA-TTTACCA-CC-T-GC-TTTAGGCTGCACT--CT-C-AAGCAA--CCTG-AC-TC-TAG-AA-TACG-CCTGTCTG-CGCCTA-CCAGACTCACG--CCTCC-ATGGGCCTAGCACCCACTTT-GGG-AG-CCCCTGTC--AA-GGGAACTTGAGACACGTGTCAG-TAGGCGA-TGC-AC-AAA-CGC-ATC-AACGCCGCATCTCCT-AAACA-CGTCG-AGTG-TTAGG-AC-TT-GGCGC-T-GGG-C-TCAT-CCCTGTTCGC-TCG-CC-GTTACT-AA-GGGAA-TCCCATTTGG---
	L173_174	---GCTGT-AATA-TTTAGCC-TTA-GATGGAG-TTTACCA-CC-T-GC-TTTAGGCTGCACT--CT-C-AAGCAA--CCTG-AC-TC-TAG-AA-TACG-CCTGTCTG-CGCCTA-CCAGACTCACG--CCTCC-ATGGGCCTAGCACCCACTTT-GGG-AG-CCCCTGTC--AA-GGGAACTTGAGACACGTGTCAG-TAGGCGA-TGC-AC-AAA-CGC-ATC-AACGCCGCATCTCCT-AAACA-CGTCG-AGTG-TTAGG-AC-TT-GGCGC-T-GGG-C-TCAT-CCCTGTTCGC-TCG-CC-GTTACT-AA-GGGAA-TCCCATTGGT---
	L174_24	---GCTGT-AATA-TTTAGCC-TTA-GATGGAG-TTTACCA-CC-T-GC-TTTAGGCTGCACT--CT-C-AAGCAA--CCTG-AC-TC-TAG-AA-TACG-CCTGTCTG-CGCCTA-CCAGACTCACG--CCTCC-ATGGGCCTAGCACCCACTTT-GGG-AG-CCCCTGTC--AA-GGGAACTTGAGACACGTGTCAG-TAGGCGA-TGC-AC-AGA-CGC-ATC-AACGCCGCATCTCCT-AAACA-CGTCG-AGTG-TTAGG-AC-TT-GGCGC-T-GGG-C-TCAT-CCCTGTTCGC-TCG-CC-GTTACT-AA-GGGAA-TCCCATTTGG---
	L175_123	---GCTGT-AATA-TTTAGCC-TTA-GATGGAG-TTTACCA-CC-T-GC-TTTAGGCTGCACT--CT-C-AAGCAA--CCTG-AC-TC-TAG-AA-TACG-CCTGTCTG-CGCCTA-CCAGACTCACG--CCTCC-ATGGGCCTAGCACCCACTTT-GGG-AG-CCCCTGTC--AA-GGGAACTTGAGACACGTGTCAG-TAGGCGA-TGC-AC-AAA-CGC-ATC-AACGCCGCATCTCCT-AAACA-CGTCG-AGTG-TTAGG-AC-TT-GGCGC-T-GGG-C-TCAT-CCCTGTTCGC-TCG-CC-GTTACT-AA-GGGAA-TCCCATTTGG---
	L176_389	--GACTGT-AATA-TTTAGCC-TTA-GATGGAG-TTTACCA-CC-T-GC-TTTAGGCTGCACT--CT-C-AAGCAA--CCTG-AC-TC-TAG-AA-TACG-CCTGTCTG-CGCCTA-CCAGACTCACG--CCTCC-ATGGGCCTAGCACCCACTTT-GGG-AG-CCCCTGTC--AA-GGGAACTTGAGACACGTGTCAG-TAGGCGA-TGC-ACAAAA-CGC-ATC-AACGCCGCATCTCCT-AAACA-CGTCG-AGTG-TTAGG-AC-TT-GGCGC-T-GGG-C-TCAT-CCCTGTTCGC-TCG-CC-GTTACT-AA-GGGAA-TCCCATTT-----
	L176_45	---GCTGTAAGTA-TTTAGCC-TTA-GATGGAG-TTTACCA-CC-T-GC-TTTAGGCTGCACT--CT-C-AAGCAA--CCTG-AC-TC-TAG-AA-TACG-CCTGTCTG-CGCCTA-CCAGACTCACG--CCTCC-ATGGGCCTAGCACCCACTTT-GGG-AG-CCCCTGTC--AAGGGGAACTTGAGACACGTGTCAG-TAGGCGA-TGC-AC-AAA-CGC-ATC-AACGCCGCATCTCCT-AAACA-CGTCG-AGTG-TTAGG-AC-TT-GGCGC-T--GG-C-TCAT-CCCTGTTCGC-TCG-CC-GTTACT-AA-GGGAA-TCCCATTTG----
	L176_153	---GCTGT-AATA-TTTAGCC-TTA-GATGGAG-TTTACCA-CC-T-GC-TTTAGGCTGCACT--CT-C-AAGCAA--CCTG-AC-TC-TAG-AA-TACG-CCTGTCTG-CGCCTA-CCAGACTCACG--CCTCC-ATGGGCCTAGCACCCACTTT-GGG-AG-CCCCTGTC--AA-GGGAACTTGAAACACATGTCAG-TAGACGA-TGC-AC-AAA-CGC-ATC-AACGCCGCATCTCCT-AAACA-CATCG-AGTG-TTAGG-AC-TT-GGCGC-T-GGG-C-TCAT-CCCTGTTCGC-TCG-CC-GTTACT-AA-GGGAA-TCCCATTTGG---
	L176_169	---GCTGT-AATA-TTTAGCC-TTA-GATGGAG-TTTACCA-CC-T-GC-TTTAGGCTGCACT--CT-C-AAGCAA--CCTG-AC-TC-TAG-AA-TACG-CCTGTCTG-CGCCTA-CCAGACTCACG--CCTCC-ATGGGCCTAGCACCCACTTT-GGG-AG-CCCCTGTC--AA-GGGAACTTGAGACACGTGTCAG-TAGGCGA-TGC-AC-AAA-CGC-ATC-AACGCCGCATCTCCT-AAACA-CGTCG-AGTG-TTAGG-AC-TT-GGCGC-T-GGG-C-TCAT-CCCTGTTCAC-TCG-CC-GTTACT-AA-GGCAA-TCCCTGTTGG---
	L176_60	---GCTGT-AATA-TTTAGCC-TTA-GATGGAG-TTTACCA-CC-T-GC-TTTAGGCTGCACT--CT-C-AAGCAA--CCTG-AC-TC-TAG-AA-TACG-CCTGTCTG-CGCCTA-CCAGACTCACG--CCTCC-ATGGGCCTAGCACCCACTTT-GGG-AG-CCCCTGTC--AA-GGGAACTTGAGACACGTGTCAG-TAGGCGA-TGC-AC-AAA-CGC-ATC-AACGCCGCATCTCCT-AAACA-CGTCG-AGTG-TTAGG-AC-TT-GGCGC-T--GG-C-TCAT-CCCTGTTCGC-TCG-CC-GTTACT-AG-GGAAT-C-CCATTTGGTT-
	L176_253	---GCTGT-AATA-TTTAGCC-TTA-GATGGAG-TTTACCA-CC-T-GC-TTTAGGCTGCACT--CT-C-AAGCAA--CCTG-AC-TC-TAG-AA-TACG-CCTGTCTG-CGCCTA-CCAGACTCACG--CCTCC-ATGGGCCTAGCACCCACTTT-GGG-AG-CCCCTGTC--AA-GGGAACTTGAGACACGTGTCAG-TAGGCGA-TGC-AC-AAA-CGC-ATC-AACGCCGCATCTCCT-AAACA-CGTCG-AGTG-TTAGG-AC-TT-GGCGC-T-GGG-C-TCAT-CCCTGTTCGC-TCG-CC-GTTACT-AA-GGGAACTCCCATTTG----
	L176_297	---GCTGT-AATA-TTTAGCC-TTA-GATGGAG-TTTACCA-CC-T-GC-TTTAGGCTGCACT--CT-C-AAGCAA--CCTG-AC-TC-TAG-AA-TACG-CCTGTCTG-CGCCTA-CCAGACTCACG--CCTCC-ATGGGCCTAGCACCCACTTT-GGG-AG-CCCCTGTC--AA-GGGAACTTGAGACACGTGTCAG-TAGGCGA-TGC-AC-AAA-CGC-ATC-AACGCCGCATCTCCT-AAACA-CGTCG-AGTG-TTAGG-AC-TT-GGCGC-T-GGG-C-TCAT-CCCTGTTCGC-TCG-CC-GTTACT-AA-GGGAA-TCCCACTTTG---
	L176_147	---GCTGT-AATA-TTTAGCC-TTA-GATGGAG-TTTACCA-CC-T-GC-TTTAGGCTGCACT--CT-C-AAGCAA--CCTG-AC-TC-TAG-AA-TACG-CCTGTCTG-CGCCTA-CCAAACTCACG--CCTCC-ATGGGCCTAGCACCCACTTT-GGG-AG-CCCCTGTC--AA-GGGAACTTGAGACACGTGTCAG-TAGGCGA-TGC-AC-AAA-CGC-ATC-AACGCCGCATCTCCT-AAACA-CGTCG-AGTG-TTAGG-AC-TT-GGCGC-T-GGG-C-TCAT-CCCTGTTCGC-TCG-CC-GTTACT-AA-GGGAA-TCCCATTTGG---
	L176_49	---GCTGT-AATA-TTTAGCC-TTA-GATGGAG-TTTACCA-CC-T-GC-TTTAGGCTGCACT--CT-C-AAGCAA--CCTG-AC-TC-TAG-AA-TACG-CCTGTCTG-CGCCTA-CCAGACTCACG--CCTCC-ATGGGCCTAGCACCCACTTT-GGG-AG-CCCCTGTC--AA-GGGAACTTGAGACACGTGTCAG-TAGGCGA-TGC-AC-AAA-CGC-ATC-AACGCCGCATCTCCT-AAACA-CATCG-AGTG-TTAGG-AC-TT-GGCGC-T-GGG-C-TCAT-CCCTGTTCGC-TCG-CC-GTTACT-AA-GGGAA-TCCCATTTGG---
	L176_326	---GCTGT-AATA-TTTAGCC-TTA-GATGGAG-TTTACCA-CC-T-GC-TTTAGGCTACACT--CT-C-AAGCAA--CCTG-AC-TC-TAG-AA-TACG-CCTGTCTG-CGCCTA-CCAGACTCACG--CCTCC-ATGGGCCTAGCACCCACTTT-GGG-AG-CCCCTGTC--AA-GGGAACTTGAGACACGTGTCAG-TAGGCGA-TGC-AC-AAA-CGC-ATC-AACGCCGCATCTCCT-AAACA-CGTCG-AGTG-TTAGG-AC-TT-GGCGC-T-GGG-C-TCAT-CCCTGTTCGC-TCG-CC-GTTACT-AA-GGGAA-TCCCATTTGG---
	L176_39	---GCTGT-AATA-TTTAGCC-TTA-GATGGAG-TTTACCA-CC-T-GC-TTTAGGCTGCACT--CT-C-AAGCAA--CCTG-AC-TC-TAG-AA-TACG-CCTGTCTG-CGCCTA-CCAGACTCACG--CCTCC-ATGGGCCTAGCACCCACTTT-GGG-AG-CCCCTGTC--AA-GGGAACTTGAGACACGTGTCAG-TAGGCGA-TGC-AC-AAA-CGC-ATC-AACGCCGCATCTCCT-AAACA-CGTCG-AGTG-TTAGG-AC-TT-GGCGC-T--GG-C-TCAT-CCCTGTTCGC-TCG-CC-GTTACT-AG-GGAA--T-CCATTTGGTTC
	L176_364	---GCTGT-AATA-TTTAGCC-TTA-GATGGAG-TTTACCA-CC-T-GC-TTTAGGCTGCACT--CT-C-AAGCAA--CCTG-AC-TC-TAG-AA-TACG-CCTGTCTG-CGCCTA-CCAGACTCACG--CCTCC-ATGGGCCTAGCACCCACTTT-GGG-AG-CCCCTGTC--AA-GGGAACTTGAGACACGTGTCAG-TAGGCGA-TGC-AC-AAA-CGC-ATC-AACGCCGCATCTCCT-AAACA-CGTCG-AGTG-TTAGG-AC-TT-GGCGC-T-GGG-C-TCAT-CCCTGTTCGC-TCG-CC-GTTACT-AA-GGGAA-TCCCACTTTG---
	L176_293	---GCTGT-AATA-TTTAGCC-TTA-GATGGAG-TTTACCA-CC-T-GC-TTTAGGCTGCACT--CT-C-AAGCAA--CCTG-AC-TC-TAG-AA-TACG-CCTGTCTG-CGCCTA-CCAGACTCACG--CCTCC-ATGGGCCTAGCACCCACTTT-GGG-AG-CCCCTGTC--AA-GGGAACTTGAGACACGTGTCAG-TAGGCGA-TGC-AC-AAA-CGCAATC-AACGCCGCATCTCCT-AAACA-CGTCG-AGTG-TTAGG-AC-TT-GGCGC-T-GGG-C-TCAT-CCCTGTTCGC-TCG-CC-GTTACT-AA-GGGAATCCCTATTT-----
	L176_178	---GCTGT-AATA-TTTAGCC-TTA-GATGGAG-TTTACCA-CC-T-GC-TTTAGGCTGCACT--CT-C-AAGCAA--CCTG-AC-TC-TAG-AA-TACG-CCTGTCTG-CGCCTA-CCAGACTCACG--CCTCC-ATGGGCCTAGCACCCACTTT-GGG-AG-CCCCTGTC--AA-GGGAACTTGAGACACGTGTCAG-TAGGCGA-TGC-AC-AAA-CGC-ATC-AACGCCGCATCTCCT-AAACA-CGTCG-AGTG-TTAGG-AC-TT-GGCGC-T-GGG-C-TCAT-CCCTGTTCGC-TCG-CC-GTTACT-AA-GGGAA-TCCCATTTGG---
	L176_199	---GCTGT-AATA-TTTAGCC-TTA-GATGGAG-TTTACCA-CC-T-GC-TTTAGGCTGCACT--CT-C-AAGCAA--CCTG-AC-TC-TAG-AA-TACG-CCTGTCTG-CGCCTA-CCAGACTCACG--CCTCC-ATGGGCCTAGCACCCACTTT-GGG-AG-CCCCTGTC--AA-GGGAACTTGAGACACGTGTCAG-TAGGCGA-TGC-AC-AAA-CGC-ATC-AACGCCGCATCTCCT-AAACA-CGTCG-AGTG-TTAGG-AC-TT-GGCGC-T-GGG-C-TCAT-CCCTGTTCGC-TCG-CC-GTTACT-AA-GGGAA-TCCCATTTGG---
	L176_75	---GCTGT-AATA-TTTAGCC-TTA-GATGGAG-TTTACCA-CC-T-GC-TTTAGGCTGCACT--CT-C-AAGCAA--CCTG-AC-TC-TAG-AA-TACG-CCTGTCTG-CGCCTA-CCAGACTCACG--CCTCC-ATGGGCCTAGCACCCACTTT-GGG-AG-CCCCTGTC--AA-GGGAACTTGAGACACGTGTCAG-TAGGCGA-TGC-AC-AAA-CGC-ATC-AACGCCGCATCTCCT-AAACA-CGTCG-AGTG-TTAGG-AC-TT-GGCGC-T-GGG-C-TCAT-CCCTGTTCGC-TCG-CC-GTTACT-AA-GGGAA-TCCCATTTGG---
	L176_345	---GCTGT-AATA-TTTAGCC-TTA-GATGGAG-TTTACCA-CC-T-GC-TTTAGGCTGCACT--CT-C-AAGCAA--CCTG-AC-TC-TAG-AA-TACG-CCTGTCTG-CGCCTA-CCAGACTCACG--CCTCC-ATGGGCCTAGCACCCACTTT-GGG-AG-CCCCTGTC--AA-GGGAACTTGAGACACGTGTCAG-TAGGCGA-TGC-AC-AAA-CGC-ATC-AACGCCGCATCTCCT-AAACA-CGTCG-AGTG-TTAGG-AC-TT-GGCGC-T-GGG-C-TCAT-CCCTGTTCGC-TCG-CC-GTTACT-AA-GGGAACTCCCCTATT----
	L176_271	---GCTGT-AATA-TTTAGCC-TTA-GATGGAG-TTTACCA-CC-T-GC-TTTAGGCTGCACT--CT-C-AAGCAA--CCTG-AC-TC-TAG-AA-TACG-CCTGTCTG-CGCCTA-CCAGACTCACG--CCTCC-ATGGGCCTAGCACCCACTTT-GGG-AG-CCCCTGTC--AA-GGGAACTTGAGACACGTGTCAG-TAGGCGA-TGC-AC-AAA-CGC-ATC-AACGCCGCATCTCCT-AAACA-CGTCG-AGTG-TTAGG-AC-TT-GGCGC-T-GGG-C-TCAT-CCCTGTTCGC-TCG-CC-GTTACT-AA-GGGAA-TCCCATTTGG---
	L176_67	---GCTGT-AATA-TTTAGCC-TTA-GATGGAG-TTTACCA-CC-T-GC-TTTAGGCTGCACT--CT-C-AAGCAA--CCTG-AC-TC-TAG-AA-TACG-CCTGTCTG-CGCCTA-CCAGACTCACG--CCTCC-ATGGGCCTAGCACCCACTTT-GGG-AG-CCCCTGTC--AA-GGGAACTTGAGACACGTGTCAG-TAGGCGA-TGC-AC-AAA-CGC-ATC-AACGCCGCATCTCCT-AAACA-CGTCG-AGTG-TTAGG-AC-TT-GGCGC-T-GGG-C-TCAT-CCCTGTTCGC-TCG-CC-GTTACT-AA-GGGAA-TCCCATTTGG---
	L176_195	---GCTGT-AATA-TTTAGCC-TTA-GATGGAG-TTTACCA-CC-T-GC-TTTAGGCTGCACT--CT-C-AAGCAA--CCTG-AC-TC-TAG-AA-TACG-CCTGTCTG-CGCCTA-CCAGACTCACG--CCTCC-ATGGGCCTAGCACCCACTTT-GGG-AG-CCCCTGTC--AA-GGGAACTTGAAACACATGTCAG-TAGACGA-TGC-AC-AAA-CGC-ATC-AACGCCGCATCTCCT-AAACA-CATCG-AGTG-TTAGG-AC-TT-GGCGC-T-GGG-C-TCAT-CCCTGTTCGC-TCG-CC-GTTACT-AA-GGGAACTCCCATTTG----
	L176_166	---GCTGT-AATA-TTTAGCC-TTA-GATGGAG-TTTACCA-CC-T-GC-TTTAGGCTGCACT--CT-C-AAGCAA--CCTG-AC-TC-TAG-AA-TACG-CCTGTCTG-CGCCTA-CCAGACTCACG--CCTCC-ATGGGCCTAGCACCCACTTT-GGG-AG-CCCCTGTC--AA-GGGAACTTGAGACACGTGTCAG-TAGGCGA-TGC-AC-AAA-CGC-ATC-AACGCCGCATCTCCT-AAACA-CGTCG-AGTG-TTAGG-AC-TT-GGCGC-T-GGG-C-TCAT-CCCTGTTCGC-TCG-CC-GTTACT-AA-GGGAA-TCCCTGTTGG---
	L176_63	---GCTGT-AATA-TTTAGCC-TTA-GATGGAG-TTTACCA-CC-T-GC-TTTAGGCTGCACT--CT-C-AAACAA--CCTG-AC-TC-TAG-AA-TACG-CCTGTCTG-CGCCTA-CCAGACTCACG--CCTCC-ATGGGCCTAGCACCCACTTT-GGG-AG-CTCCTGTC--AA-GGGAACTTGAGACACGTGTCAG-TAGGCGA-TGC-AC-AGA-CGC-ATC-AACGCCGCATCTCCT-AAACA-CGTCG-AGTG-TTAGG-AC-TT-GGCGC-T-GGG-C-TCAT-CCCTGTTCGC-TCG-CC-GTTACT-AA-GGGAA-TCCCATTTGG---
	L176_213	---GCTGT-AATA-TTTAGCC-TTA-GATGGAG-TTTACCA-CC-T-GC-TTTAGGCTGCACT--CT-C-AAGCAA--CCTG-AC-TC-TAG-AA-TACG-CCTGTCTG-CGCCTA-CCAGACTCACG--CCTCC-ATGGGCCTAGCACCCACTTT-GGG-AG-CCCCTGTC--AA-GGGAACTTGAGACACGTGTCAG-TAGGCGA-TGC-AC-AAA-CGC-ATC-AACGCCGCATCTCCT-AAACA-CGTCG-AGTG-TTAGG-AC-TT-GGCGC-T-GGG-C-TCAT--CCTGTTCGCCTCG-CC-GTTACT-AA-GGGAATCCC-ATTTGG---
	L176_312	---GCTGT-AATA-TTTAGCC-TTA-GATGGAG-TTTACCA-CC-T-GC-TTTAGGCTGCACT--CT-C-AAGCAA--CCTG-AC-TC-TAG-AA-TACG-CCTGTCTG-CGCCTA-CCAGACTCACG--CCTCC-ATGGGCCTAGCACCCACTTT-GGG-AG-CCCCTGTC--AA-GGGAACTTGAGACACGTGTCAG-TAGGCGA-TGC-AC-AAA-CGC-ATC-AACGCCGCATCTCCT-AAACA-CGTCG-AGTG-TTAGG-AC-TT-GGCGC-T-GGG-C-TCAT--CCTGTTCGC-TCG-CC-GTTACT-AA-GGGAATCCC-ATTTGGT--
	L176_376	---GCTGT-AATA-TTTAGCC-TTA-GATGGAG-TTTACCA-CC-T-GC-TTTAGGCTGCACT--CT-C-AAGCAA--CCTG-AC-TC-TAG-AA-TACG-CCTGTCTG-CGCCTA-CCAGACTCACG--CCTCC-ATGGGCCTAGCACCCACTTT-GGG-AG-CCCCTGTC--AA-GGGAACTTGAGACACGTGTCAG-TAGGCGA-TGC-AC-AAA-CGC-AGC-AACGCCGCATCTCCT-AAACA-CGTCG-AGTG-TTAGG-AC-TT-GGCGC-T-GGG-C-TCAT-CCCTGTTCGC-TCG-CC-GTTACT-AA-GGGAA-TCCCATTTGG---
	L176_340	---GCTGT-AATA-TTTAGCC-TTA-GATGGAG-TTTACCA-CC-T-GC-TTTAGGCTGCACT--CT-C-AAGCAA--CCTG-AC-TC-TAG-AA-TACG-CCTGTCTG-CGCCTA-CCAGACTCACG--CCTCC-ATGGGCCTAGCACCCACTTT-GGG-AG-CCCCTGTC--AA-GGGAACTTGAGACACGTGTCAG-TAGGCGA-TGC-AC-AAA-CGC-ATC-AACGCCGCATCTCCT-AAACA-CGTCG-AGTG-TTAGG-AC-TT-GGCGC-T-GGG-C-TCAT-CCCTGTTCGC-TCG-CC-GTTACT-AA-GGGAA-TCCCTGTTGG---
	L176_249	---GCTGT-AATA-TTTAGCC-TTA-GATGGAG-TTTACCA-CC-T-GC-TTTAGGCTGCACT--CT-C-AAGCAA--CCTG-AC-TC-TAG-AA-TACG-CCTGTCTG-CGCCTA-CCAGACTCACG--CCTCC-ATGGGCCTAGCACCCACTTT-GGG-AG-CCCCTGTC--AA-GGGAACTTGAGACACGTGTCAG-TAGGCGA-TGC-AC-AGA-CGC-ATC-AACGCCGCATCTCCT-AAACA-CGTCG-AGTG-TTAGG-AC-TT-GGCGC-T-GGG-C-TCAT-CCCTGTTCGC-TCG-CC-GTTACT-AA-GGGAA-TCCCATTTCG---
	L176_380	---GCTGT-AATA-TTTAGCC-TTA-GATGGAG-TTTACCA-CC-T-GC-TTTAGGCTGCACT--CT-C-AAGCAA--CCTG-AC-TC-TAG-AA-TACG-CCTGTCTG-CGCCTA-CCAGACTCACG--CCTCC-ATGGGCCTAGCACCCACTTT-GGG-AG-CCCCTGTC--AA-GGGAACTTGAGACACGTGTCAG-TAGGCGA-TGC-AC-AGA-CGC-ATC-AACGCCGCATCTCCT-AAACA-CGTCG-AGTG-TTAGG-AC-TT-GGCGC-T-GGG-C-TCAT-CCCTGTTCGCTTCG-CC-GTTACT-AA-GGGAA-TCCCATTTG----
	L176_143	---GCTGT-AATA-TTTAGCC-TTA-GATGGAG-TTTACCA-CC-T-GC-TTTAGGCTGCACT--CT-C-AAGCAA--CCTG-AC-TC-TAG-AA-TACG-CCTGTCTG-CGCCTA-CCAGACTCACG--CCTCC-ATGGGCCTAGCACCCACTTT-GGG-AG-CCCCTGTC--AA-GGGAACTTGAGACACGTGTCAG-TAGGCGA-TGC-AC-AAA-CGC-ATC-AACGCCGCATCTCCT-AAACA-CGTCG-AGTG-TTAGG-AC-TT-GGCGC-T-GGG-C-TCAT-CCCTGTTCGC-TCG-CC-GTTACT-AA-GGGAA-TCCCACTTTG---
	L176_180	---GCTGT-AATA-TTTAGCC-TTA-GATGGAG-TTTACCA-CC-T-GC-TTTAGGCTGCACT--CT-C-AAGCAA--CCTG-AC-TC-TAG-AA-TACG-CCTGTCTG-CGCCTA-CCAGACTCACG--CCTCC-ATGGGCCTAGCACCCACTTT-GGG-AG-CTCCTGTC--AA-GGGAACTTGAGACACGTGTCAG-TAGGCGA-TGC-AC-AGA-CGC-ATC-AACGCCGCATCTCCT-AAACA-CGTCG-AGTG-TTAGG-AC-TT-GGCGC-T-GGG-C-TCAT-CCCTGTTCGC-TCG-CC-GTTACT-AA-GGGAA-TCCCATTTGG---
	L176_217	---GCTGT-AATA-TTTAGCC-TTA-GATGGAG-TTTACCA-CC-T-GC-TTTAGGCTGCACT--CT-C-AAGCAA--CCTG-AC-TC-TAG-AA-TACG-CCTGTCTG-CGCCTA-CCAGACTCACG--CCTCT-ATGGGCCTAGCACCCACTTT-GGG-AG-CCCCTGTC--AA-GGGAACTTGAGACACGTGTCAG-TAGGCGA-TGC-AC-AAA-CGC-ATC-AACGCCGCATCTCCT-AAACA-CATCG-AGTG-TTAGG-AC-TT-GGCGC-T-GGG-C-TCAT-CCCTGTTCGC-TCG-CC-GTTACT-AA-GGGAA-TCCCATTTGG---
	L176_222	---GCTGT-AATA-TTTAGCC-TTA-GATGGAG-TTTACCA-CC-T-GC-TTTAGGCTGCACT--CT-C-AAGCAA--CCTG-ACTTC-TAG-AA-TACG-CCTGTCTG-CGCCTA-CCAGACTCACG--CCTCC-ATGGGCCTAGCACCCACTTT-GGG-AG-CCCCTGTC--AA-GGGAACTTGAGACACGTGTCAG-TAGGCGA-TGC-AC-AAA-CGC-ATC-AACGCCGCATCTCCT-AAACA-CGTCG-AGTG-TTAGG-AC-TT-GGCGC-T-GGG-C-TCAT-CCCTGTTCGC-TCG-CC-GTTACT-AA-GGGAA-TCCCATTTG----
	L176_52	---GCTGT-AATA-TTTAGCC-TTA-GATGGAG-TTTACCA-CC-T-GC-TTTAGGCTGCACT--CT-C-AAGCAA--CCTG-AC-TC-TAG-AA-TACG-CCTGTCTG-CGCCTA-CCAGACTCACG--CCTCC-ATGGGCCTAGCACCCACTTT-GGG-AG-CCCCTGTC--AA-GGGAACTTGAGACACGTGTCAG-TAGGCGA-TGC-AC-AGA-CGC-ATC-AACGCCGCATCTCCT-AAAACACGTCG-AGTG-TTAGG-AC-TT-GGCGC-T-GGG-C-TCAT-CCCTGTTCGC-TCG-CC-GTTACT-AA-GGGAA-TCCCATTTG----
	L176_134	---GCTGT-AATA-TTTAGCC-TTA-GATGGAG-TTTACCA-CC-T-GC-TTTAGGCTGCACT--CT-C-AAGCAA--CCTG-AC-TC-TAG-AA-TACG-CCTGTCTG-CGCCTA-CCAGACTCACG--CCTCC-ATGGGCCTAGCACCCACTTT-GGG-AG-CCCCTGTC--AA-GGGAACTTGAGACACGTGTCAG-TAGGCGA-TGC-AC-AGA-CGA-ATC-AACGCCGCATCTCCT-AAACA-CGTCG-AGTG-TTAGG-AC-TT-GGCGC-T-GGG-C-TCAT-CCCTGTTCGC-TCG-CC-GTTACT-AA-GGGAA-TCCCATTTGG---
	L176_379	---GCTGT-AATA-TTTAGCC-TTA-GATGGAG-TTTACCA-CC-T-GC-TTTAGGCTGCACT--CTCC-AAGCAA--CCTG-AC-TC-TAG-AA-TACG-CCTGTCTG-CGCCTA-CCAGACTCACG--CCTCC-ATGGGCCTAGCACCCACTTT-GGG-AG-CCCCTGTC--AA-GGGAACTTGAGACACGTGTCAG-TAGGCGA-TGC-AC-AGA-CGC-ATC-AACGCCGCATCTCCT-AAACA-CGTCG-AGTG-TTAGG-AC-TT-GGCGC-T-GGGTC-TCAT-CCCTGTTCGCTTCG-CC-GTTACT-AA-GGG-AATCCCATT------
	L176_233	---GCTGT-AATA-TTTAGCC-TTA-GATGGAG-TTTACCA-CC-T-GC-TTTAGGCTGCACT--CT-C-AAGCAA--CCTG-AC-TC-TAG-AA-TACG-CCTGTCTG-CGCCTA-CCAGACTCACG--CCTCC-ATGGGCCTAGCACCCACTTT-GGG-AG-CCCCTGTC--AA-GGGAACTTGAGACACGTGTCAG-TAGGCGA-TGC-AC-AAA-CGC-ATC-AACGCCGCATCTCCT-AAACA-CGTCG-AGTG-TTAGG-AC-TT-GGCGC-T-GGG-C-TCAT-CCCTGTTCGC-TCG-CC-GTTACT-AA-GGGAA-TCCCATTTCG---
	L176_94	---GCTGT-AATA-TTTAGCC-TTA-GATGGAG-TTTACCA-CC-T-GC-TTTAGGCTGCA-T--CT-C-AAGCAA--CCTG-AC-TC-TAG-AA-TACG-CCTGTCTG-CGCCTA-CCAGACTCACG--CCTCC-ATGGGCCTAGCACCCACTTT-GGG-AG-CCCCTGTC--AA-GGGAACTTGAGACACGTGTCAG-TAGGCGA-TGC-AC-AAA-CGC-ATC-AACGCCGCATCTCCT-AAACA-CGTCG-AGTG-TTAGG-AC-TT-GGCGC-T-GGG-C-TCAT-CCCTGTTCGC-TCG-CC-GTTACT-AA-GGGAA-TCCCATTTGGT--
	L176_319	---GCTGT-AATA-TTTAGCC-TTA-GATGGAG-TTTACCA-CC-T-GC-TTTAGGCTGCACT--CT-C-AAGCAA--CCTG-AC-TC-TAG-AA-TACG-CCTGTCTG-CGCCTA-CCAGACTCACG--CCTCC-ATGGGCCTAGCACCCACTTT-GGG-AG-CCCCTGTC--AA-GGGAACTTGAGACACGTGTCAG-TAGGCGA-TGC-AC-AGA-CGC-ATC-AACGCCGCATCTCCT-AAACA-CGTCG-AGTG-TTAGG-AC-TT-GGCGC-T-GGG-C-TCAT-CCCTGTTCGC-TCG-CC-GTTACT-AA-GGGAA-TCCCACTTTG---
	L176_146	---GCTGT-AATA-TTTAGCC-TTA-GATGGAG-TTTACCA-CC-T-GC-TTTAGGCTGCA-T--CT-C-AAGCAA--CCTG-AC-TC-TAG-AA-TACG-CCTGTCTG-CGCCTA-CCAGACTCACG--CCTCC-ATGGGCCTAGCACCCACTTT-GGG-AG-CCCCTGTC--AA-GGGAACTTGAGACACGTGTCAG-TAGGCGA-TGC-AC-AGA-CGC-ATC-AACGCCGCATCTCCT-AAACA-CGTCG-AGTG-TTAGG-AC-TT-GGCGC-T-GGG-C-TCAT-CCCTGTTCGC-TCG-CC-GTTACT-AAGGGAACTCCCCATTTG----
	L176_57	---GCTGT-AATA-TTTAGCC-TTA-GATGGAG-TTTACCA-CC-T-GC-TTTAGGCTGCACT--CT-C-AAGCAA--CCTG-AC-TC-TAG-AA-TACG-CCTGTCTG-CGCCTA-CCAGACTCACG--CCTCC-ATGGGCCTAGCACCCACTTT-GGG-AG-CCCCTGTC--AA-GGGAACTTGAGACACGTGTCAG-TAGGCGA-TGC-AC-AGA-CGC-ATC-AACGCCGCATCTCCT-AAACA-CGTCG-AGTG-TTAGG-AC-TT-GGCGC-T-GGG-C-TCAT-CCCTGTTCGC-TCG-CC-GTTACT-AA-GGGAA-TCCCATTTGG---
	L176_102	---GCTGT-AATA-TTTAGCC-TTA-GATGGAG-TTTACCA-CC-T-GC-TTTAGGCTGCA-T--CT-C-AAGCAA--CCTG-AC-TC-TAG-AA-TACG-CCTGTCTG-CGCCTA-CCAGACTCACG--CCTCC-ATGGGCCTAGCACCCACTTT-GGG-AG-CCCCTGTC--AA-GGGAACTTGAGACACGTGTCAG-TAGGCGA-TGC-AC-AAA-CGC-ATC-AACGCCGCATCTCCT-AAACA-CGTCG-AGTG-TTAGG-AC-TT-GGCGC-T-GGG-C-TCAT-CCCTGTTCGC-TCG-CC-GTTACT-AACGGGAACTCCCATTTC----
	L176_185	---GCTGT-AATA-TTTAGCC-TTA-GATGGAG-TTTACCA-CC-T-GC-TTTAGGCTGCACT--CT-C-AAGCAA--CCTG-AC-TC-TAG-AA-TACG-CCTGTCTG-CGCCTA-CCAGACTCACG--CCTCC-ATGGGCCTAGCACCCACTTT-GGG-AG-CCCCTGTC--AA-GGGAACTTGAGACACGTGTCAG-TAGGCGA-TGC-AC-AGA-CGC-ATC-AACGCCGCATCTCCT-AAACACCGTCG-AGTG-TTAGG-AC-TT-GGCGC-T-GGG-C-TCAT-CCCTGTTCGC-TCG-CC-GTTACT-AA-GGGAA-TCCCATTTG----
	L176_101	---GCTGT-AATA-TTTAGCC-TTA-GATGGAG-TTTACCA-CC-T-GC-TTTAGGCTGCA-T--CT-C-AAGCAA--CCTG-AC-TC-TAG-AA-TACG-CCTGTCTG-CGCCTA-CCAGACTCACG--CCTCT-ATGGGCCTAGCACCCACTTT-GGG-AG-CCCCTGTC--AA-GGGAACTTGAGACACGTGTCAG-TAGGCGA-TGC-AC-AAA-CGC-ATC-AACGCCGCATCTCCT-AAACA-CATCG-AGTG-TTAGG-AC-TT-GGCGC-T-GGG-C-TCAT-CCCTGTTCGC-TCG-CC-GTTACT-AA-GGGAA-TCCCATTTGGT--
	L176_87	---GCTGT-AATA-TTTAGCC-TTA-GATGGAG-TTTACCA-CC-T-GC-TTTAGGCTGCA-T--CT-C-AAGCAA--CCTG-AC-TC-TAG-AA-TACG-CCTGTCTG-CGCCTA-CCAGACTCACG--CCTCC-ATGGGCCTAGCACCCACTTT-GGG-AG-CCCCTGTC--AA-GGGAACTTGAGACACGTGTCAG-TAGGCGA-TGC-AC-AGA-CGC-ATC-AACGCCGCATCTCCT-AAACA-CGTCG-AGTG-TTAGG-AC-TT-GGCGC-T-GGG-C-TCAT-CCCTGTTCGC-TCG-CC-GTTACT-AA-GGGAA-TCCCATTTGGT--
	L176_73	---GCTGT-AATA-TTTAGCC-TTA-GATGGAG-TTTACCA-CC-T-GC-TTTAGGCTGCA-T--CT-C-AAGCAA--CCTG-AC-TC-TAG-AA-TACG-CCTGTCTG-CGCCTA-CCAGACTCACG--CCTCT-ATGGGCCTAGCACCCACTTT-GGG-AG-CCCCTGTC--AA-GGGAACTTGAGACACGTGTCAG-TAGGCGA-TGC-AC-AAA-CGC-ATC-AACGCCGCATCTCCT-AAACA-CATCG-AGTG-TTAGG-AC-TT-GGCGC-T-GGG-C-TCAT-CCCTGTTCGC-TCG-CC-GTTACT-AA-GGGAA-TCCCATTTGGT--
	L176_191	---GCTGT-AATA-TTTAGCC-TTA-GATGGAG-TTTACCA-CC-T-GC-TTTAGGCTGCACT--CT-C-AAGCAA--CCTG-AC-TC-TAG-AA-TACG-CCTGTCTG-CGCCTA-CCAGACTCACG--CCTCC-ATGGGCCTAGCACCCACTTT-GGG-AG-CCCCTGTC--AA-GGGAACTTGAGACACGTGTCAG-TAGGCGA-TGC-AC-AGA-CGC-ATC-AACGCCGCATCTCCT-AAACA-CGTCG-AGTG-TTAGG-AC-TT-GGCGC-T-GGG-C-TCAT-CCCTGTTCGC-TCG-CC-GTTACT-AA-GGGAACTCCCCATTT----
	L176_111	---GCTGT-AATA-TTTAGCC-TTA-GATGGAG-TTTACCA-CC-T-GC-TTTAGGCTGCA-T--CT-C-AAGCAA--CCTG-AC-TC-TAG-AA-TACG-CCTGTCTG-CGCCTA-CCAGACTCACG--CCTTC-ATGGGCCTAGCACCCACTTT-GGG-AG-CCCCTGTC--AA-GGGAACTTGAGACACGTGTCAG-TAGGCGA-TGC-AC-AAA-CGC-ATC-AACGCCGCATCTCCT-AAACA-CATCG-AGTG-TTAGG-AC-TT-GGCGC-T-GGG-C-TCAT-CCCTGTTCGC-TCG-CC-GTTACT-AA-GGGAA-TCCCATTTGGT--
	L176_290	---GCTGTTAATA-TTTAGCC-TTA-GATGGAG-TTTACCA-CC-T-GC-TTTAGGCTGCACT--CT-C-AAGCAA--CCTG-AC-TC-TAG-AA-TACG-CCTGTCTG-CGCCTA-CCAGACTCACG--CCTCC-ATGGGCCTAGCACCCACTTT-GGG-AG-CCCCTGTC--AA-GGGAACTTGAGACACGTGTCAG-TAGGCGA-TGC-AC-AGA-CGC-ATC-AACGCCGCATCTCCT-AAACA-CGTCG-AGTG-TTAGG-AC-TT-GGCGC-T-GGG-C-TCAT-CCCTGTTCGC-TCG-CC-GTTACT-AA-GGGAA-TCCCATTTG----
	L176_148	---GCTGT-AATA-TTTAGCC-TTA-GATGGAG-TTTACCA-CC-T-GC-TTTAGGCTGCACT--CT-C-AAGCAA--CCTG-AC-TC-TAG-AA-TACG-CCTGTCTG-CGCCTA-CCAGACTCACG--CCTCC-ATGGGCCTAGCACCCACTTT-GGG-AG-CCCCTGTC--AA-GGGAACTTGAGACACGTGTCAG-TAGGCGA-TGC-AC-AGA-CGC-ATC-AACGCCGCATCTCCT-AAACA-CGTCG-AGTG-TTAGG-AC-TT-GGCGC-T-GGG-C-TCAT-CCCTGTTCGC-TCG-CC-GTTACT-AA-GGGAA-TCCCATTTGG---
	L176_74	---GCTGT-AATA-TTTAGCC-TTA-GATGGAG-TTTACCA-CC-T-GC-TTTAGGCTGCACT--CT-C-AAGCAA--CCTG-AC-TC-TAG-AA-TACG-CCTGTCTG-CGCCTA-CCAGACTCACG--CCTCC-ATGGGCCTAGCACCCACTTT-GGG-AG-CCCCTGTC--AA-GGGAACTTGAGACACGTGTCAG-TAGGCGA-TGC-AC-AGA-CGC-ATC-AACGCCGCATCTCCT-AAACA-CGTCA-AGTG-TTAGG-AC-TT-GGCGC-T-GGG-C-TCAT-CCCTGTTCGC-TCG-CC-GTTACT-AA-GGGAA-TCCCATTTGG---
	L176_378	---GCTGT-AATA-TTTAGCC-TTA-GATGGAG-TTTACCA-CC-T-GC-TTTAGGCTGCACT--CT-C-AAGCAA--CCTG-AC-TC-TAG-AA-TACG-CCTGTCTG-CGCCTA-CCAGACTCACG--CCTCC-ATGGGCCTAGCACCCACTTT-GGG-AG-CCCCTGTC--AA-GGGAACTTGAGACACGTGTCAG-TAGGCGA-TGC-AC-AGA-CGC-ATC-AACGCCGCATCTCCT-AAACA-CGTCG-AGTG-TTAGG-AC-TT-GGCGC-T-GGG-C-TCAT-CCCTGTTCGC-TCG-CC-GTTACT-AA-GGGAA-TCCCACTTTG---
	L176_103	---GCTGT-AATA-TTTAGCC-TTA-GATGGAG-TTTACCA-CC-T-GC-TTTAGGCTGCA-T--CT-C-AAGCAA--CCTG-AC-TC-TAG-AA-TACG-CCTGTCTG-CGCCTA-CCAGACTCACG--CCTCT-ATGGGCCTAGCACCCACTTT-GGG-AG-CCCCTGTC--AA-GGGAACTTGAGACACGTGTCAG-TAGGCGA-TGC-AC-AAA-CGC-ATC-AACGCCGCATCTCCT-AAACA-CATCG-AGTG-TTAGG-AC-TT-GGCGC-T-GGG-C-TCAT-CCCTGTTCGC-TCG-CC-GTTACT-AAGGGAACTCCCCATTTG----
	L176_314	---GCTGT-AATA-TTTAGCC-TTA-GATGGAG-TTTACCA-CC-T-GC-TTTAGGCTGCACT--CT-C-AAGCAA--CCTG-AC-TC-TAG-AA-TACG-CCTGTCTG-CGCCTA-CCAGACTCACG--CCTCT-ATGGGCCTAGCACCCACTTTGGGG-AG-CCCCTGTC--AA-GGGAACTTGAGACACGTGTCAG-TAGGCGA-TGC-AC-AAA-CGC-ATC-AACGCCGCATCTCCT-AAACA-CATCG-AGTG-TTAGG-AC-TT-GGCGC-T-GGG-C-TCAT--CCTGTTCGC-TCG-CC-GTTACT-AA-GGGAATCCC-ATTTGG---
	L176_257	---GCTGT-AATA-TTTAGCC-TTA-GATGGAG-TTTACCA-CC-T-GC-TTTAGGCTGCACT--CT-C-AAGCAA--CCTG-AC-TC-TAG-AA-TACG-CCTGTCTG-CGCCTA-CCAGACTCACG--CCTCC-ATGGGCCTAGCACCCACTTT-GGG-AG-CCCCTGTC--AA-GGGAACTTGAGACACGTGTCAG-TAGGCGA-TGC-AC-AGA-CGC-ATC-AACGCCGCATCTCCT-AAACA-CGTCG-AGTG-TTAGG-AC-TT-GGCGC-T-GGG-C-TCAT-CCCTGTTCGC-TCG-CC-GTTACT-AA-GGGAA-TCCCACTTTC---
	L176_104	---GCTGT-AATA-TTTAGCC-TTA-GATGGAG-TTTACCA-CC-T-GC-TTTAGGCTGCA-T--CT-C-AAGCAA--CCTG-AC-TC-TAG-AA-TACG-CCTGTCTG-CGCCTA-CCAGACTCACG--CCTCC-ATGGGCCTAGCACCCACTTT-GGG-AG-CCCCTGTC--AA-GGGAACTTGAGACACGTGTCAG-TAGGCGA-TGC-AC-AGA-CGC-ATC-AACGCCGCATCTCCT-AAACA-CGTCG-AGTG-TTAGG-AC-TT-GGCGC-T-GGG-C-TCAT-CCCTGTTCGC-TCG-CC-GTTACT-AA-GGGAA-TCCCATTTGGT--
	L176_1	---GCTGT-AATA-TTTAGCC-TTA-GATGGAG-TTTACCA-CC-T-GC-TTTAGGCTGCACT--CT-C-AAGCAA--CCTG-AC-TC-TAG-AA-TACG-CCTGTCTG-CGCCTA-CCAGACTCACG--CCTCC-ATGGGCCTAGCACCCACTTT-GGG-AG-CTCCTGTC--AA-GGGAACTTGAGACACGTGTCAG-TAGGCGA-TGC-AC-AGA-CGC-ATC-AACGCCGCATCTCCT-AAACA-CGTCG-AGTG-TTAGG-AC-TT-GGCGC-T-GGG-C-TCAT-CCCTGTTCGC-TCG-CC-GTTACT-AA-GGGAA-TCCCATTTGG---
	L176_61	---GCTGT-AATATTTTAGCC-TTA-GATGGAG-TTTACCA-CC-T-GC-TTTAGGCTGCACT--CT-C-AAGCAA--CCTG-AC-TC-TAG-AA-TACG-CCTGTCTG-CGCCTA-CCAGACTCACG--CCTCC-ATGGGCCTAGCACCCACTTT-GGG-AG-CCCCTGTC--AA-GGGAACTTGAGACACGTGTCAG-TAGGCGA-TGC-AC-AAA-CGC-ATC-AACGCCGCATCTCCT-AAACA-CGTCG-AGTG-TTAGG-AC-TT-GGCGC-T--GG-C-TCAT-CCCTGTTCGC-TCG-CC-GTTACT-AA-GGGAA-TCCCATTTGG---
	L259_397	---GCTGT-AATA-TTTAGCC-TTA-GATGGAG-TTTACCA-CC-T-GC-TTTAGGCTGCACT--CT-C-AAGCAA--CCTG-AC-TC-TAG-AA-TACG-CCTGTCTG-CGCCTA-CCAGACTCACG--CCTCC-ATGGGCCTAGCACCCACTTT-GGG-AG-CCCCTGTC--AA-GGGAACTTGAGACACGTGTCAG-TAGGCGA-TGC-AC-AAA-CGC-ATC-AACGCCGCATCTCCT-AAACA-CATCG-AGTG-TTAGG-AC-TT-GGCGC-T-GGG-C-TCAT-CCCTGTTCGC-TCG-CC-GTTACT-AA-GGGAA-TCCCATTTGG---
	L176_69	---GCTGT-AATA-TTTAGCC-TTA-GATGGAG-TTTACCA-CC-T-GC-TTTAGGCTGCACT--CT-C-AAGCAA--CCTG-AC-TC-TAG-AA-TACG-CCTGTCTG-CGCCTA-CCAGACTCACG--CCTCC-ATGGGCCTAGCACCCACTTT-GGG-AG-CCCCTGTC--AA-GGGAACTTGAGACACGTGTCAG-TAGGCGA-TGC-AC-AAA-CGC-ATC-AACGCCGCATCTCCT-AAACA-CGTCG-AGTG-TTAGG-AC-TT-GGCGC-T-GGG-C-TCAT-CCCTGTTCGC-TCG-CC-GTTACT-AA-GGGAA-TCCCATTTGG---
	L259_164	---GCTGT-AATA-TTTAGCC-TTA-GATGGAG-TTTACCA-CC-T-GC-TTTAGGCTGCACT--CT-C-AAGCAA--CCTG-AC-TC-TAG-AA-TACG-CCTGTCTG-CGCCTA-CCAGACTCACG--CCTCC-ATGGGCCTAGCACCCACTTT-GGG-AG-CCCCTGTC--AA-GGGAACTTGAGACACGTGTCAG-TAGGCGA-TGC-AC-AAA-CGC-ATC-AACGCCGCATCTCCT-AAACA-CGTCG-AGTG-TTAGG-AC-TT-GGCGC-T-GGG-C-TCAT-CCCTGTTCGC-TCG-CC-GTTACT-AA-GGGAA-TCCCATTTGG---
	L262_491	---GCTGT-AATA-TTTAGCC-TTA-GATGGAG-TTTACCA-CC-T-GC-TTTAGGCTGCACT--CT-C-AAGCAA--CCTG-AC-TC-TAG-AA-TACG-CCTGTCTG-CGCCTA-CCAGACTCACG--CCTCC-ATGGGCCTAGCACCCACTTT-GGG-AG-CCCCTGTC--AA-GAGAACTTGAGACACGTGTCAG-TAGGCGA-TGC-AC-AAA-CGC-ATC-AACGCCGCATCTCCT-AAACA-CGTCG-AGTG-TTAGG-AC-TT-GGCGC-T-GGG-C-TCAT-CCCTGTTCGC-TCG-CC-GTTACT-AA-GGCAA-TCCCTGTTGG---
	L262_425	---GCTGT-AATA-TTTAGCC-TTA-GATGGAG-TTTACCA-CC-T-GC-TTTAGGCTGCACT--CT-C-AAGCAA--CCTG-AC-TC-TAG-AA-TACG-CCTGTCTG-CGCCTA-CCAGACTCACG--CCTCC-ATGGGCCTAGCACCCACTTT-GAG-AG-CCCCTGTC--AA-GGGAACTTGAGACACGTGTCAG-TAGGCGA-TGC-AC-AAA-CGC-ATC-AACGCCGCATCTCCT-AAACA-CGTCG-AGTG-TTAGG-AC-TT-GGCGC-T-GGG-C-TCAT-CCCTGTTCGC-TCG-CC-GTTACT-AA-GGGAA-TCCCATTTGG---
	L262_66	---GCTGT-AATA-TTTAGCC-TTA-GATGGAG-TTTACCA-CC-T-GC-TTTAGGCTGCACT--CT-C-AAGCAA--CCTG-AC-TC-TAG-AA-TACG-CCTGTCTG-CGCCTA-CCAGACTCACG--CCTCC-ATGGGCCTAGCACCCACTTT-GGG-AG-CCCCTGTC--AA-GGGAACTTGAGACACGTGTCAG-TAGGCGA-TGC-AC-AAA-CGC-ATC-AACGCCGCATCTCCT-AAACA-CGTCG-AGTG-CTAGG-AC-TT-GGCGC-T-GGG-C-TCAT-CCCTGTTCGC-TCG-CC-GTTACT-AA-GGGAA-TCCCATTTGG---
	L262_81	---GCTGT-AATA-TTTAGCC-TTA-GATGGAG-TTTACCA-CC-T-GC-TTTAGGCTGCACT--CT-C-AAGCAA--CCTG-AC-TC-TAG-AA-TACG-CCTGTCTG-CGCCTA-CCAGACTCACG--CCTCC-ATGGGCCTAGCACCCACTTT-GGG-AG-CCCCTGTC--AA-GGGAACTTGAGACACGTGTCAG-TAGGCGA-TGC-AC-AAA-CGC-ATC-AACGCCGCATCTCCT-AAACA-CGTCG-AGTG-CTAGG-AC-TT-GGCGC-T-GGG-C-TCAT-CCCTGTTCGC-TCG-CC-GTTACT-AA-GGGAA-TCCCATTTGG---
	L262_174	---GCAGT-GATA-TTTAGCC-TTA-GATGGAG-TTTACCA-CC-T-GC-TTTAGGCTGCACT--CT-C-AAGCAA--CCTG-AC-TC-TAG-AA-TACG-CCTGTCTG-CGCCTA-CCAGACTCACG--CCTCC-ATGGGCCTAGCACCCACTTT-GGG-AG-CCCCTGTC--AA-GGGAACTTGAGACACGTGTCAG-TAGGCGA-TGC-AC-AAA-CGC-ATC-AACGCCGCATCTCCT-AAACA-CGTCG-AGTG-TTAGG-AC-TT-GGCGC-T-GGG-C-TCAT-CCCTGTTCGC-TCG-CC-GTTACT-AA-GGGAA-TCCCATTTGG---
	L262_286	---GCTGT-AATA-TTTAGCC-TTA-GATGGAG-TTTACCA-CC-T-GC-TTTAGGCTGCACT--CT-C-AAGCAA--CCTG-AC-TC-TAG-AA-TACG-CCTGTCTG-CGCCTA-CCAGACTCACG--CCTCC-ATGGGCCTAGCACCCACTTT-GGG-AG-CCCCTGTC--AA-GGGAACTTGAGACACGTGTCAG-TAGGCGA-TGC-AC-AAA-CGC-ATC-AACGCCGCATCTCCT-AAACA-CGTCG-AGTCGTTAGG-AC-TT-GGCGC-T-GGG-C-TCAT--CCTGTTCGC-TCG-CC-GTTACT-AA-GGGAA-TCCCATTTGG---
	L262_107	---GCTGT-AATA-TTTAGCC-TTA-GATGGAG-TTTACCA-CC-T-GC-TTTAGGCTGCACT--CT-C-AAGCAA--CCTG-AC-TC-TAG-AA-TACG-CCTGTCTG-CGCCTA-CCAGACTCACG--CCTCC-ATGGGCCTAGCACCCACTTT-GGG-AG-CCCCTGTC--AA-GGGAACTTGAGACACGTGTCAG-TAGGCGA-TGC-AC-AAA-CGC-ATC-AACGCCGCATCTCCT-AAACA-CGTCG-AGTG-TTAGG-AC-TT-GGCGC-T-GGG-C-TCAT-CCCTGTTCGC-TCG-CC-GTTACT-AA-GGGAA-TCCCACTTTG---
	L262_271	---GCTGT-AATA-TTTAGCC-TTA-GATGGAG-TTTACCA-CC-T-GC-TTTAGGCTGCACT--CT-C-AAGCAA--CCTG-AC-TC-TAG-AA-TACG-CCTGTCTG-CGCCTA-CCAGACTCACG--CCTCC-ATGGGCCTAGCACCCACTTT-GGG-AG-CCCCTGTC--AA-GGGAACTTGAGACACGTGTCAG-TAGGCGA-TGC-AC-AAA-CGC-ATC-AACGCCGCATCTCCT-AAACA-CGTCG-AGTG-TTAGG-AC-TT-GGCGC-T-GGG-C-TCAT-CCCTGTTCGC-TCG-CC-GTTACC-TA-AGGGAATCCCATTTG----
	L262_393	---GCTGT-AATA-TTTAGCC-TTA-GATGGAG-TTTACCA-CC-T-GC-TTTAGGCTGCACT--CT-C-AAGCAA--CCTG-AC-TC-TAG-AA-TACG-CCTGTCTG-CGCCTA-CCAGACTCACG--CCTCC-ATGGGCCTAGCACCCACTTT-GGG-AG-CCCCTGTC--AA-GGGAACTTGAGACACGTGTCAG-TAGGCGA-TGC-AC-AAA-CGC-ATC-AACGCCGCATCTCCT-AAACA-CGTCG-AGTG-TTAGG-AC-TT-GGCGC-T-GGG-C-TCAT-CCCTGTTCGC-TCG-CC-GTTACT-AA-GGGAA-TCCCATTTGG---
	L262_113	---GCTGT-AATA-TTTAGCC-TTA-GATGGAG-TTTACCA-CC-T-GC-TTTAGGCTGCACT--CT-C-AAGCAA--CCTG-AC-TC-TAG-AA-TACG-CCTGTCTG-CGCCTA-CCAGACTCACG--CCTCC-ATGGGCCTAGCACCCACTTT-GGG-AG-CCCCTGTC--AA-GGGAACTTGAGACACGTGTCAG-TAGGCGA-TGC-AC-AAA-CGC-ATC-AACGCCGCATCTCCT-AAACA-CGTCG-AGTG-TTAGG-AC-TT-GGCGC-T-GGG-C-TCAT-CCCTGTTCGC-TCG-CC-GTTACT-AA-GGGAA-TCCCATTTGG---
	L262_141	---GCTGT-AATA-TTTAGCC-TTA-GATGGAG-TTTACCA-CC-T-GC-TTTAGGCTGCACT--CT-C-AAGCAA--CCTG-AC-TC-TAG-AA-TACG-CCTGTCTG-CGCCTA-CCAGACTCACG--CCTCC-ATGGGCCTAGCACCCACTTT-GGG-AG-CCCCTGTC--AA-GGGAACTTGAGACACGTGTCAG-TAGGCGA-TGC-AC-AAA-CGC-ATC-AACGCCGCATCTCCT-AAACA-CGTCG-AGTG-TTAGG-AC-TT-GGCGC-T-GGG-C-TCAT-CCCTGTTCGC-TCG-CC-GTTACT-AA-GGGAA-TCCCATTTGG---
	L262_101	---GCTGT-AATA-TTTAGCC-TTA-GATGGAG-TTTACCA-CC-T-GC-TTTAGGCTGCACT--CT-C-AAGCAA--CCTG-AC-TC-TAG-AA-TACG-CCTGTCTG-CGCCTA-CCAGACTCACG--CCTCC-ATGGGCCTAGCACCCACTTTGGGG-AG-CCCCTGTC--AA-GGGAACTTGAGACACGTGTCAG-TAGGCGA-TGC-AC-AGA-CGC-ATCAAACGCCGCATCTCCTAAAACA-CGTCG-AGTG-TTAGG-AC-TT-GGCGC-T-GGG-C-TCAT-CCCTGTTCGC-TCG-CC-GTTACT-AA-GGCAA-TCCCTGT------
	L262_118	---GCTGT-AATA-TTTAGCC-TTA-GATGGAG-TTTACCA-CC-T-GC-TTTAGGCTGCACT--CT-C-AAGCAA--CCTG-AC-TC-TAG-AA-TACG-CCTGTCTG-CGCCTA-CCAGACTCACG--CCTCC-ATGGGCCTAGCACCCACTTT-GGG-AG-CCCCTGTC--AA-GGGAACTTGAGACACGTGTCAG-TAGGCGA-TGC-AC-AAA-CGC-ATC-AACGCCGCATCTCCT-AAACA-CGTCG-AGTG-TTAGG-AC-TT-GGCGC-T-GGG-C-TCAT-CCCTGTTCGC-TCG-CC-GTTACT-AA-GGGAA-TCCCATTTGG---
	L262_544	---GCTGT-AATA-TTTAGCC-TTA-GATGGAG-TTTACCA-CC-T-GC-TTTAGGCTGCACT--CT-C-AAGCAA--CCTG-AC-TC-TAG-AA-TACG-CCTGTCTG-CGCCTA-CCAGACTCACG--CCTCC-ATGGGCCTAGCACCCACTTT-GGG-AG-CCCCTGTC--AA-GGGAACTTGAGACACGTGTCAG-TAGGCGA-TGC-AC-AAA-CGC-ATC-AACGCCGCATCTCCT-AAACA-CGTCG-AGTG-TTAGG-AC-TT-GGCGC-T-GGGTC-TCAT-CCCTGTTCGCTTCG-CC-GTTACT-AA-GGGAA-TCCCATTT-----
	L262_148	---GCTGT-AATA-TTTAGCC-TTA-GATGGAG-TTTACCA-CC-T-GC-TTTAGGCTGCA-T--CT-C-AAGCAA--CCTG-AC-TC-TAG-AA-TACG-CCTGTCTG-CGCCTA-CCAGACTCACG--CCTCC-ATGGGCCTAGCACCCACTTT-GGG-AG-CCCCTGTC--AA-GGGAACTTGAGACACGTGTCAG-TAGGCGA-TGC-AC-AAA-CGC-ATC-AACGCCGCATCTCCT-AAACA-CGTCG-AGTG-CTAGG-AC-TT-GGCGC-T-GGG-C-TCAT-CCCTGTTCGC-TCG-CC-GTTACT-AA-GGGAA-TCCCATTTGGT--
	L262_217	---GCTGT-AATA-TTTAGCC-TTA-GATGGAG-TTTACCA-CC-T-GC-TTTAGGCTGCACT--CT-C-AAGCAA--CCTG-AC-TC-TAG-AA-TACG-CCTGCTCG-CGCCTA-CCAGACTCGTG--TCTCC-ATGGGCCTAGCACCCACTTT-GGG-AG-CCCCTGTC--AA-GGGAACTTGAGACACGTGTCAG-TAGGCGA-TGC-AC-AAA-CGC-ATC-AACGCCGCATCTCCT-AAACA-CGTCG-AGTG-TTAGG-AC-TT-GGCGC-T-GGG-C-TCAT-CCCTGTTCGC-TCG-CC-GTTACT-AA-GGGAA-TCCCATTTGG---
	L262_133	---GCTGT-AATA-TTTAGCCTTTA-GATGGAG-TTTACCA-CC-T-GC-TTTAGGCTGCA-T--CT-C-AAGCAA--CCTG-AC-TC-TAG-AA-TACG-CCTGTCTG-CGCCTA-CCAGACTCACG--CCTCC-ATGGGCCTAGCACCCACTTT-GGG-AG-CCCCTGTC--AA-GGGAACTTGAGACACGTGTCAG-TAGGCGA-TGC-AC-AAA-CGC-ATC-AACGCCGCATCTCCT-AAACA-CGTCG-AGTG-CTAGG-AC-TT-GGCGC-T-GGG-C-TCAT-CCCTGTTCGC-TCG-CC-GTTACT-AA-GGGAA-TCCCATTTGG---
	L262_100	---GCTGT-AATA-TTTAGCC-TTA-GATGGAG-TTTACCA-CC-T-GC-TTTAGGCTGCACT--CT-C-AAGCAA--CCTG-AC-TC-TAG-AA-TACG-CCTGTCTG-CGCCTA-CCAGACTCACG--CCTCC-ATGGGCCTAGCACCCACTTT-GGG-AG-CCCCTGTC--AA-GGGAACTTGAGACACGTGTCAG-TAGGCGA-TGC-AC-AGA-CGC-ATC-AACGCCGCATCTCCT-AAACA-CGTCG-AGTG-TTAGG-AC-TT-GGCGC-T-GGG-C-TCAT-CCCTGTTCGC-TCG-CC-GTTACT-AA-GGGAA-TCCCATTTGG---
	L262_376	---GCTGT-AATA-TTTAGCC-TTA-GATGGAG-TTTACCA-CC-T-GC-TTTAGGCTGCACT--CT-C-AAGCAA--CCTG-AC-TC-TAG-AA-TACG-CCTGTCTG-CGCCTA-CCAGACTCACG--CCTCC-ATGGGCCTAGCACCCACTTT-GGG-AG-CCCCTGTC--AA-GGGAACTTGAGACACGTGTCAG-TAGGCGA-TGC-AC-AGA-CGC-ATC-AACGCCGCATCTCCT-AAACA-CGTCG-AGTG-TTAGG-AC-TT-GGCGC-T-GGG-C-TCAT-CCCTGTTCGC-TCG-CC-GTTACT-AA-GGGAA-TCCCATTTGG---
	L262_162	---GCTGT-AATA-TTTAGCC-TTA-GATGGAG-TTTACCA-CC-T-GC-TTTAGGCTGCA-T--CT-C-AAGCAA--CCTG-AC-TC-TAG-AA-TACG-CCTGTCTG-CGCCTA-CCAGACTCACG--CCTCC-ATGGGCCTAGCACCCACTTT-GGG-AG-CCCCTGTC--AA-GGGAACTTGAGACACGTGTCAG-TAGGCGA-TGC-AC-AAA-CGC-ATC-AACGCCGCATCTCCT-AAACA-CATCG-AGTG-TTAGG-AC-TT-GGCGC-T-GGG-C-TCAT-CCCTGTTCGC-TCG-CC-GTTACT-AA-GGGAA-TCCCATTTGGT--
	L262_300	---GCTGT-AATA-TTTAGCC-TTA-GATGGAG-TTTACCA-CC-T-GC-TTTAGGCTGCACT--CT-C-AAGCAA--CCTG-AC-TC-TAG-AA-TACG-CCTGTCTG-CGCCTA-CCAGACTCACG--CCTCC-ATGGGCCTAGCACCCACTTT-GGG-AG-CCCCTGTC--AA-GGGAACTTGAGACACGTGTCAG-TAGGCGA-TGC-AC-AGA-CGC-ATC-AACGCCGCATCTCCT-AAACA-CGTCG-AGTG-TTAGG-AC-TT-GGCGC-T-GGG-C-TCAT-CCCTGTTCGC-TCG-CC-GTTACT-AA-GGGAA-TCCCATTTGG---
	L262_194	---GCTGT-AATA-TTTAGCC-TTA-GATGGAG-TTTACCA-CC-T-GC-TTTAGGCTGCACT--CT-C-AAGCAA--CCTG-AC-TC-TAG-AA-TACG-CCTGTCTG-CGCCTA-CCAGACTCACG--CCTCC-ATGGGCCTAGCACCCACTTT-GGG-AG-CCCCTGTC--AA-GGGAACTTGAGACACGTGTCAG-TAGGCGA-TGC-AC-AGA-CGC-ATC-AACGCCGCATCTCCT-AAACA-CGTCG-AGTG-TTAGG-AC-TT-GGCGC-T-GGG-C-TCAT-CCCTGTTCGC-TCG-CC-GTTACT-AA-GGCAA-TCCCTGTTGG---
	L262_541	---GCTGT-AATA-TTTAGCC-TTA-GATGGAG-TTTACCA-CC-T-GC-TTTAGGCTGCACT--CT-C-AAGCAA--CCTG-AC-TC-TAG-AA-TACG-CCTGTCTG-CGCCTA-CCAGACTCACG--CCTCC-ATGGGCCTAGCACCCACTTT-GGG-AG-CCCCTGTC--AA-GGGAACTTGAGACACGTGTCAG-TAGGCGA-TGC-AC-AAA-CGC-ATC-AACGCCGCATCTCCT-AAACA-CGTCG-AGTG-TTAGG-AC-TT-GGCGC-T-GGG-C-TCAT-CCCTGTTCGC-TCG-CC-GTTACT-AA-GGGAA-TCCCATTTTG---
	L262_154	---GCTGT-AATA-TTTAGCC-TTA-GATGGAG-TTTACCA-CC-T-GC-TTTAGGCTGCA-T--CT-C-AAGCAA--CCTG-AC-TC-TAG-AA-TACG-CCTGTCTG-CGCCTA-CCAGACTCACG--CCTCC-ATGGGCCTAGCACCCACTTT-GGG-AG-CCCCTGTC--AA-GGGAACTTGAGACACGTGTCAG-TAGGCGA-TGC-AC-AAA-CGC-ATC-AACGCCGCATCTCCT-AAACA-CGTCG-AGTG-TTAGG-AC-TT-GGCGC-T-GGG-C-TCAT-CCCTGTTCGC-TCG-CC-GTTACT-AA-GGGAA-TCCCATTTGGT--
	L262_348	---GCTGT-AATA-TTTAGCC-TTA-GATGGAG-TTTACCA-CC-T-GC-TTTAGGCTGCACT--CT-C-AAGCAA--CCTG-AC-TC-TAG-AA-TACG-CCTGTCTG-CGCCTA-CCAGACTCACG--CCTCC-ATGGGCCTAGCACCCACTTT-GGG-AG-CCCCTGTC--AA-GGGAACTTGAGACACGTGTCAG-TAGGCGA-TGC-AC-AAA-CGC-ATC-AACGCCGCATCTCCT-AAACA-CGTCG-AGTG-TTAGG-AC-TT-GGCGC-T-GGG-C-TCAT-CCCTGTTCGC-TCG-CC-GTTACT-AA-GGGAA-TCCCATTTGG---
	L262_147	---GCTGT-AATA-TTTAGCC-TTA-GATGGAG-TTTACCA-CC-T-GC-TTTAGGCTGCA-T--CT-C-AAGCAA--CCTG-AC-TC-TAG-AA-TACG-CCTGTCTG-CGCCTA-CCAGACTCACG--CCTCC-ATGGGCCTAGCACCCACTTT-GGG-AG-CCCCTGTC--AA-GGGAACTTGAGACACGTGTCAG-TAGGCGA-TGC-AC-AAA-CGC-ATC-AACGCCGCATCTCCT-AAACA-CGTCG-AGTG-TTAGG-AC-TT-GGCGC-T-GGG-C-TCAT-CCCTGTTCGC-TCG-CC-GTTACT-AA-GGGAA-TCCCTGTTGGT--
	L262_208	---GCTGT-AATA-TTTAGCC-TTA-GATGGAG-TTTACCA-CC-T-GC-TTTAGGCTGCACT--CT-C-AAGCAA--CCTG-AC-TC-TAG-AA-TACG-CCTGTCTG-CGCCTA-CCAGACTCACG--CCTCC-ATGGGCCTAGCACCCACTTT-GGG-AG-CCCCTGTC--AA-GGGAACTTGAGACACGTGTCAG-TAGGCGA-TGC-AC-AAA-CGC-ATC-AACGCCGCATCTCCT-AAACA-CGTCG-AGTG-TTAGG-AC-TT-GGCGC-T-GGG-C-TTTT-CCCGTTTCAC-TCG-CC-GTTACT-CA-GGGAA-TCCCTGTTGG---
	L263_37	---GCTGT-AATA-TTTAGCC-TTA-GATGGAG-TTTACCA-CC-T-GC-TTTAGGCTGCACT--CT-C-AAGCAA--CCTG-AC-TC-TAG-AA-TACG-CCTGTCTG-CGCCTA-CCAGACTCACG--CCTCC-ATGGGCCTAGCACCCACTTT-GGG-AG-CCCCTGTC--AA-GGGAACTTGAAACACATGTCAG-TAGACGA-TGC-AC-AAA-CGC-ATC-AACGCCGCATCTCCT-AAACA-CATCG-AGTG-TTAGG-AC-TT-GGCGC-T-GGG-C-TCAT-CCCTGTTCGC-TCG-CC-GTTACT-AA-GGGAA-TCCCATTTGG---
	L263_322	---GCTGT-AATA-TTTAGCC-TTA-GATGGAG-TTTACCA-CC-T-GC-TTTAGGCTGCACT--CT-C-AAGCAA--CCTG-AC-TC-TAG-AA-TACG-CCTGTCTG-CGCCTA-CCAGACTCACG--CCTCC-ATGGGCCTAGCACCCACTTT-GGG-AG-CCCCTGTC--AA-GGGAACTTGAGACACGTGTCAG-TAGGCGA-TGC-AC-AAA-CGC-ATC-AACGCCGCATCTCCT-AAACA-CGTCG-AGTG-TTAGG-AC-TT-GGCGC-T-GGG-C-TCAT-CCCTGTTCGCTTCG-CC-GTTACT-AA-GGGAA-TCCCATTTG----
	L263_53	---GCTGT-AATA-TTTAGCC-TTA-GATGGAG-TTTACCA-CC-T-GC-TTTAGGCTGCACT--CT-C-AAGCAA--CCTG-AC-TC-TAG-AA-TACG-CCTGTCTG-CGCCTA-CCAGACTCACG--CCTCC-ATGGGCCTAGCACCCACTTT-GGG-AG-CCCCTGTC--AA-GGGAACTTGAGACACGTGTCAG-TAGGCGA-TGC-AC-AGA-CGC-ATC-AACGCCGCATCTCCT-AAAACACGTCG-AGTG-TTAGG-AC-TT-GGCGC-T-GGG-C-TCAT-CCCTGTTCGC-TCG-CC-GTTACT-AA-GGGAA-TCCCATTTG----
	L263_196	---GCTGT-AATA-TTTAGCC-TTA-GATGGAG-TTTACCA-CC-T-GC-TTTAGGCTGCACT--CT-C-AAGCAA--CCTG-AC-TC-TAG-AA-TACG-CCTGTCTG-CGCCTA-CCAGACTCACG--CCTCC-ATGGGCCTAGCACCCACTTT-GGG-AG-CCCCTGTC--AA-GGGAACTTGAGACACGTGTCAG-TAGGCGA-TGC-AC-AGA-CGC-ATC-AACGCCGCATCTCCT-AAACA-CGTCG-AGTG-TTAGG-AC-TT-GGCGC-T-GGG-C-TCAT-CCCTGTTCGC-TCG-CC-GTTACT-AA-GGGAA-TCCCATTTGG---
	L263_403	---GCTGT-AATA-TTTAGCC-TTA-GATGGAG-TTTACCA-CC-T-GC-TTTAGGCTGCACT--CT-C-AAGCAA--CCTG-AC-TC-TAG-AA-TACG-CCTGTCTG-CGCCTA-CCAGACTCACG--CCTCC-ATGGGCCTAGCACCCACTTT-GGG-AG-CCCCTGTC--AA-GGGAACTTGAGACACGTGTCAG-TAGGCGA-TGC-AC-AGA-CGC-ATC-AACGCCGCATCTCCT-AAACA-CGTCG-AGTG-TTAGG-AC-TT-GGCGC-T-GGG-C-TCAT-CCCTGTTCGC-TCG-CC-GTTACT-AA-GGGAA-TCCCATTTGG---
	L263_65	---GCTGT-AATA-TTTAGCC-TTA-GATGGAG-TTTACCA-CC-T-GC-TTTAGGCTGCACT--CT-C-AAGCAA--CCTG-AC-TC-TAG-AA-TACG-CCTGTCTG-CGCCTA-CCAGACTCACG--CCTCC-ATGGGCCTAGCACCCACTTT-GGG-AG-CCCCTGTC--AA-GGGAACTTGAGACACGTGTCAG-TAGGCGA-TGC-AC-AAA-CGC-ATC-AACGCCGCATCTCCT-AAACA-CGTCG-AGTG-TTAGG-AC-TT-GGCGC-T-GGG-C-TCAT-CCCTGTTCGC-TCG-CC-GTTACT-AA-GGGAA-TCCCATTTGG---
	L263_394	---GCTGT-AATATTTTAGCC-TTA-GATGGAG-TTTACCA-CC-T-GC-TTTAGGCTGCACT--CT-C-AAGCAA--CCTG-AC-TC-TAG-AA-TACG-CCTGTCTG-CGCCTA-CCAGACTCACG--CCTCC-ATGGGCCTAGCACCCACTTT-GGG-AG-CCCCTGTC--AA-GGGAACTTGAGACACGTGTCAG-TAGGCGA-TGC-AC-AGA-CGC-ATC-AACGCCGCATCTCCT-AAACA-CGTCG-AGTG-TTAGG-AC-TT-GGCGC-T-GGG-C-TCAT-CCCTGTTCGC-TCG-CC-GTTACT-AA-GGGAA-TCCCATTTG----
	L263_234	---GCTGT-AATA-TTTAGCC-TTA-GATGGAG-TTTACCA-CC-T-GC-TTTAGGCTGCACT--CT-C-AAGCAA--CCTG-AC-TC-TAG-AA-TACG-CCTGTCTG-CGCCTA-CCAGACTCACG--CCTCC-ATGGGCCTAGCACCCACTTT-GGG-AG-CCCCTGTC--AA-GGGAACTTGAGACACGTGTCAG-TAGACGA-TGC-AC-AAA-CGC-ATC-AACGCCGCATCTCCT-AAACA-CATCG-AGTG-TTAGG-AC-TT-GGCGC-T-GGG-C-TCAT-CCCTGTTCGC-TCG-CC-GTTACT-AA-GGGAA-TCCCATTTGG---
	L266_315	---GCTGT-AATA-TTTAGCC-TTA-GATGGAG-TTTACCA-CC-T-GC-TTTAGGCTGCACT--CT-C-AAGCAA--CCTG-AC-TC-TAG-AA-TACG-CCTGCTTG-CGCCTA-CCAGACTCGTG--TCTCC-ATGGGCCTAGCACCCACTTT-GGG-AG-CCCCTGTC--AA-GGGAACTTGAGACACGTGTCAG-TAGGCGA-TGC-AC-AAA-CGC-ATC-AACGCCGCATCTCCT-AAACA-CGTCG-AGTG-TTAGG-AC-TT-GGCGC-T-GGG-C-TCAT-CCCTGTTCGC-TCG-CC-GTTACT-AA-GGGAA-TCCCATTTGG---
	L280_358	---GCTGT-AATA-TTTAGCC-TTA-GATGGAG-TTTACCA-CC-T-GC-TTTAGGCTGCACT--CT-C-AAGCAA--CCTG-AC-TC-TAG-AA-TACG-CCTGTCTG-CGCCTA-CCAGACTCACG--CCTCC-ATGGGCCTAGCACCCACTTT-GGG-AG-CCCCTGTC--AA-GGGAACTTGAGACACGTGTCAG-TAGGCGA-TGC-AC-AAA-CGC-ATC-AACGCCGCATCTCCT-AAACA-CGTCG-AGTG-TTAGG-AC-TT-GGCGC-T-GGG-C-TCAT-CCCTGTTCGC-TCG-CC-GTTACT-AA-GGGAA-TCCCTGTTGG---
	L280_174	---GCTGT-AATA-TTTAGCC-TTA-GATGGAG-TTTACCA-CC-T-GC-TTTAGGCTGCACT--CT-C-AAGCAA--CCTG-AC-TC-TAG-AA-TACG-CCTGTCTG-CGCCTA-CCAGACTCACG--CCTCC-ATGGGCCTAGCACCCACTTT-GGG-AG-CCCCTGTC--AA-GGGAACTTGAGACACGTGTCAG-TAGGCAA-TGC-AC-AAA-CGC-ATC-AACGCCGCATCTCCT-AAACA-CGTCG-AGTG-TTAGG-AC-TT-GGCGC-T-GGG-C-TCAT-CCCTGTTCGC-TCG-CC-GTTACT-AA-GGGAA-TCCCATTTGG---
	L280_268	---GCTGT-AATA-TTTAGCC-TTA-GATGGAG-TTTACCA-CC-T-GC-TTTAGGCTGCACT--CT-C-AAGCAA--CCTG-AC-TC-TAG-AA-TACG-CCTGTCTG-CGCCTA-CCAGACTCACG--CCTCC-ATGGGCCTAGCACCCACTTT-GGG-AG-CCCCTGTC--AA-GGGAACTTGAGACACGTGTCAG-TAGGCGA-TGC-AC-AAA-CGC-ATC-AACGCCGCATCTCCT-AAACA-CGTCG-AGTG-TTAGG-AC-TT-GGCGC-T-GGG-C-TCAT-CCCTGTTCGCTTCG-CC-GTTACT-AA-GGGAA-TCCCATTTG----
	L280_264	---GCTGT-AATA-TTTAGCC-TTA-GATGGAG-TTTACCA-CC-T-GC-TTTAGGCTGCACT--CT-C-AAGCAA--CCTG-AC-TC-TAG-AA-TACG-CCTGTCTG-CGCCTA-CCAGACTCACG--CCTCC-ATGGGCCTAGCACCCACTTT-GGG-AG-CCCCTGTC--AA-GGGAACTTGAGACACGTGTCAG-TAGGCGA-TGC-AC-AAA-CGC-ATC-AACGCCGCATCTCCT-AAACA-CGTCG-AGTG-TTAGG-AC-TT-GGCGC-T-GGG-C-TCAT-CCCTGTTCGC-TCG-CC-GTTACT-AA-GGGAA-TCCCATTTGG---
	L280_11	---GCTGT-AATA-TTTAGCC-TTA-GATGGAG-TTTACCA-CC-T-GC-TTTAGGCTGCACT--CT-C-AAGCAA--CCTG-AC-TC-TAG-AA-TACG-CCTGTCTG-CGCCTA-CCAGACTCACG--CCTCC-ATGGGCCTAGCACCCACTTT-GGG-AG-CCCCTGTC--AA-GGGAACTTGAGACACGTGTCAG-TAGGCGA-TGC-AC-AAA-CGC-ATC-AACGCCGCATCTCCT-AAACA-CGTCG-AGTG-TTAGG-AC-TT-GGCGC-T-GGG-C-TCAT-CCCTGTTCGC-TCG-CC-GTTACT-AA-GGGAA-TCCCATTTGG---
	L280_229	---GCTGT-AATA-TTTAGCC-TTA-GATGGAG-TTTACCA-CC-T-GC-TTTAGGCTGCACT--CT-C-AAGCAA--CCTG-AC-TC-TAG-AA-TACG-CCTGTCTG-CGCCTA-CCAGACTCACG--CCTCC-ATGGGCCTAGCACCCACTTT-GGG-AG-CCCCTGTC--AA-GGGAACTTGAGACACGTGTCAG-TAGGCGA-TGC-AC-AGA-CGC-ATC-AACGCCGCATCTCCT-AAACA-CGTCG-AGTG-TTAGG-AC-TT-GGCGC-T-GGG-C-TCAT-CCCTGTTCGC-TCG-CC-GTTACT-AA-GGGAA-TCCCATTTGG---
	L280_130	---GCTGT-AATA-TTTAGCC-TTA-GATGGAG-TTTACCA-CC-T-GC-TTTAGGCTGCA-T--CT-C-AAGCAA--CCTG-AC-TC-TAG-AA-TACG-CCTGTCTG-CGCCTA-CCAGACTCACG--CCTCC-ATGGGCCTAGCACCCACTTT-GGG-AG-CCCCTGTC--AA-GGGAACTTGAGACACGTGTCAG-TAGGCGA-TGC-AC-AAA-CGC-ATC-AACGCCGCATCTCCT-AAACA-CGTCG-AGTG-TTAGG-AC-TT-GGCGC-T-GGG-C-TCAT-CCCTGTTCGC-TCG-CC-GTTACT-AA-GGGAA-TCCCTGTTGGT--
	L280_329	---GCTGT-AATA-TTTAGCC-TTA-GATGGAG-TTTACCA-CC-T-GC-TTTAGGCTGCACT--CT-C-AAGCAA--CCTG-AC-TC-TAG-AA-TACG-CCTGTCTG-CGCCTA-CCAGACTCACG--CCTCC-ATGGGCCTAGCACCCACTTT-GGG-AG-CCCCTGTC--AA-GGGAACTTGAGACACGTGTCAG-TAGGCGA-TGC-AC-AGA-CGC-ATC-AACGCCGCATCTCCT-AAACA-CGTCG-AGTG-TTAGG-AC-TT-GGCGC-T-GGG-CTTCAT-CCCTGTTCGC-TCG-CC-GTTACT-AA-GGGAA-TCCCATTTG----
	L280_209	---GCTGT-AATA-TTTAGCC-TTA-GATGGAG-TTTACCA-CC-T-GC-TTTAGGCTGCACT--CT-C-AAGCAA--CCTG-AC-TC-TAG-AA-TACG-CCTGTCTG-CGCCTA-CCAGACTCACG--CCTCC-ATGGGCCTAGCACCCACTTT-GGG-AG-CCCCTGTC--AA-GGGAACTTGAGACACGTGTCAG-TAGGCGA-TGC-AC-AGA-CGC-ATC-AACGCCGCATCTCCT-AAACA-CGTCG-AGTG-TTAGG-AC-TT-GGCGC-T-GGG-C-TCAT-CCCTGTTCGC-TCG-CC-GTTACT-AA-GGGAA-TCCCATTTGG---
	L280_273	---GCTGT-AATA-TTTAGCC-TTA-GATGGAG-TTTACCA-CC-T-GC-TTTAGGCTGCACT--CT-C-AAGCAA--CCTG-AC-TC-TAG-AA-TACG-CCTGTCTG-CGCCTA-CCAGACTCACG--CCTCC-ATGGGCCTAGCACCCACTTT-GGG-AG-CCCCTGTC--AA-GGGAACTTGAGACACGTGTCAG-TAGGCGA-TGC-AC-AGA-CGC-ATC-AACGCCGCATCTCCT-AAACA-CGTCG-AGTG-TTAGG-AC-TT-GGCGC-T-GGG-C-TCAT-CCCTGTTCGC-TCG-CC-GTTACT-GA-GGCAA-TCCCTGTTGG---
	L280_312	---GCTGT-AATA-TTTAGCC-TTA-GATGGAG-TTTACCA-CC-T-GC-TTTAGGCTGCACT--CT-C-AAGCAA--CCTG-AC-TC-TAG-AA-TACG-CCTGTCTG-CGCCTA-CCAGACTCACG--CCTCC-ATGGGCCTAGCACCCACTTT-GGG-AG-CCCCTGTC--AA-GGGAACTTGAGACACGTGTCAG-TAGGCGA-TGC-AC-AAA-CGC-ATC-AACGCCGCATCTCCT-AAACA-CGTCG-AGTG-TTAGGAAC-TT-GGCGC-T-GGG-C-TCAT-CCCTGTTCGC-TCG-CC-GTTACT-AA-GGGAACTCCCATTT-----
	L280_106	---GCTGT-AATA-TTTAGCC-TTA-GATGGAG-TTTACCA-CC-T-GC-TTTAGGCTGCACT--CT-C-AAGCAA--CCTG-AC-TC-TAG-AA-TACG-CCTGTCTG-CGCCTA-CCAGACTCACG--CCTCC-ATGGGCCTAGCACCCACTTT-GGG-AG-CCCCTGTC--AA-GGGAACTTGAGACACGTGTCAG-TAGGCGA-TGC-AC-AAA-CGC-ATC-AACGCCGCATCTCCT-AAACA-CGTCG-AGTG-TTAGG-AC-TT-GGCGC-T-GGG-C-TCAT-CCCTGTTCGC-TCG-CC-GTTACT-AACGGGAACTCCCATTT-----
	L280_344	---GCTGT-AATA-TTTAGCC-TTA-GATGGAG-TTTACCA-CC-T-GC-TTTAGGCTGCACT--CT-C-AAGCAA--CCTG-AC-TC-TAG-AA-TACG-CCTGTCTG-CGCCTA-CCAGACTCACG--CCTCC-ATGGGCCTAGCACCCACTTT-GGG-AG-CCCCTGTC--AA-GGGAACTTGAGACACGTGTCAG-TAGGCGA-TGC-AC-AAA-CGC-ATC-AACGCCGCATCTCCT-AAACA-CGTCG-AGTG-TTAGG-AC-TT-GGCGCTT-GGG-C-TCAT--CCTGTTCGC-TCG-CC-GTTACT-AA-GGGAATCCC-ATTTGG---
	L280_217	---TGGCC-AATA-TTTAGCC-TTA-GATGGAG-TTTACCA-CC-T-GC-TTTAGGCTGCACT--CT-C-AAGCAA--CCTG-AC-TC-TAG-AA-TACG-CCTGTCTG-CGCCTA-CCAGACTCACG--CCTCC-ATGGGCCTAGCACCCACTTT-GGG-AG-CCCCTGTC--AA-GGGAACTTGAGACACGTGTCAG-TAGGCGA-TGC-AC-AAA-CGC-ATC-AACGCCGCATCTCCT-AAACA-CGTCG-AGTG-TTAGG-AC-TT-GGCGC-T-GGG-C-TCAT-CCCTGTTCGC-TCG-CC-GTTACT-AA-GGGAA-TCCCATTTGG---
	L280_284	----TGGCCAATA-TTTAGCC-TTA-GATGGAG-TTTACCA-CC-T-GC-TTTAGGCTGCACT--CT-C-AAGCAA--CCTG-AC-TC-TAG-AA-TACG-CCTGTCTG-CGCCTA-CCAGACTCACG--CCTCC-ATGGGCCTAGCACCCACTTT-GGG-AG-CCCCTGTC--AA-GGGAACTTGAGACACGTGTCAG-TAGGCGA-TGC-AC-AGA-CGC-ATC-AACGCCGCATCTCCT-AAACA-CGTCG-AGTG-TTAGG-AC-TT-GGCGC-T-GGG-C-TCAT-CCCTGTTCGC-TCG-CC-GTTACT-AA-GGGAA-TCCCATTTGG---
	L283_412	---GCTGT-AATA-TTTAGCC-TTA-GATGGAG-TTTACCA-CC-T-GC-TTTAGGCTGCACT--CT-C-AAGCAA-CCCTG-AC-TC-TAG-AA-TACG-CCTGTCTG-CGCCTA-CCAGACTCACG--CCTCC-ATGGGCCTAGCACCCACTTT-GGG-AG-CCCCTGTC--AA-GAGAACTTGAGACACGTGTCAG-TAGGCGATTGC-AC-AGA-CGC-ATC-AACGCCGCATCTCCT-AAACA-CGTCG-AGTG-TTAGG-AC-TT-GGCGC-T-GGG-C-TCAT-CCCTGTTCGCTTCG-CC-GTTACT-AA-GGG-AATCCCATT------
	L283_350	---GCTGT-AATA-TTTAGCC-TTA-GATGGAG-TTTACCA-CC-T-GC-TTTAGGCTGCACT--CT-C-AAGCAA--CCTG-AC-TC-TAG-AA-TACG-CCTGTCTG-CGCCTA-CCAGACTCACG--CCTCC-ATGGGCCTAGCACCCACTTT-GGG-AG-CCCCTGTC--AA-GGGAACTTGAGACACGTGTCAG-TAGGCGA-TGC-AC-AAA-CGC-ATC-AACGCCGCATCTCCT-AAACA-CATCG-AGTG-TTAGG-AC-TT-GGCGC-T-GGG-C-TCAT-CCCTGTTCGC-TCG-CC-GTTACT-AA-GGGAA-TCCCATTTGG---
	L283_116	---GCTGT-AATA-TTTAGCC-TTA-GATGGAG-TTTACCA-CC-T-GC-TTTAGGCTGCACT--CT-C-AAGCAA--CCTG-AC-TC-TAG-AA-TACG-CCTGTCTG-CGCCTA-CCAGACTCACG--CCTCC-ATGGGCCTAGCACCCACTTT-GGG-AG-CCCCTGTC--AA-GGGAACTTGAGACACGTGTCAG-TAGGCGA-TGC-AC-AAA-CGC-ATC-AACGCCGCATCTCCT-AAACA-CATCG-AGTG-TTAGG-AC-TT-GGCGC-T-GGG-C-TCAT-CCCTGTTCGC-TCG-CC-GTTACT-AA-GGGAA-TCCCATTTGG---
	L283_318	---GCTGT-AATA-TTTAGCC-TTA-GATGGAG-TTTACCA-CC-T-GC-TTTAGGCTGCACT--CT-C-AAGCAA--CCTG-AC-TC-TAG-AA-TACG-CCTGTCTG-CGCCTA-CCAGACTCACG--CCTCC-ATGGGCCTAGCACCCACTTT-GGG-AG-CCCCTGTC--AA-GGGAACTTGAGACACGTGTCAG-TAGGCGA-TGC-AC-AAA-CGC-ATC-AACGCCGCATCTCCT-AAACA-CGTCG-AGTG-TTAGG-AC-TT-GGCGC-T-GGG-C-TCAT-CCCTGTTCGC-TCG-CC-GTTACT-AA-GGGAACTCCCATTTG----
	L283_242	---GCTGT-AATA-TTTAGCC-TTA-GATGGAG-TTTACCA-CC-T-GC-TTTAGGCTGCACT--CT-C-AAGCAA--CCTG-AC-TC-TAG-AA-TACG-CCTGTCTG-CGCCTA-CCAGACTCACG--CCTCC-ATGGGCCTAGCACCCACTTT-GGG-AG-CCCCTGTC--AA-GGGAACTTGAGACACGTGTCAG-TAGGCGA-TGC-AC-AGA-CGC-ATC-AACGCCGCATCTCCT-AAACA-CATCG-AGTG-TTAGG-AC-TT-GGCGC-T-GGG-C-TCAT-CCCTGTTCGC-TCG-CC-GTTACT-AA-GGGAA-TCCCATTTGG---
	L283_132	---GCTGT-AATA-TTTAGCC-TTA-GATGGAG-TTTACCA-CC-T-GC-TTTAGGCTGCACT--CT-C-AAGCAA--CCTG-AC-TC-TAG-AA-TACG-CCTGTCTG-CGCCTA-CCAGACTCACG--CCTCC-ATGGGCCTAGCACCCACTTT-GGG-AG-CCCCTGTC--AA-GGGAACTTGAGACACGTGTCAG-TAGGCGA-TGC-AC-AAA-CGC-ATC-AACGCCGCATCTCCT-AAACA-CGTCG-AGTG-TTAGG-AC-TT-GGCGC-T-GGG-C-TCAT-CCCTGTTCGC-TCG-CC-GTTACT-AA-GGGAA-TCCCATTTGG---
	L283_66	---GCTGT-AATA-TTTAGCC-TTA-GATGGAG-TTTACCA-CC-T-GC-TTTAGGCTGCACT--CT-C-AAGCAA--CCTG-AC-TC-TAG-AA-TACG-CCTGTCTG-CGCCTA-CCAGACTCACG--CCTCC-ATGGGCCTAGCACCCACTTT-GGG-AG-CCCCTGTC--AA-GGGAACTTGAGACACGTGTCAG-TAGGCGA-TGC-AC-AAA-CGC-ATC-AACGCCGCATCTCCT-AAACA-CGTCG-AGTG-TTAGG-AC-TT-GGCGC-T-GGG-C-TCAT-CCCTGTTCGC-TCG-CC-GTTACT-AA-GGGAA-TCCCATTTGG---
	L283_178	---GCTGT-AATA-TTTAGCC-TTA-GATGGAG-TTTACCA-CC-T-GC-TTTAGGCTGCA-T--CT-C-AAGCAA--CCTG-AC-TC-TAG-AA-TACG-CCTGTCTG-CGCCTA-CCAGACTCACG--CCTCC-ATGGGCCTAGCACCCACTTT-GGG-AG-CCCCTGTC--AA-GGGAACTTGAGACACGTGTCAG-TAGGCGA-TGC-AC-AAA-CGC-ATC-AACGCCGCATCTCCT-AAACA-CATCG-AGTG-TTAGG-AC-TT-GGCGC-T-GGG-C-TCAT-CCCTGTTCGC-TCG-CC-GTTACT-AA-GGGAA-TCCCATTTGGT--
	L283_137	---GCTGT-AATA-TTTAGCC-TTA-GATGGAG-TTTACCA-CC-T-GC-TTTAGGCTGCACT--CT-C-AAGCAA--CCTG-AC-TC-TAG-AA-TACG-CCTGTCTG-CGCCTA-CCAGACTCACG--CCTCC-ATGGGCCTAGCACCCACTTT-GGG-AG-CCCCTGTC--AA-GGGAACTTGAGACACGTGTCAG-TAGGCGA-TGC-AC-AAA-CGC-ATC-AACGCCGCATCTCCT-AAACA-CGTCG-AGTG-TTAGG-AC-TT-GGCGC-T-GGG-C-TCAT-CCCTGTTCGC-TCG-CC-GTTACT-AA-GGGAA-TCCCATTTGG---
	L283_419	---GCTGT-AATA-TTTAGCC-TTA-GATGGAG-TTTACCA-CC-T-GC-TTTAGGCTGCACT--CT-C-AAGCAA--CCTG-AC-TC-TAG-AA-TACG-CCTGTCTG-CGCCTA-CCAGACTCACG--CCTCC-ATGGGCCTAGCACCCACTTT-GGG-AG-CCCCTGTC--AA-GGGAACTTGAGACACGTGTCAG-TAGGCGA-TGC-AC-AAA-CGC-ATC-AACGCCGCATCTCCT-AAACA-CGTCG-AGTG-TTAGG-AC-TT-GGCGC-T-GGG-C-TCAT-CCCTGTTCGC-TCG-CC-GTTACT-AA-GGGAA-TCCCATTTGG---
	L283_119	---GCTGT-AATA-TTTAGCC-TTA-GATGGAG-TTTACCA-CC-T-GC-TTTAGGCTGCA-T--CT-C-AAGCAA--CCTG-AC-TC-TAG-AA-TACG-CCTGTCTG-CGCCTA-CCAGACTCACG--CCTCC-ATGGGCCTAGCACCCACTTT-GGG-AG-CCCCTGTC--AA-GGGAACTTGAGACACGTGTCAG-TAGGCGA-TGC-AC-AAA-CGC-ATC-AACGCCGCATCTCCT-AAACA-CGTCG-AGTG-TTAGG-AC-TT-GGCGC-T-GGG-C-TCAT-CCCTGTTCGC-TCG-CC-GTTACT-AA-GGGAA-TCCCATTTGGT--
	L286_287	---GCTGT-AATA-TTTAGCC-TTA-GATGGAG-TTTACCA-CC-T-GC-TTTAGGCTGCACT--CT-C-AAGCAA--CCTG-AC-TC-TAG-AA-TACG-CCTGTCTG-CGCCTA-CCAGACTCACG--CCTCC-ATGGGCCTAGCACCCACTTT-GGG-AG-CCCCTGTC--AA-GGGAACTTGAGACACGTGTCAG-TAGGCGA-TGC-AC-AAA-CGC-ATC-AACGCCGCATCTCCT-AAACA-CATCG-AGTG-TTAGG-AC-TT-GGCGC-T-GGG-C-TCAT-CCCTGTTCGC-TCG-CC-GTTACT-AA-GGGAA-TCCCATTTGG---
	L286_270	---GCTGT-AATA-TTTAGCC-TTA-GATGGAG-TTTACCA-CC-T-GC-TTTAGGCTGCACT--CT-C-AAGCAA--CCTG-AC-TC-TAG-AA-TACG-CCTGTCTG-CGCCTA-CCAGACTCACG--CCTCC-ATGGGCCTAGCACCCACTTT-GGG-AG-CCCCTGTC--AA-GGGAACTTGAGACACGTGTCAG-TAGGCGA-TGC-AC-AAA-CGC-ATC-AACGCCGCATCTCCT-AAACA-CGTCG-AGTGTTAGGA-CT-TC-GGCGC-T-GGG-C-TCAT--CCTGTTCGC-TCG-CC-GTTACT-AA-GGGAA-TCCCATTTGG---
	L286_317	---GCTGT-AATA-TTTAGCC-TTA-GATGGAG-TTTACCA-CC-T-GC-TTTAGGCTGCACT--CT-C-AAGCAA--CCTG-AC-TC-TAG-AA-TACG-CCTGTCTG-CGCCTA-CCAGACTCACG--CCTCC-ATGGGCCTAGCACCCACTTT-GGG-AG-CCCCTGTC--AA-GGGAACTTGAGACACGTGTCAG-TAGGCGA-TGC-AC-AAA-CGC-ATC-AACGCCGCATCTCCT-AAACA-CGTCG-AGTG-TTAGG-AC-TT-GGCGC-T-GGG-C-TCAT-CCCTGTTCGC-TCG-CC-GTTACT-AA-GGGAA-TCCCACTTTC---
	L286_209	---GCTGT-AATA-TTTAGCC-TTA-GATGGAG-TTTACCA-CC-T-GC-TTTAGGCTGCACT--CT-C-AAGCAA--CCTG-AC-TC-TAG-AA-TACG-CCTGTCTG-CGCCTA-CCAGACTCACG--CCTCC-ATGGGCCTAGCACCCACTTT-GGG-AG-CCCCTGTC--AA-GGGAACTTGAGACACGTGTCAG-TAGGCGA-TGC-AC-AAA-CGC-ATC-AACGCCGCATCTCCT-AAACA-CGTCG-AGTG-TTAGG-AC-TT-GGCGC-T-GGG-C-TCAT-CCCTGTTCGC-TCG-CC-GTTACT-AA-GGGAACTCCCCATTT----
	L286_372	---GCTGT-AATA-TTTAGCC-TTA-GATGGAG-TTTACCA-CC-T-GC-TTTAGGCTGCACT--CT-C-AAGCAA--CCTG-AC-TC-TAG-AA-TACG-CCTGTCTG-CGCCTA-CCAGACTCACG--CCTCC-ATGGGCCTAGCACCCACTTT-GGG-AG-CCCCTGTC--AA-GGGAACTTGAGACACGTGTCAG-TAGGCGA-TGC-AC-AAA-CGC-ATC-AACGCCGCATCTCCT-AAACA-CGTCG-AGTG-TTAGG-AC-TT-GGCGC-T-GGG-C-TCAT-CCCTGTTCGC-TCG-CC-GTTACT-AA-GGGAA-TCCCATTTGG---
	L286_272	---GCTGT-AATA-TTTAGCC-TTA-GATGGAG-TTTACCA-CC-T-GC-TTTAGGCTGCACT--CT-C-AAGCAA--CCTG-AC-TC-TAG-AA-TACG-CCTGTCTG-CGCCTA-CCAGACTCACG--CCTCC-ATGGGCCTAGCACCCACTTT-GGG-AG-CCCCTGTC--AA-GGGAACTTGAGACACGTGTCAG-TAGGCGA-TGC-AC-AAA-CGC-ATC-AACGCCGCATCTCCT-AAACA-CGTCG-AGTG-TTAGG-AC-TT-GGCGC-T-GGG-C-TCAT-CCCTGTTCGC-TCG-CC-GTTACT-AA-GGGAA-TCCCTGTTGG---
	L286_35	---GCTGT-AATA-TTTAGCC-TTA-GATGGAG-TTTACCA-CC-T-GC-TTTAGGCTGCACT--CT-C-AAGCAA--CCTG-AC-TC-TAG-AA-TACG-CCTGTCTG-CGCCTA-CCAGACTCACG--CCTCC-ATGGGCCTAGCACCCACTTT-GGG-AG-CCCCTGTC--AA-GGGAACTTGAGACACGTGTCAG-TAGGCGA-TGC-AC-AAA-CGC-ATC-AACGCCGCATCTCCT-AAACA-CGTCG-AGTG-TTAGG-AC-TT-GGCGC-T-GGG-C-TCAT-CCCTGTTCGC-TCG-CC-GTTACT-AA-GGGAA-TCCCATTTGG---
	L286_338	---GCTGT-AATA-TTTAGCC-TTA-GATGGAG-TTTACCA-CC-T-GC-TTTAGGCTGCACT--CT-C-AAGCAA--CCTG-AC-TC-TAG-AA-TACG-CCTGTCTG-CGCCTA-CCAGACTCACG--CCTCC-ATGGGCCTAGCACCCACTTT-GGG-AG-CCCCTGTC--AA-GGGAACTTGAGACACGTGTCAG-TAGGCGA-TGC-AC-AAA-CGC-ATC-AACGCCGCATCTCCT-AAACA-CGTCG-AGTG-TTAGG-AC-TT-GGCGC-T-GGG-C-TCAT-CCCTGTTCGC-TCG-CC-GTTACT-AA-GGGAA-TCCCTATTTG---
	L286_239	---GCTGT-AATA-TTTAGCC-TTA-GATGGAG-TTTACCA-CC-T-GC-TTTAGGCTGCACT--CT-C-AAGCAA--CCTG-AC-TC-TAG-AA-TACG-CCTGTCTG-CGCCTA-CCAGACTCACG--CCTCC-ATGGGCCTAGCACCCACTTT-GGG-AG-CCCCTGTC--AA-GGGAACTTGAGACACGTGTCAG-TAGGCGA-TGC-AC-AAA-CGC-ATC-AACGCCGCATCTCCT-AAACA-CGTCG-AGTG-TTAGG-AC-TT-GGCGC-T-GGG-C-TCAT-CCCTGTTCGC-TCG-CC-GTTACT-AA-GGGAA-TCCCATTTGG---
	L286_168	---GCTGT-AATA-TTTAGCC-TTA-GATGGAG-TTTACCA-CC-T-GC-TTTAGGCTGCACT--CT-C-AAGCAA--CCTG-AC-TC-TAG-AA-TACG-CCTGTCTG-CGCCTA-CCAGACTCACG--CCTCC-ATGGGCCTAGCACCCACTTT-GGG-AG-CCCCTGTC--AA-GGGAACTTGAGACACGTGTCAG-TAGGCGA-TGC-AC-AGA-CGC-ATC-AACGCCGCATCTCCT-AAACA-CGTCG-AGTG-TTAGG-AC-TT-GGCGC-T-GGG-C-TCAT-CCCTGTTCGC-TCG-CC-GTTACT-AA-GGGAA-TCCCATTTGG---
	L286_328	---GCTGT-AATA-TTTAGCC-TTA-GATGGAG-TTTACCA-CC-T-GC-TTTAGGCTGCACT--CT-C-AAGCAA--CCTG-AC-TC-TAG-AA-TACG-CCTGTCTG-CGCCTA-CCAGACTCACG--CCTCC-ATGGGCCTAGCACCCACTTT-GGG-AG-CCCCTGTC--AA-GGGAACTTGAGACACGTGTCAG-TAGGCGA-TGC-AC-AGA-CGC-ATC-AACGCCGCATCTCCT-AAACA-CGTCG-AGTG-TTAGG-AC-TT-GGCGC-T-GGG-C-TCAT-CCCTGTTCGCTTCG-CC-GTTACT-AA-GGGAA-TCCCATTTG----
	L286_365	---GCTGT-AATA-TTTAGCC-TTA-GATGGAG-TTTACCA-CC-T-GC-TTTAGGCTGCACT--CT-C-AAGCAA--CCTG-AC-TC-TAG-AA-TACG-CCTGTCTG-CGCCTA-CCAGACTCACG--CCTCC-ATGGGCCTAGCACCCACTTT-GGG-AG-CCCCTGTC--AA-GGGAACTTGAGATACGTGTCAG-TAGGCGA-TGC-AC-AAA-CGC-ATC-AACGCCGCATCTCCT-AAACA-CGTCG-AGTG-TTAGG-AC-TT-GGCGC-T-GGG-C-TCAT-CCCTGTTCGC-TCG-CC-GTTACT-AA-GGGAA-TCCCATTTGG---
	L286_325	---GCTGT-AATA-TTTAGCC-TTA-GATGGAG-TTTACCA-CC-T-GC-TTTAGGCTGCACT--CT-C-AAGCAA--CCTG-AC-TC-TAG-AA-TACG-CCTGTCTG-CGCCTA-CCAGACTCACG--CCTCC-ATGGGCCTAGCACCCACTTT-GGG-AG-CCCCTGTC--AA-GGGAACTTGAGACACGTGTCAG-TAGGCGA-TGC-AC-AAA-CGC-ATC-AACGCCGCATCTCCT-AAACA-CGTCG-AGTG-TTAGG-AC-TT-GGCGC-T-GGG-C-TCAT-CCCTGTTCGC-TCG-CC-GTTACT-AA-GGGAA-TCCCATTTGG---
	L286_219	---GCTGT-AATA-TTTAGCC-TTA-GATGGAG-TTTACCA-CC-T-GC-TTTAGGCTGCACT--CT-C-AAGCAA--CCTG-AC-TC-TAG-AA-TACG-CCTGTCTG-CGCCTA-CCAGACTCACG--CCTCC-ATGGGCCTAGCACCCACTTT-GGG-AG-CCCCTGTC--AA-GGGAACTTGAGACACGTGTCAG-TAGGCGA-TGC-AC-AGA-CGC-ATC-AACGCCGCATCTCCT-AAACA-CGTCG-AGTG-TTAGG-AC-TT-GGCGC-T-GGG-C-TCAT--CCTGTTCGC-TCG-CC-GTTACT-AA-GGGAATCCC-ATTTGGT--
	L286_362	---GCTGT-AATA-TTTAGCC-TTA-GATGGAG-TTTACCA-CC-T-GC-TTTAGGCTGCACT--CT-C-AAGCAA--CCTG-AC-TC-TAG-AA-TACG-CCTGTCTG-CGCCTA-CCAGACTCACG--CCTCC-ATGGGCCTAGCACCCACTTT-GGG-AG-CCCCTGTC--AA-GGGAACTTGAGACACGTGTCAG-TAGGCGA-TGC-AC-AAA-CGC-ATC-AACGCCGCATCTCCT-AAACA-CGTCG-AGTG-CTAGG-AC-TT-GGCGC-T-GGG-C-TCAT-CCCTGTTCGC-TCG-CC-GTTACT-AA-GGGAA-TCCCATTTGG---
	L286_82	---GCTGT-AATA-TTTAGCC-TTA-GATGGAG-TTTACCA-CC-T-GC-TTTAGGCTGCACT--CT-C-AAGCAA--CCTG-AC-TC-TAG-AA-TACG-CCTGTCTG-CGCCTA-CCAGACTCACG--CCTCC-ATGGGCCTAGCACCCACTTT-GGG-AG-CTCCTGTC--AA-GGGAACTTGAGACACGTGTCAG-TAGGCGA-TGC-AC-AGA-CGC-ATC-AACGCCGCATCTCCT-AAACA-CGTCG-AGTG-TTAGG-AC-TT-GGCGC-T-GGG-C-TCAT-CCCTGTTCGC-TCG-CC-GTTACT-AA-GGGAA-TCCCATTTGG---
	L286_221	---GCTGT-AATA-TTTAGCC-TTA-GATGGAG-TTTACCA-CC-T-GC-TTTAGGCTGCACT--CT-C-AAGCAA--CCTG-AC-TC-TAG-AA-TACG-CCTGTCTG-CGCCTA-CCAGACTCACG--CCTCC-ATGGGCCTAGCACCCACTTT-GGG-AG-CTCCTGTC--AA-GGGAACTTGAGACACGTGTCAG-TAGGCGA-TGC-AC-AGA-CGC-ATC-AACGCCGCATCTCCT-AAACA-CGTCG-AGTG-TTAGG-AC-TT-GGCGC-T-GGGTC-TCAT-CCCTGTTCGCTTCG-CC-GTTACT-AA-GGG-AATCCCATTT-----
	L286_382	---GCTGT-AATA-TTTAGCC-TTA-GATGGAG-TTTACCA-CC-T-GC-TTTAGGCTGCACT--CT-C-AAGCAA--CCTG-AC-TC-TAG-AA-TACG-CCTGTCTG-CGCCTA-CCAGACTCACG--CCTCC-ATGGGCCTAGCACCCACTTT-GGG-AG-CTCCTGTC--AA-GGGAACTTGAGACACGTGTCAG-TAGGCGA-TGC-AC-AGA-CGC-ATC-AACGCCGCATCTCCT-AAACA-CGTCG-AGTG-TTAGG-AC-TT-GGCGC-T-GGG-C-TCAT-CCCTGTTCGC-TCG-CC-GTTACT-AA-GGGAA-TCCCATTTGG---
	L286_424	---GCTGT-AATA-TTTAGCC-TTA-GATGGAG-TTTACCA-CC-T-GC-TTTAGGCTGCACT--CT-C-AAGCAA--CCTG-AC-TC-TAG-AA-TATG-CCTGTCTG-CGCCTA-CCAGACTCACG--CCTCC-ATGGGCCTAGCACCCACTTT-GGG-AG-CCCCTGTC--AA-GGGAACTTGAGACACGTGTCAG-TAGGCGA-TGC-AC-AAA-CGC-ATC-AACGCCGCATCTCCT-AAACA-CGTCG-AGT-GTTAGG-AC-TT-GGCGC-T-GGG-C-TCAT--CCTGTTCGC-TCG-CC-GTTACT-AA-GGGAA-TCCCATTTGGT--
	L286_133	---GCTGT-AATA-TTTAGCC-TTA-GATGGAG-TTTACCA-CC-T-GC-TTTAGGCTGCA-T--CT-C-AAGCAA--CCTG-AC-TC-TAG-AA-TACG-CCTGTCTG-CGCCTA-CCAGACTCACG--CCTCC-ATGGGCCTAGCACCCACTTT-GGG-AG-CCCCTGTC--AA-GGGAACTTGAGACACGTGTCAG-TAGGCGA-TGC-AC-AAA-CGC-ATC-AACGCCGCATCTCCT-AAACA-CGTCG-AGTG-CTAGG-AC-TT-GGCGC-T-GGG-C-TCAT-CCCTGTTCGC-TCG-CC-GTTACT-AA-GGGAA-TCCCATTTGGT--
	L286_421	---GCTGT-AATA-TTTAGCC-TTA-GATGGAG-TTTACCA-CC-T-GC-TTTAGGCTGCACT--CT-C-AAGCAA--CCTG-AC-TC-TAG-AA-TACG-CCTGTCTG-CGCCTA-CCAGACTCACG--CCTCC-ATGGGCCTAGCACCCACTTT-GGG-AG-CTCCTGTC--AA-GGGAACTTGAGACACGTGTCAG-TAGGCGA-TGC-AC-AGA-CGC-ATC-AACGCCGCATCTCCT-AAACA-CGTCGTAGTG-TTAGG-AC-TT-GGCGC-T-GGG-C-TCAT-CCCTGTTCGC-TCG-CC-GTTACT-AA-GGGAA-TCCCATTTG----
	L286_193	---GCTGT-TATA-TTTAGCC-TTA-GATGGAG-TTTACCA-CC-T-GC-TTTAGGCTGCACT--CT-C-AAGCAA--CCTG-AC-TC-TAG-AA-TACG-CCTGTCTG-CGCCTA-CCAGACTCACG--CCTCC-ATGGGCCTAGCACCCACTTT-GGG-AG-CCCCTGTC--AA-GGGAACTTGAGACACGTGTCAG-TAGGCGA-TGC-AC-AGA-CGC-ATC-AACGCCGCATCTCCT-AAACA-CGTCG-AGTG-TTAGG-AC-TT-GGCGC-T-GGG-C-TCAT-CCCTGTTCGC-TCG-CC-GTTACT-AA-GGGAA-TCCCATTTGG---
	L286_118	---GCTGT-AATA-TTTAGCC-TTA-GATGGAG-TTTACCA-CC-T-GC-TTTAGGCTGCACT--CT-C-AAGCAA--CCTG-AC-TC-TAG-AA-TACG-CCTGTCTG-CGCCTA-CCAGACTCACG--CCTCC-ATGGGCCTAGCACCCACTTT-GGG-AG-CCCCTGTC--AA-GGGAACTTGAGACACGTGTCAG-TAGGCGA-TGC-AC-AAA-CGC-ATC-AACGCCGCATCTCCT-AAACA-CGTCG-AGTG-TTAGG-AC-TT-GGCGC-T-GGG-C-TCAT-CCCTGTTCGC-TCG-CC-GTTACT-AA-GGGAA-TCCCATTTGG---
	L286_280	---GCTGT-AATA-TTTAGCC-TTA-GATGGAG-TTTACCA-CC-T-GC-TTTAGGCTGCACT--CT-C-AAGCAA--CCTG-AC-TC-TAG-AA-TACG-CCTGTCTG-CGCCTA-CCAGACTCACG--CCTCC-ATGGGCCTAGCACCCACTTT-GGG-AG-CCCCTGTC--AA-GGGAACTTGAGACACGTGTCAG-TAGGCGA-TGC-AC-AAA-CGC-ATC-AACGCCGCATCTCCT-AAACA-CGTCG-AGTG-TTAGG-AC-TT-GGCGC-T-GGG-C-TCAT--CCTGTTCGC-TCG-CC-GTTACT-AA-GGGAATCCC-ATTTGGT--
	L286_438	---GCTGT-AATA-TTTAGCC-TTA-GATGGAG-TTTACCA-CC-T-GC-TTTAGGCTGCACT--CT-C-AAGCAA--CCTG-AC-TC-TAG-AA-TACG-CCTGCTTG-CGCCTA-CCAGACTCGTG--TCTCC-ATGGGCCTAGCACCCACTTT-GGG-AG-CCCCTGTC--AA-GGGAACTTGAGACACGTGTCAG-TAGGCGA-TGC-AC-AAA-CGC-ATC-AACGCCGCATCTCCT-AAACA-CGTCG-AGTG-TTAGG-AC-TT-GGCGC-T-GGG-C-TCAT-CCCTGTTCGC-TCG-CC-GTTACT-AA-GGGAA-TCCCATTTGG---
	L286_305	---GCTGT-AATATTTTAGCC-TTA-GATGGAG-TTTACCA-CC-T-GC-TTTAGGCTGCACT--CT-C-AAGCAA--CCTG-AC-TC-TAG-AA-TACG-CCTGTCTG-CGCCTA-CCAGACTCACG--CCTCC-ATGGGCCTAGCACCCACTTT-GGG-AG-CCCCTGTC--AA-GGGAACTTGAGACACGTGTCAG-TAGGCGA-TGC-AC-AAA-CGC-ATC-AACGCCGCATCTCCT-AAACA-CGTCG-AGTG-TTAGG-AC-TT-GGCGC-T-GGG-C-TCAT-CCCTGTTCGC-TCG-CC-GTTACT-AA-GGGAA-TCCCATTTG----
	L286_31	---GCTGT-AATA-TTTAGCC-TTA-GATGGAG-TTTACCA-CC-T-GC-TTTAGGCTGCACT--CT-C-AAGCAA--CCTG-AC-TC-TAG-AA-TACG-CCTGTCTG-CGCCTA-CCAGACTCACG--CCTCC-ATGGGCCTAGCACCCACTTT-GGG-AG-CCCCTGTC--AA-GGGAACTTGAGACACGTGTCAG-TAGGCGA-TGC-AC-AAA-CGC-ATC-AACGCCGCATCTCCT-AAACA-CGTCG-AGTG-TTAGG-AC-TT-GGCGC-T-GGG-C-TCAT-CCCTGTTCGC-TCG-CC-GTTACT-AA-GGGAA-TCCCATTTGG---
	L286_54	---GCTGT-AATA-TTTAGCC-TTA-GATGGAG-TTTACCA-CC-T-GC-TTTAGGCTGCACT--CT-C-AAGCAA--CCTG-AC-TC-TAG-AA-TACG-CCTGTCTG-CGCCTA-CCAGACTCACG--CCTCC-ATGGGCCTAGCACCCACTTT-GGG-AG-CCCCTGTC--AAGGGGAACTTGAGACACGTGTCAG-TAGGCGA-TGC-AC-AAA-CGC-ATC-AACGCCGCATCTCCT-AAACA-CGTCG-AGTG-TTAGG-AC-TT-GGCGC-T-GGG-C-TCAT-CCCTGTACGC-TCG-CC-GTTACT-AA-GGGAA-TCCCATTTG----
	L286_95	---GCTGT-AATA-TTTAGCC-TTA-GATGGAG-TTTACCA-CC-T-GC-TTTAGGCTGCA-T--CT-C-AAGCAA--CCTG-AC-TC-TAG-AA-TACG-CCTGTCTG-CGCCTA-CCAGACTCACG--CCTCC-ATGGGCCTAGCACCCACTTT-GGG-AG-CCCCTGTC--AA-GGGAACTTGAGACACGTGTCAG-TAGGCGA-TGC-AC-AGA-CGC-ATC-AACGCCGCATCTCCT-AAACA-CGTCG-AGTG-TTAGG-AC-TT-GGCGC-T-GGG-C-TCAT-CCCTGTTCGC-TCG-CC-GTTACT-AA-GGGAA-TCCCATTTGGT--
	L286_412	---GCTGT-AATA-TTTAGCC-TTA-GATGGAG-TTTACCA-CC-T-GC-TTTAGGCTGCACT--CT-C-AAGCAA--CCTG-AC-TC-TAG-AA-TACG-CCTGTCTG-CGCCTA-CCAGACTCACG--CCTCC-ATGGGCCTAGCACCCACTTT-GGG-AG-CCCCTGTC--AA-GGGAACTTGAGACACGTGTCAG-TAGGCGA-TGC-AC-AAA-CGC-ATC-AACGCCGCATCTCCT-AAACA-CGTCG-AGTG-TTAGG-AC-TT-GGCGC-T-GGG-C-TCAT-CCCTGTTCGCTTCG-CC-GTTACT-AA-GGGAA-TCCCATTTG----
	L288_183	---GCTGT-AATA-TTTAGCC-TTA-GATGGAG-TTTACCA-CC-T-GC-TTTAGGCTGCACT--CT-C-AAGCAA--CCTG-AC-TC-TAG-AA-TACG-CCTGTCTG-CGCCTA-CCAGACTCACG--CCTCC-ATGGGCCTAGCACCCACTTT-GGG-AG-CCCCTGTC--AA-GGGAACTTGAGACACGTGTCAG-TAGGCGA-TGC-AC-AAA-CGC-ATC-AACGCCGCATCTCCT-AAACA-CATCG-AGTG-TTAGG-AC-TT-GGCGC-T-GGG-C-TCAT-CCCTGTTCGC-TCG-CC-GTTACT-AA-GGGAA-TCCCATTTGG---
	L288_280	---GCTGT-AATA-TTTAGCC-TTA-GATGGAG-TTTACCA-CC-T-GC-TTTAGGCTGCACT--CT-C-AAGCAA--CCTG-AC-TC-TAG-AA-TACG-CCTGTCTG-CGCCTA-CCAGACTCACG--CCTCC-ATGGGCCTAGCACCCACTTT-GGG-AG-CCCCTGTC--AA-GGGAACTTGAGACACGTGTCAG-TAGGCGA-TGC-AC-AAA-CGC-ATC-AACGCCGCATCTCCT-AAACA-CGTCG-AGTG-TTAGG-AC-TT-GGCGC-T-GGG-C-TCAT-CCCTGTTCGC-TCG-CC-GTTACT-AA-GGGAACTCCCATTTG----
	L288_126	---GCTGT-AATA-TTTAGCC-TTA-GATGGAG-TTTACCA-CC-T-GC-TTTAGGCTGCACT--CT-C-AAGCAA--CCTG-AC-TC-TAG-AA-TACG-CCTGTCTG-CGCCTA-CCAGACTCACG--CCTCC-ATGGGCCTAGCACCCACTTT-GGG-AG-CCCCTGTC--AA-GGGAACTTGAGACACGTGTCAG-TAGGCGA-TGC-AC-AAA-CGC-ATC-AACGCCGCATCTCCT-AAACA-CGTCG-AGTG-TTAGG-AC-TT-GGCGC-T-GGG-C-TCAT-CCCTGTTCGC-TCG-CC-GTTACT-AA-GGGAA-TCCCATTTGG---
	L288_57	---GCTGT-AATA-TTTAGCC-TTA-GATGGAG-TTTACCA-CC-T-GC-TTTAGGCTGCACT--CT-C-AAGCAA--CCTG-AC-TC-TAG-AA-TACG-CCTGTCTG-CGCCTA-CCAGACTCACG--CCTCC-ATGGGCCTAGCACCCACTTT-GGG-AG-CCCCTGTC--AA-GGGAACTTGAGACACGTGTCAG-TAGGCGA-TGC-AC-AAA-CGC-ATC-AACGCCGCATCTCCT-AAACA-CGTCG-AGTG-TTAGG-AC-TT-GGCGC-T-GGG-C-TCAT-CCCTGTTCGC-TCG-CC-GTTACT-AA-GGGAA-TCCCATTTGG---
	L288_23	---GCTGT-AATA-TTTAGCC-TTA-GATGGAG-TTTACCA-CC-T-GC-TTTAGGCTGCACT--CT-C-AAGCAA--CCTG-AC-TC-TAG-AA-TACG-CCTGTCTG-CGCCTA-CCAGACTCACG--CCTCC-ATGGGCCTAGCACCCACTTT-GGG-AG-CCCCTGTC--AA-GGGAACTTGAGACACGTGTCAG-TAGGCGA-TGC-AC-AAA-CGC-ATC-AACGCCGCATCTCCT-AAAACACGTCG-AGTG-TTAGG-AC-TT-GGCGC-T-GGG-C-TCAT-CCCTGTTCGC-TCG-CC-GTTACT-AA-GGGAA-TCCCATTTG----
	L288_145	---GCTGT-AATA-TTTAGCC-TTA-GATGGAG-TTTACCA-CC-T-GC-TTTAGGCTGCACT--CT-C-AAGCAA--CCTG-AC-TC-TAG-AA-TACG-CCTGTCTG-CGCCTA-CCAGACTCACG--CCTCC-ATGGGCCTAGCACCCACTTT-GGG-AG-CCCCTGTC--AA-GGGAACTTGAGACACGTGTCAG-TAGGCGA-TGC-AC-AAA-CGC-ATC-AACGCCGCATCTCCT-AAACA-CGTCG-AGTG-TTAGG-AC-TT-GGCGC-T-GGG-C-TCAT-CCCTGTTCGCTTCG-CC-GTTACT-AA-GGGAA-TCCCATTTG----
	L288_116	---GCTGT-AATA-TTTAGCC-TTA-GATGGAG-TTTACCA-CC-T-GC-TTTAGGCTGCACT--CT-C-AAGCAA--CCTG-AC-TC-TAG-AA-TACG-CCTGTCTG-CGCCTA-CCAGACTCACG--CCTCC-ATGGGCCTAGCACCCACTTT-GGG-AG-CCCCTGTC--AA-GGGAACTTGAGACACGTGTCAG-TAGGCGA-TGC-AC-AAA-CGC-ATC-AACGCCGCATCTCCT-AAACA-CGTCG-AGTG-TTAGG-AC-TT-GGCGC-T-GGG-C-TCAT-CCCTGTTCGC-TCG-CC-GTTACT-AA-GGGAA-TCCCATTTGG---
	L288_271	---GCTGT-AATA-TTTAGCC-TTA-GATGGAG-TTTACCA-CC-T-GC-TTTAGGCTGCACT--CT-C-AAGCAA--CCTG-AC-TC-TAG-AA-TACG-CCTGTCTG-CGCCTA-CCAGACTCACG--CCTCC-ATGGGCCTAGCACCCACTTT-GGG-AG-CCCCTGTC--AA-GGGAACTTGAGACACGTGTCAG-TAGGCGA-TGC-AC-AGA-CGC-ATC-AACGCCGCATCTCCT-AAACA-CATCG-AGTG-TTAGG-AC-TT-GGCGC-T-GGG-C-TCAT-CCCTGTTCGC-TCG-CC-GTTACT-AA-GGGAA-TCCCATTTGG---
	L288_206	---GCTGT-AATA-TTTAGCC-TTA-GATGGAG-TTTACCA-CC-T-GC-TTTAGGCTGCACT--CT-C-AAGCAA--CCTG-AC-TC-TAG-AA-TACG-CCTGTCTG-CGCCTA-CCAGACTCACG--CCTCC-ATGGGCCTAGCACCCACTTT-GGG-AG-CCCCTGTC--AA-GGGAACTTGAGACACGTGTCAG-TAGGCGA-TGC-AC-AAA-CGC-ATC-AACGCCGCATCTCCT-AAACA-CGTCG-AGTG-TTAGG-AC-TT-GGCGC-T-GGG-C-TCAT-CCCTGTTCGC-TCG-CC-GTTACT-AA-GGGAA-TCCCATTTGG---
	L289_187	---GCTGT-AATA-TTTAGCC-TTA-GATGGAG-TTTACCA-CC-T-GC-TTTAGGCTGCACT--CT-C-AAGCAA--CCTG-AC-TC-TAG-AA-TACG-CCTGTCTG-CGCCTA-CCAGACTCACG--CCTCC-ATGGACCTAGCACCCACTTT-GGG-AG-CCCCTGTC--AA-GGGAACTTGAGACACGTGTCAG-TAGGCGA-TGC-AC-AAA-CGC-ATC-AACGCCGCATCTCCT-AAACA-CGTCG-AGTG-TTAGG-AC-TT-GGCGC-T-GGG-C-TCAT-CCCTGTTCGC-TCG-CC-GTTACT-AA-GGGAA-TCCCATTTGG---
	L289_156	---GCTGT-AATA-TTTAGCC-TTA-GATGGAG-TTTACCA-CC-T-GC-TTTAGGCTGCACT--CT-C-AAGCAA--CCTG-AC-TC-TAG-AA-TACG-CCTGTCTG-CGCCTA-CCAGACTCACG--CCTCC-ATGGGCCTAGCACCCACTTT-GGG-AG-CCCCTGTC--AA-GGGAACTTGAGACACGTGTCAG-TAGGCGA-TGC-AC-AAA-CGC-ATC-AACGCCGCATCTCCT-AAACA-CGTCG-AGTG-TTAGG-AC-TT-GGCGC-T-GGG-C-TCAT-CCCTGTTCGC-TCG-CC-GTTACT-AACGGGAACTCCCATTT-----
	L289_102	---GCTGT-AATA-TTTAGCC-TTA-GATGGAG-TTTACCA-CC-T-GC-TTTAGGCTGCACT--CT-C-AAGCAA--CCTG-AC-TC-TAG-AA-TACG-CCTGTCTG-CGCCTA-CCAGACTCACG--CCTCC-ATGGGCCTAGCACCCACTTT-GGG-AG-CCCCTGTC--AA-GGGAACTTGAGACACGTGTCAG-TAGGCGA-TGC-AC-AAA-CGC-ATC-AACGCCGCATCTCCT-AAACA-CGTCG-AGTG-TTAGG-AC-TT-GGCGC-T-GGG-C-TCAT-CCCTGTTCGC-TCG-CC-GTTACT-AA-GGGAA-TCCCACTTTG---
	L289_25	---GCTGT-AATA-TTTAGCC-TTA-GATGGAG-TTTACCA-CC-T-GC-TTTAGGCTGCACT--CT-C-AAGCAA--CCTG-AC-TC-TAG-AA-TACG-CCTGTCTG-CGCCTA-CCAGACTCACG--CCTCC-ATGGGCCTAGCACCCACTTT-GGG-AG-CCCCTGTC--AA-GGGAACTTGAGACACGTGTCAG-TAGGCGA-TGC-AC-AAA-CGC-ATC-AACGCCGCATCTCCT-AAACA-CGTCG-AGTG-TTAGG-AC-TT-GGCGC-T-GGG-C-TCAT-CCCTGTTCGC-TCG-CC-GTTACT-AA-GGGAA-T-CCATTTGGT--
	L289_137	---GCTGT-AATA-TTTAGCC-TTA-GATGGAG-TTTACCA-CC-T-GC-TTTAGGCTGCACT--CT-C-AAGCAA--CCTG-AC-TC-TAG-AA-TACG-CCTGTCTG-CGCCTA-CCAGACTCACG--CCTCC-ATGGGCCTAGCACCCACTTT-GGG-AG-CCCCTGTC--AA-GGGAACTTGAGACACGTGTCAG-TAGGCGA-TGC-AC-AAA-CGC-ATC-AACGCCGCATCTCCT-AAACA-CGTCG-AGTG-TTAGG-AC-TT-GGCGC-T-GGG-C-TCAT-CCCTGTTCGC-TCG-CC-GTTACCTAACGGGAACTCCCACT------
	L289_17	---GCTGT-AATA-TTTAGCC-TTA-GATGGAG-TTTACCA-CC-T-GC-TTTAGGCTGCACT--CT-C-AAGCAA--CCTG-AC-TC-TAG-AA-TACG-CCTGTCTG-CGCCTA-CCAGACTCACG--CCTCC-ATGGGCCTAGCACCCACTTT-GGG-AG-CCCCTGTC--AA-GGGAACTTGAGACACGTGTCAG-TAGGCGA-TGC-AC-AAA-CGC-ATC-AACGCCGCATCTCCT-AAACA-CGTCG-AGTG-TTAGG-AC-TT-GGCGC-T-GGG-C-TCAT-CCCTGTTCGC-TCG-CC-GTTACT-AA-GGGAA-TCCCATTTGG---
	L289_216	---GCTGT-AATA-TTTAGCC-TTA-GATGGAG-TTTACCA-CC-T-GC-TTTAGGCTGCACT--CT-C-AAGCAA--CCTG-AC-TC-TAG-AA-TACG-CCTGTCTG-CGCCTA-CCAGACTCACG--CCTCC-ATGGGCCTAGCACCCACTTT-GGG-AG-CCCCTGTC--AA-GGGAACTTGAGACACGTGTCAG-TAGGCGA-TGC-AC-AAA-CGC-ATC-AACGCCGCATCTCCT-AAACA-CGTCG-AGTG-TTAGG-AC-TT-GGCGC-T-GGG-C-TCAT-CCCTGTTCGC-TCG-CC-GTTACT-AA-GGGAA-TCCCATTTGG---
	L289_122	---GCTGT-AATA-TTTAGCC-TTA-GATGGAG-TTTACCA-CC-T-GC-TTTAGGCTGCACT--CT-C-AAGCAA--CCTG-AC-TC-TAG-AA-TACG-CCTGTCTG-CGCCTA-CCAGACTCACG--CCTCC-ATGGGCCTAGCACCCACTTT-GGG-AG-CCCCTGTC--AA-GGGAACTTGAGACACGTGTCAG-TAGGCGA-TGC-AC-AAA-CGC-ATC-AACGCCGCATCTCCT-AAACA-CGTCG-AGTG-TTAGG-AC-TT-GGCGC-T-GGG-C-TCAT-CCCTGTTCGC-TCG-CC-GTTACT-AA-GGGAA-TCCTGTTCGG---
	L289_9	---GCTGT-AATA-TTTAGCC-TTA-GATGGAG-TTTACCA-CC-T-GC-TTTAGGCTGCACT--CT-C-AAGCAA--CCTG-AC-TC-TAG-AA-TACG-CCTGTCTG-CGCCTA-CCAGACTCACG--CCTCC-ATGGGCCTAGCACCCACTTT-GGG-AG-CCCCTGTC--AA-GGGAACTTGAGACACGTGTCAG-TAGGCGA-TGC-AC-AAA-CGC-ATC-AACGCCGCATCTCCT-AAACA-CGTCG-AGTG-TTAGG-AC-TT-GGCGC-T-GGG-C-TCAT-CCCTGTTCGC-TCG-CC-GTTACT-AA-GGGAA-TCCCATTTGG---
	L286_418	---GCTGT-AATA-TTTAGCC-TTAGGATGGAG-TTTACCA-CC-T-GC-TTTAGGCTGCACT--CT-C-AAGCAA--CCTG-AC-TC-TAG-AA-TACG-CCTGTCTG-CGCCTA-CCAGACTCACG--CCTCC-ATGGGCCTAGCACCCACTTT-GGG-AG-CCCCTGTC--AA-GGGAACTTGAGACACGTGTCAG-TAGGCGA-TGC-AC-AAA-CGC-ATC-AACGCAGCATCTCCT-AAACA-CGTCG-AGTG-TTAGG-AC-TT-GGCGC-T-GGG-C-TCAT-CCCTGTTCGC-TCG-CC-GTTACT-AA-GGGAA-TCCCATTTG----
	L288_110	---GCTGT-AATA-TTTAGCC-TTA-GATGGAG-TTTACCA-CC-T-GC-TTTAGGCTGCACT--CT-C-AAGCAA--CCTG-AC-TC-TAG-AA-TACG-CCTGTCTG-CGCCTA-CCAGACTCACG--CCTCC-ATGAGCCTAGCACCCACTTT-GGG-AG-CCCCTGTC--AA-GGGAACTTGAGACACGTGTCAG-TAGGCGA-TGC-AC-AAA-CGC-ATC-AACGCCGCATCTCCT-AAACA-CGTCG-AGTG-TTAGG-AC-TT-GGCGC-T-GGG-C-TCAT-CCCTGTTCGC-TCG-CC-GTTACT-AA-GGCAA-TCCCTGTTGG---
	L289_162	---GCTGT-AATA-TTTAGCC-TTA-GATGGAG-TTTACCA-CC-T-GC-TTTAGGCTGCACT--CT-C-AAGCAA--CCTG-AC-TC-TAG-AA-TACG-CCTGTCTG-CGCCTA-CCAGACTCACG--CCTCC-ATGGGCCTAGCACCCACTTT-GGG-AG-CCCCTGTC--AA-GGGAACTTGAGACACGTGTCAG-TAGGCGA-TGC-AC-AAA-CGC-ATC-AACGCCGCATCTCCT-AAACA-CGTCG-AGTG-TTAGG-AC-TT-GGCGC-T-GGG-C-TCAT-CCCTGTTCGCTTCG-CC-GTTACT-AA-GGGAA-TCCCATTTG----
	L289_184	---GCTGT-AATA-TTTAGCC-TTA-GATGGAG-TTTACCA-CC-T-GC-TTTAGGCTGCACT--CT-C-AAGCAA--CCTG-AC-TC-TAG-AA-TACG-CCTGTCTG-CGCCTA-CCAGACTCACG--CCTCC-ATGGGCCTAGCACCCACTTT-GGG-AG-CCCCTGTC--AA-GGGAACTTGAGACACGTGTCAG-TAGGCGA-TGC-AC-AAA-CGC-ATC-AACGCCGCATCTCCT-AAACA-CGTCG-AGTG-TTAGG-AC-TT-GGCGC-T-GGG-C-TCAT-CCCTGTTCGC-TCG-CC-GTTACT-AA-GGGAA-TCCTTGTTAG---
	L288_44	---GCTGT-AATA-TTTAGCC-TTA-GATGGAG-TTTACCA-CC-T-GC-TTTAGGCTGCACT--CT-C-AAGCAA--CCTG-AC-TC-TAG-AA-TACG-CCTGTCTG-CGCCTA-CCAGACTCACG--CCTCC-ATGGGCCTAGCACCCACTTT-GGG-AG-CCCCTGTC--AA-GGGAACTTGAGACACGTGTCAG-TAGGCGA-TGC-AC-AAA-CGC-ATC-AACGCCGCATCTCCT-AAACA-CGTCG-AGTG-TTAGG-AC-TT-GGCGC-TGGGG-C-TCAT-CCCTGTTCGC-TCG-CC-GTTACT-AG-GGAAT-C-CCATTTGG---
	L289_80	---GCTGT-AATA-TTTAGCC-TTA-GATGGAG-TTTACCA-CC-T-GC-TTTAGGCTGCACT--CT-C-AAGCAA--CCTG-AC-TC-TAG-AA-TACG-CCTGTCTG-CGCCTA-CCAGACTCACG--CCTCC-ATGGGCCTAGCACCCACTTT-GGG-AG-CCCCTGTC--AA-GGGAACTTGAGACACGTGTCAG-TAGGCGA-TGC-AC-AGA-CGC-ATC-AACGCCGCATCTCCT-AAACA-CGTCG-AGTG-TTAGG-AC-TT-GGCGC-T-GGG-C-TCAT-CCCTGTTCGC-TCG-CC-GTTACT-AA-GGGAA-TCCCATTTGG---
	L288_48	---GCTGT-AATA-TTTAGCC-TTA-GATGGAG-TTTACCA-CC-T-GC-TTTAGGCTGCACT--CT-C-AAGCAA--CCTG-AC-TC-TAG-AA-TACG-CCTGTCTG-CGCCTA-CCAGACTCACG--CCTCC-ATGGGCCTAGCACCCACTTT-GGG-AG-CCCCTGTC--AA-GGGAACTTGAGACACGTGTCAG-TAGGCGA-TGC-AC-AGA-CGC-ATC-AACGCCGCATCTCCT-AAACA-CGTCG-AGTG-TTAGG-AC-TT-GGCGC-T-GGG-C-TCAT-CCCTGTTCGC-TCG-CC-GTTACT-AA-GGGAA-TCCCATTTGG---
	L289_31	---GCTGT-AATA-TTTAGCC-TTA-GATGGAG-TTTACCA-CC-T-GC-TTTAGGCTGCACT--CT-C-AAGCAA--CCTG-AC-TC-TAG-AA-TACG-CCTGTCTG-CGCCTA-CCAGACTCACG--CCTCC-ATGGGCCTAGCACCCACTTT-GGG-AG-CCCCTGTC--AA-GGGAACTTGAGACACGTGTCAG-TAGGCGA-TGC-AC-AAA-CGC-ATC-AACGCCGCATCTCCT-AAACA-CGTCG-AGTG-TTAGG-AC-TT-GGCGC-T-GGG-C-TCAT-CCCTGTTCGC-TCG-CC-GTTACT-AA-GGGAT-C-CCATTTGGT--
	L289_124	---GCTGT-AATA-TTTAGCC-TTA-GATGGAG-TTTACCA-CC-T-GC-TTTAGGCTGCACT--CT-C-AAGCAA--CCTG-AC-TC-TAG-AA-TACG-CCTGTCTG-CGCCTA-CCAGACTCACG--CCTCC-ATGGGCCTAGCACCCACTTT-GGG-AG-CCCCTGTC--AA-GGGAACTTGAGACACGTGTCAG-TAGGCGA-TGC-AC-AAA-CGC-ATC-AACGCCGCATCTCCT-AAACA-CGTCG-AGTG-TTAGG-AC-TT-GGCGC-T-GGG-C-TCAT-CCCTGTTCGC-TCG-CC-GTTACT-AA-GGGAA-TCCCATTTCG---
	L289_35	---GCTGT-AATA-TTTAGCC-TTA-GATGGAG-TTTACCA-CC-T-GC-TTTAGGCTGCACT--CT-C-AAGCAA--CCTG-AC-TC-TAG-AA-TACG-CCTGTCTG-CGCCTA-CCAGACTCACG--CCTCC-ATGGGCCTAGCACCCACTTT-GGG-AG-CCCCTGTC--AA-GGGAACTTGAGACACGTGTCAG-TAGGCGA-TGC-AC-AAA-CGC-ATC-AACGCCGCATCTCCT-AAACA-CGTCG-AGTG-TTAGG-AC-TT-GGCGC-T-GGG-C-TCAT-CCCTGTTCGC-TCG-CC-GTTACT-AG-GGAA--T-CCATTTGGTT-
	L289_217	---GCTGT-AATA-TTTAGCC-TTA-GATGGAG-TTTACCA-CC-T-GC-TTTAGGCTGCACT--CT-C-AAGCAA--CCTG-AC-TC-TAG-AA-TACG-CCTGTCTG-CGCCTA-CCAGACTCACG--CCTCC-ATGGGCCTAGCACCCACTTT-GGG-AG-CCCCTGTC--AA-GGGAACTTGAGACACGTGTCAG-TAGGCGA-TGC-AC-AGA-CGC-ATC-AACGCCGCATCTCCT-AAACA-CGTCG-AGTG-TTAGG-AC-TT-GGCGC-T-GGG-C-TCAT-CCCTGTTCGC-TCG-CC-GTTACT-AACGGGAACTCCCATTT-----
	L289_70	---GCTGT-AATA-TTTAGCC-TTA-GATGGAG-TTTACCA-CC-T-GC-TTTAGGCTGCACT--CT-C-AAGCAA--CCTG-AC-TC-TAG-AA-TACG-CCTGTCTG-CGCCTA-CCAGACTCACG--CCTCC-ATGGGCCTAGCACCCACTTT-GGG-AG-CCCCTGTC--AA-GGGAACTTGAGACACGTGTCAG-TAGGCGA-TGC-AC-AAA-CGC-ATC-AACGCCGCATCTCCT-AAACA-CGTCG-AGTG-TTAGG-AC-TT-GGCGC-T-GGG-C-TCAT-CCCTGTTCGC-TCG-CC-GTTACT-AA-GGGAACTCCCATTTG----
	L289_27	---GCTGT-AATA-TTTAGCC-TTA-GATGGAG-TTTACCA-CC-T-GC-TTTAGGCTGCACT--CT-C-AAGCAA--CCTG-AC-TC-TAG-AA-TACG-CCTGTCTG-CGCCTA-CCAGACTCACG--CCTCC-ATGGGCCTAGCACCCACTTT-GGG-AG-CCCCTGTC--AA-GGGAACTTGAGACACGTGTCAG-TAGGCGA-TGC-AC-AAA-CGC-ATC-AACGCCGCATCTCCT-AAACA-CGTCG-AGTG-TTAGG-AC-TT-GGCGC-T-GGG-C-TCAT-CCCTGTTCGC-TCG-CC-GTTACT-AA-GGGAT-C-CCATTTGGT--
	L289_205	---GCTGT-AATA-TTTAGCC-TTA-GATGGAG-TTTACCA-CC-T-GC-TTTAGGCTGCACT--CT-C-AAGCAA--CCTG-AC-TC-TAG-AA-TACG-CCTGTCTG-CGCCTA-CCAGACTCACG--CCTCC-ATGGGCCTAGCACCCACTTT-GGG-AG-CCCCTGTC--AA-GGGAACTTGAGACACGTGTCAG-TAGGCGA-TGC-AC-AGA-CGC-ATC-AACGCCGCATCTCCT-AAACA-CGTCG-AGTG-TTAGG-AC-TT-GGCGC-T-GGG-C-TCAT--CCTGTTCGC-TCG-CC-GTTACT-AA-GGGAATCCC-ATTTGGT--
	L289_47	---GCTGT-AATA-TTTAGCC-TTA-GATGGAG-TTTACCA-CC-T-GC-TTTAGGCTGCA-T--CT-C-AAGCAA--CCTG-AC-TC-TAG-AA-TACG-CCTGTCTG-CGCCTA-CCAGACTCACG--CCTCC-ATGGGCCTAGCACCCACTTT-GGG-AG-CCCCTGTC--AA-GGGAACTTGAGACACGTGTCAG-TAGGCGA-TGC-AC-AGA-CGC-ATC-AACGCCGCATCTCCT-AAACA-CGTCG-AGTG-TTAGG-AC-TT-GGCGC-T-GGG-C-TCAT-CCCTGTTCGC-TCG-CC-GTTACT-AA-GGGAA-TCCCATTTGGT--
	L289_166	---GCTGT-AATA-TTTAGCC-TTA-GATGGAG-TTTACCA-CC-T-GC-TTTAGGCTGCACT--CT-C-AAGCAA--CCTG-AC-TC-TAG-AA-TACG-CCTGTCTG-CGCCTA-CCAGACTCACG--CCTCC-ATGGGCCTAGCACCCACTTT-GGG-AG-CCCCTGTC--AA-GGGAACTTGAGACACGTGTCAG-TAGGCGA-TGC-AC-AGA-CGC-ATC-AACGCCGCATCTCCT-AAACA-CGTCG-AGTG-TTAGG-AC-TT-GGCGC-T-GGG-C-TCAT-CCCTGTTCGC-TCG-CC-GTTACT-AA-GGGAA-TCCCATTTGG---
	L337_19	---GCTGT-AAATATTTAGCC-TTA-GATGGAG-TTTACCA-CC-T-GC-TTTAGGCTGCACT--CT-C-AAGCAA--CCTG-AC-TC-TAG-AA-TACG-CCTGTCTG-CGCCTA-CCAGACTCACG--CCTCC-ATGGGCCTAGCACCCACTTT-GGG-AG-CCCCTGTC--AA-GGGAACTTGAGACACGTGTCAG-TAGGCGA-TGC-AC-AAA-CGC-ATC-AACGCCGCATCTCCT-AAACA-CGTCG-AGTG-TTAGG-AC-TT-GGCGC-T-GGG-C-TCAT-CCCTGTTCGC-TCG-CC-GTTACT-AA-GGGAA-TCCCATTTG----
	L337_155	---GCTGT-AATA-TTTAGCC-TTA-GATGGAG-TTTACCA-CC-T-GC-TTTAGGCTGCACT--CT-C-AAGCAA--CCTG-AC-TC-TAG-AA-TACG-CCTGTCTG-CGCCTA-CCAGACTCACG--CCTCC-ATGGGCCTAGCACCCACTTT-GGG-AG-CCCCTGTC--AA-GGGAACTTGAGACACGTGTCAG-TAGGCGA-TGC-AC-AAA-CGC-ATC-AACGCCGCATCTCCT-AAACA-CGTCG-AGTG-TTAGG-AC-TT-GGCGC-T-GGG-C-TCAT-CCCTGTTCGC-TCG-CC-GTTACT-AACGGGAACTCCCATTT-----
	L337_61	---GCTGT-AATA-TTTAGCC-TTA-GATGGAG-TTTACCA-CC-T-GC-TTTAGGCTGCACT--CT-C-AAGCAA--CCTG-AC-TC-TAG-AA-TACG-CCTGTCTG-CGCCTA-CCAGACTCACG--CCTCC-ATGGGCCTAGCACCCACTTT-GGG-AG-CCCCTGTC--AA-GGGAACTTGAGACACGTGTCAG-TAGGCGA-TGC-AC-AAA-CGC-ATC-AACGCCGCATCTCCT-AAACA-CGTCG-AGTG-TTAGG-AC-TT-GGCGC-T-GGG-C-TCAT-CCCTGTTCGC-TCG-CC-GTTACT-AA-GGGAA-TCCCATTTGG---
	L337_4	---GCTGT-AATA-TTTAGCC-TTA-GATGGAG-TTTACCA-CC-T-GC-TTTAGGCTGCACT--CT-C-AAGCAA--CCTG-AC-TC-TAG-AA-TACG-CCTGTCTG-CGCCTA-CCAGACTCACG--CCTCC-ATGGGCCTAGCACCCACTTT-GGG-AG-CCCCTGTC--AA-GGGAACTTGAGACACGTGTCAG-TAGGCGA-TGC-AC-AAA-CGC-ATC-AACGCCGCATCTCCT-AAACA-CGTCG-AGTG-TTAGG-AC-TT-GGCGC-T-GGG-C-TCAT-CCCTGTTCGC-TCG-CC-GTTACT-AG-GGCAA-TCCCTGTTGG---
	L337_94	---GCTGT-AATA-TTTAGCC-TTA-GATGGAG-TTTACCA-CC-T-GC-TTTAGGCTGCACT--CT-C-AAGCAA--CCTG-AC-TC-TAG-AA-TACG-CCTGTCTG-CGCCTA-CCAGACTCACG--CCTCC-ATGGGCCTAGCACCCACTTT-GGG-AG-CCCCTGTC--AA-GGGAACTTGAGACACGTGTCAG-TAGGCGA-TGC-AC-AAA-CGC-ATC-AACGCCGCATCTCCT-AAACA-CGTCG-AGTG-TTAGG-AC-TT-GGCGC-T-GGG-C-TCAT-CCCTGTTCGCTCCGCCC-GTTACT-AA-GGGAACTCCCATT------
	L337_49	---GCTGT-AATA-TTTAGCC-TTA-GATGGAG-TTTACCA-CC-T-GC-TTTAGGCTGCACT--CT-C-AAGCAA--CCTG-AC-TC-TAG-AA-TACG-CCTGTCTG-CGCCTA-CCAGACTCACG--CCTCC-ATGGGCCTAGCACCCACTTT-GGG-AG-CCCCTGTC--AA-GGGAACTTGAGACACGTGTCAG-TAGGCGA-TGC-AC-AAA-CGC-ATC-AACGCCGCATCTCCT-AAACA-CGTCG-AGTG-TTAGG-AC-TT-GGCGC-T-GGG-C-TCAT-CCCTGTTCGC-TCG-CC-GTTACT-AA-GGGAA-TCCCTATTTG---
	L337_23	---GCTGT-AATA-TTTAGCC-TTA-GATGGAG-TTTACCA-CC-T-GC-TTTAGGCTGCACT--CT-C-AAGCAA--CCTG-AC-TC-TAG-AA-TACG-CCTGTCTG-CGCCTA-CCAGACTCACG--CCTCC-ATGGGCCTAGCACCCACTTT-GGG-AG-CCCCTGTC--AA-GAGAACTTGAGACACGTGTCAG-TAGGCGA-TGC-AC-AGA-CGC-ATC-AACGCCGCATCTCCT-AAACA-CGTCG-AGTG-TTAGG-AC-TT--GCGC-T-GGG-C-TCAT-CCCTGTTCGC-TCG-CC-GTTACT-AA-GGGAA-TCCCATTTGGT--
	L337_181	---GCTGT-AATA-TTTAGCC-TTA-GATGGAG-TTTACCA-CC-T-GC-TTTAGGCTGCACT--CT-C-AAGCAA--CCTG-AC-TC-TAG-AA-TACG-CCTGTCTG-CGCCTA-CCAGACTCACG--CCTCC-ATGGGCCTAGCACCCACTTT-GGG-AG-CCCCTGTC--AA-GGGAACTTGAGACACGTGTCAG-TAGGCGA-TGC-AC-AAA-CGC-ATC-AACGCCGCATCTCCT-AAACA-CGTCG-AGTG-TTAGG-AC-TT-GGCGC-T-GGG-C-TCAT-CCCTGTTCGC-TCG-CC-GTTACT-AA-GGGAA-TCCCATTTGG---
	L337_69	---GCTGT-AATA-TTTAGCC-TTA-GATGGAG-TTTACCA-CC-T-GC-TTTAGGCTGCACT--CT-C-AAGCAA--CCTG-AC-TC-TAG-AA-TACG-CCTGTCTG-CGCCTA-CCAGACTCACG--CCTCC-ATGGGCCTAGCACCCACTTT-GGG-AG-CCCCTGTC--AA-GGGAACTTGAGACACGTGTCAG-TAGGCGA-TGC-AC-AAA-CGC-ATC-AACGCCGCATCTCCT-AAACA-CGTCG-AGTG-TTAGG-AC-TT-GGCGC-T-GGG-C-TCAT-CCCTGTTCGC-TCG-CC-GTTACT-AA-GGGAA-TCCCATTTGG---
	L337_63	---GCTGT-AATA-TTTAGCC-TTA-GATGGAG-TTTACCA-CC-T-GC-TTTAGGCTGCACT--CT-C-AAGCAA--CCTG-AC-TC-TAG-AA-TACG-CCTGTCTG-CGCCTA-CCAGACTCACG--CCTCC-ATGGGCCTAGCACCCACTTT-GGG-AG-CCCCTGTC--AA-GGGAACTTGAGACACGTGTCAG-TAGGCGA-TGC-AC-AAA-CGC-ATC-AACGCCGCATCTCCT-AAACA-CGTCG-AGTG-TTAGG-AC-TT-GGCGC-T-GGG-C-TCAT-CCCTGTTCGC-TCG-CC-GTTACT-AA-GGGAACTCCCCACTT----
	L337_33	---GCTGT-AATA-TTTAGCC-TTA-GATGGAG-TTTACCA-CC-T-GC-TTTAGGCTGCACT--CT-C-AAGCAA--CCTG-AC-TC-TAG-AA-TACG-CCTGTCTG-CGCCTA-CCAGACTCACG--CCTCC-ATGGGCCTAGCACCCACTTT-GGG-AG-CCCCTGTC--AA-GGGAACTTGAGACACGTGTCAG-TAGGCGA-TGC-AC-AAA-CGC-ATC-AACGCCGCATCTCCT-AAACA-CGTCG-AGTG-TTAGG-AC-TT-GGCGC-T-GGG-C-TCAT-CCCTGTTCGC-TCG-CC-GTTACT-AA-GGGAA-TCCCATTTGG---
	L337_185	---GCTGT-AATA-TTTAGCCTTTA-GATGGAG-TTTACCA-CC-T-GCTTTTAGGCTGCACT--CT-C-AAGCAA--CCTG-AC-TC-TAG-AA-TACG-CCTGTCTG-CGCCTA-CCAGACTCACG--CCTCC-ATGGGCCTAGCACCCACTTT-GGG-AG-CCCCTGTC--AA-GAGAACTTGAGACACGTGTCAG-TAGGCGA-TGC-AC-AGA-CGC-ATC-AACGCCGCATCTCCT-AAACA-CGTCG-AGTG-TTAGG-AC-TT-GGCGC-T-GGG-C-TCAT-CCCTGTTCGCTTCG-CC-GTTACT-AA-GGGAA-TCCCATT------
	L337_144	---GCTGT-AATA-TTTAGCC-TTA-GATGGAG-TTTACCA-CC-T-GC-TTTAGGCTGCACT--CT-C-AAGCAA--CCTG-AC-TC-TAG-AA-TACG-CCTGTCTG-CGCCTA-CCAGACTCACG--CCTCC-ATGGGCCTAGCACCCACTTT-GGG-AG-CCCCTGTC--AA-GGGAACTTGAGACACGTGTCAG-TAGGCGA-TGC-AC-AAA-CGC-ATC-AACGCCGCATCTCCT-AAACA-CGTCG-AGTG-TTAGG-AC-TT-GGCGC-T-GGG-C-TCAT-CCCTGTTCGCTTCG-CC-GTTACT-AA-GGGAA-TCCCATTTG----
	L337_77	---GCTGT-AATA-TTTAGCC-TTA-GATGGAG-TTTACCA-CC-T-GC-TTTAGGCTGCACT--CT-C-AAGCAA--CCTG-AC-TC-TAG-AA-TACG-CCTGTCTG-CGCCTA-CCAGACTCACG--CCTCC-ATGGGCCTAGCACCCACTTT-GGG-AG-CCCCTGTC--AA-GGGAACTTGAGACACGTGTCAG-TAGGCGA-TGC-AC-AGA-CGC-ATC-AACGCCGCATCTCCT-AAACA-CGTCG-AGTG-TTAGG-AC-TT-GGCGC-T-GGG-C-TCAT-CCCTGTTCGC-TCG-CC-GTTACT-AA-GGGAA-TCCCATTTGG---
	L337_73	---GCTGT-AATA-TTTAGCC-TTA-GATGGAG-TTTACCA-CC-T-GC-TTTAGGCTGCACT--CT-C-AAGCAA--CCTG-AC-TC-TAG-AA-TACG-CCTGTCTG-CGCCTA-CCAGACTCACG--CCTCC-ATGGGCCTAGCACCCACTTT-GGG-AG-CCCCTGTC--AA-GGGAACTTGAGACACGTGTCAG-TAGGCGA-TGC-AC-AGA-CGC-ATC-AACGCCGCATCTCCT-AAACA-CGTCG-AGTG-TTAGG-AC-TT-GGCGC-T-GGG-C-TCAT-CCCTGTTCGC-TCG-CC-GTTACT-AA-GGGAA-TCCCATTTGG---
	L337_78	---GCTGT-AATA-TTTAGCC-TTA-GATGGAG-TTTACCA-CC-T-GC-TTTAGGCTGCACT--CT-C-AAGCAA--CCTG-AC-TC-TAG-AA-TACG-CCTGTCTG-CGCCTA-CCAGACTCACG--CCTCC-ATGGGCCTAGCACCCACTTT-GGG-AG-CCCCTGTC--AA-GGGAACTTGAGACACGTGTCAG-TAGGCGA-TGC-AC-AGA-CGC-ATC-AACGCCGCATCTCCT-AAACA-CGTCG-AGTG-TTAGG-AC-TT-GGCGC-T-GGG-C-TCAT-CCCTGTTCGC-TCG-CC-GTTACT-AA-GGGAACTCCCATTTG----
	L337_34	---GCTGT-AATA-TTTAGCC-TTA-GATGGAG-TTTACCA-CC-T-GC-TTTAGGCTGCA-T--CT-C-AAGCAA--CCTG-AC-TC-TAG-AA-TACG-CCTGTCTG-CGCCTA-CCAGACTCACG--CCTCC-ATGGGCCTAGCACCCACTTT-GGG-AG-CCCCTGTC--AA-GGGAACTTGAGACACGTGTCAG-TAGGCGA-TGC-AC-AGA-CGC-ATC-AACGCCGCATCTCCT-AAACA-CGTCG-AGTG-TTAGG-AC-TT-GGCGC-T-GGG-C-TCAT-CCCTGTTCGC-TCG-CC-GTTACT-AA-GGGAA-TCCCATTTGGT--
	L337_111	---GCTGT-AATA-TTTAGCC-TTA-GATGGAG-TTTACCA-CC-T-GC-TTTAGGCTGCACT--CT-C-AAGCAA--CCTG-AC-TC-TAG-AA-TACG-CCTGTCTG-CGCCTA-CCAGACTCACG--CCTCC-ATGGGCCTAGCACCCACTTT-GGG-AG-CCCCTGTC--AA-GGGAACTTGAGACACGTGTCAG-TAGGCGA-TGC-AC-AGA-CGC-ATC-AACGCCGCATCTCCT-AAACA-CGTCG-AGTG-TTAGG-AC-TT-GGCGC-T-GGG-C-TCAT--CCTGTTCGC-TCG-CC-GTTACT-AA-GGGAATCCC-ATTTGGT--
	L338_24	---GCTGT-AATA-TTTAGCC-TTA-GATGGAG-TTTACCA-CC-T-GC-TTTAGGCTGCACT--CT-C-AAGCAA--CCTG-AC-TC-TAG-AA-TACG-CCTGCTTG-CGCCTA-CCAGACTCACG--CCTCC-ATGGGCCTAGCACCCACTTT-GGG-AG-CCCCTGTC--AA-GGGAACTTGAGACACGTGTCAG-TAGGCGA-TGC-AC-AAA-CGC-ATC-AACGCCGCATCTCCT-AAACA-CGTCG-AGTG-TTAGG-AC-TT-GGCGC-T-GGG-C-TCAT-CCCTGTTCGC-TCG-CC-GTTACT-AA-GGGAA-TCCCATTTGG---
	L338_161	---GCTGT-AATA-TTTAGCC-TTA-GATGGAG-TTTACCA-CC-T-GC-TTTAGGCTGCACT--CT-C-AAGCAA--CCTG-AC-TC-TAG-AA-TACG-CCTGTCTG-CGCCTA-CCAGACTCACG--CCTCC-ATGGGCCTAGCACCCACTTT-GGG-AG-CCCCTGTC--AA-GGGAACTTGAGACACGTGTCAG-TAGGCGA-TGC-AC-AAA-CGC-ATC-AACGCCGCATCTCCT-AAACA-CATCG-AGTG-TTAGG-AC-TT-GGCGC-T-GGG-C-TCAT-CCCTGTTCGC-TCG-CC-GTTACT-AA-GGGAA-TCCCATTTTG---
	L338_54	---GCTGT-AATA-TTTAGCC-TTA-GATGGAG-TTTACCA-CC-T-GC-TTTAGGCTGCACT--CT-C-AAGCAA--CCTG-AC-TC-TAG-AA-TACG-CCTGTCTG-CGCCTA-CCAGACTCACG--CCTCC-ATGGGCCTAGCACCCACTTT-GGG-AG-CCCCTGTC--AA-GGGAACTTGAGACACGTGTCAG-TAGGCGA-TGC-AC-AAA-CGC-ATC-AACGCCGCATCTCCT-AAACA-CGTCG-AGTG-TTAGG-AC-TT-GGCGC-T-GGG-C-TCAT-CCCTGTTCGC-TCG-CC-GTTACT-AA-GGGAA-TCCCATTTGG---
	L338_127	---GCTGT-AATA-TTTAGCC-TTA-GATGGAG-TTTACCA-CC-T-GC-TTTAGGCTGCACT--CT-C-AAGCAA--CCTG-AC-TC-TAG-AA-TACG-CCTGTCTG-CGCCTA-CCAGACTCACG--CCTCC-ATGGGCCTAGCACCCACTTT-GGG-AG-CCCCTGTC--AA-GGGAACTTGAGACACGTGTCAG-TAGGCGA-TGC-AC-AAA-CGC-ATC-AACGCCGCATCTCCT-AAACA-CGTCG-AGTG-TTAGG-AC-TT-GGCGC-T-GGG-C-TCAT-CCCTGTTCGC-TCG-CC-GTTACT-AA-GGGAA-TCCCATTTGG---
	L338_18	---GCTGT-AATA-TTTAGCC-TTA-GATGGAG-TTTACCA-CC-T-GC-TTTAGGCTGCACT--CT-C-AAGCAA--CCTG-AC-TC-TAG-AA-TACG-CCTGTCTG-CGCCTA-CCAGACTCACG--CCTCC-ATGGGCCTAGCACCCACTTT-GGG-AG-CCCCTGTC--AA-GGGAACTTGAGACACGTGTCAG-TAGGCGA-TGC-AC-AAA-CGC-ATC-AACGCCGCATCTCCT-AAACA-CGTCG-AGTG-TTAGG-AC-TT-GGCGC-T-GGG-C-TCAT-CCCTGTTCGC-TCG-CC-GTTACT-AA-GGGAA-TCCCATTTGG---
	L338_134	---GCTGT-AATA-TTTAGCC-TTA-GATGGAG-TTTACCA-CC-T-GC-TTTAGGCTGCACT--CT-C-AAGCAA--CCTG-AC-TC-TAG-AA-TACG-CCTGTCTG-CGCCTA-CCAGACTCACG--CCTCC-ATGGGCCTAGCACCCACTTT-GGG-AG-CCCCTGTC--AA-GGGAACTTGAGACACGTGTCAG-TAGGCGA-TGC-AC-AAA-CGC-ATC-AACGCCGCATCTCCT-AAACA-CGTCG-AGTG-TTAGG-AC-TT-GGCGC-T-GGG-C-TCAT-CCCTGTTCGC-TCG-CC-GTTACT-AA-GGGAA-TCCCTATTTG---
	L338_63	---GCTGT-AATA-TTTAGCC-TTA-GATGGAG-TTTACCA-CC-T-GC-TTTAGGCTGCACT--CT-C-AAGCAA--CCTG-AC-TC-TAG-AA-TACG-CCTGCTCG-CGCCTA-CCAGACTCGTG--TCTCC-ATGGGCCTAGCACCCACTTT-GGG-AG-CCCCTGTC--AA-GGGAACTTGAGACACGTGTCAG-TAGGCGA-TGC-AC-AGA-CGC-ATC-AACGCCGCATCTCCT-AAACA-CGTCG-AGTG-TTAGG-AC-TT-GGCGC-T-GGG-C-TCAT-CCCTGTTCGC-TCG-CC-GTTACT-AA-GGGAA-TCCCATTTGG---
	L338_159	---GCTGT-AATA-TTTAGCC-TTA-GATGGAG-TTTACCA-CC-T-GC-TTTAGGCTGCACT--CT-C-AAGCAA--CCTG-AC-TC-TAG-AA-TACG-CCTGTCTG-CGCCTA-CCAGACTCACG--CCTCC-ATGGGCCTAGCACCCACTTT-GGG-AG-CCCCTGTC--AA-GGGAACTTGAGACACGTGTCAG-TAGGCGA-TGC-AC-AAA-CGC-ATC-AACGCCGCATCTCCT-AAACA-CGTCG-AGTG-TTAGG-AC-TT-GGCGC-T-GGG-C-TCAT-CCCTGTTCGCTTCG-CC-GTTACT-AA-GGGAA-TCCCATTTG----
	L338_69	---GCTGT-AATA-TTTAGCC-TTA-GATGGAG-TTTACCA-CC-T-GC-TTTAGGCTGCACT--CT-C-AAGCAA--CCTG-AC-TC-TAG-AA-TACG-CCTGTCTG-CGCCTA-CCAGACTCACG--CCTCC-ATGGGCCTAGCACCCACTTT-GGG-AG-CCCCTGTC--AA-GGGAACTTGAGACACGTGTCAG-TAGGCGA-TGC-AC-AGA-CGC-ATC-AACGCCGCATCTCCT-AAACA-CGTCG-AGTG-TTAGG-AC-TT-GGCGC-T-GGG-C-TCAT-CCCTGTTCGC-TCG-CC-GTTACT-AA-GGGAACTCCCATTTG----
	L338_57	---GCTGT-AATA-TTTAGCC-TTA-GATGGAG-TTTACCA-CC-T-GC-TTTAGGCTGCACT--CT-C-AAGCAA--CCTG-AC-TC-TAG-AA-TACG-CCTGTCTG-CGCCTA-CCAGACTCACG--CCTCC-ATGGGCCTAGCACCCACTTT-GGG-AG-CCCCTGTC--AA-GGGAACTTGAGACACGTGTCAG-TAGGCGA-TGC-AC-AGA-CGC-ATC-AACGCCGCATCTCCT-AAACA-CGTCG-AGTG-TTAGG-AC-TT-GGCGC-T-GGG-C-TCAT-CCCTGTTCGC-TCG-CC-GTTACT-AA-GGGAA-TCCCATTTGG---
	L338_25	---GCTGT-AATA-TTTAGCC-TTA-GATGGAG-TTTACCA-CC-T-GC-TTTAGGCTGCACT--CT-C-AAGCAA--CCTG-AC-TC-TAG-AA-TACG-CCTGTCTG-CGCCTA-CCAGACTCACG--CCTCC-ATGGGCCTAGCACCCACTTT-GGG-AG-CCCCTGTC--AA-GGGAACTTGAGACACGTGTCAG-TAGGCGA-TGC-AC-AAA-CGC-ATC-AACGCCGCATCTCCT-AAACA-CGTCG-AGTG-TTAGG-AC-TT-GGCGC-T-GGG-C-TCAT-CCCTGTTCGC-TCG-CC-GTTACT-AA-GGGAA-TCCCATTTCG---
	L338_98	---GCTGT-AATA-TTTAGCC-TTA-GATGGAG-TTTACCA-CC-T-GC-TTTAGGCTGCACT--CT-C-AAGCAA--CCTG-AC-TC-TAG-AA-TACG-CCTGTCTG-CGCCTA-CCAGACTCACG--CCTCC-ATGGGCCTAGCACCCACTTT-GGG-AG-CCCCTGTC--AA-GGGAACTTGAGACACGTGTCAG-TAGGCGA-TGC-AC-AGA-CGC-ATC-AACGCCGCATCTCCT-AAACA-CGTCG-AGTG-TTAGG-AC-TT-GGCGC-T-GGG-C-TCAT-CCCTGTTCGC-TCG-CC-GTTACT-AACGGGAACTCCCATTT-----
	L338_115	---GCTGT-AATA-TTTAGCC-TTA-GATGGAG-TTTACCA-CC-T-GC-TTTAGGCTGCACT--CT-C-AAGCAA--CCTG-AC-TC-TAG-AA-TACG-CCTGTCTG-CGCCTA-CCAGACTCACG--CCTCC-ATGGGCCTAGCACCCACTTT-GGG-AG-CCCCTGTC--AA-GGGAACTTGAGACACGTGTCAG-TAGGCGA-TGC-AC-AGA-CGC-ATC-AACGCCGCATCTCCT-AAACA-CATCG-AGTG-TTAGG-AC-TT-GGCGC-T-GGG-C-TCAT-CCCTGTTCGC-TCG-CC-GTTACT-AA-GGGAA-TCCCATTTGG---
	L338_13	---GCTGT-AATA-TTTAGCC-TTA-GATGGAG-TTTACCA-CC-T-GC-TTTAGGCTGCACT--CT-C-AAGCAA--CCTG-AC-TC-TAG-AA-TACG-CCTGCTTG-CGCCTA-CCAGACTCACG--CCTCC-ATGGGCCTAGCACCCACTTT-GGG-AG-CCCCTGTC--AA-GGGAACTTGAGACACGTGTCAG-TAGGCGA-TGC-AC-AAA-CGC-ATC-AACGCCGCATCTCCT-AAACA-CGTCG-AGTG-TTAGG-AC-TT-GGCGC-T-GGG-C-TCAT-CCCTGTTCGC-TCG-CC-GTTACT-AA-GGGAA-TCCCATTTGG---
	L338_70	---GCTGT-AATA-TTTAGCC-TTA-GATGGAG-TTTACCA-CC-T-GC-TTTAGGCTGCACT--CT-C-AAGCAA--CCTG-AC-TC-TAG-AA-TACG-CCTGTCTG-CGCCTA-CCAGACTCACG--CCTCC-ATGGGCCTAGCACCCACTTT-GGG-AG-CCCCTGTC--AA-GGGAACTTGAGACACGTGTCAG-TAGGCGA-TGC-AC-AAA-CGC-ATC-AACGCCGCATCTCCT-AAACA-CATCG-AGTG-TTAGG-AC-TT-GGCGC-T-GGG-C-TCAT-CCCTGTTCGC-TCG-CC-GTTACT-AA-GGGAA-TCCCATTTGG---
	L338_151	---GCTGT-AATA-TTTAGCC-TTA-GATGGAG-TTTACCA-CC-T-GC-TTTAGGCTGCACT--CT-C-AAGCAA--CCTG-AC-TC-TAG-AA-TACG-CCTGTCTG-CGCCTA-CCAGACTCACG--CCTCC-ATGGGCCTAGCACCCACTTT-GGG-AG-CCCCTGTC--AA-GGGAACTTGAGACACGTGTCAG-TAGGCGA-TGC-AC-AGA-CGC-ATC-AACGCCGCATCTCCT-AAACA-CGTCG-AGTG-TTAGG-AC-TT-GGCGC-T-GGG-C-TCAT-CCCTGTTCGCTTCG-CC-GTTACT-AA-GGGAA-TCCCATTTG----
	L339_100	---GCAGT-GATA-TTTAGCC-TTA-GATGGAG-TTTACCA-CC-T-GC-TTTAGGCTGCACT--CT-C-AAGCAA--CCTG-AC-TC-TAG-AA-TACG-CCTGTCTG-CGCCTA-CCAGACTCACG--CCTCC-ATGGGCCTAGCACCCACTTT-GGG-AG-CCCCTGTC--AA-GGGAACTTGAGACACGTGTCAG-TAGGCGA-TGC-AC-AGA-CGC-ATC-AACGCCGCATCTCCT-AAACA-CGTCG-AGTG-TTAGG-AC-TT-GGCGC-T-GGG-C-TCAT-CCCTGTTCGC-TCG-CC-GTTACT-AA-GGGAA-TCCCATTTGG---
	L339_205	---GCTGT-AATA-TTTAGCC-TTA-GATGGAG-TTTACCA-CC-T-GC-TTTAGGCTGCACT--CG-TCAAGCAA--CCTG-AC-TC-TAG-AA-TACG-CCTGTCTG-CGCCTA-CCAGACTCACG--CCTCC-ATGGGCCTAGCACCCACTTT-GGG-AG-CCCCTGTC--AA-GGGAACTTGAGACACGTGTCAG-TAGGCGA-TGC-AC-AAA-CGC-ATC-AACGCCGCATCTCCT-AAACA-CGTCG-AGTG-TTAGG-AC-TT-GGCGC-T-GGG-C-TCAT-CCCTGTTCGC-TCG-CC-GTTACT-AA-GGGAA-TCCCATTTG----
	L339_155	---GCTGT-AATA-TTTAGCC-TTA-GATGGAG-TTTACCA-CC-T-GC-TTTAGGCTGCACT--CT-C-AAGCAA--CCTG-AC-TC-TAG-AA-TACG-CCTGTCTG-CGCCTA-CCAGACTCACG--CCTCC-ATGGGCCTAGCACCCACTTT-GGG-AG-CCCCTGTC--AA-GAGAACTTGAGACACGTGTCAG-TAGGCGA-TGC-AC-AGA-CGC-ATC-AACGCCGCATCTCCT-AAACA-CGTCG-AGTG-TTAGG-AC-TT-GGCGC-T-GGG-C-TCAT-CCCTGTTCGC-TCG-CC-GTTACT-AA-GGGAA-TCCCATTTGG---
	L339_104	---GCTGT-AATA-TTTAGCC-TTA-GATGGAG-TTTACCA-CC-T-GC-TTTAGGCTGCACT--CT-C-AAGCAA--CCTG-AC-TC-TAG-AA-TACG-CCTGTCTG-CGCCTA-CCAGACTCACG--CCTCC-ATGGGCCTAGCACCCACTTT-GGG-AG-CCCCTGTC--AA-GGGAACTTGAGACACGTGTCAG-TAGGCGA-TGC-AC-AAA-CGC-ATC-AACGCCGCATCTCCT-AAACA-CGTCG-AGTG-CTAGG-AC-TT-GGCGC-T-GGG-C-TCAT-CCCTGTTCGC-TCG-CC-GTTACT-AA-GGGAA-TCCCATTTGG---
	L339_108	---GCTGT-AATA-TTTAGCC-TTA-GATGGAG-TTTACCA-CC-T-GC-TTTAGGCTGCACT--CT-C-AAGCAA--CCTG-AC-TC-TAG-AA-TACG-CCTGTCTG-CGCCTA-CCAGACTCACG--CCTCC-ATGGGCCTAGCACCCACTTT-GGG-AG-CCCCTGTC--AA-GGGAACTTGAGACACGTGTCAG-TAGGCGA-TGC-AC-AAA-CGC-ATC-AACGCCGCATCTCCT-AAACA-CGTCG-AGTG-TTAGG-AC-TT-GGCGC-T-GGG-C-TCAT-CCCTGTTCGC-TCG-CC-GTTACT-AA-GGGAA-TCCCACTTTG---
	L339_24	---GCTGT-AATA-TTTAGCC-TTA-GATGGAG-TTTACCA-CC-T-GC-TTTAGGCTGCACT--CT-C-AAGCAA--CCTG-AC-TC-TAG-AA-TACG-CCTGTCTG-CGCCTA-CCAGACTCACG--CCTCC-ATGGGCCTAGCACCCACTTT-GGG-AG-CCCCTGTC--AA-GGGAACTTGAGACACGTGTCAG-TAGGCGA-TGC-AC-AAA-CGC-ATC-AACGCCGCATCTCCT-AAAACACGTCG-AGTG-TTAGG-AC-TT-GGCGC-T-GGG-C-TCAT-CCCTGTTCGC-TCG-CC-GTTACT-AA-GGGAA-TCCCATTTG----
	L339_121	---GCTGT-AATA-TTTAGCC-TTA-GATGGAG-TTTACCA-CC-T-GC-TTTAGGCTGCACT--CT-C-AAGCAA--CCTG-AC-TC-TAG-AA-TACG-CCTGTCTG-CGCCTA-CCAGACTCACG--CCTCC-ATGGGCCTAGCACCCACTTT-GGG-AG-CCCCTGTC--AA-GGGAACTTGAGACACGTGTCAG-TAGGCGA-TGC-AC-AAA-CGC-ATC-AACGCCGCATCTCCT-AAACA-CGTCG-AGTG-TTAGG-AC-TT-GGCGC-T-GGG-C-TCAT-CCCTGTTCGC-TCG-CC-GTTACT-AA-GGGAA-TCCCACTTTG---
	L338_80	---GCTGT-AATA-TTTAGCC-TTA-GATGGAG-TTTACCA-CC-T-GC-TTTAGGCTGCACT--CT-C-AAGCAA--CCTG-AC-TC-TAG-AA-TACG-CCTGCTTG-CGCCTA-CCAGACTCGTG--TCTCC-ATGGGCCTAGCACCCACTTT-GGG-AG-CCCCTGTC--AA-GGGAACTTGAGACACGTGTCAG-TAGGCGA-TGC-AC-AGA-CGC-ATC-AACGCCGCATCTCCT-AAACA-CGTCG-AGTG-TTAGG-AC-TT-GGCGC-T-GGG-C-TCAT-CCCTGTTCGC-TCG-CC-GTTACT-AA-GGGAA-TCCCATTTGG---
	L339_3	---GCTGT-AATA-TTTAGCC-TTA-GATGGAG-TTTACCA-CC-T-GC-TTTAGGCTGCACT--CT-C-AAGCAA--CCTG-AC-TC-TAG-AA-TACG-CCTGTCTG-CGCCTA-CCAGACTCACG--CCTCC-ATGGGCCTAGCACCCACTTT-GGG-AG-CCCCTGTC--AA-GGGAACTTGAGACACGTGTCAG-TAGGCGA-TGC-AC-AAA-CGC-ATC-AACGCCGCATCTCCT-AAACA-CGTCG-AGTG-TTAGG-AC-TT-GGCGC-T-GGG-C-TCAT-CCCTGTTCGC-TCG-CC-GTTACT-AA-GGGAA-TCCCATTTGG---
	L339_16	---GCTGT-AATA-TTTAGCC-TTA-GATGGAG-TTTACCA-CC-T-GC-TTTAGGCTGCACT--CT-C-AAGCAA--CCTG-AC-TC-TAG-AA-TACG-CCTGTCTG-CGCCTA-CCAGACTCACG--CCTCC-ATGGGCCTAGCACCCACTTT-GGG-AG-CCCCTGTC--AA-GGGAACTTGAGACACGTGTCAG-TAGGCGA-TGC-AC-AAA-CGC-ATC-AACGCCGCATCTCCT-AAACA-CGTCG-AGTG-TTAGG-AC-TT-GGCGC-T-GGG-C-TCAT-CCCTGTTCGC-TCG-CC-GTTACT-AA-GGGAA-TCCCATTTGG---
	L339_65	---GCTGT-AATA-TTTAGCC-TTA-GATGGAG-TTTACCA-CC-T-GC-TTTAGGCTGCACT--CT-C-AAGCAA--CCTG-AC-TC-TAG-AA-TACG-CCTGTCTG-CGCCTA-CCAGACTCACG--CCTCC-ATGGGCCTAGCACCCACTTT-GGG-AG-CCCCTGTC--AA-GGGAACTTGAGACACGTGTCAG-TAGGCGA-TGC-AC-AAA-CGC-ATC-AACGCCGCATCTCCT-AAACA-CGTCG-AGTG-TTAGG-AC-TT-GGCGC-T-GGG-C-TCAT-CCCTGTTCGC-TCG-CC-GTTACT-AA-GGGAA-TCCCATTTGG---
	L339_99	---GCTGT-AATA-TTTAGCC-TTA-GATGGAG-TTTACCA-CC-T-GC-TTTAGGCTGCACT--CT-C-AAGCAA--CCTG-AC-TC-TAG-AA-TACG-CCTGTCTG-CGCCTA-CCAGACTCACG--CCTCC-ATGGGCCTAGCACCCACTTT-GGG-AG-CCCCTGTC--AA-GGGAACTTGAGACACGTGTCAG-TAGGCGA-TGC-AC-AAA-CGC-ATC-AACGCCGCATCTCCT-AAACA-CGTCG-AGTG-TTAGG-AC-TT-GGCGC-T-GGG-C-TCAT--CCTGTTCGC-TCG-CC-GTTACT-AA-GGGAATCCC-ATTTGGT--
	L339_191	---GCTGT-AATA-TTTAGCC-TTA-GATGGAG-TTTACCA-CC-T-GC-TTTAGGCTGCACT--CT-C-AAGCAA--CCTG-AC-TC-TAG-AA-TACG-CCTGTCTG-CGCCTA-CCAGACTCACG--CCTCC-ATGGGCCTAGCACCCACTTT-GGG-AG-CCCCTGTC--AA-GGGAACTTGAGACACGTGTCAG-TAGGCGA-TGC-AC-AAA-CGC-ATC-AACGCCGCATCTCCT-AAACA-CGTCG-AGTG-TTAGG-AC-TT-GGCGC-T-GGG-C-TCAT--CCTGTTCGC-TCG-CC-GTTACT-AA-GGGAACTCCCATTTGG---
	L339_94	---GCTGT-AATA-TTTAGCC-TTA-GATGGAG-TTTACCA-CC-T-GC-TTTAGGCTGCACT--CT-C-AAGCAA--CCTG-AC-TC-TAG-AA-TACG-CCTGTCTG-CGCCTA-CCAGACTCACG--CCTCC-ATGGGCCTAGCACCCACTTT-GGG-AG-CCCCTGTC--AA-GGGAACTTGAGACACGTGTCAG-TAGGCGA-TGC-AC-AGA-CGC-ATC-AACGCCGCATCTCCT-AAACA-CGTCG-AGTG-TTAGG-AC-TT-GGCGC-T-GGG-C-TCAT-CCCTGTTCGC-TCG-CC-GTTACT-AA-GGGAACTCCCATTTG----
	L339_118	---GCTGT-AATA-TTTAGCC-TTA-GATGGAG-TTTACCA-CC-T-GC-TTTAGGCTGCACT--CT-C-AAGCAA--CCTG-AC-TC-TAG-AA-TACG-CCTGTCTG-CGCCTA-CCAGACTCACG--CCTCC-ATGGGCCTAGCACCCACTTT-GGG-AG-CCCCTGTC--AA-GGGAACTTGAGACACGTGTCAG-TAGGCGA-TGC-AC-AGA-CGC-ATC-AACGCCGCATCTCCT-AAACA-CGTCG-AGTG-TTAGG-AC-TT-GGCGC-T-GGG-C-TCAT-CCCTGTTCGC-TCG-CC-GTTACT-AA-GGGAA-TCCCACTTTG---
	L339_183	---GCTGT-AATA-TTTAGCC-TTA-GATGGAG-TTTACCA-CC-T-GC-TTTAGGCTGCACT--CT-C-AAGCAA--CCTG-AC-TC-TAG-AA-TACG-CCTGTCTG-CGCCTA-CCAGACTCACG--CCTCC-ATGGGCCTAGCACCCACTTT-GGG-AG-CCCCTGTC--AA-GGGAACTTGAGACACGTGTCAG-TAGGCGA-TGC-AC-AGA-CGC-ATC-AACGCCGCATCTCCT-AAACA-CGTCG-AGTG-TTAGG-AC-TT-GGCGC-T-GGG-C-TCAT-CCCTGTTCGC-TCG-CC-GTTACT-AA-GGGAA-TCCCACTTTG---
	L339_72	---GCTGT-AATA-TTTAGCC-TTA-GATGGAG-TTTACCA-CC-T-GC-TTTAGGCTGCACT--CT-C-AAGCAA--CCTG-AC-TC-TAG-AA-TACG-CCTGTCTG-CGCCTA-CCAGACTCACG--CCTCC-ATGGGCCTAGCACCCACTTT-GGG-AG-CCCCTGTC--AA-GGGAACTTGAGACACGTGTCAG-TAGGCGA-TGC-AC-AAA-CGC-ATC-AACGCCGCATCTCCT-AAACA-CGTCG-AGTG-TTAGG-AC-TT-GGCGC-T-GGG-C-TCAT-CCCTGTTCGC-TCG-CC-GTTACT-AACGGGAACTCCCATTT-----
	L339_42	---GCTGT-AATA-TTTAGCC-TTA-GATGGAG-TTTACCA-CC-TGCT-TTTAGGCTGCACT--CT-C-AAGCAA--CCTG-AC-TC-TAG-AA-TACG-CCTGTCTG-CGCCTA-CCAGACTCACG--CCTCC-ATGGGCCTAGCACCCACTTT-GGG-AG-CCCCTGTC--AA-GGGAACTTGAGACACGTGTCAG-TAGGCGA-TGC-AC-AAA-CGC-ATC-AACGCCGCATCTCCT-AAACA-CGTCG-AGTG-TTAGG-AC-TT-GGCGC-T-GGG-C-TCAT-CCCTGTTCGC-TCG-CC-GTTACT-AA-GGGAA-TCCCATTTG----
	L339_212	---GCTGT-AATA-TTTAGCC-TTA-GATGGAG-TTTACCA-CC-T-GC-TTTAGGCTGCACT--CT-C-AAGCAA--CCTG-AC-TC-TAG-AA-TACG-CCTGTCTG-CGCCTA-CCAGACTCACG--CCTCC-ATGGGCCTAGCACCCACTTT-GGG-AG-CCCCTGTC--AA-GGGAACTTGAGACACGTGTCAG-TAGGCGA-TGC-AC-AAA-CGC-ATC-AACGCCGCATCTCCT-AAACA-CGTCG-AGTG-TTAGG-AC-TT-GGCGC-T-GGG-C-TCAT-CCCTGTTCGC-TCG-CC-GTTACT-AA-GGGAA-TCCCATTTGG---
[truncated: 154 more rows]
