# Supplementary material for: Biogeographic barriers drive co-diversification within associated eukaryotes of the Sarracenia alata pitcher plant system
Source: PeerJ. 2016 Jan 14;4:e1576. doi: 10.7717/peerj.1576 (PMC4715430; doi:10.7717/peerj.1576)
Supplement: Supplemental Information 2 [file peerj-04-1576-s004.zip › DRYAD_Satleretal/OTUs/Mite4_OTU_105.nex]

#NEXUS
begin taxa;
	dimensions ntax=56;
	taxlabels
	A253_163
	A254_187
	A254_344
	A256_433
	A256_360
	A256_341
	A257_376
	A257_280
	A257_259
	A257_217
	A328_227
	A329_63
	C235_77
	C235_405
	C235_134
	C235_309
	C235_145
	C236_248
	C236_244
	C236_186
	C238_439
	C238_333
	C238_259
	C238_465
	C238_156
	C313_182
	C313_322
	C313_16
	K245_66
	K245_293
	K246_262
	K247_291
	K247_223
	L173_307
	L173_383
	L173_222
	L173_231
	L176_384
	L176_210
	L176_124
	L176_198
	L262_528
	L262_368
	L283_291
	L341_82
	L342_386
	L342_152
	L345_196
	L345_211
	T249_279
	T251_340
	T251_440
	T252_304
	T252_360
	T252_558
	T252_293
;
end;
begin characters;
	dimensions nchar=279;
	format datatype=dna missing=? gap=-;
	matrix
	A253_163	TCGCCAATATTTAGCTTTAGATGGAGTTTACCACCTGCTTTAGGCTGCACTCTCAAGCAACCTGACTCTAGAATACGCCTGTCTGCGCCTACCAGACTCACGCCTCCATGGGCCTAGCACCCACTTTGGGAGCCCCTGTCAAGGGAACTTGAGACACGTGTCAGTAGGCGATGCACAAACGCATCAACGCCGCATCTCCT-AAACACGTCGAGTGTTAGGACTTGGCGCTGGGCTC-ATCCCTGTTCGCTCGCCG-TTACTAAGAGAATCCCATTTGG-
	A254_187	TCGCCAATATTTAGCCTTAGATGGAGTTTACCACCTGCTTTAGGCTGCACTCTCAAGCAACCTGACTCTAGAATACGCCTGCTTGCGCCTACCAGACTCACGCCTCCATGGGCCTAGCACCCACTTTGGGAGCCCCTGTCAAGGGAACTTGAGACACGTGTCAGTAGGCGATGCACAAACGCATCAACGCCGCATCTCCT-AAACACGTCGAGTGTTAGGACTTGGCGCTGGGCTC-ATCCCTGTTCGCTCGCCG-TTACTAAGGGAATCCCATTTGG-
	A254_344	TCGCCAATATTTAGCTTTAGATGGAGTTTACCACCTGCTTTAGGCTGCACTCTCAAGCAACCTGACTCTAGAATACGCCTGTCTGCGCCTACCAGACTCACGCCTTCATGGGCCTAGCACCCACTTTGGGAGCCCCTGTCAAGGGAACTTGAGACACGTGTCAGTAGGCGATGCACAAACGCATCAACGCCGCATCTCCT-AAACACATCGAGTGTTAGGACTTGGCGCTGGGCTC-ATCCCTGTTCGCTCGCCG-TTACTAAGGGAATCCCATTTGG-
	A256_433	TCGCCAATATTTAGCCTTAGATGGAGTTTACCACCTGCTTTAGGCTGCACTCTCAAGCAACCTGACTCTAGAATACGCCTGTCTGCGCCTACCAGACTCACGCCTCCATGGGCCTAGCACCCACTTTGGGAGCCCCTGTCAAGGGAACTTGAGACACGTGTCAGTAGGCGATGCACAAACGCATCAACGCCGCATCTCCT-AAACACGTCGAGTGTTAGGACTTGGCGCTGGGCTC-ATCCCTGTTCGCTCGCCG-TTACTAAGGGAATCCCATTTGG-
	A256_360	TCGCCAATATTTAGCCTTAGATGGAGTTTACCACCTGCTTTAGGCTGCACTCTCAAGCAACCTGACTCTAGAATACGCCTGTCTGCGCCTACCAGACTCACGCCTCCATGGGCCTAGCACCCACTTTGGGAGCCCCTGTCAAGGGAACTTGAGACACGTGTCAGTAGGCGATGCACAAACGCATCAACGCCGCATCTCCT-AAACACGTCGAGTGTTAGGACTTGGCGCTGGGCTC-ATCCCTGTTCGCTCGCCGTTTACTAAGGCAACTCCCCTGT--
	A256_341	TCGCCAATATTTAGCTTTAGATGGAGTTTACCACCTGCTTTAGGCTGCACTCTCAAGCAACCTGACTCTAGAATACGCCTGTCTGCGCCTACCAGACTCACGCCTCCATGGGCCTAGCACCCACTTTGGGAGCCCCTGTCAAGGGAACTTGAGACACGTGTCAGTAGGCGATGCACAAACGCATCAACGCCGCATCTCCT-AAACACGTCGAGTGTTAGGACTTGGCGCTGGGCTC-ATCCCTGTTCGCTCGCCG-TTACTAAGGGAATCCCATTTGG-
	A257_376	TCGCCAATATTTAGCCTTAGATGGAGTTTACCACCTGCTTTAGGCTGCACTCTCAAGCAACCTGACTCTAGAATACGCCTGTCTGCGCCTACCAGACTCACGCCTCCATGGGCCTAGCACCCACTTTGGGAGCCCCTGTCAAGGGAACTTGAGACACGTGTCAGTAGGCGATGCACAAACGCATCAACGCCGCATCTCCT-AAACACGTCGAGTGTTAGGACTTGGCGCTGGGCTC-ATCCCTGTTCGCTCGCCG-TTACTAAGGGAATCCCATTTGG-
	A257_280	TCGCCAATATTTAGCCTTAGATGGAGTTTACCACCTGCTTTAGGCTGCACTCTCAAGCAACCTGACTCTAGAATACGCCTGTCTGCGCCTACCAGACTCACGCCTCCATGGGCCTAGCACCCACTTTGGGAGCCCCTGTCAAGGGAACTTGAGACACGTGTCAGTAGGCGATGCACAAACGCATCAACGCCGCATCTCCT-AAACACGTCGAGTGTTAGGACTTGGCGCTGGGCTC-ATCCCTGTTCGCTCGCCGTTTACTAAGGCAATCCCTGTTG--
	A257_259	GCTGTAATATTTAGCCTTAGATGGAGTTTACCACCTGCTTTAGGCTGCACTCTCAAGCAACCTGACTCTAGAATACGCCTGTCTGCGCCTACCAGACTCACGCCTCTATGGGCCTAGCACCCACTTTGGGAGCCCCTGTCAAGGGAACTTGAGACACGTGTCAGTAGGCGATGCACAAACGCATCAACGCCGCATCTCCT-AAACACGTCGAGTGTTAGGACTTGGCGCTGGGCTC-ATCCCTGTTCGCTCGCCGTTTACTAAGGCAATCCCTCGTT--
	A257_217	TCGCCAATATTTAGCTTTAGATGGAGTTTACCACCTGCTTTAGGCTGCACTCTCAAGCAACCTGACTCTAGAATACGCCTGTCTGCGCCTACCAGACTCACGCCTCCATGGGCCTAGCACCCACTTTGGGAGCCCCTGTCAAGGGAACTTGAGACACGTGTCAGTAGGCGATGCACAAACGCATCAACGCCGCATCTCCT-AAACACGTCGAGTGTTAGGACTTGGCGCTGGGCTC-ATCCCTGTTCGCTCGCCGTTTACTAAGGCAATCCCTGTTG--
	A328_227	TCGCCAATATTTAGCTTTAGATGGAGTTTACCACCTGCTTTAGGCTGCACTCTCAAGCAACCTGACTCTAGAATACGCCTGTCTGCGCCTACCAGACTCACGCCTCCATGGGCCTAGCACCCACTTTGGGAGCCCCTGTCAAGGGAACTTGAGACACGTGTCAGTAGGCGATGCACAAACGCATCAACGCCGCATCTCCT-AAACACGTCGAGTGTTAGGACTTGGCGCTGGGCTC-ATCCCTGTTCGCTCGCCG-TTACTAAGGGAATCCCTTTTGG-
	A329_63	TCGCCAATATTTAGCCTTAGATGGAGTTTACCACCTGCTTTAGGCTGCACTCTCAAGCAACCTGACTCTAGAATACGCCTGTCTGCGCCTACCAGACTCACGCCTCCATGGGCCTAGCACCCACTTTGGGAGCCCCTGTCAAGGGAACTTGAGACACGTGTCAGTAGGCGATGCACAAACGCATCAACGCCGCATCTCCT-AAACACGTCGAGTGTTAGGACTTGGCGCTGGGCTC-ATCCCTGTTCGCTCGCCG-TTACTAAGGGAATCCCATTTGG-
	C235_77	TCGCCAATATTTAGCTTTAGATGGAGTTTACCACCTGCTTTAGGCTGCACTCTCAAGCAACCTGACTCTAGAATACGCCTGTCTGCGCCTACTAGACTCACGCCTCCATGGGCCTAGCACCCACTTTGGGAGCCCCTGTCAAGGGAACTTGAGACACGTGTCAGTAGGCGATGCACAGACGCATCAACGCCGCATCTCCTAAAACACGTCGAGTGTTAGGACTTGGCGCTGGGCTC-ATCCCTGTTCGCTCGCCG-TTACTAAGGGAATCCCTGTTG--
	C235_405	TCGCCAATATTTAGCCTTAGATGGAGTTTACCACCTGCTTTAGGCTGCACTCTCAAGCAACCTGACTCTAGAATACGCCTGTCTGCGCCTACCAGACTCACGCCTCCATGGGCCTAGCACCCACTTTGGGAGCCCCTGTCAAGGGAACTTGAGACACATGTCAGTAGGCGATGCACAAACGCATCAACGCCGCATCTCCT-AAACACGTCGAGTGTTAGGACTTGGCGCTGGGCTC-ATCCCTGTTCGCTCGCCG-TTACTAAGGGAATCCCATTTGG-
	C235_134	TCGCCAATATTTAGCTTTAGATGGAGTTTACCACCTGCTTTAGGCTGCACTCTCAAGCAACCTGACTCTAGAATACGCCTGTCTGCGCCTACCAGACTCACGCCTCCATGGGCCTAGCACCCACTTTGGGAGCCCCTGTCAAGGGAACTTGAGACACGTGTCAGTAGGCGATGCACAAACGCATCAACGCCGCATCTCCT-AAACACGTCGAGTGTTAGGACTTGGCGCTGGGCTC-ATCCCTGTTCGCTCGCCG-TTACTAAGGGAATCCCATTTGG-
	C235_309	TCGCCAATATTTAGCCTTAGATGGAGTTTACCACCTGCTTTAGGCTGCACTCTCAAGCAACCTGACTCTAGAATACGCCTGTCTGCGCCTACCAGACTCACGCCTCCATGGGCCTAGCACCCACTTTGGGAGCCCCTGTCAAGGGAACTTGAGACACGTGTCAGTAGGCGATGCACAAACGCATCAACGCCGCATCTCCT-AAACACGTCGAGTGTTAGGACTTGGCGCTGGGCTC-ATCCTTGTTCGCTCGCCG-TTACTAAGGGAATCCCATTTGG-
	C235_145	TCGCCAATATTTAGCTTTAGATGGAATTTACCACCTGCTTTAGGCTGCA-TCTCAAGCAACCTGACTCTAGAATACGCCTGTCTGCGCCTACCAGACTCACGCCTCCATGGGCCTAGCACCCACTTTGGGAGCCCCTGTCAAGGGAACTTGAGACACGTGTCAGTAGGCGATGCACAAACGCATCAACGCCGCATCTCCT-AAACACGTCGAGTGTTAGGACTTGGCGCTGGGCTC-ATCCCTGTTCGCTCGCCG-TTACTAAGGGAATCCCATTTGGT
	C236_248	TCGCCAATATTTAGCCTTAGATGGAGTTTACCACCTGCTTTAGGCTGCACTCTCAAGCAACCTGACTCTAGAATACGCCTGTCTGCGCCTACCAGACTCACGCCTCCATGGGCCTAGCACCCACTTTGGGAGCCCCTGTCAAGGGAACTTGAGACACATGTCAGTAGGCGATGCACAAACGCATCAACGCCGCATCTCCT-AAACACGTCGAGTGTTAGGACTTGGCGCTGGGCTC-ATCCCTGTTCGCTCGCCG-TTACTAAGGGAATCCCATTTGG-
	C236_244	TCGCCAATATTTAGCTTTAGATGGAGTTTACCACCTGCTTTAGGCTGCACTCTCAAGCAACCTGACTCTAGAATACGCCTGTCTGCGCCTACCAGACTCACGCCTCCATGGGCCTAGCACCCACTTTGGGAGCCCCTGTCAAGGGAACTTGAGACACGTGTCAGTAGGCGATGCACAAACGCATCAACGCCGCATCTCCT-AAACACGTCGAGTGTTAGGACTTGGCGCTGGGCTC-ATCCCTGTTCGCTCGCCG-TTACTAAGGGAATCCCATTTGG-
	C236_186	TCGCCAATATTTAGCTTTAGATGGAGTTTACCACCTGCTTTAGGCTGCACTCTCAAGCAACCTGACTCTAGAATACGCCTGTCTGCGCCTACCAGACTCACGCCTCCATGGGCCTAGCACCCACTTTGGGAGCCCCTGTCAAGGGAACTTGAGACACATGTCAGTAGGCGATGCACAAACGCATCAACGCCGCATCTCCT-AAACACGTCGAGTGTTAGGACTTGGCGCTGGGCTC-ATCCCTGTTCGCTCGCCG-TTACTAAGGGAATCCCATTTGG-
	C238_439	TCGCCAATATTTAGCCTTAGATGGAGTTTACCACCTGCTTTAGGCTGCACTCTCAAGCAACCTGACTCTAGAATACGCCTGTCTGCGCCTACCAGACTCACGCCTCCATGGGCCTAGCACCCACTTTGGGAGCCCCTGTCAAGGGAACTTGAGACACGTGTCAGTAGGCGATGCACAAACGCATCAACGCCGCATCTCCT-AAACACGTCGAGTGTTAGGACTTGGCGCTGGGCTC-ATCCCTGTTCGCTCGCCG-TTACTAAGGGAATCCCATTTGG-
	C238_333	TCGCCAATATTTAGCCTTAGATGGAGTTTACCACCTGCTTTAGGCTGCACTCTCAAGCAACCTGACTCTAGAATACGCCTGTCTGCGCCTACCAGACTCACGCCTCCATGGGCCTAGCACCCACTTTGGGAGCCCCTGTCAAGGGAACTTGAGACACGTGTCAGTAGGCGATGCACAAACGCATCAACGCCGCATCTCCT-AAACACGTCGAGTGTTAGGACTTGGCGCTGGGCTC-ATCCCTGTTCGCTCGCCG-TTACTAAGGGAATCCCATTTGG-
	C238_259	TCGCCAATATTTAGCCTTAGATGGAGTTTACCACCTGCTTTAGGCTGCACTCTCAAGCAACCTGACTCTAGAATACGCCTGTCTGCGCCTACTAGACTCACGCCTCCATGGGCCTAGCACCCACTTTGGGAGCCCCTGTCAAGGGAACTTGAGACACGTGTCAGTAGGCGATGCACAAACGCATCAACGCCGCATCTCCT-AAACACGTCGAGTGTTAGGACTTGGCGCTGGGCTC-ATCCCTGTTCGCTCGCCG-TTACTAAGGGAATCCCATTTGG-
	C238_465	TCGCCAATATTTAGCTTTAGATGGAGTTTACCACCTGCTTTAGGCTGCACTCTCAAGCAACCTGACTCTAGAATACGCCTGTCTGCGCCTACTAGACTCACGCCTCCATGGGCCTAGCACCCACTTTGGGAGCCCCTGTCAAGGGAACTTGAGACACGTGTCAGTAGGCGATGCACAGACGCATCAACGCCGCATCTCCT-AAACACGTCGAGTGTTAGGACTTGGCGCTGGGCTC-ATCCCTGTTCGCTCGCCG-TTACTAAGGGAATCCCATTTGG-
	C238_156	TCGCCAATATTTAGCTTTAGATGGAGTTTACCACCTGCTTTAGGCTGCACTCTCAAGCAACCTGACTCTAGAATACGCCTGTCTGCGCCTACCAGACTCACGCCTCCATGGGCCTAGCACCCACTTTGGGAGCCCCTGTCAAGGGAACTTGAGACACGTGTCAGTAGGCGATGCACAGACGCATCAACGCCGCATCTCCT-AAACACGTCGAGTGTTAGGACTTGGCGCTGGGCTC-ATCCCTGTTCGCTCGCCG-TTACTAAGGGAATCCCATTTGG-
	C313_182	GCTGTAATATTTAGCCTTAGATGGAGTTTACCACCTGCTTTAGGCTGCACTCTCAAGCAACCTGACTCTAGAATACGCCTGTCTGCGCCTACCAGACTCACGCCTCCATGGGCCTAGCACCCACTTTGGGAGCCCCTGTCAAGGGAACTTGAAACACATGTCAGTAGACGATGCACAAACGCATCAACGCCGCATCTCCT-AAACACGTCGAGTGTTAGGACTTGGCGCTGGGCTC-ATCCCTGTTCGCTCGCCGTTTACTAAGGCAATCCCTGTTG--
	C313_322	TCGCCAATATTTAGCCTTAGATGGAGTTTACCACCTGCTTTAGGCTGCACTCTCAAGCAACCTGACTCTAGAATACGCCTGTCTGCGCCTACCAGACTCACGCCTCCATGGGCCTAGCACCCACTTTGGGAGCCCCTGTCAAGGGAACTTGAGACACATGTCAGTAGGCGATGCACAAACGCATCAACGCCGCATCTCCT-AAACACGTCGAGTGTTAGGACTTGGCGCTGGGCTC-ATCCCTGTTCGCTCGCCG-TTACTAAGGGAATCCCATTTGG-
	C313_16	TCGCCAATATTTAGCCTTAGATGGAGTTTACCACCTGCTTTAGGCTGCACTCTCAAGCAACCTGACTCTAGAATACGCCTGTCTGCGCCTACCAGACTCACGCCTCCATGGGCCTAGCACCCACTTTGGGAGCCCCTGTCAAGGGAACTTGAGACACATGTCAGTAGGCGATGCACAAACGCATCAACGCCGCATCTCCT-AAACACGTCGAGTGTTAGGACTTGGCGCTGGGCTC-ATCCCTGTTCGCTCGCCG-TTACTAAGGGAATCCCATTGGT-
	K245_66	TCGCCAATATTTAGCCTTAGATGGAGTTTACCACCTGCTTTAGGCTGCACTCTCAAGCAACCTGACTCTAGAATACGCCTGTCTGCGCCTACCAGACTCACGCCTCCATGGGCCTAGCACCCACTTTGGGAGCCCCTGTCAAGGGAACTTGAGACACGTGTCAGTAGGCGATGCACAAACGCATCAACGCCGCATCTCCT-AAACACGTCGAGTGTTAGGACTTGGCGCTGGGCTC-ATCCCTGTTCGCTCGCCG-TTACTAAGGGAATCCCATTTGG-
	K245_293	TCGCCAATATTTAGCTTTAGATGGAGTTTACCACCTGCTTTAGGCTGCACTCTCAAGCAACCTGACTCTAGAATACGCCTGTCTGCGCATACCAGACTCACGCCTCCATGGGCCTAGCACCCACTTTGGGAGCCCCTGTCAAGGGAACTTGAGACACGTGTCAGTAGGCGATGCACAAACGCATCAACGCCGCATCTCCT-AAACACGTCGAGTGTTAGGACTTGGCGCTGGGCTC-ATCCCTGTTCGCTCGCCG-TTACTAAGGGAATCCCATTTGG-
	K246_262	TCGCCAATATTTAGCCTTAGATGGAGTTTACCACCTGCTTTAGGCTGCACTCTCAAGCAACCTGACTCTAGAATACGCCTGTCTGCGCCTACCAGACTCACGCCTCCATGGGCCTAGCACCCACTTTGGGAGCCCCTGTCAAGGGAACTTGAGACACGTGTCAGTAGGCGATGCACAAACGCATCAACGCCGCATCTCCT-AAACACGTCGAGTGTTAGGACTTGGCGCTGGGCTC-ATCCCTGTTCGCTCGCCG-TTACTAAGGGAATCCCATTTGG-
	K247_291	TCGCCAATATTTAGCTTTAGATGGAATTTACCACCTGCTTTAGGCTGCACTCTCAAGCAACCTGACTCTAGAATACGCCTGTCTGCGCATACCAGACTCACGCCTCCATGGGCCTAGCACCCACTTTGGGAGCCCCTGTCAAGGGAACTTGAGACACGTGTCAGTAGGCGATGCACAAACGCATCAACGCCGCATCTCCT-AAACACGTCGAGTGTTAGGACTTGGCGCTGGGCTC-ATCCCTGTTCGCTCGCCG-TTACTAAGGGAATCCCATTTGG-
	K247_223	TCGCCAATATTTAGCTTTAGATGGAGTTTACCACCTGCTTTAGGCTGCACTCTCAAGCAACCTGACTCTAGAATACGCCTGTCTGCGCCTACCAGACTCACGCCTCCATGGGCCTAGCACCCACTTTGGGAGCCCCTGTCAAGGGAACTTGAGACACGTGTCAGTAGGCGATGCACAAACGCATCAACGCCGCATCTCCT-AAACACGTCGAGTGTTAGGACTTGGCGCTGGGCTC-ATCCCTGTTCGCTCGCCG-TTACTAAGGGAATCCCATTTGG-
	L173_307	TCGCCAATATTTAGCCTTAGATGGAGTTTACCACCTGCTTTAGGCTGCACTCTCAAGCAACCTGACTCTAGAATACGCCTGTCTGCGCCTACCAGACTCACGCCTCCATGGGCCTAGCACCCACTTTGGGAGCCCCTGTCAAGGGAACTTGAGACACGTGTCAGTAGGCGATGCACAGACGCATCAACGCCGCATCTCCT-AAACACGTCGAGTGTTAGGACTTGGCGCTGGGCTC-ATCCCTGTTCGCTCGCCG-TTACTAAGGGAATCCCATTTGG-
	L173_383	TCGCCAATATTTAGCTTTAGATGGAATTTACCACCTGCTTTAGGCTGCACTCTCAAGCAACCTGACTCTAGAATACGCCTGTCTGCGCCTACCAGACTCACGCCTCCATGGGCCTAGCACCCACTTTGGGAGCCCCTGTCAAGGGAACTTGAGACACGTGTCAGTAGGCGATGCACAAACGCATCAACGCCGCATCTCCT-AAACACGTCGAGTGTTAGGACTTGGCGCTGGGCTC-ATCCCTGTTCGCTCGCCG-TTACTAAGGGAATCCCATTTGG-
	L173_222	TCGCCAATATTTAGCTTTAGATGGAATTTACCACCTGCTTTAGGCTGCACTTTCAAGCAACCTGACTCTAGAATACGCCTGTCTGCGCCTACCAGACTCACGCCTCCATGGGCCTAGCACCCACTTTGGGAGCCCCTGTCAAGGGAACTTGAGACACGTGTCAGTAGGCGATGCACAAACGCATCAACGCCGCATCTCCT-AAACACGTCGAGTGTTAGGACTTGGCGCTGGGCTC-ATCCCTGTTCGCTCGCCG-TTACTAAGGGAATCCCATTTGG-
	L173_231	TCGCCAATATTTAGCTTTAGATGGAGTTTACCACCTGCTTTAGGCTGCACTCTCAAGCAACCTGACTCTAGAATACGCCTGTCTGCGCCTACCAGACTCACGCCTCCATGGGCCTAGCACCCACTTTGGGAGCCCCTGTCAAGGGAACTTGAGACACGTGTCAGTAGGCGATGCACAAACGCATCAACGCCGCATCTCCT-AAACACGTCGAGTGTTAGGACTTGGCGCTGGGCTC-ATCCCTGTTCGCTCGCCG-TTACTAAGGGAATCCCATTTGG-
	L176_384	TCGCCAATATTTAGCTTTAGATGGAGTTTACCACCTGCTTTAGGCTGCACTCTCAAGCAACCTGACTCTAGAATACGCCTGTCTGCGCCTACCAGACTCACGCCTCCATGGGCCTAGCACCCACTTTGGGAGCCCCTGTCAAGGGAACTTGAGACACGTGTCAGTAGGCGATGCACAAACGCATCAACGCCGCATCTCCT-AAACACGTCGAGTGTTAGGACTTGGCGCTGGGCTC-ATCCCTGTTCGCTCGCCG-TTACTAAGGGAATCCCATTTGG-
	L176_210	TCGCCAATATTTAGCCTTAGATGGAGTTTACCACCTGCTTTAGGCTGCACTCTCAAGCAACCTGACTCTAGAATACGCCTGTCTGCGCCTACCAGACTCACGCCTCCATGGGCCTAGCACCCACTTTGGGAGCCCCTGTCAAGGGAACTTGAGACACGTGTCAGTAGGCGATGCACAGACGCATCAACGCCGCATCTCCT-AAACACGTCGAGTGTTAGGACTTGGCGCTGGGCTC-ATCCCTGTTCGCTCGCCG-TTACTAAGGGAATCCCATTTGG-
	L176_124	TCGCCAATATTTAGCCTTAGATGGAGTTTACCACCTGCTTTAGGCTGCACTCTCAAGCAACCTGACTCTAGAATACGCCTGTCTGCGCCTACCAGACTCACGCCTCCATGGGCCTAGCACCCACTTTGGGAGCCCCTGTCAAGGGAACTTGAGACACGTGTCAGTAGGCGATGCACAAACGCATCAACGCCGCATCTCCT-AAACACGTCGAGTGTTAGGACTTGGCGCTGGGCTC-ATCCCTGTTCGCTCGCCG-TTACTAAGGGAATCCCATTTGG-
	L176_198	TCGCCAATATTTAGCTTTAGATGGAGTTTACCACCTGCTTTAGGCTGCACTCTCAAGCAACCTGACTCTAGAATACGCCTGTCTGCGCCTACCAGACTCACGCCTCCATGGGCCTAGCACCCACTTTGGGAGCCCCTGTCAAGGGAACTTGAGACACGTGTCAGTAGGCGATGCACAAACGCATCAACGCCGCATCTCCT-AAACACGTCGAGTGTTAGGACTTGGCGCTGGGCTC-ATCCCTGTTCGCTCGCCG-TTACTAAGGGAACTCCCATTTG-
	L262_528	TCGCCAATATTTAGCTTTAGATGGAGTTTACCACCTGCTTTAGGCTGCACTCTCAAGCAACCTGACTCTAGAATACGCCTGTCTGCGCCTACCAGACTCACGCCTCCATGGGCCTAGCACCCACTTTGGGAGCCCCTGTCAAGGGAACTTGAGACACGTGTCAGTAGGCGATGCACAAACGCATCAACGCCGCATCTCCT-AAACACGTCGAGTGTTAGGACTTGGCGCTGGGCTC-ATCCCTGTTCGCTCGCCG-TTACTAAGGGAATCCCATTTGG-
	L262_368	TCGCCAATATTTAGCTTTAGATGGAGTTTACCACCTGCTTTAGGCTGCACTCTCAAGCAACCTGACTCTAGAATACGCCTGTCTGCGCCTACCAGACTCACGCCTCCATGGGCCTAGCACCCACTTTGGGAGCCCCTGTCAAGGGAACTTGAGACACGTGTCAGTAGGCGATGCACAAACGCATCAACGCCGCATCTCCT-AAACACGTCGAGTGTTAGGACTTGGCGCTGGGCTC-ATCCCTGTTCGCTCGCCGTTTACTCAGGGAATCCTTGTTA--
	L283_291	TCGCCAATATTTAGCTTTAGATGGAGTTTACCACCTGCTTTAGGCTGCACTCTCAAGCAACCTGACTCTAGAATACGCCTGTCTGCGCCTACCAGACTCACGCCTCCATGGGCCTAGCACCCACTTTGGGAGCCCCTGTCAAGGGAACTTGAGACACGTGTCAGTAGGCGATGCACAAACGCATCAACGCCGCATCTCCT-AAACACGTCGAGTGTTAGGACTTGGCGCTGGGCTC-ATCCCTGTTCGCTCGCCG-TTACTAAGGGAATCCCACTTTG-
	L341_82	TCGCCAATATTTAGCCTTAGATGGAGTTTACCACCTGCTTTAGGCTGCACTCTCAAGCAACCTGACTCTAGAATACGCCTGTCTGCGCCTACCAGACTCACGCCTCCATGGGCCTAGCACCCACTTTGGGAGCCCCTGTCAAGGGAACTTGAGACACGTGTCAGTAGGCGATGCACAAACGCATCAACGCCGCATCTCCT-AAACACGTCGAGTGTTAGGACTTGGCGCTGGGCTC-ATCCCTGTTCGCTCGCCG-TTACTAAGGGAATCCCATTTGG-
	L342_386	TCGCCAATATTTAGCCTTAGATGGAGTTTACCACCTGCTTTAGGCTGCACTCTCAAGCAACCTGACTCTAGAATACGCCTGTCTGCGCCTACCAGACTCACGCCTCCATGGGCCTAGCACCCACTTTGGGAGCCCCTGTCAAGGGAACTTGAGACACGTGTCAGTAGGCGATGCACAAACGCATCAACGCCGCATCTCCT-AAACACGTCGAGTGTTAGGACTTGGCGCTGGGCTC-ATCCCTGTTCGCTCGCCG-TTACTAAGGGAATCCCATTTGG-
	L342_152	TCGCCAATATTTAGCTTTAGATGGAATTTACCACCTGCTTTAGGCTGCA-TCTCAAGCAACCTGACTCTAGAATACGCCTGTCTGCGCCTACCAGACTCACGCCTCCATGGGCCTAGCACCCACTTTGGGAGCCCCTGTCAAGGGAACTTGAGACACGTGTCAGTAGGCGATGCACAAACGCATCAACGCCGCATCTCCT-AAACACGTCGAGTGTTAGGACTTGGCGCTGGGCTC-ATCCCTGTTCGCTCGCCG-TTACTAAGGGAATCCCATTTGGT
	L345_196	TCGCCAATATTTAGCTTTAGATGGAGTTTACCACCTGCTTTAGGCTGCACTCTCAAGCAACCTGACTCTAGAATACGCCTGTCTGCGCCTACCAGACTCACGCCTCCATGGGCCTAGCACCCACTTTGGGAGCCCCTGTCAAGGGAACTTGAGACACGTGTCAGTAGGCGATGCACAAACGCATCAACGCCGCATCTCCT-AAACACGTCGAGTGTTAGGACTTGGCGCTGGGCTC-ATCCCTGTTCGCTCGCCG-TTACTAAGGGAATCCCATTTGG-
	L345_211	TCGCCAATATTTAGCTTTAGATGGAGTTTACCACCTGCTTTAGGCTGCACTCTCAAGCAACCTGACTCTAGAATACGCCTGTCTGCGCCTACCAGACTCACGCCTCCATGGGCCTAGCACCCACTTTGGGAGCCCCTGTCAAGGGAACTTGAGACACGTGTCAGTAGGCGATGCACAAACGCATCAACGCCGCATCTCCT-AAACACGTCGAGTGTTAGGACTTGGCGCTGGGCTC-ATCCCTGTTCGCTCGCCG-TTACTAAGGGAATCCCATTTGG-
	T249_279	TCGCCAATATTTAGCCTTAGATGGAGTTTACCACCTGCTTTAGGCTGCACTCTCAAGCAACCTGACTCTAGAATACGCCTGTCTGCGCCTACCAGACTCACGCCTCCATGGGCCTAGCACCCACTTTGGGAGCCCCTGTCAAGGGAACTTGAGACACGTGTCAGTAGGCGATGCACAGACGCATCAACGCCGCATCTCCT-AAACACGTCGAGTGTTAGGACTTGGCGCTGGGCTC-ATCCCTGTTCGCTCGCCG-TTACTAAGGGAATCCCATTTGG-
	T251_340	TCGCCAATATTTAGCCTTAGATGGAGTTTACCACCTGCTTTAGGCTGCACTCTCAAGCAACCTGACTCTAGAATACGCCTGTCTGCGCCTACCAGACTCACGCCTCCATGGGCCTAGCACCCACTTTGGGAGCCCCTGTCAAGGGAACTTGAGACACGTGTCAGTAGGCGATGCACAAACGCATCAACGCCGCATCTCCT-AAACACGTCGAGTGTTAGGACTTGGCGCTGGGCTC-ATCCCTGTTCGCTCGCCG-TTACTAAGGGAATCCCATTTGG-
	T251_440	TCGCCAATATTTAGCTTTAGATGGAATTTACCACCTGCTTTAGGCTGCACTCTCAAGCAACCTGACTCTAGAATACGCCTGTCTGCGCCTACCAGACTCACGCCTCCATGGGCCTAGCACCCACTTTGGGAGCCCCTGTCAAGGGAACTTGAGACACGTGTCAGTAGGCGATGCACAGACGCATCAACGCCGCATCTCCT-AAACACGTCGAGTGTTAGGACTTGGCGCTGGGCTC-ATCCCTGTTCGCTCGCCG-TTACTAAGGGAATCCCATTTGG-
	T252_304	TCGCCAATATTTAGCCTTAGATGGAGTTTACCACCTGCTTTAGGCTGCACTCTCAAGCAACCTGACTCTAGAATACGCCTGTCTGCGCCTACCAGACTCACGCCTCCATGGGCCTAGCACCCACTTTGGGAGCCCCTGTCAAGGGAACTTGAGACACGTGTCAGTAGGCGATGCACAAACGCATCAACGCCGCATCTCCT-AAACACGTCGAGTGTTAGGACTTGGCGCTGGGCTCTATCCCTGTTCGCTCGCCGTTTACTAAGGCAATCCCTGTT---
	T252_360	TCGCCAATATTTAGCCTTAGATGGAGTTTACCACCTGCTTTAGGCTGCACTCTCAAGCAACCTGACTCTAGAATACGCCTGTCTGCGCCTACCAGACTCACGCCTCCATGGGCCTAGCACCCACTTTGGGAGCCCCTGTCAAGGGAACTTGAGACACGTGTCAGTAGGCGATGCACAAACGCATCAACGCCGCATCTCCT-AAACACGTCGAGTGTTAGGACTTGGCGCTGGGCTC-ATCCCTGTTCGCTCGCCG-TTACTAAGGGAATCCCATTTGG-
	T252_558	TCGCCAATATTTAGCTTTAGATGGAATTTACCACCTGCTTTAGGCTGCACTCTCAAGCAACCTGACTCTAGAATACGCCTGTCTGCGCCTACCAGACTCACGCCTCCATGGGCCTAGCACCCACTTTGGGAGCCCCTGTCAAGGGAACTTGAGACACGTGTCAGTAGGCGATGCACAAACGCATCAACGCCGCATCTCCT-AAACACGTCGAGTGTTAGGACTTGGCGCTGGGCTC-ATCCCTGTTCGCTCGCCG-TTACTAAGGGAATCCCATTTGG-
	T252_293	TCGCCAATATTTAGCTTTAGATGGAGTTTACCACCTGCTTTAGGCTGCACTCTCAAGCAACCTGACTCTAGAATACGCCTGTCTGCGCCTACCAGACTCACGCCTCCATGGGCCTAGCACCCACTTTGGGAGCCCCTGTCAAGGGAACTTGAGACACGTGTCAGTAGGCGATGCACAAACGCATCAACGCCGCATCTCCT-AAACACGTCGAGTGTTAGGACTTGGCGCTGGGCTC-ATCCCTGTTCGCTCGCCG-TTACTAAGGGAATCCCATTTGG-
;
end;
