# Supplementary material for: Biogeographic barriers drive co-diversification within associated eukaryotes of the Sarracenia alata pitcher plant system
Source: PeerJ. 2016 Jan 14;4:e1576. doi: 10.7717/peerj.1576 (PMC4715430; doi:10.7717/peerj.1576)
Supplement: Supplemental Information 2 [file peerj-04-1576-s004.zip › DRYAD_Satleretal/OTUs/Mite5_OTU_153.nex]

#NEXUS
begin taxa;
	dimensions ntax=34;
	taxlabels
	A253_225
	C235_418
	C235_161
	C236_86
	C236_100
	C236_83
	C237_330
	C238_213
	C238_350
	C238_179
	C239_182
	C239_261
	C239_181
	C239_168
	C239_142
	C313_199
	C313_101
	C313_361
	K243_402
	K245_126
	K245_127
	K245_87
	K320_15
	K322_375
	K322_489
	L176_187
	L286_199
	L337_112
	L345_285
	L345_260
	T251_229
	T252_296
	T252_506
	T326_220
;
end;

begin characters;
	dimensions nchar=279;
	format datatype=dna missing=? gap=-;
	matrix
	A253_225	GCTGTAATATTTAGCCTTAGATGGAGTTTACCACCTGCTTTAGGCTGCACTCTCAAGCAA-CCTGACTCTAGAATACGCCTGTCTGCGCCTACCAGACTCACGTCTCCATGGGCCTAGCACCCACTTTGGGAGCCCCTGTCAAGGGAACTTGAGACACGTGTCAGTAGGCGATGCACAAACGCATCAACGCCGCATCTCCTAAACACGTCGAGTGTTAGGACTTGGCGCTGGGCTCATCCCTGTTCGC-TCGCCGTTAC-TAAGGGAATCCCATTTGG-
	C235_418	GCTGTAATATTTAGCCTTAGATGGAGTTTACCACCTGCTTTAGGCTGCACTCTCAAGCAACCCTGACTCTAGAATACGCCTGTCTGCGCCTACCAGACTCACGCCTCCATGGGCCTAGCACCCACTTTGGGAGCCCCTGTCAAGGGAACTTGAGACACGTGTCAGTAGGCGATGCACAGACGCATCAACGCCGCATCTCCTAAACACGTCGAGTGTTAGGACTTGGCGCTGGGCTCATCCTGTTCGCT-TCGCCGTTAC-TAAGGGAACTCCCTATT--
	C235_161	GCTGTAATATTTAGCCTTAGATGGAGTTTACCACCTGCTTTAGGCTGCACTCTCAAGCAA-CCTGACTCTAGAATACGCCTGTCTGCGCCTACCAGACTCACGTCTCCATGGGCCTAGCACCCACTTTGGGAGCCCCTGTCAAGGGAACTTGAGACACGTGTCAGTAGGCGATGCACAAACGCATCAACGCCGCATCTCCTAAACACGTCGAGTGTTAGGACTTGGCGCTGGGCTCATCCCTGTTCGC-TCGCCGTTAC-TAAGGGAATCCCATTTGG-
	C236_86	GCTGTAATATTTAGCCTTAGATGGAGTTTACCACCTGCTTTAGGCTGCACTCTCAAGCAA-CCTGACTCTAGAATACGCCTGTCTGCGCCTACCAGACTCACGTCTCCATGGGCCTAGCACCCACTTTGGGAGCCCCTGTCAAGGGAACTTGAGACACGTGTCAGTAGGCGATGCACAAACGCATCAACGCCGCATCTCCTAAACACGTCGAGTGTTAGGACTTGGCGCTGGGCTCATCCCTGTTCGC-TCGCCGTTAC-TAAGGGAATCCCATTTGG-
	C236_100	GCTGTAATATTTAGCCTTAGATGGAGTTTACCACCTGCTTTAGGCTGCACTCTCAAGCAA-CCTGACTCTAGAATACGCCTGTCTGCGCCTACCAGACTCACGTCTCCATGGGCCTAGCACCCACTTTGGGAGCCCCTGTCAAGGGAACTTGAGACACGTGTCAGTAGGCGATGCACAAACGCATCAACGCCGCATCTCCTAAACACGTCGAGTGTTAGGACTTGGCGCTGGGCTCATCCCTGTTCGC-TCGCCGTTAC-TAAGGGAATCCCATTTGG-
	C236_83	GCTGTAATATTTAGCCTTAGATGGAGTTTACCACCTGCTTTAGGCTGCACTCTCAAGCAA-CCTGACTCTAGAATACGCCTGTCTGCGCCTACCAGACTCACGTCTCCATGGGCCTAGCACCCACTTTGGGAGCCCCTGTCAAGGGAACTTGAGACACGTGTCAGTAGGCGATGCACAAACGCATCAACGCCGCATCTCCTAAACACGTCGAGTGTTAGGACTTGGCGCTGGGCTCATCCCTGTTCGC-TCGCCGTTAC-TAAGGGAATCCCATTTGG-
	C237_330	GCTGTAATATTTAGCCTTAGATGGAGTTTACCACCTGCTTTAGGCTGCACTCTCAAGCAA-CCTGACTCTAGAATACGCCTGTCTGCGCCTACCAGACTCACGTCTCCATGGGCCTAGCACCCACTTTGGGAGCCCCTGTCAAGGGAACTTGAGACACGTGTCAGTAGGCGATGCACAAACGCATCAACGCCGCATCTCCTAAACACGTCGAGTGTTAGGACTTGGCGCTGGGCTCATCCCTGTTCGC-TCGCCGTTAC-TAAGGGAATCCCATTTGG-
	C238_213	GCTGTAATATTTAGCCTTAGATGGAGTTTACCACCTGCTTTAGGCTGCACTCTCAAGCAA-CCTGACTCTAGAATACGCCTGTCTGCGCCTACCAGACTCACGCCTCCATGGGCCTAGCACCCACTTTGGGAGCCCCTGTCAAGGGAACTTGAGACACGTGTCAGTAGGCGATGCACAAACGCATCAACGCCGCATCTCCTAAACACGTCGAGTGTTAGGACTTGGCGCTGGGCTCATCCTGTTCGCT-TCGCCGTTACCTAAGGGAACTCCCATTT--
	C238_350	GCTGTAATATTTAGCCTTAGATGGAGTTTACCACCTGCTTTAGGCTGCACTCTCAAGCAA-CCTGACTCTAGAATACGCCTGTCTGCGCCTACCAGACTCACGTCTCCATGGGCCTAGCACCCACTTTGGGAGCCCCTGTCAAGGGAACTTGAGACACGTGTCAGTAGGCGATGCACAAACGCATCAACGCCGCATCTCCTAAACACGTCGAGTGTTAGGACTTGGCGCTGGGCTCATCCCTGTTCGC-TCGCCGTTAC-TAAGGGAATCCCACTTTG-
	C238_179	GCTGTAATATTTAGCCTTAGATGGAGTTTACCACCTGCTTTAGGCTGCACTCTCAAGCAA-CCTGACTCTAGAATACGCCTGTCTGCGCCTACCAGACTCACGTCTCCATGGGCCTAGCACCCACTTTGGGAGCCCCTGTCAAGGGAACTTGAGACACGTGTCAGTAGGCGATGCACAAACGCATCAACGCCGCATCTCCTAAACACGTCGAGTGTTAGGACTTGGCGCTGGGCTCATCCCTGTTCGC-TCGCCGTTAC-TAAGGGAATCCCATTTGG-
	C239_182	GCTGTAATATTTAGCCTTAGATGGAGTTTACCACCTGCTTTAGGCTGCACTCTCAAGCAA-CCTGACTCTAGAATACGCCTGTCTGCGCCTACCAGACTCACCTCTCCATGGGCCTAGCACCCACTTTGGGAGCCCCTGTCAAGGGAACTTGAGACACGTGTCAGTAGACGATGCACAAACGCATCAACGCCGCATCTCCTAAACACGTCGAGTGTTAGGACTTGGCGCTGGGCTCATCCCTGTTCGC-TCGCCGTTACGTAAGGGAATCCCATTTG--
	C239_261	GCTGTAATATTTAGCCTTAGATGGAGTTTACCACCTGCTTTAGGCTGCACTCTCAAGCAA-CCTGACTCTAGAATACGCCTGTCTGCGCCTACCAGACTCACGTCTCCATGGGCCTAGCACCCACTTTGGGAGCCCCTGTCAAGGGAACTTGAGACACGTGTCAGTAGGCGATGCACAAACGCATCAACGCCGCATCTCCTAAACACGTCGAGTGTTAGGACTTGGCGCTGGGCTCATCCCTGTTCGCTTCGCCGTTAC-TAAGGGAATCCCATTTG--
	C239_181	GCTGTAATATTTAGCCTTAGATGGAGTTTACCACCTGCTTTAGGCTGCACTCTCAAGCAA-CCTGACTCTAGAATACGCCTGTCTGCGCCTACCAGACTCACGTCTCCATGGGCCTAGCACCCACTTTGGGAGCCCCTGTCAAGGGAACTTGAGACACGTGTCAGTAGGCGATGCACAAACGCATCAACGCCGCATCTCCTAAACACGTCGAGTGTTAGGACTTGGCGCTGGGCTCATCCCTGTTCGC-TCGCCGTTAC-TAAGGGAATCCCACTTTG-
	C239_168	GCTGTAATATTTAGCCTTAGATGGAGTTTACCACCTGCTTTAGGCTGCACTCTCAAGCAA-CCTGACTCTAGAATACGCCTGTCTGCGCCTACCAGACTCACGTCTCCATGGGCCTAGCACCCACTTTGGGAGCCCCTGTCAAGGGAACTTGAGACACGTGTCAGTAGGCGATGCACAAACGCATCAACGCCGCATCTCCTAAACACGTCGAGTGTTAGGACTTGGCGCTGGGCTCATCCCTGTTCGC-TCGCCGTTAC-TAAGGGAATCCCATTTGG-
	C239_142	GCTGTAATATTTAGCCTTAGATGGAGTTTACCACCTGCTTTAGGCTGCACTCTCAAGCAA-CCTGACTCTAGAATACGCCTGTCTGCGCCTACCAGACTCACGTCTCCATGGGCCTAGCACCCACTTTGGGAGCCCCTGTCAAGGGAACTTGAGACACGTGTCAGTAGGCGATGCACAAACGCATCAACGCCGCATCTCCTAAACACGTCGAGTGTTAGGACTTGGCGCTGGGCTCATCCCTGTTCGC-TCGCCGTTAC-TGAGGAAACTCCCTAGTT-
	C313_199	GCTGTAATATTTAGCCTTAGATGGAGTTTACCACCTGCTTTAGGCTGCACTCTCAAGCAA-CCTGACTCTAGAATACGCCTGTCTGCGCCTACCAGACTCACGTCTCCATGGGCCTAGCACCCACTTTGGGAGCCCCTGTCAAGGGAACTTGAGACACGTGTCAGTAGGCGATGCACAAACGCATCAACGCCGCATCTCCTAAACACGTCGAGTGTTAGGACTTGGCGCTGGGCTCAT-CCTGTTCGC-TCGCCGTTACGTAAGGGAACTCCCTATTT-
	C313_101	GCTGTAATATTTAGCCTTAGATGGAGTTTACCACCTGCTTTAGGCTGCACTCTCAAGCAA-CCTGACTCTAGAATACGCCTGTCTGCGCCTACCAGACTCACGTCTCCATGGGCCTAGCACCCACTTTGGGAGCCCCTGTCAAGGGAACTTGAGACACGTGTCAGTAGGCGATGCACAAACGCATCAACGCCGCATCTCCTAAACACGTCGAGTGTTAGGACTTGGCGCTGGGCTCATCCCTGTTCGC-TCGCCGTTAC-TAAGGGAATCCCATTTGG-
	C313_361	GCTGTAATATTTAGCCTTAGATGGAGTTTACCACCTGCTTTAGGCTGCACTCTCAAGCAA-CCTGACTCTAGAATACGCCTGTCTGCGCCTACCAGACTCACGTCTCCATGGGCCTAGCACCCACTTTGGGAGCCCCTGTCAAGGGAACTTGAGACACGTGTCAGTAGGCGATGCACAAACGCATCAACGCCGCATCTCCTAAACACGTCGAGTGTTAGGACTTGGCGCTGGGCTCATCCCTGTTCGC-TCGCCGTTAC-TAAGGGAACTCCCATTTG-
	K243_402	GCTGTAATATTTAGCCTTAGATGGAGTTTACCACCTGCTTTAGGCTGCACTCTCAAGCAA-CCTGACTCTAGAATACGCCTGTCTGCGCCTACCAGACTCACGCCTTCATGGGCCTAGCACCCACTTTGGGAGCCCCTGTCAAGGGAACTTGAGACACGTGTCAGTAGGCGATGCACAAACGCATCAACGCCGCATCTCCTAAACACATCGAGTGTTAGGACTTGGCGCTGGGCTCATCCCTGTTCGCTTCGCCGTTAC-TAAGGGAACTCCCATTT--
	K245_126	GCTGTAATATTTAGCCTTAGATGGAGTTTACCACCTGCTTTAGGCTGCACTCTCAAGCAA-CCTGACTCTAGAATACGCCTGTCTGCGCATACCAGACTCACGCCTCCATGGGCCTAGCACCCACTTTGGGAGCCCCTGTCAAGGGAACTTGAGACACGTGTCAGTAGGCGATGCACAAACGCATCAACGCCGCATCTCCTAAACACGTCGAGTGTTAGGACTTGGCGCTGGGCTCATCCCTGTTCGC-TCGCCGTTACGTAAGGGAACTCCCTACT--
	K245_127	GCTGTAATATTTAGCCTTAGATGGAGTTTACCACCTGCTTTAGGCTGCACTCTCAAGCAA-CCTGACTCTAGAATACGCCTGTCTGCGCCTACCAGACTCACGTCTCCATGGGCCTAGCACCCACTTTGGGAGCCCCTGTCAAGGGAACTTGAGACACGTGTCAGTAGGCGATGCACAAACGCATCAACGCCGCATCTCCTAAACACGTCGAGTGTTAGGACTTGGCGCTGGGCTCATCCCTGTTCGC-TCGCCGTTAC-TAAGGGAATCCCATTTGG-
	K245_87	GCTGTAATATTTAGCCTTAGATGGAGTTTACCACCTGCTTTAGGCTGCA-TCTCAAGCAA-CCTGACTCTAGAATACGCCTGTCTGCGCCTACCAGACTCACGTCTCCATGGGCCTAGCACCCACTTTGGGAGCCCCTGTCAAGGGAACTTGAGACACGTGTCAGTAGGCGATGCACAAACGCATCAACGCCGCATCTCCTAAACACGTCGAGTGTTAGGACTTGGCGCTGGGCTCATCCCTGTTCGC-TCGCCGTTAC-TAAGGGAACTCCCCATTTG
	K320_15	GCTGTAATATTTAGCCTTAGATGGAGTTTACCACCTGCTTTAGGCTGCACTCTCAAGCAA-CCTGACTCTAGAATACGCCTGTCTGCGCCTACCAGACTCACGTCTCCATGGGCCTAGCACCCACTTTGGGAGCCCCTGTCAAGGGAACTTGAGACACGTGTCAGTAGGCGATGCACAAACGCATCAACGCCGCATCTCCTAAACACGTCGAGTGTTAGGACTTGGCGCTGGGCTCATCCCTGTTCGC-TCGCCGTTAC-TAAGGGAATCCCACTTTG-
	K322_375	GCTGTAATATTTAGCCTTAGATGGAGTTTACCACCTGCTTTAGGCTGCACTCTCAAGCAA-CCTGACTCTAGAATACGCCTGTCTGCGCCTACCAGACTCACGTCTCCATGGGCCTAGCACCCACTTTGGGAGCCCCTGTCAAGGGAACTTGAGACACGTGTCAGTAGGCGATGCACAAACGCATCAACGCCGCATCTCCTAAACACGTCGAGTGTTAGGACTTGGCGCTGGGCTCATCCCTGTTCGC-TCGCCGTTAC-TAAGGGAATCCCATTTGG-
	K322_489	GCTGTAATATTTAGCCTTAGATGGAGTTTACCACCTGCTTTAGGCTGCACTCTCAAGCAA-CCTGACTCTAGAATACGCCTGTCTGCGCCTACCAGACTCACGTCTCCATGGGCCTAGCACCCACTTTGGGAGCCCCTGTCAAGGGAACTTGAGACACGTGTCAGTAGGCGATGCACAAACGCATCAACGCCGCATCTCCTAAACACGTCGAGTGTTAGGACTTGGCGCTGGGCTCATCCCTGTTCGC-TCGCCGTTAC-TAAGGGAATCCCATTTGG-
	L176_187	GCTGTAATATTTAGCCTTAGATGGAGTTTACCACCTGCTTTAGGCTGCACTCTCAAGCAA-CCTGACTCTAGAATACGCCTGTCTGCGCCTACCAGACTCACGCCTCCATGGGCCTAGCACCCACTTTGGGAGCCCCTGTCAAGGGAACTTGAGACACGTGTCAGTAGGCGATGCACAGACGCATCAACGCCGCATCTCCTAAACACGTCGAGTGTTAGGACTTGGCGCTGGGCTCAT-CCTGTTCGC-TCGCCGTTACGTAAGGGAACTCCCTATTT-
	L286_199	GCTGTAATATTTAGCCTTAGATGGAGTTTACCACCTGCTTTAGGCTGCACTCTCAAGCAA-CCTGACTCTAGAATACGCCTGTCTGCGCCTACCAGACTCACGCCTCCATGGGCCTAGCACCCACTTTGGGAGCCCCTGTCAAGGGAACTTGAGACACGTGTCAGTAGGCGATGCACAGACGCATCAACGCCGCATCTCCTAAACACGTCGAGTGTTAGGACTTGGCGCTGGGCTCATCCTGTTCGCT-TCGCCGTTACCTAAGGGAACTCCCATTT--
	L337_112	GCTGTAATATTTAGCCTTAGATGGAGTTTACCACCTGCTTTAGGCTGCACTCTCAAGCAA-CCTGACTCTAGAATACGCCTGTCTGCGCCTACCAGACTCACGTCTCCATGGGCCTAGCACCCACTTTGGGAGCCCCTGTCAAGGGAACTTGAGACACGTGTCAGTAGGCGATGCACAAACGCATCAACGCCGCATCTCCTAAACACGTCGAGTGTTAGGACTTGGCGCTGGGCTCATCCCTGTTCGC-TCGCCGTTAC-TAAGGGAATCCCATTTGG-
	L345_285	GCTGTAATATTTAGCCTTAGATGGAGTTTACCACCTGCTTTAGGCTGCACTCTCAAGCAA-CCTGACTCTAGAATACGCCTGTCTGCGCCTACCAGACTCACGTCTCCATGGGCCTAGCACCCACTTTGGGAGCCCCTGTCAAGGGAACTTGAGACACGTGTCAGTAGGCGATGCACAAACGCATCAACGCCGCATCTCCTAAACACGTCGAGTGTTAGGACTTGGCGCTGGGCTCATCCCTGTTCGC-TCGCCGTTAC-TAAGGGAATCCCATTTGG-
	L345_260	GCTGTAATATTTAGCCTTAGATGGAGTTTACCACCTGCTTTAGGCTGCACTCTCAAGCAA-CCTGACTCTAGAATACGCCTGTCTGCGCCTACCAGACTCACGTCTCCATGGGCCTAGCACCCACTTTGGGAGCCCCTGTCAAGGGAACTTGAGACACGTGTCAGTAGGCGATGCACAAACGCATCAACGCCGCATCTCCTAAACACGTCGAGTGTTAGGACTTGGCGCTGGGCTCATCCCTGTTCGC-TCGCCGTTAC-TAAGGGAATCCCATTTGG-
	T251_229	GCTGTAATATTTAGCCTTAGATGGAGTTTACCACCTGCTTTAGGCTGCACTCTCAAGCAA-CCTGACTCTAGAATACGCCTGTCTGCGCCTACCAGACTCACGCCTCCATGGGCCTAGCACCCACTTTGGGAGCCCCTGTCAAGGGAACTTGAGACACGTGTCAGTAGGCGATGCACAAACGCATCAACGCCGCATCTCCTAAACACGTCGAGTGTTAGGACTTGGCGCTGGGCTCAT-CCTGTTCGC-TCGCCGTTACGTAAGGGAACTCCCTATTT-
	T252_296	GCTGTAATATTTAGCCTTAGATGGAGTTTACCACCTGCTTTAGGCTGCACTCTCAAGCAA-CCTGACTCTAGAATACGCCTGTCTGCGCCTACCAGACTCACGTCTCCATGGGCCTAGCACCCACTTTGGGAGCCCCTGTCAAGGGAACTTGAGACACGTGTCAGTAGGCGATGCACAAACGCATCAACGCCGCATCTCCTAAACACGTCGAGTGTTAGGACTTGGCGCTGGGCTCATCCCTGTTCGC-TCGCCGTTAC-TAAGGGAATCCCATTTGG-
	T252_506	GCTGTAATATTTAGCCTTAGATGGAGTTTACCACCTGCTTTAGGCTGCACTCTCAAGCAA-CCTGACTCTAGAATACGCCTGTCTGCGCCTACCAGACTCACGTCTCCATGGGCCTAGCACCCACTTTGGGAGCCCCTGTCAAGGGAACTTGAGACACGTGTCAGTAGGCGATGCACAAACGCATCAACGCCGCATCTCCTAAACACGTCGAGTGTTAGGACTTGGCGCTGGGCTCATCCCTGTTCGC-TCGCCGTTAC-TAAGGGAATCCCATTTGG-
	T326_220	GCTGTAATATTTAGCCTTAGATGGAGTTTACCACCTGCTTTAGGCTGCACTCTCAAGCAA-CCTGACTCTAGAATACGCCTGTCTGCGCCTACCAGACTCACGTCTCCATGGGCCTAGCACCCACTTTGGGAGCCCCTGTCAAGGGAACTTGAGACACGTGTCAGTAGGCGATGCACAAACGCATCAACGCCGCATCTCCTAAACACGTCGAGTGTTAGGACTTGGCGCTGGGCTCATCCCTGTTCGCTTCGCCGTTAC-TAAGGGAATCCCATTTT--

;
end;
