# Supplementary material for: Biogeographic barriers drive co-diversification within associated eukaryotes of the Sarracenia alata pitcher plant system
Source: PeerJ. 2016 Jan 14;4:e1576. doi: 10.7717/peerj.1576 (PMC4715430; doi:10.7717/peerj.1576)
Supplement: Supplemental Information 2 [file peerj-04-1576-s004.zip › DRYAD_Satleretal/OTUs/Mite6_OTU_202.nex]

#NEXUS
begin taxa;
	dimensions ntax=50;
	taxlabels
	A254_362
	A253_315
	A253_341
	A255_151
	A255_307
	A256_469
	A257_216
	A328_215
	A328_193
	A331_175
	A331_256
	C235_429
	C235_255
	C235_516
	C235_455
	C236_173
	C238_433
	K245_314
	K245_214
	K246_343
	K246_289
	K246_358
	K320_134
	K322_405
	K322_460
	K322_298
	L172_163
	L173_187
	L173_320
	L176_161
	L176_170
	L259_478
	L262_385
	L286_257
	L286_210
	L286_229
	L286_228
	L288_193
	L289_104
	L337_138
	L339_237
	L339_204
	L341_148
	L345_170
	T249_389
	T251_210
	T251_296
	T251_361
	T252_517
	T252_316
;
end;
begin characters;
	dimensions nchar=283;
	format datatype=dna missing=? gap=-;
	matrix
	A254_362	GCTGTAATA-TTTAGCCTTAGATGGAGTTTACCACCTGC-TTTAGGCTGCACTCTCAAGCAACCT-GACTCTAGAATACGCCTGTCTGCGCCTACCAGACTCACGCCT-CCATGGGCCTAGCACCCACTTTGGGAGCCCCTGTCAAGGGAAC-TTGAGACACGTGTCAGTAGGCGATGCACAAACGCATCAACGCCGCATCTCCTAAACACGTCGAGTGTTAGGACTTGGCGCTGGGCTC-ATCCCTGTTCGCTCGCCGTTTACTAGGG-AAATCATTGTTA-
	A253_315	GCTGTAATA-TTTAGCCTTAGATGGAGTTTACCACCTGC-TTTAGGCTGCACTCTCAAGCAACCT-GACTCTAGAATACGCCTGTCTGCGCCTACCAGACTCACGCCT-CCATGGGCCTAGCACCCACTTTGGGAGCCCCTGTCAAGGGAAC-TTGAGACACGTGTCAGTAGGCGATGCACAAACGCATCAACGCCGCATCTCCTAAACACGTCGAGTGTTAGGACTTGGCGCTGGGCTC-ATCCCTGTTCGCTCGCCGTTTACTAAGG-CAATCCCTGTTG-
	A253_341	GCTGTAATATTTTAGCCTTAGATGGAGTTTACCACCTGC-TTTAGGCTGCACTCTCAAGCAACCT-GACTCTAGAATACGCCTGTCTGCGCCTACCAGACTCACGCCT-CCATGGGCCTAGCACCCACTTTGGGAGCCCCTGTCAAGGGAAC-TTGAGACACGTGTCAGTAGGCGATGCACAGACGCATCAACGCCGCATCTCCTAAACACGTCGAGTGTTAGGACTTGGCGCTGGGCTC-ATCCCTGTTCGCTCGCCGTTTACTAAGG-CAATCCCTGTT--
	A255_151	GCTGTAATA-TTTAGCCTTAGATGGAGTTTACCACCTGC-TTTAGGCTGCACTCTCAAGCAACCT-GACTCTAGAATACGCCTGTCTGCGCCTACCAGACTCACGCCT-CCATGGGCCTAGCACCCACTTTGGGAGCCCCTGTCAAGGGAAC-TTGAGACACGTGCCAGTAGGCGATGCACAAACGCATCAACGCCGCATCTCCTAAACACGTCGAGTGTTAGGACTTGGCGCTGGGCTC-ATCCCTGTTCGCTCGCCGTTTACTAGGG-AAATCATTGTTA-
	A255_307	GCTGTAATA-TTTAGCCTTAGATGGAGTTTACCACCTGC-TTTAGGCTGCACTCTCAAGCAACCT-GACTCTAGAATACGCCTGTCTGCGCCTACCAGACTCACGCCT-CCATGGGCCTAGCACCCACTTTGGGAGCCCCTGTCAAGGGAAC-TTGAGACACGTGTCAGTAGGCGATGCACAAACGCATCAACGCCGCATCTCCTAAACACGTCGAGTGTTAGGACTTGGCGCTGGGCTC-ATCCCTGTTCGCTCGCCG-CTACTAAGG-GAATCCTAGTTAG
	A256_469	GCTGTAATA-TTTAGCCTTAGATGGAGTTTACCACCTGC-TTTAGGCTGCACTCTCAAGCAACCT-GACTCTAGAATACGCCTGTCTGCGCCTACCAGACTCACGCCT-CCATGGGCCTAGCACCCACTTTGGGAGCCCCTGTCAAGGGAAC-TTGAGACACGTGTCAGTAGGCGATGCACAAACGCATCAACGCCGCATCTCCTAAACACGTCGAGTGTTAGGACTTGGCGCTGGGCTC-ATCCCTGTTCGCTCGCCGTTTACTAAGG-CAATCCCTGTTG-
	A257_216	GCTGTAATA-TTTAGCCTTAGATGGAGTTTACCACCTGC-TTTAGGCTGCACTCTCAAGCAACCT-GACTCTAGAATACGCCTGTCTGCGCCTACCAGACTCACGCCT-CCATGGGCCTAGCACCCACTTTGGGAGCCCCTGTCAAGGGAAC-TTGAGACACGTGTCAGTAGGCGATGCACAAACGCATCAACGCCGCATCTCCTAAACACGTCGAGTGTTAGGACTTGGCGCTGGGCTC-ATCCCTGTTCGCTCGCCGTTTACTAAGG-CAATCCCTGTTG-
	A328_215	GCTGTAATA-TTTAGCCTTAGATGGAGTTTACCACCTGC-TTTAGGCTGCACTCTCAAGCAACCT-GACTCTAGAATACGCCTGTCTGCGCCTACCAGACTCACGCCT-CCATGGGCCTAGCACCCACTTTGGGAGCCCCTGTCAAGGGAAC-TTGAGACACGTGTCAGTAGGCGATGCACAAACGCATCAACGCCGCATCTCCTAAACACGTCGAGTGTTAGGACTTGGCGCTGGGCTC-ATCCCTGTTCGCTCGCCGTTTACTAAGG-CAATCCCTGTTC-
	A328_193	GCTGTAATA-TTTAGCCTTAGATGGAGTTTACCACCTGC-TTTAGGCTGCACTCTCAAGCAACCT-GACTCTAGAATACGCCTGTCTGCGCCTACCAGACTCACGCCT-CCATGGGCCTAGCACCCACTTTGGGAGCCCCTGTCAAGGGAAC-TTGAGACACGTGTCAGTAGGCGATGCACAAACGCATCAACGCCGCATCTCCTAAACACGTCGAGTGTTAGGACTTGGCGCTGGGCTC-ATCCCTGTTCGCTCGCCGTTTACTAGGG-CAATCCTTGTTA-
	A331_175	GCTGTAATA-TTTAGCCTTAGATGGAGTTTACCACCTGC-TTTAGGCTGCACTCTCAAGCAACCT-GACTCTAGAATACGCCTGTCTGCGCCTACCAGACTCACGCCT-CCATGGGCCTAGCACCCACTTTGGGAGCCCCTGTCAAGGGAAC-TTGAGACACGTGTCAGTAGGCGATGCACAAACGCATCAACGCCGCATCTCCTAAACACGTCGAGTGTTAGGACTTGGCGCTGGGCTC-ATCCCTGTTCGCTCGCAG-TTACTAAGG-GAATCCTTTTTAG
	A331_256	GCTGTAATA-TTTAGCCTTAGATGGAGTTTACCACCTGC-TTTAGGCTGCACTCTCAAGCAACCT-GACTCTAGAATACGCCTGTCTGCGCCTACCAGACTCACGCCT-CCATGGGCCTAGCACCCACTTTGGGAGCCCCTGTCAAGGGAAC-TTGAGACACGTGTCAGTAGGCGATGCACAAACGCATCAACGCCGCATCTCCTAAACACGTCGAGTGTTAGGACTTGGCGCTGGGCTC-ATCCCTGTTCGCTCGCCG-TTACTAAGG-GAATCCTTTTTAG
	C235_429	GCTGTAATA-TTTAGCCTTAGATGGAGTTTACCACCTGC-TTTAGGCTGCACTCTCAAGCAACCT-GACTCTAGAATACGCCTGTCTGCGCCTACCAGACTCACGCCT-CCATGGGCCTAGCACCCACTTTGGGAGCCCCTGTCAAGGGAAC-TTGAGACACGTGTCAGTAGGCGATGCACAAACGCATCAACGCCGCATCTCCTAAACACGTCGAGTGTTAGGACTTGGCGCTGGGCTC-ATCCCTGTTCGCTCGCCGTTTACTAAGG-CAATCCCTGTTG-
	C235_255	GCTGTAATA-TTTAGCCTTAGATGGAGTTTACCACCTGC-TTTAGGCTGCACTCTCAAGCAACCT-GACTCTAGAATACGCCTGTCTGCGCCTACCAGACTCACGCCT-CCATGGGCCTAGCACCCACTTTGGGAGCCCCTGTCAAGGGAAC-TTGAGACACGTGTCAGTAGGCGATGCACAAACGCATCAACGCCGCATCTCCTAAACACGTCGAGTGTTAGGACTTGGCGCTGGGCTC-ATCCCTGTTCGCTCGCCGTTTACTAGGG-AAATCATTGTTA-
	C235_516	GCTGTAATA-TTTAGCCTTAGATGGAGTTTACCACCTGC-TTTAGGCTGCACTCTCAAGCAACCT-GACTCTAGAATACGCCTGTCTGCGCCTACTAGACTCACGCCT-CCATGGGCCTAGCACCCACTTTGGGAGCCCCTGTCAAGGGAAC-TTGAGACACGTGTCAGTAGGCGATGCACAAACGCATCAACGCCGCATCTCCTAAACACGTCGAGTGTTAGGACTTGGCGCTGGGCTC-ATCCCTGTTCGCTCGCCGTTTACTAAGG-CAATCCCTGTTG-
	C235_455	GCTGTAATA-TTTAGCCTTAGATGGAGTTTACCACCTGC-TTTAGGCTGCACTCTCAAGCAACCT-GACTCTAGAATACGTCTGTCTGCGCCTACCAGACTCACGCCT-TCATGGGCCTAGCACCCACTTTGGGAGCCCCTGTCAAGGGAAC-TTGAGACACGTGTCAGTAGGCGATGCACAAACGCATCAACGCCGCATCTCCTAAACACGTCGAGTGTTAGGACTTGGCGCTGGGCTC-ATCCCTGTTCGCTCGCCGTTTACTAAGG-CAATCCCTGTTG-
	C236_173	GCTGTAATA-TTTAGCCTTAGATGGAGTTTACCACCTGC-TTTAGGCTGCACTCTCAAGCAACCT-GACTCTAGAATACGCCTGTCTGCGCCTACCAGACTCACGCCT-CCATGGGCCTAGCACCCACTTTGGGAGCCCCTGTCAAGGGAAC-TTGAGACACGTGTCAGTAGACGATGCACAAACGCATCAACGCCGCATCTCCTAAACACGTCGAGTGTTAGGACTTGGCGCTGGGCTC-ATCCCTGTTCGCTCGCCGTTTACTAAGG-CAATCCCTGTTG-
	C238_433	GCTGTAATA-TTTAGCCTTAGATGGAGTTTACCACCTGC-TTTAGGCTGCACTCTCAAGCAACCT-GACTCTAGAATACGCCTGTCTGCGCCTACCAGACTCACGCCT-CCATGGGCCTAGCACCCACTTTGGGAGCCCCTGTCAAGGGAAC-TTGAGACACGTGTCAGTAGGCGATGCACAAACGCATCAACGCCGCATCTCCTAAACACGTCGAGTGTTAGGACTTGGCGCTGGGCTC-ATCCCTGTTCGCTCGCCGTTTACTAAGG-CAATCCCTGTTG-
	K245_314	GCTGTAATA-TTTAGCCTTAGATGGAGTTTACCACCTGC-TTTAGGCTGCACTCTCAAGCAACCT-GACTCTAGAATACGCCTGTCTGCGCATACCAGACTCACGCCT-CCATGGGCCTAGCACCCACTTTGGGAGCCCCTGTCAAGGGAAC-TTGAGACACGTGTCAGTAGGCGATGCACAAACGCATCAACGCCGCATCTCCTAAACACGTCGAGTGTTAGGACTTGGCGCTGGGCTC-ATCCCTGTTCGCTCGCCGTTTACTAAGG-CAATCCCTGTTG-
	K245_214	GCTGTAATA-TTTAGCCTTAGATGGAGTTTACCACCTGC-TTTAGGCTGCACTCTCAAGCAACCT-GACTCTAGAATACGCCTGTCTGCGCCTACCAGACTCACGCCT-CCATGGGCCTAGCACCCACTTTGGGAGCCCCTGTCAAGGGAAC-TTGAGACACGTGTCAGTAGGCGATGCACAAACGCATCAACGCCGCATCTCCTAAACACGTCGAGTGTTAGGACTTGGCGCTGGGCTC-ATCCCTGTTCGCTCGCCGTTTACTAAGG-CAATCCCTGTTG-
	K246_343	GCTGTAATA-TTTAGCCTTAGATGGAGTTTACCACCTGC-TTTAGGCTGCACTCTCAAGCAACCT-GACTCTAGAATACGCCTGTCTGCGCCTACCAGACTCACGCCT-CCATGGGCCTAGCACCCACTTTGGGAGCCCCTGTCAAGGGAAC-TTGAGACACGTGTCAGTAGGCGATGCACAAACGCATCAACGCCGCATCTCCTAAACACGTCGAGTGTTAGGACTTGGCGCTGGGCTC-ATCCCTGTTCGCTCGCCG-TTACTAAGG-GAATCCTTTTTAG
	K246_289	GCTGTAATA-TTTAGCCTTAGATGGAGTTTACCACCTGC-TTTAGGCTGCACTCTCAAGCAACCT-GACTCTAGAATACGCCTGTCTGCGCCTACCAGACTCACGCCT-CCATGGGCCTAGCACCCACTTTGGGAGCCCCTGTCAAGGGAAC-TTGAGACACGTGTCAGTAGGCGATGCACAAACGCATCAACGCCGCATCTCCTAAACACGTCGAGTGTTAGGACTTGGCGCTGGGCTC-ATCCCTGTTCGCTCGCCGTTTACTAAGGCCAATCCCTGTT--
	K246_358	GCTGTAATATTTTAGCCTTAGATGGAGTTTACCACCTGC-TTTAGGCTGCACTCTCAAGCAACCT-GACTCTAGAATACGCCTGTCTGCGCATACCAGACTCACGCCT-CCATGGGCCTAGCACCCACTTTGGGAGCCCCTGTCAAGGGAAC-TTGAGACACGTGTCAGTAGGCGATGCACAAACGCATCAACGCCGCATCTCCTAAACACGTCGAGTGTTAGGACTTGGCGCTGGGCTC-ATCCCTGTTCGCTCGCCGTTTACTAAGG-CAATCCCTGTT--
	K320_134	GCTGTAATA-TTTAGCCTTAGATGGAGTTTACCACCTGC-TTTAGGCTGCACTCTCAAGCAACCT-GACTCTAGAATACGCCTGTCTGCGCCTACCAGACTCACGCCT-CCATGGGCCTAGCACCCACTTTGGGAGCCCCTGTCAAGGGAAC-TTGAGACACGTGTCAGTAGGCGATGCACAAACGCATCAACGCCGCATCTCCTAAACACGTCGAGTGTTAGGACTTGGCGCTGGGCTC-ATCCCTGTTCGCTCGCCG-CTACTAAGG-AAATCCTGGTTAG
	K322_405	GCTGTAATA-TTTAGCCTTAGATGGAGTTTACCACCTGC-TTTAGGCTGCACTCTCAAGCAACCT-GACTCTAGAATACGCCTGTCTGCGCATACCAGACTCACGCCT-CCATGGGCCTAGCACCCACTTTGGGAGCCCCTGTCAAGGGAAC-TTGAGACACGTGTCAGTAGGCGATGCACAAACGCATCAACGCCGCATCTCCTAAACACATCGAGTGTTAGGACTTGGCGCTGGGCTC-ATCCCTGTTCGCTCGCCG-TTACTAAGG-GAATCCTTTTTAG
	K322_460	GCTGTAATA-TTTAGCCTTAGATGGAGTTTACCACCTGC-TTTAGGCTGCACTCTCAAGCAACCT-GACTCTAGAATACGCCTGTCTGCGCATACCAGACTCACGCCT-CCATGGGCCTAGCACCCACTTTGGGAGCCCCTGTCAAGGGAAC-TTGAGACACGTGTCAGTAGGCGATGCACAAACGCATCAACGCCGCATCTCCTAAACACGTCGAGTGTTAGGACTTGGCGCTGGGCTC-ATCCCTGTTCGCTCGCAG-TTACTAAGG-GAATCCTTTTTAG
	K322_298	GCTGTAATA-TTTAGCCTTAGATGGAGTTTACCACCTGC-TTTAGGCTGCACTCTCAAGCAACCT-GACTCTAGAATACGCCTGTCTGCGCCTACCAGACTCACGCCT-CCATGGGCCTAGCACCCACTTTGGGAGCCCCTGTCAAGGGAAC-TTGAGACACGTGTCAGTAGACGATGCACAAACGCATCAACGCCGCATCTCCTAAACACATCGAGTGTTAGGACTTGGCGCTGGGCTC-ATCCCTGTTCGCTCGCCG-TTACTAAGG-GAATCCTTTTTAG
	L172_163	GCTGTAATA-TTTAGCCTTAGATGGAGTTTACCACCTGC-TTTAGGCTGCACTCTCAAGCAACCT-GACTCTAGAATACGCCTGTCTGCGCCTACCAGACTCACGCCT-CTATGGGCCTAGCACCCACTTTGGGAGCCCCTGTCAAGGGAAC-TTGAGACACGTGTCAGTAGGCGATGCACAAACGCATCAACGCCGCATCTCCTAAACACATCGAGTGTTAGGACTTGGCGCTGGGCTC-ATCCCTGTTCGCTCGCCGTTTACTAAGG-CAATCCCTGTTG-
	L173_187	GCTGTAATA-TTTAGCCTTAGATGGAGTTTACCACCTGC-TTTAGGCTGCACTCTCAAGCAACCT-GACTCTAGAATACGCCTGTCTGCGCCTACCAGACTCACGCCT-CCATGGGCCTAGCACCCACTTTGGGAGCCCCTGTCAAGGGAAC-TTGAGACACGTGTCAGTAGGCGATGCACAAACGCATCAACGCCGCATCTCCTAAACACGTCGAGTGTTAGGACTTGGCGCTGGGCTCTATCCCTGTTCGCTCGCCGTTTACTAAGG-CAATCCCTGTT--
	L173_320	GCTGTAATA-TTTAGCCTTAGATGGAGTTTACCACCTGC-TTTAGGCTGCACTCTCAAGCAACCT-GACTCTAGAATACGCCTGTCTGCGCCTACCAGACTCACGCCT-CCATGGGCCTAGCACCCACTTTGGGAGCCCCTGTCAAGGGAAC-TTGAGACACGTGTCAGTAGGCGATGCACAAACGCATCAACGCCGCATCTCCTAAACACGTCGAGTGTTAGGACTTGGCGCTGGGCTC-ATCCCTGTTCGCTCGCCGTTTACTAAGG-CAATCCCTGTTG-
	L176_161	GCTGTAATA-TTTAGCCTTAGATGGAGTTTACCACCTGC-TTTAGGCTGCACTCTCAAGCAACCT-GACTCTAGAATACGCCTGTCTGCGCCTACCAGACTCACGCCT-CCATGGGCCTAGCACCCACTTTGGGAGCCCCTGTCAAGGGAAC-TTGAGACACGTGTCAGTAGGCGATGCACAAACGCATCAACGCCGCATCTCCTAAACACGTCGAGTGTTAGGACTTGGCGCTGGGCTC-ATCCCTGTTCGCTCGCCGTTTACTAAGG-CAATCCCTGTTG-
	L176_170	GCTGTAATA-TTTAGCCTTAGATGGAGTTTACCACCTGC-TTTAGGCTGCACTCTCAAGCAACCT-GACTCTAGAATACGCCTGTCTGCGCCTACCAGACTCACGCCT-CCATGGGCCTAGCACCCACTTTGGGAGCCCCTGTCAAGGGAAC-TTGAGACACGTGTCAGTAGGCGATGCACAGACGCATCAACGCCGCATCTCCTAAACACGTCGAGTGTTAGGACTTGGCGCTGGGCTC-ATCCCTGTTCGCTCGCCGTTTACTAAGG-CAATCCCTGTTG-
	L259_478	GCTGTAATA-TTTAGCCTTAGATGGAGTTTACCACCTGC-TTTAGGCTGCACTCTCAAGCAACCT-GACTCTAGAATACGCCTGTCTGCGCCTACCAGACTCACGCCT-CCATGGGCCTAGCACCCACTTTGGGAGCCCCTGTCAAGGGAAC-TTGAGACACGTGTCAGTAGGCGATGCACAAACGCATCAACGCCGCATCTCCTAAACACGTCGAGTGTTAGGACTTGGCGCTGGGCTC-ATCCCTGTTCGCTCGCCGTTTACTAAGG-CAATCCCCTCGT-
	L262_385	GCTGTAATA-TTTAGCCTTAGATGGAGTTTACCACCTGC-TTTAGGCTGCACTCTCAAGCAACCT-GACTCTAGAATACGCCTGTCTGCGCCTACCAGACTCACGCCT-CCATGGGCCTAGCACCCACTTTGGGAGCCCCTGTCAAGGGAAC-TTGAGACACGTGTCAGTAGGCGATGCACAAACGCATCAACGCCGCATCTCCTAAACACGTCGAGTGTTAGGACTTGGCGCTGGGCTC-ATCCCTGTTCGCTCGCCGTTTACTAAGG-CAATCCCTGTTG-
	L286_257	GCTGTAATA-TTTAGCCTTAGATGGAGTTTACCACCTGC-TTTAGGCTGCACTCTCAAGCAACCT-GACTCTAGAATACGCCTGTCTGCGCCTACCAGACTCACGCCT-CCATGGGCCTAGCACCCACTTTGGGAGCCCCTGTCAAGGGAAC-TTGAGACACGTGTCAGTAGGCGATGCACAAACGCATCAACGCCGCATCTCCTAAACACGTCGAGTGTTAGGACTTGGCGCTGGGCTC-ATCCCTGTTCACTCGCCGTTTACTAAGG-CAATCCCTGTTG-
	L286_210	GCTGTAATATTTTAGCCTTAGATGGAGTTTACCACCTGCTTTTAGGCTGCACTCTCAAGCAACCT-GACTCTAGAATACGCCTGTCTGCGCCTACCAGACTCACGCCT-CCATGGGCCTAGCACCCACTTTGGGAGCCCCTGTCAAGGGAAC-TTGAGACACGTGTCAGTAGGCGATGCACAAACGCATCAACGCCGCATCTCCTAAACACGTCGAGTGTTAGGACTTGGCGCTGGGCTC-ATCCCTGTTCGCTCGCCGTTTACTAAGG-CAATCCCTGT---
	L286_229	GCTGTAATA-TTTAGCCTTAGATGGAGTTTACCACCTGC-TTTAGGCTGCACTCTCAAGCAACCT-GACTCTAGAATACGCCTGTCTGCGCCTACCAGACTCACGCCTCCCATGGGCCTAGCACCCACTTTGGGAGCCCCTGTCAAGGGAAC-TTGAGACACGTGTCAGTAGGCGATGCACAAACGCATCAACGCCGCATCTCCTAAACACGTCGAGTGTTAGGACTTGGCGCTGGGCTC-ATCCCTGTTCGCTCGCCGTTTACTAAGG-CAATCCCTGTT--
	L286_228	GCTGTAATA-TTTAGCCTTAGATGGAGTTTACCACCTGC-TTTAGGCTGCACTCTCAAGCAACCT-GACTCTAGAATACGCCTGTCTGCGCCTACCAGACTCACGCCT-CCATGGGCCTAGCACCCACTTTGGGAGCCCCTGTCAAGGGAAC-TTGAGACACGTGTCAGTAGGCGATGCACAAACGCATCAACGCCGCATCTCCTAAACACGTCGAGTGTTAGGACTTGGCGCTGGGCTC-ATCCCTGTTCGCTCGCCGTTTACTAAGG-CAATCCCTGTTG-
	L288_193	GCTGTAATA-TTTAGCCTTAGATGGAGTTTACCACCTGC-TTTAGGCTGCACTCTCAAGCAACCT-GACTCTAGAATACGCCTGTCTGCGCCTACCAGACTCACGCCT-CCATGGGCCTAGCACCCACTTTGGGAGCCCCTGTCAAGGGAAC-TTGAGACACGTGTCAGTAGGCGATGCACAAACGCATCAACGCCGCATCTCCTAAACACGTCGAGTGTTAGGACTTGGCGCTGGGCTC-ATCCCTGTTCGCTCGCCGTTTACTAAGG-CAATCCCTGTTG-
	L289_104	GCTGTAATA-TTTAGCCTTAGATGGAGTTTACCACCTGC-TTTAGGCTGCACTCTCAAGCAACCT-GACTCTAGAATACGCCTGTCTGCGCCTACCAGACTCACGCCT-CCATGGGCCTAGCACCCACTTTGGGAGCCCCTGTCAAGGGAAC-TTGAGACACGTGTCAGTAGGCGATGCACAAACGCATCAACGCCGCATCTCCTAAACACGTCGAGTGTTAGGACTTGGCGCTGGGCTC-ATCCCTGTTCGCTCGCCGTTTACTAAGG-CAATCCCTCGTT-
	L337_138	GCTGTAATA-TTTAGCCTTAGATGGAGTTTACCACCTGC-TTTAGGCTGCACTCTCAAGCAACCT-GACTCTAGAATACGCCTGTCTGCGCCTACCAGACTCACGCCT-CCATGGGCCTAGCACCCACTTTGGGAGCCCCTGTCAAGGGAAC-TTGAGACACGTGTCAGTAGGCGATGCACAAACGCATCAACGCCGCATCTCCTAAACACGTCGAGTGTTAGGACTTGGCGCTGGGCTC-ATCCCTGTTCGCTCGCCGTTTACTAGGG-CAATCCCTGTTG-
	L339_237	GCTGTAATA-TTTAGCCTTAGATGGAGTTTACCACCTGC-TTTAGGCTGCACTCTCAAGCAACCT-GACTCTAGAATACGCCTGTCTGCGCCTACCAGACTCACGCCT-CCATGGGCCTAGCACCCACTTTGGGAGCCCCTGTCAAGGGAACGTTGAGACACGTGTCAGTAGGCGATGCACAAACGCATCAACGCCGCATCTCCTAAACACGTCGAGTGTTAGGACTTGGCGCTGGGCTC-ATCCCTGTTCGCTCGCCGTTTACTAGGG-CAATCCCTGTT--
	L339_204	GCTGTAATA-TTTAGCCTTAGATGGAGTTTACCACCTGC-TTTAGGCTGCACTCTCAAGCAACCT-GACTCTAGAATACGCCTGTCTGCGCCTACCAGACTCACGCCT-CCATGGGCCTAGCACCCACTTTGGGAGCCCCTGTCAAGGGAAC-TTGAGACACGTGTCAGTAGGCGATGCACAAACGCATCAACGCCGCATCTCCTAAACACGTCGAGTGTTAGGACTTGGCGCTGGGCTC-ATCCCTGTTCGCTCGCCGTTTACTAACG-GGAACTCCCATT-
	L341_148	GCTGTAATA-TTTAGCCTTAGATGGAGTTTACCACCTGC-TTTAGGCTGCACTCTCAAGCAACCT-GACTCTAGAATACGCCTGTCTGCGCCTACCAGACTCACGCCT-CCATGGGCCTAGCACCCACTTTGGGAGCCCCTGTCAAGGGAAC-TTGAGACACGTGTCAGTAGGCGATGCACAAACGCATCAACGCCGCATCTCCTAAACACGTCGAGTGTTAGGACTTGGCGCTGGGCTC-ATCCCTGTTCGCTCGCCGTTTACTAAGG-CAATCCCTGTTG-
	L345_170	GCTGTAATA-TTTAGCCTTAGATGGAGTTTACCACCTGC-TTTAGGCTGCACTCTCAAGCAACCT-GACTCTAGAATACGCCTGTCTGCGCCTACCAGACTCACGCCT-CCATGGGCCTAGCACCCACTTTGGGAGCCCCTGTCAAGGGAAC-TTGAGACACGTGTCAGTAGGCGATGCACAAACGCATCAACGCCGCATCTCCTAAACACGTCGAGTGTTAGGACTTGGCGCTGGGCTC-ATCCCTGTTCGCTCGCCGTTTACTAAGG-CAATCCCTGTTG-
	T249_389	GCTGTAATA-TTTAGCCTTAGATGGAGTTTACCACCTGC-TTTAGGCTGCACTCTCAAGCAACCT-GACTCTAGAATACGCCTGTCTGCGCCTACCAGACTCACGCCT-CCATGGGCCTAGCACCCACTTTGGGAGCCCCTGTCAAGGGAAC-TTGAGACACGTGTCAGTAGGCGATGCACAAACGCATCAACGCCGCATCTCCTAAACACGTCGAGTGTTAGGACTTGGCGCTGGGCTC-ATCCCTGTTCGCTCGCCGTTTACTAAGG-CAATCCCTGTTG-
	T251_210	GCTGTAATA-TTTAGCCTTAGATGGAGTTTACCACCTGC-TTTAGGCTGCACTCTCAAGCAACCTGGACTCTAGAATACGCCTGTCTGCGCCTACCAGACTCACGCCT-CCATGGGCCTAGCACCCACTTTGGGAGCCCCTGTCAAGGGAAC-TTGAGACACGTGTCAGTAGGCGATGCACAGACGCATCAACGCCGCATCTCCTAAACACGTCGAGTGTTAGGACTTGGCGCTGGGCTC-ATCCCTGTTCGCTCGCCGTTTACTAAGG-CAACTCCCTGT--
	T251_296	GCTGTAATA-TTTAGCCTTAGATGGAGTTTACCACCTGC-TTTAGGCTGCACTCTCAAGCAACCT-GACTCTAGAATACGCCTGTCTGCGCCTACCAGACTCACGCCT-CCATGGGCCTAGCACCCACTTTGGGAGCCCCTGTCAAGGGAAC-TTGAGACACGTGTCAGTAGGCGATGCACAGACGCATCAACGCCGCATCTCCTAAACACGTCGAGTGTTAGGACTTGGCGCTGGGCTC-ATCCCTGTTCGCTCGCCGTTTACTAAGG-CAATCCCTGTTG-
	T251_361	GCTGTAATA-TTTAGCCTTAGATGGAGTTTACCACCTGC-TTTAGGCTGCACTCTCAAGCAACCT-GACTCTAGAATACGCCTGTCTGCGCCTACCAGACTCACGCCT-CCATGGGCCTAGCACCCACTTTGGGAGCCCCTGTCAAGGGAAC-TTGAGACACGTGTCAGTAGGCGATGCACAAACGCATCAACGCCGCATCTCCTAAACACGTCGAGTGTTAGGACTTGGCGCTGGGCTC-ATCCCTGTTCGCTCGCCGTTTACTAAGG-GAATCCCATTTG-
	T252_517	GCTGTAATA-TTTAGCCTTAGATGGAGTTTACCACCTGC-TTTAGGCTGCACTCTCAAGCAACCT-GACTCTAGAATACGCCTGTCTGCGCCTACCAGACTCACGCCT-CCATGGGCCTAGCACCCACTTTGGGAGCCCCTGTCAAGGGAAC-TTGAGACACGTGTCAGTAGGCGATGCACAGACGCATCAACGCCGCATCTCCTAAACACGTCGAGTGTTAGGACTTGGCGCTGGGCTC-ATCCCTGTTCGCTCGCCGTTTACTAAGG-CAATCCCTGTTG-
	T252_316	GCTGTAATA-TTTAGCCTTAGATGGAGTTTACCACCTGC-TTTAGGCTGCACTCTCAAGCAACCT-GACTCTAGAATACGCCTGTCTGCGCCTACCAGACTCACGCCT-CCATGGGCCTAGCACCCACTTTGGGAGCCCCTGTCAAGGGAAC-TTGAGACACGTGTCAGTAGGCGATGCACAAACGCATCAACGCCGCATCTCCTAAACACGTCGAGTGTTAGGACTTGGCGCTGGGCTC-ATCCCTGTTCGCTCGCCGTTTACTAAGG-CAATCCCTGTTG-
;
end;
