# Supplementary material for: Biogeographic barriers drive co-diversification within associated eukaryotes of the Sarracenia alata pitcher plant system
Source: PeerJ. 2016 Jan 14;4:e1576. doi: 10.7717/peerj.1576 (PMC4715430; doi:10.7717/peerj.1576)
Supplement: Supplemental Information 2 [file peerj-04-1576-s004.zip › DRYAD_Satleretal/OTUs/Mite7_OTU_323.nex]

#NEXUS
begin taxa;
	dimensions ntax=45;
	taxlabels
	A254_48
	A256_14
	A256_33
	A256_77
	C235_81
	C235_101
	C235_87
	C236_9
	C236_41
	C236_1
	C237_51
	C238_91
	C238_48
	C238_23
	C238_42
	C238_36
	C238_50
	C238_80
	C238_54
	C238_83
	C239_33
	C239_4
	C239_1
	K244_23
	K245_7
	K246_45
	K246_42
	K246_31
	K247_53
	K247_17
	L172_16
	L173_22
	L174_2
	L173_57
	L176_25
	L176_53
	L262_28
	L262_27
	L262_91
	L288_1
	T249_51
	T249_23
	T249_9
	T252_32
	T252_83
;
end;
begin characters;
	dimensions nchar=279;
	format datatype=dna missing=? gap=-;
	matrix
	A254_48	-GCTGTAATATTTAGCC-TTAGATGGAGTTTACCACCTGCTTTAGGCTGCACTCTCAAGCAACCTGACTCTAGAATACGCCTGTCTGCGCCTACCAGACTCACGCCTCCATGGGCCTAGCACCCAC-TTTGGGAGCCCCTGTCAA-GGGAACTTGAGACACGTGTCAGTAGGCGATGCACAAACGCATCAACGCCGCATCTCCTAAACACGTCGAGTGTTAGGACTTGGCGCTGGCTCATCCCTGTTCGCTCGCCGTTACTAAGGGAATCCCATTTGGT
	A256_14	-GCTGTAATATTTAGCC-TTAGATGGAGTTTACCACCTGCTTTAGGCTGCACTCTCAAGCAACCTGACTCTAGAATACGCCTGTCTGCGCCTACCAGACTCACGCCTCCATGGGCCTAGCACCCAC-TTTGGGAGCCCCTGTCAA-GGGAACTTGAGACACGTGTCAGTAGGCGATGCACAAACGCATCAACGCCGCATCTCCTAAACACGTCGAGTGTTAGGACTTGGCGCTGGCTCATCCCTGTTCGCTCGCCGTTACTAAGGCAATCCCTGTTGGT
	A256_33	-GCTGTAATATTTAGCC-TTAGATGGAGTTTACCACCTGCTTTAGGCTGCACTCTCAAGCAACCTGACTCTAGAATACGCCTGTCTGCGCCTACCAGACTCACGCCTCCATGGGCCTAGCACCCAC-TTTGGGAGCCCCTGTCAA-GGGAACTTGAGACACGTGTCAGTAGGCGATGCACAAACGCATCAACGCCGCATCTCCTAAACACGTCGAGTGTTAGGACTTGGCGCTGGCTCATCCCTGTTCGCTCGCCGTTACTAAGGGAATCCCATTTGGT
	A256_77	-GCTGTAATATTTAGCC-TTAGATGGAGTTTACCACCTGCTTTAGGCTGCACTCTCAAGCAACCTGACTCTAGAATACGCCTGTCTGCGCCTACCAGACTCACGCCTCCATGGGCCTAGCACCCAC-TTTGGGAGCCCCTGTCAA-GGGAACTTGAGACACGTGTCAGTAGGCGATGCACAAACGCATCAACGCCGCATCTCCTAAACACGTCGAGTGTTAGGACTTGGCGCTGGCTCATCCCTGTTCGCTCGCCGTTACTAAGGGAATCCCATTTGGT
	C235_81	-GCTGTAATATTTAGCC-TTAGATGGAGTTTACCACCTGCTTTAGGCTGCACTCTCAAGCAACCTGACTCTAGAATACGCCTGTCTGCGCCTACCAGACTCACGCCTCCATGGGCCTAGCACCCAC-TTTGGGAGCCCCTGTCAA-GGGAACTTGAGACACGTGTCAGTAGGCGATGCACAAACGCATCAACGCCGCATCTCCTAAACACGTCGAGTGTTAGGACTTGGCGCTGGCTCATCCCTGTTCGCTCGCCGTTACTAAGGGAATCCCATTTGGT
	C235_101	-GCTGTAATATTTAGCC-TTAGATGGAGTTTACCACCTGCTTTAGGCTGCACTCTCAAGCAACCTGACTCTAGAATACGCCTGTCTGCGCCTACCAGACTCACGCCTCCATGGGCCTAGCACCCAC-TTTGGGAGCCCCTGTCAA-GGGAACTTGAGACACGTGTCAGTAGGCGATGCACAAACGCATCAACGCCGCATCTCCTAAACACGTCGAGTGTTAGGACTTGGCGCTGGCTCATCCCTGTTCGCTCGCCGTTACTAAGGGAATCCCATTTGGT
	C235_87	-GCTGTAATATTTAGCC-TTAGATGGAGTTTACCACCTGCTTTAGGCTGCACTCTCAAGCAACCTGACTCTAGAATACGCCTGTCTGCGCCTACCAGACTCACGCCTCCATGGGCCTAGCACCCAC-TTTGGGAGCCCCTGTCAA-GGGAACTTGAGACACGTGTCAGTAGGCGATGCACAAACGCATCAACGCCGCATCTCCTAAACACGTCGAGTGTTAGGACTTGGCGCTGGCTCATCCCTGTTCGCTCGCCGTTACTAAGGGAATCCCATTTGGT
	C236_9	-GCTGTAATATTTAGCC-TTAGATGGAGTTTACCACCTGCTTTAGGCTGCACTCTCAAGCAACCTGACTCTAGAATACGCCTGTCTGCGCCTACCAGACTCACGCCTCCATGGGCCTAGCACCCAC-TTTGGGAGCCCCTGTCAA-GGGAACTTGAGACACGTGTCAGTAGGCGATGCACAAACGCATCAACGCCGCATCTCCTAAACACGTCGAGTGTTAGGACTTGGCGCTGGCTCATCCCTGTTCGCTCGCCGTTACTAAGGCAATCCCTGTTGGT
	C236_41	-GCTGTAATATTTAGCC-TTAGATGGAGTTTACCACCTGCTTTAGGCTGCACTCTCAAGCAACCTGACTCTAGAATACGCCTGTCTGCGCCTACCAGACTCACGCCTCCATGGGCCTAGCACCCAC-TTTGGGAGCCCCTGTCAA-GGGAACTTGAGACACGTGTCAGTAGGCGATGCACAAACGCATCAACGCCGCATCTCCTAAACACGTCGAGTGTTAGGACTTGGCGCTGGCTCATCCCTGTTCGCTCGCCGTTACTAAGGGAATCCCATTTGGT
	C236_1	-GCTGTAATATTTAGCC-TTAGATGGAGTTTACCACCTGCTTTAGGCTGCACTCTCAAGCAACCTGACTCTAGAATACGCCTGTCTGCGCCTACCAGACTCACGCCTCCATGGGCCTAGCACCCAC-TTTGGGAGCCCCTGTCAA-GGGAACTTGAGACACGTGTCAGTAGGCGATGCACAAACGCATCAACGCCGCATCTCCTAAACACGTCGAGTGTTAGGACTTGGCGCTGGCTCATCCCTGTTCGCTCGCCGTTACTAAGGGAATCCCATTTGGT
	C237_51	-GCTGTAATATTTAGCC-TTAGATGGAGTTTACCACCTGCTTTAGGCTGCACTCTCAAGCAACCTGACTCTAGAATACGCCTGTCTGCGCCTACCAGACTCACGCCTCCATGGGCCTAGCACCCAC-TTTGGGAGCCCCTGTCAA-GGGAACTTGAGACACGTGTCAGTAGGCGATGCACAAACGCATCAACGCCGCATCTCCTAAACACGTCGAGTGTTAGGACTTGGCGCTGGCTCATCCCTGTTCGCTCGCCGTTACTAAGGGAATCCCATTTGGT
	C238_91	GCTCGTAATATTTAGCC-TTAGATGGAGTTTACCACCTGCTTTAGGCTGCACTCTCAAGCAACCTGACTCTAGAATACGCCTGTCTGCGCCTACCAGACTCACGCCTCCATGGGCCTAGCACCCAC-TTTGGGAGCCCCTGTCAA-GGGAACTTGAGACACGTGTCAGTAGGCGATGCACAAACGCATCAACGCCGCATCTCCTAAACACGTCGAGTGTTAGGACTTGGCGCTGGCTCATCCCTGTTCGCTCGCCGTTACTAAGGGAATCCCATTTGG-
	C238_48	-GCTGTAATATTTAGCC-TTAGATGGAGTTTACCACCTGCTTTAGGCTGCACTCTCAAGCAACCTGACTCTAGAATACGCCTGTCTGCGCCTACCAGACTCACGCCTCCATGGGCCTAGCACCCAC-TTTGGGAGCCCCTGTCAA-GGGAACTTGAGACACGTGTCAGTAGACGATGCACAAACGCATCAACGCCGCATCTCCTAAACACGTCGAGTGTTAGGACTTGGCGCTGGCTCATCCCTGTTCGCTCGCCGTTACTAAGGCAATCCCTGTTGGT
	C238_23	-GCTGTAATATTTAGCC-TTAGATGGAGTTTACCACCTGCTTTAGGCTGCACTCTCAAGCAACCTGACTCTAGAATACGCCTGTCTGCGCCTACCAGACTCACGCCTCCATGGGCCTAGCACCCAC-TTTGGGAGCCCCTGTCAA-GGGAACTTGAGACACGTGTCAGTAGGCGATGCACAAACGCATCAACGCCGCATCTCCTAAACACGTCGAGTGTTAGGACTTGGCGCTGGCTCATCCCTGTTCGCTCGCCGTTACTAAGGGAATCCCTGTTGGT
	C238_42	-GCTGTAATATTTAGCC-TTAGATGGAGTTTACCACCTGCTTTAGGCTGCACTCTCAAGCAACCTGACTCTAGAATACGCCTGTCTGCGCCTACCAGACTCACGCCTCCATGGGCCTAGCACCCAC-TTTGGGAGCCCCTGTCAA-GGGAACTTGAGACACGTGTCAGTAGGCGATGCACAAACGCATCAACGCCGCATCTCCTAAACACGTCGAGTGTTAGGACTTGGCGCTGGCTCATCCCTGTTCGCTCGCCGTTACTAAGGGAATCCCATTTGGT
	C238_36	-GCTGTAATATTTAGCC-TTAGATGGAGTTTACCACCTGCTTTAGGCTGCACTCTCAAGCAACCTGACTCTAGAATACGCCTGTCTGCGCCTACCAGACTCACGCCTCCATGGGCCTAGCACCCAC-TTTGGGAGCCCCTGTCAA-GGGAACTTGAGACACGTGTCAGTAGGCGATGCACAAACGCATCAACGCCGCATCTCCTAAACACGTCGAGTGTTAGGACTTGGCGCTGGCTCATCCCTGTTCGCTCGCCGTTACTAAGGGAATCCCATTTGGT
	C238_50	-GCTGTAATATTTAGCC-TTAGATGGAGTTTACCACCTGCTTTAGGCTGCACTCTCAAGCAACCTGACTCTAGAATACGCCTGTCTGCGCCTACCAGACTCACGCCTCCATGGGCCTAGCACCCAC-TTTGGGAGCCCCTGTCAA-GGGAACTTGAGACACGTGTCAGTAGGCGATGCACAAACGCATCAACGCCGCATCTCCTAAACACGTCGAGTGTTAGGACTTGGCGCTGGCTCATCCCTGTTCGCTCGCCGTTACTAAGGGAATCCCATTTGGT
	C238_80	-GCTGTAATATTTAGCC-TTAGATGGAGTTTACCACCTGCTTTAGGCTGCACTCTCAAGCAACCTGACTCTAGAATACGCCTGTCTGCGCCTACCAGACTCACGCCTCCATGGGCCTAGCACCCAC-TTTGGGAGCCCCTGTCAA-GGGAACTTGAGACACGTGTCAGTAGGCGATGCACAAACGCATCAACGCCGCATCTCCTAAACACGTCGAGTGTTAGGACTTGGCGCTGGCTCATCCCTGTTCGCTCGCCGTTACTAAGGGAATCCCATTTGGT
	C238_54	-GCTGTAATATTTAGCC-TTAGATGGAGTTTACCACCTGCTTTAGGCTGCACTCTCAAGCAACCTGACTCTAGAATACGCCTGTCTGCGCCTACCAGACTCACGCCTCCATGGGCCTAGCACCCAC-TTTGGGAGCCCCTGTCAA-GGGAACTTGAGACACGTGTCAGTAGGCGATGCACAAACGCATCAACGCCGCATCTCCTAAACACGTCGAGTGTTAGGACTTGGCGCTGGCTCATCCCTGTTCGCTCGCCGTTACTAAGGGAATCCCATTTGGT
	C238_83	-GCTGTAATATTTAGCC-TTAGATGGAGTTTACCACCTGCTTTAGGCTGCACTCTCAAGCAACCTGACTCTAGAATACGCCTGTCTGCGCCTACCAGACTCACGCCTCCATGGGCCTAGCACCCAC-TTTGGGAGCCCCTGTCAA-GGGAACTTGAGACACGTGTCAGTAGGCGATGCACAAACGCATCAACGCCGCATCTCCTAAACACGTCGAGTGTTAGGACTTGGCGCTGGCTCATCCCTGTTCGCTCGCCGTTACTAAGGGAATCCCATTTGGT
	C239_33	-GCTGTAATATTTAGCC-TTAGATGGAGTTTACCACCTGCTTTAGGCTGCACTCTCAAGCAACCTGACTCTAGAATACGCCTGTCTGCGCCTACCAGACTCACGCCTCCATGGGCCTAGCACCCAC-TTTGGGAGCCCCTGTCAA-GGGAACTTGAGACACGTGTCAGTAGGCGATGCACAAACGCATCAACGCCGCATCTCCTAAACACGTCGAGTGTTAGGACTTGGCGCTGGCTCATCCCTGTTCGCTCGCCGTTACTAAGGGAATCCCATTTGGT
	C239_4	-GCTGTAATATTTAGCC-TTAGATGGAGTTTACCACCTGCTTTAGGCTGCACTCTCAAGCAACCTGACTCTAGAATACGCCTGTCTGCGCCTACCAGACTCACGCCTCCATGGGCCTAGCACCCAC-TTTGGGAGCCCCTGTCAA-GGGAACTTGAGACACGTGTCAGTAGGCGATGCACAAACGCATCAACGCCGCATCTCCTAAACACGTCGAGTGTTAGGACTTGGCGCTGGCTCATCCCTGTTCGCTCGCCGTTACTAAGGGAATCCCATTTGGT
	C239_1	-GCTGTAATATTTAGCC-TTAGATGGAGTTTACCACCTGCTTTAGGCTGCACTCTCAAGCAACCTGACTCTAGAATACGCCTGTCTGCGCCTACCAGACTCACGCCTCCATGGGCCTAGCACCCAC-TTTGGGAGCCCCTGTCAA-GGGAACTTGAGACACGTGTCAGTAGGCGATGCACAAACGCATCAACGCCGCATCTCCTAAACACGTCGAGTGTTAGGACTTGGCGCTGGCTCATCCCTGTTCGCTCGCCGTTACTAAGGGAATCCCATTTGGT
	K244_23	-GCTGTAATATTTAGCC-TTAGATGGAGTTTACCACCTGCTTTAGGCTGCACTCTCAAGCAACCTGACTCTAGAATACGCCTGTCTGCGCCTACCAGACTCACGCCTCCATGGGCCTAGCACCCAC-TTTGGGAGCCCCTGTCAA-GGGAACTTGAGACACGTGTCAGTAGGCGATGCACAAACGCATCAACGCCGCATCTCCTAAACACGTCGAGTGTTAGGACTTGGCGCTGGCTCATCCCTGTTCGCTCGCCGTTACTAAGGGAATCCCATTTGGT
	K245_7	-GCTGTAATATTTAGCC-TTAGATGGAGTTTACCACCTGCTTTAGGCTGCACTCTCAAGCAACCTGACTCTAGAATACGCCTGTCTGCGCCTACCAGACTCACGCCTCCATGGGCCTAGCACCCAC-TTTGGGAGCCCCTGTCAA-GGGAACTTGAGACACGTGTCAGTAGGCGATGCACAAACGCATCAACGCCGCATCTCCTAAACACGTCGAGTGTTAGGACTTGGCGCTGGCTCATCCCTGTTCGCTCGCCGTTACTAAGGGAATCCCATTTGGT
	K246_45	-GCTGTAATATTTAGCC-TTAGATGGAGTTTACCACCTGCTTTAGGCTGCACTCTCAAGCAACCTGACTCTAGAATACGCCTGTCTGCGCCTACCAGACTCACGCCTCCATGGGCCTAGCACCCAC-TTTGGGAGCCCCTGTCAA-GGGAACTTGAGACACGTGTCAGTAGGCGATGCACAAACGCATCAACGCCGCATCTCCTAAACACGTCGAGTGTTAGGACTTGGCGCTGGCTCATCCCTGTTCGCTCGCCGTTACTAAGGGAATCCCATTTGGT
	K246_42	-GCTGTAATATTTAGCC-TTAGATGGAGTTTACCACCTGCTTTAGGCTGCACTCTCAAGCAACCTGACTCTAGAATACGCCTGTCTGCGCCTACCAGACTCACGCCTCCATGGGCCTAGCACCCAC-TTTGGGAGCCCCTGTCAA-GGGAACTTGAGACACGTGTCAGTAGGCGATGCACAAACGCATCAACGCCGCATCTCCTAAACACGTCGAGTGTTAGGACTTGGCGCTGGCTCATCCCTGTTCGCTCGCCGTTACTAAGGGAATCCCATTTGGT
	K246_31	-GCTGTAATATTTAGCC-TTAGATGGAGTTTACCACCTGCTTTAGGCTGCACTCTCAAGCAACCTGACTCTAGAATACGCCTGTCTGCGCCTACCAGACTCACGCCTCCATGGGCCTAGCACCCAC-TTTGGGAGCCCCTGTCAA-GGGAACTTGAGACACGTGTCAGTAGGCGATGCACAAACGCATCAACGCCGCATCTCCTAAACACGTCGAGTGTTAGGACTTGGCGCTGGCTCATCCCTGTTCGCTCGCCGTTACTAAGGGAATCCCATTTGGT
	K247_53	-GCTGTAATATTTAGCC-TTAGATGGAGTTTACCACCTGCTTTAGGCTGCACTCTCAAGCAACCTGACTCTAGAATACGCCTGTCTGCGCCTACCAGACTCACGCCTCCATGGGCCTAGCACCCAC-TTTGGGAGCCCCTGTCAA-GGGAACTTGAGACACGTGTCAGTAGGCGATGCACAAACGCATCAACGCCGCATCTCCTAAACACGTCGAGTGTTAGGACTTGGCGCTGGCTCATCCCTGTTCGCTCGCCGTTACTAAGGGAATCCCATTTGGT
	K247_17	-GCTGTAATATTTAGCC-TTAGATGGAGTTTACCACCTGCTTTAGGCTGCACTCTCAAGCAACCTGACTCTAGAATACGCCTGTCTGCGCCTACCAGACTCACGCCTCCATGGGCCTAGCACCCAC-TTTGGGAGCCCCTGTCAA-GGGAACTTGAGACACGTGTCAGTAGGCGATGCACAAACGCATCAACGCCGCATCTCCTAAACACGTCGAGTGTTAGGACTTGGCGCTGGCTCATCCCTGTTCGCTCGCCGTTACTAAGGGAATCCCATTTGGT
	L172_16	-GCTGTAATATTTAGCC-TTAGATGGAGTTTACCACCTGCTTTAGGCTGCACTCTCAAGCAACCTGACTCTAGAATACGCCTGTCTGCGCCTACCAGACTCACGCCTCCATGGGCCTAGCACCCAC-TTTGGGAGCCCCTGTCAA-GGGAACTTGAGACACGTGTCAGTAGGCGATGCACAAACGCATCAACGCCGCATCTCCTAAACACGTCGAGTGTTAGGACTTGGCGCTGGCTCATCCCTGTTCGCTCGCCGTTACTAAGGGAATCCCATTTGGT
	L173_22	-GCTGTAATATTTAGCC-TTAGATGGAGTTTACCACCTGCTTTAGGCTGCACTCTCAAGCAACCTGACTCTAGAATACGCCTGTCTGCGCCTACCAGACTCACGCCTCCATGGGCCTAGCACCCAC-TTTGGGAGCCCCTGTCAA-GGGAACTTGAGACACGTGTCAGTAGGCGATGCACAAACGCATCAACGCCGCATCTCCTAAACACGTCGAGTGTTAGGACTTGGCGCTGGCTCATCCCTGTTCGCTCGCCGTTACTAAGGGAATCCCATTTGGT
	L174_2	GCGTGTAATATTTAGCC-TTAGATGGAGTTTACCACCTGCTTTAGGCTGCACTCTCAAGCAACCTGACTCTAGAATACGCCTGTCTGCGCCTACCAGACTCACGCCTCCATGGGCCTAGCACCCAC-TTTGGGAGCCCCTGTCAA-GGGAACTTGAGACACGTGTCAGTAGGCGATGCACAAACGCATCAACGCCGCATCTCCTAAACACGTCGAGTGTTAGGACTTGGCGCTGGCTCATCCCTGTTCGCTCGCCGTTACTAAGGGAATCCCATTTGG-
	L173_57	-GCTGTAATATTTAGCC-TTAGATGGAGTTTACCACCTGCTTTAGGCTGCACTCTCAAGCAACCTGACTCTAGAATACGCCTGTCTGCGCCTACCAGACTCACGCCTCCATGGGCCTAGCACCCAC-TTTGGGAGCCCCTGTCAA-GGGAACTTGAGACACGTGTCAGTAGGCGATGCACAAACGCATCAACGCCGCATCTCCTAAACACGTCGAGTGTTAGGACTTGGCGCTGGCTCATCCCTGTTCGCTCGCCGTTACTAAGGGAATCCCATTTGGT
	L176_25	-GCTGTAATATTTAGCC-TTAGATGGAGTTTACCACCTGCTTTAGGCTGCACTCTCAAGCAACCTGACTCTAGAATACGCCTGTCTGCGCCTACCAGACTCACGCCTCCATGGGCCTAGCACCCAC-TTTGGGAGCCCCTGTCAA-GGGAACTTGAGACACGTGTCAGTAGGCGATGCACAAACGCATCAACGCCGCATCTCCTAAACACGTCGAGTGTTAGGACTTGGCGCTGGCTCATCCCTGTTCGCTCGCCGTTACTAAGGGAATCCCATTTGGT
	L176_53	-GCTGTAATATTTAGCC-TTAGATGGAGTTTACCACCTGCTTTAGGCTGCACTCTCAAGCAACCTGACTCTAGAATACGCCTGTCTGCGCCTACCAGACTCACGCCTCCATGGGCCTAGCACCCAC-TTTGGGAGCCCCTGTCAA-GGGAACTTGAGACACGTGTCAGTAGGCGATGCACAAACGCATCAACGCCGCATCTCCTAAACACGTCGAGTGTTAGGACTTGGCGCTGGCTCATCCCTGTTCGCTCGCCGTTACTAAGGGAATCCCATTTGGT
	L262_28	-GCTGTAATATTTAGCC-TTAGATGGAGTTTACCACCTGCTTTAGGCTGCACTCTCAAGCAACCTGACTCTAGAATACGCCTGTCTGCGCCTACCAGACTCACGCCTCCATGGGCCTAGCACCCAC-TTTGGGAGCCCCTGTCAA-GGGAACTTGAGACACGTGTCAGTAGGCGATGCACAAACGCATCAACGCCGCATCTCCTAAACACGTCGAGTGTTAGGACTTGGCGCTGGCTCATCCCTGTTCGCTCGCCGTTACTAAGGGAATCCCATTTGGT
	L262_27	-GCTGTAATATTTAGCC-TTAGATGGAGTTTACCACCTGCTTTAGGCTGCACTCTCAAGCAACCTGACTCTAGAATACGCCTGTCTGCGCCTACCAGACTCACGCCTCCATGGGCCTAGCACCCAC-TTTGGGAGCCCCTGTCAA-GGGAACTTGAGACACGTGTCAGTAGGCGATGCACAAACGCATCAACGCCGCATCTCCTAAACACGTCGAGTGTTAGGACTTGGCGCTGGCTCATCCCTGTTCGCTCGCCGTTACTAAGGGAATCCCATTTGGT
	L262_91	-GCTGTAATATTTAGCC-TTAGATGGAGTTTACCACCTGCTTTAGGCTGCACTCTCAAGCAACCTGACTCTAGAATACGCCTGTCTGCGCCTACCAGACTCACGCCTCCATGGGCCTAGCACCCAC-TTTGGGAGCCCCTGTCAA-GGGAACTTGAGACACGTGTCAGTAGGCGATGCACAAACGCATCAACGCCGCATCTCCTAAACACGTCGAGTGTTAGGACTTGGCGCTGGCTCATCCCTGTTCGCTCGCCGTTACTCAGGGAATCCTTGTTAGT
	L288_1	-GCTGTAATATTTAGCC-TTAGATGGAGTTTACCACCTGCTTTAGGCTGCACTCTCAAGCAACCTGACTCTAGAATACGCCTGTCTGCGCCTACCAGACTCACGCCTCCATGGGCCTAGCACCCAC-TTTGGGAGCCCCTGTCAA-GGGAACTTGAGACACGTGTCAGTAGGCGATGCACAAACGCATCAACGCCGCATCTCCTAAACACGTCGAGTGTTAGGACTTGGCGCTGGCTCATCCCTGTTCGCTCGCCGTTACTAAGGGAATCCCATTTGGT
	T249_51	GCTGTAAATATTTAGCC-TTAGATGGAGTTTACCACCTGCTTTAGGCTGCACTCTCAAGCAACCTGACTCTAGAATACGCCTGTCTGCGCCTACCAGACTCACGCCTCCATGGGCCTAGCACCCAC-TTTGGGAGCCCCTGTCAAGGGGAACTTGAGACACGTGTCAGTAGGCGATGCACAAACGCATCAACGCCGCATCTCCTAAACACGTCGAGTGTTAGGACTTGGCGCTGGCTCATCCCTGTTCGCTCGCCGTTACTAAGGGAATCCCATTTG--
	T249_23	-GCTGTAATATTTAGCC-TTAGATGGAGTTTACCACCTGCTTTAGGCTGCACTCTCAAGCAACCTGACTCTAGAATACGCCTGTCTGCGCCTACCAGACTCACGCCTCCATGGGCCTAGCACCCAC-TTTGGGAGCCCCTGTCAA-GGGAACTTGAGACACGTGTCAGTAGGCGATGCACAAACGCATCAACGCCGCATCTCCTAAACACGTCGAGTGTTAGGACTTGGCGCTGGCTCATCCCTGTTCGCTCGCCGTTACTAAGGGAATCCCATTTGGT
	T249_9	-GCTGTAATATTTAGCC-TTAGATGGAGTTTACCACCTGCTTTAGGCTGCACTCTCAAGCAACCTGACTCTAGAATACGCCTGTCTGCGCCTACCAGACTCACGCCTCCATGGGCCTAGCACCCAC-TTTGGGAGCCCCTGTCAA-GGGAACTTGAGACACGTGTCAGTAGGCGATGCACAAACGCATCAACGCCGCATCTCCTAAACACGTCGAGTGTTAGGACTTGGCGCTGGCTCATCCCTGTTCGCTCGCCGTTACTAAGGGAATCCCATTTGGT
	T252_32	-GCTGTAATATTTAGCC-TTAGATGGAGTTTACCACCTGCTTTAGGCTGCACTCTCAAGCAACCTGACTCTAGAATACGCCTGTCTGCGCCTACCAGACTCACGCCTCCATGGGCCTAGCACCCAC-TTTGGGAGCCCCTGTCAA-GGGAACTTGAGACACGTGTCAGTAGGCGATGCACAAACGCATCAACGCCGCATCTCCTAAACACGTCGAGTGTTAGGACTTGGCGCTGGCTCATCCCTGTTCGCTCGCCGTTACTAAGGGAATCCCATTTGGT
	T252_83	GCTGGTAATATTTAGCCGTTAGATGGAGTTTACCACCTGCTTTAGGCTGCACTCTCAAGCAACCTGACTCTAGAATACGCCTGTCTGCGCCTACCAGACTCACGCCTCCATGGGCCTAGCACCCACTTTTGGGAGCCCCTGTCAA-GGGAACTTGAGACACGTGTCAGTAGGCGATGCACAAACGCATCAACGCCGCATCTCCTAAACACGTCGAGTGTTAGGACTTGGCGCTGGCTCATCCCTGTTCGCTCGCCGTTACTAAGGCAATCCCTGTT---
;
end;
