# Supplementary material for: Biogeographic barriers drive co-diversification within associated eukaryotes of the Sarracenia alata pitcher plant system
Source: PeerJ. 2016 Jan 14;4:e1576. doi: 10.7717/peerj.1576 (PMC4715430; doi:10.7717/peerj.1576)
Supplement: Supplemental Information 2 [file peerj-04-1576-s004.zip › DRYAD_Satleretal/OTUs/Nematoda1_OTU_7.nex]

#NEXUS
begin taxa;
	dimensions ntax=79;
	taxlabels
	A331_43
	A331_196
	A331_58
	A331_1
	A331_190
	A331_101
	A331_20
	A331_40
	K243_195
	K243_219
	K243_11
	K243_383
	K243_89
	K243_54
	K243_397
	K244_65
	K244_296
	K244_185
	K244_17
	K244_281
	K244_303
	K244_301
	K244_324
	K244_7
	K244_40
	K244_25
	K246_303
	K246_388
	K246_248
	K246_30
	K246_27
	K246_125
	K246_208
	K246_144
	K246_146
	K246_335
	K246_85
	K246_311
	K247_162
	K247_57
	K247_68
	K247_24
	K246_186
	K318_107
	K246_52
	K322_215
	K322_331
	K322_383
	K322_414
	K322_429
	K322_447
	K322_439
	K322_347
	K322_253
	K322_7
	K322_66
	K322_269
	K322_165
	K322_282
	K322_80
	K322_285
	K322_10
	K322_300
	K322_122
	K322_499
	K322_456
	K322_160
	K322_369
	K322_14
	K322_461
	K322_129
	K322_515
	K322_182
	K322_137
	K322_290
	K322_513
	L284_30
	T251_3
	T251_131
;
end;
begin characters;
	dimensions nchar=294;
	format datatype=dna missing=? gap=-;
	matrix
	A331_43	-ATAGTTA-TA-TTT--AGC-TTTAGGTG-AAG-TTTACCACCTGC-TTTAGGCTGTGTTTTCAAACAACCCGACTCACAGAGCAATTCAAACTTTGAACGAATGATCGACTTAACAGGTCTATCACCTTCTATGGAACTCTAGTCAAA--GAGAACTTAAGTCAACTCATTCAAAG-CAACAAATTACTCTATACGCTACACCTCGCCACACCATTACAGCATGGAGATTAAGCGCTG-AGCTCTTCCCGTTTCACTC--GC-AG-TTACTAAGGGAACTCCCTTTTTAGT--
	A331_196	-ATAGTTA-TA-TTT--AGC-TTTAGGTG-AAG-TTTACCACCTGC-TTTAGGCTGTGTTTTCAAACAACCCGACTCACAGAGCAATTCAAACTTTGAACGAATGATCGACTTAACAGGTCTATCACCTTCTATGGAACTCTAGTCAAA--GAGAACTTAAGTCAACTCATTCAAAG-CAACAAATTACTCTATACGCTACACCTCGCCACACCATTACAGCATGGAGATTAAGCGCTG-AGCTCTTCCCGTTTCACTC--GC-AG-TTACTAAGGGAATCCTTTTTACGTT--
	A331_58	-ATAGTTA-TA-TTT--AGC-TTTAGGTG-AAG-TTTACCACCTGC-TTTAGGCTGTGTTTTCAAACAACCCGACTCACAGAGCAATTCAAACTTTGAACGAATGATCGACTTAACAGGTCTATCACCTTCTATGGAACTCTAGTCAAA--GAGAACTTAAGTCAACTCATTCAAAG-CAACAAATTACTCTATACGCTACACCTCGCCACACCATTACAGCATGGAGATTAAGCGCTG-AGCTCTTCCCGTTTCACTC--GC-AG-TTACTAAGGGAATCCTTTTTAGTTT--
	A331_1	-ATAGTTA-TA-TTT--AGC-TTTAGGTG-AAG-TTTACCACCTGC-TTTAGGCTGTGTTTTCAAACAACCCGACTCACAGAGCAATTCAAACTTTGAACGAATGATCGACTTAACAGGTCTATCACCTTCTATGGAACTCTAGTCAAA--GAGAACTTAAGTCAACTCATTCAAAG-CAACAAATTACTCTATACGCTACACCTCGCCACACCATTACAGCATGGAGATTAAGCGCTG-AGCTCTTCCCGTTTCACTC--GC-AG-TTACTAAGGGAATCCTTTTTAGTTT--
	A331_190	-ATAGTTA-TA-TTT--AGC-TTTAGGTG-AAG-TTTACCACCTGC-TTTAGGCTGTGTTTTCAAACAACCCGACTCACAGAGCAATTCAAACTTTGAACGAATGATCGACTTAACAGGTCTATCACCTTCTATGGAACTCTAGTCAAA--GAGAACTTAAGTCAACTCATTCAAAG-CAACAAATTACTCTATACGCTACACCTCGCCACACCATTACAGCATGGAGATTAAGCGCTG-AGCTTTTCCCGTTTCACTC--GC-AG-TTACTAAGGGAATCCTTTTTAGTTT--
	A331_101	-ATAGTTA-TA-TTT--AGC-TTTAGGTG-AAG-TTTACCA-CTGC-TTTAGGCTGTGTTTTCAAACAACCCGACTCACAGAGCAATTCAAACTTTGAACGAATGATCGACTTAACAGGTCTATCACCTTCTATGGAACTCTAGTCAAA--GAGAACTTAAGTCAACTCATTCAAAG-CAACAAATTACTCTATACGCTACACCTCGCCACACCATTACAGCATGGAGATTAAGCGCTG-AGCTCTTCCCGTTTCACTC--GC-AG-TTACTAAGGGAATCCTTTTTAGTTTC-
	A331_20	-ATAGTTA-TA-TTT--AGC-TTTAGGTG-AAG-TTTACCACCTGC-TTTAGGCTGTGTTTTCAAACAACCCGACTCACAGAGCAATTCAAACTTTGAACGAATGATCGACTTAACAGGTCTATCACCTTCTATGGAACTCTAGTCAAA--GAGAACTTAAGTCAACTCATTCAAAG-CAACAAATTACTCTATACGCTACACCTCGCCACACCATTACAGCATGGAGATTAAGCGCTG-AGCTCTTCCCGTTTCACTC--GC-AG-TTACTAAGGGATCCTTTTTAGTTTC--
	A331_40	-ATAGTTA-TA-TTT--AGC-TTTAGGTG-AAG-TTTACCACCTGC-TTTAGGCTGTGTTTTCAAACAACCCGACTCACAGAGCAATTCAAACTTTGAACGAATGATCGACTTAACAGGTCTATCACCTTCTATGGAACTCTAGTCAAA--GAGAACTTAAGTCAACTCATTCAAAG-CAACAAATTACTCTATACGCTACACCTCGCCACACCATTACAGCATGGAGATTAAGCGCTG-AGCTCTTCCCGTTTCACTC--GC-AG-TTACTAAGGGATCCCATTTGGTTTC--
	K243_195	-ATAGTTA-TA-TTT--AGC-TTTAGGTG-AAG-TTTACCACCTGC-TTTAGGCTGTGTTTTCAAACAACCCGACTCACAGAGCAATTCAAACTTTGAACGAATGATCGACTTAACAGGTCTATCACCTTCTATGGAACTCTAGTCAAA--GAGAACTTAAGTCAACTCATTCAAAG-CAACAAATTACTCTATACGCTACACCTCGCCACACCATTACAGCATGGAGATTAAGCGCTG-AGCTCTTCCCGTTTCACTC--GC-AG-TTACTAAGGGAATCCCTTTTACGTT--
	K243_219	-ATAGTTA-TA-TTT--AGC-TTTAGGTG-AAG-TTTACCACCTGC-TTTAGGCTGTGTTTTCAAACAACCCGACTCACAGAGCAATTCAAACTTTGAACGAATGATCGACTTAACAGGTCTATCACCTTCTATGGAACTCTAGTCAAA--GAGAACTTAAGTCAACTCATTCAAAG-CAACAAATTACTCTATACGCTACACCTCGCCACACCATTACAGCATGGAGATTAAGCGCTG-AGCTCTTCCCGTTTCACTC--GC-CGTTTACTAAGGCAATCCCTGTTGGTT---
	K243_11	-ATAGTTA-TA-TTT--AGC-TTTAGGTG-AAG-TTTACCACCTGC-TTTAGGCTGTGTTTTCAAACAACCCGACTCACAGAGCAATTCAAACTTTGAACGAATGATCGACTTAACAGGTCTATCACCTTCTATGGAACTCTAGTCAAA--GAGAACTTAAGTCAACTCATTCAAAG-CAACAAATTACTCTATACGCTACACCTCGCCACACCATTACAGCATGGAGATTAAGCGCTG-AGCTCTTCCCGTTTCACTC--GC-AG-TTACTAAGGGAATCCTTTTTAGTTT--
	K243_383	-ATAGTTA-TA-TTT--AGC-TTTAGGTG-AAG-TTTACCACCTGC-TTTAGGCTGTGTTTTCAAACAACCCGACTCACAGAGCAATTCAAACTTTGAACGAATGATCGACTTAACAGGTCTATCACCTTCTATGGAACTCTAGTCAAA--GAGAACTTAAGTCAACTCATTCAAAG-CAACAAATTACTCTATACGCTACACCTCGCCACACCATTACAGCATGGAGATTAAGCGCTG-AGCTCTTCCCGTTTCACTC--GC-AG-TTACTAAGGGAATCCTTTTTAGTTT--
	K243_89	-ATAGTTA-TA-TTT--AGC-TTTAGGTG-AAG-TTTACCACCTGC-TTTAGGCTGTGTTTTCAAACAACCCGACTCACAGAGCAATTCAAACTTTGAACGAATGATCGACTTAACAGGTCTATCACCTTCTATGGAACTCTAGTCAAA--GAGAACTTAAGTCAACTCATTCAAAG-CAACAAATTACTCTATACGCTACACCTCGCCACACCATTACAGCATGGAGATTAAGCGCTG-AGCTCTTCCCGTTTCACTC--GC-AG-TTACTAAGGGAATCCTTTTTACGTT--
	K243_54	-ATAGTTA-TA-TTT--AGC-TTTAGGTG-AAG-TTTACCACCTGC-TTTAGGCTGTGTTTTCAAACAACCCGACTCACAGAGCAATTCAAACTTTGAACGAATGATCGACTTAACAGGTCTATCACCTTCTATGGAACTCTAGTCAAA--GAGAACTTAAGTCAACTCATTCAAAG-CAACAAATTACTCTATACGCTACACCTCGCCACACCATTACAGCATGGAGATTAAGCGCTG-AGCTCTTCCCGTTTCACTC--GC-CG-TTACTAAGGCAATCCCTGTTGGTTT--
	K243_397	-ATAGTTA-TA-TTT--AGC-TTTAGGTG-AAG-TTTACCACCTGC-TTTAGGCTGTGTTTTCAAACAACCCGACTCACAGAGCAATTCAAACTTTGAACGAATGATCGACTTAACAGGTCTATCACCTTCTATGGAACTCTAGTCAAA--GAGAACTTAAGTCAACTCATTCAAAG-CAACAAATTACTCTATACGCTACACCTCGCCACACCATTACAGCATGGAGATTAAGCGCTG-AGCTCTTCCCGTTTCACTC--GC-AG-TTACTAAGGGAATCCTTTTTAGTTT--
	K244_65	-ATAGTTA-TA-TTT--AGC-TTTAGGTG-AAG-TTTACCACCTGC-TTTAGGCTGTGTTTTCAAACAACCCGACTCACAGAGCAATTCAAACTTTGAACGAATGATCGACTTAACAGGTCTATCACCTTCTATGGAACTCTAGTCAAA--GAGAACTTAAGTCAACTCATTCAAAG-CAACAAATTACTCTATACGCTACACCTCGCCACACCATTACAGCATGGAGATTAAGCGCTG-AGCTCTTCCCGTTTCACTC--GC-AG-TTACTAAGGGAATCCTTTTTACGTT--
	K244_296	-ATAGTTA-TA-TTT--AGC-TTTAGGTG-AAG-TTTACCACCTGC-TTTAGGCTGTGTTTTCAAACAACCCGACTCACAGAGCAATTCAAACTTTGAACGAATGATCGACTTAACAGGTCTATCACCTTCTATGGAACTCTAGTCAAA--GAGAACTTAAGTCAACTCATTCAAAG-CAACAAATTACTCTATACGCTACACCTCGCCACACCATTACAGCATGGAGATTAAGCGCTG-AGCTCTTCCCGTTTCACTC--GC-AG-TTACTAAGGGAACTCCCTTTTTAGT--
	K244_185	-ATAGTTA-TA-TTT--AGC-TTTAGGTG-AAG-TTTACCACCTGC-TTTAGGCTGTGTTTTCAAACAACCCGACTCACAGAGCAATTCAAACTTTGAACGAATGATCGACTTAACAGGTCTATCACCTTCTATGGAACTCTAGTCAAA--GAGAACTTAAGTCAACTCATTCAAAG-CAACAAATTACTCTATACGCTACACCTCGCCACACCATTACAGCATGGAGATTAAGCGCTG-AGCTCTTCCCGTTTCACTC--GC-AG-TTACTAAGGGAATCCTTTTTAGTTT--
	K244_17	-ATAGTTA-TA-TTT--AGC-TTTAGGTG-AAG-TTTACCACCTGC-TTTAGGCTGTGTTTTCAAACAACCCGACTCACAGAGCAATTCAAACTTTGAACGAATGATCGACTTAACAGGTCTATCACCTTCTATGGAACTCTAGTCAAA--GAGAACTTAAGTCAACTCATTCAAAG-CAACAAATTACTCTATACGCTACACCTCGCCACACCATTACAGCATGGAGATTAAGCGCTG-AGCTCTTCCCGTTTCACTC--GC-AG-TTACTAAGGGAATCCTTTTTAGTTT--
	K244_281	-ATAGTTA-TA-TTT--AGC-TTTAGGTG-AAG-TTTACCACCTGC-TTTAGGCTGTGTTTTCAAACAACCCGACTCACAGAGCAATTCAAACTTTGAACGAATGATCGACTTAACAGGTCTATCACCTTCTATGGAACTCTAGTCAAA--GAGAACTTAAGTCAACTCATTCAAAGTCAACAAATTACTCTATACGCTACACCTCGCCACACCATTACAGCATGGAGATTAAGCGCTG-AGCTCTTCCCGTTTCACTC--GCTAGTTTACTAAGGGAATCCTTTTTAG-----
	K244_303	-ATAGTTA-TA-TTT--AGCTTTTAGGTG-AAG-TTTACCACCTGC-TTTAGGCTGTGTTTTCAAACAACCCGACTCACAGAGCAATTCAAACTTTGAACGAATGATCGACTTAACAGGTCTATCACCTTCTATGGAACTCTAGTCAAA--GAGAACTTAAGTCAACTCATTCAAAG-CAACAAATTACTCTATACGCTACACCTCGCCACACCATTACAGCATGGAGATTAAGCGCTGTAGCTCTTCCCGTTTCACTC--GC-AG-TTACTAAGGGAATCCTTTTTAGT----
	K244_301	-ATAGTTA-TA-TTTTAGCT-TTTAGGTG-AAG-TTTACCACCTGC-TTTAGGCTGTGTTTTCAAACAACCCGACTCACAGAGCAATTCAAACTTTGAACGAATGATCGACTTAACAGGTCTATCACCTTCTATGGAACTCTAGTCAAA--GAGAACTTAAGTCAACTCATTCAAAG-CAACAAATTACTCTATACGCTACACCTCGCCACACCATTACAGCATGGAGATTAAGCGCTG-AGCTCTTCCCGTTTCACTC--GC-AG-TTACTAAGGGAATCCTTTTAGTT----
	K244_324	-ATAGTTA-TA-TTTTAGCT-TTTAGGTG-AAG-TTTACCACCTGC-TTTAGGCTGTGTTTTCAAACAACCCGACTCACAGAGCAATTCAAACTTTGAACGAATGATCGACTTAACAGGTCTATCACCTTCTATGGAACTCTAGTCAAA--GAGAACTTAAGTCAACTCATTCAAAG-CAACAAATTACTCTATACGCTACACCTCGCCACACCATTACAGCATGGAGATTAAGCGCTG-AGCTCTTCCCGTTTCACTC--GC-AG-TTACTAAGGGAATCCTTTTTAGT----
	K244_7	-ATAGTTA-TA-TTT--AGC-TTTAGGTG-AAG-TTTACCACCTGC-TTTAGGCTGTGTTTTCAAACAACCCGACTCACAGAGCAATTCAAACTTTGAACGAATGATCGACTTAACAGGTCTATCACCTTCTATGGAACTCTAGTCAAA--GAGAACTTAAGTCAACTCATTCAAAG-CAACAAATTACTCTATACGCTACACCTCGCCACACCATTACAGCATGGAGATTAAGCGCTG-AGCTCTTCCCGTTTCACTC--GC-AG-TTACTAAGGGAATCCTTTTTAGTTT--
	K244_40	-ATAGTTA-TA-TTT--AGC-TTTAGGTG-AAG-TTTACCACCTGC-TTTAGGCTGTGTTTTCAAACAACCCGACTCACAGAGCAATTCAAACTTTGAACGAATGATCGACTTAACAGGTCTATCACCTTCTATGGAACTCTAGTCAAA--GAGAACTTAAGTCAACTCATTCAAAG-CAACAAATTACTCTATACGCTACACCTCGCCACACCATTACAGCATGGAGATTAAGCGCTG-AGCTCTTCCCGTTTCACTC--GC-AG-TTACTA--GGGATCCTTTTTAGTTCTT
	K244_25	-ATAGTTA-TA-TTT--AGC-TTTAGGTG-AAG-TTTACCACCTGC-TTTAGGCTGTGTTTTCAAACAACCCGACTCACAGAGCAATTCAAACTTTGAACGAATGATCGACTTAACAGGTCTATCACCTTCTATGGAACTCTAGTCAAA--GAGAACTTAAGTCAACTCATTCAAAG-CAACAAATTACTCTATACGCTACACCTCGCCACACCATTACAGCATGGAGATTAAGCGCTG-AGCTCTTCCCGTTTCACTC--GC-AG-TTACTAGGGAATCCTTTTTAGTTCT--
	K246_303	-ATAGTTA-TA-TTT--AGC-TTTAGGTG-AAG-TTTACCACCTGC-TTTAGGCTGTGTTTTCAAACAACCCGACTCACAGAGCAATTCAAACTTTGAACGAATGATCGACTTAACAGGTCTATCACCTTCTATGAAACTCTAGTCAAA--GAGAACTTAAGTCAACTCATTCAAAG-CAACAAATTACTCTATACGCTACACCTCGCCACACCATTACAGCATGGAGATTAAGCGCTG-AGCTCTTCCCGTTTCACTC--GC-AG-TTACTAAGGGAATCCTTTTTAGTTT--
	K246_388	-ATAGTTA-TA-TTT--AGC-TTTAGGTA-AAG-TTTACCACCTGC-TTTAGGCTGTGTTTTCAAACAACCCGACTCACAGAGCAATTCAAACTTTGAACGAATGATCGACTTAACAGGTCTATCACCTTCTATGGAACTCTAGTCAAA--GAGAACTTAAGTCAACTCATTCAAAG-CAACAAATTACTCTATACGCTACACCTCGCCACACCATTACAGCATGGAGATTAAGCGCTG-AGCTCTTCCCGTTTCACTC--GC-AG-TTACTAAGGGAATCCTTTTTAGTTT--
	K246_248	-ATAGTTA-TA-TTT--AGC-TTTAGGTG-AAG-TTTACCACCTGC-TTTAGGCTGTGTTTTCAAACAACCCGACTCACAGAGCAATTCAAACTTTGAACGAATGATCGACTTAACAGGTCTATCACCTTCTATGGAACTCTAGTCAAA--GAGAACTTAAGTCAACTCATTCAAAG-CAACAAATTACTCTATACGCTACACCTCGCCACACCATTACAGCATGGAGATTAAGCGCTG-AGCTCTTCCCGTTTCACTC--GC-AGTTTACTAAGGCAATCCCTGTTGGTT---
	K246_30	-ATAGTTA-TA-TTT--AGC-TTTAGGTG-AAG-TTTACCACCTGC-TTTAGGCTGTGTTTTCAAACAACCCGACTCACAGAGCAATTCAAACTTTGAACGAATGATCGACTTAACAGGTCTATCACCTTCTATGGAACTCTAGTCAAA--GAGAACTTAAGTCAACTCATTCAAAG-CAACAAATTACTCTATACGCTACACCTCGCCACACCATTACAGCATGGAGATTAAGCGCTG-AGCTCTTCCCGTTTCACTC--GC-AG-TTACTAAGGGAATCCTTTTTAGTTT--
	K246_27	-ATAGTTA-TA-TTT--AGC-TTTAGGTG-AAG-TTTACCACCTGC-TTTAGGCTGTGTTTTCAAACAACCCGACTCACAGAGCAATTCAAACTTTGAACGAATGATCGACTTAACAGGTCTATCACCTTCTATGGAACTCTAGTCAAA--GAGAACTTAAGTCAACTCATTCAAAG-CAACAAATTACTCTATACGCTACACCTCGCCACACCATTACAGCATGGAGATTAAGCGCTG-AGCTCTTCCCGTTTCACTC--GC-AG-TTACTAAGGGAATCCTTTTTAGTTT--
	K246_125	-ATAGTTA-TA-TTT--AGC-TTTAGGTG-AAG-TTTACCACCTGC-TTTAGGCTGTGTTTTCAAACAACCCGACTCACAGAGCAATTCAAACTTTGAACGAATGATCGACTTAACAGGTCTATCACCTTCTATGGAACTCTAGTCAAA--GAGAACTTAAGTCAACTCATTCAAAG-CAACAAATTACTCTATACGCTACACCTCGCCACACCATTACAGCATGGAGATTAAGCGCTG-AGCTCTTCCCGTTTCACTC--GC-AG-TTACTAAGGGAACTCCCTTTTTAGT--
	K246_208	-ATAGTTA-TA-TTT--AGC-TTTAGGTG-AAG-TTTACCACCTGC-TTTAGGCTGTGTTTTCAAACAACCCGACTCACAGAGCAATTCAAACTTTGAACGAATGATCGACTTAACAGGTCTATCACCTTCTATGGAACTCTAGTCAAA--GAGAACTTAAGTCAACTCATTCAAAG-CAACAAATTACTCTATACGCTACACCTCGCCACACCATTACAGCATGGAGATTAAGCGCTG-AGCTCTTCCCGTTTCACTC--GC-AG-TTACTAAGGGAATCCTTTTTACGTT--
	K246_144	-ATAGTTA-TA-TTTTAGCT-TTTAGGTG-AAGTTTTACCACCTGCTTTTAGGCTGTGTTTTCAAACAACCCGACTCACAGAGCAATTCAAACTTTGAACGAATGATCGACTTAACAGGTCTATCACCTTCTATGGAACTCTAGTCAAA--GAGAACTTAAGTCAACTCATTCAAAG-CAACAAATTACTCTATACGCTACACCTCGCCACACCATTACAGCATGGAGATTAAGCGCTG-AGCTCTTCCCGTTTCACTC--GC-AG-TTACTAAGGGAATCCTTTTTA------
	K246_146	-ATAGTTA-TA-TTT--AGC-TTTAGGTG-AAG-TTTACCA-CTGC-TTTAGGCTGTGTTTTCAAACAACCCGACTCACAGAGCAATTCAAACTTTGAACGAATGATCGACTTAACAGGTCTATCACCTTCTATGGAACTCTAGTCAAA--GAGAACTTAAGTCAACTCATTCAAAG-CAACAAATTACTCTATACGCTACACCTCGCCACACCATTACAGCATGGAGATTAAGCGCTG-AGCTCTTCCCGTTTCACTC--GC-AG-TTACTAAGGGAATCCTTTTTAGTTTC-
	K246_335	-ATAGTTA-TA-TTT--AGC-TTTAGGTG-AAG-TTTACCACCTGC-TTTAGGCTGTGTTTTCAAACAACCCGACTCACAGAGCAATTCAAACTTTGAACGAATGATCGACTTAACAGGTCTATCACCTTCTATGGAACTCTAGTCAAA--GAGAACTTAAGTCAACTCATTCAAAG-CAACAAATTACTCTATACGCTACACCTCGCCACACCATTACAGCATGGAGATTAAGCGCTG-AGCTCTTCCCGTTTCACTC--GC-AG-TTACTAAGGCCAACTCCCTGTTGGT--
	K246_85	-ATAGTTA-TA-TTT--AGC-TTTAGGTG-AAG-TTTACCACCTGC-TTTAGGCTGTGTTTTCAAACAACCCGACTCACAGAGCAATTCAAACTTTGAACGAATGATCGACTTAACAGGTCTATCACCTTCTATGGAACTCTAGTCAAA--GAGAACTTAAGTCAACTCATTCAAAG-CAACAAATTACTCTATACGCTACACCTCGCCACACCATTACAGCATGGAGATTAAGCGCTG-AGCTCTTCCCGTTTCACTC--GC-AG-TTACTAAGGAATCCTTTTTAGTTTC--
	K246_311	ATTAGTTATTA-TTT--AGC-TTTAGGTGTAAG-TTTACCACCTGTCTTTAGGCTGTGTTTTCAAACAACCCGACTCACAGAGCAATTCAAACTTTGAACGAATGATCGACTTAACAGGTCTATCACCTTCTATGGAACTCTAGTCAAA--GAGAACTTAAGTCAACTCATTCAAAG-CAACAAATTACTCTATACGCTACACCTCGCCACACCATTACAGCATGGAGATTAAGCGCTG-AGCTCTTCCCGTTTCACTC--GC-AG-TTACTAAGGGAATCCTTTTTA------
	K247_162	-ATAGTTA-TA-TTT--AGC-TTTAGGTG-AAG-TTTACCACCTGC-TTTAGGCTGTGTTTTCAAACAACCCGACTCACAGAGCAATTCAAACTTTGAACGAATGATCGACTTAACAGGTCTATCACCTTCTATGGAACTCTAGTCAAA--GAGAACTTAAGTCAACTCATTCAAAG-CAACAAATTACTCTATACGCTACACCTCGCCACACCATTACAGCATGGAGATTAAGCGCTG-AGCTCTTCCCGTTTCACTC--GC-AGTTTACTAAGGCAATCCCTGTTGGTT---
	K247_57	-ATAGTTA-TA-TTT--AGC-TTTAGGTG-AAG-TTTACCACCTGC-TTTAGGCTGTGTTTTCAAACAACCCGACTCACAGAGCAATTCAAACTTTGAACGAATGATCGACTTAACAGGTCTATCACCTTCTATGGAACTCTAGTCAAA--GAGAACTTAAGTCAACTCATTCAAAG-CAACAAATTACTCTATACGCTACACCTCGCCACACCATTACAGCATGGAGATTAAGCGCTG-AGCTCTTCCCGTTTCACTC--GC-AG-TTACTAAGGGAATCCTTTTTAGTTT--
	K247_68	-ATAGTTA-TA-TTT--AGC-TTTAGGTG-AAG-TTTACCACCTGC-TTTAGGCTGTGTTTTCAAACAACCCGACTCACAGAGCAATTCAAACTTTGAACGAATGATCGACTTAACAGGTCTATCACCTTCTATGGAACTCTAGTCAAA--GAGAACTTAAGTCAACTCATTCAAAG-CAACAAATTACTCTATACGCTACACCTCGCCACACCATTACAGCATGGAGATTAAGCGCTG-AGCTCTTCCCGTTTCACTC--GC-AG-TTACTAAGGGAATCCTTTTTAGTTT--
	K247_24	-ATAGTTA-TA-TTT--AGC-TTTAGGTG-AAG-TTTACCACCTGC-TTTAGGCTGTGTTTTCAAACAACCCGACTCACAGAGCAATTCAAACTTTGAACGAATGATCGACTTAACAGGTCTATCACCTTCTATGGAAGTCTAGTCAAA--GAGAACTTAAGTCAACTCATTCAAAG-CAACAAATTACTCTATACGCTACACCTCGCCACACCATTACAGCATGGAGATTAAGCGCTG-AGCTCTTCCCGTTTCACTC--GC-AG-TTACTAAGGGAATCCTTTTTAGTTT--
	K246_186	-ATAGTTA-TATTTT--AGC-TTTAGGTG-AAG-TTTACCACCTGC-TTTAGGCTGTGTTTTCAAACAACCCGACTCACAGAGCAATTCAAACTTTGAACGAATGATCGACTTAACAGGTCTATCACCTTCTATGGAACTCTAGTCAAA--GAGAACTTAAGTCAACTCATTCAAAG-CAACAAATTACTCTATACGCTACACCTCGCCACACCATTACAGCATGGAGATTAAGCGCTG-AGCTCTTCCCGTTTCACTC--GC-AG-TTACTAAGGGAATCCCTTTTACGT---
	K318_107	-ATAGTTA-TA-TTT--AGC-TTTAGGTG-AAG-TTTACCACCTGC-TTTAGGCTGTGTTTTCAAACAACCCGACTCACAGAGCAATTCAAACTTTGAACGAATGATCGACTTAACAGGTCTATCACCTTCTATGGAACTCTAGTCAAA--GAGAACTTAAGTCAACTCATTCAAAG-CAACAAATTACTCTATACGCTACACCTCGCCACACCATTACAGCATGGAGATTAAGCGCTG-AGCTCTTCCCGTTTCACTC--GC-AG-TTACTAAGGGAATCCTTTTTAGTTT--
	K246_52	-ATAGTTA-TA-TTT--AGC-TTTAGGTG-AAG-TTTACCACCTGC-TTTAGGCTGTGTTTTCAAACAACCCGACTCACAGAGCAATTCAAACTTTGAACGAATGATCGACTTAACAGGTCTATCACCTTCTATGGAACTCTAGTCAAA--GAGAACTTAAGTCAACTCATTCAAAG-CAACAAATTACTCTATACGCTACACCTCGCCACACCATTACAGCATGGAGATTAAGCGCTG-AGCTCTTCCCGTTTCACTC--GC-AG-TTACTAAGGGATCCTTTTTAGTTTC--
	K322_215	-ATAGTTA-TA-TTT--AGC-CTTAGATG-GAG-TTTACCACCTGC-TTTAGGCTGTGTTTTCAAACAACCCGACTCACAGAGCAATTCAAACTTTGAACGAATGATCGACTTAACAGGTCTATCACCTTCTATGGAACTCTAGTCAAA--GAGAACTTAAGTCAACTCATTCAAAG-CAACAAATTACTCTATACGCTACACCTCGCCACACCATTACAGCATGGAGATTAAGCGCTG-AGCTCTTCCCGTTTCACTC--GC-AG-TTACTAAGGGAATCCTTTTAGTTTC--
	K322_331	-ATAGTTA-TA-TTT--AGC-TTTAGGTG-AAG-TTTACCACCTGC-TTTAGGCTGTG-TTTCAAACAACCCGACTCACAGAGCAATTCAAACTTTGAACGAATGATCGACTTAACAGGTCTATCACCTTCTATGGAACTCTAGTCAAA--GAGAACTTAAGTCAACTCATTCAAAG-CAACGAATTACTCTATACGCTACACCTCGCCACACCATTACAGCATGGAGATTAAGCGCTG-AGCTCTTCCCGTTTCACTC--GC-AG-TTACTAAGGGAATCCTTTTACGTTTC-
	K322_383	-ATAGTTA-TA-TTT--AGC-TTTAGGTG-AAG-TTTACCACCTGC-TTTAGGCTGTGTTTTCAAACAACCCGACTCACAGAGCAATTCAAACTTTGAACGAATGATCGACTTAACAGGTCTATCACCTTCTATGGAACTCTAGTCAAAAGAGAAACTTAAGTCAACTCATTCAAAG-CAACAAATTACTCTATACGCTACACCTCGCCACACCATTACAGCATGGAGATTAAGCGCTG-AGCTCTTCCCGTTTCACTC--GC-AG-TTACTAAGGGAATCCTTTTAGTT----
	K322_414	-ATAGTTA-TA-TTT--AGC-TTTAGGTG-AAG-TTTACCACCTGC-TTTAGGCTGTGTTTTCAAACAACCCGACTCACAGAGCAATTCAAACTTTGAACGAATGATCGACTTAACAGGTCTATCACCTTCTATGGAACTCTAGTCAAA--GAGAACTTAAGTCAACCCATTCAAAG-CAACGAATTACTCTATACGCTACACCTCGCCACACCATTACAGCATGGAGATTAAGCGCTG-AGCTCTTCCCGTTTCACTC--GC-AG-TTACTAAGGGAATCCTTTTTAGTTT--
	K322_429	-ATAGTTA-TA-TTT--AGC-TTTAGGTG-AAG-TTTACCACCTGC-TTTAGGCTGTGTTTTCAAACAACCCGACTCACAGAGCAATTCAAACTTTGAACGAATGATCGACTTAACAGGTCTATCACCTTCTATGGAACTCTAGTCAAA--GAGAACTTAAGTCAACTCATTCAAAG-CAACAAATTACTCTATACGCTACACCTCGCCACACCATTACAGCATGGAGATTAAGCGCTG-AGCTCTTCCCGTTTCACTC--GC-AG-TTACTAAGGGAACTCCTTTTACGTT--
	K322_447	-ATAGTTA-TA-TTT--AGC-TTTAGGTG-AAG-TTTACCACCTGC-TTTAGGCTGTGTTTTCAAACAACCCGACTCACAGAGCAATTCAAACTTTGAACGAATGATCGACTTAACAGGTCTATCACCTTCTATGGAACTCTAGTCAAA--GAGAACTTAAGTCAACTCATTCAAAG-CAACAAATTACTCTATACGCTACACCTCGCCACACCATTACAGCATGGAGATTAAGCGCTG-AGCTCTTCCCGTTTCACTC--GC-AG-TTACTAAGGGAACTCCCTTTTTAGT--
	K322_439	-ATAGTTA-TA-TTT--AGC-TTTAGGTG-AAG-TTTACCACCTGC-TTTAGGCTGTGTTTTCAAACAACCCGACTCACAGAGCAATTCAAACTTTGAACGAATGATCGACTTAACAGGTCTATCACCTTCTATGGAACTCTAGTCAAA--GAGAACTTAAGTCAACTCATTCAAAG-CAACAAATTACTCTATACGCTACACCTCGCCACACCATTACAGCATGGAGATTAAGCGCTG-AGCTCTTCCCGTTTCACTC--GC-AG-TTACTAAGGGAATCCTTTTTACGTT--
	K322_347	-ATAGTTA-TA-TTT--AGC-TTTAGGTG-AAG-TTTACCACCTGC-TTTAGGCTGTGTTTTCAAACAACCCGACTCACAGAGCAATTCAAACTTTGAACGAATGATCGACTTAACAGGTCTATCACCTTCTATGGAACTCTAGTCAAA--GAGAACTTAAGTCAACTCATTCAAAG-CAACAAATTACTCTATACGCTACACCTCGCCACACCATTACAGCATGGAGATTAAGCGCTG-AGCTCTTCCCGTTTCACTC--GC-AG-TTACTAAGGGAATCCTTTTTAGTTT--
	K322_253	-ATAGTTA-TA-TTT--AGC-TTTAGGTG-AAG-TTTACCACCTGC-TTTAGGCTGTGTTTTCAAACAACCCGACTCACAGAGCAATTCAAACTTTGAACGAATGATCGACTTAACAGGTCTATCACCTTCTATGGAACTCTAGTCAAA--GAGAACTTAAGTCAACTCATTCAAAG-CAACAAATTACTCTATACGCTACACCTCGCCACACCATTACAGCATGGAGATTAAGCGCTG-AGCTCTTCCCGTTTCACTCCGCC-AG-TTACTAACGGGAATCCTTTTAGT----
	K322_7	-ATAGTTA-TA-TTT--AGC-TTTAGGTG-AAG-TTTACCACCTGC-TTTAGGCTGTGTTTTCAAACAACCCGACTCACAGAGCAATTCAAACTTTGAACGAATGATCGACTTAACAGGTCTATCACCTTCTATGGAACTCTAGTCAAA--GAGAACTTAAGTCAACTCATTCAAAG-CAACAAATTACTCTATACGCTACACCTCGCCACACCATTACAGCATGGAGATTAAGCGCTG-AGCTCTTCCCGTTTCACTC--GC-AG-TTACTAAGGGAATCCTTTTTAGTTT--
	K322_66	-ATAGTTA-TA-TTT--AGC-TTTAGGTG-AAG-TTTACCACCTGC-TTTAGGCTGTGTTTTCAAACAACCCGACTCACAGAGCAATTCAAACTTTGAACGAATGATCGACTTAACAGGTCTATCACCTTCTATGGAACTCTAGTCAAA--GAGAACTTAAGTCAACTCATTCAAAG-CAACAAATTACTCTATACGCTACACCTCGCCACACCATTACAGCATGGAGATTAAGCGCTG-AGCTCTTCCCGTTTCACTC--GC-AG-TTACTAAGGGAATCCTTTTTAGTTT--
	K322_269	-ATAGTTA-TA-TTT--AGC-TTTAGGTG-AAG-TTTACCACCTGC-TTTAGGCTGTGTTTTCAAACAACCCGACTCACAGAGCAATTCAAACTTTGAACGAATGATCGACTTAACAGGTCTATCACCTTCTATGGAACTCTAGTCAAA--GAGAACTTAAGTCAACTCATTCAAAG-CAACGAATTACTCTATACGCTACACCTCGCCACACCATTACAGCATGGAGATTAAGCGCTG-AGCTCTTCCCGTTTCACTC--GC-AG-TTACTAAGGGAACTCCTTTTAGTTT--
	K322_165	-ATAGTTA-TA-TTT--AGC-TTTAGGTG-AAG-TTTACCACCTGC-TTTAGGCTGTGTTTTCAAACAACCCGACTCACAGAGCAATTCAAACTTTGAACGAATGATCGACTTAACAGGTCTATCACCTTCTATGGAACTCTAGTCAAA--GAGAACTTAAGTCAACTCATTCAAAG-CAACGAATTACTCTATACGCTACACCTCGCCACACCATTACAGCATGGAGATTAAGCGCTG-AGCTCTTCCCGTTTCACTC--GC-AG-TTACTAAGGGAACTCCTTTTAGTTT--
	K322_282	-ATAGTTA-TA-TTT--AGC-TTTAGGTG-AAG-TTTACCACCTGC-TTTAGGCTGTGTTTTCAAACAACCCGACTCACAGAGCAATTCAAACTTTGAACGAATGATCGACTTAACAGGTCTATCACCTTCTATGGAACTCTAGTCAAA--GAGAACTTAAGTCAACTCATTCAAAG-CAACGAATTACTCTATACGCTACACCTCGCCACACCATTACAGCATGGAGATTAAGCGCTG-AGCTCTTCCCGTTTCACTC--GC-AG-TTACTAAGGGAATCCCTTTTACGTT--
	K322_80	-ATAGTTA-TA-TTT--AGC-TTTAGGTG-AAG-TTTACCACCTGC-TTTAGGCTGTGTTTTCAAACAACCCGACTCACAGAGCAATTCAAACTTTGAACGAATGATCGACTTAACAGGTCTATCACCTTCTATGGAACTCTAGTCAAA--GAGAACTTAAGTCAACTCATTCAAAG-CAACGAATTACTCTATACGCTACACCTCGCCACACCATTACAGCATGGAGATTAAGCGCTG-AGCTCTTCCCGTTTCACTC--GC-AG-TTACTAAGGGAATCCTTTTTACGTT--
	K322_285	-ATAGTTA-TA-TTT--AGC-TTTAGGTG-AAG-TTTACCACCTGC-TTTAGGCTGTGTTTTCAAACAACCCGACTCACAGAGCAATTCAAACTTTGAACGAATGATCGACTTAACAGGTCTATCACCTTCTATGGAACTCTAGTCAAA--GAGAACTTAAGTCAACTCATTCAAAG-CAACGAATTACTCTATACGCTACACCTCGCCACACCATTACAGCATGGAGATTAAGCGCTG-AGCTCTTCCCGTTTCACTC--GC-AG-TTACTAATGGAATCCTTTTAGTTTC--
	K322_10	-ATAGTTA-TA-TTT--AGC-TTTAGGTG-AAG-TTTACCACCTGC-TTTAGGCTGTGTTTTCAAACAACCCGACTCACAGAGCAATTCAAACTTTGAACGAATGATCGACTTAACAGGTCTATCACCTTCTATGGAACTCTAGTCAAA--GAGAACTTAAGTCAACTCATTCAAAG-CAACGAATTACTCTATACGCTACACCTCGCCACACCATTACAGCATGGAGATTAAGCGCTG-AGCTCTTCCCGTTTCACTC--GC-AG-TTACTAAGGGAATCCTTTTTAGTTT--
	K322_300	-ATAGTTA-TA-TTT--AGC-TTTAGGTG-AAG-TTTACCACCTGC-TTTAGGCTGTGTTTTCAAACAACCCGACTCACAGAGCAATTCAAACTTTGAACGAATGATCGACTTAACAGGTCTATCACCTTCTATGGAACTCTAGTCAAA--GAGAACTTAAGTCAACTCATTCAAAG-CAACAAATTACTCTATACGCTACACCTCGCCACACCATTACAGCATGGAGATTAAGCGCTG-AGCTCTTCCCGTTTCACTC--GCACG-TTACCTAAGGGAATCCTTTTAGTT---
	K322_122	-ATAGTTA-TA-TTT--AGC-TTTAGGTG-AAG-TTTACCACCTGC-TTTAGGCTGTGTTTTCAAACAACCCGACTCACAGAGCAATTCAAACTTTGAACGAATGATCGACTTAACAGGTCTATCACCTTCTATGGAACTCTAGTCAAA--GAGAACTTAAGTCAACTCATTCAAAG-CAACGAATTACTCTATACGCTACACCTCGCCACACCATTACAGCATGGAGATTAAGCGCTG-AGCTCTTCCCGTTTCACTC--GC-AG-TTACTAAGGGAACTCCCTTTTTAGT--
	K322_499	-ATAGTTA-TA-TTT--AGC-TTTAGGTG-AAG--TTACCACCTGC-TTTAGGCTGTGTTTTCAAACAACCCGACTCACAGAGCAATTCAAACTTTGAACGAATGATCGACTTAACAGGTCTATCACCTTCTATGGAACTCTAGTCAAA--GAGAACTTAAGTCAACTCATTCAAAG-CAACAAATTACTCTATACGCTACACCTCGCCACACCATTACAGCATGGAGATTAAGCGCTG-AGCTCTTCCCGTTTCACTC--GC-AG-TTACTAAGGGAATCCTTTTTAGTTTC-
	K322_456	-ATAGTTA-TATTTT--AGC-TTTAGGTGAAAG-TTTACCACCTGC-TTTAGGCTGTGTTTTCAAACAACCCGACTCACAGAGCAATTCAAACTTTGAACGAATGATCGACTTAACAGGTCTATCACCTTCTATGGAACTCTAGTCAAA--GAGAACTTAAGTCAACTCATTCAAAG-CAACAAATTACTCTATACGCTACACCTCGCCACACCATTACAGCATGGAGATTAAGCGCTG-AGCTCTTCCCGTTTCACTC--GC-AG-TTACTAAGGGAATCCTTTTTAGT----
	K322_160	-ATAGTTA-TA-TTTTAGCT-TTTAGGTG-AAGTTTTACCACCTGC-TTTAGGCTGTGTTTTCAAACAACCCGACTCACAGAGCAATTCAAACTTTGAACGAATGATCGACTTAACAGGTCTATCACCTTCTATGGAACTCTAGTCAAA--GAGAACTTAAGTCAACTCATTCAAAG-CAACAAATTACTCTATACGCTACACCTCGCCACACCATTACAGCATGGAGATTAAGCGCTG-AGCTCTTCCCGTTTCACTC--GC-AG-TTACTAAGGGAATCCTTTTTAG-----
	K322_369	-ATAGTTA-TA-TTT--AGC-TTTAGGTG-AAG-TTTACCACCTGC-TTTAGGCTGTGTTTTCAAACAACCCGACTCACAGAGCAATTCAAACTTTGAACGAATGATCGACTTAACAGGTCTATCACCTTCTATGGAACTCTAGTCAAA--GAGAACTTAAGTCAACTCATTCAAAG-CAACAAATTACTCTATACGCTACACCTCGCCACACCATTACAGCATGGAGATTAAGCGCTG-AGCTCTTCCCGTTTCACTC--GC-AG-TTACTAAGGGAATCCTTTTTAGTTT--
	K322_14	GCGTGTAA-TA-TTT--AGC-TTTAGGTG-AAG-TTTACCACCTGC-TTTAGGCTGTGTTTTCAAACAACCCGACTCACAGAGCAATTCAAACTTTGAACGAATGATCGACTTAACAGGTCTATCACCTTCTATGGAACTCTAGTCAAA--GAGAACTTAAGTCAACTCATTCAAAG-CAACAAATTACTCTATACGCTACACCTCGCCACACCATTACAGCATGGAGATTAAGCGCTG-AGCTCTTCCCGTTTCACTC--GC-AG-TTACTAAGGGAATCCTTTTTAGTT---
	K322_461	-ATAGTTA-TA-TTT--AGC-TTTAGGTG-AAG-TTTACCACCTGC-TTTAGGCTGTGTTTTCAAACAACCCGACTCACAGAGCAATTCAAACTTTGAACGAATGATCGACTTAACAGGTCTATCACCTTCTATGGAACTCTAGTCAAA--GAGAACTTAAGTCAACTCATTCAAAG-CAACAAATTACTCTATACGCTACACCTCGCCACACCATTACAGCATGGAGATTAAGCGCTG-AGCTCT--CCGTTTCACTC--GC-AG-TTACTAAGGGAATCCTTTTTAGTTTCT
	K322_129	-ATAGTTA-TA-TTT--AGC-TTTAGGTG-AAG-TTTACCA-CTGC-TTTAGGCTGTGTTTTCAAACAACCCGACTCACAGAGCAATTCAAACTTTGAACGAATGATCGACTTAACAGGTCTATCACCTTCTATGGAACTCTAGTCAAA--GAGAACTTAAGTCAACTCATTCAAAG-CAACAAATTACTCTATACGCTACACCTCGCCACACCATTACAGCATGGAGATTAAGCGCTG-AGCTCTTCCCGTTTCACTC--GC-AG-TTACTAAGGGAATCCTTTTTAGTTTC-
	K322_515	-ATAGTTA-TA-TTT--AGC-TTTAGGTG-AAG-TTTACCACCTGC-TTTAGGCTGTG-TTTCAAACAACCCGACTCACAGAGCAATTCAAACTTTGAACGAATGATCGACTTAACAGGTCTATCACCTTCTATGGAACTCTAGTCAAA--GAGAACTTAAGTCAACTCATTCAAAG-CAACAAATTACTCTATACGCTACACCTCGCCACACCATTACAGCATGGAGATTAAGCGCTG-AGCTCTT-CCGTTTCACTC--GC-AG-TTACTAAGGGAATCCTTTTTAGTTTCT
	K322_182	-GCTGTAA-TA-TTT--AGC-CTTAGATG-GAG-TTTACCACCTGC-TTTAGGCTGTGTTTTCAAACAACCCGACTCACAGAGCAATTCAAACTTTGAACGAATGATCGACTTAACAGGTCTATCACCTTCTATGGAACTCTAGTCAAA--GAGAACTTAAGTCAACTCATTCAAAG-CAACAAATTACTCTATACGCTACACCTCGCCACACCATTACAGCATGGAGATTAAGCGCTG-AGCTCTTCCCGTTTCACTC--GC-AG-TTACTAAGGGAATCCTTTTAGTTTC--
	K322_137	-GCTGTAA-TA-TTT--AGC-TTTAGGTG-AAG-TTTACCACCTGC-TTTAGGCTGTGTTTTCAAACAACCCGACTCACAGAGCAATTCAAACTTTGAACGAATGATCGACTTAACAGGTCTATCACCTTCTATGGAACTCTAGTCAAA--GAGAACTTAAGTCAACTCATTCAAAG-CAACGAATTACTCTATACGCTACACCTCGCCACACCATTACAGCATGGAGATTAAGCGCTG-AGCTCTTCCCGTTTCACTC--GC-AG-TTACTAAGGGAATCCTTTTTAGTTT--
	K322_290	-GCTGTAA-TA-TTT--AGC-CTTAGATG-GAG-TTTACCACCTGC-TTTAGGCTGTGTTTTCAAACAACCCGACTCACAGAGCAATTCAAACTTTGAACGAATGATCGACTTAACAGGTCTATCACCTTCTATGGAACTCTAGTCAAA--GAGAACTTAAGTCAACTCATTCAAAG-CAACAAATTACTCTATACGCTACACCTCGCCACACCATTACAGCATGGAGATTAAGCGCTG-AGCTCTTCCCGTTTCACTC--GC-AG-TTACTAAGGGAATCCTTTTTAGTTT--
	K322_513	-ATAGTTA-TA-TTT--AGC-TTTAGGTG-AAG-TTTACCACCTGC-TTTAGGCTGTGTTTTCAAACAACCCGACTCACAGAGCAATTCAAACTTTGAACGAATGATCGACTTAACAGGTCTATCACCTTCTATGGAACTCTAGTCAAA--GAGAACTTAAGTCAACTCATTCAAAG-CAACGAATTACTCTATACGCTACACCTCGCCACACCATTACAGCATGGAGATTAAGCGCTG-AGCTCTT-CCGTTTCACTC--GC-AG-TTACTAAGGGAATCCTTTTTAGTTTC-
	L284_30	-ATAGTTA-TA-TTT--AGC-TTTAGGTG-AAG-TTTACCACCTGC-TTTAGGCTGTGTTTTCAAACAACCCGACTCACAGAGCAATTCAAACTTTGAACGAATGATCGACTTAACAGGTCTATCACCTTCTATGGAACTCTAGTCAAA--GAGAACTTAAGTCAACTCATTCAAAG-CAACAAATTACTCTATACGCTACACCTCGCCACACCATTACAGCATGGAGATTAAGCGCTG-AGCTCTTCCCGTTTCACTC--GC-AG-TTACTAAGGGAATCCTTTTTAGTTT--
	T251_3	-ATAGTTA-TA-TTT--AGC-TTTAGGTG-AAG-TTTACCACCTGC-TTTAGGCTGTGTTTTCAAACAACCCGACTCACAGAGCAATTCAAACTTTGAACGAATGATCGACTTAACAGGTCTATCACCTTCTATGGAACTCTAGTCAAA--GAGAACTTAAGTCAACTCATTCAAAG-CAACAAATTACTCTATACGCTACACCTCGCCACACCATTACAGCATGGAGATTAAGCGCTG-AGCTCTTCCCGTTTCACTC--GC-AG-TTACTAAGGGAATCCTTTTTAGTTT--
	T251_131	-ATAGTTA-TA-TTT--AGC-TTTAGGTG-AAG-TTTACCACCTGC-TTTAGGCTGTGTTTTCAAACAACCCGACTCACAGAGCAATTCAAACTTTGAACGAATGATCGACTTAACAGGTCTATCACCTTCTATGGAACTCTAGTCAAA--GAGAACTTAAGTCAACTCATTCAAAG-CAACAAATTACTCTATACGCTACACCTCGCCACACCATTACAGCATGGAGATTAAGCGCTG-AGCTCTTCCCGTTTCACTC--GC-AG-TTACTAAGGGAATCCTTTTTAGTTT--
;
end;
