# Supplementary material for: Biogeographic barriers drive co-diversification within associated eukaryotes of the Sarracenia alata pitcher plant system
Source: PeerJ. 2016 Jan 14;4:e1576. doi: 10.7717/peerj.1576 (PMC4715430; doi:10.7717/peerj.1576)
Supplement: Supplemental Information 2 [file peerj-04-1576-s004.zip › DRYAD_Satleretal/OTUs/Nematoda2_OTU_159.nex]

#NEXUS
begin taxa;
	dimensions ntax=154;
	taxlabels
	A331_189
	A331_113
	A331_154
	A331_28
	A331_12
	A331_85
	A331_3
	A331_106
	A331_25
	A331_156
	A331_168
	A331_216
	A331_109
	A331_123
	A331_290
	A331_281
	A331_59
	A331_64
	A331_96
	A331_272
	A331_48
	A331_30
	A331_105
	A331_36
	A331_184
	A331_107
	A331_207
	A331_239
	A331_118
	K243_46
	K243_215
	K243_169
	K243_160
	K243_75
	K243_190
	K243_168
	K244_219
	K244_179
	K244_255
	K244_299
	K244_140
	K244_143
	K244_13
	K244_247
	K244_8
	K243_260
	K244_3
	K244_118
	K244_154
	K244_199
	K244_149
	K244_139
	K244_124
	K244_110
	K244_157
	K244_184
	K244_132
	K244_238
	K244_136
	K244_129
	K244_80
	K244_320
	K244_2
	K244_22
	K244_117
	K243_298
	K244_106
	K244_130
	K244_27
	K244_291
	K244_28
	K244_43
	K244_269
	K244_21
	K244_122
	K246_183
	K246_189
	K246_408
	K246_32
	K246_38
	K246_3
	K246_181
	K246_212
	K246_28
	K246_174
	K246_105
	K246_141
	K246_214
	K246_72
	K246_390
	K247_238
	K247_138
	K247_147
	K247_178
	K247_194
	K247_248
	K247_95
	K247_127
	K246_341
	K247_317
	K246_457
	K247_56
	K322_175
	K322_334
	K322_217
	K322_297
	K322_72
	K322_161
	K322_2
	K322_248
	K322_49
	K322_496
	K322_1
	K322_181
	K322_226
	K322_146
	K322_179
	K322_284
	K322_194
	K322_73
	K322_168
	K322_351
	K322_392
	K322_294
	K322_172
	K322_58
	K322_255
	K322_170
	K322_254
	K322_246
	K322_286
	K322_462
	K322_16
	K322_148
	K322_145
	K322_152
	K322_126
	K322_154
	K322_64
	K322_514
	K322_75
	K322_31
	K322_79
	K322_270
	K322_34
	K322_262
	K322_84
	K322_237
	K322_321
	K322_240
	K322_261
	K322_273
	K322_62
	L284_78
;
end;
begin characters;
	dimensions nchar=297;
	format datatype=dna missing=? gap=-;
	matrix
	A331_189	A-TAGTTATA-TTTAGC-TTTAGGTGAAG-TTTACCA-CCTG-CTTTAGGCTGTG-TTTTC-AAAC-AACCCGACTCACAGAGCAATTC-AAAC-TTTGAACGAATGATCGACTTAACAGGTCTATCACCTTCTATGGAACTCTAGTCAAAGAGAAC-TTAAGTCAACTCATT-CAAAGCAACAAATTACTCTATACGCTACACCTCGCCACACCATTACAG-CATGGAGATTAAGCGCTG-AGCTCTTCCCGTTT-CACTC-GCAGTTAC-TAAGGGAACTCCTTT--TAGTTT--
	A331_113	A-TAGTTATA-TTTAGC-TTTAGGTGAAG-TTTACCA-CCTG-CTTTAGGCTGTG-TTTTC-AAAC-AACCCGACTCACAGAGCAATTC-AAAC-TTTGAACGAATGATCGACTTAACAGGTCTATCACCTTCTATGGAACTCTAGTCAAAGAGAAC-TTAAGTCAACTCATT-CAAAGCAACAAATTACTCTATACGCTACACCTCGCCACACCATTACAG-CATGGAGATTAAGCGCTG-AGCTCTTCCCGTTT-CACTC-GCAGTTAC-TAAGGGAATCCTTTT--ACGTTT--
	A331_154	A-TAGTTATA-TTTAGC-TTTAGGTGAAG-TTTACCA-CCTG-CTTTAGGCTGTG-TTTTC-AAAC-AACCCGACTCACAGAGCAATTC-AAAC-TTTGAACGAATGATCGACTTAACAGGTCTATCACCTTCTATGGAACTCTAGTCAAAGAGAAC-TTAAGTCAACTCATT-CAAAGCAACAAATTACTCTATACGCTACACCTCGCCACACCATTACAG-CATGGAGATTAAGCGCTG-AGCTCTTCCCGTTT-CACTC-GCAGTTAC-TAAGGGAATCCTTTT--AGTTCT--
	A331_28	A-TAGTTATA-TTTAGC-TTTAGGTGAAG-TTTACCA-CCTG-CTTTAGGCTGTG-TTTTC-AAAC-AACCCGACTCACAGAGCAATTC-AAAC-TTTGAACGAATGATCGACTTAACAGGTCTATCACCTTCTATGGAACTCTAGTCAAAGAGAAC-TTAAGTCAACTCATT-CAAAGCAACAAATTACTCTATACGCTACACCTCGCCACACCATTACAG-CATGGAGATTAAGCGCTG-AGCTCTTCCCGTTT-CACTC-GCAGTTAC-TAAGGGAATCCTTTT--AGTTTC--
	A331_12	A-TAGTTATA-TTTAGC-TTTAGGTGAAG-TTTACCA-CCTG-CTTTAGGCTGTG-TTTTC-AAAC-AACCCGACTCACAGAGCAATTC-AAAC-TTTGAACGAATGATCGACTTAACAGGTCTATCACCTTCTATGGAACTCTAGTCAAAGAGAAC-TTAAGTCAACTCATT-CAAAGCAACAAATTACTCTATACGCTACACCTCGCCACACCATTACAG-CATGGAGATTAAGCGCTG-AGCTCTTCCCGTTT-CACTC-GCAGTTAC-TAAGGGAATCCTTTT--AGTTTC--
	A331_85	A-TAGTTATA-TTTAGC-TTTAGGTGAAG-TTTACCACCCTG-CTTTAGGCTGTG-TTTTC-AAAC-AACCCGACTCACAGAGCAATTC-AAAC-TTTGAACGAATGATCGACTTAACAGGTCTATCACCTTCTATGGAACTCTAGTCAAAGAGAAC-TTAAGTCAACTCATT-CAAAGCAACAAATTACTCTATACGCTACACCTCGCCACACCATTACAG-CATGGAGATTAAGCGCTG-AGCTCTTCCCGTTT-CACTC-GCAGTTAC-TAAGGGAATCCTTTT--TAGTT---
	A331_3	A-TAGTTATA-TTTAGC-TTTAGGTGAAG-TTTACCA-CCTG-CTTTAGGCTGTG-TTTTC-AAAC-AACCCGACTCACAGAGCAATTC-AAAC-TTTGAACGAATGATCGACTTAACAGGTCTATCACCTTCTATGGAACTCTAGTCAAAGAGAAC-TTAAGTCAACTCATT-CAAAGCAACAAATTACTCTATACGCTACACCTCGCCACACCATTACAG-CATGGAGATTAAGCGCTG-AGCTCTTCCCGTTT-CACTC-GCAGTTAC-TAAGGGAATCCTTTT--TAGTTC--
	A331_106	A-TAGTTATA-TTTAGC-TTTAGGTGAAG-TTTACCA-CCTG-CTTTAGGCTGTG-TTTTC-AAAC-AACCCGACTCACAGAGCAATTC-AAAC-TTTGAACGAATGATCGACTTAACAGGTCTATCACCTTCTATGGAACTCTAGTCAAAGAGAAC-TTAAGTCAACTCATT-CAAAGCAACAAATTACTCTATACGCTACACCTCGCCACACCATTACAG-CATGGAGATTAAGCGCTG-AGCTCTT-CCG-TT-CACTC-GCAGTTAC-TAAGGGAATTCCTTT--TAGTTTCT
	A331_25	A-TAGTTATA-TTTAGC-TTTAGGTGAAG-TTTACCA-CCTG-CTTTAGGCTGTG-TTTTC-AAAC-AACCCGACTCACAGAGCAATTC-AAAC-TTTGAACGAATGATCGACTTAACAGGTCTATCACCTTCTATGGAACTCTAGTCAAAGAGAAC-TTAAGTCAACTCATT-CAAAGCAACAAATTACTCTATACGCTACACCTCGCCACACCATTACAG-CATGGAGATTAAGCGCTG-AGCTCTTCCCGTTT-CACTC-GCAGTTAC-TAAGGGAATCCTTTT--TTAGTT--
	A331_156	A-TAGTTATA-TTTAGC-TTTAGGTGAAG-TTTACCA-CCTG-CTTTAGGCTGTG-TTTTC-AAAC-AACCCGACTCACAGAGCAATTC-AAAC-TTTGAACGAATGATCGACTTAACAGGTCTATCACCTTCTATGGAACTCTAGTCAAAGAGAAC-TTAAGTCAACTCATT-CAAAGCAACAAATTACTCTATACGCTACACCTCGCCACACCATTACAG-CATGGAGATTAAGCGCTG-AGCTCTT-CCGTTT-CACTC-GCAGTTACGTAAGGGAACTCCTTT--TAGTTT--
	A331_168	A-TAGTTATA-TTTAGC-TTTAGGTGAAG-TTTACCA-CCTG-CTTTAGGCTGTG-TTTTC-AAAC-AACCCGACTCACAGAGCAATTC-AAAC-TTTGAACGAATGATCGACTTAACAGGTCTATCACCTTCTATGGAACTCTAGTCAAAGAGAAC-TTAAGTCAACTCATT-CAAAGCAACAAATTACTCTATACGCTACACCTCGCCACACCATTACAG-CATGGAGATTAAGCGCTG-AGCTCTT-CCGTTT-CACTC-GCAGTTAC-TAAGGGAACTCCCTT--TTAGTTC-
	A331_216	A-TAGTTATA-TTTAGC-TTTAGGTGAAG-TTTACCA-CCTG-CTTTAGGCTGTG-TTTTC-AAAC-AACCCGACTCACAGAGCAATTC-AAAC-TTTGAACGAATGATCGACTTAACAGGTCTATCACCTTCTATGGAACTCTAGTCAAAGAGAAC-TTAAGTCAACTCATT-CAAAGCAACAAATTACTCTATACGCTACACCTCGCCACACCATTACAG-CATGGAGATTAAGCGCTG-AGCTCTT-CCGTTT-CACTC-GCAGTTAC-TAAGGGAATCCCTTT--TAGTTCT-
	A331_109	A-TAGTTATA-TTTAGC-TTTAGGTGAAG-TTTACCA-CCTG-CTTTAGGCTGTG-TTTTC-AAAC-AACCCGACTCACAGAGCAATTC-AAAC-TTTGAACGAATGATCGACTTAACAGGTCTATCACCTTCTATGGAACTCTAGTCAAAGAGAAC-TTAAGTCAACTCATT-CAAAGCAACAAATTACTCTATACGCTACACCTCGCCACACCATTACAG-CATGGAGATTAAGCGCTG-AGCTCTT-CCGTTT-CACTC-GCAGTTAC-TAAGGGAATCCTTTT--AGTTTCT-
	A331_123	A-TAGTTATA-TTTAGC-TTTAGGTGAAG-TTTACCA-CCTG-CTTTAGGCTGTG-TTTTC-AAAC-AACCCGACTCACAGAGCAATTC-AAAC-TTTGAACGAATGATCGACTTAACAGGTCTATCACCTTCTATGGAACTCTAGTCAAAGAGAAC-TTAAGTCAACTCATT-CAAAGCAACAAATTACTCTATACGCTACACCTCGCCACACCATTACAG-CATGGAGATTAAGCGCTG-AGCTCTT-CCGTTT-CACTC-GCAGTTAC-TAAGGGAATCCTTTT--AGTTTCT-
	A331_290	A-TAGTTATA-TTTAGC-TTTAGGTGAAG-TTTACCA-CCTG-CTTTAGGCTGTG-TTTTC-AAAC-AACCCGACTCACAGAGCAATTC-AAAC-TTTGAACGAATGATCGACTTAACAGGTCTATCACCTTCTATGGAACTCTAGTCAAAGAGAAC-TTAAGTCAACTCATT-CAAAGCAACAAATTACTCTATACGCTACACCTCGCCACACCATTACAG-CATGGAGATTAAGCGCTG-AGCTCTTCCCGTTT-CACTCGGCAGTTAC-TAAGGGAATCCTTTT--TAGTT---
	A331_281	A-TAGTTATA-TTTAGC-TTTAGGTGAAG-TTTACCA-CCTG-CTTTAGGCTGTG-TTTTC-AAAC-AACCCGACTCACAGAGCAATTC-AAAC-TTTGAACGAATGATCGACTTAACAGGTCTATCACCTTCTATGGAACTCTAGTCAAAGAGAAC-TTAAGTCAACTCATT-CAAAGCAACAAATTACTCTATACGCTACACCTCGCCACACCATTACAG-CATGGAGATTAAGCGCTGTAGCTCTTCCCGTTT-CACTC-GCAGTTAC-TAAGGGAATCCTTTT--TAGTT---
	A331_59	A-TAGTTATA-TTTAGC-TTTAGGTGAAGTTTTACCA-CCTG-CTTTAGGCTGTG-TTTTC-AAAC-AACCCGACTCACAGAGCAATTC-AAAC-TTTGAACGAATGATCGACTTAACAGGTCTATCACCTTCTATGGAACTCTAGTCAAAGAGAAC-TTAAGTCAACTCATT-CAAAGCAACAAATTACTCTATACGCTACACCTCGCCACACCATTACAG-CATGGAGATTAAGCGCTG-AGCTCTTCCCGTTT-CACTC-GCAGTTAC-TAAGGGAATCCTTTT--TAGTT---
	A331_64	A-TAGTTATATTTTAGC-TTTAGGTGAAGTTTTACCA-CCTGCTTTTAGGCTGTG-TTTTC-AAAC-AACCCGACTCACAGAGCAATTC-AAAC-TTTGAACGAATGATCGACTTAACAGGTCTATCACCTTCTATGGAACTCTAGTCAAAGAGAAC-TTAAGTCAACTCATT-CAAAGCAACAAATTACTCTATACGCTACACCTCGCCACACCATTACAG-CATGGAGATTAAGCGCTG-AGCTCTTCCCGTTT-CACTC-GCAGTTAC-TAAGGGAATCCTTTT--AGT-----
	A331_96	A-TAGTTATA-TTTAGCTTTTAGGTGAAG-TTTACCA-CCTG-CTTTAGGCTGTG-TTTTC-AAAC-AACCCGACTCACAGAGCAATTC-AAAC-TTTGAACGAATGATCGACTTAACAGGTCTATCACCTTCTATGGAACTCTAGTCAAAGAGAAC-TTAAGTCAACTCATT-CAAAGCAACAAATTACTCTATACGCTACACCTCGCCACACCATTACAG-CATGGAGATTAAGCGCTG-AGCTCTTCCCGTTT-CACTC-GCAGTTAC-TAAGGGAATCCTTTT--TAGTT---
	A331_272	A-TAGTTATATTTTAGC-TTTAGGTGAAG-TTTACCA-CCTG-CTTTAGGCTGTG-TTTTC-AAAC-AACCCGACTCACAGAGCAATTC-AAAC-TTTGAACGAATGATCGACTTAACAGGTCTATCACCTTCTATGGAACTCTAGTCAAAGAGAAC-TTAAGTCAACTCATT-CAAAGCAACAAATTACTCTATACGCTACACCTCGCCACACCATTACAG-CATGGAGATTAAGCGCTG-AGCTCTTCCCGTTT-CACTC-GCAGTTAC-TAAGGGAATCCTTTT--TAGTT---
	A331_48	A-TAGTTATATTTTAGC-TTTAGGTGAAG-TTTACCA-CCTGCTTTTAGGCTGTGTTTTTC-AAAC-AACCCGACTCACAGAGCAATTC-AAAC-TTTGAACGAATGATCGACTTAACAGGTCTATCACCTTCTATGGAACTCTAGTCAAAGAGAAC-TTAAGTCAACTCATT-CAAAGCAACAAATTACTCTATACGCTACACCTCGCCACACCATTACAG-CATGGAGATTAAGCGCTG-AGCTCTTCCCGTTT-CACTC-GCAGTTAC-TAAGGGAATCCTTTT--AGT-----
	A331_30	A-TAGTTATA-TTTAGC-TTTAGGTGAAG-TTTACCA-CCTG-CTTTAGGCTGTG-TTTTC-AAAC-AACCCGACTCACAGAGCAATTC-AAAC-TTTGAACGAATGATCGACTTAACAGGTCTATCACCTTCTATGGAACTCTAGTCAAAGAGAAC-TTAAGTCAACTCATT-CAAAGCAACAAATTACTCTATACGCTACACCTCGCCACACCATTACAG-CATGGAGATTAAGCGCTG-AGCTCTTCCCGTTT-CACTC-GCAGTTAC-TAAGGGAATCCTTTT--TAGTTC--
	A331_105	A-TAGTTATA-TTTAGC-TTTAGGTGAAG-TTTACCA-CCTG-CTTTAGGCTGTG-TTTTC-AAAC-AACCCGACTCACAGAGCAATTC-AAAC-TTTGAACGAATGATCGACTTAACAGGTCTATCACCTTCTATGGAACTCTAGTCAAAGAGAAC-TTAAGTCAACTCATT-CAAAGCAACAAATTACTCTATACGCTACACCTCGCCACACCATTACAG-CATGGAGATTAAGCGCTG-AGCTCTT-CCGTTT-CACTC-GCAGTTAC-TAAGGGAATCCTTTA--GTTCTTT-
	A331_36	A-TAGTTATA-TTTAGC-TTTAGGTGAAG-TTTACCA-CCTG-CTTTAGGCTGTG-TTTTC-AAAC-AACCCGACTCACAGAGCAATTC-AAAC-TTTGAACGAATGATCGACTTAACAGGTCTATCACCTTCTATGGAACTCTAGTCAAAGAGAAC-TTAAGTCAACTCATT-CAAAGCAACAAATTACTCTATACGCTACACCTCGCCACACCATTACAG-CATGGAGATTAAGCGCTG-AGCTCTTCCCGTTT-CACTC-GCAGTTAC-TAAGGGATCCTTTTT--AGTTCT--
	A331_184	A-TAGTTATATTTTAGC-TTTAGGTGAAG-TTTACCA-CCTG-CTTTAGGCTGTG-TTTTC-AAAC-AACCCGACTCACAGAGCAATTC-AAAC-TTTGAACGAATGATCGACTTAACAGGTCTATCACCTTCTATGGAACTCTAGTCAAAGAGAAC-TTAAGTCAACTCATT-CAAAGCAACAAATTACTCTATACGCTACACCTCGCCACACCATTACAG-CATGGAGATTAAGCGCTG-AGCTCTTCCCGTTT-CACTC-GCAGTTAC-TAAGGGAATCCTTTT--AGTTT---
	A331_107	A-TAGTTATA-TTTAGCTTTTAGGTGAAG-TTTACCA-CCTG-CTTTAGGCTGTG-TTTTC-AAAC-AACCCGACTCACAGAGCAATTC-AAAC-TTTGAACGAATGATCGACTTAACAGGTCTATCACCTTCTATGGAACTCTAGTCAAAGAGAAC-TTAAGTCAACTCATT-CAAAGCAACAAATTACTCTATACGCTACACCTCGCCACACCATTACAG-CATGGAGATTAAGCGCTG-AGCTCTTCCCGTTT-CACTC-GCAGTTAC-TAAGGGAATCCTTTT--AGTTC---
	A331_207	A-TAGTTATA-TTTAGC-TTTAGGTGAAG-TTTACCA-CCTG-CTTTAGGCTGTG-TTTTC-AAAC-AACCCGACTCACAGAGCAATTC-AAAC-TTTGAACGAATGATCGACTTAACAGGTCTATCACCTTCTATGGAACTCTAGTCAAAGAGAAC-TTAAGTCAACTCATT-CAAAGCAACAAATTACTCTATACGCTACACCTCGCCACACCATTACAG-CATGGAGATTAAGCGCTG-AGCTCTT-CCGTTT-CACTC-GCAGTTAC-TAAGGGAATCCTTTT--TAGTTTC-
	A331_239	A-TAGTTATA-TTTAGC-TTTAGGTGAAG-TTTACCA-CCTG-CTTTAGGCTGTG-TTTTC-AAAC-AACCCGACTCACAGAGCAATTC-AAAC-TTTGAACGAATGATCGACTTAACAGGTCTATCACCTTCTATGGAACTCTAGTCAAAGAGAAC-TTAAGTCAACTCATT-CAAAGCAACAAATTACTCTATACGCTACACCTCGCCACACCATTACAG-CATGGAGATTAAGCGCTG-AGCTCTT-CCGTTT-CACTC-GCAGTTAC-TAAGGGAATCCTTTT--TAGTTTC-
	A331_118	A-TAGTTATA-TTTAGC-TTTAGGTGAAG-TTTACCA-CCTG-CTTTAGGCTGTG-TTTTCTAAAC-AACCCGACTCACAGAGCAATTC-AAAC-TTTGAACGAATGATCGACTTAACAGGTCTATCACCTTCTATGGAACTCTAGTCAAAGAGAAC-TTAAGTCAACTCATT-CAAAGCAACAAATTACTCTATACGCTACACCTCGCCACACCATTACAG-CATGGAGATTAAGCGCTG-AGCTCTTCCCGTTT-CACTC-GCAGTTAC-TAAGGGAATCCTTTT--AGTTT---
	K243_46	A-TAGTTATA-TTTAGCGTTTAGGTGAAG-TTTACCA-CCTG-CTTTAGGCTGTG-TTTTC-AAAC-AACCCGACTCACAGAGCAATTC-AAAC-TTTGAACGAATGATCGACTTAACAGGTCTATCACCTTCTATGGAACTCTAGTCAAAGAGAAC-TTAAGTCAACTCATT-CAAAGCAACAAATTACTCTATACGCTACACCTCGCCACACCATTACAG-CATGGAGATTAAGCGCTG-AGCTCTTCCCGTTT-CACTC-GCAGTTAC-TAAGGGAATCCTTTT--TAGTT---
	K243_215	A-TAGTTATA-TTTAGC-TTTAGGTGAAG-TTTACCA-CCTG-CTTTAGGCTGTG-TTTTC-AAAC-AACCCGACTCACAGAGCAATTC-AAAC-TTTGAACGAATGATCGACTTAACAGGTCTATCACCTTCTATGGAACTCTAGTCAAAGAGAAC-TTAAGTCAACTCATT-CAAAGCAACAAATTACTCTATACGCTACACCTCGCCACACCATTACAG-CATGGAGATTAAGCGCTG-AGCTCTTCCCGTTT-CACTC-GCAGTTAC-TAAGGGAACTCCTTT--TAGTTT--
	K243_169	A-TAGTTATA-TTTAGC-TTTAGGTGAAG-TTTACCA-CCTG-CTTTAGGCTGTG-TTTTC-AAAC-AACCCGACTCACAGAGCAATTC-AAAC-TTTGAACGAATGATCGACTTAACAGGTCTATCACCTTCTATGGAACTCTAGTCAAAGAGAAC-TTAAGTCAACTCATT-CAAAGCAACAAATTACTCTATACGCTACACCTCGCCACACCATTACAG-CATGGAGATTAAGCGCTG-AGCTCTTCCCGTTT-CACTC-GCAGTTAC-TAAGGGAATCCTTTT--AGTTTC--
	K243_160	A-TAGTTATA-TTTAGC-TTTAGGTGAAG-TTTACCA-CCTG-CTTTAGGCTGTG-TTTTC-AAAC-AACCCGACTCACAGAGCAATTC-AAAC-TTTGAACGAATGATCGACTTAACAGGTCTATCACCTTCTATGGAACTCTAGTCAAAGAGAAC-TTAAGTCAACTCATT-CAAAGCAACAAATTACTCTATACGCTACACCTCGCCACACCATTACAG-CATGGAGATTAAGCGCTG-AGCTCTTCCCGTTT-CACTC-GCAGTTAC-TAAGGGAATCCTTTT--AGTTTC--
	K243_75	A-TAGTTATA-TTTAGC-TTTAGGTGAAG-TTTACCA-CCTG-CTTTAGGCTGTG-TTTTC-AAAC-AACCCGACTCACAGAGCAATTC-AAAC-TTTGAACGAATGATCGACTTAACAGGTCTATCACCTTCTATGGAACTCTAGTCAAAGAGAAC-TTAAGTCAACTCATT-CAAAGCAACAAATTACTCTATACGCTACACCTCGCCACACCATTACAG-CATGGAGATTAAGCGCTG-AGCTCTTCCCGTTT-CACTC-GCAGTTAC-TAAGGGAATCCTTTT--AGTTTC--
	K243_190	A-TAGTTATA-TTTAGC-TTTAGGTGAAG-TTTACCA-CCTG-CTTTAGGCTGTG-TTTTC-AAAC-AACCCGACTCACAGAGCAATTC-AAAC-TTTGAACGAATGATCGACTTAACAGGTCTATCACCTTCTATGGAACTCTAGTCAAAGAGAAC-TTAAGTCAACTCATT-CAAAGCAACAAATTACTCTATACGCTACACCTCGCCACACCATTACAG-CATGGAGATTAAGCGCTG-AGCTCTTCCCGTTT-CACTC-GCAGTTAC-TAAGGGAATCCTTTT--AGTTTC--
	K243_168	A-TAGTTATA-TTTAGC-TTTAGGTGAAG-TTTACCA-CCTG-CTTTAGGCTGTG-TTTTC-AAAC-AACCCGACTCACAGAGCAATTC-AAAC-TTTGAACGAATGATCGACTTAACAGGTCTATCACCTTCTATGGAACTCTAGTCAAAGAGAAC-TTAAGTCAACTCATT-CAAAGCAACAAATTACTCTATACGCTACACCTCGCCACACCATTACAG-CATGGAGATTAAGCGCTG-AGCTCTTCCCGTTT-CACTC-GCAGTTAC-TAAGGGAATCCTTTT--AGTTTC--
	K244_219	A-TAGTTACA-TTTAGC-TTTAGGTGAAG-TTTACCA-CCTG-CTTTAGGCTGTG-TTTTC-AAAC-AACCCGACTCACAGAGCAATTC-AAAC-TTTGAACGAATGATCGACTTAACAGGTCTATCACCTTCTATGGAACTCTAGTCAAAGAGAAC-TTAAGTCAACTCATT-CAAAGCAACAAATTACTCTATACGCTACACCTCGCCACACCATTACAG-CATGGAGATTAAGCGCTG-AGCTCTTCCCGTTT-CACTC-GCAGTTAC-TAAGGGAATCCTTTT--AGTTTC--
	K244_179	A-TAGTTATA-TTTAGC-TTTAGGTGAAG-TTTACCA-CCTG-CTTTAGGCTGTG-TTTTC-AAAC-AACCCGACTCACAGAGCAATTC-AAAC-TTTGAACGAATGATCGACTTAACAGGTCTATCACCTTCTATGGAACTCTAGTCAAAGAGAAC-TTAAGTCAACTCATT-CAAAGCAACAAATTACTCTATACGCTACACCTCGCCACACCATTACAG-CATGGAGATTAAGCGCTG-AGCTCTTCCCGTTT-CACTC-GCAGTTAC-TAAGGGAACTCCTTT--TAGTTT--
	K244_255	A-TAGTTATA-TTTAGC-TTTAGGTGAAG-TTTACCA-CCTG-CTTTAGGCTGTG-TTTTC-AAAC-AACCCGACTCACAGAGCAATTC-AAAC-TTTGAACGAATGATCGACTTAACAGGTCTATCACCTTCTATGGAACTCTAGTCAAAGAGAAC-TTAAGTCAACTCATT-CAAAGCAACAAATTACTCTATACGCTACACCTCGCCACACCATTACAG-CATGGAGATTAAGCGCTG-AGCTCTTCCCGTTT-CACTC-GCAGTTAC-TAAGGGAATCCCTTT--TAGTTC--
	K244_299	A-TAGTTATA-TTTAGC-TTTAGGTGAAG-TTTACCA-CCTG-CTTTAGGCTGTG-TTTTC-AAAC-AACCCGACTCACAGAGCAATTC-AAAC-TTTGAACGAATGATCGACTTAACAGGTCTATCACCTTCTATGGAACTCTAGTCAAAGAGAAC-TTAAGTCAACTCATT-CAAAGCAACAAATTACTCTATACGCTACACCTCGCCACACCATTACAG-CATGGAGATTAAGCGCTG-AGCTCTTCCCGTTT-CACTC-GCAGTTAC-TAAGGGAATCCTTTT--ACGTTC--
	K244_140	A-TAGTTATA-TTTAGC-TTTAGGTGAAG-TTTACCA-CCTG-CTTTAGGCTGTG-TTTTC-AAAC-AACCCGACTCACAGAGCAATTC-AAAC-TTTGAACGAATGATCGACTTAACAGGTCTATCACCTTCTATGGAACTCTAGTCAAAGAGAAC-TTAAGTCAACTCATTACAAAGCAACAAATTACTCTATACGCTACACCTCGCCACACCATTACAG-CATGGAGATTAAGCGCTG-AGCTCTT-CCGTTT-CACTC-GCAGTTACGTAAGGGAATTCCTTT--TAGTT---
	K244_143	A-TAGTTATA-TTTAGC-TTTAGGTGAAG-TTTACCA-CCTG-CTTTAGGCTGTG-TTTTC-AAAC-AACCCGACTCACAGAGCAATTC-AAAC-TTTGAACGAATGATCGACTTAACAGGTCTATCACCTTCTATGGAACTCTAGTCAAAGAGAAC-TTAAGTCAACTCATT-CAAAGCAACAAATTACTCTATACGCTACACCTCGCCACACCATTACAG-CATGGAGATTAAGCGCTG-AGCTCTTCCCGTTT-CACTC-GCAGTTAC-TAAGGGAATCCTTTT--ACGTTT--
	K244_13	A-TAGTTATA-TTTAGC-TTTAGGTGAAG-TTTACCA-CCTG-CTTTAGGCTGTG-TTTTC-AAAC-AACCCGACTCACAGAGCAATTC-AAAC-TTTGAACGAATGATCGACTTAACAGGTCTATCACCTTCTATGGAACTCTAGTCAAAGAGAAC-TTAAGTCAACTCATT-CAAAGCAACAAATTACTCTATACGCTACACCTCGCCACACCATTACAG-CATGGAGATTAAGCGCTG-AGCTCTTCCCGTTT-CACTC-GCAGTTAC-TAAGGGAATCCTTTT--AGTTCT--
	K244_247	A-TAGTTATA-TTTAGC-TTTAGGTGAAG-TTTACCA-CCTG-CTTTAGGCTGTG-TTTTC-AAAC-AACCCGACTCACAGAGCAATTC-AAAC-TTTGAACGAATGATCGACTTAACAGGTCTATCACCTTCTATGGAACTCTAGTCAAAGAGAAC-TTAAGTCAACTCATT-CAAAGCAACAAATTACTCTATACGCTACACCTCGCCACACCATTACAG-CATGGAGATTAAGCGCTG-AGCTCTTCCCGTTT-CACTC-GCAGTTAC-TAAGGGAATCCTTTT--AGTTTC--
	K244_8	A-TAGTTATA-TTTAGC-TTTAGGTGAAG-TTTACCA-CCTG-CTTTAGGCTGTG-TTTTC-AAAC-AACCCGACTCACAGAGCAATTC-AAAC-TTTGAACGAATGATCGACTTAACAGGTCTATCACCTTCTATGGAACTCTAGTCAAAGAGAAC-TTAAGTCAACTCATT-CAAAGCAACAAATTACTCTATACGCTACACCTCGCCACACCATTACAG-CATGGAGATTAAGCGCTG-AGCTCTTCCCGTTT-CACTC-GCAGTTAC-TAAGGGAATCCTTTT--TAGTTC--
	K243_260	A-TAGTTATA-TTTAGC-TTTAGGTGAAG-TTTACCA-CCTG-CTTTAGGCTGTG-TTTTC-AAAC-AACCCGACTCACAGAGCAATTC-AAAC-TTTGAACGAATGATCGACTTAACAGGTCTATCACCTTCTATGGAACTCTAGTCAAAGAGAAC-TTAAGTCAACTCATT-CAAAGCAACAAATTACTCTATACGCTACACCTCGCCACACCATTACAG-CATGGAGATTAAGCGCTG-AGCTCTT-CCGTTT-CACTC-GCAGTTAC-TAAGGGAATCCTTTT--TAGTTTC-
	K244_3	A-TAGTTATA-TTTAGC-TTTAGGTGAAG-TTTACCA-CCTG-CTTTAGGCTGTG-TTTTC-AAAC-AACCCGACTCACAGAGCAATTC-AAAC-TTTGAACGAATGATCGACTTAACAGGTCTATCACCTTCTATGGAACTCTAGTCAAAGAGAAC-TTAAGTCAACTCATT-CAAAGCAACAAATTACTCTATACGCTACACCTCGCCACACCATTACAG-CATGGAGATTAAGCGCTG-AGCTCTTCCCGTTT-CACTC-GCAGTTAC-TAAGGGATCCTTTTA--GTTCTT--
	K244_118	A-TAGTTATA-TTTAGC-TTTAGGTGAAG-TTTACCA-CCTG-CTTTAGGCTGTG-TTTTC-AAAC-AACCCGACTCACAGAGCAATTC-AAAC-TTTGAACGAATGATCGACTTAACAGGTCTATCACCTTCTATGGAACTCTAGTCAAAGAGAAC-TTAAGTCAACTCATT-CAAAGCAACAAATTACTCTATACGCTACACCTCGCCACACCATTACAG-CATGGAGATTAAGCGCTG-AGCTCTTCCCGTTT-CACTC-GCAGTTAC-TAAGGGAATCCTTTT--TTAGTT--
	K244_154	A-TAGTTATA-TTTAGC-TTTAGGTGAAG-TTTACCA-CCTG-CTTTAGGCTGTG-TTTTC-AAAC-AACCCGACTCACAGAGCAATTC-AAAC-TTTGAACGAATGATCGACTTAACAGGTCTATCACCTTCTATGGAACTCTAGTCAAAGAGAAC-TTAAGTCAACTCATT-CAAAGCAACAAATTACTCTATACGCTACACCTCGCCACACCATTACAG-CATGGAGATTAAGCGCTG-AGCTCTT-CCG-TT-CACTC-GCAGTTACGTAAGGGAATTCCTTT--TAGTTCT-
	K244_199	A-TAGTTATA-TTTAGC-TTTAGGTGAAG-TTTACCA-CCTG-CTTTAGGCTGTG-TTTTC-AAAC-AACCCGACTCACAGAGCAATTC-AAAC-TTTGAACGAATGATCGACTTAACAGGTCTATCACCTTCTATGGAACTCTAGTCAAAGAGAAC-TTAAGTCAACTCATT-CAAAGCAACAAATTACTCTATACGCTACACCTCGCCACACCATTACAG-CATGGAGATTAAGCGCTG-AGCTCTT-CCGTTT-CACTC-GCAGTTAC-TAAGGGAATCCCTTT--TACGTTT-
	K244_149	A-TAGTTATA-TTTAGC-TTTAGGTGAAG-TTTACCA-CCTG-CTTTAGGCTGTG-TTTTC-AAAC-AACCCGACTCACAGAGCAATTC-AAAC-TTTGAACGAATGATCGACTTAACAGGTCTATCACCTTCTATGGAACTCTAGTCAAAGAGAAC-TTAAGTCAACTCATT-CAAAGCAACAAATTACTCTATACGCTACACCTCGCCACACCATTACAG-CATGGAGATTAAGCGCTG-AGCTCTT-CCGTTT-CACTC-GCAGTTAC-TAAGGGAATCCTTTT--AGTTTCT-
	K244_139	A-TAGTTATA-TTTAGC-TTTAGGTGAAG-TTTACCA-CCTG-CTTTAGGCTGTG-TTTTC-AAAC-AACCCGACTCACAGAGCAATTC-AAAC-TTTGAACGAATGATCGACTTAACAGGTCTATCACCTTCTATGGAACTCTAGTCAAAGAGAAC-TTAAGTCAACTCATT-CAAAGCAACAAATTACTCTATACGCTACACCTCGCCACACCATTACAG-CATGGAGATTAAGCGCTG-AGCTCTT-CCGTTT-CACTC-GCAGTTAC-TAAGGGAATCCTTTT--AGTTTCT-
	K244_124	A-TAGTTATA-TTTAGC-TTTAGGTGAAG-TTTACCA-CCTG-CTTTAGGCTGTG-TTTTC-AAAC-AACCCGACTCACAGAGCAATTC-AAAC-TTTGAACGAATGATCGACTTAACAGGTCTATCACCTTCTATGGAACTCTAGTCAAAGAGAAC-TTAAGTCAACTCATT-CAAAGCAACAAATTACTCTATACGCTACACCTCGCCACACCATTACAG-CATGGAGATTAAGCGCTG-AGCTCTT-CCGTTT-CACTC-GCAGTTAC-TAAGGGAATTCCTTT--TAGTTTC-
	K244_110	A-TAGTTATA-TTTAGC-TTTAGGTGAAG-TTTACCA-CCTG-CTTTAGGCTGTG-TTTTC-AAAC-AACCCGACTCACAGAGCAATTC-AAAC-TTTGAACGAATGATCGACTTAACAGGTCTATCACCTTCTATGGAACTCTAGTCAAAGAGAAC-TTAAGTCAACTCATT-CAAAGCAACAAATTACTCTATACGCTACACCTCGCCACACCATTACAG-CATGGAGATTAAGCGCTG-AGCTCTTCCCGTTT-CACTC-GCAGTTAC-TAAGGGAACTCCTTT--TTAGTT--
	K244_157	A-TAGTTATA-TTTAGC-TTTAGGTGAAG-TTTACCA-CCTG-CTTTAGGCTGTG-TTTTC-AAAC-AACCCGACTCACAGAGCAATTC-AAAC-TTTGAACGAATGATCGACTTAACAGGTCTATCACCTTCTATGGAACTCTAGTCAAAGAGAAC-TTAAGTCAACTCATT-CAAAGCAACAAATTACTCTATACGCTACACCTCGCCACACCATTACAG-CATGGAGATTAAGCGCTGTAGCTCTTCCCGTTT-CACTC-GCAGTTAC-TAAGGGAATCCTTTT--TAGTT---
	K244_184	A-TAGTTATA-TTTAGC-TTTAGGTGAAG-TTTACCA-CCTG-CTTTAGGCTGTG-TTTTC-AAAC-AACCCGACTCACAGAGCAATTC-AAAC-TTTGAACGAATGATCGACTTAACAGGTCTATCACCTTCTATGGAACTCTAGTCAAAGAGAAC-TTAAGTCGACTCATT-CAAAGCAACAAATTACTCTATACGCTACACCTCGCCACACCATTACAG-CATGGAGATTAAGCGCTG-AGCTCTTCCCGTTT-CACTC-GCAGTTAC-TAAGGGAATCCTTTT--AGTTTC--
	K244_132	A-TAGTTATA-TTTAGC-TTTAGGTGAAG-TTTACCA-CCTG-CTTTAGGCTGTG-TTTTC-AAAC-AACCCGACTCACAGATCAATTC-AAAC-TTTGAACGAATGATCGACTTAACAGGTCTATCACCTTCTATGGAACTCTAGTCAAAGAGAAC-TTAAGTCAACTCATT-CAAAGCAACAAATTACTCTATACGCTACACCTCGCCACACCATTACAG-CATGGAGATTAAGCGCTG-AGCTCTTCCCGTTT-CACTC-GCAGTTAC-TAAGGGAATCCTTTT--AGTTTC--
	K244_238	A-TAGTTATA-TTTAGC-TTTAGGTGAAG-TTTACCA-CCTG-CTTTAGGCTGTG-TTTTC-AAAC-AACCCGACTCACAGAGCAATTC-AAAC-TTTGAACGAATGATCGACTTAACAGGTCTATCACCTTCTATGGAACTCTAGTCAAAGAGAAC-TTAAGTCAACTCATT-CAAAGCAACAAATTACTCTATACGCTACACCTCGCCACACCATTACAGCCATGGAGATTAAGCGCTG-AGCTCTTCCCGTTT-CACTC-GCAGTTAC-TAAGGGAATCCTTTT--TAGTT---
	K244_136	A-TAGTTATA-TTTAGCTTTTAGGTGAAG-TTTACCA-CCTGCTTTTAGGCTGTG-TTTTC-AAAC-AACCCGACTCACAGAGCAATTC-AAACTTTTGAACGAATGATCGACTTAACAGGTCTATCACCTTCTATGGAACTCTAGTCAAAGAGAAC-TTAAGTCAACTCATT-CAAAGCAACAAATTACTCTATACGCTACACCTCGCCACACCATTACAG-CATGGAGATTAAGCGCTG-AGCTCTTCCCGTTT-CACTC-GCAGTTAC-TAAGGGAATCCTTTT--AGT-----
	K244_129	A-TAGTTATA-TTTAGC-TTTAGGTGAAG-TTTACCA-CCTG-CTTTAGGCTGTG-TTTTC-AAAC-AACCCGACTCACAGAGCAATTC-AAAC-TTTGAACGAATGATCGACTTAACAGGTCTATCACCTTCTATGGAACTCTAGTCAAAGAGAAC-TTAAGTCAACTCATT-CAAAGCAACAAATTACTCTATACGCTACACCTCGCCACACCATTACAG-CATGGAGATTAAGCGCTG-AGCTCTT-CCGTTT-CACTC-GCAGTTAC-TAAGGGAACTCCCTT--TTAGTTC-
	K244_80	A-TAGTTATA-TTTAGC-TTTAGGTGAAG-TTTACCA-CCTGTCTTTAGGCTGTG-TTTTC-AAAC-AACCCGACTCACAGAGCAATTC-AAAC-TTTGAACGAATGATCGACTTAACAGGTCTATCACCTTCTATGGAACTCTAGTCAAAGAGAAC-TTAAGTCAACTCATT-CAAAGCAACAAATTACTCTATACGCTACACCTCGCCACACCATTACAG-CATGGAGATTAAGCGCTG-AGCTCTTCCCGTTT-CACTC-GCAGTTAC-TAAGGGAATCCTTTT--TAGTT---
	K244_320	A-TAGTTATA-TTTAGCTTTTAGGTGAAG-TTTACCA-CCTG-CTTTAGGCTGTG-TTTTC-AAAC-AACCCGACTCACAGAGCAATTC-AAAC-TTTGAACGAATGATCGACTTAACAGGTCTATCACCTTCTATGGAACTCTAGTCAAAGAGAAC-TTAAGTCAACTCATT-CAAAGCAACAAATTACTCTATACGCTACACCTCGCCACACCATTACAG-CATGGAGATTAAGCGCTG-AGCTCTTCCCGTTT-CACTC-GCAGTTAC-TAAGGGAATCCTTTT--TAGTT---
	K244_2	A-TAGTTATA-TTTAGC-TTTAGGTGAAG-TTTACCA-CCTG-CTTTAGGCTGTG-TTTTC-AAAC-AACCCGACTCACAGAGCAATTC-AAAC-TTTGAACGAATGATCGACTTAACAGGTCTATCACCTTCTATGGAACTCTAGTCAAAGAGAAC-TTAAGTCAACTCATT-CAAAGCAACAAATTACTCTATACGCTACACCTCGCCACACCATTACAG-CATGGAGATTAAGCGCTG-AGCTCTTCCCGTTT-CACTC-GCAGTTAC-TAAGGGAATCCTTTT--TAGTTC--
	K244_22	A-TAGTTATA-TTTAGC-TTTAGGTGAAG-TTTACCA-CCTG-CTTTAGGCTGTG-TTTTC-AAAC-AACCCGACTCACAGAGCAATTC-AAAC-TTTGAACGAATGATCGACTTAACAGGTCTATCACCTTCTATGGAACTCTAGTCAAAGAGAAC-TTAAGTCAACTCATT-CAAAGCAACAAATTACTCTATACGCTACACCTCGCCACACCATTACAG-CATGGAGATTAAGCGCTG-AGCTCTTCCCGTTT-CACTC-GCAGTTAC-TAAGGGAATCCTTTT--TAGTTC--
	K244_117	A-TAGTTATATTTTAGC-TTTAGGTGAAG-TTTACCA-CCTG-CTTTAGGCTGTG-TTTTC-AAAC-AACCCGACTCACAGAGCAATTC-AAAC-TTTGAACGAATGATCGACTTAACAGGTCTATCACCTTCTATGGAACTCTAGTCAAAGAGAAC-TTAAGTCAACTCATT-CAAAGCAACAAATTACTCTATACGCTACACCTCGCCACACCATTACAG-CATGGAGATTAAGCGCTG-AGCTCTTCCCGTTT-CACTC-GCAGTTAC-TAAGGGAATCCTTTT--TAGTT---
	K243_298	A-TAGTTATA-TTTAGC-TTTAGGTGAAG-TTTACCA-CCTG-CTTTAGGCTGTG-TTTTC-AAAC-AACCCGACTCACAGAGCAATTC-AAAC-TTTGAACGAATGATCGACTTAACAGGTCTATCACCTTCTATGGAACTCTAGTCAAAGAGAAC-TTAAGTCAACTCATT-CAAAGCAACAAATTACTCTATACGCTACACCTCGCCACACCATTACAG-CATGGAGATTAAGCGCTG-AGCTCTT-CCGTTT-CACTC-GCAGTTAC-TAAGGGAATTCCTTT--TAGTTTC-
	K244_106	A-TAGTTATA-TTTAGC-TTTAGGTGAAG-TTTACCA-CCTG-CTTTAGGCTGTG-TTTTC-AAAC-AACCCGACTCACAGAGCAATTC-AAAC-TTTGAACGAATGATCGACTTAACAGGTCTATCACCTTCTATGGAACTCTAGTCAAAGAGAAC-TTAAGTCAACTCATT-CAAAGCAACAAATTACTCTATACGCTACACCTCGCCACACCATTACAG-CATGGAGATTAAGCGCTG-AGCTCTTCCCGTTT-CACTC-GCAGTTAC-TAACGGGAACTCCTT--TTTAGT--
	K244_130	A-TAGTTATA-TTTAGC-TTTAGGTGAAG-TTTACCA-CCTG-CTTTAGGCTGTG-TTTTC-AAAC-AACCCGACTCACAGAGCAATTC-AAAC-TTTGAACGAATGATCGACTTAACAGGTCTATCACCTTCTATGGAACTCTAGTCAAAGAGAAC-TTAAGTCAACTCATT-CAAAGCAACAAATTACTCTATACGCTACACCTCGCCACACCATTACAG-CATGGAGATTAAGCGCTG-AGCTCTTCCCGTTT-CACTC-GCAGTTAC-TAAGGGAATCCTTTT--AGTTTC--
	K244_27	A-TAGTTATA-TTTAGC-TTTAGGTGAAG-TTTACCA-CCTG-CTTTAGGCTGTG-TTTTC-AAAC-AACCCGACTCACAGAGCAATTC-AAAC-TTTGAACGAATGATCGACTTAACAGGTCTATCACCTTCTATGGAACTCTAGTCAAAGAGAAC-TTAAGTCAACTCATT-CAAAGCAACAAATTACTCTATACGCTACACCTCGCCACACCATTACAG-CATGGAGATTAAGCGCTG-AGCTCTTCCCGTTT-CACTC-GCAGTTAC-TAAGGGATCCTTTTT--AGTTCT--
	K244_291	A-TAGTTATA-TTTAGC-TTTAGGTGAAG-TTTACCA-CCTG-CTTTAGGCTGTG-TTTTC-AAAC-AACCCGACTCACAGAGCAATTC-AAAC-TTTGAACGAATGATCGACTTAACAGGTCTATCACCTTCTATGGAACTCTAGTCAAAGAGAAC-TTAAGTCAACTCATT-CAAAGCAACAAATTACTCTATACGCTACACCTCGCCACACCATTACAG-CATGGAGATTAAGCGCTG-AGCTCTT-CCGTTT-CACTC-GCAGTTAC-TAAGGGAATCCTTTT--TAGTTTC-
	K244_28	A-TAGTTATA-TTTAGC-TTTAGGTGAAG-TTTACCA-CCTG-CTTTAGGCTGTG-TTTTC-AAAC-AACCCGACTCACAGAGCAATTC-AAAC-TTTGAACGAATGATCGACTTAACAGGTCTATCACCTTCTATGGAACTCTAGTCAAAGAGAAC-TTAAGTCAACTCATT-CAAAGCAACAAATTACTCTATACGCTACACCTCGCCACACCATTACAG-CATGGAGATTAAGCGCTG-AGCTCTTCCCGTTT-CACTC-GCAGTTAC-TAAGGGAATCCTTTT--AGTTTC--
	K244_43	A-TAGTTATA-TTTAGC-TTTAGGTGAAGTTTTACCA-CCTG-CTTTAGGCTGTG-TTTTC-AAAC-AACCCGACTCACAGAGCAATTC-AAAC-TTTGAACGAATGATCGACTTAACAGGTCTATCACCTTCTATGGAACTCTAGTCAAAGAGAAC-TTAAGTCAACTCATT-CAAAGCAACAAATTACTCTATACGCTACACCTCGCCACACCATTACAG-CATGGAGATTAAGCGCTG-AGCTCTTCCCGTTT-CACTC-GCAGTTAC-TAAGGGAATCCTTTT--TAGTT---
	K244_269	A-TAGTTATATTTTAGC-TTTAGGTGAAG-TTTACCA-CCTG-CTTTAGGCTGTG-TTTTC-AAAC-AACCCGACTCACAGAGCAATTC-AAAC-TTTGAACGAATGATCGACTTAACAGGTCTATCACCTTCTATGGAACTCTAGTCAAAGAGAAC-TTAAGTCAACTCATT-CAAAGCAACAAATTACTCTATACGCTACACCTCGCCACACCATTACAG-CATGGAGATTAAGCGCTG-AGCTCTTCCCGTTT-CACTC-GCAGTTAC-TAAGGGAATCCTTTT--AGTTT---
	K244_21	A-TAGTTATA-TTTAGC-TTTAGGTGAAG-TTTACCA-CCTG-CTTTAGGCTGTG-TTTTC-AAAC-AACCCGACTCACAGAGCAATTC-AAAC-TTTGAACGAATGATCGACTTAACAGGTCTATCACCTTCTATGGAACTCTAGTCAAAGAGAAC-TTAAGTCAACTCATT-CAAAGCAACAAATTACTCTATACGCTACACCTCGCCACACCATTACAG-CATGGAGATTAAGCGCTG-AGCTCTTCCCGTTT-CACTC-GCAGTTAC-TAAGGGAATTCCTTT--TTAGTT--
	K244_122	A-TAGTTATA-TTTAGC-TTTAGGTGAAG-TTTACCA-CCTG-CTTTAGGCTGTG-TTTTC-AAAC-AACCCGACTCACAGAGCAATTC-AAAC-TTTGAACGAATGATCGACTTAACAGGTCTATCACCTTCTATGGAACTCTAGTCAAAGAGAAC-TTAAGTCAACTCATT-CAAAGCAACAAATTACTCTATACGCTACACCTCGCCACACCATTACAG-CATGGAGATTAAGCGCTG-AGCTCTT-CCG-TT-CACTC-GCAGTTAC-TAAGGGAATTCCTTT--AGTTCTTT
	K246_183	A-TAGTTATA-TTTAGC-TTTAGGTGAAG-TTTACCA-CCTG-CTTTAGGCTGTG-TTTTC-AAAC-AACCCGACTCACAGAGCAATTC-AAAC-TTTGAACGAATGATCGACTTAACAGGTCTATCACCTTCTATGGAACTCTAGTCAAAGAGAAC-TTAAGTCAACTCATT-CAAAGCAACAAATTACTCTATACGCTACACCTCGCCACACCATTACAG-CATGGAGATTAAGCGCTG-AGCTCTTCCCGTTT-CACTC-GCAGTTAC-TAAGGGAACTCCTTT--TAGTTT--
	K246_189	A-TAGTTATA-TTTAGC-TTTAGGTGAAG-TTTACCA-CCTG-CTTTAGGCTGTG-TTTTC-AAAC-AACCCGACTCACAGAGCAATTC-AAAC-TTTGAACGAATGATCGACTTAACAGGTCTATCACCTTCTATGGAACTCTAGTCAAAGAGAAC-TTAAGTCAACTCATT-CAAAGCAACAAATTACTCTATACGCTACACCTCGCCACACCATTACAG-CATGGAGATTAAGCGCTG-AGCTCTTCCCGTTT-CACTC-GCAGTTAC-TAAGGGAATCCTTTT--AGTTCT--
	K246_408	A-TAGTTATA-TTTAGC-TTTAGGTGAAG-TTTACCA-CCTG-CTTTAGGCTGTG--TTTC-AAAC-AACCCGACTCACAGAGCAATTC-AAAC-TTTGAACGAATGATCGACTTAACAGGTCTATCACCTTCTATGGAACTCTAGTCAAAGAGAAC-TTAAGTCAACTCATT-CAAAGCAACAAATTACTCTATACGCTACACCTCGCCACACCATTACAG-CATGGAGATTAAGCGCTG-AGCTCTT-CCGTTT-CACTC-GCAGTTAC-TAAGGGAATCCTTTT--AGTTTCTT
	K246_32	A-TAGTTATA-TTTAGC-TTTAGGTGAAG-TTTACCA-CCTG-CTTTAGGCTGTG-TTTTC-AAAC-AACCCGACTCACAGAGCAATTC-AAAC-TTTGAACGAATGATCGACTTAACAGGTCTATCACCTTCTATGGAACTCTAGTCAAAGAGAAC-TTAAGTCAACTCATT-CAAAGCAACAAATTACTCTATACGCTACACCTCGCCACACCATTACAG-CATGGAGATTAAGCGCTG-AGCTCTTCCCGTTT-CACTC-GCAGTTAC-TAAGGGAATCCTTTT--AGTTTC--
	K246_38	A-TAGTTATA-TTTAGC-TTTAGGTGAAG-TTTACCA-CCTG-CTTTAGGCTGTG-TTTTC-AAAC-AACCCGACTCACAGAGCAATTC-AAAC-TTTGAACGAATGATCGACTTAACAGGTCTATCACCTTCTATGGAACTCTAGTCAAAGAGAAC-TTAAGTCAACTCATT-CAAAGCAACAAATTACTCTATACGCTACACCTCGCCACACCATTACAG-CATGGAGATTAAGCGCTG-AGCTCTTCCCGTTT-CACTC-GCAGTTAC-TAAGGGAATCCTTTT--AGTTTC--
	K246_3	A-TAGTTATA-TTTAGC-TTTAGGTGAAG-TTTACCA-CCTG-CTTTAGGCTGTG-TTTTC-AAAC-AACCCGACTCACAGAGCAATTC-AAAC-TTTGAACGAATGATCGACTTAACAGGTCTATCACCTTCTATGGAACTCTAGTCAAAGAGAAC-TTAAGTCAACTCATT-CAAAGCAACAAATTACTCTATACGCTACACCTCGCCACACCATTACAG-CATGGAGATTAAGCGCTG-AGCTCTTCCCGTTT-CACTC-GCAGTTAC-TAAGGGAATCCTTTT--TAGTTC--
	K246_181	A-TAGTTATA-TTTAGC-TTTAGGTGAAG-TTTACCA-CCTG-CTTTAGGCTGTG-TTTTC-AAAC-AACCCGACTCACAGAGCAATTC-AAAC-TTTGAACGAATGATCGACTTAACAGGTCTATCACCTTCTATGGAACTCTAGTCAAAGAGAAC-TTAAGTCAACTCATT-CAAAGCAACAAATTACTCTATACGCTACACCTCGCCACACCATTACAG-CATGGAGATTAAGCGCTGTAGCTCTTCCCGTTT-CACTC-GCAGTTAC-TAAGGGAATCCTTTT--AGTTT---
	K246_212	A-TAGTTATA-TTTAGC-TTTAGGTGAAG-TTTACCA-CCTG-CTTTAGGCTGTG-TTTTC-AAAC-AACCCGACTCACAGAGCAATTC-AAAC-TTTGAACGAATGATCGACTTAACAGGTCTATCACCTTCTATGGAACTCTAGTCAAAGAGAAC-TTAAGTCAACTCATT-CAAAGCAACAAATTACTCTATACGCTACACCTCGCCACACCATTACAG-CATGGAGATTAAGCGCTGTAGCTCTTCCCGTTT-CACTC-GCAGTTAC-TAAGGGAATCCTTTT--AGTTT---
	K246_28	A-TAGTTATA-TTTAGC-TTTAGGTGAAG-TTTACCA-CCTG-CTTTAGGCTGTG-TTTTC-AAAC-AACCCGACTCACAGAGCAATTC-AAAC-TTTGAACGAATGATCGACTTAACAGGTCTATCACCTTCTATGGAACTCTAGTCAAAGAGAAC-TTAAGTCAACTCATT-CAAAGCAACAAATTACTCTATACGCTACACCTCGCCACACCATTACAG-CATGGAGATTAAGCGCTG-AGCTCTTCCCGTTT-CACTC-GCAGTTAC-TAAGGGAATTCCTTT--TTAGTT--
	K246_174	A-TAGTTATA-TTTAGC-TTTAGGTGAAG-TTTACCA-CCTG-CTTTAGGCTGTG-TTTTC-AAAC-AACCCGACTCACAGAGCAATTC-AAAC-TTTGAACGAATGATCGACTTAACAGGTCTATCACCTTCTATGGAACTCTAGTCAAAGAGAAC-TTAAGTCAACTCATT-CAAAGCAACAAATTACTCTATACGCTACACCTCGCCACACCATTACAG-CATGGAGATTAAGCGCTG-AGCTCTTCCCGTTT-CACTC-GCAGTTAC-TAAGGGAATCCTTTT--TTAGTT--
	K246_105	A-TAGTTATA-TTTAGC-TTTAGGTGAAG-TTTACCA-CCTGCTTTTAGGCTGTG-TTTTC-AAAC-AACCCGACTCACAGAGCAATTC-AAAC-TTTGAACGAATGATCGACTTAACAGGTCTATCACCTTCTATGGAACTCTAGTCAAAGAGAAC-TTAAGTCAACTCATT-CAAAGCAACAAATTACTCTATACGCTACACCTCGCCACACCATTACAG-CATGGAGATTAAGCGCTG-AGCTCTTCCCGTTT-CACTC-GCAGTTAC-TAAGGGAATCCTTTT--TAGTT---
	K246_141	A-TAGTTATATTTTAGC-TTTAGGTGAAG-TTTACCA-CCTG-CTTTAGGCTGTG-TTTTC-AAAC-AACCCGACTCACAGAGCAATTC-AAAC-TTTGAACGAATGATCGACTTAACAGGTCTATCACCTTCTATGGAACTCTAGTCAAAGAGAAC-TTAAGTCAACTCATT-CAAAGCAACAAATTACTCTATACGCTACACCTCGCCACACCATTACAG-CATGGAGATTAAGCGCTG-AGCTCTTCCCGTTT-CACTC-GCAGTTAC-TAAGGGAATCCTTTT--TAGTT---
	K246_214	A-TAGTTATA-TTTAGC-TTTAGGTGAAG-TTTACCA-CCTG-CTTTAGGCTGTG-TTTTC-AAAC-AACCCGACTCACAGAGCAATTC-AAAC-TTTGAACGAATGATCGACTTAACAGGTCTATCACCTTCTATGGAACTCTAGTCAAAGAGAAC-TTAAGTCAACTCATT-CAAAGCAACAAATTACTCTATACGCTACACCTCGCCACACCATTACAG-CATGGAGATTAAGCGCTG-AGCTCTT-CCGTTT-CACTC-GCAGTTAC-TAAGGGAATTCCTTT--TAGTTTC-
	K246_72	A-TAGTTATA-TTTAGC-TTTAGGTGAAG-TTTACCA-CCTG-CTTTAGGCTGTG-TTTTC-AAAC-AACCCGACTCACAGAGCAATTC-AAAC-TTTGAACGAATGATCGACTTAACAGGTCTATCACCTTCTATGGAACTCTAGTCAAAGAGAAC-TTAAGTCAACTCATT-CAAAGCAACAAATTACTCTATACGCTACACCTCGCCACACCATTACAG-CATGGAGATTAAGCGCTG-AGCTCTTCCCGTTT-CACTC-GCAGTTAC-TA--GGAATCCTTTT--AGTTCTTT
	K246_390	A-TAGTTATATTTTAGC-TTTAGGTGAAG-TTTACCA-CCTG-CTTTAGGCTGTG-TTTTC-AAAC-AACCCGACTCACAGAGCAATTC-AAAC-TTTGAACGAATGATCGACTTAACAGGTCTATCACCTTCTATGGAACTCTAGTCAAAGAGAAC-TTAAGTCAACTCATT-CAAAGCAACAAATTACTCTATACGCTACACCTCGCCACACCATTACAG-CATGGAGATTAAGCGCTG-AGCTCTTCCCGTTT-CACTC-GCAGTTAC-TAAGGGAATCCTTTT--AGTTT---
	K247_238	A-TAGTTATA-TTTAGC-TTTAGGTGAAG-TTTACCA-CCTG-CTTTAGGCTGTG-TTTTC-AAAC-AACCCGACTCACAGAGCAATTC-AAAC-TTTGAACGAATGATCGACTTAACAGGTCTATCACCTTCTATGGAACTCTAGTCAAAGAGAAC-TTAAGTCAACTCATT-CAAAGCAACAAATTACTCTATACGCTACACCTCGCCACACCATTACAG-CATGGAGATTAAGCGCTG-AGCTCTTCCCGTTT-CACTC-GCAGTTAC-TAAGGGAATCCCATT--TGGTTT--
	K247_138	A-TAGTTATA-TTTAGC-TTTAGGTGAAG-TTTACCA-CCTG-CTTTAGGCTGTG-TTTTC-AAAC-AACCCGACTCACAGAGCAATTC-AAAC-TTTGAACGAATGATCGACTTAACAGGTCTATCACCTTCTATGGAACTCTAGTCAAAGAGAAC-TTAAGTCAACTCATT-CAAAGCAACAAATTACTCTATACGCTACACCTCGCCACACCATTACAG-CATGGAGATTAAGCGCTG-AGCTCTTCCCGTTT-CACTC-GCAGTTAC-TAAGGGAATCCTTTT--AGTTTC--
	K247_147	A-TAGTTATA-TTTAGC-TTTAGGTGAAG-TTTACCA-CCTG-CTTTAGGCTGTG-TTTTC-AAAC-AACCCGACTCACAGAGCAATTC-AAAC-TTTGAACGAATGATCGACTTAACAGGTCTATCACCTTCTATGGAACTCTAGTCAAAGAGAAC-TTAAGTCAACTCATT-CAAAGCAACAAATTACTCTATACGCTACACCTCGCCACACCATTACAG-CATGGAGATTAAGCGCTG-AGCTCTTCCCGTTT-CACTC-GCAGTTAC-TAAGGGAATCCTTTT--AGTTTC--
	K247_178	A-TAGTTATA-TTTAGC-TTTAGGTGAAG-TTTACCA-CCTG-CTTTAGGCTGTG-TTTTC-AAAC-AACCCGACTCACAGAGCAATTC-AAAC-TTTGAACGAATGATCGACTTAACAGGTCTATCACCTTCTATGGAACTCTAGTCAAAGAGAAC-TTAAGTCAACTCATT-CAAAGCAACAAATTACTCTATACGCTACACCTCGCCACACCATTACAG-CATGGAGATTAAGCGCTG-AGCTCTT-CCGTTT-CACTC-GCAGTTAC-TAAGGGAATCCTTTT--AGTTTCT-
	K247_194	A-TAGTTATA-TTTAGC-TTTAGGTGAAG-TTTACCA-CCTG-CTTTAGGCTGTG-TTTTC-AAAC-AACCCGACTCACAGAACAATTC-AAAC-TTTGAACGAATGATCGACTTAACAGGTCTATCACCTTCTATGGAACTCTAGTCAAAGAGAAC-TTAAGTCAACTCATT-CAAAGCAACAAATTACTCTATACGCTACACCTCGCCACACCATTACAG-CATGGAGATTAAGCGCTG-AGCTCTTCCCGTTT-CACTC-GCAGTTAC-TAAGGGAATCCTTTT--AGTTTC--
	K247_248	A-TAGTTATA-TTTAGC-TTTAGGTGAAG-TTTACCA-CCTG-CTTTAGGCTGTG-TTTTC-AAAC-AACCCGACTCACAGAGCAATTC-AAAC-TTTGAACGAATGATCGACTTAACAGGTCTATCACCTTCTATGGAACTCTAGTCAAAGAGAAC-TTAAGTCAACTCATT-CAAAGCAACAAATTACTCTATACGCTACACCTCGCCACACCATTACAG-CATGGAGATTAAGCGCTG-AGCTCTTCCCGTTT-CACTC-GCAGTTAC-TAAGGGAATCCCATT--TGGTTC--
	K247_95	A-TAGTTATA-TTTAGC-TTTAGGTGAAG-TTTACCA-CCTGCTTTTAGGCTGTG-TTTTC-AAAC-AACCCGACTCACAGAGCAATTC-AAAC-TTTGAACGAATGATCGACTTAACAGGTCTATCACCTTCTATGGAACTCTAGTCAAAGAGAAC-TTAAGTCAACTCATT-CAAAGCAACAAATTACTCTATACGCTACACCTCGCCACACCATTACAG-CATGGAGATTAAGCGCTG-AGCTCTTCCCGTTT-CACTC-GCAGTTAC-TAAGGGAATCCTTTT--TAGTT---
	K247_127	A-TAGTTATA-TTTAGC-TTTAGGTGAAG-TTTACCA-CCTG-CTTTAGGCTGTG-TTTTTCAAAC-AACCCGACTCACAGAGCAATTC-AAAC-TTTGAACGAATGATCGACTTAACAGGTCTATCACCTTCTATGGAACTCTAGTCAAAGAGAAC-TTAAGTCAACTCATT-CAAAGCAACAAATTACTCTATACGCTACACCTCGCCACACCATTACAG-CATGGAGATTAAGCGCTG-AGCTCTTCCTGTTT-CACTC-GCAGTTAC-TAAGGGAATCCTTTT--TAGTT---
	K246_341	A-TAGTTATATTTTAGC-TTTAGGTGAAG-TTTACCA-CCTG-CTTTAGGCTGTG-TTTTC-AAAC-AACCCGACTCACAGAGCAATTC-AAAC-TTTGAACGAATGATCGACTTAACAGGTCTATCACCTTCTATGGAACTCTAGTCAAAGAGAAC-TTAAGTCAACTCATT-CAAAGCAACAAATTACTCTATACGCTACACCTCGCCACACCATTACAG-CATGGAGATTAAGCGCTG-AGCTCTT-CCGTTT-CACTC-GCAGTTAC-TAAGGGAATCCTTTT--TAGTTT--
	K247_317	A-TAGTTATA-TTTAGC-TTTAGGTGAAG-TTTACCA-CCTG-CTTTAGGCTGTG-TTTTC-AAAC-AACCCGACTCACAGAGCAATTC-AAAC-TTTGAACGAATGATCGACTTAACAGGTCTATCACCTTCTATGGAACTCTAGTCAAAGAGAAC-TTAAGTCAACTCATT-CAAAGCAACAAATTACTCTATACGCTACACCTCGCCACACCATTACAG-CATGGAGATTAAGCGCTG-AGCTCTTCCCGTTT-CACTC-GCAGTTAC-TAACGGGAACTCCTT--TTTAGT--
	K246_457	ATTAGTTATA-TTTAGC-TTTAGGTGAAG-TTTACCA-CCTG-CTTTAGGCTGTG-TTTTC-AAAC-AACCCGACTCACAGAGCAATTC-AAAC-TTTGAACGAATGATCGACTTAACAGGTCTATCACCTTCTATGGAACTCTAGTCAAAGAGAAC-TTAAGTCAACTCATT-CAAAGCAACAAATTACTCTATACGCTACACCTCGCCACACCATTACAG-CATGGAGATTAAGCGCTG-AGCTCTTCCCGTTT-CACTC-GCAGTTAC-TAAGGGAATCCTTTT--AGTTT---
	K247_56	A-TAGTTATA-TTTAGC-TTTAGGTGAAG-TTTACCA-CCTG-CTTTAGGCTGTG-TTTTC-AAAC-AACCCGACTCACAGAGCAATTC-AAAC-TTTGAACGAATGATCGACTTAACAGGTCTATCACCTTCTATGGAACTCTAGTCAAAGAGAAC-TTAAGTCAACTCATT-CAAAGCAACAAATTACTCTATACGCTACACCTCGCCACACCATTACAG-CATGGAGATTAAGCGCTG-AGCTCTTCCCGTTT-CACTC-GCAGTTAC-TAAGGGATCCTTTTT--AGTTCT--
	K322_175	A-TAGTTATA-TTTAGC-TTTAGGTGAAG-TTTACCA-CCTG-CTTTAGGCTGTG-TTTTC-AAAC-AACCCGACTCACAGAGCAATTC-AAAC-TTTGAACGAATGATCGACTTAACAGGTCTATCACCTTCTATGGAACTCTAGTCAAAGAGAAC-TTAAGTCAACTCATT-CAAAGCAACAAATTACTCTATACGCTACACCTCGCCACACCATTACAG-CATGGAGATTAAGCGCTG-AGCTCTTCCCGTTT-CACTC-GCAGTTAC-TAAGGGAACTCCCTT--TTAGTT--
	K322_334	A-TAGTTATA-TTTAGC-TTTAGGTGAAG-TTTACCA-CCTG-CTTTAGGCTGTG-TTTTC-AAAC-AACCCGACTCACAGAGCAATTC-AAAC-TTTGAACGAATGATCGACTTAACAGGTCTATCACCTTCTATGGAACTCTAGTCAAAGAGAAC-TTAAGTCAACTCATT-CAAAGCAACAAATTACTCTATACGCTACACCTCGCCACACCATTACAG-CATGGAGATTAAGCGCTG-AGCTCTTCCCGTTT-CACTC-GCAGTTAC-TAAGGGAATCCCATT--TGGTTT--
	K322_217	A-TAGTTATA-TTTAGC-TTTAGGTGAAG-TTTACCA-CCTG-CTTTAGGCTGTG-TTTTC-AAAC-AACCCGACTCACAGAGCAATTC-AAAC-TTTGAACGAATGATCGACTTAACAGGTCTATCACCTTCTATGGAACTCTAGTCAAAGAGAAC-TTAAGTCAACTCATT-CAAAGCAACAAATTACTCTATACGCTACACCTCGCCACACCATTACAG-CATGGAGATTAAGCGCTG-AGCTCTTCCCGTTT-CACTC-GCAGTTAC-TAAGGGAATCCTTTT--ACGTTC--
	K322_297	A-TAGTTATA-TTTAGC-TTTAGGTGAAG-TTTACCA-CCTG-CTTTAGGCTGTG-TTTTC-AAAC-AACCCGACTCACAGAGCAATTC-AAAC-TTTGAACGAATGATCGACTTAACAGGTCTATCACCTTCTATGGAACTCTAGTCAAAGAGAAC-TTAAGTCAACTCATT-CAAAGCAACAAATTACTCTATACGCTACACCTCGCCACACCATTACAG-CATGGAGATTAAGCGCTG-AGCTCTTCCCGTTT-CACTC-GCAGTTAC-TAAGGGAATCCTTTT--ACGTTT--
	K322_72	A-TAGTTATA-TTTAGC-TTTAGGTGAAG-TTTACCA-CCTG-CTTTAGGCTGTG-TTTTC-AAAC-AACCCGACTCACAGAGCAATTC-AAAC-TTTGAACGAATGATCGACTTAACAGGTCTATCACCTTCTATGGAACTCTAGTCAAAGAGAAC-TTAAGTCAACTCATT-CAAAGCAACAAATTACTCTATACGCTACACCTCGCCACACCATTACAG-CATGGAGATTAAGCGCTG-AGCTCTTCCCGTTT-CACTC-GCAGTTAC-TAAGGGAATCCTTTT--AGTTCT--
	K322_161	A-TAGTTATA-TTTAGC-TTTAGGTGAAG-TTTACCA-CCTG-CTTTAGGCTGTG-TTTTC-AAAC-AACCCGACTCACAGAGCAATTC-AAAC-TTTGAACGAATGATCGACTTAACAGGTCTATCACCTTCTATGGAACTCTAGTCAAAGAGAAC-TTAAGTCAACTCATT-CAAAGCAACAAATTACTCTATACGCTACACCTCGCCACACCATTACAG-CATGGAGATTAAGCGCTG-AGCTCTTCCCGTTT-CACTC-GCAGTTAC-TAAGGGAATCCTTTT--AGTTTC--
	K322_2	A-TAGTTATA-TTTAGC-TTTAGGTGAAG-TTTACCA-CCTG-CTTTAGGCTGTG-TTTTC-AAAC-AACCCGACTCACAGAGCAATTC-AAAC-TTTGAACGAATGATCGACTTAACAGGTCTATCACCTTCTATGGAACTCTAGTCAAAGAGAAC-TTAAGTCAACTCATT-CAAAGCAACAAATTACTCTATACGCTACACCTCGCCACACCATTACAG-CATGGAGATTAAGCGCTG-AGCTCTTCCCGTTT-CACTC-GCAGTTAC-TAAGGGAATCCTTTT--AGTTTC--
	K322_248	A-TAGTTATA-TTTAGC-TTTAGGTGAAG-TTTACCA-CCTG-CTTTAGGCTGTG-TTTTC-AAAC-AACCCGACTCACAGAGCAATTC-AAAC-TTTGAACGAATGATCGACTTAACAGGTCTATCACCTTCTATGGAACTCTAGTCAAAGAGAAC-TTAAGTCAACTCATT-CAAAGCAACAAATTACTCTATACGCTACACCTCGCCACACCATTACAG-CATGGAGATTAAGCGCTG-AGCTCTTCCCGTTT-CACTC-GCAGTTAC-TAAGGGAACTCCCTT--TTAGTT--
	K322_49	A-TAGTTATA-TTTAGC-TTTAGGTGAAG-TTTACCA-CCTG-CTTTAGGCTGTG-TTTTC-AAAC-AACCCGACTCACAGAGCAATTC-AAAC-TTTGAACGAATGATCGACTTAACAGGTCTATCACCTTCTATGGAACTCTAGTCAAAGAGAAC-TTAAGTCAACTCATT-CAAAGCAACAAATTACTCTATACGCTACACCTCGCCACACCATTACAG-CATGGAGATTAAGCGCTG-AGCTCTTCCCGTTT-CACTC-GCAGTTAC-TAAGGGAATCCTTTT--TAGTTC--
	K322_496	A-TAGTTATA-TTTAGC-TTTAGGTGAAG-TTTACCA-CCTG-CTTTAGGCTGTG-TTTTC-AAAC-AACCCGACTCACAGAGCAATTCAAAAC-TTTGAACGAATGATCGACTTAACAGGTCTATCACCTTCTATGGAACTCTAGTCAAAGAGAAC-TTAAGTCAACTCATT-CAAAGCAACGAATTACTCTATACGCTACACCTCGCCACACCATTACAG-CATGGAGATTAAGCGCTG-AGCTCTTCCCGTTT-CACTC-GCAGTTAC-TAAGGGAATCCTTTT--TAGTT---
	K322_1	A-TAGTTATA-TTTAGC-TTTAGGTGAAG-TTTACCA-CCTG-CTTTAGGCTGTG-TTTTC-AAAC-AACCCGACTCACAGAGCAATTC-AAAC-TTTGAACGAATGATCGACTTAACAGGTCTATCACCTTCTATGGAACTCTAGTCAAAGAGAAC-TTAAGTCAACTCATT-CAAAGCAACAAATTACTCTATACGCTACACCTCGCCACACCATTACAG-CATGGAGATTAAGCGCTG-AGCTCTTCCCGTTT-CACTC-GCAGTTAC-TAAGGGAATCCTTTT--TAGTTC--
	K322_181	A-TAGTTATA-TTTAGC-TTTAGGTGAAG-TTTACCA-CCTG-CTTTAGGCTGTG-TTTTC-AAAC-AACCCGACTCACAGAGCAATTC-AAAC-TTTGAACGAATGATCGACTTAACAGGTCTATCACCTTCTATGGAACTCTAGTCAAAGAGAAC-TTAAGTCAACTCATT-CAAAGCAACAAATTACTCTATACGCTACACCTCGCCACACCATTACAG-CATGGAGATTAAGCGCTG-AGCTCTT-CCCGTT-CACTC-GCAGTTAC-TAAGGGAATCCTTTA--GTTCTTT-
	K322_226	A-TAGTTATA-TTTAGC-TTTAGGTGAAG-TTTACCA-CCTG-CTTTAGGCTGTG-TTTTC-AAAC-AACCCGACTCACAGAGCAATTC-AAAC-TTTGAACGAATGATCGACTTAACAGGTCTATCACCTTCTATGGAACTCTAGTCAAAGAGAAC-TTAAGTCAACTCATT-CAAAGCAACAAATTACTCTATACGCTACACCTCGCCACACCATTACAG-CATGGAGATTAAGCGCTG-AGCTCTTCCCGTTT-CACTC-GCAGTTAC-TAAGGGAACTCCTTT--TAGTTT--
	K322_146	A-TAGTTATA-TTTAGC-TTTAGGTGAAG-TTTACCA-CCTG-CTTTAGGCTGTG-TTTTC-AAAC-AACCCGACTCACAGAGCAATTC-AAAC-TTTGAACGAATGATCGACTTAACAGGTCTATCACCTTCTATGGAACTCTAGTCAAAGAGAAC-TTAAGTCAACTCATT-CAAAGCAACAAATTACTCTATACGCTACACCTCGCCACACCATTACAG-CATGGAGATTAAGCGCTG-AGCTCTTCCCGTTTCCACTC-GCAGTTAC-TAAGGGAATCCTTTT--AGTTC---
	K322_179	A-TAGTTATA-TTTAGC-TTTAGGTGAAG-TTTACCA-CCTG-CTTTAGGCTGTG-TTTTC-AAAC-AACCCGACTCACAGAGCAATTC-AAAC-TTTGAACGAATGATCGACTTAACAGGTCTATCACCTTCTATGGAACTCTAGTCAAAGAGAAC-TTAAGTCAACTCATT-CAAAGCAACAAATTACTCTATACGCTACACCTCGCCACACCATTACAG-CATGGAGATTAAGCGCTG-AGCTCTT-CCGTTT-CACTC-GCAGTTAC-TAAGGGAACTCCTTT--TACGTTT-
	K322_284	A-TAGTTATA-TTTAGC-TTTAGGTGAAG-TTTACCA-CCTG-CTTTAGGCTGTG-TTTTC-AAAC-AACCCGACTCACAGAGCAATTC-AAAC-TTTGAACGAATGATCGACTTAACAGGTCTATCACCTTCTATGGAACTCTAGTCAAAGAGAAC-TTAAGTCAACTCATT-CAAAGCAACAAATTACTCTATACGCTACACCTCGCCACACCATTACAG-CATGGAGATTAAGCGCTG-AGCTCTT-CCGTTT-CACTC-GCAGTTAC-TAAGGGAATCCTTTT--AGTTTCT-
	K322_194	A-TAGTTATA-TTTAGC-TTTAGGTGAAG-TTTACCA-CCTG-CTTTAGGCTGTG-TTTTC-AAAC-AACCCGACTCACAGAGCAATTC-AAAC-TTTGAACGAATGATCGACTTAACAGGTCTATCACCTTCTATGGAACTCTAGTCAAAGAGAAC-TTAAGTCAACTCATT-CAAAGCAACAAATTACTCTATACGCTACACCTCGCCACACCATTACAG-CATGGAGATTAAGCGCTG-AGCTCTT-CCG-TT-CACTC-GCAGTTACGTAAGGGAATTCCTTT--TAGTTTC-
	K322_73	A-TAGTTATA-TTTAGC-TTTAGGTGAAG-TTTACCA-CCTG-CTTTAGGCTGTG-TTTTC-AAAC-AACCCGACTCACAGAGCAATTC-AAAC-TTTGAACGAATGATCGACTTAACAGGTCTATCACCTTCTATGGAACTCTAGTCAAAGAGAAC-TTAAGTCAACTCATT-CAAAGCAACAAATTACTCTATACGCTACACCTCGCCACACCATTACAG-CATGGAGATTAAGCGCTG-AGCTCTTCCCG-TT-CACTC-GCAGTTAC-TAAAGGGAATTCCTTTTTAGTT---
	K322_168	A-TAGTTATA-TTTAGC-TTTAGGTGAAG-TTTACCA-CCTG-CTTTAGGCTGTG-TTTTC-AAAC-AACCCGACTCACAGAGCAATTC-AAAC-TTTGAACGAATGATCGACTTAACAGGTCTATCACCTTCTATGGAACTCTAGTCAAAGAGAAC-TTAAGTCAACTCATT-CAAAGCAACAAATTACTCTATACGCTACACCTCGCCACACCATTACAG-CATGGAGATTAAGCGCTG-AGCTCTT-CCGTTT-CACTC-GCAGTTAC-TAAGGGAATTCCTTT--TAGTTTC-
	K322_351	A-TAGTTATA-TTTAGC-TTTAGGTGAAG-TTTACCA-CCTG-CTTTAGGCTGTG-TTTTC-AAAC-AACCCGACTCACAGAGCAATTC-AAAC-TTTGAACGAATGATCGACTTAACAGGTCTATCACCTTCTATGGAACTCTAGTCAAAGAGAAC-TTAAGTCAACTCATT-CAAAGCAACAAATTACTCTATACGCTACACCTCGCCACACCATTACAG-CATGGTGATTAAGCGCTG-AGCTCTTCCCGTTT-CACTC-GCAGTTAC-TAAGGGAATCCTTTT--AGTTTC--
	K322_392	A-TAGTTATA-TTTAGC-TTTAGGTGAAG-TTTACCA-CCTG-CTTTAGGCTGTG-TTTTC-AAAC-AACCCGACTCACAGAGCAATTC-AAAC-TTTGAACGAATGATCGACTTAACAGGTCTATCACCTTCTATGGAACTCTAGTCAAAGAGAAC-TTAAGTCAACTCATT-CAAAGCAACGAATTACTCTATACGCTACACCTCGCCACACCATTACAG-CATGGAGATTAAGCGCTG-AGCTCTTCCCGTTT-CACTC-GCAGTTAC-TAAGGGAATCCTTTT--AGTTTC--
	K322_294	A-TAGTTATA-TTTAGC-TTTAGGTGAAG-TTTACCA-CCTG-CTTTAGGCTGTG-TTTTC-AAAC-AACCCGACTCACAGAGCAATTC-AAAC-TTTGAACGAATGATCGACTTAACAGGTCTATCACCTTCTATGGAACTCTAGTCAAAGAGAAC-TTAAGTCAACTCATT-CAAAGCAACAAATTACTCTATACGCTACACCTCGCCACACCATTACAG-CATGGAGATTAAGCGCTGTAGCTCTTCCCGTTT-CACTC-GCAGTTAC-TAAGGGAATCCTTTT--TAGTT---
	K322_172	A-TAGTTATA-TTTAGC-TTTAGGTGAAG-TTTACCA-CCTG-CTTTAGGCTGTG-TTTTC-AAAC-AACCCGACTCACAGAGCAATTC-AAAC-TTTGAACGAATGATCGACTTAACAGGTCTATCACCTTCTATGGAACTCTAGTCAAAGAGAAC-TTAAGTCAACTCATT-CAAAGCAACGAATTACTCTATACGCTACACCTCGCCACACCATTACAG-CATGGAGATTAAGCGCTG-AGCTCTTCCCGTTT-CACTC-GCAGTTAC-TAAGGGAATCCTTTT--AGTTTC--
	K322_58	A-TAGTTATA-TTTAGC-TTTAGGTGAAG-TTTACCA-CCTG-CTTTAGGCTGTG-TTTTC-AAAC-AACCCGACTCACAGAGCAATTC-AAAC-TTTGAACGAATGATCGACTTAACAGGTCTATCACCTTCTATGGAACTCTAGTCAAAGAGAAC-TTAAGTCAACTCATT-CAAAGCAACGAATTACTCTATACGCTACACCTCGCCACACCATTACAG-CATGGAGATTAAGCGCTG-AGCTCTTCCCGTTT-CACTC-GCAGTTAC-TAAGGGAATCCTTTT--AGTTTC--
	K322_255	A-TAGTTATA-TTTAGC-TTTAGGTGAAG-TTTACCA-CCTG-CTTTAGGCTGTG-TTTTC-AAAC-AACCCGACTCACAGAGCAATTC-AAAC-TTTGAACGAATGATCGACTTAACAGGTCTATCACCTTCTATGGAACTCTAGTCAAAGAGAAC-TTAAGTCAACTCATT-CAAAGCAACAAATTACTCTATACGCTACACCTCGCCACACCATTACAG-CATGGAGATTAAGCGCTG-AGCTCTT-CCGTTT-CACTC-GCAGTTAC-TAAGGGAATCCTTTT--AGTTTCT-
	K322_170	A-TAGTTATA-TTTAGC-TTTAGGTGAAG-TTTACCA-CCTG-CTTTAGGCTGTG-TTTTC-AAAC-AACCCGACTCACAGAGCAATTC-AAAC-TTTGAACGAATGATCGACTTAACAGGTCTATCACCTTCTATGGAACTCTAGTCAAAGAGAAC-TTAAGTCAACTCATT-CAAAGCAACGAATTACTCTATACGCTACACCTCGCCACACCATTACAG-CATGGAGATTAAGCGCTG-AGCTCTT-CCGTTT-CACTC-GCAGTTAC-TAAGGGAATCCTTTT--ACGTTTC-
	K322_254	A-TAGTTATA-TTTAGC-TTTAGGTGAAG-TTTACCA-CCTG-CTTTAGGCTGTG-TTTTC-AAAC-AACCCGACTCACAGAGCAATTC-AAAC-TTTGAACGAATGATCGACTTAACAGGTCTATCACCTTCTATGGAACTCTAGTCAAAGAGAAC-TTAAGTCAACTCATT-CAAAGCAACGAATTACTCTATACGCTACACCTCGCCACACCATTACAG-CATGGAGATTAAGCGCTG-AGCTCTT-CCGTTT-CACTC-GCAGTTAC-TAAGGGAATCCTTTT--AGTTCTT-
	K322_246	A-TAGTTATA-TTTAGC-TTTAGGTGAAG-TTTACCA-CCTG-CTTTAGGCTGTG-TTTTC-AAAC-AACCCGACTCACAGAGCAATTC-AAAC-TTTGAACGAATGATCGACTTAACAGGTCTATCACCTTCTATGGAACTCTAGTCAAAGAGAAC-TTAAGTCAACTCATT-CAAAGCAACGAATTACTCTATACGCTACACCTCGCCACACCATTACAG-CATGGAGATTAAGCGCTG-AGCTCTT-CCGTTT-CACTC-GCAGTTAC-TAAGGGAATCCTTTT--AGTTTCT-
	K322_286	A-TAGTTATA-TTTAGC-TTTAGGTGAAG-TTTACCA-CCTG-CTTTAGGCTGTG-TTTTC-AAAC-AACCCGACTCACAGAGCAATTC-AAAC-TTTGAACGAATGATCGACTTAACAGGTCTATCACCTTCTATGGAACTCTAGTCAAAGAGAAC-TTAAGTCAACTCATT-CAAAGCAACGAATTACTCTATACGCTACACCTCGCCACACCATTACAG-CATGGAGATTAAGCGCTG-AGCTCTTCCCGTTT-CACTC-GCAGTTAC-TAAGGGAATCCTTTT--AGTTTC--
	K322_462	A-TAGTTATA-TTTAGC-TTTAGGTGAAG-TTTACCA-CCTG-CTTTAGGCTGTG-TTTTCTAAAC-AACCCGACTCACAGAGCAATTC-AAAC-TTTGAACGAATGATCGACTTAACAGGTCTATCACCTTCTATGGAACTCTAGTCAAAGAGAAC-TTAAGTCAACTCATT-CAAAGCAACGAATTACTCTATACGCTACACCTCGCCACACCATTACAG-CATGGAGATTAAGCGCTG-AGCTCTTCCCGTTT-CACTC-GCAGTTAC-TAAGGGAATCCTTTT--TAGTT---
	K322_16	A-TAGTTATA-TTTAGC-TTTAGGTGAAG-TTTACCA-CCTG-CTTTAGGCTGTG-TTTTC-AAAC-AACCCGACTCACAGAGCAATTC-AAAC-TTTGAACGAATGATCGACTTAACAGGTCTATCACCTTCTATGGAACTCTAGTCAAAGAGAAC-TTAAGTCAACTCATT-CAAAGCAACGAATTACTCTATACGCTACACCTCGCCACACCATTACAG-CATGGAGATTAAGCGCTG-AGCTCTTCCCGTTT-CACTC-GCAGTTAC-TAAGGGAATCCTTTT--TAGTTC--
	K322_148	A-TAGTTATA-TTTAGCTTTTAGGTGAAGTTTTACCA-CCTGCTTTTAGGCTGTG-TTTTC-AAAC-AACCCGACTCACAGAGCAATTC-AAAC-TTTGAACGAATGATCGACTTAACAGGTCTATCACCTTCTATGGAACTCTAGTCAAAGAGAAC-TTAAGTCAACTCATT-CAAAGCAACAAATTACTCTATACGCTACACCTCGCCACACCATTACAG-CATGGAGATTAAGCGCTG-AGCTCTTCCCGTTT-CACTC-GCAGTTAC-TAAGGGAATCCTTTT--AGT-----
	K322_145	A-TAGTTATA-TTTAGCTTTTAGGTGAAG-TTTACCA-CCTG-CTTTAGGCTGTG-TTTTC-AAAC-AACCCGACTCACAGAGCAATTC-AAAC-TTTGAACGAATGATCGACTTAACAGGTCTATCACCTTCTATGGAACTCTAGTCAAAGAGAAC-TTAAGTCAACTCATT-CAAAGCAACAAATTACTCTATACGCTACACCTCGCCACACCATTACAG-CATGGAGATTAAGCGCTG-AGCTCTTCCCGTTT-CACTC-GCAGTTAC-TAAGGGAATCCTTTT--TAGTT---
	K322_152	A-TAGTTATA-TTTAGC-TTTAGGTGAAG-TTTACCA-CCTG-CTTTAGGCTGTG-TTTTC-AAAC-AACCCGACTCACAGAGCAATTC-AAAC-TTTGAACGAATGATCGACTTAACAGGTCTATCACCTTCTATGGAACTCTAGTCAAAGAGAAC-TTAAGTCAACTCATT-CAAAGCAACAAATTACTCTATACGCTACACCTCGCCACACCATTACAG-CATGGAGATTAAGCGCTG-AGCTCTTCCCGTTT-CACTC-GCAGTTAC-TAAGGGAATCCTTTT--TTAGTT--
	K322_126	A-TAGTTATA-TTTAGCTTTTAGGTGAAG-TTTACCA-CCTG-CTTTAGGCTGTG-TTTTC-AAAC-AACCCGACTCACAGAGCAATTC-AAAC-TTTGAACGAATGATCGACTTAACAGGTCTATCACCTTCTATGGAACTCTAGTCAAAGAGAAC-TTAAGTCAACTCATT-CAAAGCAACAAATTACTCTATACGCTACACCTCGCCACACCATTACAG-CATGGAGATTAAGCGCTG-AGCTCTTCCCGTTT-CACTC-GCAGTTAC-TAAGGGAACTCCTTT--TTAGT---
	K322_154	A-TAGTTATATTTTAGC-TTTAGGTGAAG-TTTACCA-CCTG-CTTTAGGCTGTG-TTTTC-AAAC-AACCCGACTCACAGAGCAATTC-AAAC-TTTGAACGAATGATCGACTTAACAGGTCTATCACCTTCTATGGAACTCTAGTCAAAGAGAAC-TTAAGTCAACTCATT-CAAAGCAACAAATTACTCTATACGCTACACCTCGCCACACCATTACAG-CATGGAGATTAAGCGCTG-AGCTCTTCCCGTTT-CACTC-GCAGTTAC-TAAGGGAATCCTTTT--TAGTT---
	K322_64	A-TAGTTATA-TTTAGC-TTTAGGTGAAG-TTTACCA-CCTG-CTTTAGGCTGTG-TTTTC-AAAC-AACCCGACTCACAGAGCAATTC-AAAC-TTTGAACGAATGATCGACTTAACAGGTCTATCACCTTCTATGGAACTCTAGTCAAAGAGAAC-TTAAGTCAACTCATT-CAAAGCAACAAATTACTCTATACGCTACACCTCGCCACACCATTACAG-CATGGAGATTAAGCGCTG-AGCTCTTCCCGTTT-CACTC-GCAGTTAC-TAAGGGAATTCCTTT--TTAGTT--
	K322_514	A-TAGTTATA-TTTAGC-TTTAGGTGAAG-TTTACCA-CCTG-CTTTAGGCTGTG-TTTTC-AAAC-AACCCGACTCACAGAGCAATTC-AAAC-TTTGAACGAATGATCGACTTAACAGGTCTATCACCTTCTATGGAACTCTAGTCAAAGAGAACTTTAAGTCAACTCATT-CAAAGCAACAAATTACTCTATACGCTACACCTCGCCACACCATTACAG-CATGGAGATTAAGCGCTG-AGCTCTTCCCGTTT-CACTC-GCAGTTAC-TAAGGGAATCCTTTT--TAGTT---
	K322_75	A-TAGTTATA-TTTAGC-TTTAGGTGAAG-TTTACCA-CCTG-CTTTAGGCTGTG-TTTTC-AAAC-AACCCGACTCACAGAGCAATTC-AAAC-TTTGAACGAATGATCGACTTAACAGGTCTATCACCTTCTATGGAACTCTAGTCAAAGAGAAC-TTAAGTCAACTCATT-CAAAGCAACAAATTACTCTATACGCTACACCTCGCCACACCATTACAG-CATGGAGATTAAGCGCTG-AGCTCTTCCCGTTT-CACTC-GCAGTTAC-TAAGGGAATTCCTTT--TTAGTT--
	K322_31	A-TAGTTATA-TTTAGC-TTTAGGTGAAG-TTTACCA-CCTG-CTTTAGGCTGTG-TTTTC-AAAC-AACCCGACTCACAGAGCAATTC-AAAC-TTTGAACGAATGATCGACTTAACAGGTCTATCACCTTCTATGGAACTCTAGTCAAAGAGAAC-TTAAGTCAACTCATT-CAAAGCAACGAATTACTCTATACGCTACACCTCGCCACACCATTACAG-CATGGAGATTAAGCGCTG-AGCTCTTCCCGTTT-CACTC-GCAGTTAC-TAAGGGAATCCTTTT--TAGTTC--
	K322_79	A-TAGTTATA-TTTAGC-TTTAGGTGAAG-TTTACCA-CCTGCTTTTAGGCTGTG-TTTTC-AAAC-AACCCGACTCACAGAGCAATTC-AAAC-TTTGAACGAATGATCGACTTAACAGGTCTATCACCTTCTATGGAACTCTAGTCAAAGAGAAC-TTAAGTCAACTCATT-CAAAGCAACAAATTACTCTATACGCTACACCTCGCCACACCATTACAG-CATGGAGATTAAGCGCTG-AGCTCTTCCCGTTT-CACTC-GCAGTTAC-TAAGGGAATCCTTTT--AGTTT---
	K322_270	A-TAGTTATA-TTTAGC-TTTAGGTGAAG-TTTACCA-CCTGTCTTTAGGCTGTG-TTTTC-AAAC-AACCCGACTCACAGAGCAATTC-AAAC-TTTGAACGAATGATCGACTTAACAGGTCTATCACCTTCTATGGAACTCTAGTCAAAGAGAAC-TTAAGTCAACTCATT-CAAAGCAACGAATTACTCTATACGCTACACCTCGCCACACCATTACAG-CATGGAGATTAAGCGCTG-AGCTCTT-CCGTTT-CACTC-GCAGTTAC-TAAGGGAATTCCTTT--TAGTTT--
	K322_34	A-TAGTTATA-TTTAGC-TTTAGGTGAAG-TTTACCA-CCTG-CTTTAGGCTGTG-TTTTC-AAAC-AACCCGACTCACAGAGCAATTC-AAAC-TTTGAACGAATGATCGACTTAACAGGTCTATCACCTTCTATGGAACTCTAGTCAAAGAGAAC-TTAAGTCAACTCATT-CAAAGCAACAAATTACTCTATACGCTACACCTCGCCACACCATTACAG-CATGGAGATTAAGCGCTG-AGCTCTT-CCCGTT-CACTC-GCAGTTAC-TAAGGGAATCCTTTT--TAGTTCT-
	K322_262	A-TAGTTATA-TTTAGC-TTTAGGTGAAG-TTTACCA-CCTG-CTTTAGGCTGTG-TTTTC-AAACAAACCCGACTCACAGAGCAATTC-AAAC-TTTGAACGAATGATCGACTTAACAGGTCTATCACCTTCTATGGAACTCTAGTCAAAGAGAAC-TTAAGTCAACTCATT-CAAAGCAACAAATTACTCTATACGCTACACCTCGCCACACCATTACAG-CATGGAGATTAAGCGCTG-AGCTCTTCCCGTTT-CACTC-GCAGTTAC-TAAGGGAACTCCTTT--TAGTT---
	K322_84	A-TAGTTATA-TTTAGC-TTTAGGTGAAG-TTTACCA-CCTGCTTTTAGGCTGTG-TTTTC-AAAC-AACCCGACTCACAGAGCAATTC-AAAC-TTTGAACGAATGATCGACTTAACAGGTCTATCACCTTCTATGGAACTCTAGTCAAAGAGAAC-TTAAGTCAACTCATT-CAAAGCAACGAATTACTCTATACGCTACACCTCGCCACACCATTACAG-CATGGAGATTAAGCGCTG-AGCTCTTCCCGTTT-CACTC-GCAGTTAC-TAAGGGAATCCTTTT--AGTTT---
	K322_237	A-TAGTTATATTTTAGC-TTTAGGTGAAG-TTTACCA-CCTG-CTTTAGGCTGTG-TTTTC-AAAC-AACCCGACTCACAGAGCAATTC-AAAC-TTTGAACGAATGATCGACTTAACAGGTCTATCACCTTCTATGGAACTCTAGTCAAAGAGAAC-TTAAGTCAACTCATT-CAAAGCAACAAATTACTCTATACGCTACACCTCGCCACACCATTACAG-CATGGAGATTAAGCGCTG-AGCTCTTCCCGTTT-CACTC-GCAGTTAC-TAAGGGAATCCTTTT--AGTTT---
	K322_321	A-TAGTTATA-TTTAGCTTTTAGGTGAAG-TTTACCA-CCTG-CTTTAGGCTGTG-TTTTC-AAAC-AACCCGACTCACAGAGCAATTC-AAAC-TTTGAACGAATGATCGACTTAACAGGTCTATCACCTTCTATGGAACTCTAGTCAAAGAGAAC-TTAAGTCAACTCATT-CAAAGCAACAAATTACTCTATACGCTACACCTCGCCACACCATTACAG-CATGGAGATTAAGCGCTG-AGCTCTTCCCGTTT-CACTC-GCAGTTAC-TAAGGGAATCCTTTT--AGTTT---
	K322_240	A-TAGTTATATTTTAGC-TTTAGGTGAAG-TTTACCA-CCTG-CTTTAGGCTGTG-TTTTC-AAAC-AACCCGACTCACAGAGCAATTC-AAAC-TTTGAACGAATGATCGACTTAACAGGTCTATCACCTTCTATGGAACTCTAGTCAAAGAGAAC-TTAAGTCAACTCATT-CAAAGCAACAAATTACTCTATACGCTACACCTCGCCACACCATTACAG-CATGGAGATTAAGCGCTG-AGCTCTTCCCGTTT-CACTC-GCAGTTAC-TAAGGGAACTCCTTT--TAGTT---
	K322_261	A-TAGTTATA-TTTAGC-TTTAGGTGAAG-TTTACCA-CCTG-CTTTAGGCTGTG-TTTTCTAAAC-AACCCGACTCACAGAGCAATTC-AAAC-TTTGAACGAATGATCGACTTAACAGGTCTATCACCTTCTATGGAACTCTAGTCAAAGAGAAC-TTAAGTCAACTCATT-CAAAGCAACAAATTACTCTATACGCTACACCTCGCCACACCATTACAG-CATGGAGATTAAGCGCTG-AGCTCTTCCCGTTT-CACTC-GCAGTTAC-TAAGGGAATCCTTTT--AGTTT---
	K322_273	A-TAGTTATATTTTAGC-TTTAGGTGAAG-TTTACCA-CCTG-CTTTAGGCTGTG-TTTTC-AAAC-AACCCGACTCACAGAGCAATTC-AAAC-TTTGAACGAATGATCGACTTAACAGGTCTATCACCTTCTATGGAACTCTAGTCAAAGAGAAC-TTAAGTCAACTCATT-CAAAGCAACAAATTACTCTATACGCTACACCTCGCCACACCATTACAG-CATGGAGATTAAGCGCTG-AGCTCTT-CCGTTT-CACTC-GCAGTTAC-TAAGGGAATCCTTTT--AGTTTC--
	K322_62	A-TAGTTATA-TTTAGC-TTTAGGTGAAG-TTTACCA-CCTG-CTTTAGGCTGTG-TTTTC-AAAC-AACCCGACTCACAGAGCAATTC-AAAC-TTTGAACGAATGATCGACTTAACAGGTCTATCACCTTCTATGGAACTCTAGTCAAAGAGAAC-TTAAGTCAACTCATT-CAAAGCAACAAATTACTCTATACGCTACACCTCGCCACACCATTACAG-CATGGAGATTAAGCGCTG-AGCTCTTCCCGTTT-CACTC-GCAGTTAC-TAAGGGATCCTTTTT--AGTTCT--
	L284_78	A-TAGTTATA-TTTAGC-TTTAGGTGAAG-TTTACCA-CCTG-CTTTAGGCTGTG-TTTTC-AAAC-AACCCGACTCACAGAGCAATTC-AAAC-TTTGAACGAATGATCGACTTAACAGGTCTATCACCTTCTATGGAACTCTAGTCAAAGAGAAC-TTAAGTCAACTCATT-CAAAGCAACAAATTACTCTATACGCTACACCTCGCCACACCATTACAG-CATGGAGATTAAGCGCTG-AGCTCTTCCCGTTT-CACTC-GCAGTTAC-TAAGGGAACTCCCTT--TTAGTT--
;
end;
