# Supplementary material for: Biogeographic barriers drive co-diversification within associated eukaryotes of the Sarracenia alata pitcher plant system
Source: PeerJ. 2016 Jan 14;4:e1576. doi: 10.7717/peerj.1576 (PMC4715430; doi:10.7717/peerj.1576)
Supplement: Supplemental Information 2 [file peerj-04-1576-s004.zip › DRYAD_Satleretal/OTUs/Nematoda3_OTU_291.nex]

#NEXUS
begin taxa;
	dimensions ntax=21;
	taxlabels
	A331_131
	A331_2
	A331_282
	K243_341
	K243_231
	K243_417
	K243_420
	K243_103
	K244_166
	K243_79
	K244_297
	K246_13
	K246_41
	K247_156
	K247_90
	K247_67
	K322_23
	K322_76
	K322_78
	K322_174
	K322_130
;
end;

begin characters;
	dimensions nchar=278;
	format datatype=dna missing=? gap=-;
	matrix
	A331_131	-ATAGTTATATTTAGCTTTAGGTGAAGTTTACCACCTGCTTTAGGCTGTGTTTTCAAACAACCCGACTCACAGAGCAATTCAAACTTTGAACGAATGATCGACTTAACAGGTCTATCACCTTCTATGGAACTCTAGTCAAAGAGAACTTAAGTCAACTCATTCAAAGCAACAAATTACTCTATACGCTACACCTCGCCACACCATTACAGCATGGAGATTAAGCGCTGAGCTCTTCCCGTTTCACTCGCAGTTACTAACGGGAACTCCTTTTAGTT--
	A331_2	ATAGGTTATATTTAGCTTTAGGTGAAGTTTACCACCTGCTTTAGGCTGTGTTTTCAAACAACCCGACTCACAGAGCAATTCAAACTTTGAACGAATGATCGACTTAACAGGTCTATCACCTTCTATGGAACTCTAGTCAAAGAGAACTTAAGTCAACTCATTCAAAGCAACAAATTACTCTATACGCTACACCTCGCCACACCATTACAGCATGGAGATTAAGCGCTGAGCTCTTCCCGTTTCACTCGCAGTTACTAA-GGGAATCCTTTTTAGTT--
	A331_282	-TGGCCAATATTTAGCTTTAGGTGAAGTTTACCACCTGCTTTAGGCTGTGTTTTCAAACAACCCGACTCACAGAGCAATTCAAACTTTGAACGAATGATCGACTTAACAGGTCTATCACCTTCTATGGAACTCTAGTCAAAGAGAACTTAAGTCAACTCATTCAAAGCAACAAATTACTCTATACGCTACACCTCGCCACACCATTACAGCATGGAGATTAAGCGCTGAGCTCTTCCCGTTTCACTCGCAGTTACTAA-GGGAATCCTTTTTAGTTT-
	K243_341	-ATAGTTATATTTAGCTTTAGGTGAAGTTTACCACCTGCTTTAGGCTGTGTTTTCAAACAACCCGACTCACAGAGCAATTCAAACTTTGAACGAATGATCGACTTAACAGGTCTATCACCTTCTATGGAACTCTAGTCAAAGAGAACTTAAGTCAACTCATTCAAAGCAACAAATTACTCTATACGCTACACCTCGCCACACCATTACAGCATGGAGATTAAGCGCTGAGCTCTTCCCGTTTCACTCGCAGTTACTAACGGGAACTCCTTTTAGTT--
	K243_231	-ATAGTTATATTTAGCTTTAGGTGAAGTTTACCACCTGCTTTAGGCTGTGTTTTCAAACAACCCGACTCACAGAGCAATTCAAACTTTGAACGAATGATCGACTTAACAGGTCTATCACCTTCTATGGAACTCTAGTCAAAGAGAACTTAAGTCAACTCATTCAAAGCAACAAATTACTCTATACGCTACACCTCGCCACACCATTACAGCATGGAGATTAAGCGCTGAGCTCTTCCCGTTTCACTCGCAGTTACTAACGGGAACTCCTTTTAGTT--
	K243_417	-ATAGTTATATTTAGCTTTAGGTGAAGTTTACCACCTGCTTTAGGCTGTGTTTTCAAACAACCCGACTCACAGAGCAATTCAAACTTTGAACGAATGATCGACTTAACAGGTCTATCACCTTCTATGGAACTCTAGTCAAAGAGAACTTAAGTCAACTCATTCAAAGCAACAAATTACTCTATACGCTACACCTCGCCACACCATTACAGCATGGAGATTAAGCGCTGAGCTCTT-CCGTTTCACTCGCAGTTACTAACGGGAACTCCTTTTAGTTC-
	K243_420	-TCGCCAATATTTAGCCTTAGATGGAGTTTACCACCTGCTTTAGGCTGTGTTTTCAAACAACCCGACTCACAGAGCAATTCAAACTTTGAACGAATGATCGACTTAACAGGTCTATCACCTTCTATGGAACTCTAGTCAAAGAGAACTTAAGTCAACTCATTCAAAGCAACAAATTACTCTATACGCTACACCTCGCCACACCATTACAGCATGGAGATTAAGCGCTGAGCTCTTCCCGTTTCACTCGCAGTTACTAA-GGGAATCCTTTTTAGTTT-
	K243_103	-TCGCCAATATTTAGCTTTAGGTGAAGTTTACCACCTGCTTTAGGCTGTGTTTTCAAACAACCCGACTCACAGAGCAATTCAAACTTTGAACGAATGATCGACTTAACAGGTCTATCACCTTCTATGGAACTCTAGTCAAAGAGAACTTAAGTCAACTCATTCAAAGCAACAAATTACTCTATACGCTACACCTCGCCACACCATTACAGCATGGAGATTAAGCGCTGAGCTCTTCCCGTTTCACTCGCAGTTACTAACGGGAACTCCTTTTAGTT--
	K244_166	-ATAGTTATATTTAGCTTTAGGTGAAGTTTACCACCTGCTTTAGGCTGTGTTTTCAAACAACCCGACTCACAGAGCAATTCAAACTTTGAACGAATGATCGACTTAACAGGTCTATCACCTTCTATGGAACTCTAGTCAAAGAGAACTTAAGTCAACTCATTCAAAGCAACAAATTACTCTATACGCTACACCTCGCCACACCATTACAGCATGGAGATTAAGCGCTGAGCTCTTCCCGTTTCACTCGCAGTTACTAACGGGAACTCCTTTTAGTT--
	K243_79	-TCGCCAATATTTAGCTTTAGGTGAAGTTTACCACCTGCTTTAGGCTGTGTTTTCAAACAACCCGACTCACAGAGCAATTCAAACTTTGAACGAATGATCGACTTAACAGGTCTATCACCTTCTATGGAACTCTAGTCAAAGAGAACTTAAGTCAACTCATTCAAAGCAACAAATTACTCTATACGCTACACCTCGCCACACCATTACAGCATGGAGATTAAGCGCTGAGCTCTTCCCGTTTCACTCGCAGTTACTAA-GGGAATCCTTTTTAGTTT-
	K244_297	-TCGCCAATATTTAGCTTTAGGTGAAGTTTACCACCTGCTTTAGGCTGTGTTTTCAAACAACCCGACTCACAGAGCAATTCAAACTTTGAACGAATGATCGACTTAACAGGTCTATCACCTTCTATGGAACTCTAGTCAAAGAGAACTTAAGTCAACTCATTCAAAGCAACAAATTACTCTATACGCTACACCTCGCCACACCATTACAGCATGGAGATTAAGCGCTGAGCTCTTCCCGTTTCACTCGCAGTTACTAA-GGGAATCCTTTTTAGTTT-
	K246_13	-TCGCCAATATTTAGCTTTAGGTGAAGTTTACCACCTGCTTTAGGCTGTGTTTTCAAACAACCCGACTCACAGAGCAATTCAAACTTTGAACGAATGATCGACTTAACAGGTCTATCACCTTCTATGGAACTCTAGTCAAAGAGAACTTAAGTCAACTCATTCAAAGCAACAAATTACTCTATACGCTACACCTCGCCACACCATTACAGCATGGAGATTAAGCGCTGAGCTCTTCCCGTTTCACTCGCAGTTACTAA-GGGAATCCTTTTTAGTTC-
	K246_41	-TCGCCAATATTTAGCTTTAGGTGAAGTTTACCACCTGCTTTAGGCTGTGTTTTCAAACAACCCGACTCACAGAGCAATTCAAACTTTGAACGAATGATCGACTTAACAGGTCTATCACCTTCTATGGAACTCTAGTCAAAGAGAACTTAAGTCAACTCATTCAAAGCAACAAATTACTCTATACGCTACACCTCGCCACACCATTACAGCATGGAGATTAAGCGCTGAGCTCTTCCCGTTTCACTCGCAGTTACTAA-GGGAATCCTTTTTAGTTT-
	K247_156	-ATAGTTATATTTAGCTTTAGGTGAAGTTTACCACCTGCTTTAGGCTGTGTTTTCAAACAACCCGACTCACAGAGCAATTCAAACTTTGAACGAATGATCGACTTAACAGGTCTATCACCTTCTATGGAACTC-AGTCAAAGAGAACTTAAGTCAACTCATTCAAAGCAACAAATTACTCTATACGCTACACCTCGCCACACCATTACAGCATGGAGATTAAGCGCTGAGCTCTT-CCGTTTCACTCGCAGTTACTAACGGGAACTCCTTTTAGTTCC
	K247_90	-TCGCCAATATTTAGCTTTAGGTGAAGTTTACCACCTGCTTTAGGCTGTGTTTTCAAACAACCCGACTCACAGAGCAATTCAAACTTTGAACGAATGATCGACTTAACAGGTCTATCACCTTCTATGGAACTCTAGTCAAAGAGAACTTAAGTCAACTCATTCAAAGCAACAAATTACTCTATACGCTACACCTCGCCACACCATTACAGCATGGAGATTAAGCGCTGAGCTCTTCCCGTTTCACTCGCAGTTACTAA-GGGAATCCTTTTTAGTTT-
	K247_67	-TCGCCAATATTTAGCTTTAGGTGAAGTTTACCACCTGCTTTAGGCTGTGTTTTCAAACAACCCGACTCACAGAGCAATTCAAACTTTGAACGAATGATCGACTTAACAGGTCTATCACCTTCTATGGAACTCTAGTCAAAGAGAACTTAAGTCAACTCATTCAAAGCAACAAATTACTCTATACGCTACACCTCGCCACACCATTACAGCATGGAGATTAAGCGCTGAGCTCTTCCCGTTTCACTCGCAGTTACTAA-GGGAATCCTTTTAGTTTC-
	K322_23	ATAGGTTATATTTAGCTTTAGGTGAAGTTTACCACCTGCTTTAGGCTGTGTTTTCAAACAACCCGACTCACAGAGCAATTCAAACTTTGAACGAATGATCGACTTAACAGGTCTATCACCTTCTATGGAACTCTAGTCAAAGAGAACTTAAGTCAACTCATTCAAAGCAACAAATTACTCTATACGCTACACCTCGCCACACCATTACAGCATGGAGATTAAGCGCTGAGCTCTTCCCGTTTCACTCGCAGTTACTAA-GGGAATCCTTTTTAGTT--
	K322_76	-ATAGTTATATTTAGCTTTAGGTGAAGTTTACCACCTGCTTTAGGCTGTGTTTTCAAACAACCCGACTCACAGAGCAATTCAAACTTTGAACGAATGATCGACTTAACAGGTCTATCACCTTCTATGGAACTCTAGTCAAAGAGAACTTAAGTCAACTCATTCAAAGCAACAAATTACTCTATACGCTACACCTCGCCACACCATTACAGCATGGAGATTAAGCGCTGAGCTCTTCCCGTTTCACTCGCAGTTACTAACGGGAACTCCTTTTAGTT--
	K322_78	-ATAGTTATATTTAGCTTTAGGTGAAGTTTACCACCTGCTTTAGGCTGTGTTTTCAAACAACCCGACTCACAGAGCAATTCAAACTTTGAACGAATGATCGACTTAACAGGTCTATCACCTTCTATGGAACTCTAGTCAAAGAGAACTTAAGTCAACTCATTCAAAGCAACAAATTACTCTATACGCTACACCTCGCCACACCATTACAGCATGGAGATTAAGCGCTGAGCTCTTCCCGTTTCACTCGCAGTTACTAACGGGAACTCCTTTTAGTT--
	K322_174	-ATAGTTATATTTAGCTTTAGGTGAAGTTTACCACCTGCTTTAGGCTGTGTTTTCAAACAACCCGACTCACAGAGCAATTCAAACTTTGAACGAATGATCGACTTAACAGGTCTATCACCTTCTATGGAACTCTAGTCAAAGAGAACTTAAGTCAACTCATTCAAAGCAACGAATTACTCTATACGCTACACCTCGCCACACCATTACAGCATGGAGATTAAGCGCTGAGCTCTT-CCGTTTCACTCGCAGTTACTAACGGGAACTCCTTTTAGTTC-
	K322_130	--TGTCTATATTTAGCTTTAGGTGAAGTTTACCACCTGCTTTAGGCTGTGTTTTCAAACAACCCGACTCACAGAGCAATTCAAACTTTGAACGAATGATCGACTTAACAGGTCTATCACCTTCTATGGAACTCTAGTCAAAGAGAACTTAAGTCAACTCATTCAAAGCAACGAATTACTCTATACGCTACACCTCGCCACACCATTACAGCATGGAGATTAAGCGCTGAGCTCTTCCCGTTTCACTCGCAGTTACTAA-GGGAATCCTTTTTAGTTTC

;
end;
