# Supplementary material for: Biogeographic barriers drive co-diversification within associated eukaryotes of the Sarracenia alata pitcher plant system
Source: PeerJ. 2016 Jan 14;4:e1576. doi: 10.7717/peerj.1576 (PMC4715430; doi:10.7717/peerj.1576)
Supplement: Supplemental Information 2 [file peerj-04-1576-s004.zip › DRYAD_Satleretal/OTUs/Unknown_OTU_9.nex]

#NEXUS
begin taxa;
	dimensions ntax=66;
	taxlabels
	C237_316
	C237_251
	C237_92
	K247_82
	L171_231
	L279_155
	L335_133
	L335_46
	L335_105
	L335_249
	L335_88
	L335_234
	L335_197
	L335_33
	L335_144
	L335_202
	L335_244
	L336_274
	L336_165
	L336_10
	L336_244
	L336_87
	L336_255
	L337_140
	L337_141
	L338_53
	L339_102
	L339_14
	L339_195
	L339_176
	L340_89
	L340_149
	L340_150
	L340_105
	L340_93
	L340_129
	L340_112
	L340_7
	L340_76
	L340_86
	L340_148
	L342_4
	L342_33
	L342_222
	L342_6
	L342_2
	L342_411
	L342_74
	L342_200
	L342_265
	L342_359
	L342_42
	L342_17
	L342_14
	L342_228
	L342_188
	L342_34
	L342_93
	L342_29
	L342_24
	L342_374
	L342_196
	L342_303
	L345_361
	T323_234
	T323_144
;
end;
begin characters;
	dimensions nchar=287;
	format datatype=dna missing=? gap=-;
	matrix
	C237_316	GCAGTGATATTTAGCC-TTAGGAGAT-GCATACCTCCTACTTCAAGCTGCACTCTCAAGCAACCCTACTCTCAAGCTAATGCCTTCGTACTAGCACCTACTGGACCTACAATGTTCATACGGGACTTTAACCCTCTATGGTCAACTATTAGATCGTTCGTTTG-AACACATGCCAGTAGACGCTTTAAACTCAAGCAA--TCAGCTCACACGCAGCATCGTCCAAATTG-AATAAAATGGACC-TTTGC-GTTGGGCTCTACCCTGTTCG-TTCGCCATT-ACTA--
	C237_251	GCAGTGATATTTAGCC-TTAGGAGAT-GCATACCTCCTACTTCAAGCTGCACTCTCAAGCAACCCTACTCTCAAGCTAATGCCTTCGTACTAGCACCTACTGGACCTACAATGTTCATACGGGACTTTAACCCTCTATGGTCAACTATTAGATCGTTCGTTTG-AACACATGCCAGTAGATGCTTTAAACTCAAGCAA--TCAGCTCACACGCAGCATCGTCCAAATTG-AATAAAATGGACC-TTTGC-GTTGGGCTCTACCCTGTTCG-TTCGCCATT-ACTA--
	C237_92	GCAGTGATATTTAGCC-TTAGGAGAT-GCATACCTCCTACTTCAAGCTGCACTCTCAAGCAACCCTACTCTCAAGCTAATGCCTTCGTACTAGCACCTACTGGACCTACAATGTTCATACGGGACTTTAACCCTCTATGGTCAACTATTAGATCGTTCGTTTG-AACACATGCCAGTAGACGCTTTAAACTCAAGCAA--TCAGCTCACACGCAGCATCGTCCAAATTG-AATAAAATGGACC-TTTGC-GTTGGGCTCTACCCTGTTCG-TTCGCCATT-ACTA--
	K247_82	GCAGTGATATTTAGCC-TTAGGAGAT-GCATACCTCCTACTTCAAGCTGCACTCTCAAGCAACCCTACTCTCAAGCTAATGCCTTCGTACTAGCACCTACTGGACCTACAATGTTCATACGGGACTTTAACCCTCTATGGTCAACTATTAGATCGTTCGTTTG-AACACATGCCAGTAGACGCTTTAAACTCAAGCAA--TCAGCTCACACGCAGCATCGTCCAAATTG-AATAAAATGGACC-TTTGC-GTTGGGCTCTACCCTGTTCG-TTCGCCATT-ACTA--
	L171_231	GCAGTGATATTTAGCC-TTAGGAGAT-GCATACCTCCTACTTCAAGCTGCACTCTCAAGCAACCCTACTCTCAAGCTAATGCCTTCGTACTAGCACCTACTGGACCTACAATGTTCATACGGGACTTTAACCCTCTATGGTCAACTATTAGATCGTTCGTTTG-AACACATGCCAGTAGACGCTTTAAACTCAAGCAA--TCAGCTCACACGCAGCATCGTCCAAATTG-AATAAAATGGACC-TTTGC-GTTGGGCTCATCCCTGTTCG-CTCGCCGTT-ACTA--
	L279_155	GCAGTGATATTTAGCC-TTAGGAGAT-GCATACCTCCTACTTCAAGCTGCACTCTCAAGCAACCCTACTCTCAAGCTAATGCCTTCGTACTAGCACCTACTGGACCTACAATGTTCATACGGGACTTTAACCCTCTATGGTCAACTATTAGATCGTTCGTTTG-AACACATGCCAGTAGACGCTTTAAACTCAAGCAA--TCAGCTCACACGCAGCATCGTCCAAGTTG-AATAAAATGGACC-TTTGC-GTTGGGCTCTACCCTGTTCG-TTCGCCATT-ACTA--
	L335_133	GCAGTGATATTTAGCC-TTAGGAGAT-GCATACCTCCTACTTCAAGCTGCACTCTCAAGCAACCCTACTCTCAAGCTAATGCCTTCGTACTAGCACCTACTGGACCTACAATATTCATACGGGACTTTAACCCTCTATGGTCAACTATTAGATCGTTCGTTTG-AACACATGCCAGTAGACGCTTTAAACTCAAGCAA--TCAGCTCACACGCAGCATCGTCCAAATTG-AATAAAATGGACC-TTTGC-GTTGGGCTCTACCCTGTTCG-TTCGCCATT-ACTA--
	L335_46	GCAGTGATATTTAGCC-TTAGGAGAT-GCATACCTCCTACTTCAAGCTGCACTCTCAAGCAACCCTACTCTCAAGCTAATGCCTTCGTACTAGCACCTACTGGACCTACAATGTTCATACGGGACTTTAACCCTCTATGGTCAACTATTAGATCGTTCGTTTG-AACACATGCCAGTAGACGCTTTAAACTCAAGCAA--TCAGCTCACACGCAGCATCGTCCAAATTG-AATAAAATGGACC-TTTGC-GTTGGGCTCTACCCTGTTCG-TTCGCCATT-ACTA--
	L335_105	GCAGTGATATTTAGCC-TTAGGAGAT-GCATACCTCCTACTTCAAGCTGCACTCTCAAGCAACCCTACTCTCAAGCTAATGCCTTCGTACTAGCACCTACTGGACCTACAATGTTCATACGGGACTTTAACCCTCTATGGTCAACTATTAGATCGTTCGTTTG-AACACATGCCAGTAGATGCTTTAAACTCAAGCAA--TCAGCTCACACGCAGCATCGTCCAAATTG-AATAAAATGGACC-TTTGC-GTTGGGCTCTACCCTGTTCG-TTCGCCATT-ACTA--
	L335_249	GCAGTGATATTTAGCC-TTAGGAGAT-GCATACCTCCTACTTCAAGCTGCACTCTCAAGCAACCCTACTCTCAAGCTAATGCCTTCGTACTAGCACCTACTGGACCTACAATGTTCATACGGGACTTTAACCCTCTATGGTCAACTATTAGATCGTTCGTTTG-AACACATGCCAGTAGACGCTTTAAACTCAAGCAA--TCAGCTCACACGCAGCATCGTCCAAATTG-AATAAAATGGACC-TTTGC-GTTGGGCTCTACCCTGTTCG-TTCGCCATTTACT---
	L335_88	GCAGTGATATTTAGCC-TTAGGAGAT-GCATACCTCCTACTTCAAGCTGCACTCTCAAGCAACCCTACTCTCAAGCTAATGCCTTCGTACTAGCACCTACTGGACCTACAATGTTCATACGGGACTTTAACCCTCTATGGTCAACTATTAGATCGTTCGTTTG-AACACATGCCAGTAGATGCTTTAAACTCAAGCAA--TCAGCTCACACGCAGCATCGTCCAAATTG-AATAAAATGGACC-TTTGC-GTTGGGCTCTACCCTGTTCG-TTCGCCATT-ACTA--
	L335_234	GCAGTGATATTTAGCC-TTAGGAGAT-GCATACCTCCTACTTCAAGCTGCACTCTCAAGCAACCCTACTCTCAAGCTAATGCCTTCGTACTAGCACCTACTGGACCTACAATGTTCATACGGGACTTTAACCCTCTATGGTCAACTATTAGATCGTTCGTTTG-AACACATGCCAGTAGATGCTTTAAACTCAAGCAA--TCAGCTCACACGCAGCATCGTCCAAATTG-AATAAAATGGACC-TTTGC-GTTGGGCTCTACCCTGTTCG-TTCGCCATT-ACTA--
	L335_197	GCAGTGATATTTAGCC-TTAGGAGAT-GCATACCTCCTACTTCAAGCTGCACTCTCAAGCAACCCTACTCTCAAGCTAATGCCTTCGTACTAGCACCTACTGGACCTACAATGTTCATACGGGACTTTAACCCTCTATGGTCAACTATTAGATCGTTCGTTTG-AACACATGCCAGTAGATGCTTTAAACTCAAGCAA--TCAGCTCACACGCAGCATCGTCCAAATTG-AATAAAATGGACC-TTTGC-GTTGGGCTCTACCCTGTTCG-TTCGCCATT-ACTA--
	L335_33	GCAGTGATATTTAGCC-TTAGGAGAT-GCATACCTCCTACTTCAAGCTGCACTCTCAAGCAACCCTACTCTCAAGCTAATGCCTTCGTACTAGCACCTACTGGACCTACAATGTTCATACGGGACTTTAACCCTCTATGGTCAACTATTAGATCGTTCGTTTG-AACACATGCCAGTAGATGCTTTAAACTCAAGCAA--TCAGCTCACACGCAGCATCGTCCAA--TT-GAATAAATGGACC-TTTGC-GTTGGGCTCTACCCTGTTCG-TTCGCCATT-ACTAGG
	L335_144	GCAGTGATATTTAGCC-TTAGGAGAT-GCATACCTCCTACTTCAAGCTGCACTCTCAAGCAACCCTACTCTCAAGCTAATGCCTTCGTACTAGCACCTACTGGACCTACAATGTTCATACGGGACTTTAACCCTCTATGGTCAACTATTAGATCGTTCGTTTG-AACACATGCCAGTAGACGCTTTAAACTCAAGCAA--TCAGCTCACACGCAGCATCGTCCAAATTGAAATAAAATGGACC-TTTGC-GTTGGGCTCTACCCTGTTCG-TTCGCCATTTAC----
	L335_202	GCAGTGATATTTAGCC-TTAGGAGAT-GCATACCTCCTACTTCAAGCTGCACTCTCAAGCAACCCTACTCTCAAGCTAATGCCTTCGTACTAGCACCTACTGGACCTACAATGTTCATACGGGACTTTAACCCTCTATGGTCAACTATTAGATCGTTCGTTTG-AACACATGCCAGTAGACGCTTTAAACTCAAGCAA--TCAGCTCACACGCAGCATCGTCCAAATTG-AATAAAATGGACC-TTTGC-GTTGGGCTCTA-CCTGTTCG-TTCGCCATT-ACTAG-
	L335_244	TGGCCAATATTTAGCC-TTAGGAGAT-GCATACCTCCTACTTCAAGCTGCACTCTCAAGCAACCCTACTCTCAAGCTAATGCCTTCGTACTAGCACCTACTGGACCTACAATGTTCATACGGGACTTTAACCCTCTATGGTCAACTATTAGATCGTTCGTTTG-AACACATGCCAGTAGATGCTTTAAACTCAAGCAA--TCAGCTCACACGCAGCATCGTCCAAATTG-AATAAAATGGACC-TTTGC-GTTGGGCTCTACCCTGTTCG-TTCGCCATT-ACTA--
	L336_274	GCAGTGATATTTAGCC-TTAGGAGAT-GCATACCTCCTACTTCAAGCTGCACTCTCAAGCAACCCTACTCTCAAGCTAATGCCTTCGTACTAGCACCTACTGGACCTACAATATTCATACGGGACTTTAACCCTCTATGGTCAACTATTAGATCGTTCGTTTG-AACACATGCCAGTAGACGCTTTAAACTCAAGCAA--TCAGCTCACACGCAGCATCGTCCAAATTG-AATAAAATGGACC-TTTGC-GTTGGGCTCTACCCTGTTCG-TTCGCCATT-ACTA--
	L336_165	GCAGTGATATTTAGCC-TTAGGAGAT-GCATACCTCCTACTTCAAGCTGCACTCTCAAGCAACCCTACTCTCAAGCTAATGCCTTCGTACTAGCACCTACTGGACCTACAATGTTCATACGGGACTTTAACCCTCTATGGTCAACTATTAGATCGTTCG-TTG-AACACATGCCAGTAGACGCTTTAAACTCAAGCAA--TCAGCTCACACGCAGCATCGTCCAAATTG-AATAAAATGGACC-TTTGC-GTTGGGCTCTA-CCTGTTCG-TTCGCCATT-ACTAGG
	L336_10	GCAGTGATATTTAGCC-TTAGGAGAT-GCATACCTCCTACTTCAAGCTGCACTCTCAAGCAACCCTACTCTCAAGCTAATGCCTTCGTACTAGCACCTACTGGACCTACAATGTTCATACGGGACTTTAACCCTCTATGGTCAACTATTAGATCGTTCGTTTG-AACACATGCCAGTAGACGCTTTAAACTCAAGCAA--TCAGCTCACACGCAGCATCGTCCAAATTG-AATAAAATGGACC-TTTGC-GTTGGGCTCTACCCTGTTCG-TTCGCCATT-ACTA--
	L336_244	GCAGTGATATTTAGCC-TTAGGAGAT-GCATACCTCCTACTTCAAGCTGCACTCTCAAGCAACCCTACTCTCAAGCTAATGCCTTCGTACTAGCACCTACTGGACCTACAATGTTCATACGGGACTTTAACCCTCTATGGTCAACTATTAGATCGTTCGTTTG-AACACATGCCAGTAGACGCTTTAAACTCAAGCAA--TCAGCTCACACGCAGCATCGTCCAAATTG-AATAAAATGGACC-TTTGC-GTTGGGCTCTACCCTGTTCG-TTCGCCATTTACT---
	L336_87	GCAGTGATATTTAGCC-TTAGGAGAT-GCATACCTCCTACTTCAAGCTGCACTCTCAAGCAACCCTACTCTCAAGCTAATGCCTTCGTACTAGCACCTACTGGACCTACAATGTTCATACGGGACTTTAACCCTCTATGGTCAACTATTAGATCGTTCGTTTG-AACACATGCCAGTAGATGCTTTAAACTCAAGCAA--TCAGCTCACACGCAGCATCGTCCAAATTG-AATAAAATGGACC-TTTGC-GTTGGGCTCTACCCTGTTCG-TTCGCCATT-ACTA--
	L336_255	GCAGTGATATTTAGCC-TTAGGAGAT-GCATACCTCCTACTTCAAGCTGCACTCTCAAGCAACCCTACTCTCAAGCTAATGCCTTCGTACTAGCACCTACTGGACCTACAATGTTCATACGGGACTTTAACCCTCTATGGTCAACTATTAGATCGTTCGTTTG-AACACATGCCAGTAGACGCTTTAAACTCAAGCAA--TCAGCTCACACGCAGCATCGTCCAAGTTG-AATAAAATGGACC-TTTGC-GTTGGGCTCTACCCTGTTCG-TTCGCCATT-ACTA--
	L337_140	GCAGTGATATTTAGCC-TTAGGAGAT-GCATACCTCCTACTTCAAGCTGCACTCTCAAGCAACCCTACTCTCAAGCTAATGCCTTCGTACTAGCACCTACTGGACCTACAATGTTCATACGGGACTTTAACCCTCTATGGTCAACTATTAGATCGTTCGTTTG-AACACATGCCAGTAGACGCTTTAAACTCAAGCAA--TCAGCTCACACGCAGCATCGTCCAAGTTG-AATAAAATGGACC-TTTGC-GTTGGGCTCTA-CCTGTTCG-TTCGCCATT-ACTAG-
	L337_141	GCAGTGATATTTAGCC-TTAGGAGAT-GCATACCTCCTACTTCAAGCTGCACTCTCAAGCAACCCTACTCTCAAGCTAATGCCTTCGTACTAGCACCTACTGGACCTACAATGTTCATACGGGACTTTAACCCTCTATGGTCAACTATTAGATCGTTCGTTTG-AACACATGCCAGTAGACGCTTTAAACTCAAGCAA--TCAGCTCACACGCAGCATCGTCCAAATTG-AATAAAATGGACC-TTTGC-GTTGGGCTCTACCCTGTTCG-TTCGCCATT-ACTA--
	L338_53	GCAGTGATATTTAGCC-TTAGGAGAT-GCATACCTCCTACTTCAAGCTGCACTCTCAAGCAACCCTACTCTCAAGCTAATGCCTTCGTACTAGCACCTACTGGACCTACAATGTTCATACGGGACTTTAACCCTCTATGGTCAACTATTAGATCGTTCGTTTG-AACACATGCCAGTAGATGCTTTAAACTCAAGCAA--TCAGCTCACACGCAGCATCGTCCAAATTG-AATAAAATGGACC-TTTGC-GTTGGGCTCTACCCTGTTCG-TTCGCCATT-ACTA--
	L339_102	GCAGTGATATTTAGCC-TTAGGAGATCGCATACCTCCTACTTCAAGCTGCACTCTCAAGCAACCCTACTCTCAAGCTAATGCCTTCGTACTAGCACCTACTGGACCTACAATGTTCATACGGGACTTTAACCCTCTATGGTCAACTATTAGATCGTTCGTTTGTAACACATGCCAGTAGATGCTTTAAACTCAAGCGAATCGAGCTCACACGCAGCATCGTCCAAATTG-AATAAAATGGACC-TTTGCGGTTGGGCTCTACCCTGTTCG-TTCGCCAT--------
	L339_14	GCAGTGATATTTAGCC-TTAGGAGAT-GCATACCTCCTACTTCAAGCTGCACTCTCAAGCAACCCTACTCTCAAGCTAATGCCTTCGTACTAGCACCTACTGGACCTACAATGTTCATACGGGACTTTAACCCTCTATGGTCAACTATTAGATCGTTCGTTTG-AACACATGCCAGTAGACGCTTTAAACTCAAGCAA--TCAGCTCACACGCAGCATCGTCCAAGTTG-AATAAAATGGACC-TTTGC-GTTGGGCTCTACCCTGTTCG-TTCGCCATT-ACTA--
	L339_195	GCAGTGATATTTAGCC-TTAGGAGAT-GCATACCTCCTACTTCAAGCTGCACTCTCAAGCAACCCTACTCTCAAGCTAATGCCTTCGTACTAGCACCTACTGGACCTACAATGTTCATACGGGACTTTAACCCTCTATGGTCAACTATTAGATCGTTCGTTTG-AACACATGCCAGTAGATGCTTTAAACTCAAGCAA--TCAGCTCACACGCAGCATCGTCCAAATTG-AATAAAATGGACC-TTTGC-GTTGGGCTCTACCCTGTTCG-TTCGCCATT-ACTA--
	L339_176	GCAGTGATATTTAGCC-TTAGGAGAT-GCATACCTCCTACTTCAAGCTGCACTCTCAAGCAACCCTACTCTCAAGCTAATGCCTTCGTACTAGCACCTACTGGACCTACAATGTTCATACGGGACTTTAACCCTCTATGGTCAACTATTAGATCGTTCGTTTG-AACACATGCCAGTAGACGCTTTAAACTCAAGCAA--TCAGCTCACACGCAGCATCGTCCAAATTG-AATAAAATGGACC-TTTGC-GTTGGGCTCTACCCTGTTCG-TTCGCCATT-ACTA--
	L340_89	GCAGTGATATTTAGCC-TTAGGAGAT-GCATACCTCCTACTTCAAGCTGCACTCTCAAGCAACCCTACTCTCAAGCTAATGCCTTCGTACTAGCACCTACTGGACCTACAATGTTCATACGGGACTTTAACCCTCTATGGTCAACTATTAGATCGTTCGTTTG-AACACATGCCAGTAGACGCTTTAAACTCAAGCAA--TCAGCTCACACGCAGCATCGTCCAAATTG-AATAAAATGGACC-TTTGC-GTTGGGCTCTACCCTGTTCG-TTCGCCATT-ACTA--
	L340_149	GCAGTGATATTTAGCC-TTAGGAGAT-GCATACCTCCTACTTCAAGCTGCACTCTCAAGCAACCCTACTCTCAAGCTAATGCCTTCGTACTAGCACCTACTGGACCTACAATGTTCATACGGGACTTTAACCCTCTATGGTCAACTATTAGATCGTTCGTTTG-AACACATGCCAGTAGACGCTTTAAACTCAAGCAA--TCAGCTCACACGCAGCATCGTCCAAGTTG-AATAAAATGGACC-TTTGC-GTTGGGCTCTACCCTGTTCG-TTCGCCATTTACT---
	L340_150	GCAGTGATATTTAGCC-TTAGGAGAT-GCATACCTCCTACTTCAAGCTGCACTCTCAAGCAACCCTACTCTCAAGCTAATGCCTTCGTACTAGCACCTACTGGACCTACAATGTTCATACGGGACTTTAACCCTCTATGGTCAACTATTAGATCGTTCGTTTG-AACACATGCCAGTAGACGCTTTAAACTCAAGCAA--TCAGCTCACACGCAGCATCGTCCAAGTTG-AATAAAATGGACC-TTTGC-GTTGGGCTCTACCCTGTTCG-TTCGCCGTT-ACTA--
	L340_105	GCAGTGATATTTAGCC-TTAGGAGAT-GCATACCTCCTACTTCAAGCTGCACTCTCAAGCAACCCTACTCTCAAGCTAATGCCTTCGTACTAGCACCTACTGGACCTACAATGTTCATACGGGACTTTAACCCTCTATGGTCAACTATTAGATCGTTCGTTTG-AACACATGCCAGTAGATGCTTTAAACTCAAGCAA--TCAGCTCACACGCAGCATCGTCCAAATTG-AATAAAATGGACC-TTTGC-GTTGGGCTCTACCCTGTTCG-TTCGCCATT-ACTA--
	L340_93	GCAGTGATATTTAGCC-TTAGGAGAT-GCATACCTCCTACTTCAAGCTGCACTCTCAAGCAACCCTACTCTCAAGCTAATGCCTTCGTACTAGCACCTACTGGACCTACAATGTTCATACGGGACTTTAACCCTCTATGGTCAACTATTAGATCGTTCGTTTG-AACACATGCCAGTAGACGCTTTAAACTCAAGCAA--TCAGCTCACACGCAGCATCGTCCAAATTG-AATAAAATGGACC-TTTGC-GTTGGGCTCTA-CCTGTTCG-TTCGCCATT-ACTAG-
	L340_129	GCAGTGATATTTAGCC-TTAGGAGAT-GCATACCTCCTACTTCAAGCTGCACTCTCAAGCAACCCTACTCTCAAGCTAATGCCTTCGTACTAGCACCTACTGGACCTACAATGTTCATACGGGACTTTAACCCTCTGTGGTCAACTATTAGATCGTTCGTTTG-AACACATGCCAGTAGACGCTTTAAACTCAAGCAA--TCAGCTCACACGCAGCATCGTCCAAATTG-AATAAAATGGACC-TTTGC-GTTGGGCTCTACCCTGTTCG-TTCGCCATT-ACTA--
	L340_112	GCAGTGATATTTAGCC-TTAGGAGAT-GCATACCTCCTACTTCAAGCTGCACTCTCAAGCAACCCTACTCTCAAGCTAATGCCTTCGTACTAGCACCTACTGGACCTACAATGTTCATACGGGACTTTAACCCTCTGTGGTCAACTATTAGATCGTTCGTTTG-AACACATGCCAGTAGACGCTTTAAACTCAAGCAA--TCAGCTCACACGCAGCATCGTCCAAATTG-AAT-AAATGGACC-TTTGC-GTTGGGCTCTA-CCTGTTCG-TTCGCCATT-ACGTAG
	L340_7	GCAGTGATATTTAGCC-TTAGGAGAT-GCATACCTCCTACTTCAAGCTGCACTCTCAAGCAACCCTACTCTCAAGCTAATGCCTTCGTACTAGCACCTACTGGACCTACAATGTTCATACGGGACTTTAACCCTCTGTGGTCAACTATTAGATCGTTCGTTTG-AACACATGCCAGTAGACGCTTTAAACTCAAGCAA--TCAGCTCACACGCAGCATCGTCCAAATTG--ATAAAATGGACC-TTTGC-GTTGGGCTCTACCCTGTTCG-TTCGCCATT-ACTAG-
	L340_76	GCAGTGATATTTAGCC-TTAGGAGAT-GCATACCTCCTACTTCAAGCTGCACTCTCAAGCAACCCTACTCTCAAGCTAATGCCTTCGTACTAGCACCTACTGGACCTACAATGTTCATACGGGACTTTAACCCTCTATGGTCAACTATTAGATCGTTCGTTTG-AACACATGCCAGTAGACGCTTTAAACTCAAGCAA--TCAGCTCACACGCAGCATCGTCCAAGTTG-AATAAAATGGACC-TTTGC-GTTGGGCTCTACCCTGTTCG-TTCGCCATT-ACTA--
	L340_86	GCAGTGATATTTAGCC-TTAGGAGAT-GCATACCTCCTACTTCAAGCTGCACTCTCAAGCAACCCTACTCTCAAGCTAATGCCTTCGTACTAGCACCTACTGGACCTACAATGTTCATACGGGACTTTAACCCTCTGTGGTCAACTATTAGATCGTTCGTTTG-AACACATGCCAGTAGACGCTTTAAACTCAAGCAA--TCAGCTCACACGCAGCATCGTCCAAATTG-AATAAAATGGACC-TTTGC-GTTGGGCTCTA-CCTGTTCG-TTCGCCATT-ACTAG-
	L340_148	GCAGTGATATTTAGCC-TTAGGAGAT-GCATACCTCCTACTTCAAGCTGCACTCTCAAGCAACCCTACTCTCAAGCTAATGCCTTCGTACTAGCACCTACTGGACCTACAATGTTCATACGGGACTTTAACCCTCTATGGTCAACTATTAGATCGTTCGTTTG-AACACATGCCAGTAGATGCTTTAAACTCAAGCAA--TCAGCTCACACGCAGCATCGTCCAAATTG-AATAAAATGGACC-TTTGC-GTTGGGCTCTA-CCTGTTCG-TTCGCCATT-ACTAG-
	L342_4	GCAGTGATATTTAGCC-TTAGGAGAT-GCATACCTCCTACTTCAAGCTGCACTCTCAAGCAACCCTACTCTCAAGCTAATGCCTTCGTACTAGCACCTACTGGACCTACAATATTCATACGGGACTTTAACCCTCTATGGTCAACTATTAGATCGTTCGTTTG-AACACATGCCAGTAGACGCTTTAAACTCAAGCAA--TCAGCTCACACGCAGCATCGTCCAAATTG-AATAAAATGGACC-TTTGC-GTTGGGCTCTACCCTGTTCG-TTCGCCATT-ACTA--
	L342_33	GCAGTGATATTTAGCC-TTAGGAGAT-GCATACCTCCTACTTCAAGCTGCACTCTCAAGCAACCCTACTCTCAAGCTAATGCCTTCGTACTAGCACCTACTGGACCTACAATATTCATACGGGACTTTAACCCTCTATGGTCAACTATTAGATCGTTCGTTTG-AACACATGCCAGTAGATGCTTTAAACTCAAGCAA--TCAGCTCACACGCAGCATCGTCCAAATTG-AATAAAATGGACC-TTTGC-GTTGGGCTCTACCCTGTTCG-TTCGCCATT-ACTA--
	L342_222	GCAGTGATATTTAGCC-TTAGGAGAT-GCATACCTCCTACTTCAAGCTGCACTCTCAAGCAACCCTACTCTCAAGCTAATGCCTTCGTACTAGCACCTACTGGACCTACAATATTCATACGGGACTTTAACCCTCTATGGTCAACTATTAGATCGTTCGTTTG-AACACATGCCAGTAGACGCTTTAAACTCAAGCAA--TCAGCTCACACGCAGCATCGTCCAAATTG-AATAAAATGGACC-TTTGC-GTTGGGCTCTACCCTGTTCG-TTCGCCATT-ACTA--
	L342_6	GCAGTGATATTTAGCC-TTAGGAGAT-GCATACCTCCTACTTCAAGCTGCACTCTCAAGCAACCCTACTCTCAAGCTAATGCCTTCGTACTAGCACCTACTGGACCTACAATGTTCATACGGGACTTTAACCCTCTATGGTCAACTATTAGATCGTTCGTTTG-AACACATGCCAGTAGACGCTTTAAACTCAAGCAA--TCAGCTCACACGCAGCATCGTCCAAATTG-AATAAAATGGACC-TTTGC-GTTGGGCTCTACCCTGTTCG-TTCGCCATT-ACTA--
	L342_2	GCAGTGATATTTAGCC-TTAGGAGAT-GCATACCTCCTACTTCAAGCTGCACTCTCAAGCAACCCTACTCTCAAGCTAATGCCTTCGTACTAGCACCTACTGGACCTACAATGTTCATACGGGACTTTAACCCTCTATGGTCAACTATTAGATCGTTCGTTTG-AACACATGCCAGTAGACGCTTTAAACTCAAGCAA--TCAGCTCACACGCAGCATCGTCCAAATTG-AATAAAATGGACC-TTTGC-GTTGGGCTCTACCCTGTTCG-TTCGCCATT-ACTA--
	L342_411	GCAGTGATATTTAGCC-TTAGGAGAT-GCATACCTCCTACTTCAAGCTGCACTCTCAAGCAACCCTACTCTCAAGCTAATGCCTTCGTACTAGCACCTACTGGACCTACAATGTTCATACGGGACTTTAACCCTCTATGGTCAACTATTAGATCGTTCGTTTG-AACACATGCCAGTAGACGCTTTAAACTCAAGCAA--TCAGCTCACACGCAGCATCGTCCAAATTG-AATAAAATGGACC-TTTGC-GTTGGGCTCTACCCTGTTCG-TTCGCCATTTACT---
	L342_74	GCAGTGATATTTAGCC-TTAGGAGAT-GCATACCTCCTACTTCAAGCTGCACTCTCAAGCAACCCTACTCTCAAGCTAATGCCTTCGTACTAGCACCTACTGGACCTACAATGTTCATACGGGACTTTAACCCTCTATGGTCAACTATTAGATCGTTCGTTTG-AACACATGCCAGTAGACGCTTTAAACTCAAGCAA--TCAGCTCACACGCAGCATCGTCCAAATTG-AATAAAATGGACC-TTTGC-GTTGGGCTCTA-CCCTGTCG-TTCGCCATT-ACTAG-
	L342_200	GCAGTGATATTTAGCC-TTAGGAGAT-GCATACCTCCTACTTCAAGCTGCACTCTCAAGCAACCCTACTCTCAAGCTAATGCCTTCGTACTAGCACCTACTGGACCTACAATGTTCATACGGGACTTTAACCCTCTATGGTCAACTATTAGATCGTTCGTTTG-AACACATGCCAGTAGACGCTTTAAACTCAAGCAA--TCAGCTCACACGCAGCATCGTCCAAGTTG-AATAAAATGGACC-TTTGC-GTTGGGCTCTACCCTGTTCG-TTCGCCATT-ACTA--
	L342_265	GCAGTGATATTTAGCC-TTAGGAGAT-GCATACCTCCTACTTCAAGCTGCACTCTCAAGCAACCCTACTCTCAAGCTAATGCCTTCGTACTAGCACCTACTGGACCTACAATGTTCATACGGGACTTTAACCCTCTATGGTCAACTATTAGATCGTTCGTTTG-AACACATGCCAGTAGACGCTTTAAACTCAAGCAA--TCAGCTCACACGCAGCATCGTCCAAATTG-AAT-AAATGGACC-TTTGC-GTTGGGCTCTA-CCTGTTCG-TTCGCCATT-ACTAGG
	L342_359	GCAGTGATATTTAGCC-TTAGGAGAT-GCATACCTCCTACTTCAAGCTGCACTCTCAAGCAACCCTACTCTCAAGCTAATGCCTTCGTACTAGCACCTACTGGACCTACAATGTTCATACGGGACTTTAACCCTCTATGGTCAACTATTAGATCGTTCGTTTG-AACACATGCCAGTAGACGCTTTAAACTCAAGCAA--TCAGCTCACACGCAGCATCGTCCAAGTTG-AATAAAATGGACC-TTTGC-GTTGGGCTCTACCCTGTTCG-TTCGCCATTTACT---
	L342_42	GCAGTGATATTTAGCC-TTAGGAGAT-GCATACCTCCTACTTCAAGCTGCACTCTCAAGCAACCCTACTCTCAAGCTAATGCCTTCGTACTAGCACCTACTGGACCTACAATGTTCATACGGGACTTTAACCCTCTATGGTCAACTATTAGATCGTTCGTTTG-AACACATGCCAGTAGATGCTTTAAACTCAAGCAA--TCAGCTCACACGCAGCATCGTCCAAATTG-AATAAAATGGACC-TTTGC-GTTGGGCTCTACCCTGTTCG-TTCGCCATT-ACTA--
	L342_17	GCAGTGATATTTAGCC-TTAGGAGAT-GCATACCTCCTACTTCAAGCTGCACTCTCAAGCAACCCTACTCTCAAGCTAATGCCTTCGTACTAGCACCTACTGGACCTACAATGTTCATACGGGACTTTAACCCTCTATGGTCAACTATTAGATCGTTCGTTTG-AACACATGCCAGTAGATGCTTTAAACTCAAGCAA--TCAGCTCACACGCAGCATCGTCCAAATTG-AATAAAATGGACC-TTTGC-GTTGGGCTCTACCCTGTTCG-TTCGCCATT-ACTA--
	L342_14	GCAGTGATATTTAGCC-TTAGGAGAT-GCATACCTCCTACTTCAAGCTGCACTCTCAAGCAACCCTACTCTCAAGCTAATGCCTTCGTACTAGCACCTACTGGACCTACAATGTTCATACGGGACTTTAACCCTCTATGGTCAACTATTAGATCGTTCGTTTG-AACACATGCCAGTAGATGCTTTAAACTCAAGCAA--TCAGCTCACACGCAGCATCGTCCAAATTG-AATAAAATGGACC-TTTGC-GTTGGGCTCTACCCTGTTCG-TTCGCCATT-ACTA--
	L342_228	GCAGTGATATTTAGCC-TTAGGAGAT-GCATACCTCCTACTTCAAGCTGCACTCTCAAGCAACCCTACTCTCAAGCTAATGCCTTCGTACTAGCACCTACTGGACCTACAATGTTCATACGGGACTTTAACCCTCTATGGTCAACTATTAGATCGTTCGTTTG-AACACATGCCAGTAGATGCTTTAAACTCAAGCAA--TCAGCTCACACGCAGCATCGTCCAAATTG-AATAAAATGGACC-TTTGC-GTTGGGCTCTACCCTGTTCG-TTCGCCATT-ACTA--
	L342_188	GCAGTGATATTTAGCCTTTAGGAGAT-GCATACCTCCTACTTCAAGCTGCACTCTCAAGCAACCCTACTCTCAAGCTAATGCCTTCGTACTAGCACCTACTGGACCTACAATGTTCATACGGGACTTTAACCCTCTATGGTCAACTATTAGATCGTTCGTTTG-AACACATGCCAGTAGACGCTTTAAACTCAAGCAA--TCAGCTCACACGCAGCATCGTCCAAATTG-AATAAAATGGACC-TTTGC-GTTGGGCTCTA-CCTGTTCG-TTCGCCATT-ACTA--
	L342_34	GCAGTGATATTTAGCC-TTAGGAGAT-GCATACCTCCTACTTCAAGCTGCACTCTCAAGCAACCCTACTCTCAAGCTAATGCCTTCGTACTAGCACCTACTGGACCTACAATGTTCATACGGGACTTTAACCCTCTATGGTCAACTATTAGATCGTTCGTTTG-AACACATGCCAGTAGATGCTTTAAACTCAAGCAA--TCAGCTCACACGCAGCATCGTCCAAATTG-AATAAAATGGACC-TTTGC-GTTGGGCTCTACCCTGTTCG-TTCGCCATT-ACTA--
	L342_93	GCAGTGATATTTAGCC-TTAGGAGAT-GCATACCTCCTACTTCAAGCTGCACTCTCAAGCAACCCTACTCTCAAGCTAATGCCTTCGTACTAGCACCTACTGGACCTACAATGTTCATACGGGACTTTAACCCTCTATGGTCAACTATTAGATCGTTCGTTTG-AACACATGCCAGTAGATGCTTTAAACTCAAGCAA--TCAGCTCACACGCAGCATCGTCCAAATTG--ATAAAATGGACC-TTTGC-GTTGGGCTCTACCCTGTTCG-TTCGCCATT-ACTAG-
	L342_29	GCAGTGATATTTAGCC-TTAGGAGAT-GCATACCTCCTACTTCAAGCTGCACTCTCAAGCAACCCTACTCTCAAGCTAATGCCTTCGTACTAGCACCTACTGGACCTACAATATTCATACGGGACTTTAACCCTCTATGGTCAACTATTAGATCGTTCGTTTG-AACACATGCCAGTAGACGCTTTAAACTCAAGCAA--TCAGCTCACACGCAGCATCGTCCAAATTG-AATAAAATGGACC-TTTGC-GTTGGGCTCTACCCTGTTCG-TTCGCCATT-ACTA--
	L342_24	GCAGTGATATTTAGCC-TTAGGAGAT-GCATACCTCCTACTTCAAGCTGCACTCTCAAGCAACCCTACTCTCAAGCTAATGCCTTCGTACTAGCACCTACTGGACCTACAATGTTCATACGGGACTTTAACCCTCTATGGTCAACTATTAGATCGTTCGTTTG-AACACATGCCAGTAGATGCTTTAAACTCAAGCAA--TCAGCTCACACGCAGCATCGTCCAAATTG-AATAAAATGGACC-TTTGC-GTTGGGCTCTACCCTGTTCG-TTCGCCATT-ACTA--
	L342_374	GCAGTGATATTTAGCC-TTAGGAGAT-GCATACCTCCTACTTCAAGCTGCACTCTCAAGCAACCCTACTCTCAAGCTAATGCCTTCGTACTAGCACCTACTGGACCTACAATGTTCATACGGGACTTTAACCCTCTATGGTCAACTATTAGATCGTTCGTTTG-AACACATGCCAGTAGACGCTTTAAACTCAAGCAA--TCAGCTCACACGCAGCATCGTCCAAATTG-AATAAAATGGACC-TTTGC-GTTGGGCTCTA-CCTGTTCG-TTCGCCATT-ACTAG-
	L342_196	GCAGTGATATTTAGCC-TTAGGAGAT-GCATACCTCCTACTTCAAGCTGCACTCTCAAGCAACCCTACTCTCAAGCTAATGCCTTCGTACTAGCACCTACTGGACCTACAATGTTCATACGGGACTTTAACCCTCTATGGTCAACTATTAGATCGTTCGTTTG-AACACATGCCAGTAGACGCTTTAAACTCAAGCAA--TCAGCTCACACGCAGCATCGTCCAAATTG-AATAAAATGGACC-TTTGC-GTTGGGCTCTACCCTGTTCG-TTCGCCGTTTACT---
	L342_303	TGGCCAATATTTAGCC-TTAGGAGAT-GCATACCTCCTACTTCAAGCTGCACTCTCAAGCAACCCTACTCTCAAGCTAATGCCTTCGTACTAGCACCTACTGGACCTACAATGTTCATACGGGACTTTAACCCTCTATGGTCAACTATTAGATCGTTCGTTTG-AACACATGCCAGTAGACGCTTTAAACTCAAGCAA--TCAGCTCACACGCAGCATCGTCCAAGTTG-AATAAAATGGACC-TTTGC-GTTGGGCTCTACCCTGTTCG-TTCGCCATT-ACTA--
	L345_361	GCAGTGATATTTAGCC-TTAGGAGAT-GCATACCTCCTACTTCAAGCTGCACTCTCAAGCAACCCTACTCTCAAGCTAATGCCTTCGTACTAGCACCTACTGGACCTACAATGTTCATACGGGACTTTAACCCTCTATGGTCAACTATTAGATCGTTCGTTTG-AACACATGCCAGTAGATGCTTTAAACTCAAGCAA--TCAGCTCACACGCAGCATCGTCCAAATTG-AATAAAATGGACCTTTTGC-GTTGGGCTCTACCCTGTTCGTTTCGCCGTT-AC----
	T323_234	GCAGTGATATTTAGCC-TTAGGAGAT-GCATACCTCCTACTTCAAGCTGCACTCTCAAGCAACCCTACTCTCAAGCTAATGCCTTCGTACTAGCACCTACTGGACCTACAATGTTCATACGGGACTTTAACCCTCTATGGTCAACTATTAGATCGTTCGTTTG-AACACATGCCAGTAGATGCTTTAAACTCAAGCAA--TCAGCTCACACGCAGCATCGTCCAAATTG-AATAAAATGGACC-TTTGC-GTTGGGCTCTACCCTGTTCG-TTCGCCATT-ACTA--
	T323_144	GCAGTGATATTTAGCC-TTAGGAGAT-GCATACCTCCTACTTCAAGCTGCACTCTCAAGCAACCCTACTCTCAAGCTAATGCCTTCGTACTAGCACCTACTGGACCTACAATGTTCATACGGGACTTTAACCCTCTATGGTCAACTATTAGATCGTTCGTTTG-AACACATGCCAGTAGATGCTTTAAACTCAAGCAA--TCAGCTCACACGCAGCATCGTCCAAATTG-AATAAAATGGACC-TTTGC-GTTGGGCTCTACCCTGTTCG-TTCGCCATTTACT---
;
end;
