# Supplementary material for: Biogeographic barriers drive co-diversification within associated eukaryotes of the Sarracenia alata pitcher plant system
Source: PeerJ. 2016 Jan 14;4:e1576. doi: 10.7717/peerj.1576 (PMC4715430; doi:10.7717/peerj.1576)
Supplement: Supplemental Information 2 [file peerj-04-1576-s004.zip › DRYAD_Satleretal/README.txt]

Attached are the data sets used in the manuscript.

### ACKLT_complete_fasta ###
Full data set following filtering in Mothur.


### ACKLT_275trim.fasta ###
Data set trimmed to 275 bp, reducing number of sequences to 8,991.


### OTUs folder ###
Aligned nexus files for all 31 OTUs in the comparative data set.
